# Supplementary material for: Hyaluronic Acid Enhances the Mechanical Properties of Tissue-Engineered Cartilage Constructs
Source: PLoS One. 2014 Dec 1;9(12):e113216. doi: 10.1371/journal.pone.0113216 (PMC4249877; doi:10.1371/journal.pone.0113216)
Supplement: Dataset S1 — Raw data from hydrogel constructs. Data on wet weight, dry weight, compressive modulus, DNA content, and GAG content are provided in a spreadsheet for all analysed hydrogel constructs. Additionally, raw data from mechanical compression tests (time, displacement, and load) are provided. (ZIP) [file pone.0113216.s004.zip]

Archive with 523 entries (466 files):
- Data/
- Data/.DS_Store
- __MACOSX/
- __MACOSX/Data/
- __MACOSX/Data/._.DS_Store
- Data/Data file.xlsx
- __MACOSX/Data/._Data file.xlsx
- Data/Mechanical testing/
- Data/Mechanical testing/.DS_Store
- __MACOSX/Data/Mechanical testing/
- __MACOSX/Data/Mechanical testing/._.DS_Store
- Data/Mechanical testing/DynamicTestingCalculatorSheet.xlsx
- __MACOSX/Data/Mechanical testing/._DynamicTestingCalculatorSheet.xlsx
- Data/Mechanical testing/Microtester/
- Data/Mechanical testing/Microtester/.DS_Store
- __MACOSX/Data/Mechanical testing/Microtester/
- __MACOSX/Data/Mechanical testing/Microtester/._.DS_Store
- Data/Mechanical testing/Microtester/Day 1/
- Data/Mechanical testing/Microtester/Day 1/.DS_Store
- __MACOSX/Data/Mechanical testing/Microtester/Day 1/
- __MACOSX/Data/Mechanical testing/Microtester/Day 1/._.DS_Store
- Data/Mechanical testing/Microtester/Day 1/G1 CF M1 ramp.csv
- Data/Mechanical testing/Microtester/Day 1/G1 CF M2 ramp.csv
- Data/Mechanical testing/Microtester/Day 1/G1 CF M3 ramp.csv
- Data/Mechanical testing/Microtester/Day 1/G1 CF M4 ramp.csv
- Data/Mechanical testing/Microtester/Day 1/G1 P1 M1 ramp.csv
- Data/Mechanical testing/Microtester/Day 1/G1 P1 M2 ramp.csv
- Data/Mechanical testing/Microtester/Day 1/G1 P2 M1 ramp.csv
- Data/Mechanical testing/Microtester/Day 1/G1 P2 M2 ramp.csv
- Data/Mechanical testing/Microtester/Day 1/G1 P4 M1 ramp.csv
- Data/Mechanical testing/Microtester/Day 1/G1 P4 M2 ramp.csv
- Data/Mechanical testing/Microtester/Day 1/G1 P5 M1 ramp.csv
- Data/Mechanical testing/Microtester/Day 1/G1 P5 M2 ramp.csv
- Data/Mechanical testing/Microtester/Day 1/G2 CF M1 ramp.csv
- Data/Mechanical testing/Microtester/Day 1/G2 CF M2 ramp.csv
- Data/Mechanical testing/Microtester/Day 1/G2 CF M3 ramp.csv
- Data/Mechanical testing/Microtester/Day 1/G2 CF M4 ramp.csv
- Data/Mechanical testing/Microtester/Day 1/G2 P1 M1 ramp.csv
- Data/Mechanical testing/Microtester/Day 1/G2 P1 M2 ramp.csv
- Data/Mechanical testing/Microtester/Day 1/G2 P2 M1 ramp.csv
- Data/Mechanical testing/Microtester/Day 1/G2 P2 M2 ramp.csv
- Data/Mechanical testing/Microtester/Day 1/G2 P4 M1 ramp.csv
- Data/Mechanical testing/Microtester/Day 1/G2 P4 M2 ramp.csv
- Data/Mechanical testing/Microtester/Day 1/G2 P5 M1 ramp.csv
- Data/Mechanical testing/Microtester/Day 1/G2 P5 M2 ramp.csv
- Data/Mechanical testing/Microtester/Day 1/G3 CF M1 ramp.csv
- Data/Mechanical testing/Microtester/Day 1/G3 CF M2 ramp.csv
- Data/Mechanical testing/Microtester/Day 1/G3 CF M3 ramp.csv
- Data/Mechanical testing/Microtester/Day 1/G3 CF M4 ramp.csv
- Data/Mechanical testing/Microtester/Day 1/G3 P1 M1 ramp.csv
- Data/Mechanical testing/Microtester/Day 1/G3 P1 M2 ramp.csv
- Data/Mechanical testing/Microtester/Day 1/G3 P2 M1 ramp.csv
- Data/Mechanical testing/Microtester/Day 1/G3 P2 M2 ramp.csv
- Data/Mechanical testing/Microtester/Day 1/G3 P4 M1 ramp.csv
- Data/Mechanical testing/Microtester/Day 1/G3 P4 M2 ramp.csv
- Data/Mechanical testing/Microtester/Day 1/G3 P5 M1 ramp.csv
- Data/Mechanical testing/Microtester/Day 1/G3 P5 M2 ramp.csv
- Data/Mechanical testing/Microtester/Day 1/G4 CF M1 ramp.csv
- Data/Mechanical testing/Microtester/Day 1/G4 CF M2 ramp.csv
- Data/Mechanical testing/Microtester/Day 1/G4 CF M3 ramp.csv
- Data/Mechanical testing/Microtester/Day 1/G4 CF M4 ramp.csv
- Data/Mechanical testing/Microtester/Day 1/G4 P1 M1 ramp.csv
- Data/Mechanical testing/Microtester/Day 1/G4 P1 M2 ramp.csv
- Data/Mechanical testing/Microtester/Day 1/G4 P2 M1 ramp.csv
- Data/Mechanical testing/Microtester/Day 1/G4 P2 M2 ramp.csv
- Data/Mechanical testing/Microtester/Day 1/G4 P4 M1 ramp.csv
- Data/Mechanical testing/Microtester/Day 1/G4 P4 M2 ramp.csv
- Data/Mechanical testing/Microtester/Day 1/G4 P5 M1 ramp.csv
- Data/Mechanical testing/Microtester/Day 1/G4 P5 M2 ramp.csv
- Data/Mechanical testing/Microtester/Day 1/G5 CF M1 ramp.csv
- Data/Mechanical testing/Microtester/Day 1/G5 CF M2 ramp.csv
- Data/Mechanical testing/Microtester/Day 1/G5 CF M3 ramp.csv
- Data/Mechanical testing/Microtester/Day 1/G5 CF M4 ramp.csv
- Data/Mechanical testing/Microtester/Day 1/G5 P1 M1 ramp.csv
- Data/Mechanical testing/Microtester/Day 1/G5 P1 M2 ramp.csv
- Data/Mechanical testing/Microtester/Day 1/G5 P2 M1 ramp.csv
- Data/Mechanical testing/Microtester/Day 1/G5 P2 M2 ramp.csv
- Data/Mechanical testing/Microtester/Day 1/G5 P4 M1 ramp.csv
- Data/Mechanical testing/Microtester/Day 1/G5 P4 M2 ramp.csv
- Data/Mechanical testing/Microtester/Day 1/G5 P5 M1 ramp.csv
- Data/Mechanical testing/Microtester/Day 1/G5 P5 M2 ramp.csv
- Data/Mechanical testing/Microtester/Day 28/
- Data/Mechanical testing/Microtester/Day 28/.DS_Store
- __MACOSX/Data/Mechanical testing/Microtester/Day 28/
- __MACOSX/Data/Mechanical testing/Microtester/Day 28/._.DS_Store
- Data/Mechanical testing/Microtester/Day 28/G1 CF M5 ramp.csv
- Data/Mechanical testing/Microtester/Day 28/G1 CF M6 ramp.csv
- Data/Mechanical testing/Microtester/Day 28/G1 CF M7 ramp.csv
- Data/Mechanical testing/Microtester/Day 28/G1 CF M8 ramp.csv
- Data/Mechanical testing/Microtester/Day 28/G1 P1 M3 ramp.csv
- Data/Mechanical testing/Microtester/Day 28/G1 P1 M4 ramp.csv
- Data/Mechanical testing/Microtester/Day 28/G1 P2 M3 ramp.csv
- Data/Mechanical testing/Microtester/Day 28/G1 P2 M4 ramp.csv
- Data/Mechanical testing/Microtester/Day 28/G1 P4 M3 ramp.csv
- Data/Mechanical testing/Microtester/Day 28/G1 P4 M4 ramp.csv
- Data/Mechanical testing/Microtester/Day 28/G1 P5 M3 ramp.csv
- Data/Mechanical testing/Microtester/Day 28/G1 P5 M4 ramp.csv
- Data/Mechanical testing/Microtester/Day 28/G2 CF M5 ramp.csv
- Data/Mechanical testing/Microtester/Day 28/G2 CF M6 ramp.csv
- Data/Mechanical testing/Microtester/Day 28/G2 CF M7 ramp.csv
- Data/Mechanical testing/Microtester/Day 28/G2 CF M8 ramp.csv
- Data/Mechanical testing/Microtester/Day 28/G2 P1 M3 ramp.csv
- Data/Mechanical testing/Microtester/Day 28/G2 P1 M4 ramp.csv
- Data/Mechanical testing/Microtester/Day 28/G2 P2 M3 ramp.csv
- Data/Mechanical testing/Microtester/Day 28/G2 P2 M4 ramp.csv
- Data/Mechanical testing/Microtester/Day 28/G2 P4 M3 ramp.csv
- Data/Mechanical testing/Microtester/Day 28/G2 P4 M4 ramp.csv
- Data/Mechanical testing/Microtester/Day 28/G2 P5 M3 ramp.csv
- Data/Mechanical testing/Microtester/Day 28/G2 P5 M4 ramp.csv
- Data/Mechanical testing/Microtester/Day 28/G3 CF M5 ramp.csv
- Data/Mechanical testing/Microtester/Day 28/G3 CF M6 ramp.csv
- Data/Mechanical testing/Microtester/Day 28/G3 CF M7 ramp.csv
- Data/Mechanical testing/Microtester/Day 28/G3 CF M8 ramp.csv
- Data/Mechanical testing/Microtester/Day 28/G3 P1 M3 ramp.csv
- Data/Mechanical testing/Microtester/Day 28/G3 P1 M4 ramp.csv
- Data/Mechanical testing/Microtester/Day 28/G3 P2 M3 ramp.csv
- Data/Mechanical testing/Microtester/Day 28/G3 P2 M4 ramp.csv
- Data/Mechanical testing/Microtester/Day 28/G3 P4 M3 ramp.csv
- Data/Mechanical testing/Microtester/Day 28/G3 P4 M4 ramp.csv
- Data/Mechanical testing/Microtester/Day 28/G3 P5 M3 ramp.csv
- Data/Mechanical testing/Microtester/Day 28/G3 P5 M4 ramp.csv
- Data/Mechanical testing/Microtester/Day 28/G4 CF M5 ramp.csv
- Data/Mechanical testing/Microtester/Day 28/G4 CF M6 ramp.csv
- Data/Mechanical testing/Microtester/Day 28/G4 CF M7 ramp.csv
- Data/Mechanical testing/Microtester/Day 28/G4 CF M8 ramp.csv
- Data/Mechanical testing/Microtester/Day 28/G4 CF M9 gel71 ramp.csv
- Data/Mechanical testing/Microtester/Day 28/G4 P1 M3 ramp.csv
- Data/Mechanical testing/Microtester/Day 28/G4 P1 M4 ramp.csv
- Data/Mechanical testing/Microtester/Day 28/G4 P2 M3 ramp.csv
- Data/Mechanical testing/Microtester/Day 28/G4 P2 M4 ramp.csv
- Data/Mechanical testing/Microtester/Day 28/G4 P4 M3 ramp.csv
- Data/Mechanical testing/Microtester/Day 28/G4 P4 M4 ramp.csv
- Data/Mechanical testing/Microtester/Day 28/G4 P5 M3 ramp.csv
- Data/Mechanical testing/Microtester/Day 28/G4 P5 M4 ramp.csv
- Data/Mechanical testing/Microtester/Day 28/G5 CF M5 ramp.csv
- Data/Mechanical testing/Microtester/Day 28/G5 CF M6 ramp.csv
- Data/Mechanical testing/Microtester/Day 28/G5 CF M7 ramp.csv
- Data/Mechanical testing/Microtester/Day 28/G5 CF M8 ramp.csv
- Data/Mechanical testing/Microtester/Day 28/G5 P1 M3 ramp.csv
- Data/Mechanical testing/Microtester/Day 28/G5 P1 M4 ramp.csv
- Data/Mechanical testing/Microtester/Day 28/G5 P2 M3 ramp.csv
- Data/Mechanical testing/Microtester/Day 28/G5 P2 M4 ramp.csv
- Data/Mechanical testing/Microtester/Day 28/G5 P4 M3 ramp.csv
- Data/Mechanical testing/Microtester/Day 28/G5 P4 M4 ramp.csv
- Data/Mechanical testing/Microtester/Day 28/G5 P5 M3 ramp.csv
- Data/Mechanical testing/Microtester/Day 28/G5 P5 M4 ramp.csv
- Data/Mechanical testing/Microtester/Day 56/
- Data/Mechanical testing/Microtester/Day 56/.DS_Store
- __MACOSX/Data/Mechanical testing/Microtester/Day 56/
- __MACOSX/Data/Mechanical testing/Microtester/Day 56/._.DS_Store
- Data/Mechanical testing/Microtester/Day 56/G1 P1 M5 ramp.csv
- Data/Mechanical testing/Microtester/Day 56/G1 P2 M5 ramp.csv
- Data/Mechanical testing/Microtester/Day 56/G1 P4 M5 ramp.csv
- Data/Mechanical testing/Microtester/Day 56/G1 P5 M5 ramp.csv
- Data/Mechanical testing/Microtester/Day 56/G2 P1 M5 ramp.csv
- Data/Mechanical testing/Microtester/Day 56/G2 P2 M5 ramp.csv
- Data/Mechanical testing/Microtester/Day 56/G2 P4 M5 ramp.csv
- Data/Mechanical testing/Microtester/Day 56/G2 P4 M6 ramp.csv
- Data/Mechanical testing/Microtester/Day 56/G2 P5 M5 ramp.csv
- Data/Mechanical testing/Microtester/Day 56/G3 P1 M5 ramp.csv
- Data/Mechanical testing/Microtester/Day 56/G3 P2 M5 ramp.csv
- Data/Mechanical testing/Microtester/Day 56/G3 P4 M5 ramp.csv
- Data/Mechanical testing/Microtester/Day 56/G3 P4 M6 ramp.csv
- Data/Mechanical testing/Microtester/Day 56/G3 P5 M5 ramp.csv
- Data/Mechanical testing/Microtester/Day 56/G4 P1 M5 ramp.csv
- Data/Mechanical testing/Microtester/Day 56/G4 P2 M5 ramp.csv
- Data/Mechanical testing/Microtester/Day 56/G4 P4 M5 ramp.csv
- Data/Mechanical testing/Microtester/Day 56/G4 P5 M5 ramp.csv
- Data/Mechanical testing/Microtester/Day 56/G5 P1 M5 ramp.csv
- Data/Mechanical testing/Microtester/Day 56/G5 P2 M5 ramp.csv
- Data/Mechanical testing/Microtester/Day 56/G5 P4 M5 ramp.csv
- Data/Mechanical testing/Microtester/Day 56/G5 P5 M5 ramp.csv
- Data/Mechanical testing/Microtester/Day 63/
- Data/Mechanical testing/Microtester/Day 63/.DS_Store
- __MACOSX/Data/Mechanical testing/Microtester/Day 63/
- __MACOSX/Data/Mechanical testing/Microtester/Day 63/._.DS_Store
- Data/Mechanical testing/Microtester/Day 63/Day 63 gel heights/
- Data/Mechanical testing/Microtester/Day 63/Day 63 gel heights/.DS_Store
- __MACOSX/Data/Mechanical testing/Microtester/Day 63/Day 63 gel heights/
- __MACOSX/Data/Mechanical testing/Microtester/Day 63/Day 63 gel heights/._.DS_Store
- Data/Mechanical testing/Microtester/Day 63/Day 63 gel heights/G1 P1 M7 height.csv
- Data/Mechanical testing/Microtester/Day 63/Day 63 gel heights/G1 P2 M7 height.csv
- Data/Mechanical testing/Microtester/Day 63/Day 63 gel heights/G1 P4 M7 height.csv
- Data/Mechanical testing/Microtester/Day 63/Day 63 gel heights/G1 P5 M7 height.csv
- Data/Mechanical testing/Microtester/Day 63/Day 63 gel heights/G2 P1 M7 height.csv
- Data/Mechanical testing/Microtester/Day 63/Day 63 gel heights/G2 P2 M7 height.csv
- Data/Mechanical testing/Microtester/Day 63/Day 63 gel heights/G2 P4 M7 height.csv
- Data/Mechanical testing/Microtester/Day 63/Day 63 gel heights/G2 P5 M7 height.csv
- Data/Mechanical testing/Microtester/Day 63/Day 63 gel heights/G3 P1 M7 height.csv
- Data/Mechanical testing/Microtester/Day 63/Day 63 gel heights/G3 P2 M7 height.csv
- Data/Mechanical testing/Microtester/Day 63/Day 63 gel heights/G3 P4 M7 height.csv
- Data/Mechanical testing/Microtester/Day 63/Day 63 gel heights/G3 P5 M7 height.csv
- Data/Mechanical testing/Microtester/Day 63/Day 63 gel heights/G4 P1 M7 height.csv
- Data/Mechanical testing/Microtester/Day 63/Day 63 gel heights/G4 P2 M7 height.csv
- __MACOSX/Data/Mechanical testing/Microtester/Day 63/Day 63 gel heights/._G4 P2 M7 height.csv
- Data/Mechanical testing/Microtester/Day 63/Day 63 gel heights/G4 P4 M7 height.csv
- Data/Mechanical testing/Microtester/Day 63/Day 63 gel heights/G4 P5 M7 height.csv
- __MACOSX/Data/Mechanical testing/Microtester/Day 63/Day 63 gel heights/._G4 P5 M7 height.csv
- Data/Mechanical testing/Microtester/Day 63/Day 63 gel heights/G5 P1 M7 height.csv
- Data/Mechanical testing/Microtester/Day 63/Day 63 gel heights/G5 P2 M7 height.csv
- Data/Mechanical testing/Microtester/Day 63/Day 63 gel heights/G5 P4 M7 height.csv
- Data/Mechanical testing/Microtester/Day 63/Day 63 gel heights/G5 P5 M7 height.csv
- Data/Mechanical testing/Microtester/Day 63/Day 63 stress relaxation/
- Data/Mechanical testing/Microtester/Day 63/Day 63 stress relaxation/.DS_Store
- __MACOSX/Data/Mechanical testing/Microtester/Day 63/Day 63 stress relaxation/
- __MACOSX/Data/Mechanical testing/Microtester/Day 63/Day 63 stress relaxation/._.DS_Store
- Data/Mechanical testing/Microtester/Day 63/Day 63 stress relaxation/Patient 1/
- Data/Mechanical testing/Microtester/Day 63/Day 63 stress relaxation/Patient 1/.DS_Store
- __MACOSX/Data/Mechanical testing/Microtester/Day 63/Day 63 stress relaxation/Patient 1/
- __MACOSX/Data/Mechanical testing/Microtester/Day 63/Day 63 stress relaxation/Patient 1/._.DS_Store
- Data/Mechanical testing/Microtester/Day 63/Day 63 stress relaxation/Patient 1/G1 P1 M7/
- Data/Mechanical testing/Microtester/Day 63/Day 63 stress relaxation/Patient 1/G1 P1 M7/dynamic.csv
- Data/Mechanical testing/Microtester/Day 63/Day 63 stress relaxation/Patient 1/G1 P1 M7/G1 P1 M7 failure ramp.csv
- Data/Mechanical testing/Microtester/Day 63/Day 63 stress relaxation/Patient 1/G1 P1 M7/stress relaxation hold 1.csv
- Data/Mechanical testing/Microtester/Day 63/Day 63 stress relaxation/Patient 1/G1 P1 M7/stress relaxation hold 2.csv
- Data/Mechanical testing/Microtester/Day 63/Day 63 stress relaxation/Patient 1/G1 P1 M7/stress relaxation hold 3.csv
- Data/Mechanical testing/Microtester/Day 63/Day 63 stress relaxation/Patient 1/G1 P1 M7/stress relaxation hold 4.csv
- Data/Mechanical testing/Microtester/Day 63/Day 63 stress relaxation/Patient 1/G1 P1 M7/stress relaxation ramp 1.csv
- Data/Mechanical testing/Microtester/Day 63/Day 63 stress relaxation/Patient 1/G1 P1 M7/stress relaxation ramp 2.csv
- Data/Mechanical testing/Microtester/Day 63/Day 63 stress relaxation/Patient 1/G1 P1 M7/stress relaxation ramp 3.csv
- Data/Mechanical testing/Microtester/Day 63/Day 63 stress relaxation/Patient 1/G1 P1 M7/stress relaxation ramp 4.csv
- Data/Mechanical testing/Microtester/Day 63/Day 63 stress relaxation/Patient 1/G2 P1 M7/
- Data/Mechanical testing/Microtester/Day 63/Day 63 stress relaxation/Patient 1/G2 P1 M7/dynamic.csv
- Data/Mechanical testing/Microtester/Day 63/Day 63 stress relaxation/Patient 1/G2 P1 M7/G2 P1 failure.csv
- Data/Mechanical testing/Microtester/Day 63/Day 63 stress relaxation/Patient 1/G2 P1 M7/stress relaxation hold 1.csv
- Data/Mechanical testing/Microtester/Day 63/Day 63 stress relaxation/Patient 1/G2 P1 M7/stress relaxation hold 2.csv
- Data/Mechanical testing/Microtester/Day 63/Day 63 stress relaxation/Patient 1/G2 P1 M7/stress relaxation hold 3.csv
- Data/Mechanical testing/Microtester/Day 63/Day 63 stress relaxation/Patient 1/G2 P1 M7/stress relaxation hold 4.csv
- Data/Mechanical testing/Microtester/Day 63/Day 63 stress relaxation/Patient 1/G2 P1 M7/stress relaxation ramp 1.csv
- Data/Mechanical testing/Microtester/Day 63/Day 63 stress relaxation/Patient 1/G2 P1 M7/stress relaxation ramp 2.csv
- Data/Mechanical testing/Microtester/Day 63/Day 63 stress relaxation/Patient 1/G2 P1 M7/stress relaxation ramp 3.csv
- Data/Mechanical testing/Microtester/Day 63/Day 63 stress relaxation/Patient 1/G2 P1 M7/stress relaxation ramp 4.csv
- Data/Mechanical testing/Microtester/Day 63/Day 63 stress relaxation/Patient 1/G3 P1 M7/
- Data/Mechanical testing/Microtester/Day 63/Day 63 stress relaxation/Patient 1/G3 P1 M7/dynamic.csv
- Data/Mechanical testing/Microtester/Day 63/Day 63 stress relaxation/Patient 1/G3 P1 M7/G3 P1 M7 failure ramp.csv
- Data/Mechanical testing/Microtester/Day 63/Day 63 stress relaxation/Patient 1/G3 P1 M7/stress relaxation hold 1.csv
- Data/Mechanical testing/Microtester/Day 63/Day 63 stress relaxation/Patient 1/G3 P1 M7/stress relaxation hold 2.csv
- Data/Mechanical testing/Microtester/Day 63/Day 63 stress relaxation/Patient 1/G3 P1 M7/stress relaxation hold 3.csv
- Data/Mechanical testing/Microtester/Day 63/Day 63 stress relaxation/Patient 1/G3 P1 M7/stress relaxation hold 4.csv
- Data/Mechanical testing/Microtester/Day 63/Day 63 stress relaxation/Patient 1/G3 P1 M7/stress relaxation ramp 1.csv
- Data/Mechanical testing/Microtester/Day 63/Day 63 stress relaxation/Patient 1/G3 P1 M7/stress relaxation ramp 2.csv
- Data/Mechanical testing/Microtester/Day 63/Day 63 stress relaxation/Patient 1/G3 P1 M7/stress relaxation ramp 3.csv
- Data/Mechanical testing/Microtester/Day 63/Day 63 stress relaxation/Patient 1/G3 P1 M7/stress relaxation ramp 4.csv
- Data/Mechanical testing/Microtester/Day 63/Day 63 stress relaxation/Patient 1/G4 P1 M7/
- Data/Mechanical testing/Microtester/Day 63/Day 63 stress relaxation/Patient 1/G4 P1 M7/dynamic.csv
- Data/Mechanical testing/Microtester/Day 63/Day 63 stress relaxation/Patient 1/G4 P1 M7/G4 P1 M7 failure ramp.csv
- Data/Mechanical testing/Microtester/Day 63/Day 63 stress relaxation/Patient 1/G4 P1 M7/stress relaxation hold 1.csv
- Data/Mechanical testing/Microtester/Day 63/Day 63 stress relaxation/Patient 1/G4 P1 M7/stress relaxation hold 2.csv
- Data/Mechanical testing/Microtester/Day 63/Day 63 stress relaxation/Patient 1/G4 P1 M7/stress relaxation hold 3.csv
- Data/Mechanical testing/Microtester/Day 63/Day 63 stress relaxation/Patient 1/G4 P1 M7/stress relaxation hold 4.csv
- Data/Mechanical testing/Microtester/Day 63/Day 63 stress relaxation/Patient 1/G4 P1 M7/stress relaxation ramp 1.csv
- Data/Mechanical testing/Microtester/Day 63/Day 63 stress relaxation/Patient 1/G4 P1 M7/stress relaxation ramp 2.csv
- Data/Mechanical testing/Microtester/Day 63/Day 63 stress relaxation/Patient 1/G4 P1 M7/stress relaxation ramp 3.csv
- Data/Mechanical testing/Microtester/Day 63/Day 63 stress relaxation/Patient 1/G4 P1 M7/stress relaxation ramp 4.csv
- Data/Mechanical testing/Microtester/Day 63/Day 63 stress relaxation/Patient 1/G5 P1 M7/
- Data/Mechanical testing/Microtester/Day 63/Day 63 stress relaxation/Patient 1/G5 P1 M7/dynamic.csv
- __MACOSX/Data/Mechanical testing/Microtester/Day 63/Day 63 stress relaxation/Patient 1/G5 P1 M7/
- __MACOSX/Data/Mechanical testing/Microtester/Day 63/Day 63 stress relaxation/Patient 1/G5 P1 M7/._dynamic.csv
- Data/Mechanical testing/Microtester/Day 63/Day 63 stress relaxation/Patient 1/G5 P1 M7/G5 P1 M7 failure ramp.csv
- Data/Mechanical testing/Microtester/Day 63/Day 63 stress relaxation/Patient 1/G5 P1 M7/stress relaxation hold 1.csv
- __MACOSX/Data/Mechanical testing/Microtester/Day 63/Day 63 stress relaxation/Patient 1/G5 P1 M7/._stress relaxation hold 1.csv
- Data/Mechanical testing/Microtester/Day 63/Day 63 stress relaxation/Patient 1/G5 P1 M7/stress relaxation hold 2.csv
- __MACOSX/Data/Mechanical testing/Microtester/Day 63/Day 63 stress relaxation/Patient 1/G5 P1 M7/._stress relaxation hold 2.csv
- Data/Mechanical testing/Microtester/Day 63/Day 63 stress relaxation/Patient 1/G5 P1 M7/stress relaxation hold 3.csv
- __MACOSX/Data/Mechanical testing/Microtester/Day 63/Day 63 stress relaxation/Patient 1/G5 P1 M7/._stress relaxation hold 3.csv
- Data/Mechanical testing/Microtester/Day 63/Day 63 stress relaxation/Patient 1/G5 P1 M7/stress relaxation hold 4.csv
- __MACOSX/Data/Mechanical testing/Microtester/Day 63/Day 63 stress relaxation/Patient 1/G5 P1 M7/._stress relaxation hold 4.csv
- Data/Mechanical testing/Microtester/Day 63/Day 63 stress relaxation/Patient 1/G5 P1 M7/stress relaxation ramp 1.csv
- __MACOSX/Data/Mechanical testing/Microtester/Day 63/Day 63 stress relaxation/Patient 1/G5 P1 M7/._stress relaxation ramp 1.csv
- Data/Mechanical testing/Microtester/Day 63/Day 63 stress relaxation/Patient 1/G5 P1 M7/stress relaxation ramp 2.csv
- __MACOSX/Data/Mechanical testing/Microtester/Day 63/Day 63 stress relaxation/Patient 1/G5 P1 M7/._stress relaxation ramp 2.csv
- Data/Mechanical testing/Microtester/Day 63/Day 63 stress relaxation/Patient 1/G5 P1 M7/stress relaxation ramp 3.csv
- __MACOSX/Data/Mechanical testing/Microtester/Day 63/Day 63 stress relaxation/Patient 1/G5 P1 M7/._stress relaxation ramp 3.csv
- Data/Mechanical testing/Microtester/Day 63/Day 63 stress relaxation/Patient 1/G5 P1 M7/stress relaxation ramp 4.csv
- __MACOSX/Data/Mechanical testing/Microtester/Day 63/Day 63 stress relaxation/Patient 1/G5 P1 M7/._stress relaxation ramp 4.csv
- Data/Mechanical testing/Microtester/Day 63/Day 63 stress relaxation/Patient 2/
- Data/Mechanical testing/Microtester/Day 63/Day 63 stress relaxation/Patient 2/.DS_Store
- __MACOSX/Data/Mechanical testing/Microtester/Day 63/Day 63 stress relaxation/Patient 2/
- __MACOSX/Data/Mechanical testing/Microtester/Day 63/Day 63 stress relaxation/Patient 2/._.DS_Store
- Data/Mechanical testing/Microtester/Day 63/Day 63 stress relaxation/Patient 2/G1 P2 M7/
- Data/Mechanical testing/Microtester/Day 63/Day 63 stress relaxation/Patient 2/G1 P2 M7/dynamic.csv
- Data/Mechanical testing/Microtester/Day 63/Day 63 stress relaxation/Patient 2/G1 P2 M7/G1 P2 failure ramp.csv
- __MACOSX/Data/Mechanical testing/Microtester/Day 63/Day 63 stress relaxation/Patient 2/G1 P2 M7/
- __MACOSX/Data/Mechanical testing/Microtester/Day 63/Day 63 stress relaxation/Patient 2/G1 P2 M7/._G1 P2 failure ramp.csv
- Data/Mechanical testing/Microtester/Day 63/Day 63 stress relaxation/Patient 2/G1 P2 M7/stress relaxation hold 1.csv
- Data/Mechanical testing/Microtester/Day 63/Day 63 stress relaxation/Patient 2/G1 P2 M7/stress relaxation hold 2.csv
- Data/Mechanical testing/Microtester/Day 63/Day 63 stress relaxation/Patient 2/G1 P2 M7/stress relaxation hold 3.csv
- Data/Mechanical testing/Microtester/Day 63/Day 63 stress relaxation/Patient 2/G1 P2 M7/stress relaxation hold 4.csv
- Data/Mechanical testing/Microtester/Day 63/Day 63 stress relaxation/Patient 2/G1 P2 M7/stress relaxation ramp 1.csv
- Data/Mechanical testing/Microtester/Day 63/Day 63 stress relaxation/Patient 2/G1 P2 M7/stress relaxation ramp 2.csv
- Data/Mechanical testing/Microtester/Day 63/Day 63 stress relaxation/Patient 2/G1 P2 M7/stress relaxation ramp 3.csv
- Data/Mechanical testing/Microtester/Day 63/Day 63 stress relaxation/Patient 2/G1 P2 M7/stress relaxation ramp 4.csv
- Data/Mechanical testing/Microtester/Day 63/Day 63 stress relaxation/Patient 2/G2 P2 M7/
- Data/Mechanical testing/Microtester/Day 63/Day 63 stress relaxation/Patient 2/G2 P2 M7/dynamic.csv
- __MACOSX/Data/Mechanical testing/Microtester/Day 63/Day 63 stress relaxation/Patient 2/G2 P2 M7/
- __MACOSX/Data/Mechanical testing/Microtester/Day 63/Day 63 stress relaxation/Patient 2/G2 P2 M7/._dynamic.csv
- Data/Mechanical testing/Microtester/Day 63/Day 63 stress relaxation/Patient 2/G2 P2 M7/G2 P2 M7 ramp.csv
- __MACOSX/Data/Mechanical testing/Microtester/Day 63/Day 63 stress relaxation/Patient 2/G2 P2 M7/._G2 P2 M7 ramp.csv
- Data/Mechanical testing/Microtester/Day 63/Day 63 stress relaxation/Patient 2/G2 P2 M7/stress relaxation hold 1.csv
- __MACOSX/Data/Mechanical testing/Microtester/Day 63/Day 63 stress relaxation/Patient 2/G2 P2 M7/._stress relaxation hold 1.csv
[truncated: 223 more entries]
