# Supplementary material for: Hyaluronic Acid Enhances the Mechanical Properties of Tissue-Engineered Cartilage Constructs
Source: PLoS One. 2014 Dec 1;9(12):e113216. doi: 10.1371/journal.pone.0113216 (PMC4249877; doi:10.1371/journal.pone.0113216)
Supplement: Dataset S1 — Raw data from hydrogel constructs. Data on wet weight, dry weight, compressive modulus, DNA content, and GAG content are provided in a spreadsheet for all analysed hydrogel constructs. Additionally, raw data from mechanical compression tests (time, displacement, and load) are provided. (ZIP) [file pone.0113216.s004.zip › Data/Data file.xlsx]

## Sheet: Sheet1
			Day 1 gels														Day 28 gels																	Day 56 gels
			Gel number	Gel	Patient	Gel identification number	Wet weight (mg)	Dry weight (mg)	Swelling ratio Q	% Dry weight	Height (mm)	Compressive Modulus (kPa)	DNA content (ug)	DNA/ wet weight (ug/mg)	DNA/ dry weight (ug/mg)		Gel number	Gel	Patient	Gel identification number	Wet weight (mg)	Dry weight (mg)	Swelling ratio (Q)	% Dry weight	Height (mm)	Compressive Modulus (kPa)	Total GAG pH 1.5 (ug)	DNA (ug)	GAG / DNA (g/g)	GAG / wet weight (ug/mg)	DNA / wet weight (ug/mg)	GAG / dry weight (ug/mg)		Gel number	Gel	Patient	#	Wet weight (mg)	Height (mm)	Compressive Modulus (kPa)
Gel composition	Identifier		1	G1	P1	M1	17.9	2.3	7.78261	12.8492	1.72302	31.9337	3.43181	0.191721	1.49209		1	G1	P1	M3	28.9	3.3	8.75758	11.4187	1.87401	38.054	30.1294	8.44642	3.56713	1.04254	0.292264	9.13014		1	G1	P1	M5	31.05	2.073	69.4379
10% Gel-MA	G1		2	G1	P1	M2	19.5	2.55	7.64706	13.0769	1.69203	31.8441	6.21826	0.318885	2.43853		2	G1	P1	M4	28.9	3.1	9.32258	10.7266	1.85601	44.9634	29.4573	9.49812	3.10138	1.01928	0.328655	9.50234		2	G2	P1	M5	33.15	2.057	101.28
9.75% Gel-MA, 0.25% HA-MA	G2		3	G1	P2	M1	22.7	2.75	8.25455	12.1145	1.72003	25.2263	3.16067	0.139237	1.14933		3	G2	P1	M3	28.9	3.1	9.32258	10.7266	1.83201	55.0729	30.4407	8.50878	3.57757	1.05331	0.294421	9.81959		3	G3	P1	M5	35.85	2.122	127.348
9.5% Gel-MA, 0.5% HA-MA	G3		4	G1	P2	M2	22.7	3.15	7.20635	13.8767	1.73002	29.1587	2.95436	0.130148	0.937891		4	G2	P1	M4	25.2	3	8.4	11.9048	1.863	51.5153	27.1395	7.42771	3.65382	1.07696	0.29475	9.0465		4	G4	P1	M5	28.2	2.131	155.967
9% Gel-MA, 1% HA-MA	G4		5	G2	P1	M1	17.8	2.33	7.63948	13.0899	1.69803	34.6833	3.42832	0.192603	1.47138		5	G3	P1	M3	24.7	3	8.23333	12.1457	1.94	72.2939	34.9957	8.15738	4.29007	1.41683	0.330258	11.6652		5	G5	P1	M5	29.05	1.964	176.823
8% Gel-MA, 2% HA-MA	G5		6	G2	P1	M2	18.9	2.6	7.26923	13.7566	1.68303	33.0295	4.90667	0.259612	1.88718		6	G3	P1	M4	28.7	3.6	7.97222	12.5436	1.95099	60.6037	35.4966	8.19429	4.33186	1.23681	0.285515	9.86016		6	G1	P2	M5	28.35	2.067	58.5189
			7	G2	P2	M1	20.5	2.45	8.36735	11.9512	1.75602	26.6333	2.83851	0.138464	1.15857		7	G4	P1	M3	23.1	3.15	7.33333	13.6364	1.901	90.2515	24.2198	7.52976	3.21654	1.04848	0.325964	7.68883		7	G2	P2	M5	25.45	1.969	84.0199
			8	G2	P2	M2	21.35	2.8	7.625	13.1148	1.72903	30.064	3.08859	0.144664	1.10307		8	G4	P1	M4	29.8	3.5	8.51429	11.745	1.925	78.1733	30.4044	8.0543	3.77493	1.02028	0.270279	8.68698		8	G3	P2	M5	26.35	1.96	132.444
			9	G3	P1	M1	19.8	2.5	7.92	12.6263	1.81302	41.7851	4.77044	0.240931	1.90818		9	G5	P1	M3	26.4	2.6	10.1538	9.84848	1.84801	90.879	21.0654	8.52205	2.47187	0.79793	0.322805	8.10206		9	G4	P2	M5	27	2.025	154.183
			10	G3	P1	M2	22.7	2.85	7.96491	12.5551	1.80203	41.662	3.32206	0.146346	1.16564		10	G5	P1	M4	31.1	3.6	8.63889	11.5756	1.96999	88.1941	24.225	7.30301	3.31712	0.778939	0.234824	6.72917		10	G5	P2	M5	35.15	2.215	156.716
			11	G3	P2	M1	23.8	3.1	7.67742	13.0252	1.73502	31.1722	4.41098	0.185335	1.4229		11	G1	P2	M3	25.2	2.8	9	11.1111	1.861	40.2295	31.5799	4.03609	7.82438	1.25317	0.160162	11.2785		11	G1	P3	M5	28.74	2.276	105.973
			12	G3	P2	M2	21	2.7	7.77778	12.8571	1.70203	32.277	5.90267	0.281079	2.18617		12	G1	P2	M4	24.7	2.7	9.14815	10.9312	1.86601	41.5695	21.6208	6.76659	3.19523	0.875337	0.273951	8.00771		12	G2	P3	M5	27.35	2.15	141.01
			13	G4	P1	M1	22.2	2.6	8.53846	11.7117	1.88401	39.3761	3.91644	0.176416	1.50632		13	G2	P2	M3	30.1	3.6	8.36111	11.9601	1.83801	58.0827	31.6612	8.1002	3.90869	1.05187	0.26911	8.79477		13	G3	P3	M5	27.5	2.075	170.915
			14	G4	P1	M2	21.6	2.55	8.47059	11.8056	1.86402	46.7354	2.9348	0.135871	1.1509		14	G2	P2	M4	26.9	3.1	8.67742	11.5242	1.84601	57.3612	31.3485	7.18585	4.36253	1.16537	0.267132	10.1124		14	G4	P3	M5	30.2	1.944	129.387
			15	G4	P2	M1	22.2	2.5	8.88	11.2613	1.98101	42.4893	5.10382	0.229902	2.04153		15	G3	P2	M3	24.1	2	12.05	8.29876	1.79501	67.9413	34.055	8.17684	4.1648	1.41307	0.339288	17.0275		15	G5	P3	M5	32.7	2.174	191.213
			16	G4	P2	M2	23	2.95	7.79661	12.8261	1.93301	42.7134	3.46096	0.150476	1.17321		16	G3	P2	M4	26	3.15	8.25397	12.1154	1.80202	68.3442	29.6856	8.02302	3.70005	1.14175	0.308578	9.424		16	G1	P4	M5	34.1	2.228	70.5174
			17	G5	P1	M1	29.2	2.9	10.069	9.93151	1.95	31.505	3.48566	0.119372	1.20195		17	G4	P2	M3	24	2.95	8.13559	12.2917	1.79501	91.6265	35.4341	8.64781	4.09747	1.47642	0.360325	12.0116		17	G2	P4	M5	41.55	2.236	105.694
			18	G5	P1	M2	28.5	2.85	10	10	1.93001	36.7265	2.69063	0.094408	0.94408		18	G4	P2	M4	26.1	3.15	8.28571	12.069	1.79502	88.6678	36.9565	9.54075	3.87354	1.41596	0.365546	11.7322		18	G3	P4	M5	44.9	2.05	128.049
			19	G5	P2	M1	32.7	3.15	10.381	9.63303	2.22097	32.3766	4.00262	0.122404	1.27067		19	G5	P2	M3	31.3	3.35	9.34328	10.7029	2.09399	87.1999	35.4949	7.94804	4.46586	1.13402	0.253931	10.5955		19	G4	P4	M5	38.15	2.2	148.88
			20	G5	P2	M2	35.5	3.2	11.0938	9.01408	2.25098	34.2979	4.82378	0.135881	1.50743		20	G5	P2	M4	33.4	3.75	8.90667	11.2275	2.14098	80.8846	39.0467	8.31549	4.69567	1.16906	0.248967	10.4125		20	G5	P4	M5	31	2.144	164.712
			21	G1	P4	M1	20.7	2.55	8.11765	12.2302	1.71103	26.9231	3.47081	0.167672	1.3611		21	G1	P4	M3	28.4	2.95	9.62712	10.3873	1.944	39.4076	40.9242	6.32582	6.46938	1.44099	0.22274	13.8726		21	G1	P5	M5	40.25	2.325	64.2148
			22	G1	P4	M2	20.8	2.65	7.84906	12.7404	1.72802	25.5069	4.85992	0.23365	1.83393		22	G1	P4	M4	30.3	3.1	9.77419	10.231	1.949	38.3223	29.4698	8.55169	3.44608	0.9726	0.282234	9.50638		22	G2	P5	M5	40.85	2.317	103.391
			23	G1	P5	M1	17.2	2.25	7.64444	13.0814	1.72601	29.0026	4.31121	0.250652	1.91609		23	G2	P4	M3	28.1	3.4	8.26471	12.0996	1.91499	55.7687	52.8746	4.94492	10.6927	1.88166	0.175976	15.5513		23	G3	P5	M5	37.4	2.114	113.326
			24	G1	P5	M2	23.4	3.3	7.09091	14.1026	1.74303	29.0514	5.39132	0.230398	1.63373		24	G2	P4	M4	30.5	3.35	9.10448	10.9836	1.993	48.7987	52.0495	7.58239	6.86452	1.70654	0.248603	15.5372		24	G4	P5	M5	34.45	2.06	128.038
			25	G2	P4	M1	19.4	2.55	7.60784	13.1443	1.79001	30.423	3.33384	0.171847	1.30739		25	G3	P4	M3	29.4	3.35	8.77612	11.3946	1.875	57.8882	37.6872	9.11006	4.13688	1.28188	0.309866	11.2499		25	G5	P5	M5	33.3	2.186	150.294
			26	G2	P4	M2	21	2.45	8.57143	11.6667	1.76802	32.1636	5.93323	0.282535	2.42173		26	G3	P4	M4	26.2	3.05	8.59016	11.6412	1.91401	62.2352	40.1989	7.77667	5.16916	1.53431	0.29682	13.18
			27	G2	P5	M1	21.6	2.65	8.15094	12.2685	1.82302	35.8719	3.89649	0.180393	1.47037		27	G4	P4	M3	29.25	3.55	8.23944	12.1368	1.97801	71.585	40.725	7.33413	5.55281	1.39231	0.250739	11.4718
			28	G2	P5	M2	23.2	2.85	8.14035	12.2845	1.83501	35.4736	3.75147	0.161701	1.3163		28	G4	P4	M4	24.2	2.9	8.34483	11.9835	2.05801	78.7655	44.4095	5.96396	7.44631	1.8351	0.246445	15.3136
			29	G3	P4	M1	23.5	2.9	8.10345	12.3404	1.74103	34.7482	3.94816	0.168007	1.36143		29	G5	P4	M3	24.6	2.7	9.11111	10.9756	1.99299	82.2446	22.4798	8.86653	2.53536	0.913814	0.360428	8.32586
			30	G3	P4	M2	24.2	2.85	8.49123	11.7769	1.75003	35.4489	4.2359	0.175037	1.48628		30	G5	P4	M4	27.7	2.8	9.89286	10.1083	2.004	74.6749	21.9595	7.61716	2.88289	0.792761	0.274988	7.84267
			31	G3	P5	M1	20.4	2.5	8.16	12.2549	1.75902	40.7626	4.76188	0.233425	1.90475		31	G1	P5	M3	34.65	3.6	9.625	10.3896	2.05298	36.6142	39.1809	9.32785	4.20042	1.13076	0.269202	10.8836
			32	G3	P5	M2	23.9	2.8	8.53571	11.7155	1.71402	37.4858	3.48692	0.145896	1.24533		32	G1	P5	M4	33.1	3.2	10.3438	9.66767	2.01799	42.2956	42.2087	7.66378	5.50755	1.27519	0.231534	13.1902
			33	G4	P4	M1	26.7	3.4	7.85294	12.7341	1.93501	42.5058	5.27723	0.197649	1.55213		33	G2	P5	M3	31.7	3.55	8.92958	11.1987	2.12098	50.7976	51.854	7.92773	6.54084	1.63577	0.250086	14.6068
			34	G4	P4	M2	28.2	2.8	10.0714	9.92908	1.962	41.4914	4.08924	0.145008	1.46044		34	G2	P5	M4	34.9	4	8.725	11.4613	2.11498	43.5659	64.6979	4.5181	14.3197	1.85381	0.129458	16.1745
			35	G4	P5	M1	22	2.45	8.97959	11.1364	1.84902	37.3139	3.36401	0.15291	1.37307		35	G3	P5	M3	26.7	3	8.9	11.236	1.948	67.6981	48.7183	8.01376	6.07933	1.82465	0.300141	16.2394
			36	G4	P5	M2	25.4	2.85	8.91228	11.2205	1.82902	36.7069	2.81885	0.110978	0.989071		36	G3	P5	M4	29.6	3.4	8.70588	11.4865	1.971	60.8928	53.793	6.04335	8.90119	1.81733	0.204167	15.8215
			37	G5	P4	M1	27.2	2.45	11.102	9.00735	2.10598	34.895	2.81651	0.103548	1.1496		37	G4	P5	M3	28.1	3.1	9.06452	11.032	1.919	81.725	41.1109	9.30723	4.4171	1.46302	0.331218	13.2616
			38	G5	P4	M2	32.9	2.85	11.5439	8.66261	2.10099	29.7403	3.48607	0.105959	1.22318		38	G4	P5	M4	29.2	3.15	9.26984	10.7877	1.95602	77.1501	42.286	8.13814	5.19603	1.44815	0.278703	13.4241
			39	G5	P5	M1	34.3	3.15	10.8889	9.18367	2.20298	30.8204	2.15115	0.0627157	0.682904		39	G5	P5	M3	29.8	3.25	9.16923	10.906	2.12099	73.8349	33.9599	7.82882	4.33781	1.1396	0.262712	10.4492
			40	G5	P5	M2	35.2	3.15	11.1746	8.94886	2.21098	35.4981	2.28091	0.0647987	0.7241		40	G5	P5	M4	29.15	2.85	10.2281	9.77702	2.14298	71.3	30.3759	8.54678	3.55408	1.04206	0.2932	10.6582
			41	G1	Cell free	M1	19.9	2.6	7.65385	13.0653	1.71702	39.5763					41	G1	Cell free	M5	22.8	2.95	7.72881	12.9386	1.653	31.4977
			42	G1	Cell free	M2	23.4	3.15	7.42857	13.4615	1.69303	42.313					42	G1	Cell free	M6	24.1	2.8	8.60714	11.6183	1.688	31.5533
			43	G1	Cell free	M3	20.9	2.55	8.19608	12.201	1.72303	42.067					43	G1	Cell free	M7	23.7	2.9	8.17241	12.2363	1.668	32.639
			44	G1	Cell free	M4	21.9	3	7.3	13.6986	1.67102	39.9363					44	G1	Cell free	M8	25.1	3.1	8.09677	12.3506	1.684	32.0683
			45	G2	Cell free	M1	21.5	2.6	8.26923	12.093	1.76702	40.1709					45	G2	Cell free	M5	20.5	2.4	8.54167	11.7073	1.67	33.4936
			46	G2	Cell free	M2	20.1	2.6	7.73077	12.9353	1.72802	40.4056					46	G2	Cell free	M6	21.3	2.4	8.875	11.2676	1.679	38.6001
			47	G2	Cell free	M3	18.5	2.6	7.11538	14.0541	1.70803	42.6761					47	G2	Cell free	M7	20.8	2.3	9.04348	11.0577	1.673	39.8415
			48	G2	Cell free	M4	19.1	2.5	7.64	13.089	1.69901	45.7042					48	G2	Cell free	M8	21.4	2.7	7.92593	12.6168	1.682	39.1917
			49	G3	Cell free	M1	20.1	2.85	7.05263	14.1791	1.76303	46.8817					49	G3	Cell free	M5	23	3	7.66667	13.0435	1.705	44.6835
			50	G3	Cell free	M2	19.9	2.55	7.80392	12.8141	1.75203	48.7159					50	G3	Cell free	M6	24.2	2.9	8.34483	11.9835	1.711	44.6924
			51	G3	Cell free	M3	23	3.5	6.57143	15.2174	1.74602	54.0553					51	G3	Cell free	M7	22.8	2.75	8.29091	12.0614	1.724	46.1533
			52	G3	Cell free	M4	20.2	3.2	6.3125	17.0792	1.71702	54.0347					52	G3	Cell free	M8	24.7	3.2	7.71875	12.9555	1.73	41.6678
			53	G4	Cell free	M1	18.2	2.4	7.58333	13.1868	1.846	71.3241					53	G4	Cell free	M5	16	2.85	5.61404	17.8125	1.77	54.3
			54	G4	Cell free	M2	19	2.35	8.08511	12.3684	1.81501	65.3585					54	G4	Cell free	M6	24.7	3	8.23333	12.1457	1.711	66.5747
			55	G4	Cell free	M3	22.9	2.95	7.76271	12.8821	1.81701	63.9889					55	G4	Cell free	M7	27.2	3.35	8.1194	12.3162	1.776	62.4287
			56	G4	Cell free	M4	23.9	3	7.96667	12.5523	1.73501	66.1253					56	G4	Cell free	M8	20.7	2.85	7.26316	13.7681	1.717	57.2614
			57	G5	Cell free	M1	26.6	2.6	10.2308	9.77444	2.161	47.4459					57	G5	Cell free	M5	33.6	3.6	9.33333	10.7143	2.168	60.8489
			58	G5	Cell free	M2	33.1	2.9	11.4138	8.76133	2.151	43.6302					58	G5	Cell free	M6	27.3	2.9	9.41379	10.6227	2.059	56.1503
			59	G5	Cell free	M3	32.3	3	10.7667	9.28793	2.141	44.9514					59	G5	Cell free	M7	30.7	3.3	9.30303	10.7492	2.122	59.6662
			60	G5	Cell free	M4	33	3.2	10.3125	9.69697	2.151	45.4155					60	G5	Cell free	M8	32.8	3.55	9.23944	10.8232	2.143	56.7031
