# Supplementary material for: Hyaluronic Acid Enhances the Mechanical Properties of Tissue-Engineered Cartilage Constructs
Source: PLoS One. 2014 Dec 1;9(12):e113216. doi: 10.1371/journal.pone.0113216 (PMC4249877; doi:10.1371/journal.pone.0113216)
Supplement: Dataset S1 — Raw data from hydrogel constructs. Data on wet weight, dry weight, compressive modulus, DNA content, and GAG content are provided in a spreadsheet for all analysed hydrogel constructs. Additionally, raw data from mechanical compression tests (time, displacement, and load) are provided. (ZIP) [file pone.0113216.s004.zip › Data/Mechanical testing/DynamicTestingCalculatorSheet.xlsx]

## Sheet: 1
	Sample weight (mg)			31.9		Energy Dissipation								Damping Ratio					Equilibrium Modulus (kPa)
	Sample height (mm)			2.19		Mean over cycles 44-49			0.235304					Mean over cycles 8-48			0.0316011		Force 1	-0.0360681
						Mean over cycles 94-99			#N/A					Mean over cycles 94-99			#N/A		Force 2	-0.0562974
	Dynamic Modulus Strain Range																		Stress 1	2.47615
	From			0.09		Energy Dissipation / WW								Dynamic Modulus (kPa)					Stress 2	3.86493
	To			0.11		Mean over cycles 44-49			0.0073763					Mean over cycles 44-49			145.118		Strain 1	0.1
						Mean over cycles 94-99			#N/A					Mean over cycles 94-99			#N/A		Strain 2	0.15
	Dry Gel Proportion (%)			0.1															Modulus	27.7757
	Force Correction (N)			0										Peak Stress
														Mean over cycles 8-48			8.35364
														Mean over cycles 94-99			#N/A
Time	Sequence	Block	Cycle	Extension (mm)	Load Cell Load (N)	Corrected Force (N)	Area Under Curve (N.mm)	Stress (kPa)	Strain	Area Unloading	Area Loading	Cycle Criterion	Cycle No.	Cycle Start Row	Max Force (N)	Area Loading (µJ)	Area Unloading (µJ)	Energy Dissipation (µJ)	Energy Dissipation / Wet Weight (µJ/mg)	Energy Dissipation / Theoretical Dry Weight (µJ/mg)	Damping Ratio	Strain Range Start	Strain Range End	Stress at Strain Start	Stress at Strain End	Dynamic Modulus (kPa)	Peak Stress / Cycle (kPa)
1240.91	1	6	1	1.97076	-0.0719619	0.0719619		4.94033	0.100107	0	0		1	17	0.122815	6.76505	5.70324	1.06182	0.0332857	0.332857	0.156956	J46	J56	I46	I56	149.376	8.4315
1240.91	1	6	1	1.97076	-0.071981	0.071981	0	4.94164	0.100107	0	0	0	2	83	0.122507	6.74154	6.54605	0.195486	0.00612808	0.0612808	0.0289972	J111	J121	I111	I121	148.162	8.41037
1240.93	1	6	1	1.97091	-0.0714089	0.0714089	1.02531e-05	4.90237	0.100042	1.02531e-05	0	0	3	147	0.122222	6.73282	6.16384	0.568988	0.0178366	0.178366	0.0845095	J176	J185	I176	I185	146.731	8.39081
1240.94	1	6	1	1.9726	-0.0690452	0.0690452	0.000118651	4.7401	0.0992707	0.000118651	0	0	4	212	0.122137	6.72993	6.90132	-0.171394	-0.00537284	-0.0537284	-0.0254674	J241	J250	I241	I250	146.961	8.38495
1240.96	1	6	1	1.9761	-0.0657853	0.0657853	0.000236102	4.51629	0.0976715	0.000236102	0	0	5	277	0.122219	6.73133	6.5437	0.187636	0.005882	0.05882	0.027875	J305	J315	I305	I315	145.402	8.39062
1240.98	1	6	1	1.98088	-0.0614682	0.0614682	0.000304104	4.21992	0.0954891	0.000304104	0	0	6	342	0.122112	6.7306	6.56641	0.164192	0.00514708	0.0514708	0.0243948	J369	J379	I369	I379	145.602	8.38324
1240.99	1	6	1	1.98585	-0.0565764	0.0565764	0.0002935	3.88409	0.0932185	0.0002935	0	0	7	406	0.121917	6.72715	6.16988	0.557271	0.0174693	0.174693	0.0828391	J433	J443	I433	I443	146.151	8.36986
1241.01	1	6	1	1.9903	-0.0525122	0.0525122	0.000242779	3.60507	0.091186	0.000242779	0	0	8	469	0.122149	6.72703	6.54544	0.181589	0.00569244	0.0569244	0.0269939	J498	J507	I498	I507	146.207	8.3858
1241.03	1	6	1	1.99468	-0.0486097	0.0486097	0.000221206	3.33715	0.0891883	0.000221206	0	0	9	533	0.122028	6.72819	6.54532	0.182866	0.00573249	0.0573249	0.0271791	J561	J571	I561	I571	146.454	8.37746
1241.04	1	6	1	1.99868	-0.0450114	0.0450114	0.00018716	3.09013	0.0873626	0.00018716	0	0	10	597	0.121973	6.72736	6.54704	0.180312	0.00565242	0.0565242	0.0268028	J626	J636	I626	I636	146.809	8.37372
1241.06	1	6	1	2.0023	-0.0421157	0.0421157	0.000157861	2.89133	0.0857079	0.000157861	0	0	11	662	0.121907	6.72845	6.5478	0.180644	0.00566281	0.0566281	0.0268478	J691	J701	I691	I701	145.696	8.36919
1241.08	1	6	1	2.00535	-0.0396343	0.0396343	0.000124569	2.72097	0.0843164	0.000124569	0	0	12	727	0.121902	6.72683	6.54653	0.180302	0.00565209	0.0565209	0.0268034	J756	J765	I756	I765	145.956	8.36881
1241.09	1	6	1	2.00819	-0.03734	0.03734	0.000109224	2.56347	0.0830205	0.000109224	0	0	13	792	0.121952	6.72577	6.54662	0.179154	0.0056161	0.056161	0.0266369	J822	J830	I822	I830	146.122	8.37225
1241.11	1	6	1	2.01059	-0.0355898	0.0355898	8.76464e-05	2.44331	0.081923	8.76464e-05	0	0	14	857	0.121823	6.72708	6.54688	0.180201	0.00564894	0.0564894	0.0267874	J884	J894	I884	I894	145.305	8.36337
1241.13	1	6	1	2.01242	-0.0344224	0.0344224	6.41931e-05	2.36317	0.0810856	6.41931e-05	0	0	15	921	0.121852	6.72481	6.54577	0.179048	0.00561279	0.0561279	0.026625	J949	J959	I949	I959	145.534	8.36539
1241.14	1	6	1	2.01389	-0.0332577	0.0332577	4.98244e-05	2.28321	0.0804133	4.98244e-05	0	0	16	986	0.122013	6.72444	6.1714	0.553035	0.0173365	0.173365	0.0822425	J1014	J1025	I1014	I1025	145.77	8.37646
1241.16	1	6	1	2.01486	-0.0327144	0.0327144	3.188e-05	2.24591	0.079972	3.188e-05	0	0	17	1050	0.121857	6.72277	6.54518	0.17759	0.00556709	0.0556709	0.0264162	J1078	J1088	I1078	I1088	145.861	8.36573
1241.18	1	6	1	2.01532	-0.03268	0.03268	1.4906e-05	2.24355	0.0797639	1.4906e-05	0	0	18	1115	0.121837	6.72399	6.54688	0.177113	0.00555213	0.0555213	0.0263405	J1143	J1152	I1143	I1152	145.772	8.36439
1241.19	1	6	1	2.01541	-0.0325558	0.0325558	3.14111e-06	2.23503	0.0797199	3.14111e-06	0	0	19	1178	0.121738	6.72193	6.54592	0.176015	0.0055177	0.055177	0.0261851	J1207	J1217	I1207	I1217	146.617	8.35757
1241.19	1	6	1	2.01542	-0.0325965	0.0325965	2.67125e-07	2.23782	0.0797161	2.67125e-07	0	0	20	1243	0.121835	6.72214	6.54416	0.177985	0.00557945	0.0557945	0.0264774	J1272	J1281	I1272	I1281	145.623	8.36422
1241.19	1	6	1	2.0154	-0.0325947	0.0325947	-5.74334e-07	2.23769	0.0797242	0	5.74334e-07	0	21	1308	0.12176	6.72251	6.54297	0.179535	0.00562807	0.0562807	0.0267066	J1335	J1345	I1335	I1345	145.608	8.3591
1241.21	1	6	1	2.01504	-0.0332412	0.0332412	-1.20595e-05	2.28208	0.0798915	0	1.20595e-05	0	22	1372	0.121911	6.72185	6.54462	0.177225	0.00555565	0.0555565	0.0263655	J1400	J1410	I1400	I1410	144.844	8.36947
1241.23	1	6	1	2.01418	-0.0342688	0.0342688	-2.89368e-05	2.35262	0.0802829	0	2.89368e-05	0	23	1437	0.121847	6.7205	6.54269	0.177809	0.00557396	0.0557396	0.0264578	J1463	J1473	I1463	I1473	144.823	8.36504
1241.24	1	6	1	2.0127	-0.035483	0.035483	-5.15567e-05	2.43598	0.0809579	0	5.15567e-05	0	24	1500	0.121714	6.71841	6.16725	0.551159	0.0172777	0.172777	0.082037	J1528	J1538	I1528	I1538	145.28	8.35592
1241.26	1	6	1	2.01068	-0.0374441	0.0374441	-7.37391e-05	2.57061	0.0818813	0	7.37391e-05	0	25	1564	0.121733	6.71497	6.53998	0.174984	0.00548539	0.0548539	0.0260588	J1592	J1602	I1592	I1602	145.635	8.3572
1241.28	1	6	1	2.00818	-0.0394979	0.0394979	-9.61571e-05	2.71161	0.0830226	0	9.61571e-05	0	26	1628	0.121817	6.71153	6.53686	0.174665	0.00547539	0.0547539	0.0260246	J1656	J1666	I1656	I1666	145.69	8.36296
1241.29	1	6	1	2.00544	-0.0418692	0.0418692	-0.000111456	2.87441	0.0842736	0	0.000111456	0	27	1692	0.121665	6.71047	6.5358	0.174664	0.00547536	0.0547536	0.0260286	J1721	J1731	I1721	I1731	146.194	8.35254
1241.31	1	6	1	2.00215	-0.0448685	0.0448685	-0.000142628	3.08031	0.0857753	0	0.000142628	0	28	1758	0.12159	6.70935	6.5349	0.174452	0.00546871	0.0546871	0.0260013	J1786	J1795	I1786	I1795	145.186	8.34742
1241.33	1	6	1	1.99852	-0.0480217	0.0480217	-0.000168846	3.29679	0.0874353	0	0.000168846	0	29	1822	0.121643	6.70679	6.53232	0.174474	0.0054694	0.054694	0.0260145	J1851	J1860	I1851	I1860	145.548	8.35102
1241.34	1	6	1	1.99482	-0.0513799	0.0513799	-0.00018395	3.52733	0.0891253	0	0.00018395	0	30	1887	0.121636	6.70591	6.52948	0.176437	0.00553093	0.0553093	0.0263106	J1915	J1924	I1915	I1924	145.922	8.35056
1241.36	1	6	1	1.99062	-0.0551032	0.0551032	-0.000223247	3.78295	0.09104	0	0.000223247	0	31	1951	0.121647	6.70534	6.52921	0.17613	0.00552131	0.0552131	0.0262671	J1978	J1988	I1978	I1988	144.545	8.35129
1241.38	1	6	1	1.9862	-0.0592268	0.0592268	-0.000252758	4.06604	0.0930589	0	0.000252758	0	32	2015	0.121419	6.7022	6.52702	0.175179	0.00549152	0.0549152	0.0261376	J2044	J2053	I2044	I2053	145.545	8.33568
1241.39	1	6	1	1.98188	-0.0631723	0.0631723	-0.000264591	4.33691	0.0950331	0	0.000264591	0	33	2080	0.121558	6.70195	6.17667	0.525274	0.0164663	0.164663	0.0783764	J2108	J2118	I2108	I2118	145.499	8.34523
1241.41	1	6	1	1.97717	-0.067531	0.067531	-0.000307647	4.63614	0.0971827	0	0.000307647	0	34	2143	0.121412	6.70251	6.52764	0.174868	0.00548176	0.0548176	0.0260899	J2170	J2180	I2170	I2180	145.691	8.33516
1241.43	1	6	1	1.97239	-0.0723963	0.0723963	-0.00033452	4.97016	0.0993659	0	0.00033452	0	35	2206	0.121428	6.7027	6.52819	0.174507	0.00547044	0.0547044	0.0260354	J2235	J2246	I2235	I2246	145.978	8.33625
1241.44	1	6	1	1.9676	-0.0772534	0.0772534	-0.000358606	5.3036	0.101554	0	0.000358606	0	36	2271	0.121553	6.70049	6.52874	0.171744	0.00538383	0.0538383	0.0256316	J2300	J2309	I2300	I2309	144.752	8.34483
1241.46	1	6	1	1.96313	-0.0817631	0.0817631	-0.000354743	5.6132	0.103592	0	0.000354743	0	37	2336	0.121618	6.70032	6.52517	0.175144	0.00549039	0.0549039	0.0261396	J2366	J2374	I2366	I2374	145.397	8.34931
1241.48	1	6	1	1.95849	-0.0866673	0.0866673	-0.000391445	5.94988	0.105714	0	0.000391445	0	38	2401	0.121518	6.69919	6.5255	0.173689	0.0054448	0.054448	0.0259269	J2429	J2438	I2429	I2438	145.399	8.34247
1241.49	1	6	1	1.95397	-0.0915618	0.0915618	-0.000402223	6.2859	0.107775	0	0.000402223	0	39	2464	0.121386	6.69907	6.52584	0.173238	0.00543066	0.0543066	0.02586	J2492	J2502	I2492	I2502	144.571	8.33339
1241.51	1	6	1	1.94988	-0.096003	0.096003	-0.000383534	6.5908	0.109642	0	0.000383534	0	40	2529	0.121511	6.69887	6.52272	0.176144	0.00552175	0.0552175	0.0262946	J2557	J2568	I2557	I2568	144.829	8.34195
1241.53	1	6	1	1.94577	-0.100535	0.100535	-0.00040456	6.90191	0.111522	0	0.00040456	0	41	2594	0.121459	6.69836	6.15175	0.546608	0.0171351	0.171351	0.0816033	J2622	J2632	I2622	I2632	145.381	8.3384
1241.55	1	6	1	1.94193	-0.104798	0.104798	-0.00039435	7.19457	0.113276	0	0.00039435	0	42	2658	0.121442	6.69682	6.52356	0.173267	0.00543155	0.0543155	0.025873	J2686	J2696	I2686	I2696	145.579	8.33725
1241.56	1	6	1	1.93842	-0.108857	0.108857	-0.000374066	7.47327	0.114875	0	0.000374066	0	43	2722	0.121486	6.69791	6.52487	0.17304	0.00542446	0.0542446	0.0258349	J2751	J2761	I2751	I2761	145.752	8.34028
1241.58	1	6	1	1.93547	-0.112349	0.112349	-0.000326599	7.71298	0.116223	0	0.000326599	0	44	2787	0.121485	6.69799	6.52444	0.173551	0.00544047	0.0544047	0.0259109	J2816	J2826	I2816	I2826	146.177	8.3402
1241.6	1	6	1	1.93273	-0.115326	0.115326	-0.000312334	7.91734	0.117476	0	0.000312334	0	45	2852	0.121473	6.69676	6.52404	0.172716	0.00541428	0.0541428	0.0257909	J2881	J2891	I2881	I2891	145.51	8.33936
1241.61	1	6	1	1.93042	-0.11791	0.11791	-0.000268999	8.09479	0.11853	0	0.000268999	0	46	2917	0.12144	6.69469	6.5228	0.171884	0.00538822	0.0538822	0.0256747	J2946	J2955	I2946	I2955	145.368	8.33708
1241.63	1	6	1	1.92868	-0.120082	0.120082	-0.000207264	8.24389	0.119325	0	0.000207264	0	47	2983	0.121453	6.6961	6.52346	0.172644	0.00541204	0.0541204	0.0257828	J3010	J3020	I3010	I3020	143.905	8.33797
1241.64	1	6	1	1.92729	-0.121482	0.121482	-0.000167539	8.33996	0.119958	0	0.000167539	0	48	3046	0.121447	6.69437	6.51984	0.174527	0.00547106	0.0547106	0.0260707	J3074	J3084	I3074	I3084	144.504	8.33759
1241.66	1	6	1	1.9264	-0.122374	0.122374	-0.00010852	8.4012	0.120365	0	0.00010852	0	49	3110	0.121313	6.6917	6.14519	0.546501	0.0171317	0.171317	0.0816686	J3138	J3148	I3138	I3148	145.244	8.32836
1241.68	1	6	1	1.926	-0.122792	0.122792	-4.87255e-05	8.42995	0.120546	0	4.87255e-05	0	50	3174	0.121322	6.69276	6.51921	0.173547	0.00544034	0.0544034	0.0259305	J3202	J3212	I3202	I3212	145.567	8.329
1241.68	1	6	1	1.92598	-0.122815	0.122815	-3.01974e-06	8.4315	0.120557	0	3.01974e-06	0	51	3238	0.0769384	0	0.349689	-0.349689	-0.010962	-0.10962	#DIV/0!	#N/A	J3238	#N/A	I3238	#N/A	5.28198
1241.69	1	6	1	1.92593	-0.122694	0.122694	-5.86029e-06	8.42317	0.120579	0	5.86029e-06	0	52	3239	#N/A	#N/A	#N/A	#N/A	#N/A	#N/A	#N/A	#N/A	#N/A	#N/A	#N/A	#N/A	#N/A
1241.69	1	6	1	1.92597	-0.122531	0.122531	4.64823e-06	8.412	0.120562	4.64823e-06	0	0	53	#N/A	#N/A	#N/A	#N/A	#N/A	#N/A	#N/A	#N/A	#N/A	#N/A	#N/A	#N/A	#N/A	#N/A
1241.71	1	6	1	1.92639	-0.121644	0.121644	5.16295e-05	8.35108	0.120369	5.16295e-05	0	0	54	#N/A	#N/A	#N/A	#N/A	#N/A	#N/A	#N/A	#N/A	#N/A	#N/A	#N/A	#N/A	#N/A	#N/A
1241.73	1	6	1	1.9273	-0.120238	0.120238	0.000109824	8.25462	0.119954	0.000109824	0	0	55	#N/A	#N/A	#N/A	#N/A	#N/A	#N/A	#N/A	#N/A	#N/A	#N/A	#N/A	#N/A	#N/A	#N/A
1241.74	1	6	1	1.92883	-0.118081	0.118081	0.000182134	8.10647	0.119256	0.000182134	0	0	56	#N/A	#N/A	#N/A	#N/A	#N/A	#N/A	#N/A	#N/A	#N/A	#N/A	#N/A	#N/A	#N/A	#N/A
1241.76	1	6	1	1.93089	-0.115439	0.115439	0.000241	7.92511	0.118314	0.000241	0	0	57	#N/A	#N/A	#N/A	#N/A	#N/A	#N/A	#N/A	#N/A	#N/A	#N/A	#N/A	#N/A	#N/A	#N/A
1241.78	1	6	1	1.93343	-0.112088	0.112088	0.000288216	7.69504	0.117157	0.000288216	0	0	58	#N/A	#N/A	#N/A	#N/A	#N/A	#N/A	#N/A	#N/A	#N/A	#N/A	#N/A	#N/A	#N/A	#N/A
1241.8	1	6	1	1.9362	-0.108587	0.108587	0.000305626	7.45473	0.115892	0.000305626	0	0	59	#N/A	#N/A	#N/A	#N/A	#N/A	#N/A	#N/A	#N/A	#N/A	#N/A	#N/A	#N/A	#N/A	#N/A
1241.81	1	6	1	1.93952	-0.104448	0.104448	0.000354081	7.17056	0.114374	0.000354081	0	0	60	#N/A	#N/A	#N/A	#N/A	#N/A	#N/A	#N/A	#N/A	#N/A	#N/A	#N/A	#N/A	#N/A	#N/A
1241.83	1	6	1	1.94319	-0.0999585	0.0999585	0.000375463	6.86235	0.112697	0.000375463	0	0	61	#N/A	#N/A	#N/A	#N/A	#N/A	#N/A	#N/A	#N/A	#N/A	#N/A	#N/A	#N/A	#N/A	#N/A
1241.85	1	6	1	1.94693	-0.09567	0.09567	0.000365232	6.56794	0.110992	0.000365232	0	0	62	#N/A	#N/A	#N/A	#N/A	#N/A	#N/A	#N/A	#N/A	#N/A	#N/A	#N/A	#N/A	#N/A	#N/A
1241.86	1	6	1	1.95114	-0.0908111	0.0908111	0.000392457	6.23437	0.10907	0.000392457	0	0	63	#N/A	#N/A	#N/A	#N/A	#N/A	#N/A	#N/A	#N/A	#N/A	#N/A	#N/A	#N/A	#N/A	#N/A
1241.88	1	6	1	1.95557	-0.0859238	0.0859238	0.000391355	5.89884	0.107048	0.000391355	0	0	64	#N/A	#N/A	#N/A	#N/A	#N/A	#N/A	#N/A	#N/A	#N/A	#N/A	#N/A	#N/A	#N/A	#N/A
1241.89	1	6	1	1.95989	-0.0814358	0.0814358	0.000362021	5.59074	0.105072	0.000362021	0	0	65	#N/A	#N/A	#N/A	#N/A	#N/A	#N/A	#N/A	#N/A	#N/A	#N/A	#N/A	#N/A	#N/A	#N/A
1241.9	1	6	1	1.96017	-0.0811406	0.0811406	2.22844e-05	5.57047	0.104947	2.22844e-05	0	0	66	#N/A	#N/A	#N/A	#N/A	#N/A	#N/A	#N/A	#N/A	#N/A	#N/A	#N/A	#N/A	#N/A	#N/A
1241.91	1	6	2	1.96376	-0.0773099	0.0773099	0.000285027	5.30748	0.103304	0.000285027	0	1	67	#N/A	#N/A	#N/A	#N/A	#N/A	#N/A	#N/A	#N/A	#N/A	#N/A	#N/A	#N/A	#N/A	#N/A
1241.91	1	6	2	1.9646	-0.0764222	0.0764222	6.44145e-05	5.24654	0.102921	6.44145e-05	0	0	68	#N/A	#N/A	#N/A	#N/A	#N/A	#N/A	#N/A	#N/A	#N/A	#N/A	#N/A	#N/A	#N/A	#N/A
1241.93	1	6	2	1.96939	-0.0717621	0.0717621	0.000354548	4.92662	0.100736	0.000354548	0	0	69	#N/A	#N/A	#N/A	#N/A	#N/A	#N/A	#N/A	#N/A	#N/A	#N/A	#N/A	#N/A	#N/A	#N/A
1241.95	1	6	2	1.97417	-0.0671197	0.0671197	0.000332234	4.6079	0.0985518	0.000332234	0	0	70	#N/A	#N/A	#N/A	#N/A	#N/A	#N/A	#N/A	#N/A	#N/A	#N/A	#N/A	#N/A	#N/A	#N/A
1241.96	1	6	2	1.97863	-0.0628187	0.0628187	0.000289713	4.31263	0.0965156	0.000289713	0	0	71	#N/A	#N/A	#N/A	#N/A	#N/A	#N/A	#N/A	#N/A	#N/A	#N/A	#N/A	#N/A	#N/A	#N/A
1241.98	1	6	2	1.98328	-0.0587165	0.0587165	0.000282258	4.031	0.0943947	0.000282258	0	0	72	#N/A	#N/A	#N/A	#N/A	#N/A	#N/A	#N/A	#N/A	#N/A	#N/A	#N/A	#N/A	#N/A	#N/A
1242	1	6	2	1.98778	-0.0545738	0.0545738	0.000255044	3.7466	0.0923387	0.000255044	0	0	73	#N/A	#N/A	#N/A	#N/A	#N/A	#N/A	#N/A	#N/A	#N/A	#N/A	#N/A	#N/A	#N/A	#N/A
1242.01	1	6	2	1.99185	-0.0510988	0.0510988	0.000215214	3.50804	0.0904788	0.000215214	0	0	74	#N/A	#N/A	#N/A	#N/A	#N/A	#N/A	#N/A	#N/A	#N/A	#N/A	#N/A	#N/A	#N/A	#N/A
1242.03	1	6	2	1.99595	-0.0477407	0.0477407	0.000202534	3.2775	0.0886075	0.000202534	0	0	75	#N/A	#N/A	#N/A	#N/A	#N/A	#N/A	#N/A	#N/A	#N/A	#N/A	#N/A	#N/A	#N/A	#N/A
1242.05	1	6	2	1.99976	-0.0445922	0.0445922	0.000175788	3.06134	0.0868688	0.000175788	0	0	76	#N/A	#N/A	#N/A	#N/A	#N/A	#N/A	#N/A	#N/A	#N/A	#N/A	#N/A	#N/A	#N/A	#N/A
1242.08	1	6	2	2.00615	-0.0394422	0.0394422	0.000268401	2.70779	0.083952	0.000268401	0	0	77	#N/A	#N/A	#N/A	#N/A	#N/A	#N/A	#N/A	#N/A	#N/A	#N/A	#N/A	#N/A	#N/A	#N/A
1242.1	1	6	2	2.00886	-0.0375088	0.0375088	0.000104548	2.57506	0.0827112	0.000104548	0	0	78	#N/A	#N/A	#N/A	#N/A	#N/A	#N/A	#N/A	#N/A	#N/A	#N/A	#N/A	#N/A	#N/A	#N/A
1242.11	1	6	2	2.01115	-0.0356503	0.0356503	8.35148e-05	2.44747	0.0816687	8.35148e-05	0	0	79	#N/A	#N/A	#N/A	#N/A	#N/A	#N/A	#N/A	#N/A	#N/A	#N/A	#N/A	#N/A	#N/A	#N/A
1242.13	1	6	2	2.01287	-0.0343168	0.0343168	6.03676e-05	2.35592	0.0808807	6.03676e-05	0	0	80	#N/A	#N/A	#N/A	#N/A	#N/A	#N/A	#N/A	#N/A	#N/A	#N/A	#N/A	#N/A	#N/A	#N/A
1242.15	1	6	2	2.01424	-0.0335522	0.0335522	4.65425e-05	2.30342	0.0802545	4.65425e-05	0	0	81	#N/A	#N/A	#N/A	#N/A	#N/A	#N/A	#N/A	#N/A	#N/A	#N/A	#N/A	#N/A	#N/A	#N/A
1242.16	1	6	2	2.01511	-0.0328414	0.0328414	2.89071e-05	2.25463	0.0798568	2.89071e-05	0	0	82	#N/A	#N/A	#N/A	#N/A	#N/A	#N/A	#N/A	#N/A	#N/A	#N/A	#N/A	#N/A	#N/A	#N/A
1242.17	1	6	2	2.01541	-0.0326831	0.0326831	9.63275e-06	2.24376	0.0797226	9.63275e-06	0	0	83	#N/A	#N/A	#N/A	#N/A	#N/A	#N/A	#N/A	#N/A	#N/A	#N/A	#N/A	#N/A	#N/A	#N/A
1242.18	1	6	2	2.01548	-0.0327318	0.0327318	2.47955e-06	2.2471	0.079688	2.47955e-06	0	0	84	#N/A	#N/A	#N/A	#N/A	#N/A	#N/A	#N/A	#N/A	#N/A	#N/A	#N/A	#N/A	#N/A	#N/A
1242.19	1	6	2	2.01554	-0.0329052	0.0329052	1.75513e-06	2.25901	0.0796636	1.75513e-06	0	0	85	#N/A	#N/A	#N/A	#N/A	#N/A	#N/A	#N/A	#N/A	#N/A	#N/A	#N/A	#N/A	#N/A	#N/A
1242.2	1	6	2	2.01549	-0.0329652	0.0329652	-1.51831e-06	2.26313	0.0796846	0	1.51831e-06	0	86	#N/A	#N/A	#N/A	#N/A	#N/A	#N/A	#N/A	#N/A	#N/A	#N/A	#N/A	#N/A	#N/A	#N/A
1242.21	1	6	2	2.01504	-0.0333832	0.0333832	-1.48992e-05	2.29183	0.0798897	0	1.48992e-05	0	87	#N/A	#N/A	#N/A	#N/A	#N/A	#N/A	#N/A	#N/A	#N/A	#N/A	#N/A	#N/A	#N/A	#N/A
1242.23	1	6	2	2.0141	-0.0344552	0.0344552	-3.17884e-05	2.36542	0.0803176	0	3.17884e-05	0	88	#N/A	#N/A	#N/A	#N/A	#N/A	#N/A	#N/A	#N/A	#N/A	#N/A	#N/A	#N/A	#N/A	#N/A
1242.25	1	6	2	2.01255	-0.035726	0.035726	-5.46995e-05	2.45266	0.0810294	0	5.46995e-05	0	89	#N/A	#N/A	#N/A	#N/A	#N/A	#N/A	#N/A	#N/A	#N/A	#N/A	#N/A	#N/A	#N/A	#N/A
1242.26	1	6	2	2.01045	-0.0374345	0.0374345	-7.6621e-05	2.56996	0.0819858	0	7.6621e-05	0	90	#N/A	#N/A	#N/A	#N/A	#N/A	#N/A	#N/A	#N/A	#N/A	#N/A	#N/A	#N/A	#N/A	#N/A
1242.28	1	6	2	2.00789	-0.0397984	0.0397984	-9.89258e-05	2.73224	0.0831556	0	9.89258e-05	0	91	#N/A	#N/A	#N/A	#N/A	#N/A	#N/A	#N/A	#N/A	#N/A	#N/A	#N/A	#N/A	#N/A	#N/A
1242.3	1	6	2	2.0051	-0.0422085	0.0422085	-0.000114265	2.8977	0.0844281	0	0.000114265	0	92	#N/A	#N/A	#N/A	#N/A	#N/A	#N/A	#N/A	#N/A	#N/A	#N/A	#N/A	#N/A	#N/A	#N/A
1242.31	1	6	2	2.00177	-0.0451348	0.0451348	-0.000145538	3.0986	0.0859498	0	0.000145538	0	93	#N/A	#N/A	#N/A	#N/A	#N/A	#N/A	#N/A	#N/A	#N/A	#N/A	#N/A	#N/A	#N/A	#N/A
1242.33	1	6	2	1.9981	-0.0482345	0.0482345	-0.000171496	3.3114	0.0876272	0	0.000171496	0	94	#N/A	#N/A	#N/A	#N/A	#N/A	#N/A	#N/A	#N/A	#N/A	#N/A	#N/A	#N/A	#N/A	#N/A
1242.35	1	6	2	1.99436	-0.05177	0.05177	-0.000186715	3.55412	0.0893323	0	0.000186715	0	95	#N/A	#N/A	#N/A	#N/A	#N/A	#N/A	#N/A	#N/A	#N/A	#N/A	#N/A	#N/A	#N/A	#N/A
1242.36	1	6	2	1.99013	-0.0553861	0.0553861	-0.000226513	3.80237	0.0912627	0	0.000226513	0	96	#N/A	#N/A	#N/A	#N/A	#N/A	#N/A	#N/A	#N/A	#N/A	#N/A	#N/A	#N/A	#N/A	#N/A
1242.38	1	6	2	1.98568	-0.059307	0.059307	-0.000255241	4.07155	0.0932951	0	0.000255241	0	97	#N/A	#N/A	#N/A	#N/A	#N/A	#N/A	#N/A	#N/A	#N/A	#N/A	#N/A	#N/A	#N/A	#N/A
1242.4	1	6	2	1.98107	-0.0638485	0.0638485	-0.000284368	4.38333	0.0954038	0	0.000284368	0	98	#N/A	#N/A	#N/A	#N/A	#N/A	#N/A	#N/A	#N/A	#N/A	#N/A	#N/A	#N/A	#N/A	#N/A
1242.41	1	6	2	1.97662	-0.0678216	0.0678216	-0.00029286	4.65609	0.097435	0	0.00029286	0	99	#N/A	#N/A	#N/A	#N/A	#N/A	#N/A	#N/A	#N/A	#N/A	#N/A	#N/A	#N/A	#N/A	#N/A
1242.43	1	6	2	1.97182	-0.0726475	0.0726475	-0.000336822	4.9874	0.0996248	0	0.000336822	0	100	#N/A	#N/A	#N/A	#N/A	#N/A	#N/A	#N/A	#N/A	#N/A	#N/A	#N/A	#N/A	#N/A	#N/A
1242.45	1	6	2	1.96703	-0.0775177	0.0775177	-0.000359902	5.32175	0.101814	0	0.000359902	0	101	#N/A	#N/A	#N/A	#N/A	#N/A	#N/A	#N/A	#N/A	#N/A	#N/A	#N/A	#N/A	#N/A	#N/A
1242.46	1	6	2	1.96257	-0.0818136	0.0818136	-0.000355005	5.61667	0.103848	0	0.000355005	0	102	#N/A	#N/A	#N/A	#N/A	#N/A	#N/A	#N/A	#N/A	#N/A	#N/A	#N/A	#N/A	#N/A	#N/A
1242.48	1	6	2	1.95793	-0.0869634	0.0869634	-0.000391317	5.97021	0.105966	0	0.000391317	0	103	#N/A	#N/A	#N/A	#N/A	#N/A	#N/A	#N/A	#N/A	#N/A	#N/A	#N/A	#N/A	#N/A	#N/A
1242.5	1	6	2	1.95343	-0.0916144	0.0916144	-0.000402039	6.28951	0.108022	0	0.000402039	0	104	#N/A	#N/A	#N/A	#N/A	#N/A	#N/A	#N/A	#N/A	#N/A	#N/A	#N/A	#N/A	#N/A	#N/A
1242.51	1	6	2	1.94938	-0.0959186	0.0959186	-0.000380396	6.585	0.109874	0	0.000380396	0	105	#N/A	#N/A	#N/A	#N/A	#N/A	#N/A	#N/A	#N/A	#N/A	#N/A	#N/A	#N/A	#N/A	#N/A
1242.53	1	6	2	1.94529	-0.10066	0.10066	-0.000401121	6.91053	0.111738	0	0.000401121	0	106	#N/A	#N/A	#N/A	#N/A	#N/A	#N/A	#N/A	#N/A	#N/A	#N/A	#N/A	#N/A	#N/A	#N/A
1242.55	1	6	2	1.9415	-0.104768	0.104768	-0.000390009	7.19252	0.113472	0	0.000390009	0	107	#N/A	#N/A	#N/A	#N/A	#N/A	#N/A	#N/A	#N/A	#N/A	#N/A	#N/A	#N/A	#N/A	#N/A
1242.56	1	6	2	1.93824	-0.108413	0.108413	-0.000347466	7.44278	0.11496	0	0.000347466	0	108	#N/A	#N/A	#N/A	#N/A	#N/A	#N/A	#N/A	#N/A	#N/A	#N/A	#N/A	#N/A	#N/A	#N/A
1242.58	1	6	2	1.93514	-0.112167	0.112167	-0.000341966	7.70049	0.116376	0	0.000341966	0	109	#N/A	#N/A	#N/A	#N/A	#N/A	#N/A	#N/A	#N/A	#N/A	#N/A	#N/A	#N/A	#N/A	#N/A
1242.6	1	6	2	1.93244	-0.115215	0.115215	-0.000306482	7.90974	0.117607	0	0.000306482	0	110	#N/A	#N/A	#N/A	#N/A	#N/A	#N/A	#N/A	#N/A	#N/A	#N/A	#N/A	#N/A	#N/A	#N/A
1242.61	1	6	2	1.93019	-0.117684	0.117684	-0.000262502	8.07927	0.118636	0	0.000262502	0	111	#N/A	#N/A	#N/A	#N/A	#N/A	#N/A	#N/A	#N/A	#N/A	#N/A	#N/A	#N/A	#N/A	#N/A
1242.63	1	6	2	1.9285	-0.11985	0.11985	-0.000200637	8.22796	0.119407	0	0.000200637	0	112	#N/A	#N/A	#N/A	#N/A	#N/A	#N/A	#N/A	#N/A	#N/A	#N/A	#N/A	#N/A	#N/A	#N/A
1242.65	1	6	2	1.92717	-0.121355	0.121355	-0.000160297	8.3313	0.120014	0	0.000160297	0	113	#N/A	#N/A	#N/A	#N/A	#N/A	#N/A	#N/A	#N/A	#N/A	#N/A	#N/A	#N/A	#N/A	#N/A
1242.66	1	6	2	1.92634	-0.121969	0.121969	-0.000101155	8.37345	0.120394	0	0.000101155	0	114	#N/A	#N/A	#N/A	#N/A	#N/A	#N/A	#N/A	#N/A	#N/A	#N/A	#N/A	#N/A	#N/A	#N/A
1242.68	1	6	2	1.92599	-0.122482	0.122482	-4.30247e-05	8.40866	0.120555	0	4.30247e-05	0	115	#N/A	#N/A	#N/A	#N/A	#N/A	#N/A	#N/A	#N/A	#N/A	#N/A	#N/A	#N/A	#N/A	#N/A
1242.69	1	6	2	1.92594	-0.122507	0.122507	-5.47062e-06	8.41037	0.120575	0	5.47062e-06	0	116	#N/A	#N/A	#N/A	#N/A	#N/A	#N/A	#N/A	#N/A	#N/A	#N/A	#N/A	#N/A	#N/A	#N/A
1242.69	1	6	2	1.92594	-0.12249	0.12249	-4.77744e-07	8.40917	0.120577	0	4.77744e-07	0	117	#N/A	#N/A	#N/A	#N/A	#N/A	#N/A	#N/A	#N/A	#N/A	#N/A	#N/A	#N/A	#N/A	#N/A
1242.7	1	6	2	1.926	-0.122194	0.122194	7.24508e-06	8.38884	0.12055	7.24508e-06	0	0	118	#N/A	#N/A	#N/A	#N/A	#N/A	#N/A	#N/A	#N/A	#N/A	#N/A	#N/A	#N/A	#N/A	#N/A
1242.71	1	6	2	1.92649	-0.121046	0.121046	5.97555e-05	8.31008	0.120326	5.97555e-05	0	0	119	#N/A	#N/A	#N/A	#N/A	#N/A	#N/A	#N/A	#N/A	#N/A	#N/A	#N/A	#N/A	#N/A	#N/A
1242.73	1	6	2	1.92746	-0.119899	0.119899	0.000117469	8.23129	0.11988	0.000117469	0	0	120	#N/A	#N/A	#N/A	#N/A	#N/A	#N/A	#N/A	#N/A	#N/A	#N/A	#N/A	#N/A	#N/A	#N/A
1242.75	1	6	2	1.92906	-0.117619	0.117619	0.000189527	8.07478	0.119152	0.000189527	0	0	121	#N/A	#N/A	#N/A	#N/A	#N/A	#N/A	#N/A	#N/A	#N/A	#N/A	#N/A	#N/A	#N/A	#N/A
1242.76	1	6	2	1.93118	-0.114644	0.114644	0.000246199	7.87055	0.118184	0.000246199	0	0	122	#N/A	#N/A	#N/A	#N/A	#N/A	#N/A	#N/A	#N/A	#N/A	#N/A	#N/A	#N/A	#N/A	#N/A
1242.78	1	6	2	1.93376	-0.11158	0.11158	0.000292106	7.66016	0.117004	0.000292106	0	0	123	#N/A	#N/A	#N/A	#N/A	#N/A	#N/A	#N/A	#N/A	#N/A	#N/A	#N/A	#N/A	#N/A	#N/A
1242.8	1	6	2	1.93658	-0.107782	0.107782	0.000308796	7.39946	0.115719	0.000308796	0	0	124	#N/A	#N/A	#N/A	#N/A	#N/A	#N/A	#N/A	#N/A	#N/A	#N/A	#N/A	#N/A	#N/A	#N/A
1242.81	1	6	2	1.93994	-0.103655	0.103655	0.000355734	7.11613	0.114182	0.000355734	0	0	125	#N/A	#N/A	#N/A	#N/A	#N/A	#N/A	#N/A	#N/A	#N/A	#N/A	#N/A	#N/A	#N/A	#N/A
1242.83	1	6	2	1.94365	-0.0994012	0.0994012	0.000376957	6.82409	0.112487	0.000376957	0	0	126	#N/A	#N/A	#N/A	#N/A	#N/A	#N/A	#N/A	#N/A	#N/A	#N/A	#N/A	#N/A	#N/A	#N/A
1242.85	1	6	2	1.94741	-0.0948288	0.0948288	0.000365227	6.51019	0.11077	0.000365227	0	0	127	#N/A	#N/A	#N/A	#N/A	#N/A	#N/A	#N/A	#N/A	#N/A	#N/A	#N/A	#N/A	#N/A	#N/A
1242.86	1	6	2	1.95165	-0.0900451	0.0900451	0.000391669	6.18178	0.108835	0.000391669	0	0	128	#N/A	#N/A	#N/A	#N/A	#N/A	#N/A	#N/A	#N/A	#N/A	#N/A	#N/A	#N/A	#N/A	#N/A
1242.88	1	6	2	1.9561	-0.0852944	0.0852944	0.000389899	5.85564	0.106804	0.000389899	0	0	129	#N/A	#N/A	#N/A	#N/A	#N/A	#N/A	#N/A	#N/A	#N/A	#N/A	#N/A	#N/A	#N/A	#N/A
1242.9	1	6	2	1.96072	-0.0804162	0.0804162	0.000382545	5.52074	0.104696	0.000382545	0	0	130	#N/A	#N/A	#N/A	#N/A	#N/A	#N/A	#N/A	#N/A	#N/A	#N/A	#N/A	#N/A	#N/A	#N/A
1242.91	1	6	3	1.96377	-0.0772206	0.0772206	0.000240461	5.30135	0.103303	0.000240461	0	1	131	#N/A	#N/A	#N/A	#N/A	#N/A	#N/A	#N/A	#N/A	#N/A	#N/A	#N/A	#N/A	#N/A	#N/A
1242.91	1	6	3	1.96517	-0.0757741	0.0757741	0.000106988	5.20204	0.102664	0.000106988	0	0	132	#N/A	#N/A	#N/A	#N/A	#N/A	#N/A	#N/A	#N/A	#N/A	#N/A	#N/A	#N/A	#N/A	#N/A
1242.93	1	6	3	1.96995	-0.0711999	0.0711999	0.000351938	4.88802	0.100477	0.000351938	0	0	133	#N/A	#N/A	#N/A	#N/A	#N/A	#N/A	#N/A	#N/A	#N/A	#N/A	#N/A	#N/A	#N/A	#N/A
1242.95	1	6	3	1.97474	-0.0666005	0.0666005	0.000329379	4.57226	0.0982945	0.000329379	0	0	134	#N/A	#N/A	#N/A	#N/A	#N/A	#N/A	#N/A	#N/A	#N/A	#N/A	#N/A	#N/A	#N/A	#N/A
1242.96	1	6	3	1.97918	-0.0622251	0.0622251	0.000286585	4.27188	0.0962629	0.000286585	0	0	135	#N/A	#N/A	#N/A	#N/A	#N/A	#N/A	#N/A	#N/A	#N/A	#N/A	#N/A	#N/A	#N/A	#N/A
1242.98	1	6	3	1.98382	-0.0582117	0.0582117	0.000278942	3.99635	0.0941478	0.000278942	0	0	136	#N/A	#N/A	#N/A	#N/A	#N/A	#N/A	#N/A	#N/A	#N/A	#N/A	#N/A	#N/A	#N/A	#N/A
1243	1	6	3	1.9883	-0.0541749	0.0541749	0.000251904	3.71922	0.0921008	0.000251904	0	0	137	#N/A	#N/A	#N/A	#N/A	#N/A	#N/A	#N/A	#N/A	#N/A	#N/A	#N/A	#N/A	#N/A	#N/A
1243.01	1	6	3	1.99235	-0.0507201	0.0507201	0.000212405	3.48204	0.0902516	0.000212405	0	0	138	#N/A	#N/A	#N/A	#N/A	#N/A	#N/A	#N/A	#N/A	#N/A	#N/A	#N/A	#N/A	#N/A	#N/A
1243.03	1	6	3	1.99641	-0.0475221	0.0475221	0.000199609	3.26249	0.088396	0.000199609	0	0	139	#N/A	#N/A	#N/A	#N/A	#N/A	#N/A	#N/A	#N/A	#N/A	#N/A	#N/A	#N/A	#N/A	#N/A
1243.05	1	6	3	2.00018	-0.0443322	0.0443322	0.000173042	3.0435	0.0866756	0.000173042	0	0	140	#N/A	#N/A	#N/A	#N/A	#N/A	#N/A	#N/A	#N/A	#N/A	#N/A	#N/A	#N/A	#N/A	#N/A
1243.06	1	6	3	2.00341	-0.0418618	0.0418618	0.000139393	2.8739	0.0851987	0.000139393	0	0	141	#N/A	#N/A	#N/A	#N/A	#N/A	#N/A	#N/A	#N/A	#N/A	#N/A	#N/A	#N/A	#N/A	#N/A
1243.08	1	6	3	2.00649	-0.0394485	0.0394485	0.000124973	2.70822	0.0837951	0.000124973	0	0	142	#N/A	#N/A	#N/A	#N/A	#N/A	#N/A	#N/A	#N/A	#N/A	#N/A	#N/A	#N/A	#N/A	#N/A
1243.1	1	6	3	2.00916	-0.0372985	0.0372985	0.000102392	2.56062	0.0825767	0.000102392	0	0	143	#N/A	#N/A	#N/A	#N/A	#N/A	#N/A	#N/A	#N/A	#N/A	#N/A	#N/A	#N/A	#N/A	#N/A
1243.12	1	6	3	2.01139	-0.0356114	0.0356114	8.12806e-05	2.44479	0.0815586	8.12806e-05	0	0	144	#N/A	#N/A	#N/A	#N/A	#N/A	#N/A	#N/A	#N/A	#N/A	#N/A	#N/A	#N/A	#N/A	#N/A
1243.13	1	6	3	2.01306	-0.0343859	0.0343859	5.85146e-05	2.36066	0.0807951	5.85146e-05	0	0	145	#N/A	#N/A	#N/A	#N/A	#N/A	#N/A	#N/A	#N/A	#N/A	#N/A	#N/A	#N/A	#N/A	#N/A
1243.15	1	6	3	2.01437	-0.033533	0.033533	4.45728e-05	2.30211	0.0801958	4.45728e-05	0	0	146	#N/A	#N/A	#N/A	#N/A	#N/A	#N/A	#N/A	#N/A	#N/A	#N/A	#N/A	#N/A	#N/A	#N/A
1243.16	1	6	3	2.01518	-0.032897	0.032897	2.70111e-05	2.25845	0.0798245	2.70111e-05	0	0	147	#N/A	#N/A	#N/A	#N/A	#N/A	#N/A	#N/A	#N/A	#N/A	#N/A	#N/A	#N/A	#N/A	#N/A
1243.17	1	6	3	2.01543	-0.0328032	0.0328032	7.93527e-06	2.252	0.0797142	7.93527e-06	0	0	148	#N/A	#N/A	#N/A	#N/A	#N/A	#N/A	#N/A	#N/A	#N/A	#N/A	#N/A	#N/A	#N/A	#N/A
1243.18	1	6	3	2.0155	-0.032871	0.032871	2.50974e-06	2.25666	0.0796793	2.50974e-06	0	0	149	#N/A	#N/A	#N/A	#N/A	#N/A	#N/A	#N/A	#N/A	#N/A	#N/A	#N/A	#N/A	#N/A	#N/A
1243.19	1	6	3	2.01553	-0.0329746	0.0329746	9.57725e-07	2.26377	0.079666	9.57725e-07	0	0	150	#N/A	#N/A	#N/A	#N/A	#N/A	#N/A	#N/A	#N/A	#N/A	#N/A	#N/A	#N/A	#N/A	#N/A
1243.2	1	6	3	2.01546	-0.0330791	0.0330791	-2.49683e-06	2.27095	0.0797005	0	2.49683e-06	0	151	#N/A	#N/A	#N/A	#N/A	#N/A	#N/A	#N/A	#N/A	#N/A	#N/A	#N/A	#N/A	#N/A	#N/A
1243.21	1	6	3	2.01494	-0.0334541	0.0334541	-1.71629e-05	2.29669	0.0799361	0	1.71629e-05	0	152	#N/A	#N/A	#N/A	#N/A	#N/A	#N/A	#N/A	#N/A	#N/A	#N/A	#N/A	#N/A	#N/A	#N/A
1243.23	1	6	3	2.01394	-0.0346687	0.0346687	-3.39034e-05	2.38008	0.0803906	0	3.39034e-05	0	153	#N/A	#N/A	#N/A	#N/A	#N/A	#N/A	#N/A	#N/A	#N/A	#N/A	#N/A	#N/A	#N/A	#N/A
1243.25	1	6	3	2.01233	-0.0359223	0.0359223	-5.70439e-05	2.46614	0.0811286	0	5.70439e-05	0	154	#N/A	#N/A	#N/A	#N/A	#N/A	#N/A	#N/A	#N/A	#N/A	#N/A	#N/A	#N/A	#N/A	#N/A
1243.27	1	6	3	2.01018	-0.0376738	0.0376738	-7.91883e-05	2.58638	0.0821112	0	7.91883e-05	0	155	#N/A	#N/A	#N/A	#N/A	#N/A	#N/A	#N/A	#N/A	#N/A	#N/A	#N/A	#N/A	#N/A	#N/A
1243.28	1	6	3	2.00756	-0.0402868	0.0402868	-0.000101934	2.76577	0.0833053	0	0.000101934	0	156	#N/A	#N/A	#N/A	#N/A	#N/A	#N/A	#N/A	#N/A	#N/A	#N/A	#N/A	#N/A	#N/A	#N/A
1243.3	1	6	3	2.00473	-0.0424385	0.0424385	-0.0001173	2.91349	0.0846002	0	0.0001173	0	157	#N/A	#N/A	#N/A	#N/A	#N/A	#N/A	#N/A	#N/A	#N/A	#N/A	#N/A	#N/A	#N/A	#N/A
1243.32	1	6	3	2.00135	-0.0454276	0.0454276	-0.000148336	3.1187	0.0861419	0	0.000148336	0	158	#N/A	#N/A	#N/A	#N/A	#N/A	#N/A	#N/A	#N/A	#N/A	#N/A	#N/A	#N/A	#N/A	#N/A
1243.33	1	6	3	1.99764	-0.0487831	0.0487831	-0.000174788	3.34906	0.0878363	0	0.000174788	0	159	#N/A	#N/A	#N/A	#N/A	#N/A	#N/A	#N/A	#N/A	#N/A	#N/A	#N/A	#N/A	#N/A	#N/A
1243.35	1	6	3	1.99387	-0.0519544	0.0519544	-0.000189601	3.56677	0.0895551	0	0.000189601	0	160	#N/A	#N/A	#N/A	#N/A	#N/A	#N/A	#N/A	#N/A	#N/A	#N/A	#N/A	#N/A	#N/A	#N/A
1243.37	1	6	3	1.98962	-0.0558917	0.0558917	-0.000229397	3.83708	0.0914976	0	0.000229397	0	161	#N/A	#N/A	#N/A	#N/A	#N/A	#N/A	#N/A	#N/A	#N/A	#N/A	#N/A	#N/A	#N/A	#N/A
1243.38	1	6	3	1.98515	-0.059897	0.059897	-0.000258913	4.11205	0.0935397	0	0.000258913	0	162	#N/A	#N/A	#N/A	#N/A	#N/A	#N/A	#N/A	#N/A	#N/A	#N/A	#N/A	#N/A	#N/A	#N/A
1243.4	1	6	3	1.98051	-0.0641421	0.0641421	-0.000287387	4.40349	0.0956556	0	0.000287387	0	163	#N/A	#N/A	#N/A	#N/A	#N/A	#N/A	#N/A	#N/A	#N/A	#N/A	#N/A	#N/A	#N/A	#N/A
1243.41	1	6	3	1.97605	-0.0684623	0.0684623	-0.000295685	4.70008	0.097692	0	0.000295685	0	164	#N/A	#N/A	#N/A	#N/A	#N/A	#N/A	#N/A	#N/A	#N/A	#N/A	#N/A	#N/A	#N/A	#N/A
1243.43	1	6	3	1.97126	-0.0730095	0.0730095	-0.000339313	5.01225	0.0998824	0	0.000339313	0	165	#N/A	#N/A	#N/A	#N/A	#N/A	#N/A	#N/A	#N/A	#N/A	#N/A	#N/A	#N/A	#N/A	#N/A
1243.45	1	6	3	1.96647	-0.0778424	0.0778424	-0.000360946	5.34404	0.102067	0	0.000360946	0	166	#N/A	#N/A	#N/A	#N/A	#N/A	#N/A	#N/A	#N/A	#N/A	#N/A	#N/A	#N/A	#N/A	#N/A
1243.46	1	6	3	1.96203	-0.0824379	0.0824379	-0.000356314	5.65953	0.104098	0	0.000356314	0	167	#N/A	#N/A	#N/A	#N/A	#N/A	#N/A	#N/A	#N/A	#N/A	#N/A	#N/A	#N/A	#N/A	#N/A
1243.48	1	6	3	1.9574	-0.0873088	0.0873088	-0.000392574	5.99393	0.10621	0	0.000392574	0	168	#N/A	#N/A	#N/A	#N/A	#N/A	#N/A	#N/A	#N/A	#N/A	#N/A	#N/A	#N/A	#N/A	#N/A
1243.5	1	6	3	1.95292	-0.0919632	0.0919632	-0.000401546	6.31346	0.108255	0	0.000401546	0	169	#N/A	#N/A	#N/A	#N/A	#N/A	#N/A	#N/A	#N/A	#N/A	#N/A	#N/A	#N/A	#N/A	#N/A
1243.52	1	6	3	1.94888	-0.0964188	0.0964188	-0.000380439	6.61934	0.1101	0	0.000380439	0	170	#N/A	#N/A	#N/A	#N/A	#N/A	#N/A	#N/A	#N/A	#N/A	#N/A	#N/A	#N/A	#N/A	#N/A
1243.53	1	6	3	1.94483	-0.100985	0.100985	-0.00039973	6.93284	0.111949	0	0.00039973	0	171	#N/A	#N/A	#N/A	#N/A	#N/A	#N/A	#N/A	#N/A	#N/A	#N/A	#N/A	#N/A	#N/A	#N/A
1243.55	1	6	3	1.94107	-0.105004	0.105004	-0.000387172	7.20876	0.113665	0	0.000387172	0	172	#N/A	#N/A	#N/A	#N/A	#N/A	#N/A	#N/A	#N/A	#N/A	#N/A	#N/A	#N/A	#N/A	#N/A
1243.57	1	6	3	1.93785	-0.10881	0.10881	-0.000344379	7.47003	0.115136	0	0.000344379	0	173	#N/A	#N/A	#N/A	#N/A	#N/A	#N/A	#N/A	#N/A	#N/A	#N/A	#N/A	#N/A	#N/A	#N/A
1243.58	1	6	3	1.9348	-0.11241	0.11241	-0.000337724	7.71718	0.11653	0	0.000337724	0	174	#N/A	#N/A	#N/A	#N/A	#N/A	#N/A	#N/A	#N/A	#N/A	#N/A	#N/A	#N/A	#N/A	#N/A
1243.6	1	6	3	1.93215	-0.115307	0.115307	-0.000301265	7.91606	0.117739	0	0.000301265	0	175	#N/A	#N/A	#N/A	#N/A	#N/A	#N/A	#N/A	#N/A	#N/A	#N/A	#N/A	#N/A	#N/A	#N/A
1243.62	1	6	3	1.92995	-0.11796	0.11796	-0.000256655	8.09819	0.118743	0	0.000256655	0	176	#N/A	#N/A	#N/A	#N/A	#N/A	#N/A	#N/A	#N/A	#N/A	#N/A	#N/A	#N/A	#N/A	#N/A
1243.63	1	6	3	1.92832	-0.119786	0.119786	-0.000194531	8.22358	0.119491	0	0.000194531	0	177	#N/A	#N/A	#N/A	#N/A	#N/A	#N/A	#N/A	#N/A	#N/A	#N/A	#N/A	#N/A	#N/A	#N/A
1243.65	1	6	3	1.92705	-0.121226	0.121226	-0.000152935	8.32242	0.12007	0	0.000152935	0	178	#N/A	#N/A	#N/A	#N/A	#N/A	#N/A	#N/A	#N/A	#N/A	#N/A	#N/A	#N/A	#N/A	#N/A
1243.67	1	6	3	1.92628	-0.122028	0.122028	-9.35008e-05	8.37747	0.120421	0	9.35008e-05	0	179	#N/A	#N/A	#N/A	#N/A	#N/A	#N/A	#N/A	#N/A	#N/A	#N/A	#N/A	#N/A	#N/A	#N/A
1243.68	1	6	3	1.92599	-0.122222	0.122222	-3.48057e-05	8.39081	0.120551	0	3.48057e-05	0	180	#N/A	#N/A	#N/A	#N/A	#N/A	#N/A	#N/A	#N/A	#N/A	#N/A	#N/A	#N/A	#N/A	#N/A
1243.68	1	6	3	1.92597	-0.122202	0.122202	-2.40391e-06	8.38941	0.12056	0	2.40391e-06	0	181	#N/A	#N/A	#N/A	#N/A	#N/A	#N/A	#N/A	#N/A	#N/A	#N/A	#N/A	#N/A	#N/A	#N/A
1243.69	1	6	3	1.92594	-0.122116	0.122116	-3.45344e-06	8.38354	0.120573	0	3.45344e-06	0	182	#N/A	#N/A	#N/A	#N/A	#N/A	#N/A	#N/A	#N/A	#N/A	#N/A	#N/A	#N/A	#N/A	#N/A
1243.7	1	6	3	1.92604	-0.12189	0.12189	1.10486e-05	8.368	0.120532	1.10486e-05	0	0	183	#N/A	#N/A	#N/A	#N/A	#N/A	#N/A	#N/A	#N/A	#N/A	#N/A	#N/A	#N/A	#N/A	#N/A
1243.72	1	6	3	1.92659	-0.120946	0.120946	6.71686e-05	8.30322	0.120279	6.71686e-05	0	0	184	#N/A	#N/A	#N/A	#N/A	#N/A	#N/A	#N/A	#N/A	#N/A	#N/A	#N/A	#N/A	#N/A	#N/A
1243.73	1	6	3	1.92763	-0.119461	0.119461	0.000125089	8.20124	0.119804	0.000125089	0	0	185	#N/A	#N/A	#N/A	#N/A	#N/A	#N/A	#N/A	#N/A	#N/A	#N/A	#N/A	#N/A	#N/A	#N/A
1243.73	1	6	3	1.92771	-0.119344	0.119344	9.78625e-06	8.19324	0.119767	9.78625e-06	0	0	186	#N/A	#N/A	#N/A	#N/A	#N/A	#N/A	#N/A	#N/A	#N/A	#N/A	#N/A	#N/A	#N/A	#N/A
1243.75	1	6	3	1.92928	-0.117204	0.117204	0.000186088	8.04632	0.119048	0.000186088	0	0	187	#N/A	#N/A	#N/A	#N/A	#N/A	#N/A	#N/A	#N/A	#N/A	#N/A	#N/A	#N/A	#N/A	#N/A
1243.77	1	6	3	1.93146	-0.114278	0.114278	0.00025175	7.84538	0.118055	0.00025175	0	0	188	#N/A	#N/A	#N/A	#N/A	#N/A	#N/A	#N/A	#N/A	#N/A	#N/A	#N/A	#N/A	#N/A	#N/A
1243.78	1	6	3	1.93409	-0.110986	0.110986	0.000296634	7.61938	0.116852	0.000296634	0	0	189	#N/A	#N/A	#N/A	#N/A	#N/A	#N/A	#N/A	#N/A	#N/A	#N/A	#N/A	#N/A	#N/A	#N/A
1243.8	1	6	3	1.93695	-0.107239	0.107239	0.00031189	7.36219	0.115547	0.00031189	0	0	190	#N/A	#N/A	#N/A	#N/A	#N/A	#N/A	#N/A	#N/A	#N/A	#N/A	#N/A	#N/A	#N/A	#N/A
1243.82	1	6	3	1.94036	-0.103034	0.103034	0.000358602	7.07348	0.11399	0.000358602	0	0	191	#N/A	#N/A	#N/A	#N/A	#N/A	#N/A	#N/A	#N/A	#N/A	#N/A	#N/A	#N/A	#N/A	#N/A
1243.83	1	6	3	1.94411	-0.0987182	0.0987182	0.000377801	6.77721	0.11228	0.000377801	0	0	192	#N/A	#N/A	#N/A	#N/A	#N/A	#N/A	#N/A	#N/A	#N/A	#N/A	#N/A	#N/A	#N/A	#N/A
1243.85	1	6	3	1.9479	-0.09429	0.09429	0.000365837	6.4732	0.110549	0.000365837	0	0	193	#N/A	#N/A	#N/A	#N/A	#N/A	#N/A	#N/A	#N/A	#N/A	#N/A	#N/A	#N/A	#N/A	#N/A
1243.87	1	6	3	1.95216	-0.089481	0.089481	0.00039193	6.14305	0.108601	0.00039193	0	0	194	#N/A	#N/A	#N/A	#N/A	#N/A	#N/A	#N/A	#N/A	#N/A	#N/A	#N/A	#N/A	#N/A	#N/A
1243.88	1	6	3	1.95664	-0.0846784	0.0846784	0.000389416	5.81335	0.106559	0.000389416	0	0	195	#N/A	#N/A	#N/A	#N/A	#N/A	#N/A	#N/A	#N/A	#N/A	#N/A	#N/A	#N/A	#N/A	#N/A
1243.91	1	6	4	1.96377	-0.0772295	0.0772295	0.000577434	5.30196	0.103302	0.000577434	0	1	196	#N/A	#N/A	#N/A	#N/A	#N/A	#N/A	#N/A	#N/A	#N/A	#N/A	#N/A	#N/A	#N/A	#N/A
1243.92	1	6	4	1.96573	-0.0752036	0.0752036	0.000149368	5.16288	0.102407	0.000149368	0	0	197	#N/A	#N/A	#N/A	#N/A	#N/A	#N/A	#N/A	#N/A	#N/A	#N/A	#N/A	#N/A	#N/A	#N/A
1243.93	1	6	4	1.97052	-0.0705035	0.0705035	0.000349024	4.84021	0.10022	0.000349024	0	0	198	#N/A	#N/A	#N/A	#N/A	#N/A	#N/A	#N/A	#N/A	#N/A	#N/A	#N/A	#N/A	#N/A	#N/A
1243.95	1	6	4	1.97529	-0.0660914	0.0660914	0.000326105	4.53731	0.0980393	0.000326105	0	0	199	#N/A	#N/A	#N/A	#N/A	#N/A	#N/A	#N/A	#N/A	#N/A	#N/A	#N/A	#N/A	#N/A	#N/A
1243.97	1	6	4	1.97974	-0.0618737	0.0618737	0.000284173	4.24776	0.0960112	0.000284173	0	0	200	#N/A	#N/A	#N/A	#N/A	#N/A	#N/A	#N/A	#N/A	#N/A	#N/A	#N/A	#N/A	#N/A	#N/A
1243.98	1	6	4	1.98436	-0.0577809	0.0577809	0.000276481	3.96677	0.093901	0.000276481	0	0
1244	1	6	4	1.98882	-0.0538798	0.0538798	0.000249327	3.69896	0.0918619	0.000249327	0	0
1244.02	1	6	4	1.99285	-0.0503932	0.0503932	0.000209725	3.4596	0.0900251	0.000209725	0	0
1244.03	1	6	4	1.99688	-0.0471162	0.0471162	0.000196592	3.23463	0.0881838	0.000196592	0	0
1244.05	1	6	4	2.00061	-0.0440366	0.0440366	0.000169917	3.0232	0.0864815	0.000169917	0	0
1244.07	1	6	4	2.0038	-0.0415768	0.0415768	0.000136534	2.85433	0.0850251	0.000136534	0	0
1244.08	1	6	4	2.00682	-0.0391709	0.0391709	0.000122082	2.68916	0.0836443	0.000122082	0	0
1244.1	1	6	4	2.00944	-0.0371272	0.0371272	0.000100026	2.54886	0.0824471	0.000100026	0	0
1244.12	1	6	4	2.01162	-0.0356924	0.0356924	7.92929e-05	2.45036	0.0814527	7.92929e-05	0	0
1244.13	1	6	4	2.01324	-0.034294	0.034294	5.67132e-05	2.35436	0.0807126	5.67132e-05	0	0
1244.15	1	6	4	2.01449	-0.0334859	0.0334859	4.25163e-05	2.29887	0.0801398	4.25163e-05	0	0
1244.17	1	6	4	2.01524	-0.0331278	0.0331278	2.48949e-05	2.27429	0.0797985	2.48949e-05	0	0
1244.18	1	6	4	2.01551	-0.0327067	0.0327067	8.96336e-06	2.24538	0.0796741	8.96336e-06	0	0
1244.18	1	6	4	2.01552	-0.0327058	0.0327058	1.87734e-07	2.24532	0.0796715	1.87734e-07	0	0
1244.19	1	6	4	2.01553	-0.0327731	0.0327731	3.01858e-07	2.24994	0.0796673	3.01858e-07	0	0
1244.2	1	6	4	2.01542	-0.0331639	0.0331639	-3.60016e-06	2.27677	0.0797172	0	3.60016e-06	0
1244.22	1	6	4	2.01484	-0.0337165	0.0337165	-1.94314e-05	2.31471	0.0799825	0	1.94314e-05	0
1244.23	1	6	4	2.01369	-0.0346817	0.0346817	-3.91904e-05	2.38097	0.0805058	0	3.91904e-05	0
1244.25	1	6	4	2.01209	-0.0363678	0.0363678	-5.68975e-05	2.49672	0.0812371	0	5.68975e-05	0
1244.27	1	6	4	2.00988	-0.0381168	0.0381168	-8.22656e-05	2.6168	0.0822457	0	8.22656e-05	0
1244.28	1	6	4	2.00722	-0.04043	0.04043	-0.000104688	2.7756	0.0834629	0	0.000104688	0
1244.3	1	6	4	2.00434	-0.0429487	0.0429487	-0.000119867	2.94851	0.0847758	0	0.000119867	0
1244.32	1	6	4	2.00093	-0.0458047	0.0458047	-0.000151352	3.14459	0.0863332	0	0.000151352	0
1244.33	1	6	4	1.99719	-0.0490577	0.0490577	-0.000177611	3.36791	0.088043	0	0.000177611	0
1244.35	1	6	4	1.99339	-0.0524076	0.0524076	-0.000192509	3.59789	0.0897757	0	0.000192509	0
1244.37	1	6	4	1.9891	-0.0563292	0.0563292	-0.000233119	3.86712	0.0917336	0	0.000233119	0
1244.38	1	6	4	1.98461	-0.0603012	0.0603012	-0.000262133	4.1398	0.0937862	0	0.000262133	0
1244.4	1	6	4	1.98024	-0.0644702	0.0644702	-0.000272569	4.42601	0.0957812	0	0.000272569	0
1244.42	1	6	4	1.97549	-0.069043	0.069043	-0.000316738	4.73995	0.0979477	0	0.000316738	0
1244.43	1	6	4	1.97069	-0.0734822	0.0734822	-0.000342147	5.0447	0.10014	0	0.000342147	0
1244.45	1	6	4	1.96591	-0.0784908	0.0784908	-0.000363457	5.38855	0.102324	0	0.000363457	0
1244.47	1	6	4	1.96147	-0.0828547	0.0828547	-0.000358335	5.68814	0.104352	0	0.000358335	0
1244.48	1	6	4	1.95686	-0.0876421	0.0876421	-0.000393244	6.01681	0.106459	0	0.000393244	0
1244.5	1	6	4	1.9524	-0.0926894	0.0926894	-0.000401887	6.36332	0.108494	0	0.000401887	0
1244.52	1	6	4	1.94839	-0.0968066	0.0968066	-0.000379932	6.64597	0.110325	0	0.000379932	0
1244.53	1	6	4	1.94437	-0.101354	0.101354	-0.000398461	6.95814	0.112161	0	0.000398461	0
1244.55	1	6	4	1.94065	-0.105663	0.105663	-0.000384754	7.25397	0.113859	0	0.000384754	0
1244.57	1	6	4	1.93747	-0.109116	0.109116	-0.000341092	7.491	0.115309	0	0.000341092	0
1244.58	1	6	4	1.93447	-0.112663	0.112663	-0.00033285	7.73452	0.11668	0	0.00033285	0
1244.6	1	6	4	1.93187	-0.115642	0.115642	-0.000296664	7.93907	0.117866	0	0.000296664	0
1244.62	1	6	4	1.92972	-0.118022	0.118022	-0.000251156	8.10242	0.118848	0	0.000251156	0
1244.63	1	6	4	1.92814	-0.119833	0.119833	-0.000188357	8.22675	0.119571	0	0.000188357	0
1244.65	1	6	4	1.92692	-0.121288	0.121288	-0.000146605	8.32669	0.120126	0	0.000146605	0
1244.67	1	6	4	1.92622	-0.122032	0.122032	-8.59481e-05	8.37776	0.120449	0	8.59481e-05	0
1244.68	1	6	4	1.926	-0.122137	0.122137	-2.61151e-05	8.38495	0.120547	0	2.61151e-05	0
1244.68	1	6	4	1.92596	-0.122089	0.122089	-5.55491e-06	8.38164	0.120567	0	5.55491e-06	0
1244.69	1	6	4	1.92595	-0.122061	0.122061	-1.4002e-06	8.3797	0.120573	0	1.4002e-06	0
1244.7	1	6	4	1.92608	-0.121788	0.121788	1.59123e-05	8.36096	0.120513	1.59123e-05	0	0
1244.72	1	6	4	1.92669	-0.120672	0.120672	7.49649e-05	8.28439	0.120231	7.49649e-05	0	0
1244.73	1	6	4	1.92788	-0.118819	0.118819	0.000142252	8.1572	0.119688	0.000142252	0	0
1244.75	1	6	4	1.92952	-0.116856	0.116856	0.000192983	8.02243	0.11894	0.000192983	0	0
1244.77	1	6	4	1.93175	-0.113672	0.113672	0.000257373	7.80379	0.117921	0.000257373	0	0
1244.79	1	6	4	1.93444	-0.110312	0.110312	0.00030041	7.57312	0.116696	0.00030041	0	0
1244.8	1	6	4	1.93734	-0.106841	0.106841	0.000314897	7.33487	0.115372	0.000314897	0	0
1244.82	1	6	4	1.94079	-0.102443	0.102443	0.000360968	7.03292	0.113797	0.000360968	0	0
1244.84	1	6	4	1.94457	-0.0980312	0.0980312	0.000379125	6.73004	0.112069	0.000379125	0	0
1244.85	1	6	4	1.94839	-0.093619	0.093619	0.00036611	6.42714	0.110325	0.00036611	0	0
1244.87	1	6	4	1.95268	-0.0887257	0.0887257	0.000390924	6.0912	0.108367	0.000390924	0	0
1244.88	1	6	4	1.95717	-0.083993	0.083993	0.000388194	5.76629	0.106314	0.000388194	0	0
1244.9	1	6	4	1.96154	-0.0795328	0.0795328	0.000357548	5.46009	0.104318	0.000357548	0	0
1244.91	1	6	5	1.96377	-0.0772392	0.0772392	0.000174305	5.30263	0.103302	0.000174305	0	1
1244.92	1	6	5	1.96629	-0.0746378	0.0746378	0.000191455	5.12404	0.102151	0.000191455	0	0
1244.93	1	6	5	1.97108	-0.0699612	0.0699612	0.000346384	4.80298	0.0999634	0.000346384	0	0
1244.95	1	6	5	1.97585	-0.0655918	0.0655918	0.000323604	4.50301	0.0977832	0.000323604	0	0
1244.97	1	6	5	1.98029	-0.0613716	0.0613716	0.000281468	4.21329	0.0957586	0.000281468	0	0
1244.98	1	6	5	1.98489	-0.0572976	0.0572976	0.000273255	3.9336	0.0936557	0.000273255	0	0
1245	1	6	5	1.98934	-0.0535961	0.0535961	0.000246695	3.67948	0.0916241	0.000246695	0	0
1245.02	1	6	5	1.99334	-0.0499209	0.0499209	0.000207049	3.42717	0.0897975	0.000207049	0	0
1245.04	1	6	5	1.99734	-0.0468143	0.0468143	0.000193108	3.2139	0.0879745	0.000193108	0	0
1245.05	1	6	5	2.00102	-0.0438936	0.0438936	0.000167184	3.01339	0.0862913	0.000167184	0	0
1245.07	1	6	5	2.00417	-0.0411321	0.0411321	0.00013402	2.82381	0.0848518	0.00013402	0	0
1245.07	1	6	5	2.00436	-0.0409959	0.0409959	7.64817e-06	2.81445	0.0847667	7.64817e-06	0	0
1245.09	1	6	5	2.00715	-0.0391103	0.0391103	0.000111822	2.685	0.0834919	0.000111822	0	0
1245.1	1	6	5	2.00972	-0.0370796	0.0370796	9.78552e-05	2.54559	0.082319	9.78552e-05	0	0
1245.12	1	6	5	2.01184	-0.0353336	0.0353336	7.68546e-05	2.42572	0.0813497	7.68546e-05	0	0
1245.13	1	6	5	2.01341	-0.0342758	0.0342758	5.45961e-05	2.35311	0.0806335	5.45961e-05	0	0
1245.15	1	6	5	2.01461	-0.0334163	0.0334163	4.04159e-05	2.2941	0.0800882	4.04159e-05	0	0
1245.17	1	6	5	2.01529	-0.0329561	0.0329561	2.27989e-05	2.2625	0.0797745	2.27989e-05	0	0
1245.18	1	6	5	2.01551	-0.032778	0.032778	6.98983e-06	2.25027	0.0796774	6.98983e-06	0	0
1245.18	1	6	5	2.01552	-0.0327999	0.0327999	5.64298e-07	2.25178	0.0796695	5.64298e-07	0	0
1245.19	1	6	5	2.01553	-0.032889	0.032889	1.61595e-07	2.2579	0.0796673	1.61595e-07	0	0
1245.2	1	6	5	2.01538	-0.0333266	0.0333266	-4.86354e-06	2.28794	0.0797344	0	4.86354e-06	0
1245.22	1	6	5	2.01474	-0.0338778	0.0338778	-2.16045e-05	2.32578	0.080028	0	2.16045e-05	0
1245.25	1	6	5	2.01186	-0.0366184	0.0366184	-0.000101477	2.51393	0.0813425	0	0.000101477	0
1245.27	1	6	5	2.00959	-0.0383433	0.0383433	-8.50733e-05	2.63235	0.082379	0	8.50733e-05	0
1245.29	1	6	5	2.00687	-0.0407846	0.0407846	-0.000107481	2.79995	0.0836195	0	0.000107481	0
1245.3	1	6	5	2.00395	-0.0433628	0.0433628	-0.000122842	2.97694	0.0849526	0	0.000122842	0
1245.32	1	6	5	2.0005	-0.0460636	0.0460636	-0.000154442	3.16236	0.0865298	0	0.000154442	0
1245.34	1	6	5	1.99672	-0.0496401	0.0496401	-0.000180881	3.40789	0.0882559	0	0.000180881	0
1245.35	1	6	5	1.9929	-0.0529591	0.0529591	-0.000196121	3.63575	0.0900016	0	0.000196121	0
1245.37	1	6	5	1.98859	-0.0566569	0.0566569	-0.000235935	3.88961	0.0919672	0	0.000235935	0
1245.39	1	6	5	1.98408	-0.0610373	0.0610373	-0.000265753	4.19033	0.0940293	0	0.000265753	0
1245.4	1	6	5	1.97969	-0.0650229	0.0650229	-0.00027665	4.46396	0.0960335	0	0.00027665	0
1245.42	1	6	5	1.97493	-0.0694632	0.0694632	-0.000320093	4.76879	0.0982071	0	0.000320093	0
1245.44	1	6	5	1.97012	-0.0742039	0.0742039	-0.000344947	5.09425	0.1004	0	0.000344947	0
1245.45	1	6	5	1.96535	-0.0788978	0.0788978	-0.000365638	5.4165	0.102581	0	0.000365638	0
1245.47	1	6	5	1.96092	-0.0833973	0.0833973	-0.000359131	5.72539	0.104602	0	0.000359131	0
1245.49	1	6	5	1.95633	-0.0882893	0.0882893	-0.000394404	6.06124	0.1067	0	0.000394404	0
1245.5	1	6	5	1.95188	-0.0931169	0.0931169	-0.000403056	6.39266	0.108729	0	0.000403056	0
1245.52	1	6	5	1.9479	-0.097374	0.097374	-0.000379565	6.68492	0.110548	0	0.000379565	0
1245.54	1	6	5	1.94391	-0.10185	0.10185	-0.000396946	6.99223	0.112368	0	0.000396946	0
1245.55	1	6	5	1.94024	-0.106075	0.106075	-0.000382332	7.28228	0.114047	0	0.000382332	0
1245.57	1	6	5	1.93691	-0.109721	0.109721	-0.00035856	7.5326	0.115565	0	0.00035856	0
1245.59	1	6	5	1.93414	-0.112997	0.112997	-0.00030857	7.75749	0.11683	0	0.00030857	0
1245.6	1	6	5	1.9316	-0.115892	0.115892	-0.000291467	7.95621	0.117993	0	0.000291467	0
1245.62	1	6	5	1.9295	-0.118233	0.118233	-0.000245391	8.11697	0.11895	0	0.000245391	0
1245.64	1	6	5	1.92797	-0.120103	0.120103	-0.000182488	8.24533	0.119649	0	0.000182488	0
1245.65	1	6	5	1.92681	-0.121339	0.121339	-0.000139603	8.33016	0.120177	0	0.000139603	0
1245.67	1	6	5	1.92616	-0.122042	0.122042	-7.94614e-05	8.37842	0.120475	0	7.94614e-05	0
1245.68	1	6	5	1.92598	-0.122219	0.122219	-2.23218e-05	8.39062	0.120559	0	2.23218e-05	0
1245.69	1	6	5	1.92594	-0.122122	0.122122	-3.90458e-06	8.38392	0.120574	0	3.90458e-06	0
1245.69	1	6	5	1.92594	-0.122081	0.122081	-3.2479e-07	8.38109	0.120575	0	3.2479e-07	0
1245.7	1	6	5	1.92612	-0.121544	0.121544	2.16631e-05	8.34423	0.120494	2.16631e-05	0	0
1245.72	1	6	5	1.9268	-0.120472	0.120472	8.28346e-05	8.27062	0.120181	8.28346e-05	0	0
1245.74	1	6	5	1.92797	-0.118778	0.118778	0.00013988	8.15437	0.119647	0.00013988	0	0
1245.75	1	6	5	1.92976	-0.116439	0.116439	0.000210124	7.99379	0.118831	0.000210124	0	0
1245.77	1	6	5	1.93205	-0.113289	0.113289	0.000263141	7.77752	0.117785	0.000263141	0	0
1245.79	1	6	5	1.93478	-0.109869	0.109869	0.000304539	7.54276	0.116539	0.000304539	0	0
1245.8	1	6	5	1.93772	-0.106213	0.106213	0.000317751	7.29176	0.115196	0.000317751	0	0
1245.82	1	6	5	1.94121	-0.101914	0.101914	0.000363407	6.99659	0.113601	0.000363407	0	0
1245.84	1	6	5	1.94503	-0.0975621	0.0975621	0.000381039	6.69784	0.111857	0.000381039	0	0
1245.85	1	6	5	1.94888	-0.0930028	0.0930028	0.000366652	6.38483	0.1101	0.000366652	0	0
1245.87	1	6	5	1.9532	-0.0882086	0.0882086	0.000391243	6.0557	0.108128	0.000391243	0	0
1245.89	1	6	5	1.95771	-0.0835053	0.0835053	0.000387519	5.73281	0.106067	0.000387519	0	0
1245.9	1	6	5	1.9621	-0.0788042	0.0788042	0.000355671	5.41007	0.104066	0.000355671	0	0
1245.91	1	6	6	1.96376	-0.0771724	0.0771724	0.000130118	5.29804	0.103304	0.000130118	0	1
1245.92	1	6	6	1.96685	-0.0742524	0.0742524	0.000233483	5.09758	0.101896	0.000233483	0	0
1245.94	1	6	6	1.97164	-0.0695358	0.0695358	0.000344767	4.77377	0.0997062	0.000344767	0	0
1245.95	1	6	6	1.97641	-0.0649397	0.0649397	0.000320687	4.45824	0.0975284	0.000320687	0	0
1245.97	1	6	6	1.98084	-0.0610743	0.0610743	0.000278808	4.19288	0.0955078	0.000278808	0	0
1245.99	1	6	6	1.98542	-0.056787	0.056787	0.000270248	3.89855	0.0934138	0.000270248	0	0
1246	1	6	6	1.98984	-0.0530303	0.0530303	0.00024268	3.64064	0.0913957	0.00024268	0	0
1246.02	1	6	6	1.99382	-0.0497973	0.0497973	0.000204206	3.41869	0.0895821	0.000204206	0	0
1246.04	1	6	6	1.99778	-0.0463568	0.0463568	0.000190658	3.18249	0.0877713	0.000190658	0	0
1246.05	1	6	6	2.00143	-0.043518	0.043518	0.000164147	2.9876	0.0861033	0.000164147	0	0
1246.07	1	6	6	2.00473	-0.0408829	0.0408829	0.000139122	2.8067	0.084598	0.000139122	0	0
1246.09	1	6	6	2.00748	-0.0388403	0.0388403	0.000109515	2.66646	0.0833435	0.000109515	0	0
1246.1	1	6	6	2.01	-0.0368756	0.0368756	9.53926e-05	2.53159	0.0821929	9.53926e-05	0	0
1246.12	1	6	6	2.01207	-0.0352689	0.0352689	7.46183e-05	2.42128	0.0812483	7.46183e-05	0	0
1246.14	1	6	6	2.01358	-0.0342194	0.0342194	5.27145e-05	2.34923	0.0805555	5.27145e-05	0	0
1246.15	1	6	6	2.01472	-0.0333521	0.0333521	3.8433e-05	2.28969	0.0800361	3.8433e-05	0	0
1246.17	1	6	6	2.01535	-0.0330568	0.0330568	2.0791e-05	2.26942	0.0797502	2.0791e-05	0	0
1246.19	1	6	6	2.01553	-0.0329601	0.0329601	6.18149e-06	2.26278	0.0796647	6.18149e-06	0	0
1246.19	1	6	6	2.01552	-0.0329488	0.0329488	-4.59055e-07	2.262	0.079671	0	4.59055e-07	0
1246.2	1	6	6	2.01533	-0.0332432	0.0332432	-6.20484e-06	2.28222	0.0797566	0	6.20484e-06	0
1246.22	1	6	6	2.01462	-0.0341716	0.0341716	-2.40479e-05	2.34595	0.0800824	0	2.40479e-05	0
1246.24	1	6	6	2.01343	-0.0350885	0.0350885	-4.13306e-05	2.4089	0.0806274	0	4.13306e-05	0
1246.25	1	6	6	2.01161	-0.0367157	0.0367157	-6.527e-05	2.5206	0.0814575	0	6.527e-05	0
1246.27	1	6	6	2.00928	-0.038809	0.038809	-8.77393e-05	2.66432	0.0825185	0	8.77393e-05	0
1246.29	1	6	6	2.00652	-0.0409597	0.0409597	-0.000110174	2.81197	0.0837798	0	0.000110174	0
1246.3	1	6	6	2.00357	-0.0436314	0.0436314	-0.000125033	2.99539	0.0851297	0	0.000125033	0
1246.32	1	6	6	2.00007	-0.046678	0.046678	-0.000157752	3.20454	0.0867249	0	0.000157752	0
1246.34	1	6	6	1.99625	-0.0499723	0.0499723	-0.000184513	3.4307	0.0884684	0	0.000184513	0
1246.35	1	6	6	1.9924	-0.0533491	0.0533491	-0.000198973	3.66252	0.090227	0	0.000198973	0
1246.37	1	6	6	1.98807	-0.0573164	0.0573164	-0.000239713	3.93489	0.0922052	0	0.000239713	0
1246.39	1	6	6	1.98353	-0.0615144	0.0615144	-0.000269659	4.22309	0.0942776	0	0.000269659	0
1246.4	1	6	6	1.97913	-0.0654128	0.0654128	-0.000279346	4.49073	0.0962875	0	0.000279346	0
1246.42	1	6	6	1.97437	-0.0702227	0.0702227	-0.000323065	4.82093	0.0984627	0	0.000323065	0
1246.44	1	6	6	1.96956	-0.0747708	0.0747708	-0.000348161	5.13317	0.100656	0	0.000348161	0
1246.45	1	6	6	1.96479	-0.0793845	0.0793845	-0.000367808	5.44991	0.102835	0	0.000367808	0
1246.47	1	6	6	1.96037	-0.0840877	0.0840877	-0.000361367	5.77279	0.104853	0	0.000361367	0
1246.49	1	6	6	1.95579	-0.088797	0.088797	-0.000395899	6.09609	0.106945	0	0.000395899	0
1246.51	1	6	6	1.95137	-0.0935391	0.0935391	-0.000402768	6.42165	0.108962	0	0.000402768	0
1246.52	1	6	6	1.94742	-0.0978926	0.0978926	-0.000378616	6.72053	0.110768	0	0.000378616	0
1246.54	1	6	6	1.94347	-0.102139	0.102139	-0.000395132	7.01204	0.112572	0	0.000395132	0
1246.56	1	6	6	1.93983	-0.106448	0.106448	-0.000379552	7.30785	0.114234	0	0.000379552	0
1246.57	1	6	6	1.93655	-0.110206	0.110206	-0.000354701	7.56588	0.115729	0	0.000354701	0
1246.59	1	6	6	1.93383	-0.113185	0.113185	-0.000304446	7.77041	0.116974	0	0.000304446	0
1246.61	1	6	6	1.93133	-0.11616	0.11616	-0.000286244	7.97464	0.118113	0	0.000286244	0
1246.62	1	6	6	1.92929	-0.118502	0.118502	-0.00023956	8.13544	0.119046	0	0.00023956	0
1246.64	1	6	6	1.92781	-0.120208	0.120208	-0.000177004	8.25252	0.119723	0	0.000177004	0
1246.65	1	6	6	1.92671	-0.121385	0.121385	-0.000132685	8.33333	0.120224	0	0.000132685	0
1246.67	1	6	6	1.92611	-0.121976	0.121976	-7.23998e-05	8.37388	0.120496	0	7.23998e-05	0
1246.69	1	6	6	1.92594	-0.122112	0.122112	-2.07304e-05	8.38324	0.120574	0	2.07304e-05	0
1246.69	1	6	6	1.92594	-0.122078	0.122078	-2.50295e-07	8.38091	0.120575	0	2.50295e-07	0
1246.7	1	6	6	1.92617	-0.121496	0.121496	2.83971e-05	8.34097	0.120468	2.83971e-05	0	0
1246.72	1	6	6	1.92693	-0.120311	0.120311	9.10368e-05	8.25959	0.120124	9.10368e-05	0	0
1246.74	1	6	6	1.92816	-0.118533	0.118533	0.00014708	8.1375	0.119562	0.00014708	0	0
1246.76	1	6	6	1.93001	-0.116034	0.116034	0.000216537	7.96597	0.118719	0.000216537	0	0
1246.77	1	6	6	1.93235	-0.113009	0.113009	0.00026841	7.75829	0.117649	0.00026841	0	0
1246.79	1	6	6	1.93513	-0.109323	0.109323	0.00030906	7.50524	0.116379	0.00030906	0	0
1246.81	1	6	6	1.93812	-0.105717	0.105717	0.000321239	7.25765	0.115015	0.000321239	0	0
1246.82	1	6	6	1.94165	-0.101524	0.101524	0.000365892	6.96983	0.113403	0.000365892	0	0
1246.84	1	6	6	1.9455	-0.0968599	0.0968599	0.000382408	6.64963	0.111642	0.000382408	0	0
1246.86	1	6	6	1.94938	-0.092425	0.092425	0.000366904	6.34516	0.109872	0.000366904	0	0
1246.87	1	6	6	1.95372	-0.0877219	0.0877219	0.000391121	6.02229	0.107889	0.000391121	0	0
1246.89	1	6	6	1.95825	-0.0827745	0.0827745	0.000386379	5.68264	0.10582	0.000386379	0	0
1246.9	1	6	6	1.96265	-0.0781624	0.0781624	0.000353668	5.36601	0.103813	0.000353668	0	0
1246.91	1	6	6	1.96293	-0.0778992	0.0778992	2.17113e-05	5.34794	0.103686	2.17113e-05	0	0
1246.91	1	6	7	1.96376	-0.0771124	0.0771124	6.47918e-05	5.29393	0.103304	6.47918e-05	0	1
1246.92	1	6	7	1.96741	-0.0736816	0.0736816	0.000274854	5.05839	0.101639	0.000274854	0	0
1246.94	1	6	7	1.9722	-0.0689216	0.0689216	0.000341677	4.73161	0.0994513	0.000341677	0	0
1246.96	1	6	7	1.97697	-0.064456	0.064456	0.00031781	4.42504	0.0972753	0.00031781	0	0
1246.97	1	6	7	1.98138	-0.0605388	0.0605388	0.000275964	4.15612	0.095259	0.000275964	0	0
1246.99	1	6	7	1.98595	-0.0562607	0.0562607	0.000266893	3.86241	0.0931722	0.000266893	0	0
1247.01	1	6	7	1.99036	-0.0526842	0.0526842	0.000239892	3.61688	0.0911613	0.000239892	0	0
1247.02	1	6	7	1.9943	-0.0494719	0.0494719	0.000201459	3.39635	0.0893603	0.000201459	0	0
1247.04	1	6	7	1.99823	-0.0458548	0.0458548	0.000187377	3.14803	0.0875652	0.000187377	0	0
1247.06	1	6	7	2.00184	-0.0433405	0.0433405	0.00016106	2.97542	0.0859162	0.00016106	0	0
1247.09	1	6	7	2.00779	-0.0383342	0.0383342	0.000243009	2.63172	0.083199	0.000243009	0	0
1247.11	1	6	7	2.01026	-0.0368092	0.0368092	9.26624e-05	2.52703	0.0820728	9.26624e-05	0	0
1247.12	1	6	7	2.01227	-0.0352606	0.0352606	7.25401e-05	2.42071	0.0811536	7.25401e-05	0	0
1247.14	1	6	7	2.01374	-0.0340697	0.0340697	5.0826e-05	2.33895	0.0804842	5.0826e-05	0	0
1247.16	1	6	7	2.01482	-0.0333923	0.0333923	3.63873e-05	2.29245	0.0799916	3.63873e-05	0	0
1247.17	1	6	7	2.01539	-0.0329458	0.0329458	1.89747e-05	2.2618	0.0797304	1.89747e-05	0	0
1247.18	1	6	7	2.01546	-0.0328847	0.0328847	2.18491e-06	2.2576	0.0797	2.18491e-06	0	0
1247.19	1	6	7	2.01553	-0.0329678	0.0329678	2.42205e-06	2.26331	0.0796665	2.42205e-06	0	0
1247.19	1	6	7	2.01553	-0.0330046	0.0330046	-5.40974e-08	2.26583	0.0796672	0	5.40974e-08	0
1247.21	1	6	7	2.01527	-0.0334185	0.0334185	-8.57423e-06	2.29425	0.0797851	0	8.57423e-06	0
1247.22	1	6	7	2.01449	-0.0343014	0.0343014	-2.64114e-05	2.35486	0.0801413	0	2.64114e-05	0
1247.24	1	6	7	2.01324	-0.035253	0.035253	-4.35226e-05	2.42019	0.0807127	0	4.35226e-05	0
1247.26	1	6	7	2.01137	-0.0369353	0.0369353	-6.76159e-05	2.53568	0.0815681	0	6.76159e-05	0
1247.27	1	6	7	2.00899	-0.0390655	0.0390655	-9.04257e-05	2.68192	0.0826547	0	9.04257e-05	0
1247.29	1	6	7	2.00617	-0.0412121	0.0412121	-0.000112859	2.8293	0.0839386	0	0.000112859	0
1247.31	1	6	7	2.00317	-0.0439025	0.0439025	-0.00012769	3.014	0.0853086	0	0.00012769	0
1247.32	1	6	7	1.99964	-0.0470556	0.0470556	-0.000160833	3.23046	0.0869234	0	0.000160833	0
1247.34	1	6	7	1.99579	-0.050243	0.050243	-0.000187295	3.44928	0.0886814	0	0.000187295	0
1247.36	1	6	7	1.99191	-0.0538508	0.0538508	-0.000202018	3.69697	0.0904537	0	0.000202018	0
1247.37	1	6	7	1.98754	-0.0576921	0.0576921	-0.000243419	3.96068	0.0924467	0	0.000243419	0
1247.39	1	6	7	1.98298	-0.0618201	0.0618201	-0.000272332	4.24408	0.0945277	0	0.000272332	0
1247.41	1	6	7	1.9783	-0.0663973	0.0663973	-0.000300575	4.55831	0.0966686	0	0.000300575	0
1247.42	1	6	7	1.9738	-0.0705909	0.0705909	-0.000307818	4.84621	0.0987207	0	0.000307818	0
1247.44	1	6	7	1.969	-0.0751747	0.0751747	-0.000349911	5.1609	0.100913	0	0.000349911	0
1247.46	1	6	7	1.96424	-0.0800723	0.0800723	-0.000369474	5.49713	0.103086	0	0.000369474	0
1247.47	1	6	7	1.95983	-0.0846024	0.0846024	-0.000362877	5.80813	0.105099	0	0.000362877	0
1247.49	1	6	7	1.95527	-0.0892958	0.0892958	-0.000397027	6.13034	0.107184	0	0.000397027	0
1247.51	1	6	7	1.95087	-0.0940751	0.0940751	-0.00040278	6.45845	0.10919	0	0.00040278	0
1247.52	1	6	7	1.94694	-0.0984605	0.0984605	-0.000378807	6.75951	0.110987	0	0.000378807	0
1247.54	1	6	7	1.94302	-0.102673	0.102673	-0.000394262	7.04874	0.112777	0	0.000394262	0
1247.56	1	6	7	1.93942	-0.106838	0.106838	-0.000376877	7.33464	0.114419	0	0.000376877	0
1247.57	1	6	7	1.93637	-0.110335	0.110335	-0.000331234	7.57475	0.115812	0	0.000331234	0
1247.59	1	6	7	1.93351	-0.113526	0.113526	-0.00032029	7.79376	0.117119	0	0.00032029	0
1247.61	1	6	7	1.93106	-0.116528	0.116528	-0.000281355	7.9999	0.118236	0	0.000281355	0
1247.62	1	6	7	1.92908	-0.118666	0.118666	-0.00023326	8.14666	0.119142	0	0.00023326	0
1247.64	1	6	7	1.92765	-0.120161	0.120161	-0.000170361	8.2493	0.119793	0	0.000170361	0
1247.66	1	6	7	1.92661	-0.121458	0.121458	-0.000125745	8.33836	0.120268	0	0.000125745	0
1247.67	1	6	7	1.92607	-0.121889	0.121889	-6.61395e-05	8.36795	0.120516	0	6.61395e-05	0
1247.68	1	6	7	1.92599	-0.121917	0.121917	-9.31585e-06	8.36986	0.120551	0	9.31585e-06	0
1247.69	1	6	7	1.92594	-0.121858	0.121858	-5.99322e-06	8.36581	0.120574	0	5.99322e-06	0
1247.69	1	6	7	1.92595	-0.121798	0.121798	7.97975e-07	8.3617	0.120571	7.97975e-07	0	0
1247.71	1	6	7	1.92624	-0.121352	0.121352	3.56215e-05	8.33104	0.120437	3.56215e-05	0	0
1247.72	1	6	7	1.92706	-0.120057	0.120057	9.81327e-05	8.24218	0.120066	9.81327e-05	0	0
1247.74	1	6	7	1.92835	-0.118147	0.118147	0.000154496	8.11101	0.119473	0.000154496	0	0
1247.76	1	6	7	1.93026	-0.11571	0.11571	0.00022314	7.94373	0.118602	0.00022314	0	0
1247.77	1	6	7	1.93266	-0.112522	0.112522	0.000273632	7.7249	0.117507	0.000273632	0	0
1247.79	1	6	7	1.93549	-0.108897	0.108897	0.000312872	7.47601	0.116217	0.000312872	0	0
1247.81	1	6	7	1.93851	-0.105341	0.105341	0.000324388	7.23189	0.114834	0.000324388	0	0
1247.82	1	6	7	1.94209	-0.100873	0.100873	0.000368306	6.92516	0.113203	0.000368306	0	0
1247.84	1	6	7	1.94598	-0.0962916	0.0962916	0.000383432	6.61061	0.111427	0.000383432	0	0
1247.86	1	6	7	1.94988	-0.092111	0.092111	0.000367432	6.32361	0.109646	0.000367432	0	0
1247.87	1	6	7	1.95424	-0.0870377	0.0870377	0.000390845	5.97532	0.107653	0.000390845	0	0
1247.89	1	6	7	1.9588	-0.0823577	0.0823577	0.000386001	5.65403	0.105572	0.000386001	0	0
1247.91	1	6	8	1.96377	-0.0772644	0.0772644	0.000396714	5.30436	0.103303	0.000396714	0	1
1247.92	1	6	8	1.96798	-0.0729788	0.0729788	0.000316393	5.01014	0.10138	0.000316393	0	0
1247.94	1	6	8	1.97277	-0.0685591	0.0685591	0.000338718	4.70672	0.0991941	0.000338718	0	0
1247.96	1	6	8	1.97752	-0.0639848	0.0639848	0.000315198	4.39268	0.0970223	0.000315198	0	0
1247.97	1	6	8	1.98193	-0.0599012	0.0599012	0.000272881	4.11234	0.0950107	0.000272881	0	0
1247.99	1	6	8	1.98648	-0.056006	0.056006	0.000263974	3.84492	0.0929309	0.000263974	0	0
1248.01	1	6	8	1.99086	-0.0520642	0.0520642	0.000236494	3.57431	0.0909324	0.000236494	0	0
1248.02	1	6	8	1.99478	-0.0488774	0.0488774	0.000197875	3.35553	0.0891422	0.000197875	0	0
1248.04	1	6	8	1.99867	-0.0457265	0.0457265	0.000184094	3.13922	0.087365	0.000184094	0	0
1248.06	1	6	8	2.00224	-0.0428452	0.0428452	0.00015812	2.94141	0.0857347	0.00015812	0	0
1248.07	1	6	8	2.00527	-0.0405448	0.0405448	0.00012635	2.78348	0.084351	0.00012635	0	0
1248.09	1	6	8	2.00811	-0.0382922	0.0382922	0.000111819	2.62884	0.0830557	0.000111819	0	0
1248.11	1	6	8	2.01052	-0.0364766	0.0364766	9.02698e-05	2.50419	0.0819531	9.02698e-05	0	0
1248.12	1	6	8	2.01248	-0.0350128	0.0350128	7.0015e-05	2.4037	0.0810587	7.0015e-05	0	0
1248.14	1	6	8	2.01389	-0.0340268	0.0340268	4.87389e-05	2.33601	0.080414	4.87389e-05	0	0
1248.16	1	6	8	2.01492	-0.0333442	0.0333442	3.44195e-05	2.28915	0.0799474	3.44195e-05	0	0
1248.17	1	6	8	2.01543	-0.0329714	0.0329714	1.69301e-05	2.26356	0.0797143	1.69301e-05	0	0
1248.18	1	6	8	2.01546	-0.0329424	0.0329424	9.85741e-07	2.26156	0.0797006	9.85741e-07	0	0
1248.19	1	6	8	2.01553	-0.0330678	0.0330678	2.40079e-06	2.27017	0.0796674	2.40079e-06	0	0
1248.19	1	6	8	2.01552	-0.0331535	0.0331535	-2.78129e-07	2.27606	0.0796712	0	2.78129e-07	0
1248.21	1	6	8	2.01521	-0.0334802	0.0334802	-1.03079e-05	2.29849	0.0798125	0	1.03079e-05	0
1248.22	1	6	8	2.01436	-0.0344158	0.0344158	-2.87407e-05	2.36272	0.0801991	0	2.87407e-05	0
1248.24	1	6	8	2.01305	-0.035534	0.035534	-4.61064e-05	2.43948	0.080801	0	4.61064e-05	0
1248.24	1	6	8	2.01295	-0.0356101	0.0356101	-3.53479e-06	2.44471	0.0808464	0	3.53479e-06	0
1248.26	1	6	8	2.0111	-0.0371319	0.0371319	-6.69794e-05	2.54918	0.0816873	0	6.69794e-05	0
1248.28	1	6	8	2.00867	-0.0393717	0.0393717	-9.3007e-05	2.70295	0.0827975	0	9.3007e-05	0
1248.29	1	6	8	2.00582	-0.0417821	0.0417821	-0.000115837	2.86843	0.0841011	0	0.000115837	0
1248.31	1	6	8	2.00278	-0.0442984	0.0442984	-0.000130656	3.04118	0.0854872	0	0.000130656	0
1248.33	1	6	8	1.99921	-0.0474647	0.0474647	-0.00016392	3.25855	0.0871186	0	0.00016392	0
1248.34	1	6	8	1.99532	-0.0506924	0.0506924	-0.000190728	3.48014	0.0888931	0	0.000190728	0
1248.36	1	6	8	1.99141	-0.0543035	0.0543035	-0.000205662	3.72805	0.0906819	0	0.000205662	0
1248.38	1	6	8	1.98701	-0.0582232	0.0582232	-0.00024718	3.99714	0.092688	0	0.00024718	0
1248.39	1	6	8	1.98244	-0.0623526	0.0623526	-0.00027583	4.28063	0.0947771	0	0.00027583	0
1248.42	1	6	8	1.97323	-0.0710421	0.0710421	-0.00061389	4.87718	0.0989799	0	0.00061389	0
1248.44	1	6	8	1.96843	-0.0757675	0.0757675	-0.000352462	5.20159	0.101172	0	0.000352462	0
1248.46	1	6	8	1.96368	-0.0806192	0.0806192	-0.000371754	5.53467	0.103343	0	0.000371754	0
1248.47	1	6	8	1.95928	-0.0850029	0.0850029	-0.000364133	5.83563	0.105351	0	0.000364133	0
1248.49	1	6	8	1.95473	-0.0899851	0.0899851	-0.000397741	6.17766	0.107427	0	0.000397741	0
1248.51	1	6	8	1.95037	-0.0945966	0.0945966	-0.000403284	6.49425	0.109422	0	0.000403284	0
1248.53	1	6	8	1.94646	-0.0988046	0.0988046	-0.000377458	6.78314	0.111205	0	0.000377458	0
1248.54	1	6	8	1.94258	-0.103275	0.103275	-0.000392368	7.09003	0.112978	0	0.000392368	0
1248.56	1	6	8	1.93902	-0.107265	0.107265	-0.000374349	7.36393	0.114602	0	0.000374349	0
1248.58	1	6	8	1.93601	-0.11062	0.11062	-0.000328145	7.59427	0.115977	0	0.000328145	0
1248.59	1	6	8	1.9332	-0.114038	0.114038	-0.000315815	7.82896	0.117261	0	0.000315815	0
1248.61	1	6	8	1.93081	-0.116663	0.116663	-0.000275764	8.00915	0.118352	0	0.000275764	0
1248.63	1	6	8	1.92888	-0.118806	0.118806	-0.000227092	8.15629	0.119233	0	0.000227092	0
1248.64	1	6	8	1.9275	-0.120484	0.120484	-0.000164637	8.2715	0.119861	0	0.000164637	0
1248.66	1	6	8	1.92652	-0.121514	0.121514	-0.000118877	8.34217	0.12031	0	0.000118877	0
1248.68	1	6	8	1.92603	-0.121977	0.121977	-5.94679e-05	8.37399	0.120533	0	5.94679e-05	0
1248.69	1	6	8	1.92594	-0.122149	0.122149	-1.09283e-05	8.3858	0.120574	0	1.09283e-05	0
1248.69	1	6	8	1.92594	-0.122145	0.122145	-1.00161e-07	8.38548	0.120574	0	1.00161e-07	0
1248.69	1	6	8	1.92596	-0.122068	0.122068	2.25164e-06	8.38024	0.120566	2.25164e-06	0	0
1248.71	1	6	8	1.92631	-0.120976	0.120976	4.21037e-05	8.30522	0.120408	4.21037e-05	0	0
1248.73	1	6	8	1.92719	-0.119777	0.119777	0.000105907	8.2229	0.120006	0.000105907	0	0
1248.74	1	6	8	1.92865	-0.117926	0.117926	0.000173554	8.09586	0.119339	0.000173554	0	0
1248.76	1	6	8	1.93052	-0.1151	0.1151	0.000217788	7.90184	0.118486	0.000217788	0	0
1248.78	1	6	8	1.93296	-0.112212	0.112212	0.00027814	7.70359	0.117368	0.00027814	0	0
1248.79	1	6	8	1.93584	-0.108587	0.108587	0.000317313	7.45473	0.116056	0.000317313	0	0
1248.81	1	6	8	1.93891	-0.104591	0.104591	0.000327216	7.1804	0.114654	0.000327216	0	0
1248.83	1	6	8	1.94252	-0.100483	0.100483	0.000370638	6.89834	0.113004	0.000370638	0	0
1248.84	1	6	8	1.94645	-0.0957748	0.0957748	0.000385225	6.57514	0.111211	0.000385225	0	0
1248.86	1	6	8	1.95038	-0.0912527	0.0912527	0.000367491	6.26469	0.109417	0.000367491	0	0
1248.88	1	6	8	1.95477	-0.0865553	0.0865553	0.000390671	5.9422	0.10741	0.000390671	0	0
1248.89	1	6	8	1.95935	-0.0816724	0.0816724	0.000384753	5.60697	0.105321	0.000384753	0	0
1248.91	1	6	9	1.96376	-0.0770874	0.0770874	0.000350689	5.29221	0.103304	0.000350689	0	1
1248.93	1	6	9	1.96853	-0.0724277	0.0724277	0.000356568	4.97231	0.101126	0.000356568	0	0
1248.94	1	6	9	1.97333	-0.0680075	0.0680075	0.000336842	4.66886	0.0989357	0.000336842	0	0
1248.96	1	6	9	1.97808	-0.0634027	0.0634027	0.000312367	4.35273	0.0967648	0.000312367	0	0
1248.98	1	6	9	1.98247	-0.0595314	0.0595314	0.000269727	4.08695	0.0947611	0.000269727	0	0
1248.99	1	6	9	1.987	-0.0556836	0.0556836	0.000260899	3.8228	0.0926931	0.000260899	0	0
1249.01	1	6	9	1.99136	-0.051583	0.051583	0.000233527	3.54128	0.0907049	0.000233527	0	0
1249.03	1	6	9	1.99525	-0.0486509	0.0486509	0.000195081	3.33998	0.0889275	0.000195081	0	0
1249.04	1	6	9	1.99911	-0.0455025	0.0455025	0.00018179	3.12384	0.0871643	0.00018179	0	0
1249.06	1	6	9	2.00264	-0.0424123	0.0424123	0.000155334	2.91169	0.0855507	0.000155334	0	0
1249.08	1	6	9	2.00563	-0.0403805	0.0403805	0.00012363	2.7722	0.084187	0.00012363	0	0
1249.09	1	6	9	2.00841	-0.0381537	0.0381537	0.000109306	2.61933	0.0829159	0.000109306	0	0
1249.11	1	6	9	2.01078	-0.036257	0.036257	8.7894e-05	2.48912	0.0818372	8.7894e-05	0	0
1249.13	1	6	9	2.01268	-0.0349446	0.0349446	6.79096e-05	2.39902	0.0809662	6.79096e-05	0	0
1249.14	1	6	9	2.01404	-0.0339216	0.0339216	4.67891e-05	2.32879	0.0803457	4.67891e-05	0	0
1249.16	1	6	9	2.015	-0.0333186	0.0333186	3.21691e-05	2.28739	0.0799088	3.21691e-05	0	0
1249.18	1	6	9	2.01546	-0.0329529	0.0329529	1.52348e-05	2.26228	0.0796988	1.52348e-05	0	0
1249.18	1	6	9	2.01547	-0.0329508	0.0329508	4.45838e-07	2.26214	0.0796927	4.45838e-07	0	0
1249.19	1	6	9	2.01554	-0.033014	0.033014	2.06107e-06	2.26648	0.0796641	2.06107e-06	0	0
1249.19	1	6	9	2.01552	-0.0330593	0.0330593	-6.49831e-07	2.26959	0.0796731	0	6.49831e-07	0
1249.21	1	6	9	2.01514	-0.0335083	0.0335083	-1.23912e-05	2.30041	0.0798431	0	1.23912e-05	0
1249.23	1	6	9	2.01423	-0.0345818	0.0345818	-3.12642e-05	2.37411	0.0802624	0	3.12642e-05	0
1249.24	1	6	9	2.01274	-0.0358234	0.0358234	-5.2393e-05	2.45935	0.080942	0	5.2393e-05	0
1249.26	1	6	9	2.01084	-0.03736	0.03736	-6.9395e-05	2.56484	0.081808	0	6.9395e-05	0
1249.28	1	6	9	2.00836	-0.0396818	0.0396818	-9.56026e-05	2.72423	0.0829413	0	9.56026e-05	0
1249.29	1	6	9	2.00546	-0.0419857	0.0419857	-0.000118511	2.8824	0.0842665	0	0.000118511	0
1249.31	1	6	9	2.00238	-0.0445238	0.0445238	-0.000133221	3.05665	0.0856728	0	0.000133221	0
1249.33	1	6	9	1.99876	-0.0479456	0.0479456	-0.00016701	3.29156	0.0873223	0	0.00016701	0
1249.34	1	6	9	1.99484	-0.0511334	0.0511334	-0.000194224	3.51041	0.0891125	0	0.000194224	0
1249.36	1	6	9	1.9909	-0.0546349	0.0546349	-0.000208691	3.7508	0.0909144	0	0.000208691	0
1249.38	1	6	9	1.98648	-0.0588644	0.0588644	-0.000250642	4.04116	0.0929311	0	0.000250642	0
1249.39	1	6	9	1.98189	-0.0628577	0.0628577	-0.000279687	4.31531	0.0950295	0	0.000279687	0
1249.41	1	6	9	1.97745	-0.0671237	0.0671237	-0.000288025	4.60818	0.0970532	0	0.000288025	0
1249.43	1	6	9	1.97267	-0.0717657	0.0717657	-0.000332024	4.92686	0.0992364	0	0.000332024	0
1249.44	1	6	9	1.96787	-0.0762595	0.0762595	-0.000355214	5.23537	0.101428	0	0.000355214	0
1249.46	1	6	9	1.96312	-0.0810787	0.0810787	-0.000373548	5.56622	0.103596	0	0.000373548	0
1249.48	1	6	9	1.95874	-0.085664	0.085664	-0.000365641	5.88101	0.105599	0	0.000365641	0
1249.49	1	6	9	1.95421	-0.0904534	0.0904534	-0.000398774	6.20981	0.107666	0	0.000398774	0
1249.51	1	6	9	1.94987	-0.0950655	0.0950655	-0.000402993	6.52644	0.10965	0	0.000402993	0
1249.53	1	6	9	1.94599	-0.0994177	0.0994177	-0.000376583	6.82523	0.111419	0	0.000376583	0
1249.54	1	6	9	1.94214	-0.103731	0.103731	-0.000390927	7.12137	0.113176	0	0.000390927	0
1249.56	1	6	9	1.93863	-0.107667	0.107667	-0.000371567	7.39158	0.114781	0	0.000371567	0
1249.58	1	6	9	1.93566	-0.111075	0.111075	-0.000324485	7.62556	0.116136	0	0.000324485	0
1249.59	1	6	9	1.9329	-0.114226	0.114226	-0.000311617	7.84182	0.117399	0	0.000311617	0
1249.61	1	6	9	1.93056	-0.116978	0.116978	-0.000270515	8.03075	0.118467	0	0.000270515	0
1249.63	1	6	9	1.92869	-0.119158	0.119158	-0.000220767	8.18047	0.119321	0	0.000220767	0
1249.64	1	6	9	1.92736	-0.120566	0.120566	-0.000158527	8.27711	0.119925	0	0.000158527	0
1249.66	1	6	9	1.92644	-0.121643	0.121643	-0.000111907	8.35102	0.120347	0	0.000111907	0
1249.68	1	6	9	1.926	-0.122016	0.122016	-5.38424e-05	8.37662	0.120549	0	5.38424e-05	0
1249.68	1	6	9	1.92597	-0.122028	0.122028	-2.97611e-06	8.37746	0.12056	0	2.97611e-06	0
1249.69	1	6	9	1.92594	-0.12202	0.12202	-4.57467e-06	8.3769	0.120577	0	4.57467e-06	0
1249.69	1	6	9	1.92597	-0.121949	0.121949	4.14868e-06	8.37203	0.120562	4.14868e-06	0	0
1249.71	1	6	9	1.92638	-0.120866	0.120866	4.92039e-05	8.29766	0.120377	4.92039e-05	0	0
1249.73	1	6	9	1.92733	-0.119541	0.119541	0.000114917	8.20674	0.11994	0.000114917	0	0
1249.74	1	6	9	1.92886	-0.117614	0.117614	0.000181122	8.07441	0.119243	0.000181122	0	0
1249.76	1	6	9	1.93078	-0.114759	0.114759	0.000223535	7.87847	0.118364	0.000223535	0	0
1249.78	1	6	9	1.93328	-0.111729	0.111729	0.000283374	7.67039	0.117221	0.000283374	0	0
1249.8	1	6	9	1.93621	-0.108113	0.108113	0.000321228	7.42218	0.115887	0.000321228	0	0
1249.81	1	6	9	1.93932	-0.104024	0.104024	0.000330246	7.14145	0.114465	0.000330246	0	0
1249.83	1	6	9	1.94298	-0.0999383	0.0999383	0.000372704	6.86097	0.112797	0.000372704	0	0
1249.85	1	6	9	1.94693	-0.0951455	0.0951455	0.000385979	6.53194	0.11099	0.000385979	0	0
1249.86	1	6	9	1.95089	-0.0905745	0.0905745	0.000367168	6.21813	0.109184	0.000367168	0	0
1249.88	1	6	9	1.9553	-0.0860377	0.0860377	0.000389943	5.90666	0.107168	0.000389943	0	0
1249.89	1	6	9	1.95989	-0.0810247	0.0810247	0.000383491	5.56251	0.105072	0.000383491	0	0
1249.91	1	6	10	1.96377	-0.0770213	0.0770213	0.000306319	5.28767	0.103302	0.000306319	0	1
1249.91	1	6	10	1.96433	-0.0764615	0.0764615	4.2847e-05	5.24924	0.103047	4.2847e-05	0	0
1249.93	1	6	10	1.96911	-0.0720551	0.0720551	0.00035478	4.94673	0.100865	0.00035478	0	0
1249.94	1	6	10	1.97389	-0.0674933	0.0674933	0.000333928	4.63355	0.0986797	0.000333928	0	0
1249.96	1	6	10	1.97863	-0.0630619	0.0630619	0.000309279	4.32933	0.0965163	0.000309279	0	0
1249.98	1	6	10	1.983	-0.0591402	0.0591402	0.000267244	4.06009	0.0945191	0.000267244	0	0
1249.99	1	6	10	1.98752	-0.0550741	0.0550741	0.000258188	3.78095	0.0924546	0.000258188	0	0
1250.01	1	6	10	1.99186	-0.0513264	0.0513264	0.000230638	3.52366	0.0904751	0.000230638	0	0
1250.03	1	6	10	1.99572	-0.0482502	0.0482502	0.000192333	3.31247	0.0887111	0.000192333	0	0
1250.05	1	6	10	1.99954	-0.0450368	0.0450368	0.000178149	3.09187	0.0869671	0.000178149	0	0
1250.06	1	6	10	2.00303	-0.0423793	0.0423793	0.000152385	2.90942	0.0853752	0.000152385	0	0
1250.08	1	6	10	2.00597	-0.040176	0.040176	0.000121601	2.75816	0.08403	0.000121601	0	0
1250.08	1	6	10	2.00615	-0.0400509	0.0400509	6.92037e-06	2.74958	0.0839512	6.92037e-06	0	0
1250.1	1	6	10	2.00871	-0.03786	0.03786	9.99857e-05	2.59916	0.0827792	9.99857e-05	0	0
1250.11	1	6	10	2.01102	-0.0361494	0.0361494	8.54482e-05	2.48173	0.0817248	8.54482e-05	0	0
1250.13	1	6	10	2.01287	-0.0348965	0.0348965	6.56798e-05	2.39571	0.0808806	6.56798e-05	0	0
1250.14	1	6	10	2.01418	-0.033786	0.033786	4.48276e-05	2.31947	0.0802845	4.48276e-05	0	0
1250.16	1	6	10	2.01508	-0.0332886	0.0332886	3.02e-05	2.28533	0.0798733	3.02e-05	0	0
1250.18	1	6	10	2.01548	-0.0330602	0.0330602	1.33905e-05	2.26965	0.079689	1.33905e-05	0	0
1250.18	1	6	10	2.01553	-0.0329978	0.0329978	1.5091e-06	2.26537	0.0796681	1.5091e-06	0	0
1250.19	1	6	10	2.01553	-0.0330132	0.0330132	1.35323e-07	2.26642	0.0796663	1.35323e-07	0	0
1250.19	1	6	10	2.01549	-0.0330708	0.0330708	-1.25262e-06	2.27038	0.0796836	0	1.25262e-06	0
1250.21	1	6	10	2.01506	-0.0337636	0.0337636	-1.43851e-05	2.31794	0.0798801	0	1.43851e-05	0
1250.23	1	6	10	2.01408	-0.0346291	0.0346291	-3.37364e-05	2.37736	0.0803306	0	3.37364e-05	0
1250.26	1	6	10	2.01057	-0.0376746	0.0376746	-0.000126722	2.58644	0.0819312	0	0.000126722	0
1250.28	1	6	10	2.00803	-0.0398108	0.0398108	-9.82647e-05	2.73309	0.0830894	0	9.82647e-05	0
1250.3	1	6	10	2.00509	-0.042287	0.042287	-0.000121053	2.90309	0.0844359	0	0.000121053	0
1250.31	1	6	10	2.00197	-0.0450721	0.0450721	-0.000136212	3.09429	0.0858599	0	0.000136212	0
1250.33	1	6	10	1.99832	-0.0483499	0.0483499	-0.000170339	3.31932	0.087525	0	0.000170339	0
1250.35	1	6	10	1.99437	-0.0516171	0.0516171	-0.000197593	3.54362	0.0893301	0	0.000197593	0
1250.36	1	6	10	1.99039	-0.0551751	0.0551751	-0.000212298	3.78788	0.0911456	0	0.000212298	0
1250.38	1	6	10	1.98595	-0.0592751	0.0592751	-0.000254208	4.06936	0.093174	0	0.000254208	0
1250.4	1	6	10	1.98134	-0.0634174	0.0634174	-0.000282633	4.35373	0.0952777	0	0.000282633	0
1250.41	1	6	10	1.9769	-0.067595	0.067595	-0.000291061	4.64053	0.0973066	0	0.000291061	0
1250.43	1	6	10	1.97211	-0.0722103	0.0722103	-0.000334787	4.95738	0.0994935	0	0.000334787	0
1250.45	1	6	10	1.96732	-0.0769118	0.0769118	-0.000357433	5.28015	0.101683	0	0.000357433	0
1250.46	1	6	10	1.96257	-0.081735	0.081735	-0.000376037	5.61127	0.103847	0	0.000376037	0
1250.48	1	6	10	1.9582	-0.0861673	0.0861673	-0.000367066	5.91556	0.105844	0	0.000367066	0
1250.5	1	6	10	1.95369	-0.0909809	0.0909809	-0.00039942	6.24602	0.107903	0	0.00039942	0
1250.51	1	6	10	1.94937	-0.0956985	0.0956985	-0.000403258	6.5699	0.109876	0	0.000403258	0
1250.53	1	6	10	1.94552	-0.099905	0.099905	-0.000376327	6.85868	0.111633	0	0.000376327	0
1250.55	1	6	10	1.94171	-0.104132	0.104132	-0.000389145	7.14885	0.113374	0	0.000389145	0
1250.56	1	6	10	1.93824	-0.108033	0.108033	-0.000367935	7.41669	0.114958	0	0.000367935	0
1250.58	1	6	10	1.93515	-0.111642	0.111642	-0.000339867	7.66447	0.116371	0	0.000339867	0
1250.6	1	6	10	1.9326	-0.114537	0.114537	-0.000288016	7.8632	0.117534	0	0.000288016	0
1250.61	1	6	10	1.93031	-0.117203	0.117203	-0.000264923	8.04624	0.118578	0	0.000264923	0
1250.63	1	6	10	1.9285	-0.119364	0.119364	-0.000214967	8.19461	0.119408	0	0.000214967	0
1250.65	1	6	10	1.92723	-0.12066	0.12066	-0.000152259	8.28359	0.119987	0	0.000152259	0
1250.66	1	6	10	1.92637	-0.121702	0.121702	-0.000104455	8.3551	0.120381	0	0.000104455	0
1250.68	1	6	10	1.926	-0.121973	0.121973	-4.41113e-05	8.37372	0.120546	0	4.41113e-05	0
1250.68	1	6	10	1.92598	-0.121955	0.121955	-2.92348e-06	8.37248	0.120557	0	2.92348e-06	0
1250.69	1	6	10	1.92594	-0.121823	0.121823	-4.66958e-06	8.36341	0.120574	0	4.66958e-06	0
1250.7	1	6	10	1.926	-0.121654	0.121654	6.78449e-06	8.3518	0.120549	6.78449e-06	0	0
1250.71	1	6	10	1.92647	-0.120976	0.120976	5.68458e-05	8.30526	0.120335	5.68458e-05	0	0
1250.73	1	6	10	1.92749	-0.119295	0.119295	0.000122704	8.18987	0.119869	0.000122704	0	0
1250.75	1	6	10	1.92897	-0.117286	0.117286	0.000175232	8.0519	0.119192	0.000175232	0	0
1250.76	1	6	10	1.93106	-0.114692	0.114692	0.000242142	7.87384	0.118239	0.000242142	0	0
1250.78	1	6	10	1.93361	-0.111232	0.111232	0.0002882	7.63631	0.117074	0.0002882	0	0
1250.8	1	6	10	1.93658	-0.107611	0.107611	0.000324657	7.38772	0.115719	0.000324657	0	0
1250.81	1	6	10	1.93973	-0.103726	0.103726	0.000333071	7.12097	0.11428	0.000333071	0	0
1250.83	1	6	10	1.94342	-0.0992345	0.0992345	0.000374429	6.81265	0.112595	0.000374429	0	0
1250.85	1	6	10	1.94741	-0.0946301	0.0946301	0.00038728	6.49655	0.110771	0.00038728	0	0
1250.86	1	6	10	1.9514	-0.0901571	0.0901571	0.000368333	6.18947	0.10895	0.000368333	0	0
1250.88	1	6	10	1.95584	-0.0853813	0.0853813	0.000389461	5.8616	0.106924	0.000389461	0	0
1250.9	1	6	10	1.96044	-0.0805789	0.0805789	0.000382117	5.53191	0.104821	0.000382117	0	0
1250.91	1	6	11	1.96376	-0.077244	0.077244	0.000262201	5.30296	0.103304	0.000262201	0	1
1250.91	1	6	11	1.96488	-0.076116	0.076116	8.57351e-05	5.22552	0.102794	8.57351e-05	0	0
1250.93	1	6	11	1.96967	-0.0714154	0.0714154	0.000352925	4.90281	0.100609	0.000352925	0	0
1250.95	1	6	11	1.97445	-0.0667685	0.0667685	0.000330521	4.58379	0.0984246	0.000330521	0	0
1250.96	1	6	11	1.97918	-0.0625316	0.0625316	0.00030604	4.29292	0.0962631	0.00030604	0	0
1250.98	1	6	11	1.98355	-0.0584748	0.0584748	0.000264357	4.01441	0.094268	0.000264357	0	0
1251	1	6	11	1.98805	-0.0545933	0.0545933	0.000254347	3.74794	0.0922136	0.000254347	0	0
1251.01	1	6	11	1.99236	-0.0510779	0.0510779	0.00022738	3.5066	0.0902486	0.00022738	0	0
1251.03	1	6	11	1.99618	-0.0477621	0.0477621	0.000189209	3.27897	0.0885003	0.000189209	0	0
1251.05	1	6	11	1.99997	-0.0448818	0.0448818	0.000175345	3.08123	0.0867719	0.000175345	0	0
1251.06	1	6	11	2.00342	-0.0421403	0.0421403	0.000150031	2.89302	0.0851974	0.000150031	0	0
1251.08	1	6	11	2.00649	-0.0396331	0.0396331	0.000125559	2.7209	0.0837952	0.000125559	0	0
1251.1	1	6	11	2.00901	-0.0377583	0.0377583	9.75512e-05	2.59219	0.082644	9.75512e-05	0	0
1251.11	1	6	11	2.01127	-0.035984	0.035984	8.33116e-05	2.47038	0.0816123	8.33116e-05	0	0
1251.13	1	6	11	2.01306	-0.0347383	0.0347383	6.34606e-05	2.38486	0.0807928	6.34606e-05	0	0
1251.15	1	6	11	2.01431	-0.0338314	0.0338314	4.27803e-05	2.32259	0.080223	4.27803e-05	0	0
1251.16	1	6	11	2.01515	-0.0332433	0.0332433	2.82005e-05	2.28222	0.0798391	2.82005e-05	0	0
1251.18	1	6	11	2.0155	-0.0330617	0.0330617	1.16428e-05	2.26975	0.0796787	1.16428e-05	0	0
1251.18	1	6	11	2.01553	-0.0330573	0.0330573	8.26158e-07	2.26945	0.0796673	8.26158e-07	0	0
1251.19	1	6	11	2.01553	-0.0330669	0.0330669	1.35555e-07	2.27011	0.0796654	1.35555e-07	0	0
1251.2	1	6	11	2.01547	-0.0332135	0.0332135	-2.09148e-06	2.28017	0.0796942	0	2.09148e-06	0
1251.21	1	6	11	2.01498	-0.0338871	0.0338871	-1.6594e-05	2.32642	0.0799201	0	1.6594e-05	0
1251.23	1	6	11	2.01392	-0.0347731	0.0347731	-3.60772e-05	2.38724	0.0803999	0	3.60772e-05	0
1251.25	1	6	11	2.01242	-0.0360822	0.0360822	-5.34539e-05	2.47711	0.0810889	0	5.34539e-05	0
1251.26	1	6	11	2.01029	-0.037962	0.037962	-7.85098e-05	2.60617	0.0820572	0	7.85098e-05	0
1251.28	1	6	11	2.00771	-0.039955	0.039955	-0.000100704	2.74299	0.0832375	0	0.000100704	0
1251.3	1	6	11	2.00472	-0.0426624	0.0426624	-0.000123613	2.92886	0.084604	0	0.000123613	0
1251.31	1	6	11	2.00156	-0.0455028	0.0455028	-0.000139212	3.12386	0.086046	0	0.000139212	0
1251.33	1	6	11	1.99787	-0.048499	0.048499	-0.000173226	3.32955	0.0877289	0	0.000173226	0
1251.35	1	6	11	1.99388	-0.0521451	0.0521451	-0.000200818	3.57987	0.0895511	0	0.000200818	0
1251.36	1	6	11	1.98988	-0.0556394	0.0556394	-0.000215706	3.81976	0.0913787	0	0.000215706	0
1251.38	1	6	11	1.98542	-0.0596466	0.0596466	-0.000257257	4.09486	0.0934166	0	0.000257257	0
1251.4	1	6	11	1.98079	-0.0639456	0.0639456	-0.000285845	4.39	0.0955288	0	0.000285845	0
1251.41	1	6	11	1.97634	-0.0681496	0.0681496	-0.000294171	4.67861	0.0975625	0	0.000294171	0
1251.41	1	6	11	1.97606	-0.0684055	0.0684055	-1.91792e-05	4.69618	0.0976908	0	1.91792e-05	0
1251.43	1	6	11	1.97154	-0.0727059	0.0727059	-0.000318673	4.99141	0.0997532	0	0.000318673	0
1251.45	1	6	11	1.96675	-0.0775673	0.0775673	-0.000360007	5.32516	0.101941	0	0.000360007	0
1251.46	1	6	11	1.96202	-0.0824219	0.0824219	-0.000378122	5.65843	0.104099	0	0.000378122	0
1251.48	1	6	11	1.95766	-0.086744	0.086744	-0.00036858	5.95515	0.106089	0	0.00036858	0
1251.5	1	6	11	1.95317	-0.0915714	0.0915714	-0.000400682	6.28656	0.108141	0	0.000400682	0
1251.52	1	6	11	1.94888	-0.0962572	0.0962572	-0.000403374	6.60826	0.110102	0	0.000403374	0
1251.53	1	6	11	1.94506	-0.10023	0.10023	-0.000375188	6.88096	0.111846	0	0.000375188	0
1251.55	1	6	11	1.94128	-0.104696	0.104696	-0.000386997	7.18757	0.113571	0	0.000386997	0
1251.57	1	6	11	1.93785	-0.108574	0.108574	-0.000365657	7.45384	0.115137	0	0.000365657	0
1251.6	1	6	11	1.93231	-0.115027	0.115027	-0.000619929	7.89683	0.117669	0	0.000619929	0
1251.62	1	6	11	1.93007	-0.117448	0.117448	-0.000259308	8.06305	0.118687	0	0.000259308	0
1251.63	1	6	11	1.92832	-0.119465	0.119465	-0.000208243	8.20149	0.11949	0	0.000208243	0
1251.65	1	6	11	1.9271	-0.120956	0.120956	-0.000146056	8.30389	0.120045	0	0.000146056	0
1251.66	1	6	11	1.9263	-0.121694	0.121694	-9.70964e-05	8.35452	0.12041	0	9.70964e-05	0
1251.68	1	6	11	1.92599	-0.121907	0.121907	-3.77837e-05	8.36919	0.120552	0	3.77837e-05	0
1251.68	1	6	11	1.92596	-0.12186	0.12186	-3.69551e-06	8.36593	0.120566	0	3.69551e-06	0
1251.69	1	6	11	1.92594	-0.121823	0.121823	-2.59644e-06	8.36339	0.120576	0	2.59644e-06	0
1251.7	1	6	11	1.92602	-0.121578	0.121578	1.03482e-05	8.3466	0.120537	1.03482e-05	0	0
1251.71	1	6	11	1.92656	-0.120831	0.120831	6.48409e-05	8.2953	0.120292	6.48409e-05	0	0
1251.73	1	6	11	1.92764	-0.119169	0.119169	0.000130237	8.18117	0.119797	0.000130237	0	0
1251.75	1	6	11	1.92919	-0.117065	0.117065	0.000182403	8.03672	0.119092	0.000182403	0	0
1251.77	1	6	11	1.93133	-0.114421	0.114421	0.000248245	7.85521	0.118112	0.000248245	0	0
1251.78	1	6	11	1.93393	-0.110837	0.110837	0.000292888	7.6092	0.116925	0.000292888	0	0
1251.8	1	6	11	1.93695	-0.107084	0.107084	0.00032887	7.35153	0.115547	0.00032887	0	0
1251.82	1	6	11	1.94015	-0.10315	0.10315	0.000335812	7.08143	0.114088	0.000335812	0	0
1251.83	1	6	11	1.94387	-0.098555	0.098555	0.000375791	6.766	0.112387	0.000375791	0	0
1251.85	1	6	11	1.9479	-0.0942778	0.0942778	0.000387788	6.47236	0.11055	0.000387788	0	0
1251.87	1	6	11	1.9519	-0.0896383	0.0896383	0.000368575	6.15385	0.10872	0.000368575	0	0
1251.88	1	6	11	1.95636	-0.0847896	0.0847896	0.000389051	5.82098	0.106683	0.000389051	0	0
1251.9	1	6	11	1.96099	-0.0801964	0.0801964	0.000381396	5.50564	0.104572	0.000381396	0	0
1251.91	1	6	12	1.96376	-0.0773137	0.0773137	0.0002185	5.30774	0.103305	0.0002185	0	1
1251.92	1	6	12	1.96572	-0.0752875	0.0752875	0.000149502	5.16864	0.10241	0.000149502	0	0
1251.93	1	6	12	1.97023	-0.0708894	0.0708894	0.000329318	4.8667	0.100353	0.000329318	0	0
1251.95	1	6	12	1.97501	-0.0663596	0.0663596	0.000327935	4.55572	0.0981707	0.000327935	0	0
1251.97	1	6	12	1.97973	-0.061993	0.061993	0.000303364	4.25594	0.0960123	0.000303364	0	0
1251.98	1	6	12	1.98409	-0.0580872	0.0580872	0.000261435	3.9878	0.094024	0.000261435	0	0
1252	1	6	12	1.98857	-0.0541095	0.0541095	0.000251283	3.71473	0.0919786	0.000251283	0	0
1252.02	1	6	12	1.99285	-0.050612	0.050612	0.000224328	3.47462	0.0900223	0.000224328	0	0
1252.03	1	6	12	1.99665	-0.0473787	0.0473787	0.000186168	3.25264	0.0882873	0.000186168	0	0
1252.05	1	6	12	2.0004	-0.0445972	0.0445972	0.000172366	3.06169	0.0865759	0.000172366	0	0
1252.07	1	6	12	2.0038	-0.0418315	0.0418315	0.000147024	2.87182	0.0850223	0.000147024	0	0
1252.08	1	6	12	2.00666	-0.0393731	0.0393731	0.000116009	2.70304	0.0837177	0.000116009	0	0
1252.1	1	6	12	2.0093	-0.0376421	0.0376421	0.000101708	2.5842	0.0825116	0.000101708	0	0
1252.12	1	6	12	2.0115	-0.0357711	0.0357711	8.08639e-05	2.45576	0.0815057	8.08639e-05	0	0
1252.13	1	6	12	2.01324	-0.0343933	0.0343933	6.09978e-05	2.36117	0.0807118	6.09978e-05	0	0
1252.15	1	6	12	2.01444	-0.0338385	0.0338385	4.07658e-05	2.32308	0.0801662	4.07658e-05	0	0
1252.17	1	6	12	2.01521	-0.0331521	0.0331521	2.59418e-05	2.27596	0.0798125	2.59418e-05	0	0
1252.18	1	6	12	2.01543	-0.0329304	0.0329304	7.40619e-06	2.26074	0.0797102	7.40619e-06	0	0
1252.18	1	6	12	2.01551	-0.0330606	0.0330606	2.53537e-06	2.26968	0.0796751	2.53537e-06	0	0
1252.19	1	6	12	2.01553	-0.0332235	0.0332235	4.88845e-07	2.28086	0.0796683	4.88845e-07	0	0
1252.2	1	6	12	2.01544	-0.033508	0.033508	-3.01493e-06	2.30039	0.0797096	0	3.01493e-06	0
1252.22	1	6	12	2.01488	-0.0338522	0.0338522	-1.86113e-05	2.32403	0.0799619	0	1.86113e-05	0
1252.23	1	6	12	2.01377	-0.0348791	0.0348791	-3.84026e-05	2.39452	0.0804722	0	3.84026e-05	0
1252.25	1	6	12	2.01219	-0.0363492	0.0363492	-5.60631e-05	2.49545	0.081191	0	5.60631e-05	0
1252.27	1	6	12	2.01001	-0.0380612	0.0380612	-8.10479e-05	2.61298	0.0821857	0	8.10479e-05	0
1252.28	1	6	12	2.00738	-0.0403055	0.0403055	-0.000103244	2.76706	0.0833888	0	0.000103244	0
1252.3	1	6	12	2.00434	-0.043106	0.043106	-0.000126605	2.95932	0.084775	0	0.000126605	0
1252.32	1	6	12	2.00114	-0.0456865	0.0456865	-0.000142022	3.13647	0.0862357	0	0.000142022	0
1252.33	1	6	12	1.99742	-0.0489335	0.0489335	-0.000176148	3.35938	0.0879358	0	0.000176148	0
1252.35	1	6	12	1.9934	-0.0526563	0.0526563	-0.000204443	3.61496	0.0897737	0	0.000204443	0
1252.37	1	6	12	1.98937	-0.0560008	0.0560008	-0.000218811	3.84457	0.0916127	0	0.000218811	0
1252.38	1	6	12	1.98488	-0.060185	0.060185	-0.000260514	4.13182	0.0936604	0	0.000260514	0
1252.4	1	6	12	1.98024	-0.0645393	0.0645393	-0.00028946	4.43075	0.0957799	0	0.00028946	0
1252.42	1	6	12	1.97549	-0.0687525	0.0687525	-0.000316445	4.72	0.097948	0	0.000316445	0
1252.43	1	6	12	1.97098	-0.0734082	0.0734082	-0.0003211	5.03962	0.100011	0	0.0003211	0
1252.45	1	6	12	1.96619	-0.0781405	0.0781405	-0.000362753	5.3645	0.102197	0	0.000362753	0
1252.47	1	6	12	1.96147	-0.0827507	0.0827507	-0.000379841	5.681	0.104353	0	0.000379841	0
1252.48	1	6	12	1.95712	-0.0874453	0.0874453	-0.000369674	6.0033	0.106336	0	0.000369674	0
1252.5	1	6	12	1.95265	-0.0921662	0.0921662	-0.000401626	6.3274	0.108378	0	0.000401626	0
1252.52	1	6	12	1.94838	-0.0967812	0.0967812	-0.000403125	6.64422	0.110327	0	0.000403125	0
1252.53	1	6	12	1.9446	-0.100841	0.100841	-0.00037365	6.92293	0.112054	0	0.00037365	0
1252.55	1	6	12	1.94087	-0.104961	0.104961	-0.000384163	7.20581	0.113758	0	0.000384163	0
1252.57	1	6	12	1.93748	-0.108899	0.108899	-0.000362441	7.47616	0.115306	0	0.000362441	0
1252.58	1	6	12	1.93464	-0.112157	0.112157	-0.000313832	7.69983	0.116602	0	0.000313832	0
1252.6	1	6	12	1.93202	-0.115385	0.115385	-0.000298238	7.92144	0.117799	0	0.000298238	0
1252.62	1	6	12	1.92984	-0.117796	0.117796	-0.000254125	8.08694	0.118795	0	0.000254125	0
1252.63	1	6	12	1.92814	-0.119817	0.119817	-0.00020192	8.22569	0.119571	0	0.00020192	0
1252.65	1	6	12	1.92698	-0.121059	0.121059	-0.00013962	8.31094	0.1201	0	0.00013962	0
1252.67	1	6	12	1.92624	-0.121462	0.121462	-9.00639e-05	8.33863	0.120439	0	9.00639e-05	0
1252.68	1	6	12	1.92595	-0.121879	0.121879	-3.49511e-05	8.36724	0.12057	0	3.49511e-05	0
1252.69	1	6	12	1.92594	-0.1219	0.1219	-8.73947e-07	8.36868	0.120574	0	8.73947e-07	0
1252.69	1	6	12	1.92594	-0.121902	0.121902	9.99588e-08	8.36881	0.120573	9.99588e-08	0	0
1252.7	1	6	12	1.92606	-0.121526	0.121526	1.42892e-05	8.34302	0.12052	1.42892e-05	0	0
1252.72	1	6	12	1.92665	-0.12041	0.12041	7.14557e-05	8.26636	0.12025	7.14557e-05	0	0
1252.73	1	6	12	1.9278	-0.119071	0.119071	0.000138003	8.17446	0.119724	0.000138003	0	0
1252.75	1	6	12	1.92941	-0.11669	0.11669	0.000189188	8.01103	0.118991	0.000189188	0	0
1252.77	1	6	12	1.93161	-0.113905	0.113905	0.000253786	7.81978	0.117986	0.000253786	0	0
1252.78	1	6	12	1.93426	-0.110506	0.110506	0.000297604	7.58649	0.116775	0.000297604	0	0
1252.8	1	6	12	1.93733	-0.106543	0.106543	0.000332824	7.31438	0.115374	0.000332824	0	0
1252.82	1	6	12	1.94057	-0.10263	0.10263	0.000338597	7.04579	0.113896	0.000338597	0	0
1252.83	1	6	12	1.94434	-0.09814	0.09814	0.000378246	6.73751	0.112176	0.000378246	0	0
1252.85	1	6	12	1.94838	-0.0935656	0.0935656	0.000388073	6.42347	0.110327	0.000388073	0	0
1252.87	1	6	12	1.95242	-0.0890171	0.0890171	0.000368223	6.11121	0.108485	0.000368223	0	0
1252.88	1	6	12	1.9569	-0.0842277	0.0842277	0.000388276	5.7824	0.106438	0.000388276	0	0
1252.9	1	6	12	1.96154	-0.0795769	0.0795769	0.000379923	5.46312	0.10432	0.000379923	0	0
1252.91	1	6	13	1.96376	-0.0772708	0.0772708	0.00017431	5.3048	0.103305	0.00017431	0	1
1252.92	1	6	13	1.96628	-0.0747121	0.0747121	0.00019165	5.12914	0.102154	0.00019165	0	0
1252.93	1	6	13	1.97079	-0.0704108	0.0704108	0.000327063	4.83384	0.100095	0.000327063	0	0
1252.95	1	6	13	1.97557	-0.0657835	0.0657835	0.000325303	4.51617	0.0979142	0.000325303	0	0
1252.97	1	6	13	1.98029	-0.0614674	0.0614674	0.000300147	4.21986	0.0957601	0.000300147	0	0
1252.98	1	6	13	1.98462	-0.0576699	0.0576699	0.00025843	3.95916	0.0937791	0.00025843	0	0
1253	1	6	13	1.98908	-0.0536667	0.0536667	0.000247885	3.68433	0.0917459	0.000247885	0	0
1253.02	1	6	13	1.99333	-0.0502371	0.0502371	0.000220958	3.44888	0.0898038	0.000220958	0	0
1253.03	1	6	13	1.9971	-0.0472168	0.0472168	0.00018374	3.24153	0.088082	0.00018374	0	0
1253.05	1	6	13	2.00081	-0.0441512	0.0441512	0.000169533	3.03107	0.0863874	0.000169533	0	0
1253.07	1	6	13	2.00418	-0.0415392	0.0415392	0.000144223	2.85175	0.0848504	0.000144223	0	0
1253.08	1	6	13	2.00699	-0.0392163	0.0392163	0.00011363	2.69228	0.0835654	0.00011363	0	0
1253.1	1	6	13	2.00958	-0.0373174	0.0373174	9.91043e-05	2.56192	0.0823828	9.91043e-05	0	0
1253.12	1	6	13	2.01173	-0.0357128	0.0357128	7.84896e-05	2.45176	0.0814013	7.84896e-05	0	0
1253.13	1	6	13	2.01341	-0.0343405	0.0343405	5.88843e-05	2.35754	0.0806337	5.88843e-05	0	0
1253.15	1	6	13	2.01455	-0.0336511	0.0336511	3.88045e-05	2.31022	0.0801124	3.88045e-05	0	0
1253.17	1	6	13	2.01528	-0.0331596	0.0331596	2.412e-05	2.27648	0.0797827	2.412e-05	0	0
1253.18	1	6	13	2.01545	-0.0330603	0.0330603	5.67803e-06	2.26966	0.0797044	5.67803e-06	0	0
1253.18	1	6	13	2.01553	-0.0331367	0.0331367	2.88222e-06	2.2749	0.0796647	2.88222e-06	0	0
1253.19	1	6	13	2.01554	-0.0331781	0.0331781	1.35945e-07	2.27774	0.0796628	1.35945e-07	0	0
1253.2	1	6	13	2.01541	-0.0333428	0.0333428	-4.40235e-06	2.28905	0.0797232	0	4.40235e-06	0
1253.22	1	6	13	2.01478	-0.0338878	0.0338878	-2.09726e-05	2.32646	0.0800081	0	2.09726e-05	0
1253.23	1	6	13	2.01359	-0.03516	0.03516	-4.114e-05	2.4138	0.0805523	0	4.114e-05	0
1253.25	1	6	13	2.01195	-0.0364273	0.0364273	-5.85898e-05	2.5008	0.0812997	0	5.85898e-05	0
1253.25	1	6	13	2.01184	-0.0365177	0.0365177	-4.29682e-06	2.50701	0.0813535	0	4.29682e-06	0
1253.27	1	6	13	2.00972	-0.0383592	0.0383592	-7.91396e-05	2.63344	0.0823187	0	7.91396e-05	0
1253.29	1	6	13	2.00704	-0.0407621	0.0407621	-0.000106127	2.7984	0.0835437	0	0.000106127	0
1253.3	1	6	13	2.00396	-0.0433904	0.0433904	-0.000129669	2.97884	0.0849509	0	0.000129669	0
1253.32	1	6	13	2.00072	-0.0461806	0.0461806	-0.000144855	3.17039	0.0864278	0	0.000144855	0
1253.34	1	6	13	1.99696	-0.0494076	0.0494076	-0.000179841	3.39193	0.0881459	0	0.000179841	0
1253.35	1	6	13	1.9929	-0.0529098	0.0529098	-0.000207574	3.63237	0.0899987	0	0.000207574	0
1253.37	1	6	13	1.98885	-0.0565958	0.0565958	-0.000221843	3.88542	0.0918488	0	0.000221843	0
1253.38	1	6	13	1.98434	-0.060579	0.060579	-0.000264113	4.15887	0.0939072	0	0.000264113	0
1253.4	1	6	13	1.97969	-0.0649598	0.0649598	-0.000292276	4.45963	0.0960334	0	0.000292276	0
1253.43	1	6	13	1.97041	-0.0738758	0.0738758	-0.000643637	5.07172	0.100267	0	0.000643637	0
1253.45	1	6	13	1.96563	-0.0785753	0.0785753	-0.000364632	5.39435	0.102451	0	0.000364632	0
1253.47	1	6	13	1.96092	-0.0833108	0.0833108	-0.000381443	5.71946	0.104603	0	0.000381443	0
1253.48	1	6	13	1.95659	-0.0879753	0.0879753	-0.000370936	6.03968	0.106581	0	0.000370936	0
1253.5	1	6	13	1.95214	-0.0925848	0.0925848	-0.000401546	6.35614	0.108612	0	0.000401546	0
1253.52	1	6	13	1.9479	-0.0971746	0.0971746	-0.000401922	6.67123	0.110546	0	0.000401922	0
1253.54	1	6	13	1.94415	-0.101338	0.101338	-0.000372833	6.95707	0.112261	0	0.000372833	0
1253.55	1	6	13	1.94045	-0.105403	0.105403	-0.000382591	7.23615	0.113951	0	0.000382591	0
1253.57	1	6	13	1.9371	-0.109477	0.109477	-0.000359195	7.51581	0.115478	0	0.000359195	0
1253.59	1	6	13	1.93431	-0.1126	0.1126	-0.000310001	7.7302	0.116753	0	0.000310001	0
1253.6	1	6	13	1.93174	-0.115565	0.115565	-0.000293023	7.93376	0.117926	0	0.000293023	0
1253.62	1	6	13	1.92962	-0.118039	0.118039	-0.000248003	8.10361	0.118895	0	0.000248003	0
1253.64	1	6	13	1.92797	-0.119818	0.119818	-0.000195694	8.22575	0.119647	0	0.000195694	0
1253.65	1	6	13	1.92687	-0.121125	0.121125	-0.000133464	8.3155	0.120152	0	0.000133464	0
1253.67	1	6	13	1.92618	-0.121793	0.121793	-8.32178e-05	8.36135	0.120465	0	8.32178e-05	0
1253.68	1	6	13	1.92598	-0.121952	0.121952	-2.43209e-05	8.37225	0.120556	0	2.43209e-05	0
1253.69	1	6	13	1.92595	-0.121889	0.121889	-4.39768e-06	8.36796	0.120573	0	4.39768e-06	0
1253.69	1	6	13	1.92594	-0.121882	0.121882	-7.43504e-08	8.36747	0.120573	0	7.43504e-08	0
1253.7	1	6	13	1.9261	-0.12135	0.12135	1.93868e-05	8.33092	0.1205	1.93868e-05	0	0
1253.72	1	6	13	1.92676	-0.120357	0.120357	7.89148e-05	8.26274	0.120202	7.89148e-05	0	0
1253.74	1	6	13	1.92798	-0.118722	0.118722	0.00014627	8.15054	0.119643	0.00014627	0	0
1253.75	1	6	13	1.92977	-0.116237	0.116237	0.000209847	7.97993	0.118828	0.000209847	0	0
1253.77	1	6	13	1.93191	-0.113506	0.113506	0.000245906	7.79242	0.11785	0.000245906	0	0
1253.79	1	6	13	1.93461	-0.109922	0.109922	0.000301725	7.54635	0.116617	0.000301725	0	0
1253.8	1	6	13	1.93772	-0.105983	0.105983	0.000335715	7.27598	0.115197	0.000335715	0	0
1253.82	1	6	13	1.94099	-0.102243	0.102243	0.000340947	7.0192	0.113702	0.000340947	0	0
1253.84	1	6	13	1.9448	-0.0975931	0.0975931	0.000380171	6.69996	0.111964	0.000380171	0	0
1253.85	1	6	13	1.94888	-0.09292	0.09292	0.000388841	6.37915	0.1101	0.000388841	0	0
1253.87	1	6	13	1.95294	-0.0885905	0.0885905	0.000368626	6.08192	0.108246	0.000368626	0	0
1253.89	1	6	13	1.95745	-0.0834423	0.0834423	0.000387657	5.72848	0.106188	0.000387657	0	0
1253.9	1	6	13	1.9621	-0.0788676	0.0788676	0.000377637	5.41442	0.104063	0.000377637	0	0
1253.91	1	6	14	1.96377	-0.0773084	0.0773084	0.00013014	5.30738	0.103302	0.00013014	0	1
1253.92	1	6	14	1.96657	-0.0744822	0.0744822	0.00021237	5.11335	0.102024	0.00021237	0	0
1253.94	1	6	14	1.97135	-0.0697411	0.0697411	0.0003451	4.78787	0.0998391	0.0003451	0	0
1253.95	1	6	14	1.97612	-0.0653509	0.0653509	0.000322282	4.48647	0.0976605	0.000322282	0	0
1253.97	1	6	14	1.98083	-0.0610537	0.0610537	0.00029762	4.19146	0.0955102	0.00029762	0	0
1253.99	1	6	14	1.98516	-0.0571907	0.0571907	0.000255803	3.92626	0.0935346	0.000255803	0	0
1254	1	6	14	1.9896	-0.0534169	0.0534169	0.000245367	3.66718	0.0915087	0.000245367	0	0
1254.02	1	6	14	1.99382	-0.0498221	0.0498221	0.000218127	3.42039	0.0895792	0.000218127	0	0
1254.04	1	6	14	1.99756	-0.0468186	0.0468186	0.000180583	3.21419	0.0878727	0.000180583	0	0
1254.05	1	6	14	2.00123	-0.0437516	0.0437516	0.000166132	3.00364	0.0861975	0.000166132	0	0
1254.07	1	6	14	2.00455	-0.0412678	0.0412678	0.000141143	2.83312	0.0846814	0.000141143	0	0
1254.09	1	6	14	2.00732	-0.0390482	0.0390482	0.000111185	2.68074	0.0834172	0.000111185	0	0
1254.1	1	6	14	2.00986	-0.037034	0.037034	9.66255e-05	2.54246	0.0822573	9.66255e-05	0	0
1254.12	1	6	14	2.01196	-0.0356412	0.0356412	7.63511e-05	2.44684	0.0812979	7.63511e-05	0	0
1254.14	1	6	14	2.01358	-0.0343156	0.0343156	5.68608e-05	2.35583	0.0805556	5.68608e-05	0	0
1254.15	1	6	14	2.01467	-0.0335253	0.0335253	3.6724e-05	2.30158	0.0800613	3.6724e-05	0	0
1254.17	1	6	14	2.01532	-0.0333487	0.0333487	2.20256e-05	2.28946	0.0797605	2.20256e-05	0	0
1254.19	1	6	14	2.01553	-0.0330127	0.0330127	6.89362e-06	2.26639	0.0796656	6.89362e-06	0	0
1254.19	1	6	14	2.01553	-0.0330185	0.0330185	4.06092e-08	2.26679	0.0796651	4.06092e-08	0	0
1254.2	1	6	14	2.01535	-0.0333493	0.0333493	-6.00363e-06	2.2895	0.0797477	0	6.00363e-06	0
1254.22	1	6	14	2.01466	-0.0341304	0.0341304	-2.3207e-05	2.34312	0.0800617	0	2.3207e-05	0
1254.24	1	6	14	2.01341	-0.0351937	0.0351937	-4.34711e-05	2.41612	0.0806344	0	4.34711e-05	0
1254.25	1	6	14	2.01159	-0.0368301	0.0368301	-6.5403e-05	2.52846	0.0814637	0	6.5403e-05	0
1254.27	1	6	14	2.00942	-0.0387726	0.0387726	-8.21065e-05	2.66182	0.0824555	0	8.21065e-05	0
1254.29	1	6	14	2.00669	-0.0409362	0.0409362	-0.000108793	2.81035	0.083702	0	0.000108793	0
1254.3	1	6	14	2.00357	-0.0436615	0.0436615	-0.000132167	2.99745	0.0851287	0	0.000132167	0
1254.32	1	6	14	2.00029	-0.0466268	0.0466268	-0.000147791	3.20103	0.0866236	0	0.000147791	0
1254.34	1	6	14	1.9965	-0.0496641	0.0496641	-0.000182712	3.40954	0.0883565	0	0.000182712	0
1254.35	1	6	14	1.99241	-0.0534015	0.0534015	-0.000210887	3.66612	0.0902251	0	0.000210887	0
1254.37	1	6	14	1.98833	-0.0571803	0.0571803	-0.000225564	3.92554	0.0920879	0	0.000225564	0
1254.39	1	6	14	1.9838	-0.0610527	0.0610527	-0.000267527	4.1914	0.0941543	0	0.000267527	0
1254.4	1	6	14	1.97913	-0.0656195	0.0656195	-0.000295811	4.50491	0.0962869	0	0.000295811	0
1254.42	1	6	14	1.97465	-0.0698334	0.0698334	-0.000303521	4.7942	0.0983333	0	0.000303521	0
1254.44	1	6	14	1.96985	-0.0743494	0.0743494	-0.000345979	5.10424	0.100525	0	0.000345979	0
1254.45	1	6	14	1.96508	-0.0792461	0.0792461	-0.000366456	5.4404	0.102704	0	0.000366456	0
1254.47	1	6	14	1.96038	-0.0839788	0.0839788	-0.000383762	5.76532	0.104851	0	0.000383762	0
1254.49	1	6	14	1.95606	-0.0884096	0.0884096	-0.000372105	6.0695	0.106822	0	0.000372105	0
1254.5	1	6	14	1.95163	-0.0932364	0.0932364	-0.000402379	6.40087	0.108845	0	0.000402379	0
1254.52	1	6	14	1.94742	-0.0977432	0.0977432	-0.000402257	6.71027	0.110769	0	0.000402257	0
1254.54	1	6	14	1.94369	-0.101797	0.101797	-0.000371758	6.9886	0.11247	0	0.000371758	0
1254.55	1	6	14	1.94004	-0.105911	0.105911	-0.00037955	7.27103	0.114139	0	0.00037955	0
1254.57	1	6	14	1.93674	-0.10985	0.10985	-0.000355893	7.54143	0.115645	0	0.000355893	0
1254.59	1	6	14	1.93399	-0.112876	0.112876	-0.000306072	7.7492	0.1169	0	0.000306072	0
1254.59	1	6	14	1.93383	-0.113057	0.113057	-1.80544e-05	7.7616	0.116973	0	1.80544e-05	0
1254.6	1	6	14	1.93147	-0.115789	0.115789	-0.000270219	7.94918	0.118051	0	0.000270219	0
1254.62	1	6	14	1.9294	-0.118331	0.118331	-0.000242388	8.12367	0.118997	0	0.000242388	0
1254.64	1	6	14	1.92781	-0.119972	0.119972	-0.000189128	8.2363	0.119722	0	0.000189128	0
1254.65	1	6	14	1.92676	-0.121185	0.121185	-0.000126739	8.31959	0.120202	0	0.000126739	0
1254.67	1	6	14	1.92613	-0.12182	0.12182	-7.63765e-05	8.36321	0.120489	0	7.63765e-05	0
1254.67	1	6	14	1.92611	-0.121823	0.121823	-2.74586e-06	8.36337	0.120499	0	2.74586e-06	0
1254.69	1	6	14	1.92594	-0.121726	0.121726	-2.02596e-05	8.35673	0.120575	0	2.02596e-05	0
1254.69	1	6	14	1.92594	-0.121721	0.121721	1.24158e-07	8.35636	0.120574	1.24158e-07	0	0
1254.7	1	6	14	1.92615	-0.121514	0.121514	2.52672e-05	8.34216	0.12048	2.52672e-05	0	0
1254.72	1	6	14	1.92687	-0.12017	0.12017	8.71283e-05	8.24995	0.12015	8.71283e-05	0	0
1254.74	1	6	14	1.92816	-0.118351	0.118351	0.000154017	8.12503	0.119561	0.000154017	0	0
1254.77	1	6	14	1.9322	-0.113017	0.113017	0.000467487	7.75888	0.117715	0.000467487	0	0
1254.79	1	6	14	1.93495	-0.109422	0.109422	0.000306043	7.51207	0.116459	0.000306043	0	0
1254.81	1	6	14	1.93812	-0.105628	0.105628	0.000339806	7.2516	0.115016	0.000339806	0	0
1254.82	1	6	14	1.94143	-0.101664	0.101664	0.00034341	6.97946	0.113503	0.00034341	0	0
1254.84	1	6	14	1.94526	-0.0971321	0.0971321	0.000381145	6.66832	0.111752	0.000381145	0	0
1254.86	1	6	14	1.94937	-0.0923512	0.0923512	0.000389496	6.3401	0.109875	0.000389496	0	0
1254.87	1	6	14	1.95345	-0.087902	0.087902	0.000367458	6.03465	0.108013	0.000367458	0	0
1254.89	1	6	14	1.95798	-0.0831223	0.0831223	0.000387066	5.70652	0.105946	0.000387066	0	0
1254.9	1	6	14	1.96265	-0.0782787	0.0782787	0.000377059	5.37399	0.103813	0.000377059	0	0
1254.91	1	6	15	1.96376	-0.0771709	0.0771709	8.66647e-05	5.29794	0.103304	8.66647e-05	0	1
1254.92	1	6	15	1.96713	-0.0737588	0.0737588	0.000253949	5.06369	0.101767	0.000253949	0	0
1254.94	1	6	15	1.97192	-0.0692408	0.0692408	0.000342494	4.75352	0.0995798	0.000342494	0	0
1254.95	1	6	15	1.97668	-0.0648657	0.0648657	0.000319326	4.45316	0.0974052	0.000319326	0	0
1254.97	1	6	15	1.98138	-0.0604669	0.0604669	0.000294082	4.15118	0.0952624	0.000294082	0	0
1254.99	1	6	15	1.98569	-0.0566821	0.0566821	0.000252485	3.89134	0.0932941	0.000252485	0	0
1255.01	1	6	15	1.9901	-0.0530065	0.0530065	0.000242317	3.639	0.0912767	0.000242317	0	0
1255.02	1	6	15	1.9943	-0.0493888	0.0493888	0.000215054	3.39064	0.0893586	0.000215054	0	0
1255.04	1	6	15	1.99801	-0.0464658	0.0464658	0.000177534	3.18997	0.0876672	0.000177534	0	0
1255.06	1	6	15	2.00164	-0.0433866	0.0433866	0.000163075	2.97858	0.0860098	0.000163075	0	0
1255.07	1	6	15	2.00491	-0.0409325	0.0409325	0.000138011	2.8101	0.084515	0.000138011	0	0
1255.09	1	6	15	2.00779	-0.0387773	0.0387773	0.000114755	2.66214	0.0832002	0.000114755	0	0
1255.11	1	6	15	2.01012	-0.0366966	0.0366966	8.80282e-05	2.5193	0.0821351	8.80282e-05	0	0
1255.12	1	6	15	2.01217	-0.0354542	0.0354542	7.37602e-05	2.43401	0.0812015	7.37602e-05	0	0
1255.14	1	6	15	2.01374	-0.0343634	0.0343634	5.48812e-05	2.35912	0.0804836	5.48812e-05	0	0
1255.15	1	6	15	2.01477	-0.0335247	0.0335247	3.49132e-05	2.30154	0.0800139	3.49132e-05	0	0
1255.17	1	6	15	2.01537	-0.0332673	0.0332673	1.99187e-05	2.28387	0.0797416	1.99187e-05	0	0
1255.19	1	6	15	2.01553	-0.0330506	0.0330506	5.48947e-06	2.26899	0.079666	5.48947e-06	0	0
1255.19	1	6	15	2.01553	-0.0330646	0.0330646	6.08259e-08	2.26995	0.0796652	6.08259e-08	0	0
1255.19	1	6	15	2.01553	-0.0330722	0.0330722	-4.03434e-08	2.27047	0.0796657	0	4.03434e-08	0
1255.2	1	6	15	2.0153	-0.0335292	0.0335292	-7.61453e-06	2.30185	0.0797701	0	7.61453e-06	0
1255.22	1	6	15	2.01455	-0.0342763	0.0342763	-2.5521e-05	2.35314	0.0801138	0	2.5521e-05	0
1255.24	1	6	15	2.01323	-0.0352985	0.0352985	-4.58877e-05	2.42331	0.0807162	0	4.58877e-05	0
1255.26	1	6	15	2.01148	-0.0368618	0.0368618	-6.32575e-05	2.53064	0.0815167	0	6.32575e-05	0
1255.27	1	6	15	2.00913	-0.0389029	0.0389029	-8.8872e-05	2.67076	0.082588	0	8.8872e-05	0
1255.29	1	6	15	2.00635	-0.0412852	0.0412852	-0.000111476	2.83431	0.0838576	0	0.000111476	0
1255.31	1	6	15	2.00318	-0.0440294	0.0440294	-0.000135227	3.02271	0.0853051	0	0.000135227	0
1255.32	1	6	15	1.99987	-0.0468855	0.0468855	-0.000150651	3.21879	0.0868184	0	0.000150651	0
1255.34	1	6	15	1.99603	-0.0502294	0.0502294	-0.000186115	3.44835	0.0885685	0	0.000186115	0
1255.36	1	6	15	1.99191	-0.0538002	0.0538002	-0.000214512	3.69349	0.0904517	0	0.000214512	0
1255.37	1	6	15	1.98781	-0.057511	0.057511	-0.000228477	3.94825	0.0923262	0	0.000228477	0
1255.39	1	6	15	1.98326	-0.0616092	0.0616092	-0.000270938	4.2296	0.0944034	0	0.000270938	0
1255.41	1	6	15	1.97858	-0.0660781	0.0660781	-0.000298744	4.53639	0.09654	0	0.000298744	0
1255.42	1	6	15	1.97409	-0.0703022	0.0703022	-0.000305963	4.82639	0.0985888	0	0.000305963	0
1255.44	1	6	15	1.96929	-0.0748468	0.0748468	-0.000348624	5.13838	0.100782	0	0.000348624	0
1255.46	1	6	15	1.96452	-0.0797921	0.0797921	-0.00036874	5.47789	0.10296	0	0.00036874	0
1255.47	1	6	15	1.95983	-0.0845267	0.0845267	-0.000385273	5.80293	0.105101	0	0.000385273	0
1255.49	1	6	15	1.95553	-0.0889474	0.0889474	-0.00037276	6.10642	0.107064	0	0.00037276	0
1255.51	1	6	15	1.95113	-0.0937947	0.0937947	-0.000402485	6.43919	0.109075	0	0.000402485	0
1255.52	1	6	15	1.94694	-0.0981133	0.0981133	-0.000401656	6.73568	0.110986	0	0.000401656	0
1255.54	1	6	15	1.94325	-0.102367	0.102367	-0.00037012	7.02769	0.112672	0	0.00037012	0
1255.56	1	6	15	1.93963	-0.106483	0.106483	-0.000378021	7.31031	0.114325	0	0.000378021	0
1255.57	1	6	15	1.93637	-0.110046	0.110046	-0.000352433	7.55485	0.115812	0	0.000352433	0
1255.59	1	6	15	1.93351	-0.113543	0.113543	-0.000319626	7.79498	0.117117	0	0.000319626	0
1255.61	1	6	15	1.9312	-0.116214	0.116214	-0.000265599	7.97835	0.118173	0	0.000265599	0
1255.62	1	6	15	1.92919	-0.118373	0.118373	-0.000236143	8.12657	0.119092	0	0.000236143	0
1255.64	1	6	15	1.92765	-0.120188	0.120188	-0.000183052	8.25117	0.119793	0	0.000183052	0
1255.66	1	6	15	1.92666	-0.121229	0.121229	-0.000119902	8.32262	0.120247	0	0.000119902	0
1255.67	1	6	15	1.92609	-0.121801	0.121801	-6.95381e-05	8.36186	0.120508	0	6.95381e-05	0
1255.68	1	6	15	1.926	-0.121852	0.121852	-1.0259e-05	8.36539	0.120546	0	1.0259e-05	0
1255.69	1	6	15	1.92594	-0.121752	0.121752	-7.28618e-06	8.3585	0.120574	0	7.28618e-06	0
1255.69	1	6	15	1.92595	-0.121716	0.121716	8.47269e-07	8.35608	0.12057	8.47269e-07	0	0
1255.71	1	6	15	1.92621	-0.121323	0.121323	3.14469e-05	8.32909	0.120452	3.14469e-05	0	0
1255.72	1	6	15	1.92699	-0.120026	0.120026	9.42274e-05	8.24	0.120096	9.42274e-05	0	0
1255.74	1	6	15	1.92835	-0.118202	0.118202	0.000162148	8.11482	0.119474	0.000162148	0	0
1255.76	1	6	15	1.93013	-0.115842	0.115842	0.000208694	7.95276	0.11866	0.000208694	0	0
1255.77	1	6	15	1.93251	-0.112529	0.112529	0.000270732	7.72532	0.117577	0.000270732	0	0
1255.79	1	6	15	1.9353	-0.10923	0.10923	0.000310354	7.49889	0.116299	0.000310354	0	0
1255.81	1	6	15	1.93851	-0.105171	0.105171	0.000343129	7.22022	0.114838	0.000343129	0	0
1255.82	1	6	15	1.94186	-0.100899	0.100899	0.000345186	6.92695	0.113308	0.000345186	0	0
1255.84	1	6	15	1.94573	-0.0967061	0.0967061	0.000382303	6.63907	0.111541	0.000382303	0	0
1255.86	1	6	15	1.94987	-0.0917444	0.0917444	0.000390385	6.29844	0.109649	0.000390385	0	0
1255.87	1	6	15	1.95398	-0.0873215	0.0873215	0.000367716	5.9948	0.107774	0.000367716	0	0
1255.89	1	6	15	1.95852	-0.0826974	0.0826974	0.000386551	5.67734	0.105697	0.000386551	0	0
1255.91	1	6	15	1.9632	-0.0775833	0.0775833	0.000375247	5.32625	0.103559	0.000375247	0	0
1255.91	1	6	16	1.96376	-0.077033	0.077033	4.30684e-05	5.28848	0.103305	4.30684e-05	0	1
1255.92	1	6	16	1.96769	-0.0733552	0.0733552	0.000295144	5.03598	0.101513	0.000295144	0	0
1255.94	1	6	16	1.97248	-0.0688777	0.0688777	0.000340556	4.72859	0.0993261	0.000340556	0	0
1255.96	1	6	16	1.97724	-0.0641412	0.0641412	0.000316737	4.40342	0.0971515	0.000316737	0	0
1255.97	1	6	16	1.98192	-0.0600045	0.0600045	0.000290852	4.11943	0.0950119	0.000290852	0	0
1255.99	1	6	16	1.98622	-0.0563044	0.0563044	0.000249555	3.86541	0.0930525	0.000249555	0	0
1256.01	1	6	16	1.99061	-0.0524535	0.0524535	0.000238957	3.60104	0.091046	0.000238957	0	0
1256.02	1	6	16	1.99478	-0.0488846	0.0488846	0.000211308	3.35603	0.0891417	0.000211308	0	0
1256.04	1	6	16	1.99845	-0.0461115	0.0461115	0.000174386	3.16565	0.0874652	0.000174386	0	0
1256.06	1	6	16	2.00204	-0.0431987	0.0431987	0.000160334	2.96568	0.0858257	0.000160334	0	0
1256.07	1	6	16	2.00527	-0.0405859	0.0405859	0.000135351	2.7863	0.0843504	0.000135351	0	0
1256.09	1	6	16	2.00811	-0.0385119	0.0385119	0.000112051	2.64392	0.0830567	0.000112051	0	0
1256.11	1	6	16	2.01039	-0.0365846	0.0365846	8.58033e-05	2.51161	0.0820133	8.58033e-05	0	0
1256.12	1	6	16	2.01238	-0.035308	0.035308	7.16108e-05	2.42397	0.0811036	7.16108e-05	0	0
1256.14	1	6	16	2.0139	-0.0343737	0.0343737	5.27111e-05	2.35983	0.0804128	5.27111e-05	0	0
1256.16	1	6	16	2.01487	-0.0332409	0.0332409	3.28053e-05	2.28206	0.0799697	3.28053e-05	0	0
1256.17	1	6	16	2.01524	-0.0330272	0.0330272	1.25121e-05	2.26739	0.0797973	1.25121e-05	0	0
1256.17	1	6	16	2.01541	-0.0331684	0.0331684	5.47934e-06	2.27708	0.0797217	5.47934e-06	0	0
1256.19	1	6	16	2.01553	-0.0333448	0.0333448	4.02039e-06	2.28919	0.0796665	4.02039e-06	0	0
1256.19	1	6	16	2.01552	-0.0333428	0.0333428	-3.28103e-07	2.28905	0.0796709	0	3.28103e-07	0
1256.21	1	6	16	2.01523	-0.0334211	0.0334211	-9.54825e-06	2.29443	0.0798016	0	9.54825e-06	0
1256.22	1	6	16	2.01442	-0.0343616	0.0343616	-2.76371e-05	2.35899	0.0801739	0	2.76371e-05	0
1256.24	1	6	16	2.01304	-0.035626	0.035626	-4.84258e-05	2.4458	0.0808058	0	4.84258e-05	0
1256.26	1	6	16	2.01123	-0.0369616	0.0369616	-6.56918e-05	2.53749	0.0816323	0	6.56918e-05	0
1256.27	1	6	16	2.00883	-0.039276	0.039276	-9.14578e-05	2.69638	0.0827278	0	9.14578e-05	0
1256.29	1	6	16	2.006	-0.0416842	0.0416842	-0.000114457	2.86171	0.0840189	0	0.000114457	0
1256.31	1	6	16	2.00278	-0.0442984	0.0442984	-0.000138197	3.04118	0.0854868	0	0.000138197	0
1256.32	1	6	16	1.99943	-0.0473053	0.0473053	-0.000153434	3.2476	0.0870164	0	0.000153434	0
1256.34	1	6	16	1.99556	-0.0506773	0.0506773	-0.000189615	3.4791	0.0887837	0	0.000189615	0
1256.36	1	6	16	1.99141	-0.0540411	0.0540411	-0.000217455	3.71003	0.0906801	0	0.000217455	0
1256.37	1	6	16	1.98729	-0.0580553	0.0580553	-0.000231203	3.98562	0.0925637	0	0.000231203	0
1256.39	1	6	16	1.98272	-0.0621957	0.0621957	-0.000274632	4.26986	0.0946494	0	0.000274632	0
1256.41	1	6	16	1.97802	-0.0663614	0.0663614	-0.000302082	4.55585	0.0967953	0	0.000302082	0
1256.42	1	6	16	1.97352	-0.071011	0.071011	-0.000308892	4.87505	0.0988488	0	0.000308892	0
1256.42	1	6	16	1.97324	-0.0712807	0.0712807	-2.01023e-05	4.89356	0.0989779	0	2.01023e-05	0
1256.44	1	6	16	1.96872	-0.075542	0.075542	-0.000331661	5.18611	0.101041	0	0.000331661	0
1256.46	1	6	16	1.96396	-0.0801923	0.0801923	-0.000370443	5.50536	0.103213	0	0.000370443	0
1256.47	1	6	16	1.95929	-0.0852155	0.0852155	-0.000386877	5.85021	0.105349	0	0.000386877	0
1256.49	1	6	16	1.955	-0.0894563	0.0894563	-0.00037435	6.14136	0.107306	0	0.00037435	0
1256.51	1	6	16	1.95062	-0.0941767	0.0941767	-0.000402115	6.46542	0.109306	0	0.000402115	0
1256.53	1	6	16	1.94647	-0.0988122	0.0988122	-0.000400695	6.78366	0.111202	0	0.000400695	0
1256.54	1	6	16	1.94281	-0.102877	0.102877	-0.000368984	7.06271	0.112873	0	0.000368984	0
1256.56	1	6	16	1.93923	-0.106886	0.106886	-0.000375204	7.33797	0.114507	0	0.000375204	0
1256.58	1	6	16	1.93602	-0.110564	0.110564	-0.000349056	7.59048	0.115972	0	0.000349056	0
1256.61	1	6	16	1.93094	-0.116399	0.116399	-0.00057682	7.99102	0.118293	0	0.00057682	0
1256.62	1	6	16	1.92898	-0.118687	0.118687	-0.000230046	8.14812	0.119187	0	0.000230046	0
1256.64	1	6	16	1.92751	-0.120246	0.120246	-0.000175921	8.25514	0.11986	0	0.000175921	0
1256.66	1	6	16	1.92657	-0.121207	0.121207	-0.000113513	8.3211	0.120289	0	0.000113513	0
1256.67	1	6	16	1.92605	-0.121954	0.121954	-6.28242e-05	8.37238	0.120525	0	6.28242e-05	0
1256.68	1	6	16	1.92601	-0.122013	0.122013	-5.52341e-06	8.37646	0.120545	0	5.52341e-06	0
1256.69	1	6	16	1.92595	-0.121859	0.121859	-7.24545e-06	8.36588	0.120573	0	7.24545e-06	0
1256.69	1	6	16	1.92596	-0.121678	0.121678	2.12121e-06	8.35348	0.120565	2.12121e-06	0	0
1256.71	1	6	16	1.92628	-0.121057	0.121057	3.81459e-05	8.31081	0.120421	3.81459e-05	0	0
1256.72	1	6	16	1.92712	-0.119911	0.119911	0.000102027	8.23213	0.120034	0.000102027	0	0
1256.74	1	6	16	1.92855	-0.117812	0.117812	0.000168918	8.08803	0.119386	0.000168918	0	0
1256.76	1	6	16	1.93039	-0.115371	0.115371	0.000214638	7.92044	0.118545	0.000214638	0	0
1256.78	1	6	16	1.93281	-0.11215	0.11215	0.000275856	7.6993	0.117438	0.000275856	0	0
1256.79	1	6	16	1.93566	-0.10863	0.10863	0.000314614	7.45767	0.116136	0.000314614	0	0
1256.81	1	6	16	1.93891	-0.104601	0.104601	0.000346498	7.18104	0.114652	0.000346498	0	0
1256.83	1	6	16	1.9423	-0.100415	0.100415	0.000347704	6.8937	0.113103	0.000347704	0	0
1256.84	1	6	16	1.94621	-0.0961039	0.0961039	0.000383725	6.59773	0.11132	0.000383725	0	0
1256.86	1	6	16	1.95038	-0.0912644	0.0912644	0.000390331	6.26549	0.109418	0.000390331	0	0
1256.88	1	6	16	1.95451	-0.086817	0.086817	0.000367791	5.96016	0.107532	0.000367791	0	0
1256.89	1	6	16	1.95907	-0.082077	0.082077	0.000385792	5.63475	0.105446	0.000385792	0	0
1256.91	1	6	17	1.96376	-0.077008	0.077008	0.000373051	5.28675	0.103304	0.000373051	0	1
1256.93	1	6	17	1.96853	-0.0725454	0.0725454	0.000356613	4.98039	0.101126	0.000356613	0	0
1256.94	1	6	17	1.97304	-0.0683107	0.0683107	0.000317346	4.68967	0.0990689	0.000317346	0	0
1256.96	1	6	17	1.9778	-0.0637045	0.0637045	0.000313955	4.37345	0.096897	0.000313955	0	0
1256.98	1	6	17	1.98247	-0.0596073	0.0596073	0.000288115	4.09216	0.0947633	0.000288115	0	0
1256.99	1	6	17	1.98674	-0.0558206	0.0558206	0.000246706	3.8322	0.0928114	0.000246706	0	0
1257.01	1	6	17	1.99112	-0.0521186	0.0521186	0.000235975	3.57805	0.0908149	0.000235975	0	0
1257.03	1	6	17	1.99525	-0.0486608	0.0486608	0.000208491	3.34066	0.0889256	0.000208491	0	0
1257.04	1	6	17	1.99889	-0.045623	0.045623	0.000171563	3.13211	0.0872638	0.000171563	0	0
1257.06	1	6	17	2.00244	-0.0427841	0.0427841	0.000156847	2.93721	0.0856436	0.000156847	0	0
1257.08	1	6	17	2.00563	-0.0403833	0.0403833	0.000132479	2.77239	0.0841888	0.000132479	0	0
1257.09	1	6	17	2.00826	-0.0382783	0.0382783	0.000103488	2.62788	0.0829874	0.000103488	0	0
1257.11	1	6	17	2.01064	-0.0364231	0.0364231	8.91015e-05	2.50052	0.0818981	8.91015e-05	0	0
1257.13	1	6	17	2.01257	-0.035114	0.035114	6.90873e-05	2.41065	0.0810161	6.90873e-05	0	0
1257.14	1	6	17	2.01404	-0.0340917	0.0340917	5.05786e-05	2.34046	0.0803487	5.05786e-05	0	0
1257.16	1	6	17	2.01496	-0.033267	0.033267	3.10598e-05	2.28385	0.0799276	3.10598e-05	0	0
1257.17	1	6	17	2.0153	-0.0330394	0.0330394	1.13914e-05	2.26822	0.0797707	1.13914e-05	0	0
1257.18	1	6	17	2.01544	-0.0330538	0.0330538	4.6718e-06	2.26921	0.0797061	4.6718e-06	0	0
1257.19	1	6	17	2.01553	-0.0331577	0.0331577	2.82194e-06	2.27635	0.0796672	2.82194e-06	0	0
1257.19	1	6	17	2.01551	-0.0331906	0.0331906	-7.68314e-07	2.2786	0.0796778	0	7.68314e-07	0
1257.21	1	6	17	2.01517	-0.0335408	0.0335408	-1.1314e-05	2.30264	0.0798326	0	1.1314e-05	0
1257.23	1	6	17	2.01429	-0.0344501	0.0344501	-2.99442e-05	2.36507	0.0802348	0	2.99442e-05	0
1257.24	1	6	17	2.01283	-0.0357446	0.0357446	-5.09992e-05	2.45394	0.0808983	0	5.09992e-05	0
1257.26	1	6	17	2.01097	-0.0374357	0.0374357	-6.82827e-05	2.57004	0.0817505	0	6.82827e-05	0
1257.28	1	6	17	2.00851	-0.0395804	0.0395804	-9.44665e-05	2.71728	0.0828706	0	9.44665e-05	0
1257.29	1	6	17	2.00564	-0.0419054	0.0419054	-0.000117137	2.87689	0.0841834	0	0.000117137	0
1257.31	1	6	17	2.00238	-0.0447471	0.0447471	-0.000141183	3.07198	0.0856714	0	0.000141183	0
1257.33	1	6	17	1.99899	-0.0476991	0.0476991	-0.000156674	3.27464	0.0872191	0	0.000156674	0
1257.34	1	6	17	1.99509	-0.0510832	0.0510832	-0.000192762	3.50697	0.0890012	0	0.000192762	0
1257.36	1	6	17	1.9909	-0.0546094	0.0546094	-0.000221059	3.74905	0.0909112	0	0.000221059	0
1257.38	1	6	17	1.98676	-0.058398	0.058398	-0.000234425	4.00914	0.0928057	0	0.000234425	0
1257.39	1	6	17	1.98217	-0.0626801	0.0626801	-0.00027755	4.30312	0.0948991	0	0.00027755	0
1257.41	1	6	17	1.97746	-0.0669605	0.0669605	-0.000305253	4.59698	0.0970494	0	0.000305253	0
1257.43	1	6	17	1.97268	-0.0716563	0.0716563	-0.000331571	4.91935	0.0992339	0	0.000331571	0
1257.44	1	6	17	1.96816	-0.0760586	0.0760586	-0.000333404	5.22158	0.101295	0	0.000333404	0
1257.46	1	6	17	1.96341	-0.0807082	0.0807082	-0.000372545	5.54078	0.103465	0	0.000372545	0
1257.48	1	6	17	1.95875	-0.0856421	0.0856421	-0.000388025	5.8795	0.105596	0	0.000388025	0
1257.49	1	6	17	1.95448	-0.0899044	0.0899044	-0.000374767	6.17212	0.107545	0	0.000374767	0
1257.51	1	6	17	1.95012	-0.094748	0.094748	-0.00040236	6.50464	0.109535	0	0.00040236	0
1257.53	1	6	17	1.94599	-0.0993356	0.0993356	-0.000400344	6.81959	0.111419	0	0.000400344	0
1257.54	1	6	17	1.94236	-0.103205	0.103205	-0.000367618	7.08526	0.113077	0	0.000367618	0
1257.56	1	6	17	1.93883	-0.107395	0.107395	-0.000372126	7.37287	0.11469	0	0.000372126	0
1257.58	1	6	17	1.93566	-0.111026	0.111026	-0.00034551	7.62213	0.116135	0	0.00034551	0
1257.59	1	6	17	1.93305	-0.113888	0.113888	-0.000294147	7.81866	0.117329	0	0.000294147	0
1257.61	1	6	17	1.93068	-0.116761	0.116761	-0.000272915	8.0159	0.11841	0	0.000272915	0
1257.63	1	6	17	1.92878	-0.118789	0.118789	-0.00022367	8.15509	0.119277	0	0.00022367	0
1257.64	1	6	17	1.92736	-0.120432	0.120432	-0.000169711	8.26787	0.119925	0	0.000169711	0
1257.66	1	6	17	1.92648	-0.121482	0.121482	-0.000106468	8.34002	0.120327	0	0.000106468	0
1257.68	1	6	17	1.92602	-0.121848	0.121848	-5.6488e-05	8.36513	0.120539	0	5.6488e-05	0
1257.68	1	6	17	1.92599	-0.121857	0.121857	-3.27053e-06	8.36573	0.120551	0	3.27053e-06	0
1257.69	1	6	17	1.92594	-0.121784	0.121784	-6.01427e-06	8.3607	0.120574	0	6.01427e-06	0
1257.69	1	6	17	1.92598	-0.121714	0.121714	3.96536e-06	8.3559	0.120559	3.96536e-06	0	0
1257.71	1	6	17	1.92634	-0.121109	0.121109	4.43298e-05	8.31439	0.120392	4.43298e-05	0	0
1257.73	1	6	17	1.92726	-0.11968	0.11968	0.000110684	8.21628	0.119972	0.000110684	0	0
1257.74	1	6	17	1.92876	-0.117447	0.117447	0.000177434	8.06296	0.119289	0.000177434	0	0
1257.76	1	6	17	1.93066	-0.114961	0.114961	0.000220663	7.89232	0.118422	0.000220663	0	0
1257.76	1	6	17	1.93079	-0.114798	0.114798	1.52755e-05	7.88112	0.118361	1.52755e-05	0	0
1257.78	1	6	17	1.93313	-0.111723	0.111723	0.000265199	7.66998	0.117292	0.000265199	0	0
1257.79	1	6	17	1.93603	-0.108006	0.108006	0.000318271	7.41484	0.115969	0.000318271	0	0
1257.81	1	6	17	1.93932	-0.104306	0.104306	0.000349681	7.16083	0.114465	0.000349681	0	0
1257.83	1	6	17	1.94275	-0.0999702	0.0999702	0.000349861	6.86316	0.112901	0.000349861	0	0
1257.84	1	6	17	1.94669	-0.0953763	0.0953763	0.000384918	6.54778	0.111101	0.000384918	0	0
1257.86	1	6	17	1.95088	-0.0909222	0.0909222	0.00039087	6.24199	0.109185	0.00039087	0	0
1257.88	1	6	17	1.95503	-0.0860984	0.0860984	0.000367088	5.91083	0.107292	0.000367088	0	0
1257.89	1	6	17	1.95961	-0.0813106	0.0813106	0.000383601	5.58214	0.105199	0.000383601	0	0
1257.91	1	6	18	1.96377	-0.0773203	0.0773203	0.000329246	5.3082	0.103303	0.000329246	0	1
1257.91	1	6	18	1.96432	-0.0767232	0.0767232	4.30036e-05	5.2672	0.103049	4.30036e-05	0	0
1257.94	1	6	18	1.97361	-0.0676544	0.0676544	0.000670024	4.64461	0.0988104	0.000670024	0	0
1257.96	1	6	18	1.97835	-0.0634109	0.0634109	0.00031105	4.35328	0.096643	0.00031105	0	0
1257.98	1	6	18	1.98301	-0.0590851	0.0590851	0.000285242	4.05631	0.0945165	0.000285242	0	0
1257.99	1	6	18	1.98727	-0.055479	0.055479	0.000243945	3.80875	0.0925719	0.000243945	0	0
1258.01	1	6	18	1.99161	-0.0517233	0.0517233	0.000232805	3.55091	0.0905886	0.000232805	0	0
1258.03	1	6	18	1.99572	-0.0481063	0.0481063	0.000205033	3.3026	0.088713	0.000205033	0	0
1258.04	1	6	18	1.99932	-0.0453764	0.0453764	0.000168515	3.11518	0.0870668	0.000168515	0	0
1258.06	1	6	18	2.00283	-0.0425472	0.0425472	0.000154287	2.92095	0.0854642	0.000154287	0	0
1258.08	1	6	18	2.00597	-0.0398905	0.0398905	0.000129451	2.73856	0.0840302	0.000129451	0	0
1258.09	1	6	18	2.00856	-0.0380987	0.0380987	0.000100941	2.61555	0.0828482	0.000100941	0	0
1258.11	1	6	18	2.0109	-0.0363964	0.0363964	8.71157e-05	2.49869	0.0817802	8.71157e-05	0	0
1258.13	1	6	18	2.01278	-0.0348852	0.0348852	6.70075e-05	2.39494	0.0809217	6.70075e-05	0	0
1258.14	1	6	18	2.01418	-0.0340693	0.0340693	4.83043e-05	2.33893	0.080282	4.83043e-05	0	0
1258.16	1	6	18	2.01504	-0.0333776	0.0333776	2.89445e-05	2.29144	0.0798901	2.89445e-05	0	0
1258.18	1	6	18	2.01544	-0.0330082	0.0330082	1.34046e-05	2.26608	0.0797057	1.34046e-05	0	0
1258.18	1	6	18	2.01547	-0.0330215	0.0330215	9.19794e-07	2.26699	0.0796929	9.19794e-07	0	0
1258.19	1	6	18	2.01553	-0.0331348	0.0331348	2.04688e-06	2.27477	0.0796647	2.04688e-06	0	0
1258.19	1	6	18	2.0155	-0.0332262	0.0332262	-1.30532e-06	2.28105	0.0796826	0	1.30532e-06	0
1258.21	1	6	18	2.0151	-0.033564	0.033564	-1.32058e-05	2.30424	0.0798632	0	1.32058e-05	0
1258.23	1	6	18	2.01415	-0.034479	0.034479	-3.23232e-05	2.36706	0.080297	0	3.23232e-05	0
1258.24	1	6	18	2.01262	-0.036011	0.036011	-5.3756e-05	2.47223	0.0809935	0	5.3756e-05	0
1258.26	1	6	18	2.01056	-0.0376433	0.0376433	-7.58856e-05	2.58429	0.0819344	0	7.58856e-05	0
1258.28	1	6	18	2.0082	-0.0397183	0.0397183	-9.15852e-05	2.72674	0.0830155	0	9.15852e-05	0
1258.3	1	6	18	2.00528	-0.0422893	0.0422893	-0.000119744	2.90325	0.084349	0	0.000119744	0
1258.31	1	6	18	2.00197	-0.0450979	0.0450979	-0.000144277	3.09606	0.0858568	0	0.000144277	0
1258.33	1	6	18	1.99855	-0.0479271	0.0479271	-0.000159323	3.29029	0.0874209	0	0.000159323	0
1258.35	1	6	18	1.99461	-0.0513374	0.0513374	-0.00019534	3.52442	0.089218	0	0.00019534	0
1258.36	1	6	18	1.9904	-0.0551633	0.0551633	-0.000224299	3.78708	0.0911414	0	0.000224299	0
1258.38	1	6	18	1.98623	-0.0589435	0.0589435	-0.000238131	4.04659	0.0930472	0	0.000238131	0
1258.39	1	6	18	1.98162	-0.0632261	0.0632261	-0.000281391	4.3406	0.0951507	0	0.000281391	0
1258.41	1	6	18	1.9769	-0.0677004	0.0677004	-0.000309058	4.64777	0.0973064	0	0.000309058	0
1258.43	1	6	18	1.97239	-0.0719472	0.0719472	-0.00031468	4.93932	0.0993643	0	0.00031468	0
1258.44	1	6	18	1.9676	-0.0767881	0.0767881	-0.000356263	5.27166	0.101552	0	0.000356263	0
1258.46	1	6	18	1.96286	-0.0813494	0.0813494	-0.00037496	5.5848	0.103717	0	0.00037496	0
1258.48	1	6	18	1.95821	-0.0860153	0.0860153	-0.00038926	5.90512	0.105841	0	0.00038926	0
1258.51	1	6	18	1.94962	-0.0952255	0.0952255	-0.000778248	6.53743	0.109763	0	0.000778248	0
1258.53	1	6	18	1.94553	-0.0997624	0.0997624	-0.000399094	6.84889	0.111632	0	0.000399094	0
1258.55	1	6	18	1.94193	-0.103849	0.103849	-0.000365785	7.12946	0.113273	0	0.000365785	0
1258.56	1	6	18	1.93844	-0.107859	0.107859	-0.000369616	7.40474	0.114867	0	0.000369616	0
1258.58	1	6	18	1.93532	-0.111375	0.111375	-0.000342103	7.6461	0.116292	0	0.000342103	0
1258.6	1	6	18	1.93275	-0.114271	0.114271	-0.000289926	7.84497	0.117465	0	0.000289926	0
1258.61	1	6	18	1.93043	-0.11708	0.11708	-0.000267963	8.03781	0.118523	0	0.000267963	0
1258.63	1	6	18	1.92859	-0.118945	0.118945	-0.000217593	8.16581	0.119365	0	0.000217593	0
1258.65	1	6	18	1.92723	-0.120545	0.120545	-0.000163278	8.27568	0.119988	0	0.000163278	0
1258.66	1	6	18	1.9264	-0.121536	0.121536	-9.98947e-05	8.34367	0.120365	0	9.98947e-05	0
1258.68	1	6	18	1.92599	-0.121718	0.121718	-4.98657e-05	8.35616	0.120552	0	4.98657e-05	0
1258.69	1	6	18	1.92594	-0.121769	0.121769	-5.83637e-06	8.35967	0.120574	0	5.83637e-06	0
1258.69	1	6	18	1.92599	-0.121837	0.121837	5.26555e-06	8.36439	0.120554	5.26555e-06	0	0
1258.7	1	6	18	1.926	-0.121829	0.121829	1.39743e-06	8.36383	0.120549	1.39743e-06	0	0
1258.71	1	6	18	1.92642	-0.121005	0.121005	5.12719e-05	8.30721	0.120356	5.12719e-05	0	0
1258.73	1	6	18	1.9274	-0.119303	0.119303	0.00011807	8.19039	0.119907	0.00011807	0	0
1258.75	1	6	18	1.92896	-0.117363	0.117363	0.000184336	8.05719	0.119196	0.000184336	0	0
1258.76	1	6	18	1.93105	-0.114409	0.114409	0.000242213	7.85438	0.118241	0.000242213	0	0
1258.78	1	6	18	1.93344	-0.111223	0.111223	0.000269752	7.63569	0.11715	0.000269752	0	0
1258.8	1	6	18	1.93639	-0.107641	0.107641	0.000322379	7.38981	0.115804	0.000322379	0	0
1258.81	1	6	18	1.93972	-0.103612	0.103612	0.000352396	7.11316	0.114281	0.000352396	0	0
1258.83	1	6	18	1.94319	-0.0994475	0.0994475	0.000351583	6.82727	0.1127	0.000351583	0	0
1258.85	1	6	18	1.94716	-0.09492	0.09492	0.000386354	6.51645	0.110885	0.000386354	0	0
1258.86	1	6	18	1.95139	-0.0902316	0.0902316	0.000391347	6.19459	0.108954	0.000391347	0	0
1258.88	1	6	18	1.95556	-0.0855462	0.0855462	0.000366744	5.87292	0.107049	0.000366744	0	0
1258.9	1	6	18	1.96016	-0.0808096	0.0808096	0.000382483	5.54775	0.104949	0.000382483	0	0
1258.91	1	6	19	1.96376	-0.0771934	0.0771934	0.000284594	5.29948	0.103304	0.000284594	0	1
1258.91	1	6	19	1.96488	-0.0759881	0.0759881	8.56507e-05	5.21674	0.102794	8.56507e-05	0	0
1258.93	1	6	19	1.96938	-0.0714709	0.0714709	0.000331709	4.90662	0.100739	0.000331709	0	0
1258.95	1	6	19	1.97417	-0.0672089	0.0672089	0.000331807	4.61403	0.0985542	0.000331807	0	0
1258.96	1	6	19	1.97891	-0.062772	0.062772	0.000308064	4.30942	0.0963898	0.000308064	0	0
1258.98	1	6	19	1.98355	-0.0585271	0.0585271	0.000281672	4.018	0.0942691	0.000281672	0	0
1259	1	6	19	1.98779	-0.055073	0.055073	0.000240728	3.78088	0.0923339	0.000240728	0	0
1259.01	1	6	19	1.99211	-0.0512914	0.0512914	0.000229656	3.52126	0.090362	0.000229656	0	0
1259.03	1	6	19	1.99619	-0.0478607	0.0478607	0.000202229	3.28574	0.0884994	0.000202229	0	0
1259.05	1	6	19	1.99976	-0.0450648	0.0450648	0.000166035	3.09379	0.0868677	0.000166035	0	0
1259.06	1	6	19	2.00323	-0.042181	0.042181	0.000151185	2.89581	0.0852852	0.000151185	0	0
1259.08	1	6	19	2.00632	-0.0397453	0.0397453	0.000126608	2.72859	0.0838738	0.000126608	0	0
1259.1	1	6	19	2.00886	-0.0378459	0.0378459	9.85501e-05	2.5982	0.0827139	9.85501e-05	0	0
1259.11	1	6	19	2.01114	-0.0361936	0.0361936	8.45276e-05	2.48477	0.0816713	8.45276e-05	0	0
1259.13	1	6	19	2.01296	-0.0347578	0.0347578	6.47417e-05	2.38619	0.080838	6.47417e-05	0	0
1259.15	1	6	19	2.01431	-0.0339458	0.0339458	4.61506e-05	2.33045	0.0802245	4.61506e-05	0	0
1259.16	1	6	19	2.01511	-0.0334068	0.0334068	2.70549e-05	2.29344	0.0798577	2.70549e-05	0	0
1259.18	1	6	19	2.01548	-0.0329548	0.0329548	1.21488e-05	2.26242	0.0796905	1.21488e-05	0	0
1259.18	1	6	19	2.01549	-0.0329556	0.0329556	3.57893e-07	2.26247	0.0796855	3.57893e-07	0	0
1259.19	1	6	19	2.01553	-0.0330372	0.0330372	1.27102e-06	2.26807	0.079668	1.27102e-06	0	0
1259.2	1	6	19	2.01546	-0.0333794	0.0333794	-2.09578e-06	2.29156	0.0796968	0	2.09578e-06	0
1259.21	1	6	19	2.01501	-0.0337468	0.0337468	-1.51219e-05	2.31679	0.0799025	0	1.51219e-05	0
1259.23	1	6	19	2.014	-0.0344482	0.0344482	-3.45752e-05	2.36494	0.0803655	0	3.45752e-05	0
1259.25	1	6	19	2.01241	-0.0362193	0.0362193	-5.60344e-05	2.48653	0.0810897	0	5.60344e-05	0
1259.26	1	6	19	2.01029	-0.0378288	0.0378288	-7.84532e-05	2.59702	0.0820572	0	7.84532e-05	0
1259.28	1	6	19	2.00788	-0.0399166	0.0399166	-9.40069e-05	2.74035	0.0831615	0	9.40069e-05	0
1259.3	1	6	19	2.00491	-0.0426347	0.0426347	-0.000122407	2.92696	0.0845156	0	0.000122407	0
1259.31	1	6	19	2.00157	-0.0453408	0.0453408	-0.000147024	3.11274	0.0860418	0	0.000147024	0
1259.33	1	6	19	1.99811	-0.0482723	0.0482723	-0.000162037	3.31399	0.0876226	0	0.000162037	0
1259.35	1	6	19	1.99413	-0.0517771	0.0517771	-0.000198935	3.55461	0.0894384	0	0.000198935	0
1259.36	1	6	19	1.98989	-0.0555818	0.0555818	-0.000227745	3.81581	0.0913757	0	0.000227745	0
1259.38	1	6	19	1.98569	-0.0593826	0.0593826	-0.000241064	4.07674	0.0932907	0	0.000241064	0
1259.4	1	6	19	1.98107	-0.0637256	0.0637256	-0.000284322	4.37489	0.0953998	0	0.000284322	0
1259.41	1	6	19	1.97634	-0.0682032	0.0682032	-0.000312235	4.68229	0.0975612	0	0.000312235	0
1259.43	1	6	19	1.97183	-0.0724189	0.0724189	-0.000317179	4.97171	0.0996211	0	0.000317179	0
1259.45	1	6	19	1.96704	-0.0773284	0.0773284	-0.000358702	5.30875	0.101809	0	0.000358702	0
1259.46	1	6	19	1.9623	-0.0818988	0.0818988	-0.00037694	5.62252	0.103971	0	0.00037694	0
1259.48	1	6	19	1.95767	-0.08665	0.08665	-0.000390823	5.9487	0.106088	0	0.000390823	0
1259.5	1	6	19	1.95344	-0.0912951	0.0912951	-0.000376169	6.2676	0.108019	0	0.000376169	0
1259.51	1	6	19	1.94913	-0.0955962	0.0955962	-0.000402433	6.56288	0.109985	0	0.000402433	0
1259.53	1	6	19	1.94507	-0.1003	0.1003	-0.000398184	6.88581	0.111841	0	0.000398184	0
1259.55	1	6	19	1.94151	-0.104326	0.104326	-0.000364295	7.16221	0.113467	0	0.000364295	0
1259.56	1	6	19	1.93805	-0.108109	0.108109	-0.000366664	7.42192	0.115044	0	0.000366664	0
1259.58	1	6	19	1.93498	-0.111889	0.111889	-0.000338158	7.68142	0.116447	0	0.000338158	0
1259.6	1	6	19	1.93246	-0.114605	0.114605	-0.000285888	7.86789	0.1176	0	0.000285888	0
1259.6	1	6	19	1.93231	-0.114757	0.114757	-1.67297e-05	7.87828	0.117667	0	1.67297e-05	0
1259.61	1	6	19	1.93019	-0.117134	0.117134	-0.000245449	8.0415	0.118633	0	0.000245449	0
1259.63	1	6	19	1.92841	-0.119335	0.119335	-0.000211267	8.1926	0.119449	0	0.000211267	0
1259.65	1	6	19	1.9271	-0.120665	0.120665	-0.00015657	8.28388	0.120045	0	0.00015657	0
1259.66	1	6	19	1.92633	-0.121487	0.121487	-9.31763e-05	8.34032	0.120396	0	9.31763e-05	0
1259.68	1	6	19	1.92599	-0.121738	0.121738	-4.13373e-05	8.35757	0.120552	0	4.13373e-05	0
1259.68	1	6	19	1.92597	-0.121719	0.121719	-2.59404e-06	8.35629	0.120561	0	2.59404e-06	0
1259.69	1	6	19	1.92594	-0.121722	0.121722	-3.31689e-06	8.35644	0.120574	0	3.31689e-06	0
1259.7	1	6	19	1.92603	-0.121623	0.121623	1.02716e-05	8.3497	0.120535	1.02716e-05	0	0
1259.71	1	6	19	1.92651	-0.120865	0.120865	5.86506e-05	8.2976	0.120314	5.86506e-05	0	0
1259.73	1	6	19	1.92756	-0.119125	0.119125	0.0001262	8.1782	0.119834	0.0001262	0	0
1259.75	1	6	19	1.92919	-0.117108	0.117108	0.000191768	8.0397	0.119093	0.000191768	0	0
1259.78	1	6	19	1.93377	-0.111034	0.111034	0.000522438	7.62274	0.117001	0.000522438	0	0
1259.8	1	6	19	1.93676	-0.107288	0.107288	0.000326792	7.36556	0.115634	0.000326792	0	0
1259.82	1	6	19	1.94014	-0.102989	0.102989	0.000355034	7.07042	0.114093	0.000355034	0	0
1259.83	1	6	19	1.94364	-0.0990905	0.0990905	0.000353531	6.80276	0.112495	0.000353531	0	0
1259.85	1	6	19	1.94764	-0.0943529	0.0943529	0.000387331	6.47752	0.110666	0.000387331	0	0
1259.87	1	6	19	1.9519	-0.0895527	0.0895527	0.000391388	6.14797	0.108723	0.000391388	0	0
1259.88	1	6	19	1.95609	-0.0850867	0.0850867	0.000366176	5.84138	0.106808	0.000366176	0	0
1259.9	1	6	19	1.96071	-0.0802048	0.0802048	0.000381594	5.50622	0.1047	0.000381594	0	0
1259.91	1	6	20	1.96376	-0.0771678	0.0771678	0.000240026	5.29773	0.103307	0.000240026	0	1
1259.91	1	6	20	1.96544	-0.075486	0.075486	0.000128112	5.18227	0.10254	0.000128112	0	0
1259.93	1	6	20	1.96994	-0.0709348	0.0709348	0.000329839	4.86982	0.100483	0.000329839	0	0
1259.95	1	6	20	1.97473	-0.0665282	0.0665282	0.000328854	4.5673	0.0982983	0.000328854	0	0
1259.96	1	6	20	1.97946	-0.0623407	0.0623407	0.000305007	4.27982	0.0961368	0.000305007	0	0
1259.98	1	6	20	1.98409	-0.0580527	0.0580527	0.00027852	3.98543	0.0940241	0.00027852	0	0
1260	1	6	20	1.98831	-0.0544887	0.0544887	0.000237586	3.74076	0.0920961	0.000237586	0	0
1260.02	1	6	20	1.9926	-0.0509636	0.0509636	0.000226401	3.49875	0.0901355	0.000226401	0	0
1260.03	1	6	20	1.99665	-0.0474529	0.0474529	0.000198935	3.25774	0.0882895	0.000198935	0	0
1260.05	1	6	20	2.00018	-0.0446657	0.0446657	0.000162781	3.06639	0.0866757	0.000162781	0	0
1260.07	1	6	20	2.0036	-0.0418941	0.0418941	0.000148081	2.87611	0.0851134	0.000148081	0	0
1260.08	1	6	20	2.00665	-0.0395352	0.0395352	0.000124147	2.71417	0.0837211	0.000124147	0	0
1260.1	1	6	20	2.00929	-0.0374529	0.0374529	0.000101586	2.57122	0.082516	0.000101586	0	0
1260.12	1	6	20	2.01138	-0.0359646	0.0359646	7.66721e-05	2.46905	0.0815623	7.66721e-05	0	0
1260.13	1	6	20	2.01315	-0.0346931	0.0346931	6.24904e-05	2.38175	0.0807546	6.24904e-05	0	0
1260.15	1	6	20	2.01443	-0.0337026	0.0337026	4.39887e-05	2.31375	0.0801673	4.39887e-05	0	0
1260.16	1	6	20	2.01518	-0.0332905	0.0332905	2.5037e-05	2.28546	0.079826	2.5037e-05	0	0
1260.18	1	6	20	2.0155	-0.0330948	0.0330948	1.07182e-05	2.27203	0.0796785	1.07182e-05	0	0
1260.18	1	6	20	2.01552	-0.0330764	0.0330764	5.42273e-07	2.27076	0.079671	5.42273e-07	0	0
1260.19	1	6	20	2.01552	-0.0330971	0.0330971	1.35325e-07	2.27219	0.0796692	1.35325e-07	0	0
1260.2	1	6	20	2.01543	-0.0332831	0.0332831	-3.1212e-06	2.28495	0.0797121	0	3.1212e-06	0
1260.21	1	6	20	2.01492	-0.033846	0.033846	-1.70689e-05	2.3236	0.0799443	0	1.70689e-05	0
1260.23	1	6	20	2.01384	-0.0347836	0.0347836	-3.71719e-05	2.38797	0.080439	0	3.71719e-05	0
1260.25	1	6	20	2.01218	-0.0362054	0.0362054	-5.87327e-05	2.48557	0.0811945	0	5.87327e-05	0
1260.27	1	6	20	2.01015	-0.0379826	0.0379826	-7.54017e-05	2.60758	0.0821227	0	7.54017e-05	0
1260.28	1	6	20	2.00754	-0.0403333	0.0403333	-0.00010211	2.76896	0.0833134	0	0.00010211	0
1260.3	1	6	20	2.00453	-0.0429109	0.0429109	-0.00012537	2.94592	0.0846888	0	0.00012537	0
1260.32	1	6	20	2.00114	-0.0457761	0.0457761	-0.000150294	3.14262	0.0862364	0	0.000150294	0
1260.33	1	6	20	1.99765	-0.0488009	0.0488009	-0.000165275	3.35028	0.0878323	0	0.000165275	0
1260.35	1	6	20	1.99364	-0.0521737	0.0521737	-0.00020215	3.58183	0.0896606	0	0.00020215	0
1260.37	1	6	20	1.98938	-0.0560565	0.0560565	-0.00023089	3.84839	0.0916089	0	0.00023089	0
1260.38	1	6	20	1.98516	-0.059963	0.059963	-0.000244643	4.11658	0.0935346	0	0.000244643	0
1260.4	1	6	20	1.98052	-0.064049	0.064049	-0.000287527	4.3971	0.095652	0	0.000287527	0
1260.42	1	6	20	1.97578	-0.0687459	0.0687459	-0.000315006	4.71955	0.0978183	0	0.000315006	0
1260.43	1	6	20	1.97126	-0.0730208	0.0730208	-0.000320255	5.01303	0.0998813	0	0.000320255	0
1260.45	1	6	20	1.96648	-0.0776635	0.0776635	-0.000360406	5.33176	0.102066	0	0.000360406	0
1260.47	1	6	20	1.96175	-0.0825656	0.0825656	-0.000378524	5.6683	0.104223	0	0.000378524	0
1260.48	1	6	20	1.95713	-0.0872203	0.0872203	-0.000392405	5.98785	0.106334	0	0.000392405	0
1260.5	1	6	20	1.95292	-0.0917066	0.0917066	-0.000376759	6.29584	0.108257	0	0.000376759	0
1260.52	1	6	20	1.94864	-0.0963675	0.0963675	-0.000402553	6.61582	0.110211	0	0.000402553	0
1260.53	1	6	20	1.9446	-0.100774	0.100774	-0.000397483	6.91837	0.112053	0	0.000397483	0
1260.55	1	6	20	1.94108	-0.1047	0.1047	-0.000362479	7.18786	0.113664	0	0.000362479	0
1260.57	1	6	20	1.93767	-0.10863	0.10863	-0.000363466	7.4577	0.11522	0	0.000363466	0
1260.58	1	6	20	1.93465	-0.112127	0.112127	-0.000333536	7.69774	0.1166	0	0.000333536	0
1260.6	1	6	20	1.93203	-0.115063	0.115063	-0.000297822	7.89934	0.117797	0	0.000297822	0
1260.62	1	6	20	1.92996	-0.117624	0.117624	-0.00024038	8.07509	0.11874	0	0.00024038	0
1260.63	1	6	20	1.92823	-0.119457	0.119457	-0.000204844	8.20098	0.119529	0	0.000204844	0
1260.65	1	6	20	1.92698	-0.120708	0.120708	-0.000149714	8.28686	0.120098	0	0.000149714	0
1260.67	1	6	20	1.92627	-0.121687	0.121687	-8.6764e-05	8.35403	0.120425	0	8.6764e-05	0
1260.68	1	6	20	1.926	-0.121835	0.121835	-3.23323e-05	8.36422	0.120547	0	3.23323e-05	0
1260.68	1	6	20	1.92595	-0.121701	0.121701	-6.1371e-06	8.35501	0.12057	0	6.1371e-06	0
1260.69	1	6	20	1.92594	-0.121619	0.121619	-1.52075e-06	8.34939	0.120575	0	1.52075e-06	0
1260.7	1	6	20	1.92606	-0.121256	0.121256	1.48044e-05	8.32447	0.12052	1.48044e-05	0	0
1260.72	1	6	20	1.92661	-0.1207	0.1207	6.57855e-05	8.28633	0.120271	6.57855e-05	0	0
1260.73	1	6	20	1.92772	-0.118917	0.118917	0.000133981	8.1639	0.119761	0.000133981	0	0
1260.75	1	6	20	1.92941	-0.116534	0.116534	0.000198756	8.00033	0.11899	0.000198756	0	0
1260.77	1	6	20	1.93147	-0.113957	0.113957	0.000237499	7.8234	0.118049	0.000237499	0	0
1260.78	1	6	20	1.9341	-0.110533	0.110533	0.000295064	7.58829	0.116848	0.000295064	0	0
1260.8	1	6	20	1.93714	-0.106662	0.106662	0.000329999	7.32258	0.115461	0.000329999	0	0
1260.82	1	6	20	1.94056	-0.102518	0.102518	0.000358024	7.03808	0.113898	0.000358024	0	0
1260.83	1	6	20	1.9441	-0.0984133	0.0984133	0.000355144	6.75628	0.112284	0.000355144	0	0
1260.85	1	6	20	1.94814	-0.093726	0.093726	0.000388027	6.43448	0.110439	0.000388027	0	0
1260.87	1	6	20	1.95241	-0.0890752	0.0890752	0.000390873	6.1152	0.108487	0.000390873	0	0
1260.88	1	6	20	1.95663	-0.0846229	0.0846229	0.000366177	5.80953	0.106561	0.000366177	0	0
1260.9	1	6	20	1.96126	-0.0796105	0.0796105	0.000380564	5.46542	0.104445	0.000380564	0	0
1260.91	1	6	21	1.96376	-0.0771501	0.0771501	0.0001957	5.29651	0.103305	0.0001957	0	1
1260.92	1	6	21	1.966	-0.0750538	0.0750538	0.000170334	5.1526	0.102283	0.000170334	0	0
1260.93	1	6	21	1.9705	-0.0706666	0.0706666	0.000328111	4.8514	0.100227	0.000328111	0	0
1260.95	1	6	21	1.97528	-0.065955	0.065955	0.000326309	4.52794	0.0980456	0.000326309	0	0
1260.97	1	6	21	1.98001	-0.0618174	0.0618174	0.000301914	4.24389	0.0958877	0.000301914	0	0
1260.98	1	6	21	1.98462	-0.0576419	0.0576419	0.000275748	3.95724	0.0937797	0.000275748	0	0
1261	1	6	21	1.98882	-0.053887	0.053887	0.000234168	3.69945	0.0918622	0.000234168	0	0
1261.02	1	6	21	1.99309	-0.0504903	0.0504903	0.000222852	3.46626	0.0899124	0.000222852	0	0
1261.03	1	6	21	1.9971	-0.0471179	0.0471179	0.000195821	3.23474	0.0880803	0.000195821	0	0
1261.05	1	6	21	2.0006	-0.0442491	0.0442491	0.000159787	3.03779	0.0864832	0.000159787	0	0
1261.07	1	6	21	2.00398	-0.041658	0.041658	0.000145239	2.85991	0.0849392	0.000145239	0	0
1261.08	1	6	21	2.00699	-0.0392444	0.0392444	0.000121429	2.69421	0.0835685	0.000121429	0	0
1261.12	1	6	21	2.01162	-0.0358367	0.0358367	0.000173817	2.46026	0.0814543	0.000173817	0	0
1261.13	1	6	21	2.01333	-0.0344524	0.0344524	6.02276e-05	2.36523	0.0806717	6.02276e-05	0	0
1261.15	1	6	21	2.01455	-0.0335642	0.0335642	4.16201e-05	2.30425	0.0801129	4.16201e-05	0	0
1261.17	1	6	21	2.01524	-0.0333853	0.0333853	2.30725e-05	2.29197	0.0797982	2.30725e-05	0	0
1261.18	1	6	21	2.01552	-0.033116	0.033116	9.19048e-06	2.27348	0.079672	9.19048e-06	0	0
1261.19	1	6	21	2.01553	-0.0330848	0.0330848	2.57521e-07	2.27134	0.0796684	2.57521e-07	0	0
1261.2	1	6	21	2.01539	-0.0333295	0.0333295	-4.5175e-06	2.28814	0.0797305	0	4.5175e-06	0
1261.22	1	6	21	2.01482	-0.0341546	0.0341546	-1.91226e-05	2.34478	0.0799893	0	1.91226e-05	0
1261.23	1	6	21	2.01367	-0.0349557	0.0349557	-3.97616e-05	2.39978	0.0805147	0	3.97616e-05	0
1261.25	1	6	21	2.01195	-0.0364368	0.0364368	-6.13926e-05	2.50146	0.0813001	0	6.13926e-05	0
1261.27	1	6	21	2.00987	-0.0383918	0.0383918	-7.80993e-05	2.63567	0.0822532	0	7.80993e-05	0
1261.28	1	6	21	2.00721	-0.0404915	0.0404915	-0.000104676	2.77982	0.0834651	0	0.000104676	0
1261.3	1	6	21	2.00415	-0.0431401	0.0431401	-0.000127821	2.96165	0.0848609	0	0.000127821	0
1261.32	1	6	21	2.00073	-0.0462457	0.0462457	-0.000153227	3.17486	0.0864264	0	0.000153227	0
1261.33	1	6	21	1.9972	-0.0491299	0.0491299	-0.00016837	3.37286	0.0880385	0	0.00016837	0
1261.35	1	6	21	1.99315	-0.052646	0.052646	-0.000205766	3.61426	0.0898849	0	0.000205766	0
1261.37	1	6	21	1.98885	-0.056698	0.056698	-0.000235227	3.89243	0.0918495	0	0.000235227	0
1261.38	1	6	21	1.98461	-0.060317	0.060317	-0.000247797	4.14088	0.0937834	0	0.000247797	0
1261.4	1	6	21	1.97997	-0.0645449	0.0645449	-0.000290176	4.43114	0.0959058	0	0.000290176	0
1261.42	1	6	21	1.97522	-0.0693481	0.0693481	-0.000317981	4.76089	0.0980746	0	0.000317981	0
1261.43	1	6	21	1.9707	-0.073402	0.073402	-0.000322271	5.0392	0.100136	0	0.000322271	0
1261.43	1	6	21	1.97042	-0.073654	0.073654	-2.07599e-05	5.05649	0.100265	0	2.07599e-05	0
1261.45	1	6	21	1.96592	-0.0781862	0.0781862	-0.000341549	5.36764	0.10232	0	0.000341549	0
1261.47	1	6	21	1.9612	-0.0832596	0.0832596	-0.000380721	5.71594	0.104473	0	0.000380721	0
1261.48	1	6	21	1.9566	-0.0876396	0.0876396	-0.000393594	6.01664	0.106576	0	0.000393594	0
1261.5	1	6	21	1.9524	-0.0922581	0.0922581	-0.000377606	6.33371	0.108493	0	0.000377606	0
1261.52	1	6	21	1.94814	-0.0970393	0.0970393	-0.000402805	6.66195	0.110437	0	0.000402805	0
1261.54	1	6	21	1.94415	-0.101066	0.101066	-0.000395854	6.93838	0.112261	0	0.000395854	0
1261.55	1	6	21	1.94066	-0.105193	0.105193	-0.000359447	7.22169	0.113853	0	0.000359447	0
1261.57	1	6	21	1.9373	-0.10917	0.10917	-0.000360811	7.49475	0.11539	0	0.000360811	0
1261.59	1	6	21	1.93431	-0.112331	0.112331	-0.000330415	7.71175	0.116752	0	0.000330415	0
1261.6	1	6	21	1.93188	-0.115344	0.115344	-0.000276929	7.9186	0.117863	0	0.000276929	0
1261.62	1	6	21	1.92973	-0.117972	0.117972	-0.000250924	8.09902	0.118845	0	0.000250924	0
1261.63	1	6	21	1.92806	-0.119607	0.119607	-0.000198752	8.2113	0.119609	0	0.000198752	0
1261.65	1	6	21	1.92687	-0.12103	0.12103	-0.000143107	8.30895	0.120152	0	0.000143107	0
1261.67	1	6	21	1.92621	-0.121728	0.121728	-7.94824e-05	8.35684	0.120451	0	7.94824e-05	0
1261.67	1	6	21	1.92613	-0.12176	0.12176	-9.57881e-06	8.3591	0.120487	0	9.57881e-06	0
1261.68	1	6	21	1.92594	-0.12169	0.12169	-2.34187e-05	8.35426	0.120575	0	2.34187e-05	0
1261.69	1	6	21	1.92594	-0.121677	0.121677	-5.48793e-07	8.35339	0.120577	0	5.48793e-07	0
1261.7	1	6	21	1.9261	-0.121328	0.121328	1.9817e-05	8.32938	0.120503	1.9817e-05	0	0
1261.72	1	6	21	1.92671	-0.120407	0.120407	7.3352e-05	8.26619	0.120226	7.3352e-05	0	0
1261.73	1	6	21	1.92789	-0.118592	0.118592	0.000141765	8.14158	0.119684	0.000141765	0	0
1261.75	1	6	21	1.92964	-0.116419	0.116419	0.000205488	7.99241	0.118885	0.000205488	0	0
1261.77	1	6	21	1.93175	-0.113647	0.113647	0.000243023	7.80213	0.117921	0.000243023	0	0
1261.79	1	6	21	1.93443	-0.110048	0.110048	0.000299794	7.55499	0.116697	0.000299794	0	0
1261.8	1	6	21	1.93752	-0.10623	0.10623	0.000334167	7.29291	0.115286	0.000334167	0	0
1261.82	1	6	21	1.94099	-0.102046	0.102046	0.00036085	7.00566	0.113704	0.00036085	0	0
1261.84	1	6	21	1.94456	-0.0977084	0.0977084	0.000356523	6.70788	0.112074	0.000356523	0	0
1261.85	1	6	21	1.94862	-0.093184	0.093184	0.000387935	6.39727	0.110218	0.000387935	0	0
1261.87	1	6	21	1.95293	-0.0884619	0.0884619	0.000391008	6.07309	0.108252	0.000391008	0	0
1261.88	1	6	21	1.95716	-0.0838968	0.0838968	0.00036466	5.75969	0.10632	0.00036466	0	0
1261.9	1	6	21	1.96181	-0.0790902	0.0790902	0.000378995	5.4297	0.104196	0.000378995	0	0
1261.91	1	6	22	1.96376	-0.0772052	0.0772052	0.000152143	5.30029	0.103307	0.000152143	0	1
1261.92	1	6	22	1.96656	-0.0744611	0.0744611	0.000212398	5.1119	0.102028	0.000212398	0	0
1261.94	1	6	22	1.97135	-0.0698174	0.0698174	0.000345558	4.79311	0.099841	0.000345558	0	0
1261.95	1	6	22	1.97584	-0.0656334	0.0656334	0.000304447	4.50587	0.0977884	0.000304447	0	0
1261.97	1	6	22	1.98055	-0.0612596	0.0612596	0.000298783	4.2056	0.095638	0.000298783	0	0
1261.99	1	6	22	1.98515	-0.0571124	0.0571124	0.000272171	3.92088	0.0935382	0.000272171	0	0
1262	1	6	22	1.98933	-0.0535555	0.0535555	0.000231295	3.67669	0.0916296	0.000231295	0	0
1262.02	1	6	22	1.99357	-0.0500455	0.0500455	0.000219794	3.43572	0.0896921	0.000219794	0	0
1262.04	1	6	22	1.99755	-0.0466653	0.0466653	0.000192435	3.20367	0.0878749	0.000192435	0	0
1262.05	1	6	22	2.00102	-0.0440778	0.0440778	0.000157255	3.02603	0.0862923	0.000157255	0	0
1262.07	1	6	22	2.00436	-0.0414528	0.0414528	0.000142938	2.84582	0.0847661	0.000142938	0	0
1262.09	1	6	22	2.00731	-0.0389262	0.0389262	0.000118584	2.67237	0.0834188	0.000118584	0	0
1262.1	1	6	22	2.00971	-0.0372193	0.0372193	9.14017e-05	2.55518	0.0823226	9.14017e-05	0	0
1262.12	1	6	22	2.01184	-0.0356871	0.0356871	7.75648e-05	2.44999	0.081351	7.75648e-05	0	0
1262.14	1	6	22	2.0135	-0.0343328	0.0343328	5.80745e-05	2.35702	0.0805935	5.80745e-05	0	0
1262.15	1	6	22	2.01467	-0.0335888	0.0335888	3.97318e-05	2.30594	0.0800593	3.97318e-05	0	0
1262.17	1	6	22	2.0153	-0.033227	0.033227	2.11783e-05	2.2811	0.0797698	2.11783e-05	0	0
1262.18	1	6	22	2.01552	-0.0330987	0.0330987	7.30446e-06	2.2723	0.0796693	7.30446e-06	0	0
1262.19	1	6	22	2.01553	-0.0331157	0.0331157	2.17183e-07	2.27346	0.0796663	2.17183e-07	0	0
1262.19	1	6	22	2.01553	-0.0331321	0.0331321	4.07424e-08	2.27458	0.0796657	4.07424e-08	0	0
1262.2	1	6	22	2.01535	-0.0333707	0.0333707	-6.00919e-06	2.29097	0.0797482	0	6.00919e-06	0
1262.22	1	6	22	2.01472	-0.0341036	0.0341036	-2.12834e-05	2.34128	0.0800363	0	2.12834e-05	0
1262.24	1	6	22	2.0135	-0.0351418	0.0351418	-4.22085e-05	2.41255	0.080593	0	4.22085e-05	0
1262.25	1	6	22	2.01172	-0.0366858	0.0366858	-6.40404e-05	2.51855	0.0814072	0	6.40404e-05	0
1262.27	1	6	22	2.00958	-0.0385653	0.0385653	-8.05063e-05	2.64759	0.0823842	0	8.05063e-05	0
1262.29	1	6	22	2.00687	-0.0407167	0.0407167	-0.000107212	2.79528	0.0836192	0	0.000107212	0
1262.3	1	6	22	2.00377	-0.0435116	0.0435116	-0.00013064	2.98716	0.0850356	0	0.00013064	0
1262.32	1	6	22	2.0003	-0.0464706	0.0464706	-0.000156075	3.1903	0.0866197	0	0.000156075	0
1262.34	1	6	22	1.99674	-0.0494931	0.0494931	-0.000171119	3.39781	0.0882481	0	0.000171119	0
1262.35	1	6	22	1.99266	-0.0533157	0.0533157	-0.000209403	3.66023	0.0901082	0	0.000209403	0
1262.37	1	6	22	1.98834	-0.0570334	0.0570334	-0.000238734	3.91546	0.092084	0	0.000238734	0
1262.39	1	6	22	1.98408	-0.0608522	0.0608522	-0.000250703	4.17763	0.0940261	0	0.000250703	0
1262.4	1	6	22	1.97942	-0.0651986	0.0651986	-0.000293882	4.47602	0.0961553	0	0.000293882	0
1262.42	1	6	22	1.97467	-0.0696711	0.0696711	-0.000320633	4.78306	0.0983264	0	0.000320633	0
1262.44	1	6	22	1.96986	-0.0743379	0.0743379	-0.000345975	5.10345	0.10052	0	0.000345975	0
1262.45	1	6	22	1.96536	-0.0788029	0.0788029	-0.000344349	5.40998	0.102574	0	0.000344349	0
1262.47	1	6	22	1.96065	-0.0836194	0.0836194	-0.000382358	5.74064	0.104724	0	0.000382358	0
1262.49	1	6	22	1.95606	-0.0884238	0.0884238	-0.00039503	6.07047	0.106821	0	0.00039503	0
1262.5	1	6	22	1.95189	-0.0928951	0.0928951	-0.000378621	6.37744	0.108728	0	0.000378621	0
1262.52	1	6	22	1.94766	-0.0973871	0.0973871	-0.000402015	6.68583	0.110657	0	0.000402015	0
1262.54	1	6	22	1.9437	-0.101666	0.101666	-0.000394547	6.97959	0.112467	0	0.000394547	0
1262.55	1	6	22	1.94024	-0.105771	0.105771	-0.000358208	7.26143	0.114044	0	0.000358208	0
1262.57	1	6	22	1.93692	-0.109327	0.109327	-0.000357423	7.50554	0.115562	0	0.000357423	0
1262.59	1	6	22	1.93399	-0.11273	0.11273	-0.000325307	7.73914	0.1169	0	0.000325307	0
1262.6	1	6	22	1.9316	-0.115737	0.115737	-0.000272486	7.94559	0.117989	0	0.000272486	0
1262.62	1	6	22	1.92951	-0.117973	0.117973	-0.000244908	8.09908	0.118946	0	0.000244908	0
1262.64	1	6	22	1.92789	-0.119889	0.119889	-0.000192507	8.23065	0.119685	0	0.000192507	0
1262.65	1	6	22	1.92676	-0.121219	0.121219	-0.00013679	8.32193	0.120203	0	0.00013679	0
1262.67	1	6	22	1.92616	-0.121644	0.121644	-7.27255e-05	8.35114	0.120477	0	7.27255e-05	0
1262.69	1	6	22	1.92594	-0.121911	0.121911	-2.59984e-05	8.36947	0.120574	0	2.59984e-05	0
1262.69	1	6	22	1.92594	-0.121907	0.121907	-1.49948e-07	8.36914	0.120575	0	1.49948e-07	0
1262.7	1	6	22	1.92616	-0.121227	0.121227	2.60785e-05	8.32248	0.120477	2.60785e-05	0	0
1262.72	1	6	22	1.92682	-0.120111	0.120111	7.98334e-05	8.24586	0.120175	7.98334e-05	0	0
1262.74	1	6	22	1.92807	-0.118492	0.118492	0.000149302	8.13472	0.119603	0.000149302	0	0
1262.75	1	6	22	1.92989	-0.115965	0.115965	0.000212858	7.96124	0.118774	0.000212858	0	0
1262.77	1	6	22	1.93205	-0.113209	0.113209	0.000248231	7.77206	0.117785	0.000248231	0	0
1262.77	1	6	22	1.9322	-0.113036	0.113036	1.68507e-05	7.76013	0.117717	1.68507e-05	0	0
1262.79	1	6	22	1.93478	-0.10972	0.10972	0.000287307	7.53248	0.116539	0.000287307	0	0
1262.8	1	6	22	1.93791	-0.105783	0.105783	0.000337628	7.26222	0.115108	0.000337628	0	0
1262.82	1	6	22	1.94142	-0.101619	0.101619	0.000363925	6.97635	0.113506	0.000363925	0	0
1262.84	1	6	22	1.94503	-0.0972247	0.0972247	0.000358157	6.67467	0.111861	0.000358157	0	0
1262.85	1	6	22	1.94912	-0.0925611	0.0925611	0.000388621	6.35451	0.109991	0.000388621	0	0
1262.87	1	6	22	1.95345	-0.0878258	0.0878258	0.000390756	6.02942	0.108012	0.000390756	0	0
1262.89	1	6	22	1.95771	-0.0833689	0.0833689	0.000364284	5.72344	0.106069	0.000364284	0	0
1262.9	1	6	22	1.96237	-0.0785572	0.0785572	0.000377473	5.39311	0.10394	0.000377473	0	0
1262.91	1	6	23	1.96376	-0.077186	0.077186	0.00010824	5.29897	0.103306	0.00010824	0	1
1262.92	1	6	23	1.96712	-0.0738383	0.0738383	0.000253675	5.06915	0.101772	0.000253675	0	0
1262.95	1	6	23	1.9764	-0.0650389	0.0650389	0.000644385	4.46505	0.0975342	0.000644385	0	0
1262.97	1	6	23	1.9811	-0.0607427	0.0607427	0.000295845	4.17011	0.0953862	0.000295845	0	0
1262.99	1	6	23	1.98569	-0.0568142	0.0568142	0.000269574	3.90041	0.093292	0.000269574	0	0
1263	1	6	23	1.98985	-0.0530512	0.0530512	0.00022856	3.64207	0.0913921	0.00022856	0	0
1263.02	1	6	23	1.99406	-0.0496216	0.0496216	0.0002161	3.40662	0.08947	0.0002161	0	0
1263.04	1	6	23	1.99801	-0.0463712	0.0463712	0.000189374	3.18348	0.0876683	0.000189374	0	0
1263.05	1	6	23	2.00143	-0.0436853	0.0436853	0.000154229	2.99909	0.0861043	0.000154229	0	0
1263.07	1	6	23	2.00473	-0.0411412	0.0411412	0.000139815	2.82443	0.0845991	0.000139815	0	0
1263.09	1	6	23	2.00763	-0.0387824	0.0387824	0.000116046	2.66249	0.0832731	0.000116046	0	0
1263.1	1	6	23	2.00999	-0.0370802	0.0370802	8.9352e-05	2.54563	0.0821975	8.9352e-05	0	0
1263.12	1	6	23	2.01206	-0.0354654	0.0354654	7.52337e-05	2.43477	0.0812504	7.52337e-05	0	0
1263.14	1	6	23	2.01366	-0.0342787	0.0342787	5.56593e-05	2.3533	0.0805216	5.56593e-05	0	0
1263.15	1	6	23	2.01476	-0.0334905	0.0334905	3.74696e-05	2.29919	0.0800166	3.74696e-05	0	0
1263.17	1	6	23	2.01534	-0.0330045	0.0330045	1.92443e-05	2.26582	0.0797523	1.92443e-05	0	0
1263.17	1	6	23	2.01542	-0.0329964	0.0329964	2.63674e-06	2.26527	0.0797159	2.63674e-06	0	0
1263.19	1	6	23	2.01553	-0.0332693	0.0332693	3.59823e-06	2.284	0.0796663	3.59823e-06	0	0
1263.2	1	6	23	2.0153	-0.0334291	0.0334291	-7.71466e-06	2.29498	0.0797719	0	7.71466e-06	0
1263.22	1	6	23	2.01461	-0.0341448	0.0341448	-2.34123e-05	2.34411	0.0800883	0	2.34123e-05	0
1263.24	1	6	23	2.01332	-0.0354837	0.0354837	-4.47816e-05	2.43603	0.0806757	0	4.47816e-05	0
1263.26	1	6	23	2.01147	-0.036849	0.036849	-6.68025e-05	2.52976	0.0815191	0	6.68025e-05	0
1263.27	1	6	23	2.00913	-0.0388829	0.0388829	-8.87097e-05	2.66939	0.0825888	0	8.87097e-05	0
1263.29	1	6	23	2.00653	-0.0410871	0.0410871	-0.000104029	2.82071	0.0837768	0	0.000104029	0
1263.31	1	6	23	2.00338	-0.0437278	0.0437278	-0.000133401	3.002	0.0852132	0	0.000133401	0
1263.32	1	6	23	1.99987	-0.0468062	0.0468062	-0.000158887	3.21334	0.0868159	0	0.000158887	0
1263.34	1	6	23	1.99627	-0.0499372	0.0499372	-0.000174254	3.42829	0.0884609	0	0.000174254	0
1263.36	1	6	23	1.99217	-0.0536523	0.0536523	-0.000212649	3.68334	0.0903356	0	0.000212649	0
1263.37	1	6	23	1.98781	-0.0575227	0.0575227	-0.000241899	3.94905	0.0923226	0	0.000241899	0
1263.39	1	6	23	1.98354	-0.0615472	0.0615472	-0.000254612	4.22534	0.0942755	0	0.000254612	0
1263.4	1	6	23	1.97886	-0.0657219	0.0657219	-0.000297752	4.51194	0.096412	0	0.000297752	0
1263.42	1	6	23	1.97409	-0.0701484	0.0701484	-0.000323763	4.81583	0.0985882	0	0.000323763	0
1263.44	1	6	23	1.96957	-0.074764	0.074764	-0.000327435	5.1327	0.100652	0	0.000327435	0
1263.45	1	6	23	1.9648	-0.0792406	0.0792406	-0.000367259	5.44003	0.10283	0	0.000367259	0
1263.47	1	6	23	1.96011	-0.0840623	0.0840623	-0.00038351	5.77105	0.104974	0	0.00038351	0
1263.49	1	6	23	1.95553	-0.0891442	0.0891442	-0.000396176	6.11993	0.107063	0	0.000396176	0
1263.51	1	6	23	1.95138	-0.0932002	0.0932002	-0.000378407	6.39838	0.108958	0	0.000378407	0
1263.52	1	6	23	1.94719	-0.0979624	0.0979624	-0.000400977	6.72532	0.110874	0	0.000400977	0
1263.54	1	6	23	1.94325	-0.10238	0.10238	-0.000393922	7.02862	0.11267	0	0.000393922	0
1263.56	1	6	23	1.93984	-0.105941	0.105941	-0.000355956	7.27308	0.11423	0	0.000355956	0
1263.57	1	6	23	1.93656	-0.109806	0.109806	-0.000353793	7.53844	0.115728	0	0.000353793	0
1263.59	1	6	23	1.93367	-0.113199	0.113199	-0.000321899	7.77131	0.117046	0	0.000321899	0
1263.61	1	6	23	1.93133	-0.115716	0.115716	-0.000267719	7.94416	0.118114	0	0.000267719	0
1263.62	1	6	23	1.92929	-0.11824	0.11824	-0.000238862	8.1174	0.119046	0	0.000238862	0
1263.64	1	6	23	1.92773	-0.12011	0.12011	-0.000185674	8.2458	0.119758	0	0.000185674	0
1263.66	1	6	23	1.92666	-0.121161	0.121161	-0.000129122	8.31798	0.120246	0	0.000129122	0
1263.67	1	6	23	1.92611	-0.121712	0.121712	-6.68557e-05	8.35577	0.120498	0	6.68557e-05	0
1263.68	1	6	23	1.92597	-0.121847	0.121847	-1.69419e-05	8.36504	0.120561	0	1.69419e-05	0
1263.69	1	6	23	1.92594	-0.121827	0.121827	-3.32005e-06	8.36365	0.120574	0	3.32005e-06	0
1263.69	1	6	23	1.92595	-0.121794	0.121794	3.99537e-07	8.36138	0.120572	3.99537e-07	0	0
1263.71	1	6	23	1.92621	-0.121027	0.121027	3.22392e-05	8.30873	0.120451	3.22392e-05	0	0
1263.72	1	6	23	1.92694	-0.119941	0.119941	8.72653e-05	8.2342	0.12012	8.72653e-05	0	0
1263.74	1	6	23	1.92826	-0.11813	0.11813	0.000157579	8.10989	0.119516	0.000157579	0	0
1263.76	1	6	23	1.93014	-0.115463	0.115463	0.000219157	7.9268	0.118659	0.000219157	0	0
1263.77	1	6	23	1.9325	-0.112688	0.112688	0.000270053	7.73629	0.117578	0.000270053	0	0
1263.79	1	6	23	1.93513	-0.10931	0.10931	0.000290994	7.50437	0.116381	0.000290994	0	0
1263.81	1	6	23	1.93831	-0.105196	0.105196	0.000341187	7.22191	0.114928	0.000341187	0	0
1263.82	1	6	23	1.94185	-0.101158	0.101158	0.000366018	6.94468	0.113309	0.000366018	0	0
1263.84	1	6	23	1.94549	-0.0967146	0.0967146	0.000359528	6.63965	0.111649	0.000359528	0	0
1263.86	1	6	23	1.94962	-0.0919566	0.0919566	0.00038945	6.31301	0.109764	0.00038945	0	0
1263.87	1	6	23	1.95398	-0.0872994	0.0872994	0.000390638	5.99328	0.107774	0.000390638	0	0
1263.89	1	6	23	1.95825	-0.0827512	0.0827512	0.000363383	5.68104	0.105822	0.000363383	0	0
1263.91	1	6	23	1.96293	-0.0778611	0.0778611	0.00037576	5.34532	0.103686	0.00037576	0	0
1263.91	1	6	24	1.96376	-0.0770448	0.0770448	6.47468e-05	5.28928	0.103304	6.47468e-05	0	1
1263.92	1	6	24	1.96769	-0.0733471	0.0733471	0.000295398	5.03543	0.10151	0.000295398	0	0
1263.94	1	6	24	1.9722	-0.069063	0.069063	0.000320935	4.74132	0.0994523	0.000320935	0	0
1263.96	1	6	24	1.97696	-0.0644571	0.0644571	0.000317972	4.42511	0.0972774	0.000317972	0	0
1263.97	1	6	24	1.98165	-0.0604014	0.0604014	0.000292803	4.14668	0.0951358	0.000292803	0	0
1263.99	1	6	24	1.98622	-0.05625	0.05625	0.000266184	3.86168	0.0930519	0.000266184	0	0
1264.01	1	6	24	1.99035	-0.0523753	0.0523753	0.000224677	3.59567	0.091163	0.000224677	0	0
1264.02	1	6	24	1.99453	-0.0492726	0.0492726	0.000212537	3.38267	0.0892535	0.000212537	0	0
1264.04	1	6	24	1.99845	-0.0460468	0.0460468	0.000186385	3.16121	0.0874678	0.000186385	0	0
1264.06	1	6	24	2.00183	-0.0432689	0.0432689	0.000151341	2.9705	0.0859203	0.000151341	0	0
1264.07	1	6	24	2.00509	-0.0409168	0.0409168	0.000136905	2.80902	0.0844352	0.000136905	0	0
1264.09	1	6	24	2.00795	-0.0385659	0.0385659	0.00011359	2.64763	0.0831301	0.00011359	0	0
1264.11	1	6	24	2.01026	-0.0368387	0.0368387	8.71364e-05	2.52905	0.0820747	8.71364e-05	0	0
1264.12	1	6	24	2.01227	-0.0353581	0.0353581	7.28307e-05	2.42741	0.0811535	7.28307e-05	0	0
1264.14	1	6	24	2.01382	-0.033985	0.033985	5.36203e-05	2.33314	0.0804473	5.36203e-05	0	0
1264.16	1	6	24	2.01487	-0.0333053	0.0333053	3.52053e-05	2.28648	0.0799695	3.52053e-05	0	0
1264.17	1	6	24	2.01539	-0.0330937	0.0330937	1.73052e-05	2.27195	0.0797315	1.73052e-05	0	0
1264.18	1	6	24	2.01544	-0.0330721	0.0330721	1.71469e-06	2.27046	0.0797078	1.71469e-06	0	0
1264.19	1	6	24	2.01553	-0.0331808	0.0331808	2.90519e-06	2.27793	0.0796678	2.90519e-06	0	0
1264.19	1	6	24	2.01552	-0.0332221	0.0332221	-1.36126e-07	2.28076	0.0796696	0	1.36126e-07	0
1264.21	1	6	24	2.01524	-0.0335138	0.0335138	-9.50986e-06	2.30079	0.0797998	0	9.50986e-06	0
1264.22	1	6	24	2.01449	-0.0344368	0.0344368	-2.55966e-05	2.36415	0.0801438	0	2.55966e-05	0
1264.24	1	6	24	2.01313	-0.0356077	0.0356077	-4.73742e-05	2.44454	0.0807615	0	4.73742e-05	0
1264.26	1	6	24	2.01122	-0.0369414	0.0369414	-6.92245e-05	2.5361	0.0816328	0	6.92245e-05	0
1264.27	1	6	24	2.00883	-0.0391534	0.0391534	-9.11847e-05	2.68796	0.0827272	0	9.11847e-05	0
1264.29	1	6	24	2.00618	-0.0414721	0.0414721	-0.000106856	2.84714	0.0839375	0	0.000106856	0
1264.31	1	6	24	2.00298	-0.0439631	0.0439631	-0.000136494	3.01816	0.0853966	0	0.000136494	0
1264.32	1	6	24	1.99943	-0.047221	0.047221	-0.000161793	3.24182	0.087017	0	0.000161793	0
1264.34	1	6	24	1.99581	-0.0503259	0.0503259	-0.00017681	3.45497	0.0886723	0	0.00017681	0
1264.36	1	6	24	1.99167	-0.0540585	0.0540585	-0.00021597	3.71122	0.0905618	0	0.00021597	0
1264.37	1	6	24	1.98729	-0.0580751	0.0580751	-0.000245547	3.98697	0.0925616	0	0.000245547	0
1264.39	1	6	24	1.983	-0.0617965	0.0617965	-0.000257334	4.24245	0.0945221	0	0.000257334	0
1264.41	1	6	24	1.9783	-0.0662293	0.0662293	-0.000300427	4.54677	0.0966651	0	0.000300427	0
1264.42	1	6	24	1.97353	-0.0707137	0.0707137	-0.000326964	4.85464	0.0988456	0	0.000326964	0
1264.44	1	6	24	1.96901	-0.0750634	0.0750634	-0.000329493	5.15326	0.10091	0	0.000329493	0
1264.46	1	6	24	1.96424	-0.0798899	0.0798899	-0.000369268	5.4846	0.103086	0	0.000369268	0
1264.47	1	6	24	1.95956	-0.084721	0.084721	-0.000385536	5.81627	0.105225	0	0.000385536	0
1264.49	1	6	24	1.955	-0.0895393	0.0895393	-0.00039705	6.14706	0.107306	0	0.00039705	0
1264.51	1	6	24	1.95087	-0.0938205	0.0938205	-0.0003786	6.44097	0.109191	0	0.0003786	0
1264.52	1	6	24	1.9467	-0.0984852	0.0984852	-0.000400735	6.76121	0.111094	0	0.000400735	0
1264.54	1	6	24	1.94281	-0.102772	0.102772	-0.000392172	7.05548	0.112874	0	0.000392172	0
1264.56	1	6	24	1.93943	-0.10644	0.10644	-0.000353426	7.30732	0.114417	0	0.000353426	0
1264.57	1	6	24	1.9362	-0.110243	0.110243	-0.000349932	7.56839	0.115892	0	0.000349932	0
1264.59	1	6	24	1.93336	-0.113379	0.113379	-0.000317014	7.78367	0.117186	0	0.000317014	0
1264.61	1	6	24	1.93107	-0.116094	0.116094	-0.000262683	7.97011	0.118232	0	0.000262683	0
1264.61	1	6	24	1.93094	-0.116264	0.116264	-1.50685e-05	7.98177	0.118291	0	1.50685e-05	0
1264.62	1	6	24	1.92909	-0.118491	0.118491	-0.000217937	8.13463	0.119139	0	0.000217937	0
1264.64	1	6	24	1.92758	-0.119957	0.119957	-0.000179594	8.23528	0.119827	0	0.000179594	0
1264.66	1	6	24	1.92657	-0.121293	0.121293	-0.000121597	8.327	0.120287	0	0.000121597	0
1264.67	1	6	24	1.92613	-0.121714	0.121714	-5.33996e-05	8.35592	0.120488	0	5.33996e-05	0
1264.67	1	6	24	1.92607	-0.121687	0.121687	-7.95557e-06	8.35406	0.120517	0	7.95557e-06	0
1264.69	1	6	24	1.92594	-0.121655	0.121655	-1.57296e-05	8.35186	0.120576	0	1.57296e-05	0
1264.69	1	6	24	1.92595	-0.121557	0.121557	1.24524e-06	8.34512	0.120572	1.24524e-06	0	0
1264.71	1	6	24	1.92628	-0.120954	0.120954	4.01987e-05	8.30377	0.12042	4.01987e-05	0	0
1264.72	1	6	24	1.92707	-0.119699	0.119699	9.4744e-05	8.21757	0.120061	9.4744e-05	0	0
1264.74	1	6	24	1.92845	-0.117812	0.117812	0.000164533	8.088	0.119428	0.000164533	0	0
1264.76	1	6	24	1.93039	-0.115312	0.115312	0.000225713	7.91643	0.118544	0.000225713	0	0
1264.79	1	6	24	1.93548	-0.108767	0.108767	0.000570364	7.4671	0.116219	0.000570364	0	0
1264.81	1	6	24	1.93871	-0.104839	0.104839	0.000344548	7.19743	0.114746	0.000344548	0	0
1264.83	1	6	24	1.94229	-0.100459	0.100459	0.000368248	6.89671	0.113108	0.000368248	0	0
1264.84	1	6	24	1.94596	-0.0960614	0.0960614	0.000360293	6.59481	0.111434	0.000360293	0	0
1264.86	1	6	24	1.95012	-0.0915459	0.0915459	0.00039008	6.28481	0.109535	0.00039008	0	0
1264.88	1	6	24	1.9545	-0.086704	0.086704	0.000390436	5.95241	0.107535	0.000390436	0	0
1264.89	1	6	24	1.95879	-0.0821428	0.0821428	0.000362662	5.63927	0.105573	0.000362662	0	0
1264.91	1	6	25	1.96376	-0.0772222	0.0772222	0.000395617	5.30146	0.103306	0.000395617	0	1
1264.92	1	6	25	1.96825	-0.072701	0.072701	0.000336499	4.99107	0.101256	0.000336499	0	0
1264.94	1	6	25	1.97275	-0.0684546	0.0684546	0.000317877	4.69955	0.0991999	0.000317877	0	0
1264.96	1	6	25	1.97751	-0.0641081	0.0641081	0.000315243	4.40115	0.0970281	0.000315243	0	0
1264.97	1	6	25	1.98219	-0.0597414	0.0597414	0.000289904	4.10137	0.0948904	0.000289904	0	0
1264.99	1	6	25	1.98674	-0.055839	0.055839	0.000263089	3.83346	0.0928117	0.000263089	0	0
1265.01	1	6	25	1.99086	-0.0522008	0.0522008	0.000222647	3.58369	0.0909297	0.000222647	0	0
1265.03	1	6	25	1.99502	-0.0486792	0.0486792	0.000209464	3.34192	0.0890334	0.000209464	0	0
1265.04	1	6	25	1.99889	-0.0456511	0.0456511	0.000182625	3.13404	0.0872654	0.000182625	0	0
1265.06	1	6	25	2.00224	-0.042982	0.042982	0.000148423	2.9508	0.0857361	0.000148423	0	0
1265.08	1	6	25	2.00544	-0.0404906	0.0404906	0.000133846	2.77976	0.0842717	0.000133846	0	0
1265.09	1	6	25	2.00825	-0.0382658	0.0382658	0.000110567	2.62702	0.0829896	0.000110567	0	0
1265.11	1	6	25	2.01064	-0.0365105	0.0365105	8.93288e-05	2.50652	0.0818986	8.93288e-05	0	0
1265.12	1	6	25	2.01248	-0.0350604	0.0350604	6.58059e-05	2.40697	0.081059	6.58059e-05	0	0
1265.14	1	6	25	2.01397	-0.0338485	0.0338485	5.12655e-05	2.32377	0.0803796	5.12655e-05	0	0
1265.16	1	6	25	2.01496	-0.0334216	0.0334216	3.32792e-05	2.29446	0.0799278	3.32792e-05	0	0
1265.17	1	6	25	2.01543	-0.0329768	0.0329768	1.56315e-05	2.26392	0.0797128	1.56315e-05	0	0
1265.18	1	6	25	2.01553	-0.0329083	0.0329083	3.23298e-06	2.25922	0.079668	3.23298e-06	0	0
1265.19	1	6	25	2.01554	-0.0330302	0.0330302	2.97053e-07	2.26759	0.0796638	2.97053e-07	0	0
1265.19	1	6	25	2.01552	-0.0331269	0.0331269	-4.40275e-07	2.27423	0.0796699	0	4.40275e-07	0
1265.21	1	6	25	2.01518	-0.033676	0.033676	-1.16003e-05	2.31193	0.0798285	0	1.16003e-05	0
1265.22	1	6	25	2.01436	-0.034217	0.034217	-2.77794e-05	2.34906	0.0802022	0	2.77794e-05	0
1265.24	1	6	25	2.01294	-0.0356821	0.0356821	-4.96102e-05	2.44965	0.0808503	0	4.96102e-05	0
1265.26	1	6	25	2.01097	-0.0373499	0.0373499	-7.19526e-05	2.56415	0.0817501	0	7.19526e-05	0
1265.28	1	6	25	2.00867	-0.0391458	0.0391458	-8.78332e-05	2.68744	0.0827987	0	8.78332e-05	0
1265.29	1	6	25	2.00582	-0.0418314	0.0418314	-0.000115286	2.87181	0.0840988	0	0.000115286	0
1265.31	1	6	25	2.00259	-0.0443822	0.0443822	-0.000139575	3.04693	0.0855773	0	0.000139575	0
1265.33	1	6	25	1.999	-0.0474643	0.0474643	-0.000164859	3.25852	0.0872165	0	0.000164859	0
1265.34	1	6	25	1.99533	-0.0508842	0.0508842	-0.000180178	3.4933	0.0888896	0	0.000180178	0
1265.36	1	6	25	1.99116	-0.0543758	0.0543758	-0.000219507	3.73301	0.0907941	0	0.000219507	0
1265.38	1	6	25	1.98676	-0.0583064	0.0583064	-0.000248007	4.00286	0.0928041	0	0.000248007	0
1265.39	1	6	25	1.98245	-0.0623496	0.0623496	-0.000260056	4.28043	0.0947724	0	0.000260056	0
1265.41	1	6	25	1.97775	-0.0667173	0.0667173	-0.000303412	4.58028	0.0969193	0	0.000303412	0
1265.43	1	6	25	1.97296	-0.0711627	0.0711627	-0.000329668	4.88546	0.0991028	0	0.000329668	0
1265.44	1	6	25	1.96844	-0.0756861	0.0756861	-0.000331916	5.19601	0.101167	0	0.000331916	0
1265.46	1	6	25	1.96369	-0.0805032	0.0805032	-0.000371509	5.52671	0.103339	0	0.000371509	0
1265.48	1	6	25	1.95902	-0.0850621	0.0850621	-0.000386517	5.83969	0.105471	0	0.000386517	0
1265.49	1	6	25	1.95448	-0.0900711	0.0900711	-0.000397639	6.18356	0.107545	0	0.000397639	0
1265.51	1	6	25	1.95037	-0.0943779	0.0943779	-0.000379034	6.47923	0.109421	0	0.000379034	0
1265.53	1	6	25	1.94623	-0.0987541	0.0987541	-0.00039945	6.77967	0.11131	0	0.00039945	0
1265.54	1	6	25	1.94237	-0.103295	0.103295	-0.000390052	7.09142	0.113073	0	0.000390052	0
1265.56	1	6	25	1.93903	-0.106902	0.106902	-0.000351022	7.33906	0.114598	0	0.000351022	0
1265.58	1	6	25	1.93584	-0.110483	0.110483	-0.00034639	7.58492	0.116054	0	0.00034639	0
1265.59	1	6	25	1.93305	-0.113916	0.113916	-0.000312992	7.82058	0.117327	0	0.000312992	0
1265.61	1	6	25	1.93069	-0.116508	0.116508	-0.00027272	7.9985	0.118408	0	0.00027272	0
1265.63	1	6	25	1.92889	-0.118566	0.118566	-0.000211682	8.13977	0.119231	0	0.000211682	0
1265.64	1	6	25	1.92744	-0.120302	0.120302	-0.000172544	8.25894	0.11989	0	0.000172544	0
1265.66	1	6	25	1.92649	-0.121221	0.121221	-0.000115104	8.32206	0.120325	0	0.000115104	0
1265.68	1	6	25	1.92603	-0.12166	0.12166	-5.52129e-05	8.3522	0.120533	0	5.52129e-05	0
1265.69	1	6	25	1.92594	-0.121733	0.121733	-1.12959e-05	8.3572	0.120575	0	1.12959e-05	0
1265.69	1	6	25	1.92594	-0.121726	0.121726	-1.24164e-07	8.35674	0.120576	0	1.24164e-07	0
1265.69	1	6	25	1.92596	-0.12163	0.12163	3.06629e-06	8.35015	0.120564	3.06629e-06	0	0
1265.71	1	6	25	1.92635	-0.120783	0.120783	4.65397e-05	8.29202	0.120389	4.65397e-05	0	0
1265.73	1	6	25	1.9272	-0.119439	0.119439	0.000101834	8.19972	0.120002	0.000101834	0	0
1265.74	1	6	25	1.92865	-0.117609	0.117609	0.000172372	8.07408	0.119338	0.000172372	0	0
1265.76	1	6	25	1.93065	-0.114951	0.114951	0.000232219	7.89161	0.118426	0.000232219	0	0
1265.78	1	6	25	1.93296	-0.111792	0.111792	0.00026237	7.67475	0.117369	0.00026237	0	0
1265.79	1	6	25	1.93584	-0.108276	0.108276	0.000316508	7.43335	0.116056	0.000316508	0	0
1265.81	1	6	25	1.93911	-0.104163	0.104163	0.000347105	7.15103	0.114564	0.000347105	0	0
1265.83	1	6	25	1.94273	-0.0997569	0.0997569	0.000369849	6.84851	0.112907	0.000369849	0	0
1265.84	1	6	25	1.94644	-0.0956421	0.0956421	0.0003617	6.56603	0.111217	0.0003617	0	0
1265.86	1	6	25	1.95062	-0.0908426	0.0908426	0.000390152	6.23653	0.109306	0.000390152	0	0
1265.88	1	6	25	1.95503	-0.086005	0.086005	0.000390101	5.90442	0.107292	0.000390101	0	0
1265.89	1	6	25	1.95934	-0.0816661	0.0816661	0.000361527	5.60654	0.105323	0.000361527	0	0
1265.91	1	6	26	1.96376	-0.0770475	0.0770475	0.000350587	5.28947	0.103305	0.000350587	0	1
1265.91	1	6	26	1.96404	-0.0767466	0.0767466	2.14428e-05	5.26881	0.103178	2.14428e-05	0	0
1265.93	1	6	26	1.96881	-0.0720424	0.0720424	0.000354776	4.94586	0.101	0.000354776	0	0
1265.94	1	6	26	1.97331	-0.0679613	0.0679613	0.000315225	4.66568	0.0989442	0.000315225	0	0
1265.94	1	6	26	1.97359	-0.0676898	0.0676898	1.90529e-05	4.64704	0.0988159	1.90529e-05	0	0
1265.96	1	6	26	1.97806	-0.0634695	0.0634695	0.000293054	4.35731	0.0967754	0.000293054	0	0
1265.98	1	6	26	1.98273	-0.0591467	0.0591467	0.0002861	4.06054	0.0946445	0.0002861	0	0
1265.99	1	6	26	1.98726	-0.0554363	0.0554363	0.000259526	3.80581	0.0925761	0.000259526	0	0
1266.01	1	6	26	1.99136	-0.0518899	0.0518899	0.000219946	3.56235	0.0907046	0.000219946	0	0
1266.03	1	6	26	1.99548	-0.0482597	0.0482597	0.000206583	3.31313	0.0888208	0.000206583	0	0
1266.04	1	6	26	1.99932	-0.0454054	0.0454054	0.000179754	3.11717	0.0870682	0.000179754	0	0
1266.06	1	6	26	2.00264	-0.0425949	0.0425949	0.000145885	2.92423	0.0855542	0.000145885	0	0
1266.08	1	6	26	2.0058	-0.0400684	0.0400684	0.00013077	2.75078	0.0841095	0.00013077	0	0
1266.09	1	6	26	2.00856	-0.0382561	0.0382561	0.000108083	2.62636	0.0828493	0.000108083	0	0
1266.13	1	6	26	2.01268	-0.0348523	0.0348523	0.000150586	2.39268	0.0809682	0.000150586	0	0
1266.14	1	6	26	2.01411	-0.0340751	0.0340751	4.92104e-05	2.33933	0.0803162	4.92104e-05	0	0
1266.16	1	6	26	2.01504	-0.0332438	0.0332438	3.12205e-05	2.28225	0.0798927	3.12205e-05	0	0
1266.18	1	6	26	2.01545	-0.032954	0.032954	1.37804e-05	2.26236	0.0797026	1.37804e-05	0	0
1266.19	1	6	26	2.01553	-0.0331089	0.0331089	2.54474e-06	2.27299	0.0796674	2.54474e-06	0	0
1266.19	1	6	26	2.0155	-0.033184	0.033184	-9.30421e-07	2.27815	0.0796802	0	9.30421e-07	0
1266.21	1	6	26	2.0151	-0.0336028	0.0336028	-1.34445e-05	2.3069	0.0798641	0	1.34445e-05	0
1266.23	1	6	26	2.01422	-0.0343552	0.0343552	-2.98811e-05	2.35855	0.0802656	0	2.98811e-05	0
1266.24	1	6	26	2.01273	-0.0358445	0.0358445	-5.21106e-05	2.4608	0.0809435	0	5.21106e-05	0
1266.26	1	6	26	2.0107	-0.0375211	0.0375211	-7.44532e-05	2.5759	0.0818703	0	7.44532e-05	0
1266.28	1	6	26	2.00836	-0.0393516	0.0393516	-9.02109e-05	2.70157	0.082942	0	9.02109e-05	0
1266.29	1	6	26	2.00546	-0.0421231	0.0421231	-0.000117998	2.89184	0.0842646	0	0.000117998	0
1266.31	1	6	26	2.00218	-0.0447395	0.0447395	-0.000142468	3.07146	0.0857625	0	0.000142468	0
1266.33	1	6	26	1.99855	-0.0477379	0.0477379	-0.00016765	3.2773	0.0874181	0	0.00016765	0
1266.34	1	6	26	1.99486	-0.0513584	0.0513584	-0.000183131	3.52586	0.0891058	0	0.000183131	0
1266.36	1	6	26	1.99066	-0.0547417	0.0547417	-0.000222879	3.75813	0.0910242	0	0.000222879	0
1266.38	1	6	26	1.98623	-0.0587526	0.0587526	-0.000251305	4.03348	0.0930463	0	0.000251305	0
1266.39	1	6	26	1.9819	-0.0629528	0.0629528	-0.000263477	4.32184	0.0950234	0	0.000263477	0
1266.41	1	6	26	1.97718	-0.0671372	0.0671372	-0.000306817	4.6091	0.0971772	0	0.000306817	0
1266.43	1	6	26	1.9724	-0.0718105	0.0718105	-0.000332548	4.92994	0.0993629	0	0.000332548	0
1266.44	1	6	26	1.9676	-0.0765471	0.0765471	-0.000355707	5.25511	0.101553	0	0.000355707	0
1266.46	1	6	26	1.96313	-0.0809	0.0809	-0.000351741	5.55395	0.103593	0	0.000351741	0
1266.48	1	6	26	1.95848	-0.0856183	0.0856183	-0.000387633	5.87787	0.105719	0	0.000387633	0
1266.49	1	6	26	1.95396	-0.0905468	0.0905468	-0.000397691	6.21623	0.10778	0	0.000397691	0
1266.51	1	6	26	1.94988	-0.0948292	0.0948292	-0.000378584	6.51022	0.109645	0	0.000378584	0
1266.53	1	6	26	1.94577	-0.0991976	0.0991976	-0.000398537	6.81012	0.111521	0	0.000398537	0
1266.55	1	6	26	1.94194	-0.103791	0.103791	-0.000388914	7.12548	0.113271	0	0.000388914	0
1266.56	1	6	26	1.93864	-0.107359	0.107359	-0.000348524	7.37039	0.114778	0	0.000348524	0
1266.58	1	6	26	1.9355	-0.110784	0.110784	-0.000342412	7.60556	0.116212	0	0.000342412	0
1266.6	1	6	26	1.93276	-0.114304	0.114304	-0.000308487	7.8472	0.117463	0	0.000308487	0
1266.61	1	6	26	1.93057	-0.116584	0.116584	-0.000252808	8.00376	0.118463	0	0.000252808	0
1266.63	1	6	26	1.92869	-0.118771	0.118771	-0.000220424	8.15385	0.119319	0	0.000220424	0
1266.64	1	6	26	1.9273	-0.120522	0.120522	-0.000166355	8.27409	0.119954	0	0.000166355	0
1266.66	1	6	26	1.92641	-0.121224	0.121224	-0.000107707	8.3223	0.12036	0	0.000107707	0
1266.68	1	6	26	1.92601	-0.121755	0.121755	-4.89373e-05	8.35874	0.120544	0	4.89373e-05	0
1266.68	1	6	26	1.92597	-0.121817	0.121817	-5.16616e-06	8.36296	0.120564	0	5.16616e-06	0
1266.69	1	6	26	1.92594	-0.121777	0.121777	-2.59427e-06	8.36024	0.120573	0	2.59427e-06	0
1266.69	1	6	26	1.92599	-0.12157	0.12157	5.1845e-06	8.34601	0.120554	5.1845e-06	0	0
1266.71	1	6	26	1.92642	-0.120566	0.120566	5.30349e-05	8.27708	0.120354	5.30349e-05	0	0
1266.73	1	6	26	1.92734	-0.11937	0.11937	0.000109333	8.19497	0.119938	0.000109333	0	0
1266.74	1	6	26	1.92886	-0.117216	0.117216	0.000180301	8.04712	0.119242	0.000180301	0	0
1266.76	1	6	26	1.93092	-0.114528	0.114528	0.000238242	7.86258	0.118303	0.000238242	0	0
1266.78	1	6	26	1.93328	-0.111359	0.111359	0.000267048	7.64501	0.117223	0.000267048	0	0
1266.8	1	6	26	1.9362	-0.107763	0.107763	0.000320176	7.39813	0.115889	0.000320176	0	0
1266.81	1	6	26	1.93952	-0.103724	0.103724	0.000350597	7.12086	0.114375	0.000350597	0	0
1266.83	1	6	26	1.94319	-0.0992208	0.0992208	0.000372404	6.81171	0.112699	0.000372404	0	0
1266.85	1	6	26	1.94692	-0.0950595	0.0950595	0.000362376	6.52603	0.110996	0.000362376	0	0
1266.86	1	6	26	1.95113	-0.0903036	0.0903036	0.000390332	6.19952	0.109073	0.000390332	0	0
1266.88	1	6	26	1.95556	-0.0854674	0.0854674	0.000389418	5.86751	0.107049	0.000389418	0	0
1266.89	1	6	26	1.95989	-0.0810673	0.0810673	0.000360289	5.56544	0.105074	0.000360289	0	0
1266.91	1	6	27	1.96376	-0.0770107	0.0770107	0.000305928	5.28694	0.103306	0.000305928	0	1
1266.91	1	6	27	1.9646	-0.0761341	0.0761341	6.40743e-05	5.22676	0.102924	6.40743e-05	0	0
1266.93	1	6	27	1.96937	-0.071568	0.071568	0.000352819	4.91329	0.100743	0.000352819	0	0
1266.95	1	6	27	1.97416	-0.0670396	0.0670396	0.000331762	4.60241	0.0985568	0.000331762	0	0
1266.96	1	6	27	1.97863	-0.0629085	0.0629085	0.000290122	4.3188	0.0965179	0.000290122	0	0
1266.98	1	6	27	1.98328	-0.0587854	0.0587854	0.000282938	4.03574	0.0943947	0.000282938	0	0
1267	1	6	27	1.98778	-0.0548058	0.0548058	0.000256094	3.76253	0.0923357	0.000256094	0	0
1267.01	1	6	27	1.99186	-0.0514343	0.0514343	0.000216327	3.53107	0.0904762	0.000216327	0	0
1267.03	1	6	27	1.99595	-0.047955	0.047955	0.000203446	3.29221	0.0886068	0.000203446	0	0
1267.05	1	6	27	1.99975	-0.0449857	0.0449857	0.000176688	3.08836	0.0868707	0.000176688	0	0
1267.06	1	6	27	2.00302	-0.042376	0.042376	0.000142857	2.9092	0.0853773	0.000142857	0	0
1267.08	1	6	27	2.00614	-0.0398682	0.0398682	0.000128211	2.73703	0.0839536	0.000128211	0	0
1267.1	1	6	27	2.00886	-0.0378441	0.0378441	0.000105599	2.59807	0.0827127	0.000105599	0	0
1267.11	1	6	27	2.01102	-0.0360291	0.0360291	7.9978e-05	2.47347	0.081724	7.9978e-05	0	0
1267.13	1	6	27	2.01288	-0.0348325	0.0348325	6.56763e-05	2.39132	0.0808776	6.56763e-05	0	0
1267.15	1	6	27	2.01425	-0.0339058	0.0339058	4.71105e-05	2.3277	0.0802517	4.71105e-05	0	0
1267.16	1	6	27	2.01512	-0.0331548	0.0331548	2.90812e-05	2.27615	0.0798556	2.90812e-05	0	0
1267.17	1	6	27	2.01527	-0.0330889	0.0330889	5.21868e-06	2.27162	0.0797837	5.21868e-06	0	0
1267.18	1	6	27	2.01548	-0.0331567	0.0331567	6.86802e-06	2.27628	0.079689	6.86802e-06	0	0
1267.19	1	6	27	2.01553	-0.0331747	0.0331747	1.56277e-06	2.27751	0.0796675	1.56277e-06	0	0
1267.2	1	6	27	2.01548	-0.0331702	0.0331702	-1.73989e-06	2.2772	0.0796914	0	1.73989e-06	0
1267.21	1	6	27	2.01501	-0.0336565	0.0336565	-1.5472e-05	2.31059	0.0799029	0	1.5472e-05	0
1267.23	1	6	27	2.01407	-0.0345753	0.0345753	-3.20284e-05	2.37367	0.0803316	0	3.20284e-05	0
1267.25	1	6	27	2.01252	-0.0358421	0.0358421	-5.46457e-05	2.46063	0.0810403	0	5.46457e-05	0
1267.26	1	6	27	2.01043	-0.037796	0.037796	-7.69176e-05	2.59478	0.0819942	0	7.69176e-05	0
1267.28	1	6	27	2.00804	-0.0396948	0.0396948	-9.28259e-05	2.72513	0.0830881	0	9.28259e-05	0
1267.3	1	6	27	2.0051	-0.0422473	0.0422473	-0.000120446	2.90036	0.0844305	0	0.000120446	0
1267.31	1	6	27	2.00177	-0.0451737	0.0451737	-0.000145264	3.10127	0.085948	0	0.000145264	0
1267.33	1	6	27	1.99811	-0.0482413	0.0482413	-0.000171302	3.31186	0.0876227	0	0.000171302	0
1267.35	1	6	27	1.99438	-0.0516017	0.0516017	-0.00018624	3.54256	0.0893262	0	0.00018624	0
1267.36	1	6	27	1.99015	-0.0552669	0.0552669	-0.000226059	3.79419	0.091258	0	0.000226059	0
1267.38	1	6	27	1.98569	-0.0593381	0.0593381	-0.000255139	4.07368	0.0932911	0	0.000255139	0
1267.4	1	6	27	1.98135	-0.0633487	0.0633487	-0.000266431	4.34901	0.0952743	0	0.000266431	0
1267.41	1	6	27	1.97662	-0.067612	0.067612	-0.000309582	4.6417	0.0974331	0	0.000309582	0
1267.43	1	6	27	1.97183	-0.0724069	0.0724069	-0.000335485	4.97088	0.0996212	0	0.000335485	0
1267.45	1	6	27	1.96704	-0.0769766	0.0769766	-0.000357922	5.2846	0.101809	0	0.000357922	0
1267.46	1	6	27	1.96258	-0.0814895	0.0814895	-0.000353368	5.59442	0.103846	0	0.000353368	0
1267.48	1	6	27	1.95793	-0.0863378	0.0863378	-0.000389752	5.92726	0.105967	0	0.000389752	0
1267.5	1	6	27	1.95343	-0.0908511	0.0908511	-0.000398694	6.23711	0.108022	0	0.000398694	0
1267.51	1	6	27	1.94938	-0.0954835	0.0954835	-0.000377984	6.55514	0.109874	0	0.000377984	0
1267.53	1	6	27	1.9453	-0.0999009	0.0999009	-0.000398023	6.8584	0.111735	0	0.000398023	0
1267.55	1	6	27	1.94151	-0.103892	0.103892	-0.000386507	7.13237	0.113467	0	0.000386507	0
1267.56	1	6	27	1.93825	-0.107823	0.107823	-0.000344901	7.40224	0.114954	0	0.000344901	0
1267.58	1	6	27	1.93515	-0.111314	0.111314	-0.000339617	7.64197	0.11637	0	0.000339617	0
1267.6	1	6	27	1.93245	-0.114432	0.114432	-0.000304486	7.85598	0.117601	0	0.000304486	0
1267.61	1	6	27	1.93031	-0.116952	0.116952	-0.000247496	8.029	0.118578	0	0.000247496	0
1267.63	1	6	27	1.9285	-0.119012	0.119012	-0.000214104	8.17039	0.119407	0	0.000214104	0
1267.65	1	6	27	1.92717	-0.120504	0.120504	-0.00015937	8.27285	0.120015	0	0.00015937	0
1267.66	1	6	27	1.92634	-0.121289	0.121289	-0.00010027	8.32673	0.120393	0	0.00010027	0
1267.68	1	6	27	1.92599	-0.121665	0.121665	-4.20638e-05	8.35254	0.120551	0	4.20638e-05	0
1267.68	1	6	27	1.92598	-0.121663	0.121663	-1.44537e-06	8.35244	0.120557	0	1.44537e-06	0
1267.69	1	6	27	1.92594	-0.121649	0.121649	-4.88571e-06	8.35143	0.120575	0	4.88571e-06	0
1267.7	1	6	27	1.92601	-0.121401	0.121401	8.49094e-06	8.33442	0.120543	8.49094e-06	0	0
1267.71	1	6	27	1.92651	-0.12052	0.12052	6.05709e-05	8.27394	0.120315	6.05709e-05	0	0
1267.73	1	6	27	1.92748	-0.119184	0.119184	0.000116644	8.18222	0.11987	0.000116644	0	0
1267.75	1	6	27	1.92907	-0.116843	0.116843	0.000187515	8.02153	0.119145	0.000187515	0	0
1267.76	1	6	27	1.93119	-0.114248	0.114248	0.000244815	7.84333	0.118177	0.000244815	0	0
1267.78	1	6	27	1.93361	-0.111119	0.111119	0.000272251	7.62855	0.117074	0.000272251	0	0
1267.78	1	6	27	1.93377	-0.1109	0.1109	1.81056e-05	7.61348	0.116999	1.81056e-05	0	0
1267.8	1	6	27	1.93658	-0.10718	0.10718	0.00030574	7.35815	0.115719	0.00030574	0	0
1267.81	1	6	27	1.93993	-0.103249	0.103249	0.000353198	7.08823	0.114186	0.000353198	0	0
1267.83	1	6	27	1.94364	-0.0987989	0.0987989	0.000374091	6.78275	0.112495	0.000374091	0	0
1267.85	1	6	27	1.9474	-0.0944446	0.0944446	0.000363431	6.48381	0.110778	0.000363431	0	0
1267.86	1	6	27	1.95164	-0.0897683	0.0897683	0.000390684	6.16278	0.108841	0.000390684	0	0
1267.88	1	6	27	1.95609	-0.084912	0.084912	0.000389023	5.82938	0.106807	0.000389023	0	0
1267.9	1	6	27	1.96043	-0.0804174	0.0804174	0.000358884	5.52082	0.104825	0.000358884	0	0
1267.91	1	6	28	1.96376	-0.0770485	0.0770485	0.000261897	5.28953	0.103306	0.000261897	0	1
1267.91	1	6	28	1.96516	-0.0756399	0.0756399	0.000106696	5.19283	0.102668	0.000106696	0	0
1267.93	1	6	28	1.96994	-0.071059	0.071059	0.000350723	4.87834	0.100484	0.000350723	0	0
1267.96	1	6	28	1.97917	-0.0624644	0.0624644	0.00061637	4.28831	0.0962687	0.00061637	0	0
1267.98	1	6	28	1.98381	-0.0582629	0.0582629	0.000280295	3.99987	0.0941484	0.000280295	0	0
1268	1	6	28	1.98831	-0.0542546	0.0542546	0.000252705	3.72469	0.0920974	0.000252705	0	0
1268.01	1	6	28	1.99236	-0.0509931	0.0509931	0.000213174	3.50078	0.0902476	0.000213174	0	0
1268.03	1	6	28	1.99642	-0.0476445	0.0476445	0.000200129	3.27089	0.0883947	0.000200129	0	0
1268.05	1	6	28	2.00018	-0.0445342	0.0445342	0.000173606	3.05736	0.0866748	0.000173606	0	0
1268.06	1	6	28	2.00342	-0.0420769	0.0420769	0.000139997	2.88867	0.0851986	0.000139997	0	0
1268.08	1	6	28	2.00649	-0.0396314	0.0396314	0.000125459	2.72077	0.0837964	0.000125459	0	0
1268.1	1	6	28	2.00915	-0.0376541	0.0376541	0.000103047	2.58503	0.0825787	0.000103047	0	0
1268.11	1	6	28	2.01127	-0.0360342	0.0360342	7.78911e-05	2.47382	0.0816134	7.78911e-05	0	0
1268.13	1	6	28	2.01306	-0.0346139	0.0346139	6.343e-05	2.37632	0.0807935	6.343e-05	0	0
1268.15	1	6	28	2.01437	-0.033773	0.033773	4.48451e-05	2.31858	0.0801946	4.48451e-05	0	0
1268.16	1	6	28	2.01518	-0.0332568	0.0332568	2.70693e-05	2.28315	0.0798258	2.70693e-05	0	0
1268.18	1	6	28	2.0155	-0.0329996	0.0329996	1.04937e-05	2.26549	0.0796811	1.04937e-05	0	0
1268.18	1	6	28	2.01552	-0.032956	0.032956	8.1752e-07	2.26249	0.0796698	8.1752e-07	0	0
1268.19	1	6	28	2.01553	-0.0329873	0.0329873	1.35184e-07	2.26465	0.079668	1.35184e-07	0	0
1268.2	1	6	28	2.01545	-0.0332225	0.0332225	-2.57755e-06	2.28079	0.0797035	0	2.57755e-06	0
1268.21	1	6	28	2.01492	-0.033931	0.033931	-1.766e-05	2.32943	0.0799437	0	1.766e-05	0
1268.23	1	6	28	2.01392	-0.0346501	0.0346501	-3.44544e-05	2.3788	0.0804025	0	3.44544e-05	0
1268.25	1	6	28	2.0123	-0.0359883	0.0359883	-5.70387e-05	2.47067	0.0811399	0	5.70387e-05	0
1268.27	1	6	28	2.01016	-0.0381216	0.0381216	-7.94073e-05	2.61713	0.0821184	0	7.94073e-05	0
1268.28	1	6	28	2.00755	-0.0400539	0.0400539	-0.000101959	2.74978	0.0833095	0	0.000101959	0
1268.3	1	6	28	2.00472	-0.0424984	0.0424984	-0.000116801	2.9176	0.0846016	0	0.000116801	0
1268.32	1	6	28	2.00136	-0.0457571	0.0457571	-0.000148514	3.14132	0.0861384	0	0.000148514	0
1268.33	1	6	28	1.99766	-0.0485397	0.0485397	-0.000174494	3.33235	0.0878283	0	0.000174494	0
1268.35	1	6	28	1.99389	-0.0518504	0.0518504	-0.000188864	3.55964	0.0895464	0	0.000188864	0
1268.37	1	6	28	1.98963	-0.0559148	0.0559148	-0.000229523	3.83866	0.0914915	0	0.000229523	0
1268.38	1	6	28	1.98516	-0.0595387	0.0595387	-0.000258257	4.08745	0.0935343	0	0.000258257	0
1268.4	1	6	28	1.9808	-0.0637758	0.0637758	-0.000268755	4.37834	0.0955246	0	0.000268755	0
1268.41	1	6	28	1.97607	-0.0683667	0.0683667	-0.000312768	4.69351	0.0976862	0	0.000312768	0
1268.43	1	6	28	1.97127	-0.0727415	0.0727415	-0.000338514	4.99385	0.099877	0	0.000338514	0
1268.45	1	6	28	1.96676	-0.0772918	0.0772918	-0.000338269	5.30624	0.101936	0	0.000338269	0
1268.46	1	6	28	1.96203	-0.082113	0.082113	-0.000377017	5.63723	0.104096	0	0.000377017	0
1268.48	1	6	28	1.9574	-0.0867839	0.0867839	-0.000390817	5.95789	0.106209	0	0.000390817	0
1268.5	1	6	28	1.95292	-0.0915122	0.0915122	-0.000399779	6.2825	0.108257	0	0.000399779	0
1268.52	1	6	28	1.94888	-0.095988	0.095988	-0.000378466	6.58977	0.1101	0	0.000378466	0
1268.53	1	6	28	1.94483	-0.100308	0.100308	-0.000397165	6.88634	0.111948	0	0.000397165	0
1268.55	1	6	28	1.94108	-0.104449	0.104449	-0.000384099	7.17061	0.113661	0	0.000384099	0
1268.57	1	6	28	1.93786	-0.108335	0.108335	-0.000342326	7.43741	0.11513	0	0.000342326	0
1268.58	1	6	28	1.93481	-0.111611	0.111611	-0.000335644	7.66231	0.116524	0	0.000335644	0
1268.6	1	6	28	1.93216	-0.114685	0.114685	-0.000299639	7.87335	0.117733	0	0.000299639	0
1268.62	1	6	28	1.93007	-0.117275	0.117275	-0.000242362	8.05118	0.118687	0	0.000242362	0
1268.63	1	6	28	1.92832	-0.119112	0.119112	-0.000207683	8.17731	0.11949	0	0.000207683	0
1268.65	1	6	28	1.92704	-0.120545	0.120545	-0.000152909	8.27569	0.120072	0	0.000152909	0
1268.67	1	6	28	1.92627	-0.12153	0.12153	-9.33213e-05	8.34327	0.120425	0	9.33213e-05	0
1268.67	1	6	28	1.92616	-0.12159	0.12159	-1.36731e-05	8.34742	0.120476	0	1.36731e-05	0
1268.68	1	6	28	1.92596	-0.121468	0.121468	-2.40786e-05	8.33905	0.120566	0	2.40786e-05	0
1268.69	1	6	28	1.92594	-0.121437	0.121437	-2.51407e-06	8.3369	0.120576	0	2.51407e-06	0
1268.7	1	6	28	1.92604	-0.121235	0.121235	1.25049e-05	8.32304	0.120529	1.25049e-05	0	0
1268.72	1	6	28	1.92661	-0.120433	0.120433	6.81335e-05	8.26798	0.120271	6.81335e-05	0	0
1268.73	1	6	28	1.92765	-0.118799	0.118799	0.000124502	8.15581	0.119796	0.000124502	0	0
1268.75	1	6	28	1.9293	-0.116532	0.116532	0.000194532	8.00018	0.119041	0.000194532	0	0
1268.77	1	6	28	1.93147	-0.113877	0.113877	0.000250183	7.81786	0.118049	0.000250183	0	0
1268.78	1	6	28	1.9341	-0.110252	0.110252	0.000294245	7.56905	0.116851	0.000294245	0	0
1268.8	1	6	28	1.93695	-0.106683	0.106683	0.000309004	7.32401	0.11555	0.000309004	0	0
1268.82	1	6	28	1.94035	-0.102854	0.102854	0.00035638	7.06111	0.113996	0.00035638	0	0
1268.83	1	6	28	1.94409	-0.0981365	0.0981365	0.000376312	6.73727	0.112287	0.000376312	0	0
1268.85	1	6	28	1.94788	-0.0938284	0.0938284	0.00036386	6.44151	0.110556	0.00036386	0	0
1268.87	1	6	28	1.95215	-0.0893455	0.0893455	0.000390694	6.13375	0.108608	0.000390694	0	0
1268.88	1	6	28	1.95662	-0.084189	0.084189	0.000388179	5.77975	0.106565	0.000388179	0	0
1268.9	1	6	28	1.96098	-0.0798946	0.0798946	0.000357591	5.48493	0.104575	0.000357591	0	0
1268.91	1	6	29	1.96376	-0.0772652	0.0772652	0.000218063	5.30441	0.103308	0.000218063	0	1
1268.92	1	6	29	1.96572	-0.0752622	0.0752622	0.000149414	5.1669	0.102413	0.000149414	0	0
1268.93	1	6	29	1.9705	-0.0703656	0.0703656	0.000348505	4.83074	0.100227	0.000348505	0	0
1268.95	1	6	29	1.975	-0.0663198	0.0663198	0.000307095	4.55299	0.0981756	0.000307095	0	0
1268.97	1	6	29	1.97972	-0.0620464	0.0620464	0.000303226	4.25961	0.0960183	0.000303226	0	0
1268.98	1	6	29	1.98435	-0.0575585	0.0575585	0.000276856	3.95151	0.0939044	0.000276856	0	0
1269	1	6	29	1.98883	-0.0539369	0.0539369	0.000249552	3.70288	0.0918604	0.000249552	0	0
1269.02	1	6	29	1.99285	-0.0506051	0.0506051	0.000210288	3.47414	0.0900234	0.000210288	0	0
1269.03	1	6	29	1.99687	-0.0470897	0.0470897	0.000196445	3.2328	0.088187	0.000196445	0	0
1269.05	1	6	29	2.0006	-0.0442666	0.0442666	0.000170185	3.039	0.0864858	0.000170185	0	0
1269.07	1	6	29	2.00379	-0.0417679	0.0417679	0.00013739	2.86745	0.0850274	0.00013739	0	0
1269.08	1	6	29	2.00682	-0.0392279	0.0392279	0.000122507	2.69308	0.0836461	0.000122507	0	0
1269.1	1	6	29	2.00944	-0.0374346	0.0374346	0.000100559	2.56996	0.0824482	0.000100559	0	0
1269.12	1	6	29	2.01151	-0.0358197	0.0358197	7.57211e-05	2.45909	0.0815042	7.57211e-05	0	0
1269.12	1	6	29	2.01162	-0.0356981	0.0356981	4.1323e-06	2.45075	0.0814514	4.1323e-06	0	0
1269.13	1	6	29	2.01325	-0.0343492	0.0343492	5.68844e-05	2.35814	0.0807098	5.68844e-05	0	0
1269.15	1	6	29	2.0145	-0.0337967	0.0337967	4.26137e-05	2.32021	0.0801387	4.26137e-05	0	0
1269.17	1	6	29	2.01524	-0.0331481	0.0331481	2.48951e-05	2.27568	0.0797991	2.48951e-05	0	0
1269.18	1	6	29	2.01547	-0.0328179	0.0328179	7.46769e-06	2.25302	0.0796957	7.46769e-06	0	0
1269.18	1	6	29	2.01551	-0.0328458	0.0328458	1.57396e-06	2.25493	0.0796738	1.57396e-06	0	0
1269.19	1	6	29	2.01553	-0.0329267	0.0329267	4.58106e-07	2.26048	0.0796675	4.58106e-07	0	0
1269.2	1	6	29	2.01542	-0.0333833	0.0333833	-3.72927e-06	2.29183	0.0797188	0	3.72927e-06	0
1269.22	1	6	29	2.01483	-0.0338793	0.0338793	-1.98317e-05	2.32588	0.0799881	0	1.98317e-05	0
1269.23	1	6	29	2.01376	-0.0347853	0.0347853	-3.67476e-05	2.38808	0.0804769	0	3.67476e-05	0
1269.25	1	6	29	2.01207	-0.0363394	0.0363394	-6.00036e-05	2.49477	0.0812473	0	6.00036e-05	0
1269.27	1	6	29	2.00987	-0.0381505	0.0381505	-8.20651e-05	2.61911	0.0822534	0	8.20651e-05	0
1269.3	1	6	29	2.00435	-0.0428873	0.0428873	-0.00022353	2.9443	0.0847725	0	0.00022353	0
1269.32	1	6	29	2.00094	-0.0458028	0.0458028	-0.000151026	3.14445	0.0863276	0	0.000151026	0
1269.33	1	6	29	1.9972	-0.0490676	0.0490676	-0.00017747	3.36859	0.0880359	0	0.00017747	0
1269.35	1	6	29	1.9934	-0.0523361	0.0523361	-0.000192486	3.59298	0.0897695	0	0.000192486	0
1269.37	1	6	29	1.98912	-0.0562516	0.0562516	-0.000232799	3.86178	0.0917273	0	0.000232799	0
1269.38	1	6	29	1.98462	-0.0601626	0.0601626	-0.000261659	4.13029	0.09378	0	0.000261659	0
1269.4	1	6	29	1.98025	-0.0642392	0.0642392	-0.0002718	4.41015	0.0957753	0	0.0002718	0
1269.42	1	6	29	1.97551	-0.0687164	0.0687164	-0.000315577	4.71752	0.0979429	0	0.000315577	0
1269.43	1	6	29	1.97071	-0.0732676	0.0732676	-0.000340629	5.02997	0.100134	0	0.000340629	0
1269.45	1	6	29	1.9662	-0.0779234	0.0779234	-0.000340398	5.3496	0.10219	0	0.000340398	0
1269.47	1	6	29	1.96148	-0.082531	0.082531	-0.000379057	5.66592	0.104347	0	0.000379057	0
1269.48	1	6	29	1.95686	-0.0872819	0.0872819	-0.000392084	5.99208	0.106456	0	0.000392084	0
1269.5	1	6	29	1.9524	-0.0921707	0.0921707	-0.000400277	6.3277	0.108493	0	0.000400277	0
1269.52	1	6	29	1.94839	-0.0963	0.0963	-0.00037776	6.61119	0.110323	0	0.00037776	0
1269.53	1	6	29	1.94438	-0.100822	0.100822	-0.000395686	6.92164	0.112157	0	0.000395686	0
1269.55	1	6	29	1.94066	-0.104991	0.104991	-0.0003822	7.20782	0.113853	0	0.0003822	0
1269.57	1	6	29	1.93749	-0.108565	0.108565	-0.000339326	7.45323	0.115304	0	0.000339326	0
1269.58	1	6	29	1.93448	-0.112125	0.112125	-0.000331535	7.69764	0.116676	0	0.000331535	0
1269.6	1	6	29	1.93189	-0.115092	0.115092	-0.000294622	7.90127	0.11786	0	0.000294622	0
1269.62	1	6	29	1.92973	-0.11757	0.11757	-0.000250411	8.0714	0.118843	0	0.000250411	0
1269.63	1	6	29	1.92814	-0.11945	0.11945	-0.000188498	8.20046	0.119569	0	0.000188498	0
1269.65	1	6	29	1.92693	-0.120625	0.120625	-0.00014619	8.28116	0.120125	0	0.00014619	0
1269.67	1	6	29	1.92621	-0.121428	0.121428	-8.63693e-05	8.33626	0.120451	0	8.63693e-05	0
1269.68	1	6	29	1.926	-0.121643	0.121643	-2.52502e-05	8.35102	0.120546	0	2.52502e-05	0
1269.68	1	6	29	1.92595	-0.121576	0.121576	-6.82716e-06	8.34647	0.120571	0	6.82716e-06	0
1269.69	1	6	29	1.92594	-0.121536	0.121536	-9.45706e-07	8.34367	0.120575	0	9.45706e-07	0
1269.7	1	6	29	1.92608	-0.121128	0.121128	1.73019e-05	8.31568	0.12051	1.73019e-05	0	0
1269.72	1	6	29	1.92671	-0.120145	0.120145	7.53387e-05	8.2482	0.120225	7.53387e-05	0	0
1269.73	1	6	29	1.9278	-0.118609	0.118609	0.000130955	8.14276	0.119724	0.000130955	0	0
1269.75	1	6	29	1.92952	-0.116312	0.116312	0.000201895	7.98509	0.118939	0.000201895	0	0
1269.77	1	6	29	1.93175	-0.113302	0.113302	0.000256024	7.77841	0.117921	0.000256024	0	0
1269.78	1	6	29	1.93426	-0.110159	0.110159	0.000280457	7.56263	0.116774	0.000280457	0	0
1269.8	1	6	29	1.93733	-0.106274	0.106274	0.000331791	7.29595	0.115374	0.000331791	0	0
1269.82	1	6	29	1.94078	-0.102092	0.102092	0.000358936	7.00884	0.113801	0.000358936	0	0
1269.84	1	6	29	1.94455	-0.0976988	0.0976988	0.000377547	6.70722	0.112076	0.000377547	0	0
1269.85	1	6	29	1.94837	-0.0932691	0.0932691	0.000364786	6.40312	0.110331	0.000364786	0	0
1269.87	1	6	29	1.95267	-0.0885411	0.0885411	0.000390096	6.07852	0.108372	0.000390096	0	0
1269.88	1	6	29	1.95716	-0.0837672	0.0837672	0.000386989	5.75079	0.106321	0.000386989	0	0
1269.9	1	6	29	1.96153	-0.0792567	0.0792567	0.000356368	5.44114	0.104324	0.000356368	0	0
1269.91	1	6	30	1.96375	-0.0770491	0.0770491	0.000173659	5.28958	0.10331	0.000173659	0	1
1269.92	1	6	30	1.96627	-0.0745757	0.0745757	0.000190997	5.11978	0.102159	0.000190997	0	0
1269.93	1	6	30	1.97106	-0.0699481	0.0699481	0.000346027	4.80208	0.0999726	0.000346027	0	0
1269.95	1	6	30	1.97555	-0.0656672	0.0656672	0.000304802	4.50819	0.0979201	0.000304802	0	0
1269.97	1	6	30	1.98028	-0.0613539	0.0613539	0.000299918	4.21207	0.0957638	0.000299918	0	0
1269.98	1	6	30	1.98489	-0.0573357	0.0573357	0.000273801	3.93621	0.0936571	0.000273801	0	0
1270	1	6	30	1.98934	-0.0533866	0.0533866	0.000246415	3.6651	0.0916246	0.000246415	0	0
1270.02	1	6	30	1.99334	-0.0500965	0.0500965	0.000206928	3.43922	0.0897985	0.000206928	0	0
1270.04	1	6	30	1.99733	-0.0469684	0.0469684	0.000193607	3.22448	0.0879769	0.000193607	0	0
1270.05	1	6	30	2.00102	-0.0437535	0.0437535	0.000167172	3.00376	0.0862941	0.000167172	0	0
1270.07	1	6	30	2.00417	-0.0413012	0.0413012	0.000134022	2.83541	0.0848551	0.000134022	0	0
1270.09	1	6	30	2.00714	-0.0391659	0.0391659	0.000119687	2.68882	0.0834967	0.000119687	0	0
1270.1	1	6	30	2.00971	-0.0370297	0.0370297	9.78547e-05	2.54217	0.0823239	9.78547e-05	0	0
1270.12	1	6	30	2.01184	-0.0355325	0.0355325	7.73474e-05	2.43938	0.0813504	7.73474e-05	0	0
1270.13	1	6	30	2.01342	-0.0343442	0.0343442	5.50709e-05	2.3578	0.0806307	5.50709e-05	0	0
1270.15	1	6	30	2.01461	-0.0334117	0.0334117	4.04885e-05	2.29378	0.0800849	4.04885e-05	0	0
1270.17	1	6	30	2.0153	-0.0332067	0.0332067	2.28081e-05	2.27971	0.0797723	2.28081e-05	0	0
1270.18	1	6	30	2.01553	-0.0328993	0.0328993	7.6055e-06	2.25861	0.0796672	7.6055e-06	0	0
1270.19	1	6	30	2.01553	-0.0329173	0.0329173	1.34595e-07	2.25984	0.0796653	1.34595e-07	0	0
1270.2	1	6	30	2.01538	-0.0333261	0.0333261	-5.16433e-06	2.2879	0.0797365	0	5.16433e-06	0
1270.22	1	6	30	2.01472	-0.034003	0.034003	-2.20998e-05	2.33437	0.0800363	0	2.20998e-05	0
1270.23	1	6	30	2.01359	-0.0349098	0.0349098	-3.89843e-05	2.39663	0.0805529	0	3.89843e-05	0
1270.25	1	6	30	2.01184	-0.0364662	0.0364662	-6.23726e-05	2.50348	0.081351	0	6.23726e-05	0
1270.27	1	6	30	2.00958	-0.0383928	0.0383928	-8.45424e-05	2.63575	0.0823823	0	8.45424e-05	0
1270.29	1	6	30	2.00704	-0.0406535	0.0406535	-0.00010035	2.79094	0.0835417	0	0.00010035	0
1270.3	1	6	30	2.00396	-0.0431809	0.0431809	-0.000129196	2.96446	0.0849491	0	0.000129196	0
1270.32	1	6	30	2.00052	-0.0462101	0.0462101	-0.000154032	3.17242	0.0865227	0	0.000154032	0
1270.34	1	6	30	1.99674	-0.0495645	0.0495645	-0.000180751	3.4027	0.0882462	0	0.000180751	0
1270.35	1	6	30	1.99292	-0.052613	0.052613	-0.000195378	3.61199	0.0899925	0	0.000195378	0
1270.37	1	6	30	1.9886	-0.0566733	0.0566733	-0.000235685	3.89074	0.091962	0	0.000235685	0
1270.39	1	6	30	1.98408	-0.0607704	0.0607704	-0.000265381	4.17202	0.0940256	0	0.000265381	0
1270.4	1	6	30	1.97969	-0.0646568	0.0646568	-0.000275364	4.43882	0.0960305	0	0.000275364	0
1270.42	1	6	30	1.97494	-0.069351	0.069351	-0.000318761	4.76108	0.0982028	0	0.000318761	0
1270.44	1	6	30	1.97014	-0.0738571	0.0738571	-0.000343727	5.07044	0.100395	0	0.000343727	0
1270.45	1	6	30	1.96564	-0.0782778	0.0782778	-0.000341853	5.37393	0.102447	0	0.000341853	0
1270.47	1	6	30	1.96093	-0.0831886	0.0831886	-0.000380322	5.71107	0.104598	0	0.000380322	0
1270.49	1	6	30	1.95633	-0.0878749	0.0878749	-0.000393482	6.03279	0.106699	0	0.000393482	0
1270.5	1	6	30	1.95189	-0.0925678	0.0925678	-0.000400526	6.35497	0.108726	0	0.000400526	0
1270.52	1	6	30	1.94791	-0.0968858	0.0968858	-0.000377149	6.65141	0.110544	0	0.000377149	0
1270.54	1	6	30	1.94393	-0.101309	0.101309	-0.000394551	6.95509	0.112362	0	0.000394551	0
1270.55	1	6	30	1.94025	-0.105365	0.105365	-0.000379927	7.23355	0.114041	0	0.000379927	0
1270.57	1	6	30	1.93711	-0.109057	0.109057	-0.000336485	7.48701	0.115474	0	0.000336485	0
1270.59	1	6	30	1.93415	-0.112527	0.112527	-0.000328134	7.72523	0.116826	0	0.000328134	0
1270.6	1	6	30	1.9316	-0.115215	0.115215	-0.000290005	7.90972	0.117989	0	0.000290005	0
1270.62	1	6	30	1.92951	-0.117853	0.117853	-0.000244188	8.09087	0.118946	0	0.000244188	0
1270.64	1	6	30	1.92797	-0.11965	0.11965	-0.000182265	8.21419	0.119647	0	0.000182265	0
1270.65	1	6	30	1.92681	-0.12065	0.12065	-0.000139483	8.28284	0.120177	0	0.000139483	0
1270.67	1	6	30	1.92616	-0.121484	0.121484	-7.93775e-05	8.34013	0.120476	0	7.93775e-05	0
1270.68	1	6	30	1.92599	-0.121636	0.121636	-2.02738e-05	8.35056	0.120552	0	2.02738e-05	0
1270.69	1	6	30	1.92594	-0.121558	0.121558	-6.00445e-06	8.34519	0.120575	0	6.00445e-06	0
1270.69	1	6	30	1.92594	-0.121538	0.121538	-9.96694e-08	8.34385	0.120575	0	9.96694e-08	0
1270.7	1	6	30	1.92613	-0.120948	0.120948	2.28543e-05	8.30331	0.120489	2.28543e-05	0	0
1270.72	1	6	30	1.92682	-0.119914	0.119914	8.27603e-05	8.23237	0.120175	8.27603e-05	0	0
1270.74	1	6	30	1.92798	-0.118371	0.118371	0.000138705	8.12643	0.119644	0.000138705	0	0
1270.75	1	6	30	1.92976	-0.115957	0.115957	0.000208683	7.96069	0.11883	0.000208683	0	0
1270.77	1	6	30	1.93205	-0.112984	0.112984	0.000261489	7.7566	0.117787	0.000261489	0	0
1270.79	1	6	30	1.9346	-0.109752	0.109752	0.000284795	7.53469	0.11662	0.000284795	0	0
1270.8	1	6	30	1.93771	-0.105611	0.105611	0.000335025	7.25038	0.115199	0.000335025	0	0
1270.82	1	6	30	1.9412	-0.10158	0.10158	0.000361028	6.97365	0.113608	0.000361028	0	0
1270.84	1	6	30	1.94502	-0.0971534	0.0971534	0.000379253	6.66978	0.111865	0.000379253	0	0
1270.85	1	6	30	1.94887	-0.0924935	0.0924935	0.0003651	6.34987	0.110107	0.0003651	0	0
1270.87	1	6	30	1.95319	-0.0880891	0.0880891	0.000390218	6.0475	0.108133	0.000390218	0	0
1270.89	1	6	30	1.95771	-0.0832179	0.0832179	0.000387145	5.71308	0.106069	0.000387145	0	0
1270.9	1	6	30	1.96209	-0.0784089	0.0784089	0.000354075	5.38293	0.104069	0.000354075	0	0
1270.91	1	6	31	1.96376	-0.0768899	0.0768899	0.000129425	5.27865	0.103308	0.000129425	0	1
1270.92	1	6	31	1.96684	-0.0741241	0.0741241	0.000232524	5.08877	0.101902	0.000232524	0	0
1270.94	1	6	31	1.97162	-0.0693798	0.0693798	0.000343599	4.76306	0.0997149	0.000343599	0	0
1270.95	1	6	31	1.97611	-0.0650936	0.0650936	0.000301671	4.46881	0.0976662	0.000301671	0	0
1270.95	1	6	31	1.97639	-0.0648392	0.0648392	1.81295e-05	4.45134	0.0975388	1.81295e-05	0	0
1270.97	1	6	31	1.98082	-0.0610432	0.0610432	0.000278788	4.19074	0.0955162	0.000278788	0	0
1270.99	1	6	31	1.98542	-0.0567554	0.0567554	0.000270732	3.89637	0.0934174	0.000270732	0	0
1271	1	6	31	1.98985	-0.0530065	0.0530065	0.00024339	3.63901	0.0913923	0.00024339	0	0
1271.02	1	6	31	1.99382	-0.0497429	0.0497429	0.000204061	3.41495	0.0895786	0.000204061	0	0
1271.04	1	6	31	1.99778	-0.0464785	0.0464785	0.000190367	3.19085	0.0877718	0.000190367	0	0
1271.05	1	6	31	2.00143	-0.0435528	0.0435528	0.000164202	2.98999	0.0861062	0.000164202	0	0
1271.07	1	6	31	2.00454	-0.0411083	0.0411083	0.000131667	2.82217	0.0846859	0.000131667	0	0
1271.09	1	6	31	2.00747	-0.0388487	0.0388487	0.000117127	2.66704	0.0833481	0.000117127	0	0
1271.1	1	6	31	2.00998	-0.0367639	0.0367639	9.5146e-05	2.52392	0.082199	9.5146e-05	0	0
1271.14	1	6	31	2.01358	-0.0343039	0.0343039	0.000127781	2.35504	0.0805569	0.000127781	0	0
1271.15	1	6	31	2.01472	-0.0332865	0.0332865	3.84303e-05	2.28519	0.0800377	3.84303e-05	0	0
1271.17	1	6	31	2.01535	-0.0331749	0.0331749	2.08549e-05	2.27752	0.0797511	2.08549e-05	0	0
1271.19	1	6	31	2.01553	-0.0329771	0.0329771	6.05191e-06	2.26394	0.0796676	6.05191e-06	0	0
1271.19	1	6	31	2.01551	-0.0329405	0.0329405	-6.88839e-07	2.26143	0.0796771	0	6.88839e-07	0
1271.2	1	6	31	2.01533	-0.0332545	0.0332545	-6.00157e-06	2.28299	0.0797599	0	6.00157e-06	0
1271.22	1	6	31	2.01461	-0.0341304	0.0341304	-2.42306e-05	2.34312	0.0800883	0	2.42306e-05	0
1271.24	1	6	31	2.01341	-0.0350333	0.0350333	-4.12873e-05	2.40511	0.0806335	0	4.12873e-05	0
1271.25	1	6	31	2.0116	-0.0366519	0.0366519	-6.49121e-05	2.51623	0.0814604	0	6.49121e-05	0
1271.27	1	6	31	2.00928	-0.0386279	0.0386279	-8.72542e-05	2.65188	0.0825189	0	8.72542e-05	0
1271.29	1	6	31	2.00671	-0.0408128	0.0408128	-0.000102405	2.80188	0.0836962	0	0.000102405	0
1271.3	1	6	31	2.00358	-0.0435366	0.0435366	-0.000131822	2.98887	0.0851234	0	0.000131822	0
1271.32	1	6	31	2.00009	-0.0464946	0.0464946	-0.000157211	3.19195	0.0867181	0	0.000157211	0
1271.34	1	6	31	1.99628	-0.0500092	0.0500092	-0.000183936	3.43323	0.0884587	0	0.000183936	0
1271.35	1	6	31	1.99242	-0.0531797	0.0531797	-0.000198962	3.65089	0.0902196	0	0.000198962	0
1271.37	1	6	31	1.98808	-0.0571168	0.0571168	-0.000239399	3.92118	0.0922018	0	0.000239399	0
1271.39	1	6	31	1.98354	-0.0613523	0.0613523	-0.000268766	4.21196	0.0942736	0	0.000268766	0
1271.4	1	6	31	1.97914	-0.0651581	0.0651581	-0.000278247	4.47324	0.0962822	0	0.000278247	0
1271.42	1	6	31	1.97438	-0.0698257	0.0698257	-0.000321596	4.79367	0.098458	0	0.000321596	0
1271.44	1	6	31	1.96958	-0.0744054	0.0744054	-0.00034602	5.10808	0.100649	0	0.00034602	0
1271.45	1	6	31	1.96481	-0.0791249	0.0791249	-0.000366332	5.43209	0.102828	0	0.000366332	0
1271.47	1	6	31	1.96038	-0.0837928	0.0837928	-0.000360341	5.75255	0.104848	0	0.000360341	0
1271.49	1	6	31	1.9558	-0.0884615	0.0884615	-0.000394562	6.07307	0.10694	0	0.000394562	0
1271.51	1	6	31	1.95139	-0.0931197	0.0931197	-0.00040071	6.39286	0.108955	0	0.00040071	0
1271.52	1	6	31	1.94743	-0.0974197	0.0974197	-0.000377105	6.68806	0.110762	0	0.000377105	0
1271.54	1	6	31	1.94348	-0.101747	0.101747	-0.000393547	6.98514	0.112567	0	0.000393547	0
1271.56	1	6	31	1.93984	-0.105761	0.105761	-0.000377546	7.2607	0.114229	0	0.000377546	0
1271.57	1	6	31	1.93674	-0.109322	0.109322	-0.000332784	7.50518	0.115642	0	0.000332784	0
1271.59	1	6	31	1.93384	-0.112886	0.112886	-0.000323137	7.74985	0.11697	0	0.000323137	0
1271.61	1	6	31	1.93134	-0.115543	0.115543	-0.000285359	7.93227	0.11811	0	0.000285359	0
1271.62	1	6	31	1.9294	-0.117879	0.117879	-0.000226097	8.09265	0.118995	0	0.000226097	0
1271.64	1	6	31	1.92781	-0.119733	0.119733	-0.000188824	8.21995	0.119721	0	0.000188824	0
1271.65	1	6	31	1.92671	-0.120747	0.120747	-0.000132321	8.28954	0.120223	0	0.000132321	0
1271.67	1	6	31	1.92611	-0.12151	0.12151	-7.29896e-05	8.34191	0.120498	0	7.29896e-05	0
1271.68	1	6	31	1.92599	-0.121647	0.121647	-1.46721e-05	8.35129	0.120554	0	1.46721e-05	0
1271.69	1	6	31	1.92594	-0.121525	0.121525	-6.2787e-06	8.34297	0.120577	0	6.2787e-06	0
1271.69	1	6	31	1.92594	-0.121497	0.121497	7.53371e-08	8.34105	0.120577	7.53371e-08	0	0
1271.7	1	6	31	1.92618	-0.12093	0.12093	2.95046e-05	8.30209	0.120466	2.95046e-05	0	0
1271.72	1	6	31	1.92693	-0.119939	0.119939	9.07328e-05	8.23403	0.120122	9.07328e-05	0	0
1271.74	1	6	31	1.92816	-0.118062	0.118062	0.000146293	8.10522	0.11956	0.000146293	0	0
[truncated: 131,169 more rows]

## Sheet: 2
	Sample weight (mg)			28.2		Energy Dissipation								Damping Ratio					Equilibrium Modulus (kPa)
	Sample height (mm)			1.77		Mean over cycles 44-49			#N/A					Mean over cycles 44-49			#N/A		Force 1	-0.0360681
						Mean over cycles 94-99			#N/A					Mean over cycles 94-99			#N/A		Force 2	-0.0562974
	Dynamic Modulus Strain Range																		Stress 1	2.26385
	From			0.09		Energy Dissipation / WW								Dynamic Modulus (kPa)					Stress 2	3.53356
	To			0.11		Mean over cycles 44-49			#N/A					Mean over cycles 44-49			#N/A		Strain 1	0.1
						Mean over cycles 94-99			#N/A					Mean over cycles 94-99			#N/A		Strain 2	0.15
	Dry Gel Proportion (%)			0.1															Modulus	25.3942
	Force Correction (N)			-0.00452849										Peak Stress
														Mean over cycles 44-49			#N/A
														Mean over cycles 94-99			#N/A
Time	Sequence	Block	Cycle	Extension (mm)	Load Cell Load (N)	Corrected Force (N)	Area Under Curve (N.mm)	Stress (kPa)	Strain	Area Unloading	Area Loading	Cycle Criterion	Cycle No.	Cycle Start Row	Max Force (N)	Area Loading (µJ)	Area Unloading (µJ)	Energy Dissipation (µJ)	Energy Dissipation / Wet Weight (µJ/mg)	Energy Dissipation / Theoretical Dry Weight (µJ/mg)	Damping Ratio	Strain Range Start	Strain Range End	Stress at Strain Start	Stress at Strain End	Dynamic Modulus (kPa)	Peak Stress / Cycle (kPa)
						0.00452849		0.284235	1	0	0		1	17	#N/A	#N/A	#N/A	#N/A	#N/A	#N/A	#N/A	#N/A	#N/A	#N/A	#N/A	#N/A	#N/A
						0.00452849	0	0.284235	1	0	0	0	2	#N/A	#N/A	#N/A	#N/A	#N/A	#N/A	#N/A	#N/A	#N/A	#N/A	#N/A	#N/A	#N/A	#N/A
						0.00452849	0	0.284235	1	0	0	0	3	#N/A	#N/A	#N/A	#N/A	#N/A	#N/A	#N/A	#N/A	#N/A	#N/A	#N/A	#N/A	#N/A	#N/A
						0.00452849	0	0.284235	1	0	0	0	4	#N/A	#N/A	#N/A	#N/A	#N/A	#N/A	#N/A	#N/A	#N/A	#N/A	#N/A	#N/A	#N/A	#N/A
						0.00452849	0	0.284235	1	0	0	0	5	#N/A	#N/A	#N/A	#N/A	#N/A	#N/A	#N/A	#N/A	#N/A	#N/A	#N/A	#N/A	#N/A	#N/A
						0.00452849	0	0.284235	1	0	0	0	6	#N/A	#N/A	#N/A	#N/A	#N/A	#N/A	#N/A	#N/A	#N/A	#N/A	#N/A	#N/A	#N/A	#N/A
						0.00452849	0	0.284235	1	0	0	0	7	#N/A	#N/A	#N/A	#N/A	#N/A	#N/A	#N/A	#N/A	#N/A	#N/A	#N/A	#N/A	#N/A	#N/A
						0.00452849	0	0.284235	1	0	0	0	8	#N/A	#N/A	#N/A	#N/A	#N/A	#N/A	#N/A	#N/A	#N/A	#N/A	#N/A	#N/A	#N/A	#N/A
						0.00452849	0	0.284235	1	0	0	0	9	#N/A	#N/A	#N/A	#N/A	#N/A	#N/A	#N/A	#N/A	#N/A	#N/A	#N/A	#N/A	#N/A	#N/A
						0.00452849	0	0.284235	1	0	0	0	10	#N/A	#N/A	#N/A	#N/A	#N/A	#N/A	#N/A	#N/A	#N/A	#N/A	#N/A	#N/A	#N/A	#N/A
						0.00452849	0	0.284235	1	0	0	0	11	#N/A	#N/A	#N/A	#N/A	#N/A	#N/A	#N/A	#N/A	#N/A	#N/A	#N/A	#N/A	#N/A	#N/A
						0.00452849	0	0.284235	1	0	0	0	12	#N/A	#N/A	#N/A	#N/A	#N/A	#N/A	#N/A	#N/A	#N/A	#N/A	#N/A	#N/A	#N/A	#N/A
						0.00452849	0	0.284235	1	0	0	0	13	#N/A	#N/A	#N/A	#N/A	#N/A	#N/A	#N/A	#N/A	#N/A	#N/A	#N/A	#N/A	#N/A	#N/A
						0.00452849	0	0.284235	1	0	0	0	14	#N/A	#N/A	#N/A	#N/A	#N/A	#N/A	#N/A	#N/A	#N/A	#N/A	#N/A	#N/A	#N/A	#N/A
						0.00452849	0	0.284235	1	0	0	0	15	#N/A	#N/A	#N/A	#N/A	#N/A	#N/A	#N/A	#N/A	#N/A	#N/A	#N/A	#N/A	#N/A	#N/A
						0.00452849	0	0.284235	1	0	0	0	16	#N/A	#N/A	#N/A	#N/A	#N/A	#N/A	#N/A	#N/A	#N/A	#N/A	#N/A	#N/A	#N/A	#N/A
						0.00452849	0	0.284235	1	0	0	0	17	#N/A	#N/A	#N/A	#N/A	#N/A	#N/A	#N/A	#N/A	#N/A	#N/A	#N/A	#N/A	#N/A	#N/A
						0.00452849	0	0.284235	1	0	0	0	18	#N/A	#N/A	#N/A	#N/A	#N/A	#N/A	#N/A	#N/A	#N/A	#N/A	#N/A	#N/A	#N/A	#N/A
						0.00452849	0	0.284235	1	0	0	0	19	#N/A	#N/A	#N/A	#N/A	#N/A	#N/A	#N/A	#N/A	#N/A	#N/A	#N/A	#N/A	#N/A	#N/A
						0.00452849	0	0.284235	1	0	0	0	20	#N/A	#N/A	#N/A	#N/A	#N/A	#N/A	#N/A	#N/A	#N/A	#N/A	#N/A	#N/A	#N/A	#N/A
						0.00452849	0	0.284235	1	0	0	0	21	#N/A	#N/A	#N/A	#N/A	#N/A	#N/A	#N/A	#N/A	#N/A	#N/A	#N/A	#N/A	#N/A	#N/A
						0.00452849	0	0.284235	1	0	0	0	22	#N/A	#N/A	#N/A	#N/A	#N/A	#N/A	#N/A	#N/A	#N/A	#N/A	#N/A	#N/A	#N/A	#N/A
						0.00452849	0	0.284235	1	0	0	0	23	#N/A	#N/A	#N/A	#N/A	#N/A	#N/A	#N/A	#N/A	#N/A	#N/A	#N/A	#N/A	#N/A	#N/A
						0.00452849	0	0.284235	1	0	0	0	24	#N/A	#N/A	#N/A	#N/A	#N/A	#N/A	#N/A	#N/A	#N/A	#N/A	#N/A	#N/A	#N/A	#N/A
						0.00452849	0	0.284235	1	0	0	0	25	#N/A	#N/A	#N/A	#N/A	#N/A	#N/A	#N/A	#N/A	#N/A	#N/A	#N/A	#N/A	#N/A	#N/A
						0.00452849	0	0.284235	1	0	0	0	26	#N/A	#N/A	#N/A	#N/A	#N/A	#N/A	#N/A	#N/A	#N/A	#N/A	#N/A	#N/A	#N/A	#N/A
						0.00452849	0	0.284235	1	0	0	0	27	#N/A	#N/A	#N/A	#N/A	#N/A	#N/A	#N/A	#N/A	#N/A	#N/A	#N/A	#N/A	#N/A	#N/A
						0.00452849	0	0.284235	1	0	0	0	28	#N/A	#N/A	#N/A	#N/A	#N/A	#N/A	#N/A	#N/A	#N/A	#N/A	#N/A	#N/A	#N/A	#N/A
						0.00452849	0	0.284235	1	0	0	0	29	#N/A	#N/A	#N/A	#N/A	#N/A	#N/A	#N/A	#N/A	#N/A	#N/A	#N/A	#N/A	#N/A	#N/A
						0.00452849	0	0.284235	1	0	0	0	30	#N/A	#N/A	#N/A	#N/A	#N/A	#N/A	#N/A	#N/A	#N/A	#N/A	#N/A	#N/A	#N/A	#N/A
						0.00452849	0	0.284235	1	0	0	0	31	#N/A	#N/A	#N/A	#N/A	#N/A	#N/A	#N/A	#N/A	#N/A	#N/A	#N/A	#N/A	#N/A	#N/A
						0.00452849	0	0.284235	1	0	0	0	32	#N/A	#N/A	#N/A	#N/A	#N/A	#N/A	#N/A	#N/A	#N/A	#N/A	#N/A	#N/A	#N/A	#N/A
						0.00452849	0	0.284235	1	0	0	0	33	#N/A	#N/A	#N/A	#N/A	#N/A	#N/A	#N/A	#N/A	#N/A	#N/A	#N/A	#N/A	#N/A	#N/A
						0.00452849	0	0.284235	1	0	0	0	34	#N/A	#N/A	#N/A	#N/A	#N/A	#N/A	#N/A	#N/A	#N/A	#N/A	#N/A	#N/A	#N/A	#N/A
						0.00452849	0	0.284235	1	0	0	0	35	#N/A	#N/A	#N/A	#N/A	#N/A	#N/A	#N/A	#N/A	#N/A	#N/A	#N/A	#N/A	#N/A	#N/A
						0.00452849	0	0.284235	1	0	0	0	36	#N/A	#N/A	#N/A	#N/A	#N/A	#N/A	#N/A	#N/A	#N/A	#N/A	#N/A	#N/A	#N/A	#N/A
						0.00452849	0	0.284235	1	0	0	0	37	#N/A	#N/A	#N/A	#N/A	#N/A	#N/A	#N/A	#N/A	#N/A	#N/A	#N/A	#N/A	#N/A	#N/A
						0.00452849	0	0.284235	1	0	0	0	38	#N/A	#N/A	#N/A	#N/A	#N/A	#N/A	#N/A	#N/A	#N/A	#N/A	#N/A	#N/A	#N/A	#N/A
						0.00452849	0	0.284235	1	0	0	0	39	#N/A	#N/A	#N/A	#N/A	#N/A	#N/A	#N/A	#N/A	#N/A	#N/A	#N/A	#N/A	#N/A	#N/A
						0.00452849	0	0.284235	1	0	0	0	40	#N/A	#N/A	#N/A	#N/A	#N/A	#N/A	#N/A	#N/A	#N/A	#N/A	#N/A	#N/A	#N/A	#N/A
						0.00452849	0	0.284235	1	0	0	0	41	#N/A	#N/A	#N/A	#N/A	#N/A	#N/A	#N/A	#N/A	#N/A	#N/A	#N/A	#N/A	#N/A	#N/A
						0.00452849	0	0.284235	1	0	0	0	42	#N/A	#N/A	#N/A	#N/A	#N/A	#N/A	#N/A	#N/A	#N/A	#N/A	#N/A	#N/A	#N/A	#N/A
						0.00452849	0	0.284235	1	0	0	0	43	#N/A	#N/A	#N/A	#N/A	#N/A	#N/A	#N/A	#N/A	#N/A	#N/A	#N/A	#N/A	#N/A	#N/A
						0.00452849	0	0.284235	1	0	0	0	44	#N/A	#N/A	#N/A	#N/A	#N/A	#N/A	#N/A	#N/A	#N/A	#N/A	#N/A	#N/A	#N/A	#N/A
						0.00452849	0	0.284235	1	0	0	0	45	#N/A	#N/A	#N/A	#N/A	#N/A	#N/A	#N/A	#N/A	#N/A	#N/A	#N/A	#N/A	#N/A	#N/A
						0.00452849	0	0.284235	1	0	0	0	46	#N/A	#N/A	#N/A	#N/A	#N/A	#N/A	#N/A	#N/A	#N/A	#N/A	#N/A	#N/A	#N/A	#N/A
						0.00452849	0	0.284235	1	0	0	0	47	#N/A	#N/A	#N/A	#N/A	#N/A	#N/A	#N/A	#N/A	#N/A	#N/A	#N/A	#N/A	#N/A	#N/A
						0.00452849	0	0.284235	1	0	0	0	48	#N/A	#N/A	#N/A	#N/A	#N/A	#N/A	#N/A	#N/A	#N/A	#N/A	#N/A	#N/A	#N/A	#N/A
						0.00452849	0	0.284235	1	0	0	0	49	#N/A	#N/A	#N/A	#N/A	#N/A	#N/A	#N/A	#N/A	#N/A	#N/A	#N/A	#N/A	#N/A	#N/A
						0.00452849	0	0.284235	1	0	0	0	50	#N/A	#N/A	#N/A	#N/A	#N/A	#N/A	#N/A	#N/A	#N/A	#N/A	#N/A	#N/A	#N/A	#N/A
						0.00452849	0	0.284235	1	0	0	0	51	#N/A	#N/A	#N/A	#N/A	#N/A	#N/A	#N/A	#N/A	#N/A	#N/A	#N/A	#N/A	#N/A	#N/A
						0.00452849	0	0.284235	1	0	0	0	52	#N/A	#N/A	#N/A	#N/A	#N/A	#N/A	#N/A	#N/A	#N/A	#N/A	#N/A	#N/A	#N/A	#N/A
						0.00452849	0	0.284235	1	0	0	0	53	#N/A	#N/A	#N/A	#N/A	#N/A	#N/A	#N/A	#N/A	#N/A	#N/A	#N/A	#N/A	#N/A	#N/A
						0.00452849	0	0.284235	1	0	0	0	54	#N/A	#N/A	#N/A	#N/A	#N/A	#N/A	#N/A	#N/A	#N/A	#N/A	#N/A	#N/A	#N/A	#N/A
						0.00452849	0	0.284235	1	0	0	0	55	#N/A	#N/A	#N/A	#N/A	#N/A	#N/A	#N/A	#N/A	#N/A	#N/A	#N/A	#N/A	#N/A	#N/A
						0.00452849	0	0.284235	1	0	0	0	56	#N/A	#N/A	#N/A	#N/A	#N/A	#N/A	#N/A	#N/A	#N/A	#N/A	#N/A	#N/A	#N/A	#N/A
						0.00452849	0	0.284235	1	0	0	0	57	#N/A	#N/A	#N/A	#N/A	#N/A	#N/A	#N/A	#N/A	#N/A	#N/A	#N/A	#N/A	#N/A	#N/A
						0.00452849	0	0.284235	1	0	0	0	58	#N/A	#N/A	#N/A	#N/A	#N/A	#N/A	#N/A	#N/A	#N/A	#N/A	#N/A	#N/A	#N/A	#N/A
						0.00452849	0	0.284235	1	0	0	0	59	#N/A	#N/A	#N/A	#N/A	#N/A	#N/A	#N/A	#N/A	#N/A	#N/A	#N/A	#N/A	#N/A	#N/A
						0.00452849	0	0.284235	1	0	0	0	60	#N/A	#N/A	#N/A	#N/A	#N/A	#N/A	#N/A	#N/A	#N/A	#N/A	#N/A	#N/A	#N/A	#N/A
						0.00452849	0	0.284235	1	0	0	0	61	#N/A	#N/A	#N/A	#N/A	#N/A	#N/A	#N/A	#N/A	#N/A	#N/A	#N/A	#N/A	#N/A	#N/A
						0.00452849	0	0.284235	1	0	0	0	62	#N/A	#N/A	#N/A	#N/A	#N/A	#N/A	#N/A	#N/A	#N/A	#N/A	#N/A	#N/A	#N/A	#N/A
						0.00452849	0	0.284235	1	0	0	0	63	#N/A	#N/A	#N/A	#N/A	#N/A	#N/A	#N/A	#N/A	#N/A	#N/A	#N/A	#N/A	#N/A	#N/A
						0.00452849	0	0.284235	1	0	0	0	64	#N/A	#N/A	#N/A	#N/A	#N/A	#N/A	#N/A	#N/A	#N/A	#N/A	#N/A	#N/A	#N/A	#N/A
						0.00452849	0	0.284235	1	0	0	0	65	#N/A	#N/A	#N/A	#N/A	#N/A	#N/A	#N/A	#N/A	#N/A	#N/A	#N/A	#N/A	#N/A	#N/A
						0.00452849	0	0.284235	1	0	0	0	66	#N/A	#N/A	#N/A	#N/A	#N/A	#N/A	#N/A	#N/A	#N/A	#N/A	#N/A	#N/A	#N/A	#N/A
						0.00452849	0	0.284235	1	0	0	0	67	#N/A	#N/A	#N/A	#N/A	#N/A	#N/A	#N/A	#N/A	#N/A	#N/A	#N/A	#N/A	#N/A	#N/A
						0.00452849	0	0.284235	1	0	0	0	68	#N/A	#N/A	#N/A	#N/A	#N/A	#N/A	#N/A	#N/A	#N/A	#N/A	#N/A	#N/A	#N/A	#N/A
						0.00452849	0	0.284235	1	0	0	0	69	#N/A	#N/A	#N/A	#N/A	#N/A	#N/A	#N/A	#N/A	#N/A	#N/A	#N/A	#N/A	#N/A	#N/A
						0.00452849	0	0.284235	1	0	0	0	70	#N/A	#N/A	#N/A	#N/A	#N/A	#N/A	#N/A	#N/A	#N/A	#N/A	#N/A	#N/A	#N/A	#N/A
						0.00452849	0	0.284235	1	0	0	0	71	#N/A	#N/A	#N/A	#N/A	#N/A	#N/A	#N/A	#N/A	#N/A	#N/A	#N/A	#N/A	#N/A	#N/A
						0.00452849	0	0.284235	1	0	0	0	72	#N/A	#N/A	#N/A	#N/A	#N/A	#N/A	#N/A	#N/A	#N/A	#N/A	#N/A	#N/A	#N/A	#N/A
						0.00452849	0	0.284235	1	0	0	0	73	#N/A	#N/A	#N/A	#N/A	#N/A	#N/A	#N/A	#N/A	#N/A	#N/A	#N/A	#N/A	#N/A	#N/A
						0.00452849	0	0.284235	1	0	0	0	74	#N/A	#N/A	#N/A	#N/A	#N/A	#N/A	#N/A	#N/A	#N/A	#N/A	#N/A	#N/A	#N/A	#N/A
						0.00452849	0	0.284235	1	0	0	0	75	#N/A	#N/A	#N/A	#N/A	#N/A	#N/A	#N/A	#N/A	#N/A	#N/A	#N/A	#N/A	#N/A	#N/A
						0.00452849	0	0.284235	1	0	0	0	76	#N/A	#N/A	#N/A	#N/A	#N/A	#N/A	#N/A	#N/A	#N/A	#N/A	#N/A	#N/A	#N/A	#N/A
						0.00452849	0	0.284235	1	0	0	0	77	#N/A	#N/A	#N/A	#N/A	#N/A	#N/A	#N/A	#N/A	#N/A	#N/A	#N/A	#N/A	#N/A	#N/A
						0.00452849	0	0.284235	1	0	0	0	78	#N/A	#N/A	#N/A	#N/A	#N/A	#N/A	#N/A	#N/A	#N/A	#N/A	#N/A	#N/A	#N/A	#N/A
						0.00452849	0	0.284235	1	0	0	0	79	#N/A	#N/A	#N/A	#N/A	#N/A	#N/A	#N/A	#N/A	#N/A	#N/A	#N/A	#N/A	#N/A	#N/A
						0.00452849	0	0.284235	1	0	0	0	80	#N/A	#N/A	#N/A	#N/A	#N/A	#N/A	#N/A	#N/A	#N/A	#N/A	#N/A	#N/A	#N/A	#N/A
						0.00452849	0	0.284235	1	0	0	0	81	#N/A	#N/A	#N/A	#N/A	#N/A	#N/A	#N/A	#N/A	#N/A	#N/A	#N/A	#N/A	#N/A	#N/A
						0.00452849	0	0.284235	1	0	0	0	82	#N/A	#N/A	#N/A	#N/A	#N/A	#N/A	#N/A	#N/A	#N/A	#N/A	#N/A	#N/A	#N/A	#N/A
						0.00452849	0	0.284235	1	0	0	0	83	#N/A	#N/A	#N/A	#N/A	#N/A	#N/A	#N/A	#N/A	#N/A	#N/A	#N/A	#N/A	#N/A	#N/A
						0.00452849	0	0.284235	1	0	0	0	84	#N/A	#N/A	#N/A	#N/A	#N/A	#N/A	#N/A	#N/A	#N/A	#N/A	#N/A	#N/A	#N/A	#N/A
						0.00452849	0	0.284235	1	0	0	0	85	#N/A	#N/A	#N/A	#N/A	#N/A	#N/A	#N/A	#N/A	#N/A	#N/A	#N/A	#N/A	#N/A	#N/A
						0.00452849	0	0.284235	1	0	0	0	86	#N/A	#N/A	#N/A	#N/A	#N/A	#N/A	#N/A	#N/A	#N/A	#N/A	#N/A	#N/A	#N/A	#N/A
						0.00452849	0	0.284235	1	0	0	0	87	#N/A	#N/A	#N/A	#N/A	#N/A	#N/A	#N/A	#N/A	#N/A	#N/A	#N/A	#N/A	#N/A	#N/A
						0.00452849	0	0.284235	1	0	0	0	88	#N/A	#N/A	#N/A	#N/A	#N/A	#N/A	#N/A	#N/A	#N/A	#N/A	#N/A	#N/A	#N/A	#N/A
						0.00452849	0	0.284235	1	0	0	0	89	#N/A	#N/A	#N/A	#N/A	#N/A	#N/A	#N/A	#N/A	#N/A	#N/A	#N/A	#N/A	#N/A	#N/A
						0.00452849	0	0.284235	1	0	0	0	90	#N/A	#N/A	#N/A	#N/A	#N/A	#N/A	#N/A	#N/A	#N/A	#N/A	#N/A	#N/A	#N/A	#N/A
						0.00452849	0	0.284235	1	0	0	0	91	#N/A	#N/A	#N/A	#N/A	#N/A	#N/A	#N/A	#N/A	#N/A	#N/A	#N/A	#N/A	#N/A	#N/A
						0.00452849	0	0.284235	1	0	0	0	92	#N/A	#N/A	#N/A	#N/A	#N/A	#N/A	#N/A	#N/A	#N/A	#N/A	#N/A	#N/A	#N/A	#N/A
						0.00452849	0	0.284235	1	0	0	0	93	#N/A	#N/A	#N/A	#N/A	#N/A	#N/A	#N/A	#N/A	#N/A	#N/A	#N/A	#N/A	#N/A	#N/A
						0.00452849	0	0.284235	1	0	0	0	94	#N/A	#N/A	#N/A	#N/A	#N/A	#N/A	#N/A	#N/A	#N/A	#N/A	#N/A	#N/A	#N/A	#N/A
						0.00452849	0	0.284235	1	0	0	0	95	#N/A	#N/A	#N/A	#N/A	#N/A	#N/A	#N/A	#N/A	#N/A	#N/A	#N/A	#N/A	#N/A	#N/A
						0.00452849	0	0.284235	1	0	0	0	96	#N/A	#N/A	#N/A	#N/A	#N/A	#N/A	#N/A	#N/A	#N/A	#N/A	#N/A	#N/A	#N/A	#N/A
						0.00452849	0	0.284235	1	0	0	0	97	#N/A	#N/A	#N/A	#N/A	#N/A	#N/A	#N/A	#N/A	#N/A	#N/A	#N/A	#N/A	#N/A	#N/A
						0.00452849	0	0.284235	1	0	0	0	98	#N/A	#N/A	#N/A	#N/A	#N/A	#N/A	#N/A	#N/A	#N/A	#N/A	#N/A	#N/A	#N/A	#N/A
						0.00452849	0	0.284235	1	0	0	0	99	#N/A	#N/A	#N/A	#N/A	#N/A	#N/A	#N/A	#N/A	#N/A	#N/A	#N/A	#N/A	#N/A	#N/A
						0.00452849	0	0.284235	1	0	0	0	100	#N/A	#N/A	#N/A	#N/A	#N/A	#N/A	#N/A	#N/A	#N/A	#N/A	#N/A	#N/A	#N/A	#N/A
						0.00452849	0	0.284235	1	0	0	0	101	#N/A	#N/A	#N/A	#N/A	#N/A	#N/A	#N/A	#N/A	#N/A	#N/A	#N/A	#N/A	#N/A	#N/A
						0.00452849	0	0.284235	1	0	0	0	102	#N/A	#N/A	#N/A	#N/A	#N/A	#N/A	#N/A	#N/A	#N/A	#N/A	#N/A	#N/A	#N/A	#N/A
						0.00452849	0	0.284235	1	0	0	0	103	#N/A	#N/A	#N/A	#N/A	#N/A	#N/A	#N/A	#N/A	#N/A	#N/A	#N/A	#N/A	#N/A	#N/A
						0.00452849	0	0.284235	1	0	0	0	104	#N/A	#N/A	#N/A	#N/A	#N/A	#N/A	#N/A	#N/A	#N/A	#N/A	#N/A	#N/A	#N/A	#N/A
						0.00452849	0	0.284235	1	0	0	0	105	#N/A	#N/A	#N/A	#N/A	#N/A	#N/A	#N/A	#N/A	#N/A	#N/A	#N/A	#N/A	#N/A	#N/A
						0.00452849	0	0.284235	1	0	0	0	106	#N/A	#N/A	#N/A	#N/A	#N/A	#N/A	#N/A	#N/A	#N/A	#N/A	#N/A	#N/A	#N/A	#N/A
						0.00452849	0	0.284235	1	0	0	0	107	#N/A	#N/A	#N/A	#N/A	#N/A	#N/A	#N/A	#N/A	#N/A	#N/A	#N/A	#N/A	#N/A	#N/A
						0.00452849	0	0.284235	1	0	0	0	108	#N/A	#N/A	#N/A	#N/A	#N/A	#N/A	#N/A	#N/A	#N/A	#N/A	#N/A	#N/A	#N/A	#N/A
						0.00452849	0	0.284235	1	0	0	0	109	#N/A	#N/A	#N/A	#N/A	#N/A	#N/A	#N/A	#N/A	#N/A	#N/A	#N/A	#N/A	#N/A	#N/A
						0.00452849	0	0.284235	1	0	0	0	110	#N/A	#N/A	#N/A	#N/A	#N/A	#N/A	#N/A	#N/A	#N/A	#N/A	#N/A	#N/A	#N/A	#N/A
						0.00452849	0	0.284235	1	0	0	0	111	#N/A	#N/A	#N/A	#N/A	#N/A	#N/A	#N/A	#N/A	#N/A	#N/A	#N/A	#N/A	#N/A	#N/A
						0.00452849	0	0.284235	1	0	0	0	112	#N/A	#N/A	#N/A	#N/A	#N/A	#N/A	#N/A	#N/A	#N/A	#N/A	#N/A	#N/A	#N/A	#N/A
						0.00452849	0	0.284235	1	0	0	0	113	#N/A	#N/A	#N/A	#N/A	#N/A	#N/A	#N/A	#N/A	#N/A	#N/A	#N/A	#N/A	#N/A	#N/A
						0.00452849	0	0.284235	1	0	0	0	114	#N/A	#N/A	#N/A	#N/A	#N/A	#N/A	#N/A	#N/A	#N/A	#N/A	#N/A	#N/A	#N/A	#N/A
						0.00452849	0	0.284235	1	0	0	0	115	#N/A	#N/A	#N/A	#N/A	#N/A	#N/A	#N/A	#N/A	#N/A	#N/A	#N/A	#N/A	#N/A	#N/A
						0.00452849	0	0.284235	1	0	0	0	116	#N/A	#N/A	#N/A	#N/A	#N/A	#N/A	#N/A	#N/A	#N/A	#N/A	#N/A	#N/A	#N/A	#N/A
						0.00452849	0	0.284235	1	0	0	0	117	#N/A	#N/A	#N/A	#N/A	#N/A	#N/A	#N/A	#N/A	#N/A	#N/A	#N/A	#N/A	#N/A	#N/A
						0.00452849	0	0.284235	1	0	0	0	118	#N/A	#N/A	#N/A	#N/A	#N/A	#N/A	#N/A	#N/A	#N/A	#N/A	#N/A	#N/A	#N/A	#N/A
						0.00452849	0	0.284235	1	0	0	0	119	#N/A	#N/A	#N/A	#N/A	#N/A	#N/A	#N/A	#N/A	#N/A	#N/A	#N/A	#N/A	#N/A	#N/A
						0.00452849	0	0.284235	1	0	0	0	120	#N/A	#N/A	#N/A	#N/A	#N/A	#N/A	#N/A	#N/A	#N/A	#N/A	#N/A	#N/A	#N/A	#N/A
						0.00452849	0	0.284235	1	0	0	0	121	#N/A	#N/A	#N/A	#N/A	#N/A	#N/A	#N/A	#N/A	#N/A	#N/A	#N/A	#N/A	#N/A	#N/A
						0.00452849	0	0.284235	1	0	0	0	122	#N/A	#N/A	#N/A	#N/A	#N/A	#N/A	#N/A	#N/A	#N/A	#N/A	#N/A	#N/A	#N/A	#N/A
						0.00452849	0	0.284235	1	0	0	0	123	#N/A	#N/A	#N/A	#N/A	#N/A	#N/A	#N/A	#N/A	#N/A	#N/A	#N/A	#N/A	#N/A	#N/A
						0.00452849	0	0.284235	1	0	0	0	124	#N/A	#N/A	#N/A	#N/A	#N/A	#N/A	#N/A	#N/A	#N/A	#N/A	#N/A	#N/A	#N/A	#N/A
						0.00452849	0	0.284235	1	0	0	0	125	#N/A	#N/A	#N/A	#N/A	#N/A	#N/A	#N/A	#N/A	#N/A	#N/A	#N/A	#N/A	#N/A	#N/A
						0.00452849	0	0.284235	1	0	0	0	126	#N/A	#N/A	#N/A	#N/A	#N/A	#N/A	#N/A	#N/A	#N/A	#N/A	#N/A	#N/A	#N/A	#N/A
						0.00452849	0	0.284235	1	0	0	0	127	#N/A	#N/A	#N/A	#N/A	#N/A	#N/A	#N/A	#N/A	#N/A	#N/A	#N/A	#N/A	#N/A	#N/A
						0.00452849	0	0.284235	1	0	0	0	128	#N/A	#N/A	#N/A	#N/A	#N/A	#N/A	#N/A	#N/A	#N/A	#N/A	#N/A	#N/A	#N/A	#N/A
						0.00452849	0	0.284235	1	0	0	0	129	#N/A	#N/A	#N/A	#N/A	#N/A	#N/A	#N/A	#N/A	#N/A	#N/A	#N/A	#N/A	#N/A	#N/A
						0.00452849	0	0.284235	1	0	0	0	130	#N/A	#N/A	#N/A	#N/A	#N/A	#N/A	#N/A	#N/A	#N/A	#N/A	#N/A	#N/A	#N/A	#N/A
						0.00452849	0	0.284235	1	0	0	0	131	#N/A	#N/A	#N/A	#N/A	#N/A	#N/A	#N/A	#N/A	#N/A	#N/A	#N/A	#N/A	#N/A	#N/A
						0.00452849	0	0.284235	1	0	0	0	132	#N/A	#N/A	#N/A	#N/A	#N/A	#N/A	#N/A	#N/A	#N/A	#N/A	#N/A	#N/A	#N/A	#N/A
						0.00452849	0	0.284235	1	0	0	0	133	#N/A	#N/A	#N/A	#N/A	#N/A	#N/A	#N/A	#N/A	#N/A	#N/A	#N/A	#N/A	#N/A	#N/A
						0.00452849	0	0.284235	1	0	0	0	134	#N/A	#N/A	#N/A	#N/A	#N/A	#N/A	#N/A	#N/A	#N/A	#N/A	#N/A	#N/A	#N/A	#N/A
						0.00452849	0	0.284235	1	0	0	0	135	#N/A	#N/A	#N/A	#N/A	#N/A	#N/A	#N/A	#N/A	#N/A	#N/A	#N/A	#N/A	#N/A	#N/A
						0.00452849	0	0.284235	1	0	0	0	136	#N/A	#N/A	#N/A	#N/A	#N/A	#N/A	#N/A	#N/A	#N/A	#N/A	#N/A	#N/A	#N/A	#N/A
						0.00452849	0	0.284235	1	0	0	0	137	#N/A	#N/A	#N/A	#N/A	#N/A	#N/A	#N/A	#N/A	#N/A	#N/A	#N/A	#N/A	#N/A	#N/A
						0.00452849	0	0.284235	1	0	0	0	138	#N/A	#N/A	#N/A	#N/A	#N/A	#N/A	#N/A	#N/A	#N/A	#N/A	#N/A	#N/A	#N/A	#N/A
						0.00452849	0	0.284235	1	0	0	0	139	#N/A	#N/A	#N/A	#N/A	#N/A	#N/A	#N/A	#N/A	#N/A	#N/A	#N/A	#N/A	#N/A	#N/A
						0.00452849	0	0.284235	1	0	0	0	140	#N/A	#N/A	#N/A	#N/A	#N/A	#N/A	#N/A	#N/A	#N/A	#N/A	#N/A	#N/A	#N/A	#N/A
						0.00452849	0	0.284235	1	0	0	0	141	#N/A	#N/A	#N/A	#N/A	#N/A	#N/A	#N/A	#N/A	#N/A	#N/A	#N/A	#N/A	#N/A	#N/A
						0.00452849	0	0.284235	1	0	0	0	142	#N/A	#N/A	#N/A	#N/A	#N/A	#N/A	#N/A	#N/A	#N/A	#N/A	#N/A	#N/A	#N/A	#N/A
						0.00452849	0	0.284235	1	0	0	0	143	#N/A	#N/A	#N/A	#N/A	#N/A	#N/A	#N/A	#N/A	#N/A	#N/A	#N/A	#N/A	#N/A	#N/A
						0.00452849	0	0.284235	1	0	0	0	144	#N/A	#N/A	#N/A	#N/A	#N/A	#N/A	#N/A	#N/A	#N/A	#N/A	#N/A	#N/A	#N/A	#N/A
						0.00452849	0	0.284235	1	0	0	0	145	#N/A	#N/A	#N/A	#N/A	#N/A	#N/A	#N/A	#N/A	#N/A	#N/A	#N/A	#N/A	#N/A	#N/A
						0.00452849	0	0.284235	1	0	0	0	146	#N/A	#N/A	#N/A	#N/A	#N/A	#N/A	#N/A	#N/A	#N/A	#N/A	#N/A	#N/A	#N/A	#N/A
						0.00452849	0	0.284235	1	0	0	0	147	#N/A	#N/A	#N/A	#N/A	#N/A	#N/A	#N/A	#N/A	#N/A	#N/A	#N/A	#N/A	#N/A	#N/A
						0.00452849	0	0.284235	1	0	0	0	148	#N/A	#N/A	#N/A	#N/A	#N/A	#N/A	#N/A	#N/A	#N/A	#N/A	#N/A	#N/A	#N/A	#N/A
						0.00452849	0	0.284235	1	0	0	0	149	#N/A	#N/A	#N/A	#N/A	#N/A	#N/A	#N/A	#N/A	#N/A	#N/A	#N/A	#N/A	#N/A	#N/A
						0.00452849	0	0.284235	1	0	0	0	150	#N/A	#N/A	#N/A	#N/A	#N/A	#N/A	#N/A	#N/A	#N/A	#N/A	#N/A	#N/A	#N/A	#N/A
						0.00452849	0	0.284235	1	0	0	0	151	#N/A	#N/A	#N/A	#N/A	#N/A	#N/A	#N/A	#N/A	#N/A	#N/A	#N/A	#N/A	#N/A	#N/A
						0.00452849	0	0.284235	1	0	0	0	152	#N/A	#N/A	#N/A	#N/A	#N/A	#N/A	#N/A	#N/A	#N/A	#N/A	#N/A	#N/A	#N/A	#N/A
						0.00452849	0	0.284235	1	0	0	0	153	#N/A	#N/A	#N/A	#N/A	#N/A	#N/A	#N/A	#N/A	#N/A	#N/A	#N/A	#N/A	#N/A	#N/A
						0.00452849	0	0.284235	1	0	0	0	154	#N/A	#N/A	#N/A	#N/A	#N/A	#N/A	#N/A	#N/A	#N/A	#N/A	#N/A	#N/A	#N/A	#N/A
						0.00452849	0	0.284235	1	0	0	0	155	#N/A	#N/A	#N/A	#N/A	#N/A	#N/A	#N/A	#N/A	#N/A	#N/A	#N/A	#N/A	#N/A	#N/A
						0.00452849	0	0.284235	1	0	0	0	156	#N/A	#N/A	#N/A	#N/A	#N/A	#N/A	#N/A	#N/A	#N/A	#N/A	#N/A	#N/A	#N/A	#N/A
						0.00452849	0	0.284235	1	0	0	0	157	#N/A	#N/A	#N/A	#N/A	#N/A	#N/A	#N/A	#N/A	#N/A	#N/A	#N/A	#N/A	#N/A	#N/A
						0.00452849	0	0.284235	1	0	0	0	158	#N/A	#N/A	#N/A	#N/A	#N/A	#N/A	#N/A	#N/A	#N/A	#N/A	#N/A	#N/A	#N/A	#N/A
						0.00452849	0	0.284235	1	0	0	0	159	#N/A	#N/A	#N/A	#N/A	#N/A	#N/A	#N/A	#N/A	#N/A	#N/A	#N/A	#N/A	#N/A	#N/A
						0.00452849	0	0.284235	1	0	0	0	160	#N/A	#N/A	#N/A	#N/A	#N/A	#N/A	#N/A	#N/A	#N/A	#N/A	#N/A	#N/A	#N/A	#N/A
						0.00452849	0	0.284235	1	0	0	0	161	#N/A	#N/A	#N/A	#N/A	#N/A	#N/A	#N/A	#N/A	#N/A	#N/A	#N/A	#N/A	#N/A	#N/A
						0.00452849	0	0.284235	1	0	0	0	162	#N/A	#N/A	#N/A	#N/A	#N/A	#N/A	#N/A	#N/A	#N/A	#N/A	#N/A	#N/A	#N/A	#N/A
						0.00452849	0	0.284235	1	0	0	0	163	#N/A	#N/A	#N/A	#N/A	#N/A	#N/A	#N/A	#N/A	#N/A	#N/A	#N/A	#N/A	#N/A	#N/A
						0.00452849	0	0.284235	1	0	0	0	164	#N/A	#N/A	#N/A	#N/A	#N/A	#N/A	#N/A	#N/A	#N/A	#N/A	#N/A	#N/A	#N/A	#N/A
						0.00452849	0	0.284235	1	0	0	0	165	#N/A	#N/A	#N/A	#N/A	#N/A	#N/A	#N/A	#N/A	#N/A	#N/A	#N/A	#N/A	#N/A	#N/A
						0.00452849	0	0.284235	1	0	0	0	166	#N/A	#N/A	#N/A	#N/A	#N/A	#N/A	#N/A	#N/A	#N/A	#N/A	#N/A	#N/A	#N/A	#N/A
						0.00452849	0	0.284235	1	0	0	0	167	#N/A	#N/A	#N/A	#N/A	#N/A	#N/A	#N/A	#N/A	#N/A	#N/A	#N/A	#N/A	#N/A	#N/A
						0.00452849	0	0.284235	1	0	0	0	168	#N/A	#N/A	#N/A	#N/A	#N/A	#N/A	#N/A	#N/A	#N/A	#N/A	#N/A	#N/A	#N/A	#N/A
						0.00452849	0	0.284235	1	0	0	0	169	#N/A	#N/A	#N/A	#N/A	#N/A	#N/A	#N/A	#N/A	#N/A	#N/A	#N/A	#N/A	#N/A	#N/A
						0.00452849	0	0.284235	1	0	0	0	170	#N/A	#N/A	#N/A	#N/A	#N/A	#N/A	#N/A	#N/A	#N/A	#N/A	#N/A	#N/A	#N/A	#N/A
						0.00452849	0	0.284235	1	0	0	0	171	#N/A	#N/A	#N/A	#N/A	#N/A	#N/A	#N/A	#N/A	#N/A	#N/A	#N/A	#N/A	#N/A	#N/A
						0.00452849	0	0.284235	1	0	0	0	172	#N/A	#N/A	#N/A	#N/A	#N/A	#N/A	#N/A	#N/A	#N/A	#N/A	#N/A	#N/A	#N/A	#N/A
						0.00452849	0	0.284235	1	0	0	0	173	#N/A	#N/A	#N/A	#N/A	#N/A	#N/A	#N/A	#N/A	#N/A	#N/A	#N/A	#N/A	#N/A	#N/A
						0.00452849	0	0.284235	1	0	0	0	174	#N/A	#N/A	#N/A	#N/A	#N/A	#N/A	#N/A	#N/A	#N/A	#N/A	#N/A	#N/A	#N/A	#N/A
						0.00452849	0	0.284235	1	0	0	0	175	#N/A	#N/A	#N/A	#N/A	#N/A	#N/A	#N/A	#N/A	#N/A	#N/A	#N/A	#N/A	#N/A	#N/A
						0.00452849	0	0.284235	1	0	0	0	176	#N/A	#N/A	#N/A	#N/A	#N/A	#N/A	#N/A	#N/A	#N/A	#N/A	#N/A	#N/A	#N/A	#N/A
						0.00452849	0	0.284235	1	0	0	0	177	#N/A	#N/A	#N/A	#N/A	#N/A	#N/A	#N/A	#N/A	#N/A	#N/A	#N/A	#N/A	#N/A	#N/A
						0.00452849	0	0.284235	1	0	0	0	178	#N/A	#N/A	#N/A	#N/A	#N/A	#N/A	#N/A	#N/A	#N/A	#N/A	#N/A	#N/A	#N/A	#N/A
						0.00452849	0	0.284235	1	0	0	0	179	#N/A	#N/A	#N/A	#N/A	#N/A	#N/A	#N/A	#N/A	#N/A	#N/A	#N/A	#N/A	#N/A	#N/A
						0.00452849	0	0.284235	1	0	0	0	180	#N/A	#N/A	#N/A	#N/A	#N/A	#N/A	#N/A	#N/A	#N/A	#N/A	#N/A	#N/A	#N/A	#N/A
						0.00452849	0	0.284235	1	0	0	0	181	#N/A	#N/A	#N/A	#N/A	#N/A	#N/A	#N/A	#N/A	#N/A	#N/A	#N/A	#N/A	#N/A	#N/A
						0.00452849	0	0.284235	1	0	0	0	182	#N/A	#N/A	#N/A	#N/A	#N/A	#N/A	#N/A	#N/A	#N/A	#N/A	#N/A	#N/A	#N/A	#N/A
						0.00452849	0	0.284235	1	0	0	0	183	#N/A	#N/A	#N/A	#N/A	#N/A	#N/A	#N/A	#N/A	#N/A	#N/A	#N/A	#N/A	#N/A	#N/A
						0.00452849	0	0.284235	1	0	0	0	184	#N/A	#N/A	#N/A	#N/A	#N/A	#N/A	#N/A	#N/A	#N/A	#N/A	#N/A	#N/A	#N/A	#N/A
						0.00452849	0	0.284235	1	0	0	0	185	#N/A	#N/A	#N/A	#N/A	#N/A	#N/A	#N/A	#N/A	#N/A	#N/A	#N/A	#N/A	#N/A	#N/A
						0.00452849	0	0.284235	1	0	0	0	186	#N/A	#N/A	#N/A	#N/A	#N/A	#N/A	#N/A	#N/A	#N/A	#N/A	#N/A	#N/A	#N/A	#N/A
						0.00452849	0	0.284235	1	0	0	0	187	#N/A	#N/A	#N/A	#N/A	#N/A	#N/A	#N/A	#N/A	#N/A	#N/A	#N/A	#N/A	#N/A	#N/A
						0.00452849	0	0.284235	1	0	0	0	188	#N/A	#N/A	#N/A	#N/A	#N/A	#N/A	#N/A	#N/A	#N/A	#N/A	#N/A	#N/A	#N/A	#N/A
						0.00452849	0	0.284235	1	0	0	0	189	#N/A	#N/A	#N/A	#N/A	#N/A	#N/A	#N/A	#N/A	#N/A	#N/A	#N/A	#N/A	#N/A	#N/A
						0.00452849	0	0.284235	1	0	0	0	190	#N/A	#N/A	#N/A	#N/A	#N/A	#N/A	#N/A	#N/A	#N/A	#N/A	#N/A	#N/A	#N/A	#N/A
						0.00452849	0	0.284235	1	0	0	0	191	#N/A	#N/A	#N/A	#N/A	#N/A	#N/A	#N/A	#N/A	#N/A	#N/A	#N/A	#N/A	#N/A	#N/A
						0.00452849	0	0.284235	1	0	0	0	192	#N/A	#N/A	#N/A	#N/A	#N/A	#N/A	#N/A	#N/A	#N/A	#N/A	#N/A	#N/A	#N/A	#N/A
						0.00452849	0	0.284235	1	0	0	0	193	#N/A	#N/A	#N/A	#N/A	#N/A	#N/A	#N/A	#N/A	#N/A	#N/A	#N/A	#N/A	#N/A	#N/A
						0.00452849	0	0.284235	1	0	0	0	194	#N/A	#N/A	#N/A	#N/A	#N/A	#N/A	#N/A	#N/A	#N/A	#N/A	#N/A	#N/A	#N/A	#N/A
						0.00452849	0	0.284235	1	0	0	0	195	#N/A	#N/A	#N/A	#N/A	#N/A	#N/A	#N/A	#N/A	#N/A	#N/A	#N/A	#N/A	#N/A	#N/A
						0.00452849	0	0.284235	1	0	0	0	196	#N/A	#N/A	#N/A	#N/A	#N/A	#N/A	#N/A	#N/A	#N/A	#N/A	#N/A	#N/A	#N/A	#N/A
						0.00452849	0	0.284235	1	0	0	0	197	#N/A	#N/A	#N/A	#N/A	#N/A	#N/A	#N/A	#N/A	#N/A	#N/A	#N/A	#N/A	#N/A	#N/A
						0.00452849	0	0.284235	1	0	0	0	198	#N/A	#N/A	#N/A	#N/A	#N/A	#N/A	#N/A	#N/A	#N/A	#N/A	#N/A	#N/A	#N/A	#N/A
						0.00452849	0	0.284235	1	0	0	0	199	#N/A	#N/A	#N/A	#N/A	#N/A	#N/A	#N/A	#N/A	#N/A	#N/A	#N/A	#N/A	#N/A	#N/A
						0.00452849	0	0.284235	1	0	0	0	200	#N/A	#N/A	#N/A	#N/A	#N/A	#N/A	#N/A	#N/A	#N/A	#N/A	#N/A	#N/A	#N/A	#N/A
						0.00452849	0	0.284235	1	0	0	0
						0.00452849	0	0.284235	1	0	0	0
						0.00452849	0	0.284235	1	0	0	0
						0.00452849	0	0.284235	1	0	0	0
						0.00452849	0	0.284235	1	0	0	0
						0.00452849	0	0.284235	1	0	0	0
						0.00452849	0	0.284235	1	0	0	0
						0.00452849	0	0.284235	1	0	0	0
						0.00452849	0	0.284235	1	0	0	0
						0.00452849	0	0.284235	1	0	0	0
						0.00452849	0	0.284235	1	0	0	0
						0.00452849	0	0.284235	1	0	0	0
						0.00452849	0	0.284235	1	0	0	0
						0.00452849	0	0.284235	1	0	0	0
						0.00452849	0	0.284235	1	0	0	0
						0.00452849	0	0.284235	1	0	0	0
						0.00452849	0	0.284235	1	0	0	0
						0.00452849	0	0.284235	1	0	0	0
						0.00452849	0	0.284235	1	0	0	0
						0.00452849	0	0.284235	1	0	0	0
						0.00452849	0	0.284235	1	0	0	0
						0.00452849	0	0.284235	1	0	0	0
						0.00452849	0	0.284235	1	0	0	0
						0.00452849	0	0.284235	1	0	0	0
						0.00452849	0	0.284235	1	0	0	0
						0.00452849	0	0.284235	1	0	0	0
						0.00452849	0	0.284235	1	0	0	0
						0.00452849	0	0.284235	1	0	0	0
						0.00452849	0	0.284235	1	0	0	0
						0.00452849	0	0.284235	1	0	0	0
						0.00452849	0	0.284235	1	0	0	0
						0.00452849	0	0.284235	1	0	0	0
						0.00452849	0	0.284235	1	0	0	0
						0.00452849	0	0.284235	1	0	0	0
						0.00452849	0	0.284235	1	0	0	0
						0.00452849	0	0.284235	1	0	0	0
						0.00452849	0	0.284235	1	0	0	0
						0.00452849	0	0.284235	1	0	0	0
						0.00452849	0	0.284235	1	0	0	0
						0.00452849	0	0.284235	1	0	0	0
						0.00452849	0	0.284235	1	0	0	0
						0.00452849	0	0.284235	1	0	0	0
						0.00452849	0	0.284235	1	0	0	0
						0.00452849	0	0.284235	1	0	0	0
						0.00452849	0	0.284235	1	0	0	0
						0.00452849	0	0.284235	1	0	0	0
						0.00452849	0	0.284235	1	0	0	0
						0.00452849	0	0.284235	1	0	0	0
						0.00452849	0	0.284235	1	0	0	0
						0.00452849	0	0.284235	1	0	0	0
						0.00452849	0	0.284235	1	0	0	0
						0.00452849	0	0.284235	1	0	0	0
						0.00452849	0	0.284235	1	0	0	0
						0.00452849	0	0.284235	1	0	0	0
						0.00452849	0	0.284235	1	0	0	0
						0.00452849	0	0.284235	1	0	0	0
						0.00452849	0	0.284235	1	0	0	0
						0.00452849	0	0.284235	1	0	0	0
						0.00452849	0	0.284235	1	0	0	0
						0.00452849	0	0.284235	1	0	0	0
						0.00452849	0	0.284235	1	0	0	0
						0.00452849	0	0.284235	1	0	0	0
						0.00452849	0	0.284235	1	0	0	0
						0.00452849	0	0.284235	1	0	0	0
						0.00452849	0	0.284235	1	0	0	0
						0.00452849	0	0.284235	1	0	0	0
						0.00452849	0	0.284235	1	0	0	0
						0.00452849	0	0.284235	1	0	0	0
						0.00452849	0	0.284235	1	0	0	0
						0.00452849	0	0.284235	1	0	0	0
						0.00452849	0	0.284235	1	0	0	0
						0.00452849	0	0.284235	1	0	0	0
						0.00452849	0	0.284235	1	0	0	0
						0.00452849	0	0.284235	1	0	0	0
						0.00452849	0	0.284235	1	0	0	0
						0.00452849	0	0.284235	1	0	0	0
						0.00452849	0	0.284235	1	0	0	0
						0.00452849	0	0.284235	1	0	0	0
						0.00452849	0	0.284235	1	0	0	0
						0.00452849	0	0.284235	1	0	0	0
						0.00452849	0	0.284235	1	0	0	0
						0.00452849	0	0.284235	1	0	0	0
						0.00452849	0	0.284235	1	0	0	0
						0.00452849	0	0.284235	1	0	0	0
						0.00452849	0	0.284235	1	0	0	0
						0.00452849	0	0.284235	1	0	0	0
						0.00452849	0	0.284235	1	0	0	0
						0.00452849	0	0.284235	1	0	0	0
						0.00452849	0	0.284235	1	0	0	0
						0.00452849	0	0.284235	1	0	0	0
						0.00452849	0	0.284235	1	0	0	0
						0.00452849	0	0.284235	1	0	0	0
						0.00452849	0	0.284235	1	0	0	0
						0.00452849	0	0.284235	1	0	0	0
						0.00452849	0	0.284235	1	0	0	0
						0.00452849	0	0.284235	1	0	0	0
						0.00452849	0	0.284235	1	0	0	0
						0.00452849	0	0.284235	1	0	0	0
						0.00452849	0	0.284235	1	0	0	0
						0.00452849	0	0.284235	1	0	0	0
						0.00452849	0	0.284235	1	0	0	0
						0.00452849	0	0.284235	1	0	0	0
						0.00452849	0	0.284235	1	0	0	0
						0.00452849	0	0.284235	1	0	0	0
						0.00452849	0	0.284235	1	0	0	0
						0.00452849	0	0.284235	1	0	0	0
						0.00452849	0	0.284235	1	0	0	0
						0.00452849	0	0.284235	1	0	0	0
						0.00452849	0	0.284235	1	0	0	0
						0.00452849	0	0.284235	1	0	0	0
						0.00452849	0	0.284235	1	0	0	0
						0.00452849	0	0.284235	1	0	0	0
						0.00452849	0	0.284235	1	0	0	0
						0.00452849	0	0.284235	1	0	0	0
						0.00452849	0	0.284235	1	0	0	0
						0.00452849	0	0.284235	1	0	0	0
						0.00452849	0	0.284235	1	0	0	0
						0.00452849	0	0.284235	1	0	0	0
						0.00452849	0	0.284235	1	0	0	0
						0.00452849	0	0.284235	1	0	0	0
						0.00452849	0	0.284235	1	0	0	0
						0.00452849	0	0.284235	1	0	0	0
						0.00452849	0	0.284235	1	0	0	0
						0.00452849	0	0.284235	1	0	0	0
						0.00452849	0	0.284235	1	0	0	0
						0.00452849	0	0.284235	1	0	0	0
						0.00452849	0	0.284235	1	0	0	0
						0.00452849	0	0.284235	1	0	0	0
						0.00452849	0	0.284235	1	0	0	0
						0.00452849	0	0.284235	1	0	0	0
						0.00452849	0	0.284235	1	0	0	0
						0.00452849	0	0.284235	1	0	0	0
						0.00452849	0	0.284235	1	0	0	0
						0.00452849	0	0.284235	1	0	0	0
						0.00452849	0	0.284235	1	0	0	0
						0.00452849	0	0.284235	1	0	0	0
						0.00452849	0	0.284235	1	0	0	0
						0.00452849	0	0.284235	1	0	0	0
						0.00452849	0	0.284235	1	0	0	0
						0.00452849	0	0.284235	1	0	0	0
						0.00452849	0	0.284235	1	0	0	0
						0.00452849	0	0.284235	1	0	0	0
						0.00452849	0	0.284235	1	0	0	0
						0.00452849	0	0.284235	1	0	0	0
						0.00452849	0	0.284235	1	0	0	0
						0.00452849	0	0.284235	1	0	0	0
						0.00452849	0	0.284235	1	0	0	0
						0.00452849	0	0.284235	1	0	0	0
						0.00452849	0	0.284235	1	0	0	0
						0.00452849	0	0.284235	1	0	0	0
						0.00452849	0	0.284235	1	0	0	0
						0.00452849	0	0.284235	1	0	0	0
						0.00452849	0	0.284235	1	0	0	0
						0.00452849	0	0.284235	1	0	0	0
						0.00452849	0	0.284235	1	0	0	0
						0.00452849	0	0.284235	1	0	0	0
						0.00452849	0	0.284235	1	0	0	0
						0.00452849	0	0.284235	1	0	0	0
						0.00452849	0	0.284235	1	0	0	0
						0.00452849	0	0.284235	1	0	0	0
						0.00452849	0	0.284235	1	0	0	0
						0.00452849	0	0.284235	1	0	0	0
						0.00452849	0	0.284235	1	0	0	0
						0.00452849	0	0.284235	1	0	0	0
						0.00452849	0	0.284235	1	0	0	0
						0.00452849	0	0.284235	1	0	0	0
						0.00452849	0	0.284235	1	0	0	0
						0.00452849	0	0.284235	1	0	0	0
						0.00452849	0	0.284235	1	0	0	0
						0.00452849	0	0.284235	1	0	0	0
						0.00452849	0	0.284235	1	0	0	0
						0.00452849	0	0.284235	1	0	0	0
						0.00452849	0	0.284235	1	0	0	0
						0.00452849	0	0.284235	1	0	0	0
						0.00452849	0	0.284235	1	0	0	0
						0.00452849	0	0.284235	1	0	0	0
						0.00452849	0	0.284235	1	0	0	0
						0.00452849	0	0.284235	1	0	0	0
						0.00452849	0	0.284235	1	0	0	0
						0.00452849	0	0.284235	1	0	0	0
						0.00452849	0	0.284235	1	0	0	0
						0.00452849	0	0.284235	1	0	0	0
						0.00452849	0	0.284235	1	0	0	0
						0.00452849	0	0.284235	1	0	0	0
						0.00452849	0	0.284235	1	0	0	0
						0.00452849	0	0.284235	1	0	0	0
						0.00452849	0	0.284235	1	0	0	0
						0.00452849	0	0.284235	1	0	0	0
						0.00452849	0	0.284235	1	0	0	0
						0.00452849	0	0.284235	1	0	0	0
						0.00452849	0	0.284235	1	0	0	0
						0.00452849	0	0.284235	1	0	0	0
						0.00452849	0	0.284235	1	0	0	0
						0.00452849	0	0.284235	1	0	0	0
						0.00452849	0	0.284235	1	0	0	0
						0.00452849	0	0.284235	1	0	0	0
						0.00452849	0	0.284235	1	0	0	0
						0.00452849	0	0.284235	1	0	0	0
						0.00452849	0	0.284235	1	0	0	0
						0.00452849	0	0.284235	1	0	0	0
						0.00452849	0	0.284235	1	0	0	0
						0.00452849	0	0.284235	1	0	0	0
						0.00452849	0	0.284235	1	0	0	0
						0.00452849	0	0.284235	1	0	0	0
						0.00452849	0	0.284235	1	0	0	0
						0.00452849	0	0.284235	1	0	0	0
						0.00452849	0	0.284235	1	0	0	0
						0.00452849	0	0.284235	1	0	0	0
						0.00452849	0	0.284235	1	0	0	0
						0.00452849	0	0.284235	1	0	0	0
						0.00452849	0	0.284235	1	0	0	0
						0.00452849	0	0.284235	1	0	0	0
						0.00452849	0	0.284235	1	0	0	0
						0.00452849	0	0.284235	1	0	0	0
						0.00452849	0	0.284235	1	0	0	0
						0.00452849	0	0.284235	1	0	0	0
						0.00452849	0	0.284235	1	0	0	0
						0.00452849	0	0.284235	1	0	0	0
						0.00452849	0	0.284235	1	0	0	0
						0.00452849	0	0.284235	1	0	0	0
						0.00452849	0	0.284235	1	0	0	0
						0.00452849	0	0.284235	1	0	0	0
						0.00452849	0	0.284235	1	0	0	0
						0.00452849	0	0.284235	1	0	0	0
						0.00452849	0	0.284235	1	0	0	0
						0.00452849	0	0.284235	1	0	0	0
						0.00452849	0	0.284235	1	0	0	0
						0.00452849	0	0.284235	1	0	0	0
						0.00452849	0	0.284235	1	0	0	0
						0.00452849	0	0.284235	1	0	0	0
						0.00452849	0	0.284235	1	0	0	0
						0.00452849	0	0.284235	1	0	0	0
						0.00452849	0	0.284235	1	0	0	0
						0.00452849	0	0.284235	1	0	0	0
						0.00452849	0	0.284235	1	0	0	0
						0.00452849	0	0.284235	1	0	0	0
						0.00452849	0	0.284235	1	0	0	0
						0.00452849	0	0.284235	1	0	0	0
						0.00452849	0	0.284235	1	0	0	0
						0.00452849	0	0.284235	1	0	0	0
						0.00452849	0	0.284235	1	0	0	0
						0.00452849	0	0.284235	1	0	0	0
						0.00452849	0	0.284235	1	0	0	0
						0.00452849	0	0.284235	1	0	0	0
						0.00452849	0	0.284235	1	0	0	0
						0.00452849	0	0.284235	1	0	0	0
						0.00452849	0	0.284235	1	0	0	0
						0.00452849	0	0.284235	1	0	0	0
						0.00452849	0	0.284235	1	0	0	0
						0.00452849	0	0.284235	1	0	0	0
						0.00452849	0	0.284235	1	0	0	0
						0.00452849	0	0.284235	1	0	0	0
						0.00452849	0	0.284235	1	0	0	0
						0.00452849	0	0.284235	1	0	0	0
						0.00452849	0	0.284235	1	0	0	0
						0.00452849	0	0.284235	1	0	0	0
						0.00452849	0	0.284235	1	0	0	0
						0.00452849	0	0.284235	1	0	0	0
						0.00452849	0	0.284235	1	0	0	0
						0.00452849	0	0.284235	1	0	0	0
						0.00452849	0	0.284235	1	0	0	0
						0.00452849	0	0.284235	1	0	0	0
						0.00452849	0	0.284235	1	0	0	0
						0.00452849	0	0.284235	1	0	0	0
						0.00452849	0	0.284235	1	0	0	0
						0.00452849	0	0.284235	1	0	0	0
						0.00452849	0	0.284235	1	0	0	0
						0.00452849	0	0.284235	1	0	0	0
						0.00452849	0	0.284235	1	0	0	0
						0.00452849	0	0.284235	1	0	0	0
						0.00452849	0	0.284235	1	0	0	0
						0.00452849	0	0.284235	1	0	0	0
						0.00452849	0	0.284235	1	0	0	0
						0.00452849	0	0.284235	1	0	0	0
						0.00452849	0	0.284235	1	0	0	0
						0.00452849	0	0.284235	1	0	0	0
						0.00452849	0	0.284235	1	0	0	0
						0.00452849	0	0.284235	1	0	0	0
						0.00452849	0	0.284235	1	0	0	0
						0.00452849	0	0.284235	1	0	0	0
						0.00452849	0	0.284235	1	0	0	0
						0.00452849	0	0.284235	1	0	0	0
						0.00452849	0	0.284235	1	0	0	0
						0.00452849	0	0.284235	1	0	0	0
						0.00452849	0	0.284235	1	0	0	0
						0.00452849	0	0.284235	1	0	0	0
						0.00452849	0	0.284235	1	0	0	0
						0.00452849	0	0.284235	1	0	0	0
						0.00452849	0	0.284235	1	0	0	0
						0.00452849	0	0.284235	1	0	0	0
						0.00452849	0	0.284235	1	0	0	0
						0.00452849	0	0.284235	1	0	0	0
						0.00452849	0	0.284235	1	0	0	0
						0.00452849	0	0.284235	1	0	0	0
						0.00452849	0	0.284235	1	0	0	0
						0.00452849	0	0.284235	1	0	0	0
						0.00452849	0	0.284235	1	0	0	0
						0.00452849	0	0.284235	1	0	0	0
						0.00452849	0	0.284235	1	0	0	0
						0.00452849	0	0.284235	1	0	0	0
						0.00452849	0	0.284235	1	0	0	0
						0.00452849	0	0.284235	1	0	0	0
						0.00452849	0	0.284235	1	0	0	0
						0.00452849	0	0.284235	1	0	0	0
						0.00452849	0	0.284235	1	0	0	0
						0.00452849	0	0.284235	1	0	0	0
						0.00452849	0	0.284235	1	0	0	0
						0.00452849	0	0.284235	1	0	0	0
						0.00452849	0	0.284235	1	0	0	0
						0.00452849	0	0.284235	1	0	0	0
						0.00452849	0	0.284235	1	0	0	0
						0.00452849	0	0.284235	1	0	0	0
						0.00452849	0	0.284235	1	0	0	0
						0.00452849	0	0.284235	1	0	0	0
						0.00452849	0	0.284235	1	0	0	0
						0.00452849	0	0.284235	1	0	0	0
						0.00452849	0	0.284235	1	0	0	0
						0.00452849	0	0.284235	1	0	0	0
						0.00452849	0	0.284235	1	0	0	0
						0.00452849	0	0.284235	1	0	0	0
						0.00452849	0	0.284235	1	0	0	0
						0.00452849	0	0.284235	1	0	0	0
						0.00452849	0	0.284235	1	0	0	0
						0.00452849	0	0.284235	1	0	0	0
						0.00452849	0	0.284235	1	0	0	0
						0.00452849	0	0.284235	1	0	0	0
						0.00452849	0	0.284235	1	0	0	0
						0.00452849	0	0.284235	1	0	0	0
						0.00452849	0	0.284235	1	0	0	0
						0.00452849	0	0.284235	1	0	0	0
						0.00452849	0	0.284235	1	0	0	0
						0.00452849	0	0.284235	1	0	0	0
						0.00452849	0	0.284235	1	0	0	0
						0.00452849	0	0.284235	1	0	0	0
						0.00452849	0	0.284235	1	0	0	0
						0.00452849	0	0.284235	1	0	0	0
						0.00452849	0	0.284235	1	0	0	0
						0.00452849	0	0.284235	1	0	0	0
						0.00452849	0	0.284235	1	0	0	0
						0.00452849	0	0.284235	1	0	0	0
						0.00452849	0	0.284235	1	0	0	0
						0.00452849	0	0.284235	1	0	0	0
						0.00452849	0	0.284235	1	0	0	0
						0.00452849	0	0.284235	1	0	0	0
						0.00452849	0	0.284235	1	0	0	0
						0.00452849	0	0.284235	1	0	0	0
						0.00452849	0	0.284235	1	0	0	0
						0.00452849	0	0.284235	1	0	0	0
						0.00452849	0	0.284235	1	0	0	0
						0.00452849	0	0.284235	1	0	0	0
						0.00452849	0	0.284235	1	0	0	0
						0.00452849	0	0.284235	1	0	0	0
						0.00452849	0	0.284235	1	0	0	0
						0.00452849	0	0.284235	1	0	0	0
						0.00452849	0	0.284235	1	0	0	0
						0.00452849	0	0.284235	1	0	0	0
						0.00452849	0	0.284235	1	0	0	0
						0.00452849	0	0.284235	1	0	0	0
						0.00452849	0	0.284235	1	0	0	0
						0.00452849	0	0.284235	1	0	0	0
						0.00452849	0	0.284235	1	0	0	0
						0.00452849	0	0.284235	1	0	0	0
						0.00452849	0	0.284235	1	0	0	0
						0.00452849	0	0.284235	1	0	0	0
						0.00452849	0	0.284235	1	0	0	0
						0.00452849	0	0.284235	1	0	0	0
						0.00452849	0	0.284235	1	0	0	0
						0.00452849	0	0.284235	1	0	0	0
						0.00452849	0	0.284235	1	0	0	0
						0.00452849	0	0.284235	1	0	0	0
						0.00452849	0	0.284235	1	0	0	0
						0.00452849	0	0.284235	1	0	0	0
						0.00452849	0	0.284235	1	0	0	0
						0.00452849	0	0.284235	1	0	0	0
						0.00452849	0	0.284235	1	0	0	0
						0.00452849	0	0.284235	1	0	0	0
						0.00452849	0	0.284235	1	0	0	0
						0.00452849	0	0.284235	1	0	0	0
						0.00452849	0	0.284235	1	0	0	0
						0.00452849	0	0.284235	1	0	0	0
						0.00452849	0	0.284235	1	0	0	0
						0.00452849	0	0.284235	1	0	0	0
						0.00452849	0	0.284235	1	0	0	0
						0.00452849	0	0.284235	1	0	0	0
						0.00452849	0	0.284235	1	0	0	0
						0.00452849	0	0.284235	1	0	0	0
						0.00452849	0	0.284235	1	0	0	0
						0.00452849	0	0.284235	1	0	0	0
						0.00452849	0	0.284235	1	0	0	0
						0.00452849	0	0.284235	1	0	0	0
						0.00452849	0	0.284235	1	0	0	0
						0.00452849	0	0.284235	1	0	0	0
						0.00452849	0	0.284235	1	0	0	0
						0.00452849	0	0.284235	1	0	0	0
						0.00452849	0	0.284235	1	0	0	0
						0.00452849	0	0.284235	1	0	0	0
						0.00452849	0	0.284235	1	0	0	0
						0.00452849	0	0.284235	1	0	0	0
						0.00452849	0	0.284235	1	0	0	0
						0.00452849	0	0.284235	1	0	0	0
						0.00452849	0	0.284235	1	0	0	0
						0.00452849	0	0.284235	1	0	0	0
						0.00452849	0	0.284235	1	0	0	0
						0.00452849	0	0.284235	1	0	0	0
						0.00452849	0	0.284235	1	0	0	0
						0.00452849	0	0.284235	1	0	0	0
						0.00452849	0	0.284235	1	0	0	0
						0.00452849	0	0.284235	1	0	0	0
						0.00452849	0	0.284235	1	0	0	0
						0.00452849	0	0.284235	1	0	0	0
						0.00452849	0	0.284235	1	0	0	0
						0.00452849	0	0.284235	1	0	0	0
						0.00452849	0	0.284235	1	0	0	0
						0.00452849	0	0.284235	1	0	0	0
						0.00452849	0	0.284235	1	0	0	0
						0.00452849	0	0.284235	1	0	0	0
						0.00452849	0	0.284235	1	0	0	0
						0.00452849	0	0.284235	1	0	0	0
						0.00452849	0	0.284235	1	0	0	0
						0.00452849	0	0.284235	1	0	0	0
						0.00452849	0	0.284235	1	0	0	0
						0.00452849	0	0.284235	1	0	0	0
						0.00452849	0	0.284235	1	0	0	0
						0.00452849	0	0.284235	1	0	0	0
						0.00452849	0	0.284235	1	0	0	0
						0.00452849	0	0.284235	1	0	0	0
						0.00452849	0	0.284235	1	0	0	0
						0.00452849	0	0.284235	1	0	0	0
						0.00452849	0	0.284235	1	0	0	0
						0.00452849	0	0.284235	1	0	0	0
						0.00452849	0	0.284235	1	0	0	0
						0.00452849	0	0.284235	1	0	0	0
						0.00452849	0	0.284235	1	0	0	0
						0.00452849	0	0.284235	1	0	0	0
						0.00452849	0	0.284235	1	0	0	0
						0.00452849	0	0.284235	1	0	0	0
						0.00452849	0	0.284235	1	0	0	0
						0.00452849	0	0.284235	1	0	0	0
						0.00452849	0	0.284235	1	0	0	0
						0.00452849	0	0.284235	1	0	0	0
						0.00452849	0	0.284235	1	0	0	0
						0.00452849	0	0.284235	1	0	0	0
						0.00452849	0	0.284235	1	0	0	0
						0.00452849	0	0.284235	1	0	0	0
						0.00452849	0	0.284235	1	0	0	0
						0.00452849	0	0.284235	1	0	0	0
						0.00452849	0	0.284235	1	0	0	0
						0.00452849	0	0.284235	1	0	0	0
						0.00452849	0	0.284235	1	0	0	0
						0.00452849	0	0.284235	1	0	0	0
						0.00452849	0	0.284235	1	0	0	0
						0.00452849	0	0.284235	1	0	0	0
						0.00452849	0	0.284235	1	0	0	0
						0.00452849	0	0.284235	1	0	0	0
						0.00452849	0	0.284235	1	0	0	0
						0.00452849	0	0.284235	1	0	0	0
						0.00452849	0	0.284235	1	0	0	0
						0.00452849	0	0.284235	1	0	0	0
						0.00452849	0	0.284235	1	0	0	0
						0.00452849	0	0.284235	1	0	0	0
						0.00452849	0	0.284235	1	0	0	0
						0.00452849	0	0.284235	1	0	0	0
						0.00452849	0	0.284235	1	0	0	0
						0.00452849	0	0.284235	1	0	0	0
						0.00452849	0	0.284235	1	0	0	0
						0.00452849	0	0.284235	1	0	0	0
						0.00452849	0	0.284235	1	0	0	0
						0.00452849	0	0.284235	1	0	0	0
						0.00452849	0	0.284235	1	0	0	0
						0.00452849	0	0.284235	1	0	0	0
						0.00452849	0	0.284235	1	0	0	0
						0.00452849	0	0.284235	1	0	0	0
						0.00452849	0	0.284235	1	0	0	0
						0.00452849	0	0.284235	1	0	0	0
						0.00452849	0	0.284235	1	0	0	0
						0.00452849	0	0.284235	1	0	0	0
						0.00452849	0	0.284235	1	0	0	0
						0.00452849	0	0.284235	1	0	0	0
						0.00452849	0	0.284235	1	0	0	0
						0.00452849	0	0.284235	1	0	0	0
						0.00452849	0	0.284235	1	0	0	0
						0.00452849	0	0.284235	1	0	0	0
						0.00452849	0	0.284235	1	0	0	0
						0.00452849	0	0.284235	1	0	0	0
						0.00452849	0	0.284235	1	0	0	0
						0.00452849	0	0.284235	1	0	0	0
						0.00452849	0	0.284235	1	0	0	0
						0.00452849	0	0.284235	1	0	0	0
						0.00452849	0	0.284235	1	0	0	0
						0.00452849	0	0.284235	1	0	0	0
						0.00452849	0	0.284235	1	0	0	0
						0.00452849	0	0.284235	1	0	0	0
						0.00452849	0	0.284235	1	0	0	0
						0.00452849	0	0.284235	1	0	0	0
						0.00452849	0	0.284235	1	0	0	0
						0.00452849	0	0.284235	1	0	0	0
						0.00452849	0	0.284235	1	0	0	0
						0.00452849	0	0.284235	1	0	0	0
						0.00452849	0	0.284235	1	0	0	0
						0.00452849	0	0.284235	1	0	0	0
						0.00452849	0	0.284235	1	0	0	0
						0.00452849	0	0.284235	1	0	0	0
						0.00452849	0	0.284235	1	0	0	0
						0.00452849	0	0.284235	1	0	0	0
						0.00452849	0	0.284235	1	0	0	0
						0.00452849	0	0.284235	1	0	0	0
						0.00452849	0	0.284235	1	0	0	0
						0.00452849	0	0.284235	1	0	0	0
						0.00452849	0	0.284235	1	0	0	0
						0.00452849	0	0.284235	1	0	0	0
						0.00452849	0	0.284235	1	0	0	0
						0.00452849	0	0.284235	1	0	0	0
						0.00452849	0	0.284235	1	0	0	0
						0.00452849	0	0.284235	1	0	0	0
						0.00452849	0	0.284235	1	0	0	0
						0.00452849	0	0.284235	1	0	0	0
						0.00452849	0	0.284235	1	0	0	0
						0.00452849	0	0.284235	1	0	0	0
						0.00452849	0	0.284235	1	0	0	0
						0.00452849	0	0.284235	1	0	0	0
						0.00452849	0	0.284235	1	0	0	0
						0.00452849	0	0.284235	1	0	0	0
						0.00452849	0	0.284235	1	0	0	0
						0.00452849	0	0.284235	1	0	0	0
						0.00452849	0	0.284235	1	0	0	0
						0.00452849	0	0.284235	1	0	0	0
						0.00452849	0	0.284235	1	0	0	0
						0.00452849	0	0.284235	1	0	0	0
						0.00452849	0	0.284235	1	0	0	0
						0.00452849	0	0.284235	1	0	0	0
						0.00452849	0	0.284235	1	0	0	0
						0.00452849	0	0.284235	1	0	0	0
						0.00452849	0	0.284235	1	0	0	0
						0.00452849	0	0.284235	1	0	0	0
						0.00452849	0	0.284235	1	0	0	0
						0.00452849	0	0.284235	1	0	0	0
						0.00452849	0	0.284235	1	0	0	0
						0.00452849	0	0.284235	1	0	0	0
						0.00452849	0	0.284235	1	0	0	0
						0.00452849	0	0.284235	1	0	0	0
						0.00452849	0	0.284235	1	0	0	0
						0.00452849	0	0.284235	1	0	0	0
						0.00452849	0	0.284235	1	0	0	0
						0.00452849	0	0.284235	1	0	0	0
						0.00452849	0	0.284235	1	0	0	0
						0.00452849	0	0.284235	1	0	0	0
						0.00452849	0	0.284235	1	0	0	0
						0.00452849	0	0.284235	1	0	0	0
						0.00452849	0	0.284235	1	0	0	0
						0.00452849	0	0.284235	1	0	0	0
						0.00452849	0	0.284235	1	0	0	0
						0.00452849	0	0.284235	1	0	0	0
						0.00452849	0	0.284235	1	0	0	0
						0.00452849	0	0.284235	1	0	0	0
						0.00452849	0	0.284235	1	0	0	0
						0.00452849	0	0.284235	1	0	0	0
						0.00452849	0	0.284235	1	0	0	0
						0.00452849	0	0.284235	1	0	0	0
						0.00452849	0	0.284235	1	0	0	0
						0.00452849	0	0.284235	1	0	0	0
						0.00452849	0	0.284235	1	0	0	0
						0.00452849	0	0.284235	1	0	0	0
						0.00452849	0	0.284235	1	0	0	0
						0.00452849	0	0.284235	1	0	0	0
						0.00452849	0	0.284235	1	0	0	0
						0.00452849	0	0.284235	1	0	0	0
						0.00452849	0	0.284235	1	0	0	0
						0.00452849	0	0.284235	1	0	0	0
						0.00452849	0	0.284235	1	0	0	0
						0.00452849	0	0.284235	1	0	0	0
						0.00452849	0	0.284235	1	0	0	0
						0.00452849	0	0.284235	1	0	0	0
						0.00452849	0	0.284235	1	0	0	0
						0.00452849	0	0.284235	1	0	0	0
						0.00452849	0	0.284235	1	0	0	0
						0.00452849	0	0.284235	1	0	0	0
						0.00452849	0	0.284235	1	0	0	0
						0.00452849	0	0.284235	1	0	0	0
						0.00452849	0	0.284235	1	0	0	0
						0.00452849	0	0.284235	1	0	0	0
						0.00452849	0	0.284235	1	0	0	0
						0.00452849	0	0.284235	1	0	0	0
						0.00452849	0	0.284235	1	0	0	0
						0.00452849	0	0.284235	1	0	0	0
						0.00452849	0	0.284235	1	0	0	0
						0.00452849	0	0.284235	1	0	0	0
						0.00452849	0	0.284235	1	0	0	0
						0.00452849	0	0.284235	1	0	0	0
						0.00452849	0	0.284235	1	0	0	0
						0.00452849	0	0.284235	1	0	0	0
						0.00452849	0	0.284235	1	0	0	0
						0.00452849	0	0.284235	1	0	0	0
						0.00452849	0	0.284235	1	0	0	0
						0.00452849	0	0.284235	1	0	0	0
						0.00452849	0	0.284235	1	0	0	0
						0.00452849	0	0.284235	1	0	0	0
						0.00452849	0	0.284235	1	0	0	0
						0.00452849	0	0.284235	1	0	0	0
						0.00452849	0	0.284235	1	0	0	0
						0.00452849	0	0.284235	1	0	0	0
						0.00452849	0	0.284235	1	0	0	0
						0.00452849	0	0.284235	1	0	0	0
						0.00452849	0	0.284235	1	0	0	0
						0.00452849	0	0.284235	1	0	0	0
						0.00452849	0	0.284235	1	0	0	0
						0.00452849	0	0.284235	1	0	0	0
						0.00452849	0	0.284235	1	0	0	0
						0.00452849	0	0.284235	1	0	0	0
						0.00452849	0	0.284235	1	0	0	0
						0.00452849	0	0.284235	1	0	0	0
						0.00452849	0	0.284235	1	0	0	0
						0.00452849	0	0.284235	1	0	0	0
						0.00452849	0	0.284235	1	0	0	0
						0.00452849	0	0.284235	1	0	0	0
						0.00452849	0	0.284235	1	0	0	0
						0.00452849	0	0.284235	1	0	0	0
						0.00452849	0	0.284235	1	0	0	0
						0.00452849	0	0.284235	1	0	0	0
						0.00452849	0	0.284235	1	0	0	0
						0.00452849	0	0.284235	1	0	0	0
						0.00452849	0	0.284235	1	0	0	0
						0.00452849	0	0.284235	1	0	0	0
						0.00452849	0	0.284235	1	0	0	0
						0.00452849	0	0.284235	1	0	0	0
						0.00452849	0	0.284235	1	0	0	0
						0.00452849	0	0.284235	1	0	0	0
						0.00452849	0	0.284235	1	0	0	0
						0.00452849	0	0.284235	1	0	0	0
						0.00452849	0	0.284235	1	0	0	0
						0.00452849	0	0.284235	1	0	0	0
						0.00452849	0	0.284235	1	0	0	0
						0.00452849	0	0.284235	1	0	0	0
						0.00452849	0	0.284235	1	0	0	0
						0.00452849	0	0.284235	1	0	0	0
						0.00452849	0	0.284235	1	0	0	0
						0.00452849	0	0.284235	1	0	0	0
						0.00452849	0	0.284235	1	0	0	0
						0.00452849	0	0.284235	1	0	0	0
						0.00452849	0	0.284235	1	0	0	0
						0.00452849	0	0.284235	1	0	0	0
						0.00452849	0	0.284235	1	0	0	0
						0.00452849	0	0.284235	1	0	0	0
						0.00452849	0	0.284235	1	0	0	0
						0.00452849	0	0.284235	1	0	0	0
						0.00452849	0	0.284235	1	0	0	0
						0.00452849	0	0.284235	1	0	0	0
						0.00452849	0	0.284235	1	0	0	0
						0.00452849	0	0.284235	1	0	0	0
						0.00452849	0	0.284235	1	0	0	0
						0.00452849	0	0.284235	1	0	0	0
						0.00452849	0	0.284235	1	0	0	0
						0.00452849	0	0.284235	1	0	0	0
						0.00452849	0	0.284235	1	0	0	0
						0.00452849	0	0.284235	1	0	0	0
						0.00452849	0	0.284235	1	0	0	0
						0.00452849	0	0.284235	1	0	0	0
						0.00452849	0	0.284235	1	0	0	0
						0.00452849	0	0.284235	1	0	0	0
						0.00452849	0	0.284235	1	0	0	0
						0.00452849	0	0.284235	1	0	0	0
						0.00452849	0	0.284235	1	0	0	0
						0.00452849	0	0.284235	1	0	0	0
						0.00452849	0	0.284235	1	0	0	0
						0.00452849	0	0.284235	1	0	0	0
						0.00452849	0	0.284235	1	0	0	0
						0.00452849	0	0.284235	1	0	0	0
						0.00452849	0	0.284235	1	0	0	0
						0.00452849	0	0.284235	1	0	0	0
						0.00452849	0	0.284235	1	0	0	0
						0.00452849	0	0.284235	1	0	0	0
						0.00452849	0	0.284235	1	0	0	0
						0.00452849	0	0.284235	1	0	0	0
						0.00452849	0	0.284235	1	0	0	0
						0.00452849	0	0.284235	1	0	0	0
						0.00452849	0	0.284235	1	0	0	0
						0.00452849	0	0.284235	1	0	0	0
						0.00452849	0	0.284235	1	0	0	0
						0.00452849	0	0.284235	1	0	0	0
						0.00452849	0	0.284235	1	0	0	0
						0.00452849	0	0.284235	1	0	0	0
						0.00452849	0	0.284235	1	0	0	0
						0.00452849	0	0.284235	1	0	0	0
						0.00452849	0	0.284235	1	0	0	0
						0.00452849	0	0.284235	1	0	0	0
						0.00452849	0	0.284235	1	0	0	0
						0.00452849	0	0.284235	1	0	0	0
						0.00452849	0	0.284235	1	0	0	0
						0.00452849	0	0.284235	1	0	0	0
						0.00452849	0	0.284235	1	0	0	0
						0.00452849	0	0.284235	1	0	0	0
						0.00452849	0	0.284235	1	0	0	0
						0.00452849	0	0.284235	1	0	0	0
						0.00452849	0	0.284235	1	0	0	0
						0.00452849	0	0.284235	1	0	0	0
						0.00452849	0	0.284235	1	0	0	0
						0.00452849	0	0.284235	1	0	0	0
						0.00452849	0	0.284235	1	0	0	0
						0.00452849	0	0.284235	1	0	0	0
						0.00452849	0	0.284235	1	0	0	0
						0.00452849	0	0.284235	1	0	0	0
						0.00452849	0	0.284235	1	0	0	0
						0.00452849	0	0.284235	1	0	0	0
						0.00452849	0	0.284235	1	0	0	0
						0.00452849	0	0.284235	1	0	0	0
						0.00452849	0	0.284235	1	0	0	0
						0.00452849	0	0.284235	1	0	0	0
						0.00452849	0	0.284235	1	0	0	0
						0.00452849	0	0.284235	1	0	0	0
						0.00452849	0	0.284235	1	0	0	0
						0.00452849	0	0.284235	1	0	0	0
						0.00452849	0	0.284235	1	0	0	0
						0.00452849	0	0.284235	1	0	0	0
						0.00452849	0	0.284235	1	0	0	0
						0.00452849	0	0.284235	1	0	0	0
						0.00452849	0	0.284235	1	0	0	0
						0.00452849	0	0.284235	1	0	0	0
						0.00452849	0	0.284235	1	0	0	0
						0.00452849	0	0.284235	1	0	0	0
						0.00452849	0	0.284235	1	0	0	0
						0.00452849	0	0.284235	1	0	0	0
						0.00452849	0	0.284235	1	0	0	0
						0.00452849	0	0.284235	1	0	0	0
						0.00452849	0	0.284235	1	0	0	0
						0.00452849	0	0.284235	1	0	0	0
						0.00452849	0	0.284235	1	0	0	0
						0.00452849	0	0.284235	1	0	0	0
						0.00452849	0	0.284235	1	0	0	0
						0.00452849	0	0.284235	1	0	0	0
						0.00452849	0	0.284235	1	0	0	0
						0.00452849	0	0.284235	1	0	0	0
						0.00452849	0	0.284235	1	0	0	0
						0.00452849	0	0.284235	1	0	0	0
						0.00452849	0	0.284235	1	0	0	0
						0.00452849	0	0.284235	1	0	0	0
						0.00452849	0	0.284235	1	0	0	0
						0.00452849	0	0.284235	1	0	0	0
						0.00452849	0	0.284235	1	0	0	0
						0.00452849	0	0.284235	1	0	0	0
						0.00452849	0	0.284235	1	0	0	0
						0.00452849	0	0.284235	1	0	0	0
						0.00452849	0	0.284235	1	0	0	0
						0.00452849	0	0.284235	1	0	0	0
						0.00452849	0	0.284235	1	0	0	0
						0.00452849	0	0.284235	1	0	0	0
						0.00452849	0	0.284235	1	0	0	0
						0.00452849	0	0.284235	1	0	0	0
						0.00452849	0	0.284235	1	0	0	0
						0.00452849	0	0.284235	1	0	0	0
						0.00452849	0	0.284235	1	0	0	0
						0.00452849	0	0.284235	1	0	0	0
						0.00452849	0	0.284235	1	0	0	0
						0.00452849	0	0.284235	1	0	0	0
						0.00452849	0	0.284235	1	0	0	0
						0.00452849	0	0.284235	1	0	0	0
						0.00452849	0	0.284235	1	0	0	0
						0.00452849	0	0.284235	1	0	0	0
						0.00452849	0	0.284235	1	0	0	0
						0.00452849	0	0.284235	1	0	0	0
						0.00452849	0	0.284235	1	0	0	0
						0.00452849	0	0.284235	1	0	0	0
						0.00452849	0	0.284235	1	0	0	0
						0.00452849	0	0.284235	1	0	0	0
						0.00452849	0	0.284235	1	0	0	0
						0.00452849	0	0.284235	1	0	0	0
						0.00452849	0	0.284235	1	0	0	0
						0.00452849	0	0.284235	1	0	0	0
						0.00452849	0	0.284235	1	0	0	0
						0.00452849	0	0.284235	1	0	0	0
						0.00452849	0	0.284235	1	0	0	0
						0.00452849	0	0.284235	1	0	0	0
						0.00452849	0	0.284235	1	0	0	0
						0.00452849	0	0.284235	1	0	0	0
						0.00452849	0	0.284235	1	0	0	0
						0.00452849	0	0.284235	1	0	0	0
						0.00452849	0	0.284235	1	0	0	0
						0.00452849	0	0.284235	1	0	0	0
						0.00452849	0	0.284235	1	0	0	0
						0.00452849	0	0.284235	1	0	0	0
						0.00452849	0	0.284235	1	0	0	0
						0.00452849	0	0.284235	1	0	0	0
						0.00452849	0	0.284235	1	0	0	0
						0.00452849	0	0.284235	1	0	0	0
						0.00452849	0	0.284235	1	0	0	0
						0.00452849	0	0.284235	1	0	0	0
						0.00452849	0	0.284235	1	0	0	0
						0.00452849	0	0.284235	1	0	0	0
						0.00452849	0	0.284235	1	0	0	0
						0.00452849	0	0.284235	1	0	0	0
						0.00452849	0	0.284235	1	0	0	0
						0.00452849	0	0.284235	1	0	0	0
						0.00452849	0	0.284235	1	0	0	0
						0.00452849	0	0.284235	1	0	0	0
						0.00452849	0	0.284235	1	0	0	0
						0.00452849	0	0.284235	1	0	0	0
						0.00452849	0	0.284235	1	0	0	0
						0.00452849	0	0.284235	1	0	0	0
						0.00452849	0	0.284235	1	0	0	0
						0.00452849	0	0.284235	1	0	0	0
						0.00452849	0	0.284235	1	0	0	0
						0.00452849	0	0.284235	1	0	0	0
						0.00452849	0	0.284235	1	0	0	0
						0.00452849	0	0.284235	1	0	0	0
						0.00452849	0	0.284235	1	0	0	0
						0.00452849	0	0.284235	1	0	0	0
						0.00452849	0	0.284235	1	0	0	0
						0.00452849	0	0.284235	1	0	0	0
						0.00452849	0	0.284235	1	0	0	0
						0.00452849	0	0.284235	1	0	0	0
						0.00452849	0	0.284235	1	0	0	0
						0.00452849	0	0.284235	1	0	0	0
						0.00452849	0	0.284235	1	0	0	0
						0.00452849	0	0.284235	1	0	0	0
						0.00452849	0	0.284235	1	0	0	0
						0.00452849	0	0.284235	1	0	0	0
						0.00452849	0	0.284235	1	0	0	0
						0.00452849	0	0.284235	1	0	0	0
						0.00452849	0	0.284235	1	0	0	0
						0.00452849	0	0.284235	1	0	0	0
						0.00452849	0	0.284235	1	0	0	0
						0.00452849	0	0.284235	1	0	0	0
						0.00452849	0	0.284235	1	0	0	0
						0.00452849	0	0.284235	1	0	0	0
						0.00452849	0	0.284235	1	0	0	0
						0.00452849	0	0.284235	1	0	0	0
						0.00452849	0	0.284235	1	0	0	0
						0.00452849	0	0.284235	1	0	0	0
						0.00452849	0	0.284235	1	0	0	0
						0.00452849	0	0.284235	1	0	0	0
						0.00452849	0	0.284235	1	0	0	0
						0.00452849	0	0.284235	1	0	0	0
						0.00452849	0	0.284235	1	0	0	0
						0.00452849	0	0.284235	1	0	0	0
						0.00452849	0	0.284235	1	0	0	0
						0.00452849	0	0.284235	1	0	0	0
						0.00452849	0	0.284235	1	0	0	0
						0.00452849	0	0.284235	1	0	0	0
						0.00452849	0	0.284235	1	0	0	0
						0.00452849	0	0.284235	1	0	0	0
						0.00452849	0	0.284235	1	0	0	0
						0.00452849	0	0.284235	1	0	0	0
						0.00452849	0	0.284235	1	0	0	0
						0.00452849	0	0.284235	1	0	0	0
						0.00452849	0	0.284235	1	0	0	0
						0.00452849	0	0.284235	1	0	0	0
						0.00452849	0	0.284235	1	0	0	0
						0.00452849	0	0.284235	1	0	0	0
						0.00452849	0	0.284235	1	0	0	0
						0.00452849	0	0.284235	1	0	0	0
						0.00452849	0	0.284235	1	0	0	0
						0.00452849	0	0.284235	1	0	0	0
						0.00452849	0	0.284235	1	0	0	0
						0.00452849	0	0.284235	1	0	0	0
						0.00452849	0	0.284235	1	0	0	0
						0.00452849	0	0.284235	1	0	0	0
						0.00452849	0	0.284235	1	0	0	0
						0.00452849	0	0.284235	1	0	0	0
						0.00452849	0	0.284235	1	0	0	0
						0.00452849	0	0.284235	1	0	0	0
						0.00452849	0	0.284235	1	0	0	0
						0.00452849	0	0.284235	1	0	0	0
						0.00452849	0	0.284235	1	0	0	0
						0.00452849	0	0.284235	1	0	0	0
						0.00452849	0	0.284235	1	0	0	0
						0.00452849	0	0.284235	1	0	0	0
						0.00452849	0	0.284235	1	0	0	0
						0.00452849	0	0.284235	1	0	0	0
						0.00452849	0	0.284235	1	0	0	0
						0.00452849	0	0.284235	1	0	0	0
						0.00452849	0	0.284235	1	0	0	0
						0.00452849	0	0.284235	1	0	0	0
						0.00452849	0	0.284235	1	0	0	0
						0.00452849	0	0.284235	1	0	0	0
						0.00452849	0	0.284235	1	0	0	0
						0.00452849	0	0.284235	1	0	0	0
						0.00452849	0	0.284235	1	0	0	0
						0.00452849	0	0.284235	1	0	0	0
						0.00452849	0	0.284235	1	0	0	0
						0.00452849	0	0.284235	1	0	0	0
						0.00452849	0	0.284235	1	0	0	0
						0.00452849	0	0.284235	1	0	0	0
						0.00452849	0	0.284235	1	0	0	0
						0.00452849	0	0.284235	1	0	0	0
						0.00452849	0	0.284235	1	0	0	0
						0.00452849	0	0.284235	1	0	0	0
						0.00452849	0	0.284235	1	0	0	0
						0.00452849	0	0.284235	1	0	0	0
						0.00452849	0	0.284235	1	0	0	0
						0.00452849	0	0.284235	1	0	0	0
						0.00452849	0	0.284235	1	0	0	0
						0.00452849	0	0.284235	1	0	0	0
						0.00452849	0	0.284235	1	0	0	0
						0.00452849	0	0.284235	1	0	0	0
						0.00452849	0	0.284235	1	0	0	0
						0.00452849	0	0.284235	1	0	0	0
						0.00452849	0	0.284235	1	0	0	0
						0.00452849	0	0.284235	1	0	0	0
						0.00452849	0	0.284235	1	0	0	0
						0.00452849	0	0.284235	1	0	0	0
						0.00452849	0	0.284235	1	0	0	0
						0.00452849	0	0.284235	1	0	0	0
						0.00452849	0	0.284235	1	0	0	0
						0.00452849	0	0.284235	1	0	0	0
						0.00452849	0	0.284235	1	0	0	0
						0.00452849	0	0.284235	1	0	0	0
						0.00452849	0	0.284235	1	0	0	0
						0.00452849	0	0.284235	1	0	0	0
						0.00452849	0	0.284235	1	0	0	0
						0.00452849	0	0.284235	1	0	0	0
						0.00452849	0	0.284235	1	0	0	0
						0.00452849	0	0.284235	1	0	0	0
						0.00452849	0	0.284235	1	0	0	0
						0.00452849	0	0.284235	1	0	0	0
						0.00452849	0	0.284235	1	0	0	0
						0.00452849	0	0.284235	1	0	0	0
						0.00452849	0	0.284235	1	0	0	0
						0.00452849	0	0.284235	1	0	0	0
						0.00452849	0	0.284235	1	0	0	0
						0.00452849	0	0.284235	1	0	0	0
						0.00452849	0	0.284235	1	0	0	0
						0.00452849	0	0.284235	1	0	0	0
						0.00452849	0	0.284235	1	0	0	0
						0.00452849	0	0.284235	1	0	0	0
						0.00452849	0	0.284235	1	0	0	0
						0.00452849	0	0.284235	1	0	0	0
						0.00452849	0	0.284235	1	0	0	0
						0.00452849	0	0.284235	1	0	0	0
						0.00452849	0	0.284235	1	0	0	0
						0.00452849	0	0.284235	1	0	0	0
						0.00452849	0	0.284235	1	0	0	0
						0.00452849	0	0.284235	1	0	0	0
						0.00452849	0	0.284235	1	0	0	0
						0.00452849	0	0.284235	1	0	0	0
						0.00452849	0	0.284235	1	0	0	0
						0.00452849	0	0.284235	1	0	0	0
						0.00452849	0	0.284235	1	0	0	0
						0.00452849	0	0.284235	1	0	0	0
						0.00452849	0	0.284235	1	0	0	0
						0.00452849	0	0.284235	1	0	0	0
						0.00452849	0	0.284235	1	0	0	0
						0.00452849	0	0.284235	1	0	0	0
						0.00452849	0	0.284235	1	0	0	0
						0.00452849	0	0.284235	1	0	0	0
						0.00452849	0	0.284235	1	0	0	0
						0.00452849	0	0.284235	1	0	0	0
						0.00452849	0	0.284235	1	0	0	0
						0.00452849	0	0.284235	1	0	0	0
						0.00452849	0	0.284235	1	0	0	0
						0.00452849	0	0.284235	1	0	0	0
						0.00452849	0	0.284235	1	0	0	0
						0.00452849	0	0.284235	1	0	0	0
						0.00452849	0	0.284235	1	0	0	0
						0.00452849	0	0.284235	1	0	0	0
						0.00452849	0	0.284235	1	0	0	0
						0.00452849	0	0.284235	1	0	0	0
						0.00452849	0	0.284235	1	0	0	0
						0.00452849	0	0.284235	1	0	0	0
						0.00452849	0	0.284235	1	0	0	0
						0.00452849	0	0.284235	1	0	0	0
						0.00452849	0	0.284235	1	0	0	0
						0.00452849	0	0.284235	1	0	0	0
						0.00452849	0	0.284235	1	0	0	0
						0.00452849	0	0.284235	1	0	0	0
						0.00452849	0	0.284235	1	0	0	0
						0.00452849	0	0.284235	1	0	0	0
						0.00452849	0	0.284235	1	0	0	0
						0.00452849	0	0.284235	1	0	0	0
						0.00452849	0	0.284235	1	0	0	0
						0.00452849	0	0.284235	1	0	0	0
						0.00452849	0	0.284235	1	0	0	0
						0.00452849	0	0.284235	1	0	0	0
						0.00452849	0	0.284235	1	0	0	0
						0.00452849	0	0.284235	1	0	0	0
						0.00452849	0	0.284235	1	0	0	0
						0.00452849	0	0.284235	1	0	0	0
						0.00452849	0	0.284235	1	0	0	0
						0.00452849	0	0.284235	1	0	0	0
						0.00452849	0	0.284235	1	0	0	0
						0.00452849	0	0.284235	1	0	0	0
						0.00452849	0	0.284235	1	0	0	0
						0.00452849	0	0.284235	1	0	0	0
						0.00452849	0	0.284235	1	0	0	0
						0.00452849	0	0.284235	1	0	0	0
						0.00452849	0	0.284235	1	0	0	0
						0.00452849	0	0.284235	1	0	0	0
						0.00452849	0	0.284235	1	0	0	0
						0.00452849	0	0.284235	1	0	0	0
						0.00452849	0	0.284235	1	0	0	0
						0.00452849	0	0.284235	1	0	0	0
						0.00452849	0	0.284235	1	0	0	0
						0.00452849	0	0.284235	1	0	0	0
						0.00452849	0	0.284235	1	0	0	0
						0.00452849	0	0.284235	1	0	0	0
						0.00452849	0	0.284235	1	0	0	0
						0.00452849	0	0.284235	1	0	0	0
						0.00452849	0	0.284235	1	0	0	0
						0.00452849	0	0.284235	1	0	0	0
						0.00452849	0	0.284235	1	0	0	0
						0.00452849	0	0.284235	1	0	0	0
						0.00452849	0	0.284235	1	0	0	0
						0.00452849	0	0.284235	1	0	0	0
						0.00452849	0	0.284235	1	0	0	0
						0.00452849	0	0.284235	1	0	0	0
						0.00452849	0	0.284235	1	0	0	0
						0.00452849	0	0.284235	1	0	0	0
						0.00452849	0	0.284235	1	0	0	0
						0.00452849	0	0.284235	1	0	0	0
						0.00452849	0	0.284235	1	0	0	0
						0.00452849	0	0.284235	1	0	0	0
						0.00452849	0	0.284235	1	0	0	0
						0.00452849	0	0.284235	1	0	0	0
						0.00452849	0	0.284235	1	0	0	0
						0.00452849	0	0.284235	1	0	0	0
						0.00452849	0	0.284235	1	0	0	0
						0.00452849	0	0.284235	1	0	0	0
						0.00452849	0	0.284235	1	0	0	0
						0.00452849	0	0.284235	1	0	0	0
						0.00452849	0	0.284235	1	0	0	0
						0.00452849	0	0.284235	1	0	0	0
						0.00452849	0	0.284235	1	0	0	0
						0.00452849	0	0.284235	1	0	0	0
						0.00452849	0	0.284235	1	0	0	0
						0.00452849	0	0.284235	1	0	0	0
						0.00452849	0	0.284235	1	0	0	0
						0.00452849	0	0.284235	1	0	0	0
						0.00452849	0	0.284235	1	0	0	0
						0.00452849	0	0.284235	1	0	0	0
						0.00452849	0	0.284235	1	0	0	0
						0.00452849	0	0.284235	1	0	0	0
						0.00452849	0	0.284235	1	0	0	0
						0.00452849	0	0.284235	1	0	0	0
						0.00452849	0	0.284235	1	0	0	0
						0.00452849	0	0.284235	1	0	0	0
						0.00452849	0	0.284235	1	0	0	0
						0.00452849	0	0.284235	1	0	0	0
						0.00452849	0	0.284235	1	0	0	0
						0.00452849	0	0.284235	1	0	0	0
						0.00452849	0	0.284235	1	0	0	0
						0.00452849	0	0.284235	1	0	0	0
						0.00452849	0	0.284235	1	0	0	0
						0.00452849	0	0.284235	1	0	0	0
						0.00452849	0	0.284235	1	0	0	0
						0.00452849	0	0.284235	1	0	0	0
						0.00452849	0	0.284235	1	0	0	0
						0.00452849	0	0.284235	1	0	0	0
						0.00452849	0	0.284235	1	0	0	0
						0.00452849	0	0.284235	1	0	0	0
						0.00452849	0	0.284235	1	0	0	0
						0.00452849	0	0.284235	1	0	0	0
						0.00452849	0	0.284235	1	0	0	0
						0.00452849	0	0.284235	1	0	0	0
						0.00452849	0	0.284235	1	0	0	0
						0.00452849	0	0.284235	1	0	0	0
						0.00452849	0	0.284235	1	0	0	0
						0.00452849	0	0.284235	1	0	0	0
						0.00452849	0	0.284235	1	0	0	0
						0.00452849	0	0.284235	1	0	0	0
						0.00452849	0	0.284235	1	0	0	0
						0.00452849	0	0.284235	1	0	0	0
						0.00452849	0	0.284235	1	0	0	0
						0.00452849	0	0.284235	1	0	0	0
						0.00452849	0	0.284235	1	0	0	0
						0.00452849	0	0.284235	1	0	0	0
						0.00452849	0	0.284235	1	0	0	0
						0.00452849	0	0.284235	1	0	0	0
						0.00452849	0	0.284235	1	0	0	0
						0.00452849	0	0.284235	1	0	0	0
						0.00452849	0	0.284235	1	0	0	0
						0.00452849	0	0.284235	1	0	0	0
						0.00452849	0	0.284235	1	0	0	0
						0.00452849	0	0.284235	1	0	0	0
						0.00452849	0	0.284235	1	0	0	0
						0.00452849	0	0.284235	1	0	0	0
						0.00452849	0	0.284235	1	0	0	0
						0.00452849	0	0.284235	1	0	0	0
						0.00452849	0	0.284235	1	0	0	0
						0.00452849	0	0.284235	1	0	0	0
						0.00452849	0	0.284235	1	0	0	0
						0.00452849	0	0.284235	1	0	0	0
						0.00452849	0	0.284235	1	0	0	0
						0.00452849	0	0.284235	1	0	0	0
						0.00452849	0	0.284235	1	0	0	0
						0.00452849	0	0.284235	1	0	0	0
						0.00452849	0	0.284235	1	0	0	0
						0.00452849	0	0.284235	1	0	0	0
						0.00452849	0	0.284235	1	0	0	0
						0.00452849	0	0.284235	1	0	0	0
						0.00452849	0	0.284235	1	0	0	0
						0.00452849	0	0.284235	1	0	0	0
						0.00452849	0	0.284235	1	0	0	0
						0.00452849	0	0.284235	1	0	0	0
						0.00452849	0	0.284235	1	0	0	0
						0.00452849	0	0.284235	1	0	0	0
						0.00452849	0	0.284235	1	0	0	0
						0.00452849	0	0.284235	1	0	0	0
						0.00452849	0	0.284235	1	0	0	0
						0.00452849	0	0.284235	1	0	0	0
						0.00452849	0	0.284235	1	0	0	0
						0.00452849	0	0.284235	1	0	0	0
						0.00452849	0	0.284235	1	0	0	0
						0.00452849	0	0.284235	1	0	0	0
						0.00452849	0	0.284235	1	0	0	0
						0.00452849	0	0.284235	1	0	0	0
						0.00452849	0	0.284235	1	0	0	0
						0.00452849	0	0.284235	1	0	0	0
						0.00452849	0	0.284235	1	0	0	0
						0.00452849	0	0.284235	1	0	0	0
						0.00452849	0	0.284235	1	0	0	0
						0.00452849	0	0.284235	1	0	0	0
						0.00452849	0	0.284235	1	0	0	0
						0.00452849	0	0.284235	1	0	0	0
						0.00452849	0	0.284235	1	0	0	0
						0.00452849	0	0.284235	1	0	0	0
						0.00452849	0	0.284235	1	0	0	0
						0.00452849	0	0.284235	1	0	0	0
						0.00452849	0	0.284235	1	0	0	0
						0.00452849	0	0.284235	1	0	0	0
						0.00452849	0	0.284235	1	0	0	0
						0.00452849	0	0.284235	1	0	0	0
						0.00452849	0	0.284235	1	0	0	0
						0.00452849	0	0.284235	1	0	0	0
						0.00452849	0	0.284235	1	0	0	0
						0.00452849	0	0.284235	1	0	0	0
						0.00452849	0	0.284235	1	0	0	0
						0.00452849	0	0.284235	1	0	0	0
						0.00452849	0	0.284235	1	0	0	0
						0.00452849	0	0.284235	1	0	0	0
						0.00452849	0	0.284235	1	0	0	0
						0.00452849	0	0.284235	1	0	0	0
						0.00452849	0	0.284235	1	0	0	0
						0.00452849	0	0.284235	1	0	0	0
						0.00452849	0	0.284235	1	0	0	0
						0.00452849	0	0.284235	1	0	0	0
						0.00452849	0	0.284235	1	0	0	0
						0.00452849	0	0.284235	1	0	0	0
						0.00452849	0	0.284235	1	0	0	0
						0.00452849	0	0.284235	1	0	0	0
						0.00452849	0	0.284235	1	0	0	0
						0.00452849	0	0.284235	1	0	0	0
						0.00452849	0	0.284235	1	0	0	0
						0.00452849	0	0.284235	1	0	0	0
						0.00452849	0	0.284235	1	0	0	0
						0.00452849	0	0.284235	1	0	0	0
						0.00452849	0	0.284235	1	0	0	0
						0.00452849	0	0.284235	1	0	0	0
						0.00452849	0	0.284235	1	0	0	0
						0.00452849	0	0.284235	1	0	0	0
						0.00452849	0	0.284235	1	0	0	0
						0.00452849	0	0.284235	1	0	0	0
						0.00452849	0	0.284235	1	0	0	0
						0.00452849	0	0.284235	1	0	0	0
						0.00452849	0	0.284235	1	0	0	0
						0.00452849	0	0.284235	1	0	0	0
						0.00452849	0	0.284235	1	0	0	0
						0.00452849	0	0.284235	1	0	0	0
						0.00452849	0	0.284235	1	0	0	0
						0.00452849	0	0.284235	1	0	0	0
						0.00452849	0	0.284235	1	0	0	0
						0.00452849	0	0.284235	1	0	0	0
						0.00452849	0	0.284235	1	0	0	0
						0.00452849	0	0.284235	1	0	0	0
						0.00452849	0	0.284235	1	0	0	0
						0.00452849	0	0.284235	1	0	0	0
						0.00452849	0	0.284235	1	0	0	0
						0.00452849	0	0.284235	1	0	0	0
						0.00452849	0	0.284235	1	0	0	0
						0.00452849	0	0.284235	1	0	0	0
						0.00452849	0	0.284235	1	0	0	0
						0.00452849	0	0.284235	1	0	0	0
						0.00452849	0	0.284235	1	0	0	0
						0.00452849	0	0.284235	1	0	0	0
						0.00452849	0	0.284235	1	0	0	0
						0.00452849	0	0.284235	1	0	0	0
						0.00452849	0	0.284235	1	0	0	0
						0.00452849	0	0.284235	1	0	0	0
						0.00452849	0	0.284235	1	0	0	0
						0.00452849	0	0.284235	1	0	0	0
						0.00452849	0	0.284235	1	0	0	0
						0.00452849	0	0.284235	1	0	0	0
						0.00452849	0	0.284235	1	0	0	0
						0.00452849	0	0.284235	1	0	0	0
						0.00452849	0	0.284235	1	0	0	0
						0.00452849	0	0.284235	1	0	0	0
						0.00452849	0	0.284235	1	0	0	0
						0.00452849	0	0.284235	1	0	0	0
						0.00452849	0	0.284235	1	0	0	0
						0.00452849	0	0.284235	1	0	0	0
						0.00452849	0	0.284235	1	0	0	0
						0.00452849	0	0.284235	1	0	0	0
						0.00452849	0	0.284235	1	0	0	0
						0.00452849	0	0.284235	1	0	0	0
						0.00452849	0	0.284235	1	0	0	0
						0.00452849	0	0.284235	1	0	0	0
						0.00452849	0	0.284235	1	0	0	0
						0.00452849	0	0.284235	1	0	0	0
						0.00452849	0	0.284235	1	0	0	0
						0.00452849	0	0.284235	1	0	0	0
						0.00452849	0	0.284235	1	0	0	0
						0.00452849	0	0.284235	1	0	0	0
						0.00452849	0	0.284235	1	0	0	0
						0.00452849	0	0.284235	1	0	0	0
						0.00452849	0	0.284235	1	0	0	0
						0.00452849	0	0.284235	1	0	0	0
						0.00452849	0	0.284235	1	0	0	0
						0.00452849	0	0.284235	1	0	0	0
						0.00452849	0	0.284235	1	0	0	0
						0.00452849	0	0.284235	1	0	0	0
						0.00452849	0	0.284235	1	0	0	0
						0.00452849	0	0.284235	1	0	0	0
						0.00452849	0	0.284235	1	0	0	0
						0.00452849	0	0.284235	1	0	0	0
						0.00452849	0	0.284235	1	0	0	0
						0.00452849	0	0.284235	1	0	0	0
						0.00452849	0	0.284235	1	0	0	0
						0.00452849	0	0.284235	1	0	0	0
						0.00452849	0	0.284235	1	0	0	0
						0.00452849	0	0.284235	1	0	0	0
						0.00452849	0	0.284235	1	0	0	0
						0.00452849	0	0.284235	1	0	0	0
						0.00452849	0	0.284235	1	0	0	0
						0.00452849	0	0.284235	1	0	0	0
						0.00452849	0	0.284235	1	0	0	0
						0.00452849	0	0.284235	1	0	0	0
						0.00452849	0	0.284235	1	0	0	0
						0.00452849	0	0.284235	1	0	0	0
						0.00452849	0	0.284235	1	0	0	0
						0.00452849	0	0.284235	1	0	0	0
						0.00452849	0	0.284235	1	0	0	0
						0.00452849	0	0.284235	1	0	0	0
						0.00452849	0	0.284235	1	0	0	0
						0.00452849	0	0.284235	1	0	0	0
						0.00452849	0	0.284235	1	0	0	0
						0.00452849	0	0.284235	1	0	0	0
						0.00452849	0	0.284235	1	0	0	0
						0.00452849	0	0.284235	1	0	0	0
						0.00452849	0	0.284235	1	0	0	0
						0.00452849	0	0.284235	1	0	0	0
						0.00452849	0	0.284235	1	0	0	0
						0.00452849	0	0.284235	1	0	0	0
						0.00452849	0	0.284235	1	0	0	0
						0.00452849	0	0.284235	1	0	0	0
						0.00452849	0	0.284235	1	0	0	0
						0.00452849	0	0.284235	1	0	0	0
						0.00452849	0	0.284235	1	0	0	0
						0.00452849	0	0.284235	1	0	0	0
						0.00452849	0	0.284235	1	0	0	0
						0.00452849	0	0.284235	1	0	0	0
						0.00452849	0	0.284235	1	0	0	0
						0.00452849	0	0.284235	1	0	0	0
						0.00452849	0	0.284235	1	0	0	0
						0.00452849	0	0.284235	1	0	0	0
						0.00452849	0	0.284235	1	0	0	0
						0.00452849	0	0.284235	1	0	0	0
						0.00452849	0	0.284235	1	0	0	0
						0.00452849	0	0.284235	1	0	0	0
						0.00452849	0	0.284235	1	0	0	0
						0.00452849	0	0.284235	1	0	0	0
						0.00452849	0	0.284235	1	0	0	0
						0.00452849	0	0.284235	1	0	0	0
						0.00452849	0	0.284235	1	0	0	0
						0.00452849	0	0.284235	1	0	0	0
						0.00452849	0	0.284235	1	0	0	0
						0.00452849	0	0.284235	1	0	0	0
						0.00452849	0	0.284235	1	0	0	0
						0.00452849	0	0.284235	1	0	0	0
						0.00452849	0	0.284235	1	0	0	0
						0.00452849	0	0.284235	1	0	0	0
						0.00452849	0	0.284235	1	0	0	0
						0.00452849	0	0.284235	1	0	0	0
						0.00452849	0	0.284235	1	0	0	0
						0.00452849	0	0.284235	1	0	0	0
						0.00452849	0	0.284235	1	0	0	0
						0.00452849	0	0.284235	1	0	0	0
						0.00452849	0	0.284235	1	0	0	0
						0.00452849	0	0.284235	1	0	0	0
						0.00452849	0	0.284235	1	0	0	0
						0.00452849	0	0.284235	1	0	0	0
						0.00452849	0	0.284235	1	0	0	0
						0.00452849	0	0.284235	1	0	0	0
						0.00452849	0	0.284235	1	0	0	0
						0.00452849	0	0.284235	1	0	0	0
						0.00452849	0	0.284235	1	0	0	0
						0.00452849	0	0.284235	1	0	0	0
						0.00452849	0	0.284235	1	0	0	0
						0.00452849	0	0.284235	1	0	0	0
						0.00452849	0	0.284235	1	0	0	0
						0.00452849	0	0.284235	1	0	0	0
						0.00452849	0	0.284235	1	0	0	0
						0.00452849	0	0.284235	1	0	0	0
						0.00452849	0	0.284235	1	0	0	0
						0.00452849	0	0.284235	1	0	0	0
						0.00452849	0	0.284235	1	0	0	0
						0.00452849	0	0.284235	1	0	0	0
						0.00452849	0	0.284235	1	0	0	0
						0.00452849	0	0.284235	1	0	0	0
						0.00452849	0	0.284235	1	0	0	0
						0.00452849	0	0.284235	1	0	0	0
						0.00452849	0	0.284235	1	0	0	0
						0.00452849	0	0.284235	1	0	0	0
						0.00452849	0	0.284235	1	0	0	0
						0.00452849	0	0.284235	1	0	0	0
						0.00452849	0	0.284235	1	0	0	0
						0.00452849	0	0.284235	1	0	0	0
						0.00452849	0	0.284235	1	0	0	0
						0.00452849	0	0.284235	1	0	0	0
						0.00452849	0	0.284235	1	0	0	0
						0.00452849	0	0.284235	1	0	0	0
						0.00452849	0	0.284235	1	0	0	0
						0.00452849	0	0.284235	1	0	0	0
						0.00452849	0	0.284235	1	0	0	0
						0.00452849	0	0.284235	1	0	0	0
						0.00452849	0	0.284235	1	0	0	0
						0.00452849	0	0.284235	1	0	0	0
						0.00452849	0	0.284235	1	0	0	0
						0.00452849	0	0.284235	1	0	0	0
						0.00452849	0	0.284235	1	0	0	0
						0.00452849	0	0.284235	1	0	0	0
						0.00452849	0	0.284235	1	0	0	0
						0.00452849	0	0.284235	1	0	0	0
						0.00452849	0	0.284235	1	0	0	0
						0.00452849	0	0.284235	1	0	0	0
						0.00452849	0	0.284235	1	0	0	0
						0.00452849	0	0.284235	1	0	0	0
						0.00452849	0	0.284235	1	0	0	0
						0.00452849	0	0.284235	1	0	0	0
						0.00452849	0	0.284235	1	0	0	0
						0.00452849	0	0.284235	1	0	0	0
						0.00452849	0	0.284235	1	0	0	0
						0.00452849	0	0.284235	1	0	0	0
						0.00452849	0	0.284235	1	0	0	0
						0.00452849	0	0.284235	1	0	0	0
						0.00452849	0	0.284235	1	0	0	0
						0.00452849	0	0.284235	1	0	0	0
						0.00452849	0	0.284235	1	0	0	0
						0.00452849	0	0.284235	1	0	0	0
						0.00452849	0	0.284235	1	0	0	0
						0.00452849	0	0.284235	1	0	0	0
						0.00452849	0	0.284235	1	0	0	0
						0.00452849	0	0.284235	1	0	0	0
						0.00452849	0	0.284235	1	0	0	0
						0.00452849	0	0.284235	1	0	0	0
						0.00452849	0	0.284235	1	0	0	0
						0.00452849	0	0.284235	1	0	0	0
						0.00452849	0	0.284235	1	0	0	0
						0.00452849	0	0.284235	1	0	0	0
						0.00452849	0	0.284235	1	0	0	0
						0.00452849	0	0.284235	1	0	0	0
						0.00452849	0	0.284235	1	0	0	0
						0.00452849	0	0.284235	1	0	0	0
						0.00452849	0	0.284235	1	0	0	0
						0.00452849	0	0.284235	1	0	0	0
						0.00452849	0	0.284235	1	0	0	0
						0.00452849	0	0.284235	1	0	0	0
						0.00452849	0	0.284235	1	0	0	0
						0.00452849	0	0.284235	1	0	0	0
						0.00452849	0	0.284235	1	0	0	0
						0.00452849	0	0.284235	1	0	0	0
						0.00452849	0	0.284235	1	0	0	0
						0.00452849	0	0.284235	1	0	0	0
						0.00452849	0	0.284235	1	0	0	0
						0.00452849	0	0.284235	1	0	0	0
						0.00452849	0	0.284235	1	0	0	0
						0.00452849	0	0.284235	1	0	0	0
						0.00452849	0	0.284235	1	0	0	0
						0.00452849	0	0.284235	1	0	0	0
						0.00452849	0	0.284235	1	0	0	0
						0.00452849	0	0.284235	1	0	0	0
						0.00452849	0	0.284235	1	0	0	0
						0.00452849	0	0.284235	1	0	0	0
						0.00452849	0	0.284235	1	0	0	0
						0.00452849	0	0.284235	1	0	0	0
						0.00452849	0	0.284235	1	0	0	0
						0.00452849	0	0.284235	1	0	0	0
						0.00452849	0	0.284235	1	0	0	0
						0.00452849	0	0.284235	1	0	0	0
						0.00452849	0	0.284235	1	0	0	0
						0.00452849	0	0.284235	1	0	0	0
						0.00452849	0	0.284235	1	0	0	0
						0.00452849	0	0.284235	1	0	0	0
						0.00452849	0	0.284235	1	0	0	0
						0.00452849	0	0.284235	1	0	0	0
						0.00452849	0	0.284235	1	0	0	0
						0.00452849	0	0.284235	1	0	0	0
						0.00452849	0	0.284235	1	0	0	0
						0.00452849	0	0.284235	1	0	0	0
						0.00452849	0	0.284235	1	0	0	0
						0.00452849	0	0.284235	1	0	0	0
						0.00452849	0	0.284235	1	0	0	0
						0.00452849	0	0.284235	1	0	0	0
						0.00452849	0	0.284235	1	0	0	0
						0.00452849	0	0.284235	1	0	0	0
						0.00452849	0	0.284235	1	0	0	0
						0.00452849	0	0.284235	1	0	0	0
						0.00452849	0	0.284235	1	0	0	0
						0.00452849	0	0.284235	1	0	0	0
						0.00452849	0	0.284235	1	0	0	0
						0.00452849	0	0.284235	1	0	0	0
						0.00452849	0	0.284235	1	0	0	0
						0.00452849	0	0.284235	1	0	0	0
						0.00452849	0	0.284235	1	0	0	0
						0.00452849	0	0.284235	1	0	0	0
						0.00452849	0	0.284235	1	0	0	0
						0.00452849	0	0.284235	1	0	0	0
						0.00452849	0	0.284235	1	0	0	0
						0.00452849	0	0.284235	1	0	0	0
						0.00452849	0	0.284235	1	0	0	0
						0.00452849	0	0.284235	1	0	0	0
						0.00452849	0	0.284235	1	0	0	0
						0.00452849	0	0.284235	1	0	0	0
						0.00452849	0	0.284235	1	0	0	0
						0.00452849	0	0.284235	1	0	0	0
						0.00452849	0	0.284235	1	0	0	0
						0.00452849	0	0.284235	1	0	0	0
						0.00452849	0	0.284235	1	0	0	0
						0.00452849	0	0.284235	1	0	0	0
						0.00452849	0	0.284235	1	0	0	0
						0.00452849	0	0.284235	1	0	0	0
						0.00452849	0	0.284235	1	0	0	0
						0.00452849	0	0.284235	1	0	0	0
						0.00452849	0	0.284235	1	0	0	0
						0.00452849	0	0.284235	1	0	0	0
						0.00452849	0	0.284235	1	0	0	0
						0.00452849	0	0.284235	1	0	0	0
						0.00452849	0	0.284235	1	0	0	0
						0.00452849	0	0.284235	1	0	0	0
						0.00452849	0	0.284235	1	0	0	0
						0.00452849	0	0.284235	1	0	0	0
						0.00452849	0	0.284235	1	0	0	0
						0.00452849	0	0.284235	1	0	0	0
						0.00452849	0	0.284235	1	0	0	0
						0.00452849	0	0.284235	1	0	0	0
						0.00452849	0	0.284235	1	0	0	0
						0.00452849	0	0.284235	1	0	0	0
						0.00452849	0	0.284235	1	0	0	0
						0.00452849	0	0.284235	1	0	0	0
						0.00452849	0	0.284235	1	0	0	0
						0.00452849	0	0.284235	1	0	0	0
						0.00452849	0	0.284235	1	0	0	0
						0.00452849	0	0.284235	1	0	0	0
						0.00452849	0	0.284235	1	0	0	0
						0.00452849	0	0.284235	1	0	0	0
						0.00452849	0	0.284235	1	0	0	0
						0.00452849	0	0.284235	1	0	0	0
						0.00452849	0	0.284235	1	0	0	0
						0.00452849	0	0.284235	1	0	0	0
						0.00452849	0	0.284235	1	0	0	0
						0.00452849	0	0.284235	1	0	0	0
						0.00452849	0	0.284235	1	0	0	0
						0.00452849	0	0.284235	1	0	0	0
						0.00452849	0	0.284235	1	0	0	0
						0.00452849	0	0.284235	1	0	0	0
						0.00452849	0	0.284235	1	0	0	0
						0.00452849	0	0.284235	1	0	0	0
						0.00452849	0	0.284235	1	0	0	0
						0.00452849	0	0.284235	1	0	0	0
						0.00452849	0	0.284235	1	0	0	0
						0.00452849	0	0.284235	1	0	0	0
						0.00452849	0	0.284235	1	0	0	0
						0.00452849	0	0.284235	1	0	0	0
						0.00452849	0	0.284235	1	0	0	0
						0.00452849	0	0.284235	1	0	0	0
						0.00452849	0	0.284235	1	0	0	0
						0.00452849	0	0.284235	1	0	0	0
						0.00452849	0	0.284235	1	0	0	0
						0.00452849	0	0.284235	1	0	0	0
						0.00452849	0	0.284235	1	0	0	0
						0.00452849	0	0.284235	1	0	0	0
						0.00452849	0	0.284235	1	0	0	0
						0.00452849	0	0.284235	1	0	0	0
						0.00452849	0	0.284235	1	0	0	0
						0.00452849	0	0.284235	1	0	0	0
						0.00452849	0	0.284235	1	0	0	0
						0.00452849	0	0.284235	1	0	0	0
						0.00452849	0	0.284235	1	0	0	0
						0.00452849	0	0.284235	1	0	0	0
						0.00452849	0	0.284235	1	0	0	0
						0.00452849	0	0.284235	1	0	0	0
						0.00452849	0	0.284235	1	0	0	0
						0.00452849	0	0.284235	1	0	0	0
						0.00452849	0	0.284235	1	0	0	0
						0.00452849	0	0.284235	1	0	0	0
						0.00452849	0	0.284235	1	0	0	0
						0.00452849	0	0.284235	1	0	0	0
						0.00452849	0	0.284235	1	0	0	0
						0.00452849	0	0.284235	1	0	0	0
						0.00452849	0	0.284235	1	0	0	0
						0.00452849	0	0.284235	1	0	0	0
						0.00452849	0	0.284235	1	0	0	0
						0.00452849	0	0.284235	1	0	0	0
						0.00452849	0	0.284235	1	0	0	0
						0.00452849	0	0.284235	1	0	0	0
						0.00452849	0	0.284235	1	0	0	0
						0.00452849	0	0.284235	1	0	0	0
						0.00452849	0	0.284235	1	0	0	0
						0.00452849	0	0.284235	1	0	0	0
						0.00452849	0	0.284235	1	0	0	0
						0.00452849	0	0.284235	1	0	0	0
						0.00452849	0	0.284235	1	0	0	0
						0.00452849	0	0.284235	1	0	0	0
						0.00452849	0	0.284235	1	0	0	0
						0.00452849	0	0.284235	1	0	0	0
						0.00452849	0	0.284235	1	0	0	0
						0.00452849	0	0.284235	1	0	0	0
						0.00452849	0	0.284235	1	0	0	0
						0.00452849	0	0.284235	1	0	0	0
						0.00452849	0	0.284235	1	0	0	0
						0.00452849	0	0.284235	1	0	0	0
						0.00452849	0	0.284235	1	0	0	0
						0.00452849	0	0.284235	1	0	0	0
						0.00452849	0	0.284235	1	0	0	0
						0.00452849	0	0.284235	1	0	0	0
						0.00452849	0	0.284235	1	0	0	0
						0.00452849	0	0.284235	1	0	0	0
						0.00452849	0	0.284235	1	0	0	0
						0.00452849	0	0.284235	1	0	0	0
						0.00452849	0	0.284235	1	0	0	0
						0.00452849	0	0.284235	1	0	0	0
						0.00452849	0	0.284235	1	0	0	0
						0.00452849	0	0.284235	1	0	0	0
						0.00452849	0	0.284235	1	0	0	0
						0.00452849	0	0.284235	1	0	0	0
						0.00452849	0	0.284235	1	0	0	0
						0.00452849	0	0.284235	1	0	0	0
						0.00452849	0	0.284235	1	0	0	0
						0.00452849	0	0.284235	1	0	0	0
						0.00452849	0	0.284235	1	0	0	0
						0.00452849	0	0.284235	1	0	0	0
						0.00452849	0	0.284235	1	0	0	0
						0.00452849	0	0.284235	1	0	0	0
						0.00452849	0	0.284235	1	0	0	0
						0.00452849	0	0.284235	1	0	0	0
						0.00452849	0	0.284235	1	0	0	0
						0.00452849	0	0.284235	1	0	0	0
						0.00452849	0	0.284235	1	0	0	0
						0.00452849	0	0.284235	1	0	0	0
						0.00452849	0	0.284235	1	0	0	0
						0.00452849	0	0.284235	1	0	0	0
						0.00452849	0	0.284235	1	0	0	0
						0.00452849	0	0.284235	1	0	0	0
						0.00452849	0	0.284235	1	0	0	0
						0.00452849	0	0.284235	1	0	0	0
						0.00452849	0	0.284235	1	0	0	0
						0.00452849	0	0.284235	1	0	0	0
						0.00452849	0	0.284235	1	0	0	0
						0.00452849	0	0.284235	1	0	0	0
						0.00452849	0	0.284235	1	0	0	0
						0.00452849	0	0.284235	1	0	0	0
						0.00452849	0	0.284235	1	0	0	0
						0.00452849	0	0.284235	1	0	0	0
						0.00452849	0	0.284235	1	0	0	0
						0.00452849	0	0.284235	1	0	0	0
						0.00452849	0	0.284235	1	0	0	0
						0.00452849	0	0.284235	1	0	0	0
						0.00452849	0	0.284235	1	0	0	0
						0.00452849	0	0.284235	1	0	0	0
						0.00452849	0	0.284235	1	0	0	0
						0.00452849	0	0.284235	1	0	0	0
						0.00452849	0	0.284235	1	0	0	0
						0.00452849	0	0.284235	1	0	0	0
						0.00452849	0	0.284235	1	0	0	0
						0.00452849	0	0.284235	1	0	0	0
						0.00452849	0	0.284235	1	0	0	0
						0.00452849	0	0.284235	1	0	0	0
						0.00452849	0	0.284235	1	0	0	0
						0.00452849	0	0.284235	1	0	0	0
						0.00452849	0	0.284235	1	0	0	0
						0.00452849	0	0.284235	1	0	0	0
						0.00452849	0	0.284235	1	0	0	0
						0.00452849	0	0.284235	1	0	0	0
						0.00452849	0	0.284235	1	0	0	0
						0.00452849	0	0.284235	1	0	0	0
						0.00452849	0	0.284235	1	0	0	0
						0.00452849	0	0.284235	1	0	0	0
						0.00452849	0	0.284235	1	0	0	0
						0.00452849	0	0.284235	1	0	0	0
						0.00452849	0	0.284235	1	0	0	0
						0.00452849	0	0.284235	1	0	0	0
						0.00452849	0	0.284235	1	0	0	0
						0.00452849	0	0.284235	1	0	0	0
						0.00452849	0	0.284235	1	0	0	0
						0.00452849	0	0.284235	1	0	0	0
						0.00452849	0	0.284235	1	0	0	0
						0.00452849	0	0.284235	1	0	0	0
						0.00452849	0	0.284235	1	0	0	0
						0.00452849	0	0.284235	1	0	0	0
						0.00452849	0	0.284235	1	0	0	0
						0.00452849	0	0.284235	1	0	0	0
						0.00452849	0	0.284235	1	0	0	0
						0.00452849	0	0.284235	1	0	0	0
						0.00452849	0	0.284235	1	0	0	0
						0.00452849	0	0.284235	1	0	0	0
						0.00452849	0	0.284235	1	0	0	0
						0.00452849	0	0.284235	1	0	0	0
						0.00452849	0	0.284235	1	0	0	0
						0.00452849	0	0.284235	1	0	0	0
						0.00452849	0	0.284235	1	0	0	0
						0.00452849	0	0.284235	1	0	0	0
						0.00452849	0	0.284235	1	0	0	0
						0.00452849	0	0.284235	1	0	0	0
						0.00452849	0	0.284235	1	0	0	0
						0.00452849	0	0.284235	1	0	0	0
						0.00452849	0	0.284235	1	0	0	0
						0.00452849	0	0.284235	1	0	0	0
						0.00452849	0	0.284235	1	0	0	0
						0.00452849	0	0.284235	1	0	0	0
						0.00452849	0	0.284235	1	0	0	0
						0.00452849	0	0.284235	1	0	0	0
						0.00452849	0	0.284235	1	0	0	0
						0.00452849	0	0.284235	1	0	0	0
						0.00452849	0	0.284235	1	0	0	0
						0.00452849	0	0.284235	1	0	0	0
						0.00452849	0	0.284235	1	0	0	0
						0.00452849	0	0.284235	1	0	0	0
						0.00452849	0	0.284235	1	0	0	0
						0.00452849	0	0.284235	1	0	0	0
						0.00452849	0	0.284235	1	0	0	0
						0.00452849	0	0.284235	1	0	0	0
						0.00452849	0	0.284235	1	0	0	0
						0.00452849	0	0.284235	1	0	0	0
						0.00452849	0	0.284235	1	0	0	0
						0.00452849	0	0.284235	1	0	0	0
						0.00452849	0	0.284235	1	0	0	0
						0.00452849	0	0.284235	1	0	0	0
						0.00452849	0	0.284235	1	0	0	0
						0.00452849	0	0.284235	1	0	0	0
						0.00452849	0	0.284235	1	0	0	0
						0.00452849	0	0.284235	1	0	0	0
						0.00452849	0	0.284235	1	0	0	0
						0.00452849	0	0.284235	1	0	0	0
						0.00452849	0	0.284235	1	0	0	0
						0.00452849	0	0.284235	1	0	0	0
						0.00452849	0	0.284235	1	0	0	0
						0.00452849	0	0.284235	1	0	0	0
						0.00452849	0	0.284235	1	0	0	0
						0.00452849	0	0.284235	1	0	0	0
						0.00452849	0	0.284235	1	0	0	0
						0.00452849	0	0.284235	1	0	0	0
						0.00452849	0	0.284235	1	0	0	0
						0.00452849	0	0.284235	1	0	0	0
						0.00452849	0	0.284235	1	0	0	0
						0.00452849	0	0.284235	1	0	0	0
						0.00452849	0	0.284235	1	0	0	0
						0.00452849	0	0.284235	1	0	0	0
						0.00452849	0	0.284235	1	0	0	0
						0.00452849	0	0.284235	1	0	0	0
						0.00452849	0	0.284235	1	0	0	0
						0.00452849	0	0.284235	1	0	0	0
						0.00452849	0	0.284235	1	0	0	0
						0.00452849	0	0.284235	1	0	0	0
						0.00452849	0	0.284235	1	0	0	0
						0.00452849	0	0.284235	1	0	0	0
						0.00452849	0	0.284235	1	0	0	0
						0.00452849	0	0.284235	1	0	0	0
						0.00452849	0	0.284235	1	0	0	0
						0.00452849	0	0.284235	1	0	0	0
						0.00452849	0	0.284235	1	0	0	0
						0.00452849	0	0.284235	1	0	0	0
						0.00452849	0	0.284235	1	0	0	0
						0.00452849	0	0.284235	1	0	0	0
						0.00452849	0	0.284235	1	0	0	0
						0.00452849	0	0.284235	1	0	0	0
						0.00452849	0	0.284235	1	0	0	0
						0.00452849	0	0.284235	1	0	0	0
						0.00452849	0	0.284235	1	0	0	0
						0.00452849	0	0.284235	1	0	0	0
						0.00452849	0	0.284235	1	0	0	0
						0.00452849	0	0.284235	1	0	0	0
						0.00452849	0	0.284235	1	0	0	0
						0.00452849	0	0.284235	1	0	0	0
						0.00452849	0	0.284235	1	0	0	0
						0.00452849	0	0.284235	1	0	0	0
						0.00452849	0	0.284235	1	0	0	0
						0.00452849	0	0.284235	1	0	0	0
						0.00452849	0	0.284235	1	0	0	0
						0.00452849	0	0.284235	1	0	0	0
						0.00452849	0	0.284235	1	0	0	0
						0.00452849	0	0.284235	1	0	0	0
						0.00452849	0	0.284235	1	0	0	0
						0.00452849	0	0.284235	1	0	0	0
						0.00452849	0	0.284235	1	0	0	0
						0.00452849	0	0.284235	1	0	0	0
						0.00452849	0	0.284235	1	0	0	0
						0.00452849	0	0.284235	1	0	0	0
						0.00452849	0	0.284235	1	0	0	0
						0.00452849	0	0.284235	1	0	0	0
						0.00452849	0	0.284235	1	0	0	0
						0.00452849	0	0.284235	1	0	0	0
						0.00452849	0	0.284235	1	0	0	0
						0.00452849	0	0.284235	1	0	0	0
						0.00452849	0	0.284235	1	0	0	0
						0.00452849	0	0.284235	1	0	0	0
						0.00452849	0	0.284235	1	0	0	0
						0.00452849	0	0.284235	1	0	0	0
						0.00452849	0	0.284235	1	0	0	0
						0.00452849	0	0.284235	1	0	0	0
						0.00452849	0	0.284235	1	0	0	0
						0.00452849	0	0.284235	1	0	0	0
						0.00452849	0	0.284235	1	0	0	0
						0.00452849	0	0.284235	1	0	0	0
						0.00452849	0	0.284235	1	0	0	0
						0.00452849	0	0.284235	1	0	0	0
						0.00452849	0	0.284235	1	0	0	0
						0.00452849	0	0.284235	1	0	0	0
						0.00452849	0	0.284235	1	0	0	0
						0.00452849	0	0.284235	1	0	0	0
						0.00452849	0	0.284235	1	0	0	0
						0.00452849	0	0.284235	1	0	0	0
						0.00452849	0	0.284235	1	0	0	0
						0.00452849	0	0.284235	1	0	0	0
						0.00452849	0	0.284235	1	0	0	0
						0.00452849	0	0.284235	1	0	0	0
						0.00452849	0	0.284235	1	0	0	0
						0.00452849	0	0.284235	1	0	0	0
						0.00452849	0	0.284235	1	0	0	0
						0.00452849	0	0.284235	1	0	0	0
						0.00452849	0	0.284235	1	0	0	0
						0.00452849	0	0.284235	1	0	0	0
						0.00452849	0	0.284235	1	0	0	0
						0.00452849	0	0.284235	1	0	0	0
						0.00452849	0	0.284235	1	0	0	0
						0.00452849	0	0.284235	1	0	0	0
						0.00452849	0	0.284235	1	0	0	0
						0.00452849	0	0.284235	1	0	0	0
						0.00452849	0	0.284235	1	0	0	0
						0.00452849	0	0.284235	1	0	0	0
						0.00452849	0	0.284235	1	0	0	0
						0.00452849	0	0.284235	1	0	0	0
						0.00452849	0	0.284235	1	0	0	0
						0.00452849	0	0.284235	1	0	0	0
						0.00452849	0	0.284235	1	0	0	0
						0.00452849	0	0.284235	1	0	0	0
						0.00452849	0	0.284235	1	0	0	0
						0.00452849	0	0.284235	1	0	0	0
						0.00452849	0	0.284235	1	0	0	0
						0.00452849	0	0.284235	1	0	0	0
						0.00452849	0	0.284235	1	0	0	0
						0.00452849	0	0.284235	1	0	0	0
						0.00452849	0	0.284235	1	0	0	0
						0.00452849	0	0.284235	1	0	0	0
						0.00452849	0	0.284235	1	0	0	0
						0.00452849	0	0.284235	1	0	0	0
						0.00452849	0	0.284235	1	0	0	0
						0.00452849	0	0.284235	1	0	0	0
						0.00452849	0	0.284235	1	0	0	0
						0.00452849	0	0.284235	1	0	0	0
						0.00452849	0	0.284235	1	0	0	0
						0.00452849	0	0.284235	1	0	0	0
						0.00452849	0	0.284235	1	0	0	0
						0.00452849	0	0.284235	1	0	0	0
						0.00452849	0	0.284235	1	0	0	0
						0.00452849	0	0.284235	1	0	0	0
						0.00452849	0	0.284235	1	0	0	0
						0.00452849	0	0.284235	1	0	0	0
						0.00452849	0	0.284235	1	0	0	0
						0.00452849	0	0.284235	1	0	0	0
						0.00452849	0	0.284235	1	0	0	0
						0.00452849	0	0.284235	1	0	0	0
						0.00452849	0	0.284235	1	0	0	0
						0.00452849	0	0.284235	1	0	0	0
						0.00452849	0	0.284235	1	0	0	0
						0.00452849	0	0.284235	1	0	0	0
						0.00452849	0	0.284235	1	0	0	0
						0.00452849	0	0.284235	1	0	0	0
						0.00452849	0	0.284235	1	0	0	0
						0.00452849	0	0.284235	1	0	0	0
						0.00452849	0	0.284235	1	0	0	0
						0.00452849	0	0.284235	1	0	0	0
						0.00452849	0	0.284235	1	0	0	0
						0.00452849	0	0.284235	1	0	0	0
						0.00452849	0	0.284235	1	0	0	0
						0.00452849	0	0.284235	1	0	0	0
						0.00452849	0	0.284235	1	0	0	0
						0.00452849	0	0.284235	1	0	0	0
						0.00452849	0	0.284235	1	0	0	0
						0.00452849	0	0.284235	1	0	0	0
						0.00452849	0	0.284235	1	0	0	0
						0.00452849	0	0.284235	1	0	0	0
						0.00452849	0	0.284235	1	0	0	0
						0.00452849	0	0.284235	1	0	0	0
						0.00452849	0	0.284235	1	0	0	0
						0.00452849	0	0.284235	1	0	0	0
						0.00452849	0	0.284235	1	0	0	0
						0.00452849	0	0.284235	1	0	0	0
						0.00452849	0	0.284235	1	0	0	0
						0.00452849	0	0.284235	1	0	0	0
						0.00452849	0	0.284235	1	0	0	0
						0.00452849	0	0.284235	1	0	0	0
						0.00452849	0	0.284235	1	0	0	0
						0.00452849	0	0.284235	1	0	0	0
[truncated: 131,169 more rows]

## Sheet: 3
	Sample weight (mg)			28.2		Energy Dissipation								Damping Ratio					Equilibrium Modulus (kPa)
	Sample height (mm)			1.77		Mean over cycles 44-49			#N/A					Mean over cycles 44-49			#N/A		Force 1	-0.0360681
						Mean over cycles 94-99			#N/A					Mean over cycles 94-99			#N/A		Force 2	-0.0562974
	Dynamic Modulus Strain Range																		Stress 1	2.26385
	From			0.09		Energy Dissipation / WW								Dynamic Modulus (kPa)					Stress 2	3.53356
	To			0.11		Mean over cycles 44-49			#N/A					Mean over cycles 44-49			#N/A		Strain 1	0.1
						Mean over cycles 94-99			#N/A					Mean over cycles 94-99			#N/A		Strain 2	0.15
	Dry Gel Proportion (%)			0.1															Modulus	25.3942
	Force Correction (N)			-0.00452849										Peak Stress
														Mean over cycles 44-49			#N/A
														Mean over cycles 94-99			#N/A
Time	Sequence	Block	Cycle	Extension (mm)	Load Cell Load (N)	Corrected Force (N)	Area Under Curve (N.mm)	Stress (kPa)	Strain	Area Unloading	Area Loading	Cycle Criterion	Cycle No.	Cycle Start Row	Max Force (N)	Area Loading (µJ)	Area Unloading (µJ)	Energy Dissipation (µJ)	Energy Dissipation / Wet Weight (µJ/mg)	Energy Dissipation / Theoretical Dry Weight (µJ/mg)	Damping Ratio	Strain Range Start	Strain Range End	Stress at Strain Start	Stress at Strain End	Dynamic Modulus (kPa)	Peak Stress / Cycle (kPa)
						0.00452849		0.284235	1	0	0		1	17	#N/A	#N/A	#N/A	#N/A	#N/A	#N/A	#N/A	#N/A	#N/A	#N/A	#N/A	#N/A	#N/A
						0.00452849	0	0.284235	1	0	0	0	2	#N/A	#N/A	#N/A	#N/A	#N/A	#N/A	#N/A	#N/A	#N/A	#N/A	#N/A	#N/A	#N/A	#N/A
						0.00452849	0	0.284235	1	0	0	0	3	#N/A	#N/A	#N/A	#N/A	#N/A	#N/A	#N/A	#N/A	#N/A	#N/A	#N/A	#N/A	#N/A	#N/A
						0.00452849	0	0.284235	1	0	0	0	4	#N/A	#N/A	#N/A	#N/A	#N/A	#N/A	#N/A	#N/A	#N/A	#N/A	#N/A	#N/A	#N/A	#N/A
						0.00452849	0	0.284235	1	0	0	0	5	#N/A	#N/A	#N/A	#N/A	#N/A	#N/A	#N/A	#N/A	#N/A	#N/A	#N/A	#N/A	#N/A	#N/A
						0.00452849	0	0.284235	1	0	0	0	6	#N/A	#N/A	#N/A	#N/A	#N/A	#N/A	#N/A	#N/A	#N/A	#N/A	#N/A	#N/A	#N/A	#N/A
						0.00452849	0	0.284235	1	0	0	0	7	#N/A	#N/A	#N/A	#N/A	#N/A	#N/A	#N/A	#N/A	#N/A	#N/A	#N/A	#N/A	#N/A	#N/A
						0.00452849	0	0.284235	1	0	0	0	8	#N/A	#N/A	#N/A	#N/A	#N/A	#N/A	#N/A	#N/A	#N/A	#N/A	#N/A	#N/A	#N/A	#N/A
						0.00452849	0	0.284235	1	0	0	0	9	#N/A	#N/A	#N/A	#N/A	#N/A	#N/A	#N/A	#N/A	#N/A	#N/A	#N/A	#N/A	#N/A	#N/A
						0.00452849	0	0.284235	1	0	0	0	10	#N/A	#N/A	#N/A	#N/A	#N/A	#N/A	#N/A	#N/A	#N/A	#N/A	#N/A	#N/A	#N/A	#N/A
						0.00452849	0	0.284235	1	0	0	0	11	#N/A	#N/A	#N/A	#N/A	#N/A	#N/A	#N/A	#N/A	#N/A	#N/A	#N/A	#N/A	#N/A	#N/A
						0.00452849	0	0.284235	1	0	0	0	12	#N/A	#N/A	#N/A	#N/A	#N/A	#N/A	#N/A	#N/A	#N/A	#N/A	#N/A	#N/A	#N/A	#N/A
						0.00452849	0	0.284235	1	0	0	0	13	#N/A	#N/A	#N/A	#N/A	#N/A	#N/A	#N/A	#N/A	#N/A	#N/A	#N/A	#N/A	#N/A	#N/A
						0.00452849	0	0.284235	1	0	0	0	14	#N/A	#N/A	#N/A	#N/A	#N/A	#N/A	#N/A	#N/A	#N/A	#N/A	#N/A	#N/A	#N/A	#N/A
						0.00452849	0	0.284235	1	0	0	0	15	#N/A	#N/A	#N/A	#N/A	#N/A	#N/A	#N/A	#N/A	#N/A	#N/A	#N/A	#N/A	#N/A	#N/A
						0.00452849	0	0.284235	1	0	0	0	16	#N/A	#N/A	#N/A	#N/A	#N/A	#N/A	#N/A	#N/A	#N/A	#N/A	#N/A	#N/A	#N/A	#N/A
						0.00452849	0	0.284235	1	0	0	0	17	#N/A	#N/A	#N/A	#N/A	#N/A	#N/A	#N/A	#N/A	#N/A	#N/A	#N/A	#N/A	#N/A	#N/A
						0.00452849	0	0.284235	1	0	0	0	18	#N/A	#N/A	#N/A	#N/A	#N/A	#N/A	#N/A	#N/A	#N/A	#N/A	#N/A	#N/A	#N/A	#N/A
						0.00452849	0	0.284235	1	0	0	0	19	#N/A	#N/A	#N/A	#N/A	#N/A	#N/A	#N/A	#N/A	#N/A	#N/A	#N/A	#N/A	#N/A	#N/A
						0.00452849	0	0.284235	1	0	0	0	20	#N/A	#N/A	#N/A	#N/A	#N/A	#N/A	#N/A	#N/A	#N/A	#N/A	#N/A	#N/A	#N/A	#N/A
						0.00452849	0	0.284235	1	0	0	0	21	#N/A	#N/A	#N/A	#N/A	#N/A	#N/A	#N/A	#N/A	#N/A	#N/A	#N/A	#N/A	#N/A	#N/A
						0.00452849	0	0.284235	1	0	0	0	22	#N/A	#N/A	#N/A	#N/A	#N/A	#N/A	#N/A	#N/A	#N/A	#N/A	#N/A	#N/A	#N/A	#N/A
						0.00452849	0	0.284235	1	0	0	0	23	#N/A	#N/A	#N/A	#N/A	#N/A	#N/A	#N/A	#N/A	#N/A	#N/A	#N/A	#N/A	#N/A	#N/A
						0.00452849	0	0.284235	1	0	0	0	24	#N/A	#N/A	#N/A	#N/A	#N/A	#N/A	#N/A	#N/A	#N/A	#N/A	#N/A	#N/A	#N/A	#N/A
						0.00452849	0	0.284235	1	0	0	0	25	#N/A	#N/A	#N/A	#N/A	#N/A	#N/A	#N/A	#N/A	#N/A	#N/A	#N/A	#N/A	#N/A	#N/A
						0.00452849	0	0.284235	1	0	0	0	26	#N/A	#N/A	#N/A	#N/A	#N/A	#N/A	#N/A	#N/A	#N/A	#N/A	#N/A	#N/A	#N/A	#N/A
						0.00452849	0	0.284235	1	0	0	0	27	#N/A	#N/A	#N/A	#N/A	#N/A	#N/A	#N/A	#N/A	#N/A	#N/A	#N/A	#N/A	#N/A	#N/A
						0.00452849	0	0.284235	1	0	0	0	28	#N/A	#N/A	#N/A	#N/A	#N/A	#N/A	#N/A	#N/A	#N/A	#N/A	#N/A	#N/A	#N/A	#N/A
						0.00452849	0	0.284235	1	0	0	0	29	#N/A	#N/A	#N/A	#N/A	#N/A	#N/A	#N/A	#N/A	#N/A	#N/A	#N/A	#N/A	#N/A	#N/A
						0.00452849	0	0.284235	1	0	0	0	30	#N/A	#N/A	#N/A	#N/A	#N/A	#N/A	#N/A	#N/A	#N/A	#N/A	#N/A	#N/A	#N/A	#N/A
						0.00452849	0	0.284235	1	0	0	0	31	#N/A	#N/A	#N/A	#N/A	#N/A	#N/A	#N/A	#N/A	#N/A	#N/A	#N/A	#N/A	#N/A	#N/A
						0.00452849	0	0.284235	1	0	0	0	32	#N/A	#N/A	#N/A	#N/A	#N/A	#N/A	#N/A	#N/A	#N/A	#N/A	#N/A	#N/A	#N/A	#N/A
						0.00452849	0	0.284235	1	0	0	0	33	#N/A	#N/A	#N/A	#N/A	#N/A	#N/A	#N/A	#N/A	#N/A	#N/A	#N/A	#N/A	#N/A	#N/A
						0.00452849	0	0.284235	1	0	0	0	34	#N/A	#N/A	#N/A	#N/A	#N/A	#N/A	#N/A	#N/A	#N/A	#N/A	#N/A	#N/A	#N/A	#N/A
						0.00452849	0	0.284235	1	0	0	0	35	#N/A	#N/A	#N/A	#N/A	#N/A	#N/A	#N/A	#N/A	#N/A	#N/A	#N/A	#N/A	#N/A	#N/A
						0.00452849	0	0.284235	1	0	0	0	36	#N/A	#N/A	#N/A	#N/A	#N/A	#N/A	#N/A	#N/A	#N/A	#N/A	#N/A	#N/A	#N/A	#N/A
						0.00452849	0	0.284235	1	0	0	0	37	#N/A	#N/A	#N/A	#N/A	#N/A	#N/A	#N/A	#N/A	#N/A	#N/A	#N/A	#N/A	#N/A	#N/A
						0.00452849	0	0.284235	1	0	0	0	38	#N/A	#N/A	#N/A	#N/A	#N/A	#N/A	#N/A	#N/A	#N/A	#N/A	#N/A	#N/A	#N/A	#N/A
						0.00452849	0	0.284235	1	0	0	0	39	#N/A	#N/A	#N/A	#N/A	#N/A	#N/A	#N/A	#N/A	#N/A	#N/A	#N/A	#N/A	#N/A	#N/A
						0.00452849	0	0.284235	1	0	0	0	40	#N/A	#N/A	#N/A	#N/A	#N/A	#N/A	#N/A	#N/A	#N/A	#N/A	#N/A	#N/A	#N/A	#N/A
						0.00452849	0	0.284235	1	0	0	0	41	#N/A	#N/A	#N/A	#N/A	#N/A	#N/A	#N/A	#N/A	#N/A	#N/A	#N/A	#N/A	#N/A	#N/A
						0.00452849	0	0.284235	1	0	0	0	42	#N/A	#N/A	#N/A	#N/A	#N/A	#N/A	#N/A	#N/A	#N/A	#N/A	#N/A	#N/A	#N/A	#N/A
						0.00452849	0	0.284235	1	0	0	0	43	#N/A	#N/A	#N/A	#N/A	#N/A	#N/A	#N/A	#N/A	#N/A	#N/A	#N/A	#N/A	#N/A	#N/A
						0.00452849	0	0.284235	1	0	0	0	44	#N/A	#N/A	#N/A	#N/A	#N/A	#N/A	#N/A	#N/A	#N/A	#N/A	#N/A	#N/A	#N/A	#N/A
						0.00452849	0	0.284235	1	0	0	0	45	#N/A	#N/A	#N/A	#N/A	#N/A	#N/A	#N/A	#N/A	#N/A	#N/A	#N/A	#N/A	#N/A	#N/A
						0.00452849	0	0.284235	1	0	0	0	46	#N/A	#N/A	#N/A	#N/A	#N/A	#N/A	#N/A	#N/A	#N/A	#N/A	#N/A	#N/A	#N/A	#N/A
						0.00452849	0	0.284235	1	0	0	0	47	#N/A	#N/A	#N/A	#N/A	#N/A	#N/A	#N/A	#N/A	#N/A	#N/A	#N/A	#N/A	#N/A	#N/A
						0.00452849	0	0.284235	1	0	0	0	48	#N/A	#N/A	#N/A	#N/A	#N/A	#N/A	#N/A	#N/A	#N/A	#N/A	#N/A	#N/A	#N/A	#N/A
						0.00452849	0	0.284235	1	0	0	0	49	#N/A	#N/A	#N/A	#N/A	#N/A	#N/A	#N/A	#N/A	#N/A	#N/A	#N/A	#N/A	#N/A	#N/A
						0.00452849	0	0.284235	1	0	0	0	50	#N/A	#N/A	#N/A	#N/A	#N/A	#N/A	#N/A	#N/A	#N/A	#N/A	#N/A	#N/A	#N/A	#N/A
						0.00452849	0	0.284235	1	0	0	0	51	#N/A	#N/A	#N/A	#N/A	#N/A	#N/A	#N/A	#N/A	#N/A	#N/A	#N/A	#N/A	#N/A	#N/A
						0.00452849	0	0.284235	1	0	0	0	52	#N/A	#N/A	#N/A	#N/A	#N/A	#N/A	#N/A	#N/A	#N/A	#N/A	#N/A	#N/A	#N/A	#N/A
						0.00452849	0	0.284235	1	0	0	0	53	#N/A	#N/A	#N/A	#N/A	#N/A	#N/A	#N/A	#N/A	#N/A	#N/A	#N/A	#N/A	#N/A	#N/A
						0.00452849	0	0.284235	1	0	0	0	54	#N/A	#N/A	#N/A	#N/A	#N/A	#N/A	#N/A	#N/A	#N/A	#N/A	#N/A	#N/A	#N/A	#N/A
						0.00452849	0	0.284235	1	0	0	0	55	#N/A	#N/A	#N/A	#N/A	#N/A	#N/A	#N/A	#N/A	#N/A	#N/A	#N/A	#N/A	#N/A	#N/A
						0.00452849	0	0.284235	1	0	0	0	56	#N/A	#N/A	#N/A	#N/A	#N/A	#N/A	#N/A	#N/A	#N/A	#N/A	#N/A	#N/A	#N/A	#N/A
						0.00452849	0	0.284235	1	0	0	0	57	#N/A	#N/A	#N/A	#N/A	#N/A	#N/A	#N/A	#N/A	#N/A	#N/A	#N/A	#N/A	#N/A	#N/A
						0.00452849	0	0.284235	1	0	0	0	58	#N/A	#N/A	#N/A	#N/A	#N/A	#N/A	#N/A	#N/A	#N/A	#N/A	#N/A	#N/A	#N/A	#N/A
						0.00452849	0	0.284235	1	0	0	0	59	#N/A	#N/A	#N/A	#N/A	#N/A	#N/A	#N/A	#N/A	#N/A	#N/A	#N/A	#N/A	#N/A	#N/A
						0.00452849	0	0.284235	1	0	0	0	60	#N/A	#N/A	#N/A	#N/A	#N/A	#N/A	#N/A	#N/A	#N/A	#N/A	#N/A	#N/A	#N/A	#N/A
						0.00452849	0	0.284235	1	0	0	0	61	#N/A	#N/A	#N/A	#N/A	#N/A	#N/A	#N/A	#N/A	#N/A	#N/A	#N/A	#N/A	#N/A	#N/A
						0.00452849	0	0.284235	1	0	0	0	62	#N/A	#N/A	#N/A	#N/A	#N/A	#N/A	#N/A	#N/A	#N/A	#N/A	#N/A	#N/A	#N/A	#N/A
						0.00452849	0	0.284235	1	0	0	0	63	#N/A	#N/A	#N/A	#N/A	#N/A	#N/A	#N/A	#N/A	#N/A	#N/A	#N/A	#N/A	#N/A	#N/A
						0.00452849	0	0.284235	1	0	0	0	64	#N/A	#N/A	#N/A	#N/A	#N/A	#N/A	#N/A	#N/A	#N/A	#N/A	#N/A	#N/A	#N/A	#N/A
						0.00452849	0	0.284235	1	0	0	0	65	#N/A	#N/A	#N/A	#N/A	#N/A	#N/A	#N/A	#N/A	#N/A	#N/A	#N/A	#N/A	#N/A	#N/A
						0.00452849	0	0.284235	1	0	0	0	66	#N/A	#N/A	#N/A	#N/A	#N/A	#N/A	#N/A	#N/A	#N/A	#N/A	#N/A	#N/A	#N/A	#N/A
						0.00452849	0	0.284235	1	0	0	0	67	#N/A	#N/A	#N/A	#N/A	#N/A	#N/A	#N/A	#N/A	#N/A	#N/A	#N/A	#N/A	#N/A	#N/A
						0.00452849	0	0.284235	1	0	0	0	68	#N/A	#N/A	#N/A	#N/A	#N/A	#N/A	#N/A	#N/A	#N/A	#N/A	#N/A	#N/A	#N/A	#N/A
						0.00452849	0	0.284235	1	0	0	0	69	#N/A	#N/A	#N/A	#N/A	#N/A	#N/A	#N/A	#N/A	#N/A	#N/A	#N/A	#N/A	#N/A	#N/A
						0.00452849	0	0.284235	1	0	0	0	70	#N/A	#N/A	#N/A	#N/A	#N/A	#N/A	#N/A	#N/A	#N/A	#N/A	#N/A	#N/A	#N/A	#N/A
						0.00452849	0	0.284235	1	0	0	0	71	#N/A	#N/A	#N/A	#N/A	#N/A	#N/A	#N/A	#N/A	#N/A	#N/A	#N/A	#N/A	#N/A	#N/A
						0.00452849	0	0.284235	1	0	0	0	72	#N/A	#N/A	#N/A	#N/A	#N/A	#N/A	#N/A	#N/A	#N/A	#N/A	#N/A	#N/A	#N/A	#N/A
						0.00452849	0	0.284235	1	0	0	0	73	#N/A	#N/A	#N/A	#N/A	#N/A	#N/A	#N/A	#N/A	#N/A	#N/A	#N/A	#N/A	#N/A	#N/A
						0.00452849	0	0.284235	1	0	0	0	74	#N/A	#N/A	#N/A	#N/A	#N/A	#N/A	#N/A	#N/A	#N/A	#N/A	#N/A	#N/A	#N/A	#N/A
						0.00452849	0	0.284235	1	0	0	0	75	#N/A	#N/A	#N/A	#N/A	#N/A	#N/A	#N/A	#N/A	#N/A	#N/A	#N/A	#N/A	#N/A	#N/A
						0.00452849	0	0.284235	1	0	0	0	76	#N/A	#N/A	#N/A	#N/A	#N/A	#N/A	#N/A	#N/A	#N/A	#N/A	#N/A	#N/A	#N/A	#N/A
						0.00452849	0	0.284235	1	0	0	0	77	#N/A	#N/A	#N/A	#N/A	#N/A	#N/A	#N/A	#N/A	#N/A	#N/A	#N/A	#N/A	#N/A	#N/A
						0.00452849	0	0.284235	1	0	0	0	78	#N/A	#N/A	#N/A	#N/A	#N/A	#N/A	#N/A	#N/A	#N/A	#N/A	#N/A	#N/A	#N/A	#N/A
						0.00452849	0	0.284235	1	0	0	0	79	#N/A	#N/A	#N/A	#N/A	#N/A	#N/A	#N/A	#N/A	#N/A	#N/A	#N/A	#N/A	#N/A	#N/A
						0.00452849	0	0.284235	1	0	0	0	80	#N/A	#N/A	#N/A	#N/A	#N/A	#N/A	#N/A	#N/A	#N/A	#N/A	#N/A	#N/A	#N/A	#N/A
						0.00452849	0	0.284235	1	0	0	0	81	#N/A	#N/A	#N/A	#N/A	#N/A	#N/A	#N/A	#N/A	#N/A	#N/A	#N/A	#N/A	#N/A	#N/A
						0.00452849	0	0.284235	1	0	0	0	82	#N/A	#N/A	#N/A	#N/A	#N/A	#N/A	#N/A	#N/A	#N/A	#N/A	#N/A	#N/A	#N/A	#N/A
						0.00452849	0	0.284235	1	0	0	0	83	#N/A	#N/A	#N/A	#N/A	#N/A	#N/A	#N/A	#N/A	#N/A	#N/A	#N/A	#N/A	#N/A	#N/A
						0.00452849	0	0.284235	1	0	0	0	84	#N/A	#N/A	#N/A	#N/A	#N/A	#N/A	#N/A	#N/A	#N/A	#N/A	#N/A	#N/A	#N/A	#N/A
						0.00452849	0	0.284235	1	0	0	0	85	#N/A	#N/A	#N/A	#N/A	#N/A	#N/A	#N/A	#N/A	#N/A	#N/A	#N/A	#N/A	#N/A	#N/A
						0.00452849	0	0.284235	1	0	0	0	86	#N/A	#N/A	#N/A	#N/A	#N/A	#N/A	#N/A	#N/A	#N/A	#N/A	#N/A	#N/A	#N/A	#N/A
						0.00452849	0	0.284235	1	0	0	0	87	#N/A	#N/A	#N/A	#N/A	#N/A	#N/A	#N/A	#N/A	#N/A	#N/A	#N/A	#N/A	#N/A	#N/A
						0.00452849	0	0.284235	1	0	0	0	88	#N/A	#N/A	#N/A	#N/A	#N/A	#N/A	#N/A	#N/A	#N/A	#N/A	#N/A	#N/A	#N/A	#N/A
						0.00452849	0	0.284235	1	0	0	0	89	#N/A	#N/A	#N/A	#N/A	#N/A	#N/A	#N/A	#N/A	#N/A	#N/A	#N/A	#N/A	#N/A	#N/A
						0.00452849	0	0.284235	1	0	0	0	90	#N/A	#N/A	#N/A	#N/A	#N/A	#N/A	#N/A	#N/A	#N/A	#N/A	#N/A	#N/A	#N/A	#N/A
						0.00452849	0	0.284235	1	0	0	0	91	#N/A	#N/A	#N/A	#N/A	#N/A	#N/A	#N/A	#N/A	#N/A	#N/A	#N/A	#N/A	#N/A	#N/A
						0.00452849	0	0.284235	1	0	0	0	92	#N/A	#N/A	#N/A	#N/A	#N/A	#N/A	#N/A	#N/A	#N/A	#N/A	#N/A	#N/A	#N/A	#N/A
						0.00452849	0	0.284235	1	0	0	0	93	#N/A	#N/A	#N/A	#N/A	#N/A	#N/A	#N/A	#N/A	#N/A	#N/A	#N/A	#N/A	#N/A	#N/A
						0.00452849	0	0.284235	1	0	0	0	94	#N/A	#N/A	#N/A	#N/A	#N/A	#N/A	#N/A	#N/A	#N/A	#N/A	#N/A	#N/A	#N/A	#N/A
						0.00452849	0	0.284235	1	0	0	0	95	#N/A	#N/A	#N/A	#N/A	#N/A	#N/A	#N/A	#N/A	#N/A	#N/A	#N/A	#N/A	#N/A	#N/A
						0.00452849	0	0.284235	1	0	0	0	96	#N/A	#N/A	#N/A	#N/A	#N/A	#N/A	#N/A	#N/A	#N/A	#N/A	#N/A	#N/A	#N/A	#N/A
						0.00452849	0	0.284235	1	0	0	0	97	#N/A	#N/A	#N/A	#N/A	#N/A	#N/A	#N/A	#N/A	#N/A	#N/A	#N/A	#N/A	#N/A	#N/A
						0.00452849	0	0.284235	1	0	0	0	98	#N/A	#N/A	#N/A	#N/A	#N/A	#N/A	#N/A	#N/A	#N/A	#N/A	#N/A	#N/A	#N/A	#N/A
						0.00452849	0	0.284235	1	0	0	0	99	#N/A	#N/A	#N/A	#N/A	#N/A	#N/A	#N/A	#N/A	#N/A	#N/A	#N/A	#N/A	#N/A	#N/A
						0.00452849	0	0.284235	1	0	0	0	100	#N/A	#N/A	#N/A	#N/A	#N/A	#N/A	#N/A	#N/A	#N/A	#N/A	#N/A	#N/A	#N/A	#N/A
						0.00452849	0	0.284235	1	0	0	0	101	#N/A	#N/A	#N/A	#N/A	#N/A	#N/A	#N/A	#N/A	#N/A	#N/A	#N/A	#N/A	#N/A	#N/A
						0.00452849	0	0.284235	1	0	0	0	102	#N/A	#N/A	#N/A	#N/A	#N/A	#N/A	#N/A	#N/A	#N/A	#N/A	#N/A	#N/A	#N/A	#N/A
						0.00452849	0	0.284235	1	0	0	0	103	#N/A	#N/A	#N/A	#N/A	#N/A	#N/A	#N/A	#N/A	#N/A	#N/A	#N/A	#N/A	#N/A	#N/A
						0.00452849	0	0.284235	1	0	0	0	104	#N/A	#N/A	#N/A	#N/A	#N/A	#N/A	#N/A	#N/A	#N/A	#N/A	#N/A	#N/A	#N/A	#N/A
						0.00452849	0	0.284235	1	0	0	0	105	#N/A	#N/A	#N/A	#N/A	#N/A	#N/A	#N/A	#N/A	#N/A	#N/A	#N/A	#N/A	#N/A	#N/A
						0.00452849	0	0.284235	1	0	0	0	106	#N/A	#N/A	#N/A	#N/A	#N/A	#N/A	#N/A	#N/A	#N/A	#N/A	#N/A	#N/A	#N/A	#N/A
						0.00452849	0	0.284235	1	0	0	0	107	#N/A	#N/A	#N/A	#N/A	#N/A	#N/A	#N/A	#N/A	#N/A	#N/A	#N/A	#N/A	#N/A	#N/A
						0.00452849	0	0.284235	1	0	0	0	108	#N/A	#N/A	#N/A	#N/A	#N/A	#N/A	#N/A	#N/A	#N/A	#N/A	#N/A	#N/A	#N/A	#N/A
						0.00452849	0	0.284235	1	0	0	0	109	#N/A	#N/A	#N/A	#N/A	#N/A	#N/A	#N/A	#N/A	#N/A	#N/A	#N/A	#N/A	#N/A	#N/A
						0.00452849	0	0.284235	1	0	0	0	110	#N/A	#N/A	#N/A	#N/A	#N/A	#N/A	#N/A	#N/A	#N/A	#N/A	#N/A	#N/A	#N/A	#N/A
						0.00452849	0	0.284235	1	0	0	0	111	#N/A	#N/A	#N/A	#N/A	#N/A	#N/A	#N/A	#N/A	#N/A	#N/A	#N/A	#N/A	#N/A	#N/A
						0.00452849	0	0.284235	1	0	0	0	112	#N/A	#N/A	#N/A	#N/A	#N/A	#N/A	#N/A	#N/A	#N/A	#N/A	#N/A	#N/A	#N/A	#N/A
						0.00452849	0	0.284235	1	0	0	0	113	#N/A	#N/A	#N/A	#N/A	#N/A	#N/A	#N/A	#N/A	#N/A	#N/A	#N/A	#N/A	#N/A	#N/A
						0.00452849	0	0.284235	1	0	0	0	114	#N/A	#N/A	#N/A	#N/A	#N/A	#N/A	#N/A	#N/A	#N/A	#N/A	#N/A	#N/A	#N/A	#N/A
						0.00452849	0	0.284235	1	0	0	0	115	#N/A	#N/A	#N/A	#N/A	#N/A	#N/A	#N/A	#N/A	#N/A	#N/A	#N/A	#N/A	#N/A	#N/A
						0.00452849	0	0.284235	1	0	0	0	116	#N/A	#N/A	#N/A	#N/A	#N/A	#N/A	#N/A	#N/A	#N/A	#N/A	#N/A	#N/A	#N/A	#N/A
						0.00452849	0	0.284235	1	0	0	0	117	#N/A	#N/A	#N/A	#N/A	#N/A	#N/A	#N/A	#N/A	#N/A	#N/A	#N/A	#N/A	#N/A	#N/A
						0.00452849	0	0.284235	1	0	0	0	118	#N/A	#N/A	#N/A	#N/A	#N/A	#N/A	#N/A	#N/A	#N/A	#N/A	#N/A	#N/A	#N/A	#N/A
						0.00452849	0	0.284235	1	0	0	0	119	#N/A	#N/A	#N/A	#N/A	#N/A	#N/A	#N/A	#N/A	#N/A	#N/A	#N/A	#N/A	#N/A	#N/A
						0.00452849	0	0.284235	1	0	0	0	120	#N/A	#N/A	#N/A	#N/A	#N/A	#N/A	#N/A	#N/A	#N/A	#N/A	#N/A	#N/A	#N/A	#N/A
						0.00452849	0	0.284235	1	0	0	0	121	#N/A	#N/A	#N/A	#N/A	#N/A	#N/A	#N/A	#N/A	#N/A	#N/A	#N/A	#N/A	#N/A	#N/A
						0.00452849	0	0.284235	1	0	0	0	122	#N/A	#N/A	#N/A	#N/A	#N/A	#N/A	#N/A	#N/A	#N/A	#N/A	#N/A	#N/A	#N/A	#N/A
						0.00452849	0	0.284235	1	0	0	0	123	#N/A	#N/A	#N/A	#N/A	#N/A	#N/A	#N/A	#N/A	#N/A	#N/A	#N/A	#N/A	#N/A	#N/A
						0.00452849	0	0.284235	1	0	0	0	124	#N/A	#N/A	#N/A	#N/A	#N/A	#N/A	#N/A	#N/A	#N/A	#N/A	#N/A	#N/A	#N/A	#N/A
						0.00452849	0	0.284235	1	0	0	0	125	#N/A	#N/A	#N/A	#N/A	#N/A	#N/A	#N/A	#N/A	#N/A	#N/A	#N/A	#N/A	#N/A	#N/A
						0.00452849	0	0.284235	1	0	0	0	126	#N/A	#N/A	#N/A	#N/A	#N/A	#N/A	#N/A	#N/A	#N/A	#N/A	#N/A	#N/A	#N/A	#N/A
						0.00452849	0	0.284235	1	0	0	0	127	#N/A	#N/A	#N/A	#N/A	#N/A	#N/A	#N/A	#N/A	#N/A	#N/A	#N/A	#N/A	#N/A	#N/A
						0.00452849	0	0.284235	1	0	0	0	128	#N/A	#N/A	#N/A	#N/A	#N/A	#N/A	#N/A	#N/A	#N/A	#N/A	#N/A	#N/A	#N/A	#N/A
						0.00452849	0	0.284235	1	0	0	0	129	#N/A	#N/A	#N/A	#N/A	#N/A	#N/A	#N/A	#N/A	#N/A	#N/A	#N/A	#N/A	#N/A	#N/A
						0.00452849	0	0.284235	1	0	0	0	130	#N/A	#N/A	#N/A	#N/A	#N/A	#N/A	#N/A	#N/A	#N/A	#N/A	#N/A	#N/A	#N/A	#N/A
						0.00452849	0	0.284235	1	0	0	0	131	#N/A	#N/A	#N/A	#N/A	#N/A	#N/A	#N/A	#N/A	#N/A	#N/A	#N/A	#N/A	#N/A	#N/A
						0.00452849	0	0.284235	1	0	0	0	132	#N/A	#N/A	#N/A	#N/A	#N/A	#N/A	#N/A	#N/A	#N/A	#N/A	#N/A	#N/A	#N/A	#N/A
						0.00452849	0	0.284235	1	0	0	0	133	#N/A	#N/A	#N/A	#N/A	#N/A	#N/A	#N/A	#N/A	#N/A	#N/A	#N/A	#N/A	#N/A	#N/A
						0.00452849	0	0.284235	1	0	0	0	134	#N/A	#N/A	#N/A	#N/A	#N/A	#N/A	#N/A	#N/A	#N/A	#N/A	#N/A	#N/A	#N/A	#N/A
						0.00452849	0	0.284235	1	0	0	0	135	#N/A	#N/A	#N/A	#N/A	#N/A	#N/A	#N/A	#N/A	#N/A	#N/A	#N/A	#N/A	#N/A	#N/A
						0.00452849	0	0.284235	1	0	0	0	136	#N/A	#N/A	#N/A	#N/A	#N/A	#N/A	#N/A	#N/A	#N/A	#N/A	#N/A	#N/A	#N/A	#N/A
						0.00452849	0	0.284235	1	0	0	0	137	#N/A	#N/A	#N/A	#N/A	#N/A	#N/A	#N/A	#N/A	#N/A	#N/A	#N/A	#N/A	#N/A	#N/A
						0.00452849	0	0.284235	1	0	0	0	138	#N/A	#N/A	#N/A	#N/A	#N/A	#N/A	#N/A	#N/A	#N/A	#N/A	#N/A	#N/A	#N/A	#N/A
						0.00452849	0	0.284235	1	0	0	0	139	#N/A	#N/A	#N/A	#N/A	#N/A	#N/A	#N/A	#N/A	#N/A	#N/A	#N/A	#N/A	#N/A	#N/A
						0.00452849	0	0.284235	1	0	0	0	140	#N/A	#N/A	#N/A	#N/A	#N/A	#N/A	#N/A	#N/A	#N/A	#N/A	#N/A	#N/A	#N/A	#N/A
						0.00452849	0	0.284235	1	0	0	0	141	#N/A	#N/A	#N/A	#N/A	#N/A	#N/A	#N/A	#N/A	#N/A	#N/A	#N/A	#N/A	#N/A	#N/A
						0.00452849	0	0.284235	1	0	0	0	142	#N/A	#N/A	#N/A	#N/A	#N/A	#N/A	#N/A	#N/A	#N/A	#N/A	#N/A	#N/A	#N/A	#N/A
						0.00452849	0	0.284235	1	0	0	0	143	#N/A	#N/A	#N/A	#N/A	#N/A	#N/A	#N/A	#N/A	#N/A	#N/A	#N/A	#N/A	#N/A	#N/A
						0.00452849	0	0.284235	1	0	0	0	144	#N/A	#N/A	#N/A	#N/A	#N/A	#N/A	#N/A	#N/A	#N/A	#N/A	#N/A	#N/A	#N/A	#N/A
						0.00452849	0	0.284235	1	0	0	0	145	#N/A	#N/A	#N/A	#N/A	#N/A	#N/A	#N/A	#N/A	#N/A	#N/A	#N/A	#N/A	#N/A	#N/A
						0.00452849	0	0.284235	1	0	0	0	146	#N/A	#N/A	#N/A	#N/A	#N/A	#N/A	#N/A	#N/A	#N/A	#N/A	#N/A	#N/A	#N/A	#N/A
						0.00452849	0	0.284235	1	0	0	0	147	#N/A	#N/A	#N/A	#N/A	#N/A	#N/A	#N/A	#N/A	#N/A	#N/A	#N/A	#N/A	#N/A	#N/A
						0.00452849	0	0.284235	1	0	0	0	148	#N/A	#N/A	#N/A	#N/A	#N/A	#N/A	#N/A	#N/A	#N/A	#N/A	#N/A	#N/A	#N/A	#N/A
						0.00452849	0	0.284235	1	0	0	0	149	#N/A	#N/A	#N/A	#N/A	#N/A	#N/A	#N/A	#N/A	#N/A	#N/A	#N/A	#N/A	#N/A	#N/A
						0.00452849	0	0.284235	1	0	0	0	150	#N/A	#N/A	#N/A	#N/A	#N/A	#N/A	#N/A	#N/A	#N/A	#N/A	#N/A	#N/A	#N/A	#N/A
						0.00452849	0	0.284235	1	0	0	0	151	#N/A	#N/A	#N/A	#N/A	#N/A	#N/A	#N/A	#N/A	#N/A	#N/A	#N/A	#N/A	#N/A	#N/A
						0.00452849	0	0.284235	1	0	0	0	152	#N/A	#N/A	#N/A	#N/A	#N/A	#N/A	#N/A	#N/A	#N/A	#N/A	#N/A	#N/A	#N/A	#N/A
						0.00452849	0	0.284235	1	0	0	0	153	#N/A	#N/A	#N/A	#N/A	#N/A	#N/A	#N/A	#N/A	#N/A	#N/A	#N/A	#N/A	#N/A	#N/A
						0.00452849	0	0.284235	1	0	0	0	154	#N/A	#N/A	#N/A	#N/A	#N/A	#N/A	#N/A	#N/A	#N/A	#N/A	#N/A	#N/A	#N/A	#N/A
						0.00452849	0	0.284235	1	0	0	0	155	#N/A	#N/A	#N/A	#N/A	#N/A	#N/A	#N/A	#N/A	#N/A	#N/A	#N/A	#N/A	#N/A	#N/A
						0.00452849	0	0.284235	1	0	0	0	156	#N/A	#N/A	#N/A	#N/A	#N/A	#N/A	#N/A	#N/A	#N/A	#N/A	#N/A	#N/A	#N/A	#N/A
						0.00452849	0	0.284235	1	0	0	0	157	#N/A	#N/A	#N/A	#N/A	#N/A	#N/A	#N/A	#N/A	#N/A	#N/A	#N/A	#N/A	#N/A	#N/A
						0.00452849	0	0.284235	1	0	0	0	158	#N/A	#N/A	#N/A	#N/A	#N/A	#N/A	#N/A	#N/A	#N/A	#N/A	#N/A	#N/A	#N/A	#N/A
						0.00452849	0	0.284235	1	0	0	0	159	#N/A	#N/A	#N/A	#N/A	#N/A	#N/A	#N/A	#N/A	#N/A	#N/A	#N/A	#N/A	#N/A	#N/A
						0.00452849	0	0.284235	1	0	0	0	160	#N/A	#N/A	#N/A	#N/A	#N/A	#N/A	#N/A	#N/A	#N/A	#N/A	#N/A	#N/A	#N/A	#N/A
						0.00452849	0	0.284235	1	0	0	0	161	#N/A	#N/A	#N/A	#N/A	#N/A	#N/A	#N/A	#N/A	#N/A	#N/A	#N/A	#N/A	#N/A	#N/A
						0.00452849	0	0.284235	1	0	0	0	162	#N/A	#N/A	#N/A	#N/A	#N/A	#N/A	#N/A	#N/A	#N/A	#N/A	#N/A	#N/A	#N/A	#N/A
						0.00452849	0	0.284235	1	0	0	0	163	#N/A	#N/A	#N/A	#N/A	#N/A	#N/A	#N/A	#N/A	#N/A	#N/A	#N/A	#N/A	#N/A	#N/A
						0.00452849	0	0.284235	1	0	0	0	164	#N/A	#N/A	#N/A	#N/A	#N/A	#N/A	#N/A	#N/A	#N/A	#N/A	#N/A	#N/A	#N/A	#N/A
						0.00452849	0	0.284235	1	0	0	0	165	#N/A	#N/A	#N/A	#N/A	#N/A	#N/A	#N/A	#N/A	#N/A	#N/A	#N/A	#N/A	#N/A	#N/A
						0.00452849	0	0.284235	1	0	0	0	166	#N/A	#N/A	#N/A	#N/A	#N/A	#N/A	#N/A	#N/A	#N/A	#N/A	#N/A	#N/A	#N/A	#N/A
						0.00452849	0	0.284235	1	0	0	0	167	#N/A	#N/A	#N/A	#N/A	#N/A	#N/A	#N/A	#N/A	#N/A	#N/A	#N/A	#N/A	#N/A	#N/A
						0.00452849	0	0.284235	1	0	0	0	168	#N/A	#N/A	#N/A	#N/A	#N/A	#N/A	#N/A	#N/A	#N/A	#N/A	#N/A	#N/A	#N/A	#N/A
						0.00452849	0	0.284235	1	0	0	0	169	#N/A	#N/A	#N/A	#N/A	#N/A	#N/A	#N/A	#N/A	#N/A	#N/A	#N/A	#N/A	#N/A	#N/A
						0.00452849	0	0.284235	1	0	0	0	170	#N/A	#N/A	#N/A	#N/A	#N/A	#N/A	#N/A	#N/A	#N/A	#N/A	#N/A	#N/A	#N/A	#N/A
						0.00452849	0	0.284235	1	0	0	0	171	#N/A	#N/A	#N/A	#N/A	#N/A	#N/A	#N/A	#N/A	#N/A	#N/A	#N/A	#N/A	#N/A	#N/A
						0.00452849	0	0.284235	1	0	0	0	172	#N/A	#N/A	#N/A	#N/A	#N/A	#N/A	#N/A	#N/A	#N/A	#N/A	#N/A	#N/A	#N/A	#N/A
						0.00452849	0	0.284235	1	0	0	0	173	#N/A	#N/A	#N/A	#N/A	#N/A	#N/A	#N/A	#N/A	#N/A	#N/A	#N/A	#N/A	#N/A	#N/A
						0.00452849	0	0.284235	1	0	0	0	174	#N/A	#N/A	#N/A	#N/A	#N/A	#N/A	#N/A	#N/A	#N/A	#N/A	#N/A	#N/A	#N/A	#N/A
						0.00452849	0	0.284235	1	0	0	0	175	#N/A	#N/A	#N/A	#N/A	#N/A	#N/A	#N/A	#N/A	#N/A	#N/A	#N/A	#N/A	#N/A	#N/A
						0.00452849	0	0.284235	1	0	0	0	176	#N/A	#N/A	#N/A	#N/A	#N/A	#N/A	#N/A	#N/A	#N/A	#N/A	#N/A	#N/A	#N/A	#N/A
						0.00452849	0	0.284235	1	0	0	0	177	#N/A	#N/A	#N/A	#N/A	#N/A	#N/A	#N/A	#N/A	#N/A	#N/A	#N/A	#N/A	#N/A	#N/A
						0.00452849	0	0.284235	1	0	0	0	178	#N/A	#N/A	#N/A	#N/A	#N/A	#N/A	#N/A	#N/A	#N/A	#N/A	#N/A	#N/A	#N/A	#N/A
						0.00452849	0	0.284235	1	0	0	0	179	#N/A	#N/A	#N/A	#N/A	#N/A	#N/A	#N/A	#N/A	#N/A	#N/A	#N/A	#N/A	#N/A	#N/A
						0.00452849	0	0.284235	1	0	0	0	180	#N/A	#N/A	#N/A	#N/A	#N/A	#N/A	#N/A	#N/A	#N/A	#N/A	#N/A	#N/A	#N/A	#N/A
						0.00452849	0	0.284235	1	0	0	0	181	#N/A	#N/A	#N/A	#N/A	#N/A	#N/A	#N/A	#N/A	#N/A	#N/A	#N/A	#N/A	#N/A	#N/A
						0.00452849	0	0.284235	1	0	0	0	182	#N/A	#N/A	#N/A	#N/A	#N/A	#N/A	#N/A	#N/A	#N/A	#N/A	#N/A	#N/A	#N/A	#N/A
						0.00452849	0	0.284235	1	0	0	0	183	#N/A	#N/A	#N/A	#N/A	#N/A	#N/A	#N/A	#N/A	#N/A	#N/A	#N/A	#N/A	#N/A	#N/A
						0.00452849	0	0.284235	1	0	0	0	184	#N/A	#N/A	#N/A	#N/A	#N/A	#N/A	#N/A	#N/A	#N/A	#N/A	#N/A	#N/A	#N/A	#N/A
						0.00452849	0	0.284235	1	0	0	0	185	#N/A	#N/A	#N/A	#N/A	#N/A	#N/A	#N/A	#N/A	#N/A	#N/A	#N/A	#N/A	#N/A	#N/A
						0.00452849	0	0.284235	1	0	0	0	186	#N/A	#N/A	#N/A	#N/A	#N/A	#N/A	#N/A	#N/A	#N/A	#N/A	#N/A	#N/A	#N/A	#N/A
						0.00452849	0	0.284235	1	0	0	0	187	#N/A	#N/A	#N/A	#N/A	#N/A	#N/A	#N/A	#N/A	#N/A	#N/A	#N/A	#N/A	#N/A	#N/A
						0.00452849	0	0.284235	1	0	0	0	188	#N/A	#N/A	#N/A	#N/A	#N/A	#N/A	#N/A	#N/A	#N/A	#N/A	#N/A	#N/A	#N/A	#N/A
						0.00452849	0	0.284235	1	0	0	0	189	#N/A	#N/A	#N/A	#N/A	#N/A	#N/A	#N/A	#N/A	#N/A	#N/A	#N/A	#N/A	#N/A	#N/A
						0.00452849	0	0.284235	1	0	0	0	190	#N/A	#N/A	#N/A	#N/A	#N/A	#N/A	#N/A	#N/A	#N/A	#N/A	#N/A	#N/A	#N/A	#N/A
						0.00452849	0	0.284235	1	0	0	0	191	#N/A	#N/A	#N/A	#N/A	#N/A	#N/A	#N/A	#N/A	#N/A	#N/A	#N/A	#N/A	#N/A	#N/A
						0.00452849	0	0.284235	1	0	0	0	192	#N/A	#N/A	#N/A	#N/A	#N/A	#N/A	#N/A	#N/A	#N/A	#N/A	#N/A	#N/A	#N/A	#N/A
						0.00452849	0	0.284235	1	0	0	0	193	#N/A	#N/A	#N/A	#N/A	#N/A	#N/A	#N/A	#N/A	#N/A	#N/A	#N/A	#N/A	#N/A	#N/A
						0.00452849	0	0.284235	1	0	0	0	194	#N/A	#N/A	#N/A	#N/A	#N/A	#N/A	#N/A	#N/A	#N/A	#N/A	#N/A	#N/A	#N/A	#N/A
						0.00452849	0	0.284235	1	0	0	0	195	#N/A	#N/A	#N/A	#N/A	#N/A	#N/A	#N/A	#N/A	#N/A	#N/A	#N/A	#N/A	#N/A	#N/A
						0.00452849	0	0.284235	1	0	0	0	196	#N/A	#N/A	#N/A	#N/A	#N/A	#N/A	#N/A	#N/A	#N/A	#N/A	#N/A	#N/A	#N/A	#N/A
						0.00452849	0	0.284235	1	0	0	0	197	#N/A	#N/A	#N/A	#N/A	#N/A	#N/A	#N/A	#N/A	#N/A	#N/A	#N/A	#N/A	#N/A	#N/A
						0.00452849	0	0.284235	1	0	0	0	198	#N/A	#N/A	#N/A	#N/A	#N/A	#N/A	#N/A	#N/A	#N/A	#N/A	#N/A	#N/A	#N/A	#N/A
						0.00452849	0	0.284235	1	0	0	0	199	#N/A	#N/A	#N/A	#N/A	#N/A	#N/A	#N/A	#N/A	#N/A	#N/A	#N/A	#N/A	#N/A	#N/A
						0.00452849	0	0.284235	1	0	0	0	200	#N/A	#N/A	#N/A	#N/A	#N/A	#N/A	#N/A	#N/A	#N/A	#N/A	#N/A	#N/A	#N/A	#N/A
						0.00452849	0	0.284235	1	0	0	0
						0.00452849	0	0.284235	1	0	0	0
						0.00452849	0	0.284235	1	0	0	0
						0.00452849	0	0.284235	1	0	0	0
						0.00452849	0	0.284235	1	0	0	0
						0.00452849	0	0.284235	1	0	0	0
						0.00452849	0	0.284235	1	0	0	0
						0.00452849	0	0.284235	1	0	0	0
						0.00452849	0	0.284235	1	0	0	0
						0.00452849	0	0.284235	1	0	0	0
						0.00452849	0	0.284235	1	0	0	0
						0.00452849	0	0.284235	1	0	0	0
						0.00452849	0	0.284235	1	0	0	0
						0.00452849	0	0.284235	1	0	0	0
						0.00452849	0	0.284235	1	0	0	0
						0.00452849	0	0.284235	1	0	0	0
						0.00452849	0	0.284235	1	0	0	0
						0.00452849	0	0.284235	1	0	0	0
						0.00452849	0	0.284235	1	0	0	0
						0.00452849	0	0.284235	1	0	0	0
						0.00452849	0	0.284235	1	0	0	0
						0.00452849	0	0.284235	1	0	0	0
						0.00452849	0	0.284235	1	0	0	0
						0.00452849	0	0.284235	1	0	0	0
						0.00452849	0	0.284235	1	0	0	0
						0.00452849	0	0.284235	1	0	0	0
						0.00452849	0	0.284235	1	0	0	0
						0.00452849	0	0.284235	1	0	0	0
						0.00452849	0	0.284235	1	0	0	0
						0.00452849	0	0.284235	1	0	0	0
						0.00452849	0	0.284235	1	0	0	0
						0.00452849	0	0.284235	1	0	0	0
						0.00452849	0	0.284235	1	0	0	0
						0.00452849	0	0.284235	1	0	0	0
						0.00452849	0	0.284235	1	0	0	0
						0.00452849	0	0.284235	1	0	0	0
						0.00452849	0	0.284235	1	0	0	0
						0.00452849	0	0.284235	1	0	0	0
						0.00452849	0	0.284235	1	0	0	0
						0.00452849	0	0.284235	1	0	0	0
						0.00452849	0	0.284235	1	0	0	0
						0.00452849	0	0.284235	1	0	0	0
						0.00452849	0	0.284235	1	0	0	0
						0.00452849	0	0.284235	1	0	0	0
						0.00452849	0	0.284235	1	0	0	0
						0.00452849	0	0.284235	1	0	0	0
						0.00452849	0	0.284235	1	0	0	0
						0.00452849	0	0.284235	1	0	0	0
						0.00452849	0	0.284235	1	0	0	0
						0.00452849	0	0.284235	1	0	0	0
						0.00452849	0	0.284235	1	0	0	0
						0.00452849	0	0.284235	1	0	0	0
						0.00452849	0	0.284235	1	0	0	0
						0.00452849	0	0.284235	1	0	0	0
						0.00452849	0	0.284235	1	0	0	0
						0.00452849	0	0.284235	1	0	0	0
						0.00452849	0	0.284235	1	0	0	0
						0.00452849	0	0.284235	1	0	0	0
						0.00452849	0	0.284235	1	0	0	0
						0.00452849	0	0.284235	1	0	0	0
						0.00452849	0	0.284235	1	0	0	0
						0.00452849	0	0.284235	1	0	0	0
						0.00452849	0	0.284235	1	0	0	0
						0.00452849	0	0.284235	1	0	0	0
						0.00452849	0	0.284235	1	0	0	0
						0.00452849	0	0.284235	1	0	0	0
						0.00452849	0	0.284235	1	0	0	0
						0.00452849	0	0.284235	1	0	0	0
						0.00452849	0	0.284235	1	0	0	0
						0.00452849	0	0.284235	1	0	0	0
						0.00452849	0	0.284235	1	0	0	0
						0.00452849	0	0.284235	1	0	0	0
						0.00452849	0	0.284235	1	0	0	0
						0.00452849	0	0.284235	1	0	0	0
						0.00452849	0	0.284235	1	0	0	0
						0.00452849	0	0.284235	1	0	0	0
						0.00452849	0	0.284235	1	0	0	0
						0.00452849	0	0.284235	1	0	0	0
						0.00452849	0	0.284235	1	0	0	0
						0.00452849	0	0.284235	1	0	0	0
						0.00452849	0	0.284235	1	0	0	0
						0.00452849	0	0.284235	1	0	0	0
						0.00452849	0	0.284235	1	0	0	0
						0.00452849	0	0.284235	1	0	0	0
						0.00452849	0	0.284235	1	0	0	0
						0.00452849	0	0.284235	1	0	0	0
						0.00452849	0	0.284235	1	0	0	0
						0.00452849	0	0.284235	1	0	0	0
						0.00452849	0	0.284235	1	0	0	0
						0.00452849	0	0.284235	1	0	0	0
						0.00452849	0	0.284235	1	0	0	0
						0.00452849	0	0.284235	1	0	0	0
						0.00452849	0	0.284235	1	0	0	0
						0.00452849	0	0.284235	1	0	0	0
						0.00452849	0	0.284235	1	0	0	0
						0.00452849	0	0.284235	1	0	0	0
						0.00452849	0	0.284235	1	0	0	0
						0.00452849	0	0.284235	1	0	0	0
						0.00452849	0	0.284235	1	0	0	0
						0.00452849	0	0.284235	1	0	0	0
						0.00452849	0	0.284235	1	0	0	0
						0.00452849	0	0.284235	1	0	0	0
						0.00452849	0	0.284235	1	0	0	0
						0.00452849	0	0.284235	1	0	0	0
						0.00452849	0	0.284235	1	0	0	0
						0.00452849	0	0.284235	1	0	0	0
						0.00452849	0	0.284235	1	0	0	0
						0.00452849	0	0.284235	1	0	0	0
						0.00452849	0	0.284235	1	0	0	0
						0.00452849	0	0.284235	1	0	0	0
						0.00452849	0	0.284235	1	0	0	0
						0.00452849	0	0.284235	1	0	0	0
						0.00452849	0	0.284235	1	0	0	0
						0.00452849	0	0.284235	1	0	0	0
						0.00452849	0	0.284235	1	0	0	0
						0.00452849	0	0.284235	1	0	0	0
						0.00452849	0	0.284235	1	0	0	0
						0.00452849	0	0.284235	1	0	0	0
						0.00452849	0	0.284235	1	0	0	0
						0.00452849	0	0.284235	1	0	0	0
						0.00452849	0	0.284235	1	0	0	0
						0.00452849	0	0.284235	1	0	0	0
						0.00452849	0	0.284235	1	0	0	0
						0.00452849	0	0.284235	1	0	0	0
						0.00452849	0	0.284235	1	0	0	0
						0.00452849	0	0.284235	1	0	0	0
						0.00452849	0	0.284235	1	0	0	0
						0.00452849	0	0.284235	1	0	0	0
						0.00452849	0	0.284235	1	0	0	0
						0.00452849	0	0.284235	1	0	0	0
						0.00452849	0	0.284235	1	0	0	0
						0.00452849	0	0.284235	1	0	0	0
						0.00452849	0	0.284235	1	0	0	0
						0.00452849	0	0.284235	1	0	0	0
						0.00452849	0	0.284235	1	0	0	0
						0.00452849	0	0.284235	1	0	0	0
						0.00452849	0	0.284235	1	0	0	0
						0.00452849	0	0.284235	1	0	0	0
						0.00452849	0	0.284235	1	0	0	0
						0.00452849	0	0.284235	1	0	0	0
						0.00452849	0	0.284235	1	0	0	0
						0.00452849	0	0.284235	1	0	0	0
						0.00452849	0	0.284235	1	0	0	0
						0.00452849	0	0.284235	1	0	0	0
						0.00452849	0	0.284235	1	0	0	0
						0.00452849	0	0.284235	1	0	0	0
						0.00452849	0	0.284235	1	0	0	0
						0.00452849	0	0.284235	1	0	0	0
						0.00452849	0	0.284235	1	0	0	0
						0.00452849	0	0.284235	1	0	0	0
						0.00452849	0	0.284235	1	0	0	0
						0.00452849	0	0.284235	1	0	0	0
						0.00452849	0	0.284235	1	0	0	0
						0.00452849	0	0.284235	1	0	0	0
						0.00452849	0	0.284235	1	0	0	0
						0.00452849	0	0.284235	1	0	0	0
						0.00452849	0	0.284235	1	0	0	0
						0.00452849	0	0.284235	1	0	0	0
						0.00452849	0	0.284235	1	0	0	0
						0.00452849	0	0.284235	1	0	0	0
						0.00452849	0	0.284235	1	0	0	0
						0.00452849	0	0.284235	1	0	0	0
						0.00452849	0	0.284235	1	0	0	0
						0.00452849	0	0.284235	1	0	0	0
						0.00452849	0	0.284235	1	0	0	0
						0.00452849	0	0.284235	1	0	0	0
						0.00452849	0	0.284235	1	0	0	0
						0.00452849	0	0.284235	1	0	0	0
						0.00452849	0	0.284235	1	0	0	0
						0.00452849	0	0.284235	1	0	0	0
						0.00452849	0	0.284235	1	0	0	0
						0.00452849	0	0.284235	1	0	0	0
						0.00452849	0	0.284235	1	0	0	0
						0.00452849	0	0.284235	1	0	0	0
						0.00452849	0	0.284235	1	0	0	0
						0.00452849	0	0.284235	1	0	0	0
						0.00452849	0	0.284235	1	0	0	0
						0.00452849	0	0.284235	1	0	0	0
						0.00452849	0	0.284235	1	0	0	0
						0.00452849	0	0.284235	1	0	0	0
						0.00452849	0	0.284235	1	0	0	0
						0.00452849	0	0.284235	1	0	0	0
						0.00452849	0	0.284235	1	0	0	0
						0.00452849	0	0.284235	1	0	0	0
						0.00452849	0	0.284235	1	0	0	0
						0.00452849	0	0.284235	1	0	0	0
						0.00452849	0	0.284235	1	0	0	0
						0.00452849	0	0.284235	1	0	0	0
						0.00452849	0	0.284235	1	0	0	0
						0.00452849	0	0.284235	1	0	0	0
						0.00452849	0	0.284235	1	0	0	0
						0.00452849	0	0.284235	1	0	0	0
						0.00452849	0	0.284235	1	0	0	0
						0.00452849	0	0.284235	1	0	0	0
						0.00452849	0	0.284235	1	0	0	0
						0.00452849	0	0.284235	1	0	0	0
						0.00452849	0	0.284235	1	0	0	0
						0.00452849	0	0.284235	1	0	0	0
						0.00452849	0	0.284235	1	0	0	0
						0.00452849	0	0.284235	1	0	0	0
						0.00452849	0	0.284235	1	0	0	0
						0.00452849	0	0.284235	1	0	0	0
						0.00452849	0	0.284235	1	0	0	0
						0.00452849	0	0.284235	1	0	0	0
						0.00452849	0	0.284235	1	0	0	0
						0.00452849	0	0.284235	1	0	0	0
						0.00452849	0	0.284235	1	0	0	0
						0.00452849	0	0.284235	1	0	0	0
						0.00452849	0	0.284235	1	0	0	0
						0.00452849	0	0.284235	1	0	0	0
						0.00452849	0	0.284235	1	0	0	0
						0.00452849	0	0.284235	1	0	0	0
						0.00452849	0	0.284235	1	0	0	0
						0.00452849	0	0.284235	1	0	0	0
						0.00452849	0	0.284235	1	0	0	0
						0.00452849	0	0.284235	1	0	0	0
						0.00452849	0	0.284235	1	0	0	0
						0.00452849	0	0.284235	1	0	0	0
						0.00452849	0	0.284235	1	0	0	0
						0.00452849	0	0.284235	1	0	0	0
						0.00452849	0	0.284235	1	0	0	0
						0.00452849	0	0.284235	1	0	0	0
						0.00452849	0	0.284235	1	0	0	0
						0.00452849	0	0.284235	1	0	0	0
						0.00452849	0	0.284235	1	0	0	0
						0.00452849	0	0.284235	1	0	0	0
						0.00452849	0	0.284235	1	0	0	0
						0.00452849	0	0.284235	1	0	0	0
						0.00452849	0	0.284235	1	0	0	0
						0.00452849	0	0.284235	1	0	0	0
						0.00452849	0	0.284235	1	0	0	0
						0.00452849	0	0.284235	1	0	0	0
						0.00452849	0	0.284235	1	0	0	0
						0.00452849	0	0.284235	1	0	0	0
						0.00452849	0	0.284235	1	0	0	0
						0.00452849	0	0.284235	1	0	0	0
						0.00452849	0	0.284235	1	0	0	0
						0.00452849	0	0.284235	1	0	0	0
						0.00452849	0	0.284235	1	0	0	0
						0.00452849	0	0.284235	1	0	0	0
						0.00452849	0	0.284235	1	0	0	0
						0.00452849	0	0.284235	1	0	0	0
						0.00452849	0	0.284235	1	0	0	0
						0.00452849	0	0.284235	1	0	0	0
						0.00452849	0	0.284235	1	0	0	0
						0.00452849	0	0.284235	1	0	0	0
						0.00452849	0	0.284235	1	0	0	0
						0.00452849	0	0.284235	1	0	0	0
						0.00452849	0	0.284235	1	0	0	0
						0.00452849	0	0.284235	1	0	0	0
						0.00452849	0	0.284235	1	0	0	0
						0.00452849	0	0.284235	1	0	0	0
						0.00452849	0	0.284235	1	0	0	0
						0.00452849	0	0.284235	1	0	0	0
						0.00452849	0	0.284235	1	0	0	0
						0.00452849	0	0.284235	1	0	0	0
						0.00452849	0	0.284235	1	0	0	0
						0.00452849	0	0.284235	1	0	0	0
						0.00452849	0	0.284235	1	0	0	0
						0.00452849	0	0.284235	1	0	0	0
						0.00452849	0	0.284235	1	0	0	0
						0.00452849	0	0.284235	1	0	0	0
						0.00452849	0	0.284235	1	0	0	0
						0.00452849	0	0.284235	1	0	0	0
						0.00452849	0	0.284235	1	0	0	0
						0.00452849	0	0.284235	1	0	0	0
						0.00452849	0	0.284235	1	0	0	0
						0.00452849	0	0.284235	1	0	0	0
						0.00452849	0	0.284235	1	0	0	0
						0.00452849	0	0.284235	1	0	0	0
						0.00452849	0	0.284235	1	0	0	0
						0.00452849	0	0.284235	1	0	0	0
						0.00452849	0	0.284235	1	0	0	0
						0.00452849	0	0.284235	1	0	0	0
						0.00452849	0	0.284235	1	0	0	0
						0.00452849	0	0.284235	1	0	0	0
						0.00452849	0	0.284235	1	0	0	0
						0.00452849	0	0.284235	1	0	0	0
						0.00452849	0	0.284235	1	0	0	0
						0.00452849	0	0.284235	1	0	0	0
						0.00452849	0	0.284235	1	0	0	0
						0.00452849	0	0.284235	1	0	0	0
						0.00452849	0	0.284235	1	0	0	0
						0.00452849	0	0.284235	1	0	0	0
						0.00452849	0	0.284235	1	0	0	0
						0.00452849	0	0.284235	1	0	0	0
						0.00452849	0	0.284235	1	0	0	0
						0.00452849	0	0.284235	1	0	0	0
						0.00452849	0	0.284235	1	0	0	0
						0.00452849	0	0.284235	1	0	0	0
						0.00452849	0	0.284235	1	0	0	0
						0.00452849	0	0.284235	1	0	0	0
						0.00452849	0	0.284235	1	0	0	0
						0.00452849	0	0.284235	1	0	0	0
						0.00452849	0	0.284235	1	0	0	0
						0.00452849	0	0.284235	1	0	0	0
						0.00452849	0	0.284235	1	0	0	0
						0.00452849	0	0.284235	1	0	0	0
						0.00452849	0	0.284235	1	0	0	0
						0.00452849	0	0.284235	1	0	0	0
						0.00452849	0	0.284235	1	0	0	0
						0.00452849	0	0.284235	1	0	0	0
						0.00452849	0	0.284235	1	0	0	0
						0.00452849	0	0.284235	1	0	0	0
						0.00452849	0	0.284235	1	0	0	0
						0.00452849	0	0.284235	1	0	0	0
						0.00452849	0	0.284235	1	0	0	0
						0.00452849	0	0.284235	1	0	0	0
						0.00452849	0	0.284235	1	0	0	0
						0.00452849	0	0.284235	1	0	0	0
						0.00452849	0	0.284235	1	0	0	0
						0.00452849	0	0.284235	1	0	0	0
						0.00452849	0	0.284235	1	0	0	0
						0.00452849	0	0.284235	1	0	0	0
						0.00452849	0	0.284235	1	0	0	0
						0.00452849	0	0.284235	1	0	0	0
						0.00452849	0	0.284235	1	0	0	0
						0.00452849	0	0.284235	1	0	0	0
						0.00452849	0	0.284235	1	0	0	0
						0.00452849	0	0.284235	1	0	0	0
						0.00452849	0	0.284235	1	0	0	0
						0.00452849	0	0.284235	1	0	0	0
						0.00452849	0	0.284235	1	0	0	0
						0.00452849	0	0.284235	1	0	0	0
						0.00452849	0	0.284235	1	0	0	0
						0.00452849	0	0.284235	1	0	0	0
						0.00452849	0	0.284235	1	0	0	0
						0.00452849	0	0.284235	1	0	0	0
						0.00452849	0	0.284235	1	0	0	0
						0.00452849	0	0.284235	1	0	0	0
						0.00452849	0	0.284235	1	0	0	0
						0.00452849	0	0.284235	1	0	0	0
						0.00452849	0	0.284235	1	0	0	0
						0.00452849	0	0.284235	1	0	0	0
						0.00452849	0	0.284235	1	0	0	0
						0.00452849	0	0.284235	1	0	0	0
						0.00452849	0	0.284235	1	0	0	0
						0.00452849	0	0.284235	1	0	0	0
						0.00452849	0	0.284235	1	0	0	0
						0.00452849	0	0.284235	1	0	0	0
						0.00452849	0	0.284235	1	0	0	0
						0.00452849	0	0.284235	1	0	0	0
						0.00452849	0	0.284235	1	0	0	0
						0.00452849	0	0.284235	1	0	0	0
						0.00452849	0	0.284235	1	0	0	0
						0.00452849	0	0.284235	1	0	0	0
						0.00452849	0	0.284235	1	0	0	0
						0.00452849	0	0.284235	1	0	0	0
						0.00452849	0	0.284235	1	0	0	0
						0.00452849	0	0.284235	1	0	0	0
						0.00452849	0	0.284235	1	0	0	0
						0.00452849	0	0.284235	1	0	0	0
						0.00452849	0	0.284235	1	0	0	0
						0.00452849	0	0.284235	1	0	0	0
						0.00452849	0	0.284235	1	0	0	0
						0.00452849	0	0.284235	1	0	0	0
						0.00452849	0	0.284235	1	0	0	0
						0.00452849	0	0.284235	1	0	0	0
						0.00452849	0	0.284235	1	0	0	0
						0.00452849	0	0.284235	1	0	0	0
						0.00452849	0	0.284235	1	0	0	0
						0.00452849	0	0.284235	1	0	0	0
						0.00452849	0	0.284235	1	0	0	0
						0.00452849	0	0.284235	1	0	0	0
						0.00452849	0	0.284235	1	0	0	0
						0.00452849	0	0.284235	1	0	0	0
						0.00452849	0	0.284235	1	0	0	0
						0.00452849	0	0.284235	1	0	0	0
						0.00452849	0	0.284235	1	0	0	0
						0.00452849	0	0.284235	1	0	0	0
						0.00452849	0	0.284235	1	0	0	0
						0.00452849	0	0.284235	1	0	0	0
						0.00452849	0	0.284235	1	0	0	0
						0.00452849	0	0.284235	1	0	0	0
						0.00452849	0	0.284235	1	0	0	0
						0.00452849	0	0.284235	1	0	0	0
						0.00452849	0	0.284235	1	0	0	0
						0.00452849	0	0.284235	1	0	0	0
						0.00452849	0	0.284235	1	0	0	0
						0.00452849	0	0.284235	1	0	0	0
						0.00452849	0	0.284235	1	0	0	0
						0.00452849	0	0.284235	1	0	0	0
						0.00452849	0	0.284235	1	0	0	0
						0.00452849	0	0.284235	1	0	0	0
						0.00452849	0	0.284235	1	0	0	0
						0.00452849	0	0.284235	1	0	0	0
						0.00452849	0	0.284235	1	0	0	0
						0.00452849	0	0.284235	1	0	0	0
						0.00452849	0	0.284235	1	0	0	0
						0.00452849	0	0.284235	1	0	0	0
						0.00452849	0	0.284235	1	0	0	0
						0.00452849	0	0.284235	1	0	0	0
						0.00452849	0	0.284235	1	0	0	0
						0.00452849	0	0.284235	1	0	0	0
						0.00452849	0	0.284235	1	0	0	0
						0.00452849	0	0.284235	1	0	0	0
						0.00452849	0	0.284235	1	0	0	0
						0.00452849	0	0.284235	1	0	0	0
						0.00452849	0	0.284235	1	0	0	0
						0.00452849	0	0.284235	1	0	0	0
						0.00452849	0	0.284235	1	0	0	0
						0.00452849	0	0.284235	1	0	0	0
						0.00452849	0	0.284235	1	0	0	0
						0.00452849	0	0.284235	1	0	0	0
						0.00452849	0	0.284235	1	0	0	0
						0.00452849	0	0.284235	1	0	0	0
						0.00452849	0	0.284235	1	0	0	0
						0.00452849	0	0.284235	1	0	0	0
						0.00452849	0	0.284235	1	0	0	0
						0.00452849	0	0.284235	1	0	0	0
						0.00452849	0	0.284235	1	0	0	0
						0.00452849	0	0.284235	1	0	0	0
						0.00452849	0	0.284235	1	0	0	0
						0.00452849	0	0.284235	1	0	0	0
						0.00452849	0	0.284235	1	0	0	0
						0.00452849	0	0.284235	1	0	0	0
						0.00452849	0	0.284235	1	0	0	0
						0.00452849	0	0.284235	1	0	0	0
						0.00452849	0	0.284235	1	0	0	0
						0.00452849	0	0.284235	1	0	0	0
						0.00452849	0	0.284235	1	0	0	0
						0.00452849	0	0.284235	1	0	0	0
						0.00452849	0	0.284235	1	0	0	0
						0.00452849	0	0.284235	1	0	0	0
						0.00452849	0	0.284235	1	0	0	0
						0.00452849	0	0.284235	1	0	0	0
						0.00452849	0	0.284235	1	0	0	0
						0.00452849	0	0.284235	1	0	0	0
						0.00452849	0	0.284235	1	0	0	0
						0.00452849	0	0.284235	1	0	0	0
						0.00452849	0	0.284235	1	0	0	0
						0.00452849	0	0.284235	1	0	0	0
						0.00452849	0	0.284235	1	0	0	0
						0.00452849	0	0.284235	1	0	0	0
						0.00452849	0	0.284235	1	0	0	0
						0.00452849	0	0.284235	1	0	0	0
						0.00452849	0	0.284235	1	0	0	0
						0.00452849	0	0.284235	1	0	0	0
						0.00452849	0	0.284235	1	0	0	0
						0.00452849	0	0.284235	1	0	0	0
						0.00452849	0	0.284235	1	0	0	0
						0.00452849	0	0.284235	1	0	0	0
						0.00452849	0	0.284235	1	0	0	0
						0.00452849	0	0.284235	1	0	0	0
						0.00452849	0	0.284235	1	0	0	0
						0.00452849	0	0.284235	1	0	0	0
						0.00452849	0	0.284235	1	0	0	0
						0.00452849	0	0.284235	1	0	0	0
						0.00452849	0	0.284235	1	0	0	0
						0.00452849	0	0.284235	1	0	0	0
						0.00452849	0	0.284235	1	0	0	0
						0.00452849	0	0.284235	1	0	0	0
						0.00452849	0	0.284235	1	0	0	0
						0.00452849	0	0.284235	1	0	0	0
						0.00452849	0	0.284235	1	0	0	0
						0.00452849	0	0.284235	1	0	0	0
						0.00452849	0	0.284235	1	0	0	0
						0.00452849	0	0.284235	1	0	0	0
						0.00452849	0	0.284235	1	0	0	0
						0.00452849	0	0.284235	1	0	0	0
						0.00452849	0	0.284235	1	0	0	0
						0.00452849	0	0.284235	1	0	0	0
						0.00452849	0	0.284235	1	0	0	0
						0.00452849	0	0.284235	1	0	0	0
						0.00452849	0	0.284235	1	0	0	0
						0.00452849	0	0.284235	1	0	0	0
						0.00452849	0	0.284235	1	0	0	0
						0.00452849	0	0.284235	1	0	0	0
						0.00452849	0	0.284235	1	0	0	0
						0.00452849	0	0.284235	1	0	0	0
						0.00452849	0	0.284235	1	0	0	0
						0.00452849	0	0.284235	1	0	0	0
						0.00452849	0	0.284235	1	0	0	0
						0.00452849	0	0.284235	1	0	0	0
						0.00452849	0	0.284235	1	0	0	0
						0.00452849	0	0.284235	1	0	0	0
						0.00452849	0	0.284235	1	0	0	0
						0.00452849	0	0.284235	1	0	0	0
						0.00452849	0	0.284235	1	0	0	0
						0.00452849	0	0.284235	1	0	0	0
						0.00452849	0	0.284235	1	0	0	0
						0.00452849	0	0.284235	1	0	0	0
						0.00452849	0	0.284235	1	0	0	0
						0.00452849	0	0.284235	1	0	0	0
						0.00452849	0	0.284235	1	0	0	0
						0.00452849	0	0.284235	1	0	0	0
						0.00452849	0	0.284235	1	0	0	0
						0.00452849	0	0.284235	1	0	0	0
						0.00452849	0	0.284235	1	0	0	0
						0.00452849	0	0.284235	1	0	0	0
						0.00452849	0	0.284235	1	0	0	0
						0.00452849	0	0.284235	1	0	0	0
						0.00452849	0	0.284235	1	0	0	0
						0.00452849	0	0.284235	1	0	0	0
						0.00452849	0	0.284235	1	0	0	0
						0.00452849	0	0.284235	1	0	0	0
						0.00452849	0	0.284235	1	0	0	0
						0.00452849	0	0.284235	1	0	0	0
						0.00452849	0	0.284235	1	0	0	0
						0.00452849	0	0.284235	1	0	0	0
						0.00452849	0	0.284235	1	0	0	0
						0.00452849	0	0.284235	1	0	0	0
						0.00452849	0	0.284235	1	0	0	0
						0.00452849	0	0.284235	1	0	0	0
						0.00452849	0	0.284235	1	0	0	0
						0.00452849	0	0.284235	1	0	0	0
						0.00452849	0	0.284235	1	0	0	0
						0.00452849	0	0.284235	1	0	0	0
						0.00452849	0	0.284235	1	0	0	0
						0.00452849	0	0.284235	1	0	0	0
						0.00452849	0	0.284235	1	0	0	0
						0.00452849	0	0.284235	1	0	0	0
						0.00452849	0	0.284235	1	0	0	0
						0.00452849	0	0.284235	1	0	0	0
						0.00452849	0	0.284235	1	0	0	0
						0.00452849	0	0.284235	1	0	0	0
						0.00452849	0	0.284235	1	0	0	0
						0.00452849	0	0.284235	1	0	0	0
						0.00452849	0	0.284235	1	0	0	0
						0.00452849	0	0.284235	1	0	0	0
						0.00452849	0	0.284235	1	0	0	0
						0.00452849	0	0.284235	1	0	0	0
						0.00452849	0	0.284235	1	0	0	0
						0.00452849	0	0.284235	1	0	0	0
						0.00452849	0	0.284235	1	0	0	0
						0.00452849	0	0.284235	1	0	0	0
						0.00452849	0	0.284235	1	0	0	0
						0.00452849	0	0.284235	1	0	0	0
						0.00452849	0	0.284235	1	0	0	0
						0.00452849	0	0.284235	1	0	0	0
						0.00452849	0	0.284235	1	0	0	0
						0.00452849	0	0.284235	1	0	0	0
						0.00452849	0	0.284235	1	0	0	0
						0.00452849	0	0.284235	1	0	0	0
						0.00452849	0	0.284235	1	0	0	0
						0.00452849	0	0.284235	1	0	0	0
						0.00452849	0	0.284235	1	0	0	0
						0.00452849	0	0.284235	1	0	0	0
						0.00452849	0	0.284235	1	0	0	0
						0.00452849	0	0.284235	1	0	0	0
						0.00452849	0	0.284235	1	0	0	0
						0.00452849	0	0.284235	1	0	0	0
						0.00452849	0	0.284235	1	0	0	0
						0.00452849	0	0.284235	1	0	0	0
						0.00452849	0	0.284235	1	0	0	0
						0.00452849	0	0.284235	1	0	0	0
						0.00452849	0	0.284235	1	0	0	0
						0.00452849	0	0.284235	1	0	0	0
						0.00452849	0	0.284235	1	0	0	0
						0.00452849	0	0.284235	1	0	0	0
						0.00452849	0	0.284235	1	0	0	0
						0.00452849	0	0.284235	1	0	0	0
						0.00452849	0	0.284235	1	0	0	0
						0.00452849	0	0.284235	1	0	0	0
						0.00452849	0	0.284235	1	0	0	0
						0.00452849	0	0.284235	1	0	0	0
						0.00452849	0	0.284235	1	0	0	0
						0.00452849	0	0.284235	1	0	0	0
						0.00452849	0	0.284235	1	0	0	0
						0.00452849	0	0.284235	1	0	0	0
						0.00452849	0	0.284235	1	0	0	0
						0.00452849	0	0.284235	1	0	0	0
						0.00452849	0	0.284235	1	0	0	0
						0.00452849	0	0.284235	1	0	0	0
						0.00452849	0	0.284235	1	0	0	0
						0.00452849	0	0.284235	1	0	0	0
						0.00452849	0	0.284235	1	0	0	0
						0.00452849	0	0.284235	1	0	0	0
						0.00452849	0	0.284235	1	0	0	0
						0.00452849	0	0.284235	1	0	0	0
						0.00452849	0	0.284235	1	0	0	0
						0.00452849	0	0.284235	1	0	0	0
						0.00452849	0	0.284235	1	0	0	0
						0.00452849	0	0.284235	1	0	0	0
						0.00452849	0	0.284235	1	0	0	0
						0.00452849	0	0.284235	1	0	0	0
						0.00452849	0	0.284235	1	0	0	0
						0.00452849	0	0.284235	1	0	0	0
						0.00452849	0	0.284235	1	0	0	0
						0.00452849	0	0.284235	1	0	0	0
						0.00452849	0	0.284235	1	0	0	0
						0.00452849	0	0.284235	1	0	0	0
						0.00452849	0	0.284235	1	0	0	0
						0.00452849	0	0.284235	1	0	0	0
						0.00452849	0	0.284235	1	0	0	0
						0.00452849	0	0.284235	1	0	0	0
						0.00452849	0	0.284235	1	0	0	0
						0.00452849	0	0.284235	1	0	0	0
						0.00452849	0	0.284235	1	0	0	0
						0.00452849	0	0.284235	1	0	0	0
						0.00452849	0	0.284235	1	0	0	0
						0.00452849	0	0.284235	1	0	0	0
						0.00452849	0	0.284235	1	0	0	0
						0.00452849	0	0.284235	1	0	0	0
						0.00452849	0	0.284235	1	0	0	0
						0.00452849	0	0.284235	1	0	0	0
						0.00452849	0	0.284235	1	0	0	0
						0.00452849	0	0.284235	1	0	0	0
						0.00452849	0	0.284235	1	0	0	0
						0.00452849	0	0.284235	1	0	0	0
						0.00452849	0	0.284235	1	0	0	0
						0.00452849	0	0.284235	1	0	0	0
						0.00452849	0	0.284235	1	0	0	0
						0.00452849	0	0.284235	1	0	0	0
						0.00452849	0	0.284235	1	0	0	0
						0.00452849	0	0.284235	1	0	0	0
						0.00452849	0	0.284235	1	0	0	0
						0.00452849	0	0.284235	1	0	0	0
						0.00452849	0	0.284235	1	0	0	0
						0.00452849	0	0.284235	1	0	0	0
						0.00452849	0	0.284235	1	0	0	0
						0.00452849	0	0.284235	1	0	0	0
						0.00452849	0	0.284235	1	0	0	0
						0.00452849	0	0.284235	1	0	0	0
						0.00452849	0	0.284235	1	0	0	0
						0.00452849	0	0.284235	1	0	0	0
						0.00452849	0	0.284235	1	0	0	0
						0.00452849	0	0.284235	1	0	0	0
						0.00452849	0	0.284235	1	0	0	0
						0.00452849	0	0.284235	1	0	0	0
						0.00452849	0	0.284235	1	0	0	0
						0.00452849	0	0.284235	1	0	0	0
						0.00452849	0	0.284235	1	0	0	0
						0.00452849	0	0.284235	1	0	0	0
						0.00452849	0	0.284235	1	0	0	0
						0.00452849	0	0.284235	1	0	0	0
						0.00452849	0	0.284235	1	0	0	0
						0.00452849	0	0.284235	1	0	0	0
						0.00452849	0	0.284235	1	0	0	0
						0.00452849	0	0.284235	1	0	0	0
						0.00452849	0	0.284235	1	0	0	0
						0.00452849	0	0.284235	1	0	0	0
						0.00452849	0	0.284235	1	0	0	0
						0.00452849	0	0.284235	1	0	0	0
						0.00452849	0	0.284235	1	0	0	0
						0.00452849	0	0.284235	1	0	0	0
						0.00452849	0	0.284235	1	0	0	0
						0.00452849	0	0.284235	1	0	0	0
						0.00452849	0	0.284235	1	0	0	0
						0.00452849	0	0.284235	1	0	0	0
						0.00452849	0	0.284235	1	0	0	0
						0.00452849	0	0.284235	1	0	0	0
						0.00452849	0	0.284235	1	0	0	0
						0.00452849	0	0.284235	1	0	0	0
						0.00452849	0	0.284235	1	0	0	0
						0.00452849	0	0.284235	1	0	0	0
						0.00452849	0	0.284235	1	0	0	0
						0.00452849	0	0.284235	1	0	0	0
						0.00452849	0	0.284235	1	0	0	0
						0.00452849	0	0.284235	1	0	0	0
						0.00452849	0	0.284235	1	0	0	0
						0.00452849	0	0.284235	1	0	0	0
						0.00452849	0	0.284235	1	0	0	0
						0.00452849	0	0.284235	1	0	0	0
						0.00452849	0	0.284235	1	0	0	0
						0.00452849	0	0.284235	1	0	0	0
						0.00452849	0	0.284235	1	0	0	0
						0.00452849	0	0.284235	1	0	0	0
						0.00452849	0	0.284235	1	0	0	0
						0.00452849	0	0.284235	1	0	0	0
						0.00452849	0	0.284235	1	0	0	0
						0.00452849	0	0.284235	1	0	0	0
						0.00452849	0	0.284235	1	0	0	0
						0.00452849	0	0.284235	1	0	0	0
						0.00452849	0	0.284235	1	0	0	0
						0.00452849	0	0.284235	1	0	0	0
						0.00452849	0	0.284235	1	0	0	0
						0.00452849	0	0.284235	1	0	0	0
						0.00452849	0	0.284235	1	0	0	0
						0.00452849	0	0.284235	1	0	0	0
						0.00452849	0	0.284235	1	0	0	0
						0.00452849	0	0.284235	1	0	0	0
						0.00452849	0	0.284235	1	0	0	0
						0.00452849	0	0.284235	1	0	0	0
						0.00452849	0	0.284235	1	0	0	0
						0.00452849	0	0.284235	1	0	0	0
						0.00452849	0	0.284235	1	0	0	0
						0.00452849	0	0.284235	1	0	0	0
						0.00452849	0	0.284235	1	0	0	0
						0.00452849	0	0.284235	1	0	0	0
						0.00452849	0	0.284235	1	0	0	0
						0.00452849	0	0.284235	1	0	0	0
						0.00452849	0	0.284235	1	0	0	0
						0.00452849	0	0.284235	1	0	0	0
						0.00452849	0	0.284235	1	0	0	0
						0.00452849	0	0.284235	1	0	0	0
						0.00452849	0	0.284235	1	0	0	0
						0.00452849	0	0.284235	1	0	0	0
						0.00452849	0	0.284235	1	0	0	0
						0.00452849	0	0.284235	1	0	0	0
						0.00452849	0	0.284235	1	0	0	0
						0.00452849	0	0.284235	1	0	0	0
						0.00452849	0	0.284235	1	0	0	0
						0.00452849	0	0.284235	1	0	0	0
						0.00452849	0	0.284235	1	0	0	0
						0.00452849	0	0.284235	1	0	0	0
						0.00452849	0	0.284235	1	0	0	0
						0.00452849	0	0.284235	1	0	0	0
						0.00452849	0	0.284235	1	0	0	0
						0.00452849	0	0.284235	1	0	0	0
						0.00452849	0	0.284235	1	0	0	0
						0.00452849	0	0.284235	1	0	0	0
						0.00452849	0	0.284235	1	0	0	0
						0.00452849	0	0.284235	1	0	0	0
						0.00452849	0	0.284235	1	0	0	0
						0.00452849	0	0.284235	1	0	0	0
						0.00452849	0	0.284235	1	0	0	0
						0.00452849	0	0.284235	1	0	0	0
						0.00452849	0	0.284235	1	0	0	0
						0.00452849	0	0.284235	1	0	0	0
						0.00452849	0	0.284235	1	0	0	0
						0.00452849	0	0.284235	1	0	0	0
						0.00452849	0	0.284235	1	0	0	0
						0.00452849	0	0.284235	1	0	0	0
						0.00452849	0	0.284235	1	0	0	0
						0.00452849	0	0.284235	1	0	0	0
						0.00452849	0	0.284235	1	0	0	0
						0.00452849	0	0.284235	1	0	0	0
						0.00452849	0	0.284235	1	0	0	0
						0.00452849	0	0.284235	1	0	0	0
						0.00452849	0	0.284235	1	0	0	0
						0.00452849	0	0.284235	1	0	0	0
						0.00452849	0	0.284235	1	0	0	0
						0.00452849	0	0.284235	1	0	0	0
						0.00452849	0	0.284235	1	0	0	0
						0.00452849	0	0.284235	1	0	0	0
						0.00452849	0	0.284235	1	0	0	0
						0.00452849	0	0.284235	1	0	0	0
						0.00452849	0	0.284235	1	0	0	0
						0.00452849	0	0.284235	1	0	0	0
						0.00452849	0	0.284235	1	0	0	0
						0.00452849	0	0.284235	1	0	0	0
						0.00452849	0	0.284235	1	0	0	0
						0.00452849	0	0.284235	1	0	0	0
						0.00452849	0	0.284235	1	0	0	0
						0.00452849	0	0.284235	1	0	0	0
						0.00452849	0	0.284235	1	0	0	0
						0.00452849	0	0.284235	1	0	0	0
						0.00452849	0	0.284235	1	0	0	0
						0.00452849	0	0.284235	1	0	0	0
						0.00452849	0	0.284235	1	0	0	0
						0.00452849	0	0.284235	1	0	0	0
						0.00452849	0	0.284235	1	0	0	0
						0.00452849	0	0.284235	1	0	0	0
						0.00452849	0	0.284235	1	0	0	0
						0.00452849	0	0.284235	1	0	0	0
						0.00452849	0	0.284235	1	0	0	0
						0.00452849	0	0.284235	1	0	0	0
						0.00452849	0	0.284235	1	0	0	0
						0.00452849	0	0.284235	1	0	0	0
						0.00452849	0	0.284235	1	0	0	0
						0.00452849	0	0.284235	1	0	0	0
						0.00452849	0	0.284235	1	0	0	0
						0.00452849	0	0.284235	1	0	0	0
						0.00452849	0	0.284235	1	0	0	0
						0.00452849	0	0.284235	1	0	0	0
						0.00452849	0	0.284235	1	0	0	0
						0.00452849	0	0.284235	1	0	0	0
						0.00452849	0	0.284235	1	0	0	0
						0.00452849	0	0.284235	1	0	0	0
						0.00452849	0	0.284235	1	0	0	0
						0.00452849	0	0.284235	1	0	0	0
						0.00452849	0	0.284235	1	0	0	0
						0.00452849	0	0.284235	1	0	0	0
						0.00452849	0	0.284235	1	0	0	0
						0.00452849	0	0.284235	1	0	0	0
						0.00452849	0	0.284235	1	0	0	0
						0.00452849	0	0.284235	1	0	0	0
						0.00452849	0	0.284235	1	0	0	0
						0.00452849	0	0.284235	1	0	0	0
						0.00452849	0	0.284235	1	0	0	0
						0.00452849	0	0.284235	1	0	0	0
						0.00452849	0	0.284235	1	0	0	0
						0.00452849	0	0.284235	1	0	0	0
						0.00452849	0	0.284235	1	0	0	0
						0.00452849	0	0.284235	1	0	0	0
						0.00452849	0	0.284235	1	0	0	0
						0.00452849	0	0.284235	1	0	0	0
						0.00452849	0	0.284235	1	0	0	0
						0.00452849	0	0.284235	1	0	0	0
						0.00452849	0	0.284235	1	0	0	0
						0.00452849	0	0.284235	1	0	0	0
						0.00452849	0	0.284235	1	0	0	0
						0.00452849	0	0.284235	1	0	0	0
						0.00452849	0	0.284235	1	0	0	0
						0.00452849	0	0.284235	1	0	0	0
						0.00452849	0	0.284235	1	0	0	0
						0.00452849	0	0.284235	1	0	0	0
						0.00452849	0	0.284235	1	0	0	0
						0.00452849	0	0.284235	1	0	0	0
						0.00452849	0	0.284235	1	0	0	0
						0.00452849	0	0.284235	1	0	0	0
						0.00452849	0	0.284235	1	0	0	0
						0.00452849	0	0.284235	1	0	0	0
						0.00452849	0	0.284235	1	0	0	0
						0.00452849	0	0.284235	1	0	0	0
						0.00452849	0	0.284235	1	0	0	0
						0.00452849	0	0.284235	1	0	0	0
						0.00452849	0	0.284235	1	0	0	0
						0.00452849	0	0.284235	1	0	0	0
						0.00452849	0	0.284235	1	0	0	0
						0.00452849	0	0.284235	1	0	0	0
						0.00452849	0	0.284235	1	0	0	0
						0.00452849	0	0.284235	1	0	0	0
						0.00452849	0	0.284235	1	0	0	0
						0.00452849	0	0.284235	1	0	0	0
						0.00452849	0	0.284235	1	0	0	0
						0.00452849	0	0.284235	1	0	0	0
						0.00452849	0	0.284235	1	0	0	0
						0.00452849	0	0.284235	1	0	0	0
						0.00452849	0	0.284235	1	0	0	0
						0.00452849	0	0.284235	1	0	0	0
						0.00452849	0	0.284235	1	0	0	0
						0.00452849	0	0.284235	1	0	0	0
						0.00452849	0	0.284235	1	0	0	0
						0.00452849	0	0.284235	1	0	0	0
						0.00452849	0	0.284235	1	0	0	0
						0.00452849	0	0.284235	1	0	0	0
						0.00452849	0	0.284235	1	0	0	0
						0.00452849	0	0.284235	1	0	0	0
						0.00452849	0	0.284235	1	0	0	0
						0.00452849	0	0.284235	1	0	0	0
						0.00452849	0	0.284235	1	0	0	0
						0.00452849	0	0.284235	1	0	0	0
						0.00452849	0	0.284235	1	0	0	0
						0.00452849	0	0.284235	1	0	0	0
						0.00452849	0	0.284235	1	0	0	0
						0.00452849	0	0.284235	1	0	0	0
						0.00452849	0	0.284235	1	0	0	0
						0.00452849	0	0.284235	1	0	0	0
						0.00452849	0	0.284235	1	0	0	0
						0.00452849	0	0.284235	1	0	0	0
						0.00452849	0	0.284235	1	0	0	0
						0.00452849	0	0.284235	1	0	0	0
						0.00452849	0	0.284235	1	0	0	0
						0.00452849	0	0.284235	1	0	0	0
						0.00452849	0	0.284235	1	0	0	0
						0.00452849	0	0.284235	1	0	0	0
						0.00452849	0	0.284235	1	0	0	0
						0.00452849	0	0.284235	1	0	0	0
						0.00452849	0	0.284235	1	0	0	0
						0.00452849	0	0.284235	1	0	0	0
						0.00452849	0	0.284235	1	0	0	0
						0.00452849	0	0.284235	1	0	0	0
						0.00452849	0	0.284235	1	0	0	0
						0.00452849	0	0.284235	1	0	0	0
						0.00452849	0	0.284235	1	0	0	0
						0.00452849	0	0.284235	1	0	0	0
						0.00452849	0	0.284235	1	0	0	0
						0.00452849	0	0.284235	1	0	0	0
						0.00452849	0	0.284235	1	0	0	0
						0.00452849	0	0.284235	1	0	0	0
						0.00452849	0	0.284235	1	0	0	0
						0.00452849	0	0.284235	1	0	0	0
						0.00452849	0	0.284235	1	0	0	0
						0.00452849	0	0.284235	1	0	0	0
						0.00452849	0	0.284235	1	0	0	0
						0.00452849	0	0.284235	1	0	0	0
						0.00452849	0	0.284235	1	0	0	0
						0.00452849	0	0.284235	1	0	0	0
						0.00452849	0	0.284235	1	0	0	0
						0.00452849	0	0.284235	1	0	0	0
						0.00452849	0	0.284235	1	0	0	0
						0.00452849	0	0.284235	1	0	0	0
						0.00452849	0	0.284235	1	0	0	0
						0.00452849	0	0.284235	1	0	0	0
						0.00452849	0	0.284235	1	0	0	0
						0.00452849	0	0.284235	1	0	0	0
						0.00452849	0	0.284235	1	0	0	0
						0.00452849	0	0.284235	1	0	0	0
						0.00452849	0	0.284235	1	0	0	0
						0.00452849	0	0.284235	1	0	0	0
						0.00452849	0	0.284235	1	0	0	0
						0.00452849	0	0.284235	1	0	0	0
						0.00452849	0	0.284235	1	0	0	0
						0.00452849	0	0.284235	1	0	0	0
						0.00452849	0	0.284235	1	0	0	0
						0.00452849	0	0.284235	1	0	0	0
						0.00452849	0	0.284235	1	0	0	0
						0.00452849	0	0.284235	1	0	0	0
						0.00452849	0	0.284235	1	0	0	0
						0.00452849	0	0.284235	1	0	0	0
						0.00452849	0	0.284235	1	0	0	0
						0.00452849	0	0.284235	1	0	0	0
						0.00452849	0	0.284235	1	0	0	0
						0.00452849	0	0.284235	1	0	0	0
						0.00452849	0	0.284235	1	0	0	0
						0.00452849	0	0.284235	1	0	0	0
						0.00452849	0	0.284235	1	0	0	0
						0.00452849	0	0.284235	1	0	0	0
						0.00452849	0	0.284235	1	0	0	0
						0.00452849	0	0.284235	1	0	0	0
						0.00452849	0	0.284235	1	0	0	0
						0.00452849	0	0.284235	1	0	0	0
						0.00452849	0	0.284235	1	0	0	0
						0.00452849	0	0.284235	1	0	0	0
						0.00452849	0	0.284235	1	0	0	0
						0.00452849	0	0.284235	1	0	0	0
						0.00452849	0	0.284235	1	0	0	0
						0.00452849	0	0.284235	1	0	0	0
						0.00452849	0	0.284235	1	0	0	0
						0.00452849	0	0.284235	1	0	0	0
						0.00452849	0	0.284235	1	0	0	0
						0.00452849	0	0.284235	1	0	0	0
						0.00452849	0	0.284235	1	0	0	0
						0.00452849	0	0.284235	1	0	0	0
						0.00452849	0	0.284235	1	0	0	0
						0.00452849	0	0.284235	1	0	0	0
						0.00452849	0	0.284235	1	0	0	0
						0.00452849	0	0.284235	1	0	0	0
						0.00452849	0	0.284235	1	0	0	0
						0.00452849	0	0.284235	1	0	0	0
						0.00452849	0	0.284235	1	0	0	0
						0.00452849	0	0.284235	1	0	0	0
						0.00452849	0	0.284235	1	0	0	0
						0.00452849	0	0.284235	1	0	0	0
						0.00452849	0	0.284235	1	0	0	0
						0.00452849	0	0.284235	1	0	0	0
						0.00452849	0	0.284235	1	0	0	0
						0.00452849	0	0.284235	1	0	0	0
						0.00452849	0	0.284235	1	0	0	0
						0.00452849	0	0.284235	1	0	0	0
						0.00452849	0	0.284235	1	0	0	0
						0.00452849	0	0.284235	1	0	0	0
						0.00452849	0	0.284235	1	0	0	0
						0.00452849	0	0.284235	1	0	0	0
						0.00452849	0	0.284235	1	0	0	0
						0.00452849	0	0.284235	1	0	0	0
						0.00452849	0	0.284235	1	0	0	0
						0.00452849	0	0.284235	1	0	0	0
						0.00452849	0	0.284235	1	0	0	0
						0.00452849	0	0.284235	1	0	0	0
						0.00452849	0	0.284235	1	0	0	0
						0.00452849	0	0.284235	1	0	0	0
						0.00452849	0	0.284235	1	0	0	0
						0.00452849	0	0.284235	1	0	0	0
						0.00452849	0	0.284235	1	0	0	0
						0.00452849	0	0.284235	1	0	0	0
						0.00452849	0	0.284235	1	0	0	0
						0.00452849	0	0.284235	1	0	0	0
						0.00452849	0	0.284235	1	0	0	0
						0.00452849	0	0.284235	1	0	0	0
						0.00452849	0	0.284235	1	0	0	0
						0.00452849	0	0.284235	1	0	0	0
						0.00452849	0	0.284235	1	0	0	0
						0.00452849	0	0.284235	1	0	0	0
						0.00452849	0	0.284235	1	0	0	0
						0.00452849	0	0.284235	1	0	0	0
						0.00452849	0	0.284235	1	0	0	0
						0.00452849	0	0.284235	1	0	0	0
						0.00452849	0	0.284235	1	0	0	0
						0.00452849	0	0.284235	1	0	0	0
						0.00452849	0	0.284235	1	0	0	0
						0.00452849	0	0.284235	1	0	0	0
						0.00452849	0	0.284235	1	0	0	0
						0.00452849	0	0.284235	1	0	0	0
						0.00452849	0	0.284235	1	0	0	0
						0.00452849	0	0.284235	1	0	0	0
						0.00452849	0	0.284235	1	0	0	0
						0.00452849	0	0.284235	1	0	0	0
						0.00452849	0	0.284235	1	0	0	0
						0.00452849	0	0.284235	1	0	0	0
						0.00452849	0	0.284235	1	0	0	0
						0.00452849	0	0.284235	1	0	0	0
						0.00452849	0	0.284235	1	0	0	0
						0.00452849	0	0.284235	1	0	0	0
						0.00452849	0	0.284235	1	0	0	0
						0.00452849	0	0.284235	1	0	0	0
						0.00452849	0	0.284235	1	0	0	0
						0.00452849	0	0.284235	1	0	0	0
						0.00452849	0	0.284235	1	0	0	0
						0.00452849	0	0.284235	1	0	0	0
						0.00452849	0	0.284235	1	0	0	0
						0.00452849	0	0.284235	1	0	0	0
						0.00452849	0	0.284235	1	0	0	0
						0.00452849	0	0.284235	1	0	0	0
						0.00452849	0	0.284235	1	0	0	0
						0.00452849	0	0.284235	1	0	0	0
						0.00452849	0	0.284235	1	0	0	0
						0.00452849	0	0.284235	1	0	0	0
						0.00452849	0	0.284235	1	0	0	0
						0.00452849	0	0.284235	1	0	0	0
						0.00452849	0	0.284235	1	0	0	0
						0.00452849	0	0.284235	1	0	0	0
						0.00452849	0	0.284235	1	0	0	0
						0.00452849	0	0.284235	1	0	0	0
						0.00452849	0	0.284235	1	0	0	0
						0.00452849	0	0.284235	1	0	0	0
						0.00452849	0	0.284235	1	0	0	0
						0.00452849	0	0.284235	1	0	0	0
						0.00452849	0	0.284235	1	0	0	0
						0.00452849	0	0.284235	1	0	0	0
						0.00452849	0	0.284235	1	0	0	0
						0.00452849	0	0.284235	1	0	0	0
						0.00452849	0	0.284235	1	0	0	0
						0.00452849	0	0.284235	1	0	0	0
						0.00452849	0	0.284235	1	0	0	0
						0.00452849	0	0.284235	1	0	0	0
						0.00452849	0	0.284235	1	0	0	0
						0.00452849	0	0.284235	1	0	0	0
						0.00452849	0	0.284235	1	0	0	0
						0.00452849	0	0.284235	1	0	0	0
						0.00452849	0	0.284235	1	0	0	0
						0.00452849	0	0.284235	1	0	0	0
						0.00452849	0	0.284235	1	0	0	0
						0.00452849	0	0.284235	1	0	0	0
						0.00452849	0	0.284235	1	0	0	0
						0.00452849	0	0.284235	1	0	0	0
						0.00452849	0	0.284235	1	0	0	0
						0.00452849	0	0.284235	1	0	0	0
						0.00452849	0	0.284235	1	0	0	0
						0.00452849	0	0.284235	1	0	0	0
						0.00452849	0	0.284235	1	0	0	0
						0.00452849	0	0.284235	1	0	0	0
						0.00452849	0	0.284235	1	0	0	0
						0.00452849	0	0.284235	1	0	0	0
						0.00452849	0	0.284235	1	0	0	0
						0.00452849	0	0.284235	1	0	0	0
						0.00452849	0	0.284235	1	0	0	0
						0.00452849	0	0.284235	1	0	0	0
						0.00452849	0	0.284235	1	0	0	0
						0.00452849	0	0.284235	1	0	0	0
						0.00452849	0	0.284235	1	0	0	0
						0.00452849	0	0.284235	1	0	0	0
						0.00452849	0	0.284235	1	0	0	0
						0.00452849	0	0.284235	1	0	0	0
						0.00452849	0	0.284235	1	0	0	0
						0.00452849	0	0.284235	1	0	0	0
						0.00452849	0	0.284235	1	0	0	0
						0.00452849	0	0.284235	1	0	0	0
						0.00452849	0	0.284235	1	0	0	0
						0.00452849	0	0.284235	1	0	0	0
						0.00452849	0	0.284235	1	0	0	0
						0.00452849	0	0.284235	1	0	0	0
						0.00452849	0	0.284235	1	0	0	0
						0.00452849	0	0.284235	1	0	0	0
						0.00452849	0	0.284235	1	0	0	0
						0.00452849	0	0.284235	1	0	0	0
						0.00452849	0	0.284235	1	0	0	0
						0.00452849	0	0.284235	1	0	0	0
						0.00452849	0	0.284235	1	0	0	0
						0.00452849	0	0.284235	1	0	0	0
						0.00452849	0	0.284235	1	0	0	0
						0.00452849	0	0.284235	1	0	0	0
						0.00452849	0	0.284235	1	0	0	0
						0.00452849	0	0.284235	1	0	0	0
						0.00452849	0	0.284235	1	0	0	0
						0.00452849	0	0.284235	1	0	0	0
						0.00452849	0	0.284235	1	0	0	0
						0.00452849	0	0.284235	1	0	0	0
						0.00452849	0	0.284235	1	0	0	0
						0.00452849	0	0.284235	1	0	0	0
						0.00452849	0	0.284235	1	0	0	0
						0.00452849	0	0.284235	1	0	0	0
						0.00452849	0	0.284235	1	0	0	0
						0.00452849	0	0.284235	1	0	0	0
						0.00452849	0	0.284235	1	0	0	0
						0.00452849	0	0.284235	1	0	0	0
						0.00452849	0	0.284235	1	0	0	0
						0.00452849	0	0.284235	1	0	0	0
						0.00452849	0	0.284235	1	0	0	0
						0.00452849	0	0.284235	1	0	0	0
						0.00452849	0	0.284235	1	0	0	0
						0.00452849	0	0.284235	1	0	0	0
						0.00452849	0	0.284235	1	0	0	0
						0.00452849	0	0.284235	1	0	0	0
						0.00452849	0	0.284235	1	0	0	0
						0.00452849	0	0.284235	1	0	0	0
						0.00452849	0	0.284235	1	0	0	0
						0.00452849	0	0.284235	1	0	0	0
						0.00452849	0	0.284235	1	0	0	0
						0.00452849	0	0.284235	1	0	0	0
						0.00452849	0	0.284235	1	0	0	0
						0.00452849	0	0.284235	1	0	0	0
						0.00452849	0	0.284235	1	0	0	0
						0.00452849	0	0.284235	1	0	0	0
						0.00452849	0	0.284235	1	0	0	0
						0.00452849	0	0.284235	1	0	0	0
						0.00452849	0	0.284235	1	0	0	0
						0.00452849	0	0.284235	1	0	0	0
						0.00452849	0	0.284235	1	0	0	0
						0.00452849	0	0.284235	1	0	0	0
						0.00452849	0	0.284235	1	0	0	0
						0.00452849	0	0.284235	1	0	0	0
						0.00452849	0	0.284235	1	0	0	0
						0.00452849	0	0.284235	1	0	0	0
						0.00452849	0	0.284235	1	0	0	0
						0.00452849	0	0.284235	1	0	0	0
						0.00452849	0	0.284235	1	0	0	0
						0.00452849	0	0.284235	1	0	0	0
						0.00452849	0	0.284235	1	0	0	0
						0.00452849	0	0.284235	1	0	0	0
						0.00452849	0	0.284235	1	0	0	0
						0.00452849	0	0.284235	1	0	0	0
						0.00452849	0	0.284235	1	0	0	0
						0.00452849	0	0.284235	1	0	0	0
						0.00452849	0	0.284235	1	0	0	0
						0.00452849	0	0.284235	1	0	0	0
						0.00452849	0	0.284235	1	0	0	0
						0.00452849	0	0.284235	1	0	0	0
						0.00452849	0	0.284235	1	0	0	0
						0.00452849	0	0.284235	1	0	0	0
						0.00452849	0	0.284235	1	0	0	0
						0.00452849	0	0.284235	1	0	0	0
						0.00452849	0	0.284235	1	0	0	0
						0.00452849	0	0.284235	1	0	0	0
						0.00452849	0	0.284235	1	0	0	0
						0.00452849	0	0.284235	1	0	0	0
						0.00452849	0	0.284235	1	0	0	0
						0.00452849	0	0.284235	1	0	0	0
						0.00452849	0	0.284235	1	0	0	0
						0.00452849	0	0.284235	1	0	0	0
						0.00452849	0	0.284235	1	0	0	0
						0.00452849	0	0.284235	1	0	0	0
						0.00452849	0	0.284235	1	0	0	0
						0.00452849	0	0.284235	1	0	0	0
						0.00452849	0	0.284235	1	0	0	0
						0.00452849	0	0.284235	1	0	0	0
						0.00452849	0	0.284235	1	0	0	0
						0.00452849	0	0.284235	1	0	0	0
						0.00452849	0	0.284235	1	0	0	0
						0.00452849	0	0.284235	1	0	0	0
						0.00452849	0	0.284235	1	0	0	0
						0.00452849	0	0.284235	1	0	0	0
						0.00452849	0	0.284235	1	0	0	0
						0.00452849	0	0.284235	1	0	0	0
						0.00452849	0	0.284235	1	0	0	0
						0.00452849	0	0.284235	1	0	0	0
						0.00452849	0	0.284235	1	0	0	0
						0.00452849	0	0.284235	1	0	0	0
						0.00452849	0	0.284235	1	0	0	0
						0.00452849	0	0.284235	1	0	0	0
						0.00452849	0	0.284235	1	0	0	0
						0.00452849	0	0.284235	1	0	0	0
						0.00452849	0	0.284235	1	0	0	0
						0.00452849	0	0.284235	1	0	0	0
						0.00452849	0	0.284235	1	0	0	0
						0.00452849	0	0.284235	1	0	0	0
						0.00452849	0	0.284235	1	0	0	0
						0.00452849	0	0.284235	1	0	0	0
						0.00452849	0	0.284235	1	0	0	0
						0.00452849	0	0.284235	1	0	0	0
						0.00452849	0	0.284235	1	0	0	0
						0.00452849	0	0.284235	1	0	0	0
						0.00452849	0	0.284235	1	0	0	0
						0.00452849	0	0.284235	1	0	0	0
						0.00452849	0	0.284235	1	0	0	0
						0.00452849	0	0.284235	1	0	0	0
						0.00452849	0	0.284235	1	0	0	0
						0.00452849	0	0.284235	1	0	0	0
						0.00452849	0	0.284235	1	0	0	0
						0.00452849	0	0.284235	1	0	0	0
						0.00452849	0	0.284235	1	0	0	0
						0.00452849	0	0.284235	1	0	0	0
						0.00452849	0	0.284235	1	0	0	0
						0.00452849	0	0.284235	1	0	0	0
						0.00452849	0	0.284235	1	0	0	0
						0.00452849	0	0.284235	1	0	0	0
						0.00452849	0	0.284235	1	0	0	0
						0.00452849	0	0.284235	1	0	0	0
						0.00452849	0	0.284235	1	0	0	0
						0.00452849	0	0.284235	1	0	0	0
						0.00452849	0	0.284235	1	0	0	0
						0.00452849	0	0.284235	1	0	0	0
						0.00452849	0	0.284235	1	0	0	0
						0.00452849	0	0.284235	1	0	0	0
						0.00452849	0	0.284235	1	0	0	0
						0.00452849	0	0.284235	1	0	0	0
						0.00452849	0	0.284235	1	0	0	0
						0.00452849	0	0.284235	1	0	0	0
						0.00452849	0	0.284235	1	0	0	0
						0.00452849	0	0.284235	1	0	0	0
						0.00452849	0	0.284235	1	0	0	0
						0.00452849	0	0.284235	1	0	0	0
						0.00452849	0	0.284235	1	0	0	0
						0.00452849	0	0.284235	1	0	0	0
						0.00452849	0	0.284235	1	0	0	0
						0.00452849	0	0.284235	1	0	0	0
						0.00452849	0	0.284235	1	0	0	0
						0.00452849	0	0.284235	1	0	0	0
						0.00452849	0	0.284235	1	0	0	0
						0.00452849	0	0.284235	1	0	0	0
						0.00452849	0	0.284235	1	0	0	0
						0.00452849	0	0.284235	1	0	0	0
						0.00452849	0	0.284235	1	0	0	0
						0.00452849	0	0.284235	1	0	0	0
						0.00452849	0	0.284235	1	0	0	0
						0.00452849	0	0.284235	1	0	0	0
						0.00452849	0	0.284235	1	0	0	0
						0.00452849	0	0.284235	1	0	0	0
						0.00452849	0	0.284235	1	0	0	0
						0.00452849	0	0.284235	1	0	0	0
						0.00452849	0	0.284235	1	0	0	0
						0.00452849	0	0.284235	1	0	0	0
						0.00452849	0	0.284235	1	0	0	0
						0.00452849	0	0.284235	1	0	0	0
						0.00452849	0	0.284235	1	0	0	0
						0.00452849	0	0.284235	1	0	0	0
						0.00452849	0	0.284235	1	0	0	0
						0.00452849	0	0.284235	1	0	0	0
						0.00452849	0	0.284235	1	0	0	0
						0.00452849	0	0.284235	1	0	0	0
						0.00452849	0	0.284235	1	0	0	0
						0.00452849	0	0.284235	1	0	0	0
						0.00452849	0	0.284235	1	0	0	0
						0.00452849	0	0.284235	1	0	0	0
						0.00452849	0	0.284235	1	0	0	0
						0.00452849	0	0.284235	1	0	0	0
						0.00452849	0	0.284235	1	0	0	0
						0.00452849	0	0.284235	1	0	0	0
						0.00452849	0	0.284235	1	0	0	0
						0.00452849	0	0.284235	1	0	0	0
						0.00452849	0	0.284235	1	0	0	0
						0.00452849	0	0.284235	1	0	0	0
						0.00452849	0	0.284235	1	0	0	0
						0.00452849	0	0.284235	1	0	0	0
						0.00452849	0	0.284235	1	0	0	0
						0.00452849	0	0.284235	1	0	0	0
						0.00452849	0	0.284235	1	0	0	0
						0.00452849	0	0.284235	1	0	0	0
						0.00452849	0	0.284235	1	0	0	0
						0.00452849	0	0.284235	1	0	0	0
						0.00452849	0	0.284235	1	0	0	0
						0.00452849	0	0.284235	1	0	0	0
						0.00452849	0	0.284235	1	0	0	0
						0.00452849	0	0.284235	1	0	0	0
						0.00452849	0	0.284235	1	0	0	0
						0.00452849	0	0.284235	1	0	0	0
						0.00452849	0	0.284235	1	0	0	0
						0.00452849	0	0.284235	1	0	0	0
						0.00452849	0	0.284235	1	0	0	0
						0.00452849	0	0.284235	1	0	0	0
						0.00452849	0	0.284235	1	0	0	0
						0.00452849	0	0.284235	1	0	0	0
						0.00452849	0	0.284235	1	0	0	0
						0.00452849	0	0.284235	1	0	0	0
						0.00452849	0	0.284235	1	0	0	0
						0.00452849	0	0.284235	1	0	0	0
						0.00452849	0	0.284235	1	0	0	0
						0.00452849	0	0.284235	1	0	0	0
						0.00452849	0	0.284235	1	0	0	0
						0.00452849	0	0.284235	1	0	0	0
						0.00452849	0	0.284235	1	0	0	0
						0.00452849	0	0.284235	1	0	0	0
						0.00452849	0	0.284235	1	0	0	0
						0.00452849	0	0.284235	1	0	0	0
						0.00452849	0	0.284235	1	0	0	0
						0.00452849	0	0.284235	1	0	0	0
						0.00452849	0	0.284235	1	0	0	0
						0.00452849	0	0.284235	1	0	0	0
						0.00452849	0	0.284235	1	0	0	0
						0.00452849	0	0.284235	1	0	0	0
						0.00452849	0	0.284235	1	0	0	0
						0.00452849	0	0.284235	1	0	0	0
						0.00452849	0	0.284235	1	0	0	0
						0.00452849	0	0.284235	1	0	0	0
						0.00452849	0	0.284235	1	0	0	0
						0.00452849	0	0.284235	1	0	0	0
						0.00452849	0	0.284235	1	0	0	0
						0.00452849	0	0.284235	1	0	0	0
						0.00452849	0	0.284235	1	0	0	0
						0.00452849	0	0.284235	1	0	0	0
						0.00452849	0	0.284235	1	0	0	0
						0.00452849	0	0.284235	1	0	0	0
						0.00452849	0	0.284235	1	0	0	0
						0.00452849	0	0.284235	1	0	0	0
						0.00452849	0	0.284235	1	0	0	0
						0.00452849	0	0.284235	1	0	0	0
						0.00452849	0	0.284235	1	0	0	0
						0.00452849	0	0.284235	1	0	0	0
						0.00452849	0	0.284235	1	0	0	0
						0.00452849	0	0.284235	1	0	0	0
						0.00452849	0	0.284235	1	0	0	0
						0.00452849	0	0.284235	1	0	0	0
						0.00452849	0	0.284235	1	0	0	0
						0.00452849	0	0.284235	1	0	0	0
						0.00452849	0	0.284235	1	0	0	0
						0.00452849	0	0.284235	1	0	0	0
						0.00452849	0	0.284235	1	0	0	0
						0.00452849	0	0.284235	1	0	0	0
						0.00452849	0	0.284235	1	0	0	0
						0.00452849	0	0.284235	1	0	0	0
						0.00452849	0	0.284235	1	0	0	0
						0.00452849	0	0.284235	1	0	0	0
						0.00452849	0	0.284235	1	0	0	0
						0.00452849	0	0.284235	1	0	0	0
						0.00452849	0	0.284235	1	0	0	0
						0.00452849	0	0.284235	1	0	0	0
						0.00452849	0	0.284235	1	0	0	0
						0.00452849	0	0.284235	1	0	0	0
						0.00452849	0	0.284235	1	0	0	0
						0.00452849	0	0.284235	1	0	0	0
						0.00452849	0	0.284235	1	0	0	0
						0.00452849	0	0.284235	1	0	0	0
						0.00452849	0	0.284235	1	0	0	0
						0.00452849	0	0.284235	1	0	0	0
						0.00452849	0	0.284235	1	0	0	0
						0.00452849	0	0.284235	1	0	0	0
						0.00452849	0	0.284235	1	0	0	0
						0.00452849	0	0.284235	1	0	0	0
						0.00452849	0	0.284235	1	0	0	0
						0.00452849	0	0.284235	1	0	0	0
						0.00452849	0	0.284235	1	0	0	0
						0.00452849	0	0.284235	1	0	0	0
						0.00452849	0	0.284235	1	0	0	0
						0.00452849	0	0.284235	1	0	0	0
						0.00452849	0	0.284235	1	0	0	0
						0.00452849	0	0.284235	1	0	0	0
						0.00452849	0	0.284235	1	0	0	0
						0.00452849	0	0.284235	1	0	0	0
						0.00452849	0	0.284235	1	0	0	0
						0.00452849	0	0.284235	1	0	0	0
						0.00452849	0	0.284235	1	0	0	0
						0.00452849	0	0.284235	1	0	0	0
						0.00452849	0	0.284235	1	0	0	0
						0.00452849	0	0.284235	1	0	0	0
						0.00452849	0	0.284235	1	0	0	0
						0.00452849	0	0.284235	1	0	0	0
						0.00452849	0	0.284235	1	0	0	0
						0.00452849	0	0.284235	1	0	0	0
						0.00452849	0	0.284235	1	0	0	0
						0.00452849	0	0.284235	1	0	0	0
						0.00452849	0	0.284235	1	0	0	0
						0.00452849	0	0.284235	1	0	0	0
						0.00452849	0	0.284235	1	0	0	0
						0.00452849	0	0.284235	1	0	0	0
						0.00452849	0	0.284235	1	0	0	0
						0.00452849	0	0.284235	1	0	0	0
						0.00452849	0	0.284235	1	0	0	0
						0.00452849	0	0.284235	1	0	0	0
						0.00452849	0	0.284235	1	0	0	0
						0.00452849	0	0.284235	1	0	0	0
						0.00452849	0	0.284235	1	0	0	0
						0.00452849	0	0.284235	1	0	0	0
						0.00452849	0	0.284235	1	0	0	0
						0.00452849	0	0.284235	1	0	0	0
						0.00452849	0	0.284235	1	0	0	0
						0.00452849	0	0.284235	1	0	0	0
						0.00452849	0	0.284235	1	0	0	0
						0.00452849	0	0.284235	1	0	0	0
						0.00452849	0	0.284235	1	0	0	0
						0.00452849	0	0.284235	1	0	0	0
						0.00452849	0	0.284235	1	0	0	0
						0.00452849	0	0.284235	1	0	0	0
						0.00452849	0	0.284235	1	0	0	0
						0.00452849	0	0.284235	1	0	0	0
						0.00452849	0	0.284235	1	0	0	0
						0.00452849	0	0.284235	1	0	0	0
						0.00452849	0	0.284235	1	0	0	0
						0.00452849	0	0.284235	1	0	0	0
						0.00452849	0	0.284235	1	0	0	0
						0.00452849	0	0.284235	1	0	0	0
						0.00452849	0	0.284235	1	0	0	0
						0.00452849	0	0.284235	1	0	0	0
						0.00452849	0	0.284235	1	0	0	0
						0.00452849	0	0.284235	1	0	0	0
						0.00452849	0	0.284235	1	0	0	0
						0.00452849	0	0.284235	1	0	0	0
						0.00452849	0	0.284235	1	0	0	0
						0.00452849	0	0.284235	1	0	0	0
						0.00452849	0	0.284235	1	0	0	0
						0.00452849	0	0.284235	1	0	0	0
						0.00452849	0	0.284235	1	0	0	0
						0.00452849	0	0.284235	1	0	0	0
						0.00452849	0	0.284235	1	0	0	0
						0.00452849	0	0.284235	1	0	0	0
						0.00452849	0	0.284235	1	0	0	0
						0.00452849	0	0.284235	1	0	0	0
						0.00452849	0	0.284235	1	0	0	0
						0.00452849	0	0.284235	1	0	0	0
						0.00452849	0	0.284235	1	0	0	0
						0.00452849	0	0.284235	1	0	0	0
						0.00452849	0	0.284235	1	0	0	0
						0.00452849	0	0.284235	1	0	0	0
						0.00452849	0	0.284235	1	0	0	0
						0.00452849	0	0.284235	1	0	0	0
						0.00452849	0	0.284235	1	0	0	0
						0.00452849	0	0.284235	1	0	0	0
						0.00452849	0	0.284235	1	0	0	0
						0.00452849	0	0.284235	1	0	0	0
						0.00452849	0	0.284235	1	0	0	0
						0.00452849	0	0.284235	1	0	0	0
						0.00452849	0	0.284235	1	0	0	0
						0.00452849	0	0.284235	1	0	0	0
						0.00452849	0	0.284235	1	0	0	0
						0.00452849	0	0.284235	1	0	0	0
						0.00452849	0	0.284235	1	0	0	0
						0.00452849	0	0.284235	1	0	0	0
						0.00452849	0	0.284235	1	0	0	0
						0.00452849	0	0.284235	1	0	0	0
						0.00452849	0	0.284235	1	0	0	0
						0.00452849	0	0.284235	1	0	0	0
						0.00452849	0	0.284235	1	0	0	0
						0.00452849	0	0.284235	1	0	0	0
						0.00452849	0	0.284235	1	0	0	0
						0.00452849	0	0.284235	1	0	0	0
						0.00452849	0	0.284235	1	0	0	0
						0.00452849	0	0.284235	1	0	0	0
						0.00452849	0	0.284235	1	0	0	0
						0.00452849	0	0.284235	1	0	0	0
						0.00452849	0	0.284235	1	0	0	0
						0.00452849	0	0.284235	1	0	0	0
						0.00452849	0	0.284235	1	0	0	0
						0.00452849	0	0.284235	1	0	0	0
						0.00452849	0	0.284235	1	0	0	0
						0.00452849	0	0.284235	1	0	0	0
						0.00452849	0	0.284235	1	0	0	0
						0.00452849	0	0.284235	1	0	0	0
						0.00452849	0	0.284235	1	0	0	0
						0.00452849	0	0.284235	1	0	0	0
						0.00452849	0	0.284235	1	0	0	0
						0.00452849	0	0.284235	1	0	0	0
						0.00452849	0	0.284235	1	0	0	0
						0.00452849	0	0.284235	1	0	0	0
						0.00452849	0	0.284235	1	0	0	0
						0.00452849	0	0.284235	1	0	0	0
						0.00452849	0	0.284235	1	0	0	0
						0.00452849	0	0.284235	1	0	0	0
						0.00452849	0	0.284235	1	0	0	0
						0.00452849	0	0.284235	1	0	0	0
						0.00452849	0	0.284235	1	0	0	0
						0.00452849	0	0.284235	1	0	0	0
						0.00452849	0	0.284235	1	0	0	0
						0.00452849	0	0.284235	1	0	0	0
						0.00452849	0	0.284235	1	0	0	0
						0.00452849	0	0.284235	1	0	0	0
						0.00452849	0	0.284235	1	0	0	0
						0.00452849	0	0.284235	1	0	0	0
						0.00452849	0	0.284235	1	0	0	0
						0.00452849	0	0.284235	1	0	0	0
						0.00452849	0	0.284235	1	0	0	0
						0.00452849	0	0.284235	1	0	0	0
						0.00452849	0	0.284235	1	0	0	0
						0.00452849	0	0.284235	1	0	0	0
						0.00452849	0	0.284235	1	0	0	0
						0.00452849	0	0.284235	1	0	0	0
						0.00452849	0	0.284235	1	0	0	0
						0.00452849	0	0.284235	1	0	0	0
						0.00452849	0	0.284235	1	0	0	0
						0.00452849	0	0.284235	1	0	0	0
						0.00452849	0	0.284235	1	0	0	0
						0.00452849	0	0.284235	1	0	0	0
						0.00452849	0	0.284235	1	0	0	0
						0.00452849	0	0.284235	1	0	0	0
						0.00452849	0	0.284235	1	0	0	0
						0.00452849	0	0.284235	1	0	0	0
						0.00452849	0	0.284235	1	0	0	0
						0.00452849	0	0.284235	1	0	0	0
						0.00452849	0	0.284235	1	0	0	0
						0.00452849	0	0.284235	1	0	0	0
						0.00452849	0	0.284235	1	0	0	0
						0.00452849	0	0.284235	1	0	0	0
						0.00452849	0	0.284235	1	0	0	0
						0.00452849	0	0.284235	1	0	0	0
						0.00452849	0	0.284235	1	0	0	0
						0.00452849	0	0.284235	1	0	0	0
						0.00452849	0	0.284235	1	0	0	0
						0.00452849	0	0.284235	1	0	0	0
						0.00452849	0	0.284235	1	0	0	0
						0.00452849	0	0.284235	1	0	0	0
						0.00452849	0	0.284235	1	0	0	0
						0.00452849	0	0.284235	1	0	0	0
						0.00452849	0	0.284235	1	0	0	0
						0.00452849	0	0.284235	1	0	0	0
						0.00452849	0	0.284235	1	0	0	0
						0.00452849	0	0.284235	1	0	0	0
						0.00452849	0	0.284235	1	0	0	0
						0.00452849	0	0.284235	1	0	0	0
						0.00452849	0	0.284235	1	0	0	0
						0.00452849	0	0.284235	1	0	0	0
						0.00452849	0	0.284235	1	0	0	0
						0.00452849	0	0.284235	1	0	0	0
						0.00452849	0	0.284235	1	0	0	0
						0.00452849	0	0.284235	1	0	0	0
						0.00452849	0	0.284235	1	0	0	0
						0.00452849	0	0.284235	1	0	0	0
						0.00452849	0	0.284235	1	0	0	0
						0.00452849	0	0.284235	1	0	0	0
						0.00452849	0	0.284235	1	0	0	0
						0.00452849	0	0.284235	1	0	0	0
						0.00452849	0	0.284235	1	0	0	0
						0.00452849	0	0.284235	1	0	0	0
						0.00452849	0	0.284235	1	0	0	0
						0.00452849	0	0.284235	1	0	0	0
						0.00452849	0	0.284235	1	0	0	0
						0.00452849	0	0.284235	1	0	0	0
						0.00452849	0	0.284235	1	0	0	0
						0.00452849	0	0.284235	1	0	0	0
						0.00452849	0	0.284235	1	0	0	0
						0.00452849	0	0.284235	1	0	0	0
						0.00452849	0	0.284235	1	0	0	0
						0.00452849	0	0.284235	1	0	0	0
						0.00452849	0	0.284235	1	0	0	0
						0.00452849	0	0.284235	1	0	0	0
						0.00452849	0	0.284235	1	0	0	0
						0.00452849	0	0.284235	1	0	0	0
						0.00452849	0	0.284235	1	0	0	0
						0.00452849	0	0.284235	1	0	0	0
						0.00452849	0	0.284235	1	0	0	0
						0.00452849	0	0.284235	1	0	0	0
						0.00452849	0	0.284235	1	0	0	0
						0.00452849	0	0.284235	1	0	0	0
						0.00452849	0	0.284235	1	0	0	0
						0.00452849	0	0.284235	1	0	0	0
						0.00452849	0	0.284235	1	0	0	0
						0.00452849	0	0.284235	1	0	0	0
						0.00452849	0	0.284235	1	0	0	0
						0.00452849	0	0.284235	1	0	0	0
						0.00452849	0	0.284235	1	0	0	0
						0.00452849	0	0.284235	1	0	0	0
						0.00452849	0	0.284235	1	0	0	0
						0.00452849	0	0.284235	1	0	0	0
						0.00452849	0	0.284235	1	0	0	0
						0.00452849	0	0.284235	1	0	0	0
						0.00452849	0	0.284235	1	0	0	0
						0.00452849	0	0.284235	1	0	0	0
						0.00452849	0	0.284235	1	0	0	0
						0.00452849	0	0.284235	1	0	0	0
						0.00452849	0	0.284235	1	0	0	0
						0.00452849	0	0.284235	1	0	0	0
						0.00452849	0	0.284235	1	0	0	0
						0.00452849	0	0.284235	1	0	0	0
						0.00452849	0	0.284235	1	0	0	0
						0.00452849	0	0.284235	1	0	0	0
						0.00452849	0	0.284235	1	0	0	0
						0.00452849	0	0.284235	1	0	0	0
						0.00452849	0	0.284235	1	0	0	0
						0.00452849	0	0.284235	1	0	0	0
						0.00452849	0	0.284235	1	0	0	0
						0.00452849	0	0.284235	1	0	0	0
						0.00452849	0	0.284235	1	0	0	0
						0.00452849	0	0.284235	1	0	0	0
						0.00452849	0	0.284235	1	0	0	0
						0.00452849	0	0.284235	1	0	0	0
						0.00452849	0	0.284235	1	0	0	0
						0.00452849	0	0.284235	1	0	0	0
						0.00452849	0	0.284235	1	0	0	0
						0.00452849	0	0.284235	1	0	0	0
						0.00452849	0	0.284235	1	0	0	0
						0.00452849	0	0.284235	1	0	0	0
						0.00452849	0	0.284235	1	0	0	0
						0.00452849	0	0.284235	1	0	0	0
						0.00452849	0	0.284235	1	0	0	0
						0.00452849	0	0.284235	1	0	0	0
						0.00452849	0	0.284235	1	0	0	0
						0.00452849	0	0.284235	1	0	0	0
						0.00452849	0	0.284235	1	0	0	0
						0.00452849	0	0.284235	1	0	0	0
						0.00452849	0	0.284235	1	0	0	0
						0.00452849	0	0.284235	1	0	0	0
						0.00452849	0	0.284235	1	0	0	0
						0.00452849	0	0.284235	1	0	0	0
						0.00452849	0	0.284235	1	0	0	0
						0.00452849	0	0.284235	1	0	0	0
						0.00452849	0	0.284235	1	0	0	0
						0.00452849	0	0.284235	1	0	0	0
						0.00452849	0	0.284235	1	0	0	0
						0.00452849	0	0.284235	1	0	0	0
						0.00452849	0	0.284235	1	0	0	0
						0.00452849	0	0.284235	1	0	0	0
						0.00452849	0	0.284235	1	0	0	0
						0.00452849	0	0.284235	1	0	0	0
						0.00452849	0	0.284235	1	0	0	0
						0.00452849	0	0.284235	1	0	0	0
						0.00452849	0	0.284235	1	0	0	0
						0.00452849	0	0.284235	1	0	0	0
						0.00452849	0	0.284235	1	0	0	0
						0.00452849	0	0.284235	1	0	0	0
						0.00452849	0	0.284235	1	0	0	0
						0.00452849	0	0.284235	1	0	0	0
						0.00452849	0	0.284235	1	0	0	0
						0.00452849	0	0.284235	1	0	0	0
						0.00452849	0	0.284235	1	0	0	0
						0.00452849	0	0.284235	1	0	0	0
						0.00452849	0	0.284235	1	0	0	0
						0.00452849	0	0.284235	1	0	0	0
						0.00452849	0	0.284235	1	0	0	0
						0.00452849	0	0.284235	1	0	0	0
						0.00452849	0	0.284235	1	0	0	0
						0.00452849	0	0.284235	1	0	0	0
						0.00452849	0	0.284235	1	0	0	0
						0.00452849	0	0.284235	1	0	0	0
						0.00452849	0	0.284235	1	0	0	0
						0.00452849	0	0.284235	1	0	0	0
						0.00452849	0	0.284235	1	0	0	0
						0.00452849	0	0.284235	1	0	0	0
						0.00452849	0	0.284235	1	0	0	0
						0.00452849	0	0.284235	1	0	0	0
						0.00452849	0	0.284235	1	0	0	0
						0.00452849	0	0.284235	1	0	0	0
						0.00452849	0	0.284235	1	0	0	0
						0.00452849	0	0.284235	1	0	0	0
						0.00452849	0	0.284235	1	0	0	0
						0.00452849	0	0.284235	1	0	0	0
						0.00452849	0	0.284235	1	0	0	0
						0.00452849	0	0.284235	1	0	0	0
						0.00452849	0	0.284235	1	0	0	0
						0.00452849	0	0.284235	1	0	0	0
						0.00452849	0	0.284235	1	0	0	0
						0.00452849	0	0.284235	1	0	0	0
						0.00452849	0	0.284235	1	0	0	0
						0.00452849	0	0.284235	1	0	0	0
						0.00452849	0	0.284235	1	0	0	0
						0.00452849	0	0.284235	1	0	0	0
						0.00452849	0	0.284235	1	0	0	0
						0.00452849	0	0.284235	1	0	0	0
						0.00452849	0	0.284235	1	0	0	0
						0.00452849	0	0.284235	1	0	0	0
						0.00452849	0	0.284235	1	0	0	0
						0.00452849	0	0.284235	1	0	0	0
						0.00452849	0	0.284235	1	0	0	0
						0.00452849	0	0.284235	1	0	0	0
						0.00452849	0	0.284235	1	0	0	0
						0.00452849	0	0.284235	1	0	0	0
						0.00452849	0	0.284235	1	0	0	0
						0.00452849	0	0.284235	1	0	0	0
						0.00452849	0	0.284235	1	0	0	0
						0.00452849	0	0.284235	1	0	0	0
						0.00452849	0	0.284235	1	0	0	0
						0.00452849	0	0.284235	1	0	0	0
						0.00452849	0	0.284235	1	0	0	0
						0.00452849	0	0.284235	1	0	0	0
						0.00452849	0	0.284235	1	0	0	0
						0.00452849	0	0.284235	1	0	0	0
						0.00452849	0	0.284235	1	0	0	0
						0.00452849	0	0.284235	1	0	0	0
						0.00452849	0	0.284235	1	0	0	0
						0.00452849	0	0.284235	1	0	0	0
						0.00452849	0	0.284235	1	0	0	0
						0.00452849	0	0.284235	1	0	0	0
						0.00452849	0	0.284235	1	0	0	0
						0.00452849	0	0.284235	1	0	0	0
						0.00452849	0	0.284235	1	0	0	0
						0.00452849	0	0.284235	1	0	0	0
						0.00452849	0	0.284235	1	0	0	0
						0.00452849	0	0.284235	1	0	0	0
						0.00452849	0	0.284235	1	0	0	0
						0.00452849	0	0.284235	1	0	0	0
						0.00452849	0	0.284235	1	0	0	0
						0.00452849	0	0.284235	1	0	0	0
						0.00452849	0	0.284235	1	0	0	0
						0.00452849	0	0.284235	1	0	0	0
						0.00452849	0	0.284235	1	0	0	0
						0.00452849	0	0.284235	1	0	0	0
						0.00452849	0	0.284235	1	0	0	0
						0.00452849	0	0.284235	1	0	0	0
						0.00452849	0	0.284235	1	0	0	0
						0.00452849	0	0.284235	1	0	0	0
						0.00452849	0	0.284235	1	0	0	0
						0.00452849	0	0.284235	1	0	0	0
						0.00452849	0	0.284235	1	0	0	0
						0.00452849	0	0.284235	1	0	0	0
						0.00452849	0	0.284235	1	0	0	0
						0.00452849	0	0.284235	1	0	0	0
						0.00452849	0	0.284235	1	0	0	0
						0.00452849	0	0.284235	1	0	0	0
						0.00452849	0	0.284235	1	0	0	0
						0.00452849	0	0.284235	1	0	0	0
						0.00452849	0	0.284235	1	0	0	0
						0.00452849	0	0.284235	1	0	0	0
						0.00452849	0	0.284235	1	0	0	0
						0.00452849	0	0.284235	1	0	0	0
						0.00452849	0	0.284235	1	0	0	0
						0.00452849	0	0.284235	1	0	0	0
						0.00452849	0	0.284235	1	0	0	0
						0.00452849	0	0.284235	1	0	0	0
						0.00452849	0	0.284235	1	0	0	0
						0.00452849	0	0.284235	1	0	0	0
						0.00452849	0	0.284235	1	0	0	0
						0.00452849	0	0.284235	1	0	0	0
						0.00452849	0	0.284235	1	0	0	0
						0.00452849	0	0.284235	1	0	0	0
						0.00452849	0	0.284235	1	0	0	0
						0.00452849	0	0.284235	1	0	0	0
						0.00452849	0	0.284235	1	0	0	0
						0.00452849	0	0.284235	1	0	0	0
						0.00452849	0	0.284235	1	0	0	0
						0.00452849	0	0.284235	1	0	0	0
						0.00452849	0	0.284235	1	0	0	0
						0.00452849	0	0.284235	1	0	0	0
						0.00452849	0	0.284235	1	0	0	0
						0.00452849	0	0.284235	1	0	0	0
						0.00452849	0	0.284235	1	0	0	0
						0.00452849	0	0.284235	1	0	0	0
						0.00452849	0	0.284235	1	0	0	0
						0.00452849	0	0.284235	1	0	0	0
						0.00452849	0	0.284235	1	0	0	0
						0.00452849	0	0.284235	1	0	0	0
						0.00452849	0	0.284235	1	0	0	0
						0.00452849	0	0.284235	1	0	0	0
						0.00452849	0	0.284235	1	0	0	0
						0.00452849	0	0.284235	1	0	0	0
						0.00452849	0	0.284235	1	0	0	0
						0.00452849	0	0.284235	1	0	0	0
						0.00452849	0	0.284235	1	0	0	0
						0.00452849	0	0.284235	1	0	0	0
						0.00452849	0	0.284235	1	0	0	0
						0.00452849	0	0.284235	1	0	0	0
						0.00452849	0	0.284235	1	0	0	0
						0.00452849	0	0.284235	1	0	0	0
						0.00452849	0	0.284235	1	0	0	0
						0.00452849	0	0.284235	1	0	0	0
						0.00452849	0	0.284235	1	0	0	0
						0.00452849	0	0.284235	1	0	0	0
						0.00452849	0	0.284235	1	0	0	0
						0.00452849	0	0.284235	1	0	0	0
						0.00452849	0	0.284235	1	0	0	0
						0.00452849	0	0.284235	1	0	0	0
						0.00452849	0	0.284235	1	0	0	0
						0.00452849	0	0.284235	1	0	0	0
						0.00452849	0	0.284235	1	0	0	0
						0.00452849	0	0.284235	1	0	0	0
						0.00452849	0	0.284235	1	0	0	0
						0.00452849	0	0.284235	1	0	0	0
						0.00452849	0	0.284235	1	0	0	0
						0.00452849	0	0.284235	1	0	0	0
						0.00452849	0	0.284235	1	0	0	0
						0.00452849	0	0.284235	1	0	0	0
						0.00452849	0	0.284235	1	0	0	0
						0.00452849	0	0.284235	1	0	0	0
						0.00452849	0	0.284235	1	0	0	0
						0.00452849	0	0.284235	1	0	0	0
						0.00452849	0	0.284235	1	0	0	0
						0.00452849	0	0.284235	1	0	0	0
						0.00452849	0	0.284235	1	0	0	0
						0.00452849	0	0.284235	1	0	0	0
						0.00452849	0	0.284235	1	0	0	0
						0.00452849	0	0.284235	1	0	0	0
						0.00452849	0	0.284235	1	0	0	0
						0.00452849	0	0.284235	1	0	0	0
						0.00452849	0	0.284235	1	0	0	0
						0.00452849	0	0.284235	1	0	0	0
						0.00452849	0	0.284235	1	0	0	0
						0.00452849	0	0.284235	1	0	0	0
						0.00452849	0	0.284235	1	0	0	0
						0.00452849	0	0.284235	1	0	0	0
						0.00452849	0	0.284235	1	0	0	0
						0.00452849	0	0.284235	1	0	0	0
						0.00452849	0	0.284235	1	0	0	0
						0.00452849	0	0.284235	1	0	0	0
						0.00452849	0	0.284235	1	0	0	0
						0.00452849	0	0.284235	1	0	0	0
						0.00452849	0	0.284235	1	0	0	0
						0.00452849	0	0.284235	1	0	0	0
						0.00452849	0	0.284235	1	0	0	0
						0.00452849	0	0.284235	1	0	0	0
						0.00452849	0	0.284235	1	0	0	0
						0.00452849	0	0.284235	1	0	0	0
						0.00452849	0	0.284235	1	0	0	0
						0.00452849	0	0.284235	1	0	0	0
						0.00452849	0	0.284235	1	0	0	0
						0.00452849	0	0.284235	1	0	0	0
						0.00452849	0	0.284235	1	0	0	0
						0.00452849	0	0.284235	1	0	0	0
						0.00452849	0	0.284235	1	0	0	0
						0.00452849	0	0.284235	1	0	0	0
						0.00452849	0	0.284235	1	0	0	0
						0.00452849	0	0.284235	1	0	0	0
						0.00452849	0	0.284235	1	0	0	0
						0.00452849	0	0.284235	1	0	0	0
						0.00452849	0	0.284235	1	0	0	0
						0.00452849	0	0.284235	1	0	0	0
						0.00452849	0	0.284235	1	0	0	0
						0.00452849	0	0.284235	1	0	0	0
						0.00452849	0	0.284235	1	0	0	0
						0.00452849	0	0.284235	1	0	0	0
						0.00452849	0	0.284235	1	0	0	0
						0.00452849	0	0.284235	1	0	0	0
						0.00452849	0	0.284235	1	0	0	0
						0.00452849	0	0.284235	1	0	0	0
						0.00452849	0	0.284235	1	0	0	0
						0.00452849	0	0.284235	1	0	0	0
						0.00452849	0	0.284235	1	0	0	0
						0.00452849	0	0.284235	1	0	0	0
						0.00452849	0	0.284235	1	0	0	0
						0.00452849	0	0.284235	1	0	0	0
						0.00452849	0	0.284235	1	0	0	0
						0.00452849	0	0.284235	1	0	0	0
						0.00452849	0	0.284235	1	0	0	0
						0.00452849	0	0.284235	1	0	0	0
						0.00452849	0	0.284235	1	0	0	0
						0.00452849	0	0.284235	1	0	0	0
						0.00452849	0	0.284235	1	0	0	0
						0.00452849	0	0.284235	1	0	0	0
						0.00452849	0	0.284235	1	0	0	0
						0.00452849	0	0.284235	1	0	0	0
						0.00452849	0	0.284235	1	0	0	0
						0.00452849	0	0.284235	1	0	0	0
[truncated: 131,169 more rows]
