# Supplementary material for: Hyaluronic Acid Enhances the Mechanical Properties of Tissue-Engineered Cartilage Constructs
Source: PLoS One. 2014 Dec 1;9(12):e113216. doi: 10.1371/journal.pone.0113216 (PMC4249877; doi:10.1371/journal.pone.0113216)
Supplement: Dataset S1 — Raw data from hydrogel constructs. Data on wet weight, dry weight, compressive modulus, DNA content, and GAG content are provided in a spreadsheet for all analysed hydrogel constructs. Additionally, raw data from mechanical compression tests (time, displacement, and load) are provided. (ZIP) [file pone.0113216.s004.zip › Data/Mechanical testing/Microtester/Day 1/G1 CF M1 ramp.csv]

G1 CF M1 15Dec2013
Notes	Time	Sequence	Block	Cycle	5800:Extension mm	5800:500N_Load_Cell N
Test Started : 12/15/2013 12:55:32 PM	4.0020	1	2		2.19870646	0.00098874
	4.0530	1	2		2.20005075	0.00049356
	4.1000	1	2		2.19957172	0.00080318
	4.1320	1	2		2.19910395	0.00101280
	4.2000	1	2		2.19820858	0.00061076
	4.3000	1	2		2.19706201	0.00077231
	4.4000	1	2		2.19601952	0.00082014
	4.5000	1	2		2.19499097	0.00078304
	4.6000	1	2		2.19397778	0.00068015
	4.7000	1	2		2.19296583	0.00087648
	4.8000	1	2		2.19197477	0.00081609
	4.9000	1	2		2.19097326	0.00066572
	5.0000	1	2		2.18997749	0.00080083
	5.1000	1	2		2.18898090	0.00081608
	5.2000	1	2		2.18798718	0.00090192
	5.3000	1	2		2.18698219	0.00071188
	5.4000	1	2		2.18598109	0.00084865
	5.5000	1	2		2.18497057	0.00084731
	5.6000	1	2		2.18398013	0.00071216
	5.7000	1	2		2.18296858	0.00082515
	5.8000	1	2		2.18197937	0.00094689
	5.9000	1	2		2.18097438	0.00079708
	6.0000	1	2		2.17997594	0.00074812
	6.1000	1	2		2.17896727	0.00077798
	6.2000	1	2		2.17797232	0.00078171
	6.3000	1	2		2.17696917	0.00069144
	6.4000	1	2		2.17596971	0.00077076
	6.5000	1	2		2.17497415	0.00075398
	6.6000	1	2		2.17396567	0.00087199
	6.7000	1	2		2.17297072	0.00079664
	6.8000	1	2		2.17197167	0.00082100
	6.9000	1	2		2.17096791	0.00078805
	7.0000	1	2		2.16997706	0.00077254
	7.1000	1	2		2.16897269	0.00081678
	7.2000	1	2		2.16797528	0.00083606
	7.3000	1	2		2.16697090	0.00070439
	7.4000	1	2		2.16597636	0.00076604
	7.5000	1	2		2.16497711	0.00082978
	7.6000	1	2		2.16398072	0.00083926
	7.7000	1	2		2.16296958	0.00077514
	7.8000	1	2		2.16196931	0.00068006
	7.9000	1	2		2.16096616	0.00078479
	8.0000	1	2		2.15997469	0.00071046
	8.1000	1	2		2.15896438	0.00079446
	8.2000	1	2		2.15797086	0.00079250
	8.3000	1	2		2.15697284	0.00080836
	8.4000	1	2		2.15597563	0.00071702
	8.5000	1	2		2.15497761	0.00076155
	8.6000	1	2		2.15397303	0.00077249
	8.7000	1	2		2.15297418	0.00070273
	8.8000	1	2		2.15197841	0.00073388
	8.9000	1	2		2.15097527	0.00072846
	9.0000	1	2		2.14996987	0.00086194
	9.1000	1	2		2.14897389	0.00065292
	9.2000	1	2		2.14797505	0.00078070
	9.3000	1	2		2.14697498	0.00080124
	9.4000	1	2		2.14597122	0.00074317
	9.5000	1	2		2.14496889	0.00059601
	9.6000	1	2		2.14397291	0.00063124
	9.7000	1	2		2.14297223	0.00079515
	9.8000	1	2		2.14197195	0.00071050
	9.9000	1	2		2.14097761	0.00078746
	10.0000	1	2		2.13997570	0.00084917
	10.1000	1	2		2.13897378	0.00073930
	10.2000	1	2		2.13797862	0.00071839
	10.3000	1	2		2.13697999	0.00062706
	10.4000	1	2		2.13597909	0.00075678
	10.5000	1	2		2.13497656	0.00076660
	10.6000	1	2		2.13397178	0.00061982
	10.7000	1	2		2.13297150	0.00066115
	10.8000	1	2		2.13197880	0.00071955
	10.9000	1	2		2.13097402	0.00069159
	11.0000	1	2		2.12998214	0.00062552
	11.1000	1	2		2.12897408	0.00072273
	11.2000	1	2		2.12797421	0.00069858
	11.3000	1	2		2.12697229	0.00057849
	11.4000	1	2		2.12598185	0.00067961
	11.5000	1	2		2.12497358	0.00071207
	11.6000	1	2		2.12397945	0.00065642
	11.7000	1	2		2.12297548	0.00064270
	11.8000	1	2		2.12198340	0.00070982
	11.9000	1	2		2.12097267	0.00070206
	12.0000	1	2		2.11998285	0.00077980
	12.1000	1	2		2.11897581	0.00064858
	12.2000	1	2		2.11798557	0.00073169
	12.3000	1	2		2.11697259	0.00063649
	12.4000	1	2		2.11597969	0.00073348
	12.5000	1	2		2.11497818	0.00066429
	12.6000	1	2		2.11398487	0.00066012
	12.7000	1	2		2.11297373	0.00066851
	12.8000	1	2		2.11197899	0.00065987
	12.9000	1	2		2.11097727	0.00060731
	13.0000	1	2		2.10998191	0.00056452
	13.1000	1	2		2.10898225	0.00060121
	13.2000	1	2		2.10798423	0.00061108
	13.3000	1	2		2.10698128	0.00066581
	13.4000	1	2		2.10599023	0.00069043
	13.5000	1	2		2.10498626	0.00069801
	13.6000	1	2		2.10397881	0.00057823
	13.7000	1	2		2.10297054	0.00055638
	13.8000	1	2		2.10198256	0.00067311
	13.9000	1	2		2.10098085	0.00065648
	14.0000	1	2		2.09998795	0.00060891
	14.1000	1	2		2.09897476	0.00067107
	14.2000	1	2		2.09798862	0.00058537
	14.3000	1	2		2.09698302	0.00055251
	14.4000	1	2		2.09598479	0.00056668
	14.5000	1	2		2.09497918	0.00060142
	14.6000	1	2		2.09398812	0.00058634
	14.7000	1	2		2.09297186	0.00057335
	14.8000	1	2		2.09197548	0.00064875
	14.9000	1	2		2.09097213	0.00060895
	15.0000	1	2		2.08998517	0.00076718
	15.1000	1	2		2.08898448	0.00067429
	15.2000	1	2		2.08798359	0.00068224
	15.3000	1	2		2.08697798	0.00066734
	15.4000	1	2		2.08597935	0.00052587
	15.5000	1	2		2.08497763	0.00064494
	15.6000	1	2		2.08398453	0.00056746
	15.7000	1	2		2.08298364	0.00059511
	15.8000	1	2		2.08198254	0.00065776
	15.9000	1	2		2.08098349	0.00065596
	16.0000	1	2		2.07997686	0.00064686
	16.1000	1	2		2.07897228	0.00062541
	16.2000	1	2		2.07797569	0.00066784
	16.3000	1	2		2.07698115	0.00058728
	16.4000	1	2		2.07598395	0.00070252
	16.5000	1	2		2.07497301	0.00066766
	16.6000	1	2		2.07397847	0.00059427
	16.7000	1	2		2.07297901	0.00051329
	16.8000	1	2		2.07198079	0.00071682
	16.9000	1	2		2.07098215	0.00057335
	17.0000	1	2		2.06998802	0.00055892
	17.1000	1	2		2.06897729	0.00054400
	17.2000	1	2		2.06797947	0.00066040
	17.3000	1	2		2.06697141	0.00063854
	17.4000	1	2		2.06598096	0.00057356
	17.5000	1	2		2.06497946	0.00063343
	17.6000	1	2		2.06398860	0.00058942
	17.7000	1	2		2.06297193	0.00048953
	17.8000	1	2		2.06197985	0.00042307
	17.9000	1	2		2.06097076	0.00063556
	18.0000	1	2		2.05997950	0.00056189
	18.1000	1	2		2.05897861	0.00053931
	18.2000	1	2		2.05798366	0.00056675
	18.3000	1	2		2.05698010	0.00055400
	18.4000	1	2		2.05599048	0.00048738
	18.5000	1	2		2.05498119	0.00055269
	18.6000	1	2		2.05398808	0.00051257
	18.7000	1	2		2.05297633	0.00064218
	18.8000	1	2		2.05198384	0.00051591
	18.9000	1	2		2.05098335	0.00056558
	19.0000	1	2		2.04998021	0.00063145
	19.1000	1	2		2.04898526	0.00054317
	19.2000	1	2		2.04798662	0.00061248
	19.3000	1	2		2.04697056	0.00056456
	19.4000	1	2		2.04598545	0.00051973
	19.5000	1	2		2.04497657	0.00046340
	19.6000	1	2		2.04399002	0.00044276
	19.7000	1	2		2.04297765	0.00061064
	19.8000	1	2		2.04198372	0.00054785
	19.9000	1	2		2.04098345	0.00056865
	20.0000	1	2		2.03998317	0.00055922
	20.1000	1	2		2.03897900	0.00060614
	20.2000	1	2		2.03798589	0.00047519
	20.3000	1	2		2.03698377	0.00049703
	20.4000	1	2		2.03598575	0.00058987
	20.5000	1	2		2.03498035	0.00049486
	20.6000	1	2		2.03398171	0.00064681
	20.7000	1	2		2.03298000	0.00047570
	20.8000	1	2		2.03198382	0.00061341
	20.9000	1	2		2.03098231	0.00048670
	21.0000	1	2		2.02998408	0.00054062
	21.1000	1	2		2.02897765	0.00040412
	21.2000	1	2		2.02798496	0.00042784
	21.3000	1	2		2.02698038	0.00057276
	21.4000	1	2		2.02598850	0.00054691
	21.5000	1	2		2.02498044	0.00058290
	21.6000	1	2		2.02399368	0.00050756
	21.7000	1	2		2.02299136	0.00060028
	21.8000	1	2		2.02198882	0.00046836
	21.9000	1	2		2.02099387	0.00060288
	22.0000	1	2		2.01998909	0.00059545
	22.1000	1	2		2.01898820	0.00036185
	22.2000	1	2		2.01798915	0.00054927
	22.3000	1	2		2.01699133	0.00046092
	22.4000	1	2		2.01599494	0.00052213
	22.5000	1	2		2.01499733	0.00052564
	22.6000	1	2		2.01399910	0.00043707
	22.7000	1	2		2.01299636	0.00054988
	22.8000	1	2		2.01199158	0.00045503
	22.9000	1	2		2.01097819	0.00047944
	23.0000	1	2		2.00998365	0.00052543
	23.1000	1	2		2.00899075	0.00041646
	23.2000	1	2		2.00799928	0.00052419
	23.3000	1	2		2.00698937	0.00055825
	23.4000	1	2		2.00599012	0.00041753
	23.5000	1	2		2.00498984	0.00040568
	23.6000	1	2		2.00400165	0.00049660
	23.7000	1	2		2.00299523	0.00053312
	23.8000	1	2		2.00199044	0.00041526
	23.9000	1	2		2.00099488	0.00043485
	24.0000	1	2		2.00000320	0.00049091
	24.1000	1	2		1.99899719	0.00041577
	24.2000	1	2		1.99799814	0.00038054
	24.3000	1	2		1.99699172	0.00042789
	24.4000	1	2		1.99599595	0.00046797
	24.5000	1	2		1.99498952	0.00044310
	24.6000	1	2		1.99399642	0.00053742
	24.7000	1	2		1.99299757	0.00045823
	24.8000	1	2		1.99199996	0.00041368
	24.9000	1	2		1.99099661	0.00035177
	25.0000	1	2		1.98999551	0.00049569
	25.1000	1	2		1.98899277	0.00047118
	25.2000	1	2		1.98800090	0.00034608
	25.3000	1	2		1.98699222	0.00044561
	25.4000	1	2		1.98600341	0.00038390
	25.5000	1	2		1.98499945	0.00037113
	25.6000	1	2		1.98400327	0.00036934
	25.7000	1	2		1.98299316	0.00040458
	25.8000	1	2		1.98200292	0.00045599
	25.9000	1	2		1.98099301	0.00043575
	26.0000	1	2		1.97999540	0.00041903
	26.1000	1	2		1.97898815	0.00042252
	26.2000	1	2		1.97799668	0.00034572
	26.3000	1	2		1.97699006	0.00041338
	26.4000	1	2		1.97599326	0.00036509
	26.5000	1	2		1.97499011	0.00048573
	26.6000	1	2		1.97399988	0.00040215
	26.7000	1	2		1.97299489	0.00043847
	26.8000	1	2		1.97199830	0.00036759
	26.9000	1	2		1.97099863	0.00040673
	27.0000	1	2		1.97000594	0.00038331
	27.1000	1	2		1.96899582	0.00036709
	27.2000	1	2		1.96799985	0.00044318
	27.3000	1	2		1.96698789	0.00049904
	27.4000	1	2		1.96601261	0.00033777
	27.5000	1	2		1.96498898	0.00044091
	27.6000	1	2		1.96399997	0.00031251
	27.7000	1	2		1.96298842	0.00028234
	27.8000	1	2		1.96200044	0.00036950
	27.9000	1	2		1.96099627	0.00036321
	28.0000	1	2		1.96000275	0.00027914
	28.1000	1	2		1.95899284	0.00032709
	28.2000	1	2		1.95800097	0.00043961
	28.3000	1	2		1.95699741	0.00035532
	28.4000	1	2		1.95600512	0.00035184
	28.5000	1	2		1.95499931	0.00033914
	28.6000	1	2		1.95400170	0.00036912
	28.7000	1	2		1.95300777	0.00026924
	28.8000	1	2		1.95199930	0.00039186
	28.9000	1	2		1.95098898	0.00039385
	29.0000	1	2		1.95000674	0.00039213
	29.1000	1	2		1.94900851	0.00030698
	29.2000	1	2		1.94799819	0.00024511
	29.3000	1	2		1.94699320	0.00032701
	29.4000	1	2		1.94599845	0.00031967
	29.5000	1	2		1.94499059	0.00022983
	29.6000	1	2		1.94400097	0.00031849
	29.7000	1	2		1.94299762	0.00035645
	29.8000	1	2		1.94200451	0.00032871
	29.9000	1	2		1.94100997	0.00029549
	30.0000	1	2		1.94000437	0.00034162
	30.1000	1	2		1.93899487	0.00023567
	30.2000	1	2		1.93800402	0.00037393
	30.3000	1	2		1.93699657	0.00029821
	30.4000	1	2		1.93599547	0.00034065
	30.5000	1	2		1.93498987	0.00035407
	30.6000	1	2		1.93399819	0.00033536
	30.7000	1	2		1.93299648	0.00038117
	30.8000	1	2		1.93199702	0.00034332
	30.9000	1	2		1.93100084	0.00023352
	31.0000	1	2		1.93000794	0.00027328
	31.1000	1	2		1.92899804	0.00026922
	31.2000	1	2		1.92800186	0.00032276
	31.3000	1	2		1.92699195	0.00039521
	31.4000	1	2		1.92600519	0.00034916
	31.5000	1	2		1.92499447	0.00039315
	31.6000	1	2		1.92399562	0.00026425
	31.7000	1	2		1.92298715	0.00032221
	31.8000	1	2		1.92201002	0.00029252
	31.9000	1	2		1.92099254	0.00036552
	32.0000	1	2		1.91999861	0.00017587
	32.1000	1	2		1.91898788	0.00034779
	32.2000	1	2		1.91799969	0.00026552
	32.3000	1	2		1.91699409	0.00025018
	32.4000	1	2		1.91600774	0.00032161
	32.5000	1	2		1.91499825	0.00026458
	32.6000	1	2		1.91400309	0.00028561
	32.7000	1	2		1.91300752	0.00023426
	32.8000	1	2		1.91200602	0.00025300
	32.9000	1	2		1.91099263	0.00034065
	33.0000	1	2		1.91001058	0.00030760
	33.1000	1	2		1.90899310	0.00024740
	33.2000	1	2		1.90799671	0.00031476
	33.3000	1	2		1.90699725	0.00032706
	33.4000	1	2		1.90600353	0.00009118
	33.5000	1	2		1.90500018	0.00038146
	33.6000	1	2		1.90400728	0.00028494
	33.7000	1	2		1.90299676	0.00031068
	33.8000	1	2		1.90200058	0.00022567
	33.9000	1	2		1.90100173	0.00035005
	34.0000	1	2		1.90000002	0.00028527
	34.1000	1	2		1.89899851	0.00022211
	34.2000	1	2		1.89799639	0.00022936
	34.3000	1	2		1.89699202	0.00022963
	34.4000	1	2		1.89600157	0.00028663
	34.5000	1	2		1.89499454	0.00022928
	34.6000	1	2		1.89400696	0.00035410
	34.7000	1	2		1.89299828	0.00032614
	34.8000	1	2		1.89199985	0.00027341
	34.9000	1	2		1.89100162	0.00025107
	35.0000	1	2		1.89000011	0.00025893
	35.1000	1	2		1.88899799	0.00031542
	35.2000	1	2		1.88800775	0.00007657
	35.3000	1	2		1.88700379	0.00023238
	35.4000	1	2		1.88599859	0.00029928
	35.5000	1	2		1.88499606	0.00018274
	35.6000	1	2		1.88400336	0.00018832
	35.7000	1	2		1.88300759	0.00033073
	35.8000	1	2		1.88200773	0.00024157
	35.9000	1	2		1.88100581	0.00017351
	36.0000	1	2		1.88000410	0.00031753
	36.1000	1	2		1.87899665	0.00029804
	36.2000	1	2		1.87800928	0.00025468
	36.3000	1	2		1.87699302	0.00020865
	36.4000	1	2		1.87600647	0.00021454
	36.5000	1	2		1.87499246	0.00019357
	36.6000	1	2		1.87401001	0.00003196
	36.7000	1	2		1.87300543	0.00029307
	36.8000	1	2		1.87200638	0.00009302
	36.9000	1	2		1.87100160	0.00014823
	37.0000	1	2		1.87000706	0.00024271
	37.1000	1	2		1.86900248	0.00023879
	37.2000	1	2		1.86800917	0.00033331
	37.3000	1	2		1.86700438	0.00014814
	37.4000	1	2		1.86600841	0.00029339
	37.5000	1	2		1.86500239	0.00027632
	37.6000	1	2		1.86400396	0.00008924
	37.7000	1	2		1.86300327	0.00020061
	37.8000	1	2		1.86200402	0.00013527
	37.9000	1	2		1.86100825	0.00007197
	38.0000	1	2		1.86000367	0.00024918
	38.1000	1	2		1.85901179	0.00021150
	38.2000	1	2		1.85800598	0.00025603
	38.3000	1	2		1.85700734	0.00019064
	38.4000	1	2		1.85601403	0.00013871
	38.5000	1	2		1.85500576	0.00019881
	38.6000	1	2		1.85400815	0.00013656
	38.7000	1	2		1.85300992	0.00012658
	38.8000	1	2		1.85201538	0.00021730
	38.9000	1	2		1.85100711	0.00029559
	39.0000	1	2		1.85000458	0.00015575
	39.1000	1	2		1.84901004	0.00012942
	39.2000	1	2		1.84801099	0.00019127
	39.3000	1	2		1.84701030	0.00012930
	39.4000	1	2		1.84600695	0.00019599
	39.5000	1	2		1.84500811	0.00013988
	39.6000	1	2		1.84401459	0.00023926
	39.7000	1	2		1.84300591	0.00016459
	39.8000	1	2		1.84201301	0.00014341
	39.9000	1	2		1.84101027	0.00018023
	40.0000	1	2		1.84001061	0.00010354
	40.1000	1	2		1.83901300	0.00010927
	40.2000	1	2		1.83800760	0.00013291
	40.3000	1	2		1.83701142	0.00001605
	40.4000	1	2		1.83600950	0.00022915
	40.5000	1	2		1.83500451	0.00012113
	40.6000	1	2		1.83400894	0.00020438
	40.7000	1	2		1.83301317	0.00015029
	40.8000	1	2		1.83201310	0.00018661
	40.9000	1	2		1.83101344	0.00011785
	41.0000	1	2		1.83001603	0.00014315
	41.1000	1	2		1.82901657	0.00010145
	41.2000	1	2		1.82801199	0.00010013
	41.3000	1	2		1.82700516	0.00013331
	41.4000	1	2		1.82600406	0.00010439
	41.5000	1	2		1.82501526	0.00014105
	41.6000	1	2		1.82401477	0.00000807
	41.7000	1	2		1.82300159	0.00009927
	41.8000	1	2		1.82200889	0.00010061
	41.9000	1	2		1.82101476	0.00001820
	42.0000	1	2		1.82000752	0.00019131
	42.1000	1	2		1.81900621	0.00004581
	42.2000	1	2		1.81801188	0.00006722
	42.3000	1	2		1.81701447	-0.00000147
	42.4000	1	2		1.81600661	0.00014176
	42.5000	1	2		1.81500982	0.00002345
	42.6000	1	2		1.81400790	0.00003696
	42.7000	1	2		1.81301192	-0.00005546
	42.8000	1	2		1.81200386	0.00005232
	42.9000	1	2		1.81100502	0.00006719
	43.0000	1	2		1.81000187	0.00002858
	43.1000	1	2		1.80900712	0.00008764
	43.2000	1	2		1.80800951	0.00008622
	43.3000	1	2		1.80700616	0.00006625
	43.4000	1	2		1.80600916	0.00005407
	43.5000	1	2		1.80501339	-0.00004465
	43.6000	1	2		1.80401045	0.00006709
	43.7000	1	2		1.80300279	-0.00007906
	43.8000	1	2		1.80201071	0.00004536
	43.9000	1	2		1.80101330	0.00007461
	44.0000	1	2		1.80001241	-0.00008159
	44.1000	1	2		1.79901295	-0.00001823
	44.2000	1	2		1.79800981	-0.00006579
	44.3000	1	2		1.79701199	0.00000440
	44.4000	1	2		1.79601355	-0.00004730
	44.5000	1	2		1.79500938	-0.00004043
	44.6000	1	2		1.79401074	-0.00005047
	44.7000	1	2		1.79300534	0.00004534
	44.8000	1	2		1.79200240	-0.00011877
	44.9000	1	2		1.79101258	-0.00009522
	45.0000	1	2		1.79002090	0.00000141
	45.1000	1	2		1.78901468	-0.00009490
	45.2000	1	2		1.78802301	-0.00006588
	45.3000	1	2		1.78701310	-0.00004102
	45.4000	1	2		1.78601672	-0.00011484
	45.5000	1	2		1.78501255	0.00000197
	45.6000	1	2		1.78401965	-0.00003756
	45.7000	1	2		1.78301712	-0.00019446
	45.8000	1	2		1.78201889	-0.00009491
	45.9000	1	2		1.78101205	-0.00004897
	46.0000	1	2		1.78001833	-0.00021989
	46.1000	1	2		1.77901191	0.00000498
	46.2000	1	2		1.77801655	-0.00008953
	46.3000	1	2		1.77701012	-0.00011633
	46.4000	1	2		1.77601353	-0.00016326
	46.5000	1	2		1.77500608	-0.00014503
	46.6000	1	2		1.77401585	-0.00011491
	46.7000	1	2		1.77300799	-0.00028654
	46.8000	1	2		1.77201816	-0.00020586
	46.9000	1	2		1.77100928	-0.00010013
	47.0000	1	2		1.77001842	-0.00015446
	47.1000	1	2		1.76901548	-0.00017339
	47.2000	1	2		1.76801336	-0.00012184
	47.3000	1	2		1.76700857	-0.00003618
	47.4000	1	2		1.76601547	-0.00015104
	47.5000	1	2		1.76501580	-0.00012164
	47.6000	1	2		1.76402331	-0.00004703
	47.7000	1	2		1.76301627	-0.00011188
	47.8000	1	2		1.76202276	-0.00010459
	47.9000	1	2		1.76102207	-0.00007527
	48.0000	1	2		1.76001995	-0.00000784
	48.1000	1	2		1.75901332	-0.00013998
	48.2000	1	2		1.75801898	-0.00021735
	48.3000	1	2		1.75701584	-0.00007645
	48.4000	1	2		1.75601453	-0.00013825
	48.5000	1	2		1.75500791	-0.00024188
	48.6000	1	2		1.75401521	-0.00017939
	48.7000	1	2		1.75301637	-0.00013316
	48.8000	1	2		1.75201465	-0.00018011
	48.9000	1	2		1.75100802	-0.00028347
	49.0000	1	2		1.75002147	-0.00025840
	49.1000	1	2		1.74901239	-0.00026617
	49.2000	1	2		1.74802870	-0.00026927
	49.3000	1	2		1.74701122	-0.00039962
	49.4000	1	2		1.74601790	-0.00024498
	49.5000	1	2		1.74501005	-0.00026939
	49.6000	1	2		1.74401448	-0.00031075
	49.7000	1	2		1.74300314	-0.00031899
	49.8000	1	2		1.74201331	-0.00030963
	49.9000	1	2		1.74101795	-0.00031389
	50.0000	1	2		1.74002546	-0.00036413
	50.1000	1	2		1.73901658	-0.00044137
	50.2000	1	2		1.73802716	-0.00031514
	50.3000	1	2		1.73701438	-0.00032834
	50.4000	1	2		1.73603254	-0.00045103
	50.5000	1	2		1.73501546	-0.00046838
	50.6000	1	2		1.73402010	-0.00043035
	50.7000	1	2		1.73301737	-0.00048311
	50.8000	1	2		1.73202652	-0.00056152
	50.9000	1	2		1.73101804	-0.00056230
	51.0000	1	2		1.73002678	-0.00050230
	51.1000	1	2		1.72901728	-0.00069169
	51.2000	1	2		1.72802704	-0.00058278
	51.3000	1	2		1.72701796	-0.00065734
	51.4000	1	2		1.72601932	-0.00075437
	51.5000	1	2		1.72501023	-0.00067891
	51.6000	1	2		1.72402470	-0.00070884
	51.7000	1	2		1.72301582	-0.00074673
	51.8000	1	2		1.72201800	-0.00085350
	51.9000	1	2		1.72102039	-0.00090881
	52.0000	1	2		1.72002134	-0.00084907
	52.1000	1	2		1.71901614	-0.00078687
	52.2000	1	2		1.71802990	-0.00096087
	52.3000	1	2		1.71701989	-0.00097428
	52.4000	1	2		1.71602402	-0.00102905
	52.5000	1	2		1.71501831	-0.00108991
	52.6000	1	2		1.71402141	-0.00108432
	52.7000	1	2		1.71302431	-0.00124295
	52.8000	1	2		1.71202537	-0.00105874
	52.9000	1	2		1.71102017	-0.00117419
	53.0000	1	2		1.71002481	-0.00128435
	53.1000	1	2		1.70902044	-0.00132545
	53.2000	1	2		1.70802344	-0.00131276
	53.3000	1	2		1.70701332	-0.00148663
	53.4000	1	2		1.70601735	-0.00149246
	53.5000	1	2		1.70501789	-0.00159327
	53.6000	1	2		1.70402745	-0.00161384
	53.7000	1	2		1.70302358	-0.00172809
	53.8000	1	2		1.70202669	-0.00177228
	53.9000	1	2		1.70101903	-0.00174478
	54.0000	1	2		1.70002511	-0.00201988
	54.1000	1	2		1.69901920	-0.00218608
	54.2000	1	2		1.69803490	-0.00200967
	54.3000	1	2		1.69702499	-0.00224319
	54.4000	1	2		1.69603086	-0.00243413
	54.5000	1	2		1.69502085	-0.00243083
	54.6000	1	2		1.69402477	-0.00251549
	54.7000	1	2		1.69302388	-0.00257012
	54.8000	1	2		1.69202207	-0.00286066
	54.9000	1	2		1.69101810	-0.00280597
	55.0000	1	2		1.69003135	-0.00299318
	55.1000	1	2		1.68902390	-0.00324390
	55.2000	1	2		1.68803571	-0.00325026
	55.3000	1	2		1.68702990	-0.00338675
	55.4000	1	2		1.68603024	-0.00351123
	55.5000	1	2		1.68503641	-0.00367715
	55.6000	1	2		1.68402743	-0.00370591
	55.7000	1	2		1.68302991	-0.00396106
	55.8000	1	2		1.68203087	-0.00413168
	55.9000	1	2		1.68102895	-0.00434074
	56.0000	1	2		1.68003892	-0.00433093
	56.1000	1	2		1.67902440	-0.00461920
	56.2000	1	2		1.67802637	-0.00491039
	56.3000	1	2		1.67702231	-0.00487451
	56.4000	1	2		1.67602674	-0.00512741
	56.5000	1	2		1.67501653	-0.00543521
	56.6000	1	2		1.67402701	-0.00554133
	56.7000	1	2		1.67302683	-0.00565809
	56.8000	1	2		1.67201252	-0.00585701
	56.9000	1	2		1.67103375	-0.00602850
	57.0000	1	2		1.67003542	-0.00620353
	57.1000	1	2		1.66903197	-0.00644439
	57.2000	1	2		1.66803210	-0.00660175
	57.3000	1	2		1.66702455	-0.00685412
	57.4000	1	2		1.66602919	-0.00692413
	57.5000	1	2		1.66502123	-0.00717025
	57.6000	1	2		1.66402956	-0.00730307
	57.7000	1	2		1.66302323	-0.00754653
	57.8000	1	2		1.66203433	-0.00778353
	57.9000	1	2		1.66104009	-0.00791521
	58.0000	1	2		1.66003613	-0.00813846
	58.1000	1	2		1.65903390	-0.00828581
	58.2000	1	2		1.65804305	-0.00849518
	58.3000	1	2		1.65705353	-0.00889289
	58.4000	1	2		1.65604721	-0.00897404
	58.5000	1	2		1.65503720	-0.00907966
	58.6000	1	2		1.65404973	-0.00931100
	58.7000	1	2		1.65303705	-0.00943842
	58.8000	1	2		1.65204077	-0.00966394
	58.9000	1	2		1.65104121	-0.00995204
	59.0000	1	2		1.65004872	-0.01016685
	59.1000	1	2		1.64903225	-0.01038651
	59.2000	1	2		1.64805185	-0.01053862
	59.3000	1	2		1.64703754	-0.01072699
	59.4000	1	2		1.64604023	-0.01084177
	59.5000	1	2		1.64504364	-0.01108196
	59.6000	1	2		1.64403824	-0.01138908
	59.7000	1	2		1.64304770	-0.01145706
	59.8000	1	2		1.64203902	-0.01166969
	59.9000	1	2		1.64103751	-0.01197967
	60.0000	1	2		1.64004471	-0.01204615
	60.1000	1	2		1.63904075	-0.01236737
	60.2000	1	2		1.63804979	-0.01250456
	60.3000	1	2		1.63703363	-0.01263798
	60.4000	1	2		1.63604493	-0.01305678
	60.5000	1	2		1.63504250	-0.01312010
	60.6000	1	2		1.63404899	-0.01334573
	60.7000	1	2		1.63304697	-0.01359652
	60.8000	1	2		1.63204956	-0.01374078
	60.9000	1	2		1.63104426	-0.01393771
	61.0000	1	2		1.63004972	-0.01424318
	61.1000	1	2		1.62903992	-0.01435902
	61.2000	1	2		1.62804353	-0.01464043
	61.3000	1	2		1.62703926	-0.01476787
	61.4000	1	2		1.62604922	-0.01501922
	61.5000	1	2		1.62503430	-0.01534592
	61.6000	1	2		1.62404222	-0.01551524
	61.7000	1	2		1.62303077	-0.01567182
	61.8000	1	2		1.62204381	-0.01594595
	61.9000	1	2		1.62104292	-0.01620675
	62.0000	1	2		1.62005371	-0.01627306
	62.1000	1	2		1.61904431	-0.01668945
	62.2000	1	2		1.61805161	-0.01679782
	62.3000	1	2		1.61704140	-0.01697152
	62.4000	1	2		1.61603907	-0.01728919
	62.5000	1	2		1.61503695	-0.01734111
	62.6000	1	2		1.61404599	-0.01766472
	62.7000	1	2		1.61304623	-0.01779954
	62.8000	1	2		1.61204667	-0.01802464
	62.9000	1	2		1.61103768	-0.01824483
	63.0000	1	2		1.61004601	-0.01848622
	63.1000	1	2		1.60904553	-0.01872453
	63.2000	1	2		1.60803828	-0.01894606
	63.3000	1	2		1.60703729	-0.01922833
	63.4000	1	2		1.60604531	-0.01936188
	63.5000	1	2		1.60504155	-0.01961073
	63.6000	1	2		1.60405121	-0.01983790
	63.7000	1	2		1.60304171	-0.02017891
	63.8000	1	2		1.60204973	-0.02029194
	63.9000	1	2		1.60104812	-0.02049103
	64.0000	1	2		1.60005102	-0.02067185
	64.1000	1	2		1.59904265	-0.02103318
	64.2000	1	2		1.59804708	-0.02113424
	64.3000	1	2		1.59704578	-0.02136396
	64.4000	1	2		1.59604397	-0.02160737
	64.5000	1	2		1.59503990	-0.02180114
	64.6000	1	2		1.59404761	-0.02195480
	64.7000	1	2		1.59304027	-0.02234334
	64.8000	1	2		1.59204193	-0.02250175
	64.9000	1	2		1.59104309	-0.02284363
	65.0000	1	2		1.59004117	-0.02303577
	65.1000	1	2		1.58904172	-0.02318511
	65.2000	1	2		1.58803837	-0.02346247
	65.3000	1	2		1.58703983	-0.02367154
	65.4000	1	2		1.58604734	-0.02400639
	65.5000	1	2		1.58505105	-0.02422867
	65.6000	1	2		1.58405037	-0.02446363
	65.7000	1	2		1.58304507	-0.02479100
	65.8000	1	2		1.58205268	-0.02498521
	65.9000	1	2		1.58104206	-0.02521702
	66.0000	1	2		1.58005018	-0.02533474
	66.1000	1	2		1.57905000	-0.02563505
	66.2000	1	2		1.57805813	-0.02581699
	66.3000	1	2		1.57704525	-0.02601056
	66.4000	1	2		1.57605532	-0.02644785
	66.5000	1	2		1.57504418	-0.02654249
	66.6000	1	2		1.57405425	-0.02683179
	66.7000	1	2		1.57304619	-0.02707596
	66.8000	1	2		1.57206455	-0.02723229
	66.9000	1	2		1.57104901	-0.02755045
	67.0000	1	2		1.57005088	-0.02771817
	67.1000	1	2		1.56904743	-0.02805790
	67.2000	1	2		1.56806037	-0.02819943
	67.3000	1	2		1.56704196	-0.02843899
	67.4000	1	2		1.56604926	-0.02870459
	67.5000	1	2		1.56504376	-0.02887014
	67.6000	1	2		1.56404830	-0.02918618
	67.7000	1	2		1.56304402	-0.02937250
	67.8000	1	2		1.56205942	-0.02959123
	67.9000	1	2		1.56104798	-0.02997865
	68.0000	1	2		1.56004678	-0.03001408
	68.1000	1	2		1.55904271	-0.03031943
	68.2000	1	2		1.55805862	-0.03059004
	68.3000	1	2		1.55704266	-0.03084955
	68.4000	1	2		1.55605314	-0.03102747
	68.5000	1	2		1.55505061	-0.03131654
	68.6000	1	2		1.55404706	-0.03153916
	68.7000	1	2		1.55304493	-0.03187265
	68.8000	1	2		1.55204281	-0.03208436
	68.9000	1	2		1.55105421	-0.03243180
	69.0000	1	2		1.55006101	-0.03273646
	69.1000	1	2		1.54905601	-0.03292916
	69.2000	1	2		1.54805400	-0.03308238
	69.3000	1	2		1.54704726	-0.03337755
	69.4000	1	2		1.54605723	-0.03351592
	69.5000	1	2		1.54506607	-0.03368383
	69.6000	1	2		1.54407204	-0.03400692
	69.7000	1	2		1.54306541	-0.03426261
	69.8000	1	2		1.54206893	-0.03445365
	69.9000	1	2		1.54105164	-0.03468876
	70.0000	1	2		1.54007134	-0.03504558
	70.1000	1	2		1.53904986	-0.03528708
	70.2000	1	2		1.53805439	-0.03544208
	70.3000	1	2		1.53705688	-0.03577068
	70.4000	1	2		1.53606255	-0.03586698
	70.5000	1	2		1.53505663	-0.03621166
	70.6000	1	2		1.53406025	-0.03644127
	70.7000	1	2		1.53306038	-0.03660590
	70.8000	1	2		1.53206082	-0.03692457
	70.9000	1	2		1.53106065	-0.03713676
	71.0000	1	2		1.53005627	-0.03742964
	71.1000	1	2		1.52905835	-0.03759349
	71.2000	1	2		1.52805930	-0.03777083
	71.3000	1	2		1.52706117	-0.03828502
	71.4000	1	2		1.52606448	-0.03834711
	71.5000	1	2		1.52506779	-0.03867263
	71.6000	1	2		1.52406659	-0.03890203
	71.7000	1	2		1.52305976	-0.03913903
	71.8000	1	2		1.52206962	-0.03935787
	71.9000	1	2		1.52107149	-0.03961253
	72.0000	1	2		1.52007286	-0.03993340
	72.1000	1	2		1.51906817	-0.04017500
	72.2000	1	2		1.51806113	-0.04040187
	72.3000	1	2		1.51706188	-0.04077476
	72.4000	1	2		1.51606468	-0.04086069
	72.5000	1	2		1.51506348	-0.04112446
	72.6000	1	2		1.51406412	-0.04133867
	72.7000	1	2		1.51305964	-0.04166161
	72.8000	1	2		1.51206377	-0.04197703
	72.9000	1	2		1.51105581	-0.04217937
	73.0000	1	2		1.51007315	-0.04251663
	73.1000	1	2		1.50906499	-0.04272343
	73.2000	1	2		1.50806952	-0.04289539
	73.3000	1	2		1.50706003	-0.04317878
	73.4000	1	2		1.50607122	-0.04352045
	73.5000	1	2		1.50506285	-0.04358324
	73.6000	1	2		1.50405899	-0.04400922
	73.7000	1	2		1.50305492	-0.04429363
	73.8000	1	2		1.50206069	-0.04450161
	73.9000	1	2		1.50105795	-0.04484643
	74.0000	1	2		1.50006198	-0.04518494
	74.1000	1	2		1.49905760	-0.04538811
	74.2000	1	2		1.49806244	-0.04566514
	74.3000	1	2		1.49705694	-0.04588541
	74.4000	1	2		1.49606086	-0.04608985
	74.5000	1	2		1.49505608	-0.04651906
	74.6000	1	2		1.49405099	-0.04672759
	74.7000	1	2		1.49306618	-0.04693789
	74.8000	1	2		1.49207399	-0.04730908
	74.9000	1	2		1.49106624	-0.04752221
	75.0000	1	2		1.49007170	-0.04783530
	75.1000	1	2		1.48907787	-0.04817548
	75.2000	1	2		1.48807462	-0.04832055
	75.3000	1	2		1.48706984	-0.04861719
	75.4000	1	2		1.48607407	-0.04890034
	75.5000	1	2		1.48506519	-0.04919108
	75.6000	1	2		1.48407741	-0.04952648
	75.7000	1	2		1.48306330	-0.04977950
	75.8000	1	2		1.48206804	-0.05008288
	75.9000	1	2		1.48107575	-0.05043007
	76.0000	1	2		1.48007865	-0.05068223
	76.1000	1	2		1.47907622	-0.05092554
	76.2000	1	2		1.47807338	-0.05128862
	76.3000	1	2		1.47707782	-0.05145007
	76.4000	1	2		1.47607529	-0.05188789
	76.5000	1	2		1.47507439	-0.05208081
	76.6000	1	2		1.47407975	-0.05235474
	76.7000	1	2		1.47307691	-0.05269137
	76.8000	1	2		1.47207899	-0.05281480
	76.9000	1	2		1.47107072	-0.05324288
	77.0000	1	2		1.47006922	-0.05357824
	77.1000	1	2		1.46907324	-0.05379694
	77.2000	1	2		1.46807307	-0.05411746
	77.3000	1	2		1.46706029	-0.05442293
	77.4000	1	2		1.46607384	-0.05472417
	77.5000	1	2		1.46507356	-0.05503093
	77.6000	1	2		1.46407114	-0.05521526
	77.7000	1	2		1.46306225	-0.05556884
	77.8000	1	2		1.46207468	-0.05592995
	77.9000	1	2		1.46107194	-0.05619888
	78.0000	1	2		1.46006193	-0.05645860
	78.1000	1	2		1.45906206	-0.05686710
	78.2000	1	2		1.45806824	-0.05708723
	78.3000	1	2		1.45706386	-0.05743521
	78.4000	1	2		1.45606922	-0.05769859
	78.5000	1	2		1.45506659	-0.05808244
	78.6000	1	2		1.45407266	-0.05829447
	78.7000	1	2		1.45306091	-0.05863257
	78.8000	1	2		1.45207057	-0.05894694
	78.9000	1	2		1.45106281	-0.05925846
	79.0000	1	2		1.45006889	-0.05952898
	79.1000	1	2		1.44906656	-0.05992804
	79.2000	1	2		1.44807222	-0.06018886
	79.3000	1	2		1.44706191	-0.06036860
	79.4000	1	2		1.44606839	-0.06078271
	79.5000	1	2		1.44506248	-0.06114809
	79.6000	1	2		1.44406763	-0.06145565
	79.7000	1	2		1.44306346	-0.06179572
	79.8000	1	2		1.44206677	-0.06205828
	79.9000	1	2		1.44106680	-0.06246257
	80.0000	1	2		1.44006560	-0.06264102
	80.1000	1	2		1.43905682	-0.06314422
	80.2000	1	2		1.43806935	-0.06338717
	80.3000	1	2		1.43705872	-0.06375666
	80.4000	1	2		1.43607258	-0.06404542
	80.5000	1	2		1.43506349	-0.06445772
	80.6000	1	2		1.43407407	-0.06474732
	80.7000	1	2		1.43306703	-0.06499598
	80.8000	1	2		1.43207516	-0.06535715
	80.9000	1	2		1.43106566	-0.06573974
	81.0000	1	2		1.43008003	-0.06597205
	81.1000	1	2		1.42906613	-0.06625202
	81.2000	1	2		1.42807015	-0.06670939
	81.3000	1	2		1.42706178	-0.06705011
	81.4000	1	2		1.42606816	-0.06743557
	81.5000	1	2		1.42506840	-0.06768141
	81.6000	1	2		1.42407365	-0.06812411
	81.7000	1	2		1.42306610	-0.06832649
	81.8000	1	2		1.42207125	-0.06865620
	81.9000	1	2		1.42106493	-0.06909339
	82.0000	1	2		1.42007008	-0.06943055
	82.1000	1	2		1.41906427	-0.06969609
	82.2000	1	2		1.41807188	-0.07002724
	82.3000	1	2		1.41706823	-0.07048191
	82.4000	1	2		1.41606856	-0.07071456
	82.5000	1	2		1.41505866	-0.07111276
	82.6000	1	2		1.41407180	-0.07150233
	82.7000	1	2		1.41306517	-0.07199756
	82.8000	1	2		1.41207657	-0.07227885
	82.9000	1	2		1.41106779	-0.07254961
	83.0000	1	2		1.41008062	-0.07303392
	83.1000	1	2		1.40906969	-0.07337561
	83.2000	1	2		1.40808386	-0.07372759
	83.3000	1	2		1.40706391	-0.07404731
	83.4000	1	2		1.40607665	-0.07435002
	83.5000	1	2		1.40506889	-0.07466820
	83.6000	1	2		1.40407629	-0.07498222
	83.7000	1	2		1.40307202	-0.07545130
	83.8000	1	2		1.40207297	-0.07582104
	83.9000	1	2		1.40107362	-0.07610735
	84.0000	1	2		1.40007252	-0.07649428
	84.1000	1	2		1.39906999	-0.07699358
	84.2000	1	2		1.39807237	-0.07718130
	84.3000	1	2		1.39707066	-0.07747859
	84.4000	1	2		1.39607387	-0.07807785
	84.5000	1	2		1.39507021	-0.07835481
	84.6000	1	2		1.39407587	-0.07868377
	84.7000	1	2		1.39307119	-0.07912636
	84.8000	1	2		1.39207399	-0.07947584
	84.9000	1	2		1.39107412	-0.07981592
	85.0000	1	2		1.39007466	-0.08016081
	85.1000	1	2		1.38907100	-0.08061896
	85.2000	1	2		1.38807318	-0.08099844
	85.3000	1	2		1.38706543	-0.08129269
	85.4000	1	2		1.38607457	-0.08174713
	85.5000	1	2		1.38507645	-0.08216188
	85.6000	1	2		1.38407658	-0.08251926
	85.7000	1	2		1.38307763	-0.08284839
	85.8000	1	2		1.38208268	-0.08327749
	85.9000	1	2		1.38107452	-0.08359464
	86.0000	1	2		1.38008479	-0.08404305
	86.1000	1	2		1.37908001	-0.08445167
	86.2000	1	2		1.37809551	-0.08481347
	86.3000	1	2		1.37707935	-0.08530289
	86.4000	1	2		1.37609382	-0.08560356
	86.5000	1	2		1.37507654	-0.08600079
	86.6000	1	2		1.37407565	-0.08637104
	86.7000	1	2		1.37307260	-0.08679422
	86.8000	1	2		1.37207519	-0.08706402
	86.9000	1	2		1.37107010	-0.08748356
	87.0000	1	2		1.37008919	-0.08801701
	87.1000	1	2		1.36908256	-0.08838599
	87.2000	1	2		1.36807828	-0.08877374
	87.3000	1	2		1.36708303	-0.08912713
	87.4000	1	2		1.36607691	-0.08952258
	87.5000	1	2		1.36507612	-0.08995568
	87.6000	1	2		1.36407984	-0.09031880
	87.7000	1	2		1.36307351	-0.09074914
	87.8000	1	2		1.36208471	-0.09114613
	87.9000	1	2		1.36107870	-0.09149050
	88.0000	1	2		1.36008836	-0.09203007
	88.1000	1	2		1.35908357	-0.09234579
	88.2000	1	2		1.35807735	-0.09275354
	88.3000	1	2		1.35707861	-0.09317748
	88.4000	1	2		1.35608294	-0.09355368
	88.5000	1	2		1.35507764	-0.09406745
	88.6000	1	2		1.35408085	-0.09431350
	88.7000	1	2		1.35307412	-0.09492613
	88.8000	1	2		1.35208070	-0.09532633
	88.9000	1	2		1.35107541	-0.09566129
	89.0000	1	2		1.35008476	-0.09615342
	89.0010	1	2		1.35007554	-0.09619008
