# Supplementary material for: Hyaluronic Acid Enhances the Mechanical Properties of Tissue-Engineered Cartilage Constructs
Source: PLoS One. 2014 Dec 1;9(12):e113216. doi: 10.1371/journal.pone.0113216 (PMC4249877; doi:10.1371/journal.pone.0113216)
Supplement: Dataset S1 — Raw data from hydrogel constructs. Data on wet weight, dry weight, compressive modulus, DNA content, and GAG content are provided in a spreadsheet for all analysed hydrogel constructs. Additionally, raw data from mechanical compression tests (time, displacement, and load) are provided. (ZIP) [file pone.0113216.s004.zip › Data/Mechanical testing/Microtester/Day 1/G1 CF M2 ramp.csv]

G1 CF M2 15Dec2013
Notes	Time	Sequence	Block	Cycle	5800:Extension mm	5800:500N_Load_Cell N
Test Started : 12/15/2013 12:58:32 PM	4.0020	1	2		2.19845055	0.00065453
	4.0530	1	2		2.20014623	0.00037839
	4.1000	1	2		2.19963011	0.00054158
	4.2000	1	2		2.19821575	0.00054080
	4.3000	1	2		2.19706959	0.00059952
	4.4000	1	2		2.19601379	0.00059292
	4.5000	1	2		2.19498626	0.00060146
	4.6000	1	2		2.19398229	0.00070077
	4.7000	1	2		2.19297464	0.00062941
	4.8000	1	2		2.19198481	0.00069477
	4.9000	1	2		2.19097818	0.00061717
	5.0000	1	2		2.18998507	0.00068483
	5.1000	1	2		2.18898541	0.00068133
	5.2000	1	2		2.18798780	0.00066592
	5.3000	1	2		2.18696211	0.00057754
	5.4000	1	2		2.18597413	0.00066752
	5.5000	1	2		2.18497262	0.00052304
	5.6000	1	2		2.18397214	0.00058959
	5.7000	1	2		2.18297002	0.00061887
	5.8000	1	2		2.18197363	0.00057895
	5.8300	1	2		2.18167552	0.00076952
	5.9000	1	2		2.18097950	0.00047598
	6.0000	1	2		2.17997758	0.00061301
	6.1000	1	2		2.17896399	0.00062067
	6.2000	1	2		2.17797191	0.00061230
	6.3000	1	2		2.17696015	0.00062821
	6.4000	1	2		2.17596807	0.00064176
	6.5000	1	2		2.17496288	0.00059463
	6.6000	1	2		2.17398288	0.00052851
	6.7000	1	2		2.17296929	0.00054208
	6.8000	1	2		2.17197106	0.00054976
	6.9000	1	2		2.17096853	0.00059501
	7.0000	1	2		2.16997296	0.00059685
	7.1000	1	2		2.16896961	0.00053546
	7.2000	1	2		2.16797692	0.00051405
	7.3000	1	2		2.16696496	0.00054182
	7.4000	1	2		2.16596980	0.00054046
	7.5000	1	2		2.16496891	0.00051321
	7.6000	1	2		2.16399404	0.00050530
	7.7000	1	2		2.16297163	0.00050738
	7.8000	1	2		2.16198017	0.00048359
	7.9000	1	2		2.16097723	0.00054288
	8.0000	1	2		2.15997674	0.00051190
	8.1000	1	2		2.15897114	0.00053344
	8.2000	1	2		2.15798069	0.00051738
	8.3000	1	2		2.15697611	0.00044500
	8.4000	1	2		2.15597850	0.00056025
	8.5000	1	2		2.15497699	0.00052934
	8.6000	1	2		2.15398368	0.00046009
	8.7000	1	2		2.15298095	0.00051054
	8.8000	1	2		2.15197288	0.00047918
	8.9000	1	2		2.15096953	0.00046612
	9.0000	1	2		2.14997929	0.00042463
	9.1000	1	2		2.14897348	0.00042598
	9.2000	1	2		2.14798325	0.00045948
	9.3000	1	2		2.14698194	0.00052495
	9.4000	1	2		2.14598494	0.00045450
	9.5000	1	2		2.14498753	0.00043816
	9.6000	1	2		2.14398439	0.00042629
	9.7000	1	2		2.14297837	0.00043661
	9.8000	1	2		2.14198281	0.00047375
	9.9000	1	2		2.14097946	0.00042607
	10.0000	1	2		2.13999065	0.00045157
	10.1000	1	2		2.13898464	0.00034580
	10.2000	1	2		2.13798948	0.00044155
	10.3000	1	2		2.13698675	0.00033937
	10.4000	1	2		2.13598729	0.00047023
	10.5000	1	2		2.13497718	0.00044972
	10.6000	1	2		2.13399042	0.00040622
	10.7000	1	2		2.13298912	0.00039909
	10.8000	1	2		2.13199355	0.00041858
	10.9000	1	2		2.13098037	0.00033863
	11.0000	1	2		2.12998767	0.00043804
	11.1000	1	2		2.12898309	0.00045410
	11.2000	1	2		2.12798363	0.00035372
	11.3000	1	2		2.12697188	0.00047301
	11.4000	1	2		2.12598636	0.00032788
	11.5000	1	2		2.12497194	0.00049935
	11.6000	1	2		2.12398191	0.00037102
	11.7000	1	2		2.12297569	0.00038167
	11.8000	1	2		2.12198484	0.00040361
	11.9000	1	2		2.12098456	0.00042171
	12.0000	1	2		2.11998428	0.00051557
	12.1000	1	2		2.11898154	0.00041053
	12.2000	1	2		2.11798844	0.00038062
	12.3000	1	2		2.11698816	0.00043719
	12.4000	1	2		2.11599014	0.00029948
	12.5000	1	2		2.11498105	0.00041982
	12.6000	1	2		2.11397729	0.00026870
	12.7000	1	2		2.11296656	0.00036032
	12.8000	1	2		2.11197099	0.00041197
	12.9000	1	2		2.11096990	0.00029759
	13.0000	1	2		2.10998007	0.00045842
	13.1000	1	2		2.10897303	0.00049962
	13.2000	1	2		2.10797542	0.00041626
	13.3000	1	2		2.10697616	0.00037432
	13.4000	1	2		2.10598531	0.00050416
	13.5000	1	2		2.10497950	0.00031974
	13.6000	1	2		2.10398516	0.00036295
	13.7000	1	2		2.10297894	0.00039241
	13.8000	1	2		2.10198768	0.00039273
	13.9000	1	2		2.10098105	0.00037026
	14.0000	1	2		2.09998897	0.00039588
	14.1000	1	2		2.09898193	0.00036007
	14.2000	1	2		2.09798657	0.00040096
	14.3000	1	2		2.09698343	0.00029510
	14.4000	1	2		2.09598397	0.00033816
	14.5000	1	2		2.09497324	0.00036373
	14.6000	1	2		2.09397296	0.00040466
	14.7000	1	2		2.09298805	0.00032223
	14.8000	1	2		2.09199003	0.00034677
	14.9000	1	2		2.09097029	0.00029066
	15.0000	1	2		2.08998681	0.00034457
	15.1000	1	2		2.08898346	0.00030137
	15.2000	1	2		2.08799097	0.00034356
	15.3000	1	2		2.08698454	0.00028057
	15.4000	1	2		2.08598795	0.00024541
	15.5000	1	2		2.08498173	0.00033280
	15.6000	1	2		2.08398924	0.00032649
	15.7000	1	2		2.08298241	0.00026999
	15.8000	1	2		2.08198582	0.00031535
	15.9000	1	2		2.08098492	0.00032375
	16.0000	1	2		2.07998792	0.00024321
	16.1000	1	2		2.07897658	0.00033773
	16.2000	1	2		2.07798286	0.00028110
	16.3000	1	2		2.07698484	0.00035186
	16.4000	1	2		2.07597513	0.00017426
	16.5000	1	2		2.07498018	0.00022203
	16.6000	1	2		2.07398913	0.00025065
	16.7000	1	2		2.07298619	0.00026906
	16.8000	1	2		2.07198980	0.00034038
	16.9000	1	2		2.07098440	0.00033212
	17.0000	1	2		2.06999109	0.00033451
	17.1000	1	2		2.06897790	0.00028368
	17.2000	1	2		2.06798930	0.00026306
	17.3000	1	2		2.06697919	0.00033292
	17.4000	1	2		2.06597769	0.00026801
	17.5000	1	2		2.06497700	0.00038748
	17.6000	1	2		2.06398758	0.00030645
	17.7000	1	2		2.06297952	0.00020125
	17.8000	1	2		2.06198600	0.00030553
	17.9000	1	2		2.06098388	0.00033952
	18.0000	1	2		2.05998708	0.00040545
	18.1000	1	2		2.05898578	0.00020980
	18.2000	1	2		2.05798919	0.00022789
	18.3000	1	2		2.05698297	0.00029487
	18.4000	1	2		2.05599581	0.00035648
	18.5000	1	2		2.05497606	0.00028263
	18.6000	1	2		2.05398050	0.00030921
	18.7000	1	2		2.05298924	0.00029127
	18.8000	1	2		2.05198404	0.00019467
	18.9000	1	2		2.05097454	0.00030062
	19.0000	1	2		2.04999004	0.00025107
	19.1000	1	2		2.04898198	0.00032718
	19.2000	1	2		2.04799850	0.00007507
	19.3000	1	2		2.04699044	0.00027412
	19.4000	1	2		2.04599262	0.00028017
	19.5000	1	2		2.04499316	0.00014604
	19.6000	1	2		2.04398674	0.00021331
	19.7000	1	2		2.04297785	0.00021668
	19.8000	1	2		2.04198372	0.00030034
	19.9000	1	2		2.04098160	0.00021249
	20.0000	1	2		2.03998173	0.00030390
	20.1000	1	2		2.03897695	0.00038424
	20.2000	1	2		2.03799183	0.00021290
	20.3000	1	2		2.03698623	0.00034722
	20.4000	1	2		2.03600296	0.00025476
	20.5000	1	2		2.03498280	0.00024527
	20.6000	1	2		2.03399421	0.00010338
	20.7000	1	2		2.03299844	0.00020833
	20.8000	1	2		2.03199365	0.00021769
	20.9000	1	2		2.03098907	0.00025091
	21.0000	1	2		2.02998592	0.00023185
	21.1000	1	2		2.02897725	0.00027532
	21.2000	1	2		2.02798516	0.00020259
	21.3000	1	2		2.02697710	0.00030071
	21.4000	1	2		2.02599096	0.00024715
	21.5000	1	2		2.02498310	0.00020546
	21.6000	1	2		2.02398323	0.00037751
	21.7000	1	2		2.02297804	0.00024914
	21.8000	1	2		2.02199866	0.00020611
	21.9000	1	2		2.02098752	0.00029095
	22.0000	1	2		2.01999503	0.00021012
	22.1000	1	2		2.01899557	0.00027553
	22.2000	1	2		2.01799181	0.00037176
	22.3000	1	2		2.01698867	0.00025360
	22.4000	1	2		2.01598511	0.00031581
	22.5000	1	2		2.01498545	0.00024904
	22.6000	1	2		2.01399152	0.00024305
	22.7000	1	2		2.01298837	0.00033373
	22.8000	1	2		2.01198953	0.00023731
	22.9000	1	2		2.01098413	0.00021020
	23.0000	1	2		2.00999328	0.00027922
	23.1000	1	2		2.00898562	0.00023022
	23.2000	1	2		2.00798924	0.00022596
	23.3000	1	2		2.00698917	0.00022793
	23.4000	1	2		2.00599340	0.00027752
	23.5000	1	2		2.00498964	0.00028580
	23.6000	1	2		2.00399837	0.00025321
	23.7000	1	2		2.00298601	0.00024499
	23.8000	1	2		2.00199597	0.00019049
	23.9000	1	2		2.00098566	0.00016042
	24.0000	1	2		1.99999214	0.00024260
	24.1000	1	2		1.99898408	0.00023068
	24.2000	1	2		1.99798995	0.00028818
	24.3000	1	2		1.99699131	0.00020735
	24.4000	1	2		1.99599349	0.00027254
	24.5000	1	2		1.99498030	0.00026484
	24.6000	1	2		1.99399293	0.00013834
	24.7000	1	2		1.99297852	0.00020980
	24.8000	1	2		1.99199504	0.00023271
	24.9000	1	2		1.99099743	0.00019384
	25.0000	1	2		1.98999141	0.00020540
	25.1000	1	2		1.98899749	0.00027752
	25.2000	1	2		1.98799967	0.00018321
	25.3000	1	2		1.98699918	0.00013398
	25.4000	1	2		1.98599686	0.00016463
	25.5000	1	2		1.98499986	0.00016458
	25.6000	1	2		1.98398647	0.00014937
	25.7000	1	2		1.98298680	0.00013227
	25.8000	1	2		1.98199452	0.00023314
	25.9000	1	2		1.98098420	0.00020613
	26.0000	1	2		1.97999396	0.00017374
	26.1000	1	2		1.97899082	0.00006590
	26.2000	1	2		1.97799914	0.00026566
	26.3000	1	2		1.97700030	0.00019679
	26.4000	1	2		1.97599613	0.00005745
	26.5000	1	2		1.97499647	0.00021796
	26.6000	1	2		1.97399639	0.00022592
	26.7000	1	2		1.97299448	0.00020174
	26.8000	1	2		1.97200321	0.00012266
	26.9000	1	2		1.97099003	0.00018815
	27.0000	1	2		1.97000430	0.00022089
	27.1000	1	2		1.96899398	0.00015733
	27.2000	1	2		1.96799124	0.00020497
	27.3000	1	2		1.96698605	0.00018231
	27.4000	1	2		1.96599048	0.00015127
	27.5000	1	2		1.96499328	0.00007914
	27.6000	1	2		1.96399587	0.00020497
	27.7000	1	2		1.96298863	0.00008554
	27.8000	1	2		1.96200064	0.00015293
	27.9000	1	2		1.96099668	0.00020387
	28.0000	1	2		1.95999804	0.00008454
	28.1000	1	2		1.95900370	0.00012231
	28.2000	1	2		1.95800199	0.00008143
	28.3000	1	2		1.95700417	0.00010998
	28.4000	1	2		1.95600082	0.00028729
	28.5000	1	2		1.95499214	0.00003748
	28.6000	1	2		1.95399617	0.00009937
	28.7000	1	2		1.95299323	0.00018316
	28.8000	1	2		1.95200053	0.00015020
	28.9000	1	2		1.95099984	0.00002150
	29.0000	1	2		1.95000018	0.00023582
	29.1000	1	2		1.94900052	0.00023660
	29.2000	1	2		1.94800597	0.00010542
	29.3000	1	2		1.94700570	0.00015494
	29.4000	1	2		1.94599558	0.00005695
	29.5000	1	2		1.94499305	0.00023129
	29.6000	1	2		1.94400855	0.00002393
	29.7000	1	2		1.94299557	0.00010464
	29.8000	1	2		1.94200062	0.00015362
	29.9000	1	2		1.94100608	0.00009754
	30.0000	1	2		1.93999986	0.00011183
	30.1000	1	2		1.93899815	0.00002957
	30.2000	1	2		1.93799377	0.00015671
	30.3000	1	2		1.93699718	0.00006234
	30.4000	1	2		1.93601002	0.00011911
	30.5000	1	2		1.93499171	0.00016393
	30.6000	1	2		1.93400434	0.00021578
	30.7000	1	2		1.93299833	0.00022335
	30.8000	1	2		1.93200379	0.00007450
	30.9000	1	2		1.93100412	0.00010492
	31.0000	1	2		1.93000364	0.00010976
	31.1000	1	2		1.92900541	0.00013132
	31.2000	1	2		1.92801169	0.00010526
	31.3000	1	2		1.92700260	0.00010763
	31.4000	1	2		1.92600642	0.00003706
	31.5000	1	2		1.92500553	0.00004286
	31.6000	1	2		1.92400689	0.00008262
	31.7000	1	2		1.92299780	0.00015910
	31.8000	1	2		1.92200449	0.00014386
	31.9000	1	2		1.92099622	-0.00000227
	32.0000	1	2		1.92000762	0.00014607
	32.1000	1	2		1.91900018	-0.00000752
	32.2000	1	2		1.91800215	0.00004281
	32.3000	1	2		1.91699921	0.00008133
	32.4000	1	2		1.91600590	0.00009848
	32.5000	1	2		1.91500091	0.00003573
	32.6000	1	2		1.91399899	0.00002065
	32.7000	1	2		1.91299769	0.00016270
	32.8000	1	2		1.91200827	-0.00002386
	32.9000	1	2		1.91099734	0.00000512
	33.0000	1	2		1.90999952	-0.00002814
	33.1000	1	2		1.90899637	0.00008638
	33.2000	1	2		1.90800183	0.00006006
	33.3000	1	2		1.90700279	-0.00001975
	33.4000	1	2		1.90600722	0.00006360
	33.5000	1	2		1.90500571	0.00012773
	33.6000	1	2		1.90400892	-0.00001436
	33.7000	1	2		1.90300044	-0.00008823
	33.8000	1	2		1.90200488	-0.00009985
	33.9000	1	2		1.90099702	0.00009571
	34.0000	1	2		1.90000412	0.00005296
	34.1000	1	2		1.89899688	0.00008211
	34.2000	1	2		1.89801176	0.00008438
	34.3000	1	2		1.89700554	-0.00011542
	34.4000	1	2		1.89600793	-0.00001044
	34.5000	1	2		1.89500765	-0.00009764
	34.6000	1	2		1.89400450	0.00004193
	34.7000	1	2		1.89300238	-0.00013178
	34.8000	1	2		1.89200825	-0.00001244
	34.9000	1	2		1.89100449	-0.00000002
	35.0000	1	2		1.89001138	-0.00005841
	35.1000	1	2		1.88900762	-0.00010419
	35.2000	1	2		1.88801206	-0.00007980
	35.3000	1	2		1.88699580	-0.00002598
	35.4000	1	2		1.88600945	-0.00020748
	35.5000	1	2		1.88500876	0.00001424
	35.6000	1	2		1.88400931	-0.00008754
	35.7000	1	2		1.88301231	0.00002093
	35.8000	1	2		1.88201162	-0.00009223
	35.9000	1	2		1.88100560	-0.00000019
	36.0000	1	2		1.88000512	-0.00014146
	36.1000	1	2		1.87899706	-0.00015073
	36.2000	1	2		1.87800682	-0.00005651
	36.3000	1	2		1.87699773	-0.00011391
	36.4000	1	2		1.87600094	-0.00013969
	36.5000	1	2		1.87500066	-0.00004960
	36.6000	1	2		1.87400510	-0.00000527
	36.7000	1	2		1.87300010	-0.00000567
	36.8000	1	2		1.87200823	0.00010347
	36.9000	1	2		1.87100406	-0.00013059
	37.0000	1	2		1.87000276	-0.00012156
	37.1000	1	2		1.86900596	-0.00007689
	37.2000	1	2		1.86801531	-0.00000848
	37.3000	1	2		1.86700786	-0.00015246
	37.4000	1	2		1.86601189	-0.00008833
	37.5000	1	2		1.86501243	-0.00010157
	37.6000	1	2		1.86401666	-0.00009208
	37.7000	1	2		1.86300614	-0.00016412
	37.8000	1	2		1.86201242	-0.00013733
	37.9000	1	2		1.86100804	-0.00018614
	38.0000	1	2		1.86000879	-0.00014450
	38.1000	1	2		1.85901220	-0.00012470
	38.2000	1	2		1.85801520	-0.00015972
	38.3000	1	2		1.85701226	-0.00007411
	38.4000	1	2		1.85601260	-0.00021316
	38.5000	1	2		1.85499961	-0.00012853
	38.6000	1	2		1.85400815	-0.00013949
	38.7000	1	2		1.85300398	-0.00013897
	38.8000	1	2		1.85201148	-0.00017638
	38.9000	1	2		1.85100260	-0.00014581
	39.0000	1	2		1.85000499	-0.00000158
	39.1000	1	2		1.84900430	-0.00015826
	39.2000	1	2		1.84800464	-0.00007815
	39.3000	1	2		1.84700682	-0.00001728
	39.4000	1	2		1.84601064	-0.00003243
	39.5000	1	2		1.84500811	-0.00003892
	39.6000	1	2		1.84400639	-0.00002055
	39.7000	1	2		1.84299649	-0.00016326
	39.8000	1	2		1.84201178	-0.00003492
	39.9000	1	2		1.84100146	-0.00015429
	40.0000	1	2		1.84001430	-0.00002253
	40.1000	1	2		1.83899599	-0.00011229
	40.2000	1	2		1.83800739	-0.00014518
	40.3000	1	2		1.83700343	-0.00003662
	40.4000	1	2		1.83601134	-0.00008367
	40.5000	1	2		1.83499898	-0.00013621
	40.6000	1	2		1.83400649	-0.00011956
	40.7000	1	2		1.83300723	-0.00013393
	40.8000	1	2		1.83201249	-0.00009460
	40.9000	1	2		1.83099951	-0.00005492
	41.0000	1	2		1.83000968	-0.00011184
	41.1000	1	2		1.82900981	-0.00018727
	41.2000	1	2		1.82801117	-0.00007947
	41.3000	1	2		1.82699696	-0.00013959
	41.4000	1	2		1.82600426	-0.00007827
	41.5000	1	2		1.82500624	-0.00005640
	41.6000	1	2		1.82401621	-0.00004801
	41.7000	1	2		1.82300159	-0.00018322
	41.8000	1	2		1.82201565	-0.00003559
	41.9000	1	2		1.82100103	-0.00007005
	42.0000	1	2		1.82002104	-0.00019468
	42.1000	1	2		1.81901031	-0.00016193
	42.2000	1	2		1.81801679	-0.00002217
	42.3000	1	2		1.81701160	-0.00007719
	42.4000	1	2		1.81601317	-0.00007446
	42.5000	1	2		1.81500121	-0.00008196
	42.6000	1	2		1.81401220	-0.00018026
	42.7000	1	2		1.81300701	-0.00009657
	42.8000	1	2		1.81201410	-0.00014462
	42.9000	1	2		1.81099416	-0.00001300
	43.0000	1	2		1.81000453	-0.00000462
	43.1000	1	2		1.80899872	-0.00005737
	43.2000	1	2		1.80801566	-0.00016024
	43.3000	1	2		1.80701374	-0.00014339
	43.4000	1	2		1.80601449	-0.00015055
	43.5000	1	2		1.80500929	-0.00021726
	43.6000	1	2		1.80402192	-0.00009052
	43.7000	1	2		1.80300669	-0.00005468
	43.8000	1	2		1.80201583	-0.00017134
	43.9000	1	2		1.80101658	-0.00012305
	44.0000	1	2		1.80002368	-0.00013486
	44.1000	1	2		1.79900496	-0.00021020
	44.2000	1	2		1.79801985	-0.00021482
	44.3000	1	2		1.79700769	-0.00026131
	44.4000	1	2		1.79601478	-0.00013060
	44.5000	1	2		1.79500774	-0.00023653
	44.6000	1	2		1.79401279	-0.00014210
	44.7000	1	2		1.79299981	-0.00010343
	44.8000	1	2		1.79201244	-0.00003238
	44.9000	1	2		1.79100725	-0.00019256
	45.0000	1	2		1.79001496	-0.00006370
	45.1000	1	2		1.78901366	-0.00018685
	45.2000	1	2		1.78801543	-0.00021073
	45.3000	1	2		1.78700142	-0.00012859
	45.4000	1	2		1.78602799	-0.00012488
	45.5000	1	2		1.78501542	-0.00003302
	45.6000	1	2		1.78401842	-0.00014318
	45.7000	1	2		1.78301425	-0.00030927
	45.8000	1	2		1.78200557	-0.00010588
	45.9000	1	2		1.78100980	-0.00022300
	46.0000	1	2		1.78001116	-0.00014614
	46.1000	1	2		1.77900986	-0.00022875
	46.2000	1	2		1.77801552	-0.00018226
	46.3000	1	2		1.77701094	-0.00025738
	46.4000	1	2		1.77602706	-0.00012165
	46.5000	1	2		1.77501592	-0.00016162
	46.6000	1	2		1.77402937	-0.00021587
	46.7000	1	2		1.77301352	-0.00023438
	46.8000	1	2		1.77201816	-0.00027246
	46.9000	1	2		1.77100907	-0.00031199
	47.0000	1	2		1.77002846	-0.00029014
	47.1000	1	2		1.76902081	-0.00022862
	47.2000	1	2		1.76802074	-0.00022800
	47.3000	1	2		1.76701943	-0.00033339
	47.4000	1	2		1.76602448	-0.00036530
	47.5000	1	2		1.76500904	-0.00027474
	47.6000	1	2		1.76401655	-0.00029009
	47.7000	1	2		1.76302037	-0.00022084
	47.8000	1	2		1.76202686	-0.00031216
	47.9000	1	2		1.76102064	-0.00029739
	48.0000	1	2		1.76002282	-0.00029042
	48.1000	1	2		1.75901947	-0.00040407
	48.2000	1	2		1.75801161	-0.00019067
	48.3000	1	2		1.75701133	-0.00029658
	48.4000	1	2		1.75601597	-0.00028828
	48.5000	1	2		1.75500913	-0.00037760
	48.6000	1	2		1.75401316	-0.00033487
	48.7000	1	2		1.75301759	-0.00032809
	48.8000	1	2		1.75202592	-0.00038432
	48.9000	1	2		1.75101909	-0.00029497
	49.0000	1	2		1.75001861	-0.00038764
	49.1000	1	2		1.74901751	-0.00032120
	49.2000	1	2		1.74802256	-0.00032083
	49.3000	1	2		1.74701900	-0.00040611
	49.4000	1	2		1.74602385	-0.00026066
	49.5000	1	2		1.74501701	-0.00030214
	49.6000	1	2		1.74401981	-0.00037439
	49.7000	1	2		1.74300498	-0.00030653
	49.8000	1	2		1.74201946	-0.00033449
	49.9000	1	2		1.74101959	-0.00045624
	50.0000	1	2		1.74002792	-0.00041933
	50.1000	1	2		1.73902026	-0.00035517
	50.2000	1	2		1.73801712	-0.00042178
	50.3000	1	2		1.73701582	-0.00044178
	50.4000	1	2		1.73601472	-0.00035261
	50.5000	1	2		1.73501813	-0.00029895
	50.6000	1	2		1.73402420	-0.00043100
	50.7000	1	2		1.73301880	-0.00034275
	50.8000	1	2		1.73202303	-0.00043190
	50.9000	1	2		1.73102030	-0.00037958
	51.0000	1	2		1.73002514	-0.00043104
	51.1000	1	2		1.72901708	-0.00052687
	51.2000	1	2		1.72802418	-0.00041597
	51.3000	1	2		1.72701550	-0.00058148
	51.4000	1	2		1.72602034	-0.00047480
	51.5000	1	2		1.72500879	-0.00046149
	51.6000	1	2		1.72402429	-0.00049674
	51.7000	1	2		1.72301684	-0.00042099
	51.8000	1	2		1.72202210	-0.00049207
	51.9000	1	2		1.72101793	-0.00040633
	52.0000	1	2		1.72003302	-0.00047738
	52.1000	1	2		1.71900877	-0.00054485
	52.2000	1	2		1.71802253	-0.00051129
	52.3000	1	2		1.71701948	-0.00060074
	52.4000	1	2		1.71602494	-0.00075952
	52.5000	1	2		1.71501831	-0.00069266
	52.6000	1	2		1.71402654	-0.00071987
	52.7000	1	2		1.71303323	-0.00078925
	52.8000	1	2		1.71202393	-0.00079356
	52.9000	1	2		1.71102939	-0.00074130
	53.0000	1	2		1.71003137	-0.00081436
	53.1000	1	2		1.70902904	-0.00075412
	53.2000	1	2		1.70802917	-0.00078488
	53.3000	1	2		1.70703043	-0.00085960
	53.4000	1	2		1.70602616	-0.00087859
	53.5000	1	2		1.70501728	-0.00086976
	53.6000	1	2		1.70402110	-0.00086552
	53.7000	1	2		1.70301672	-0.00087845
	53.8000	1	2		1.70203458	-0.00098974
	53.9000	1	2		1.70102416	-0.00113532
	54.0000	1	2		1.70003003	-0.00105764
	54.1000	1	2		1.69903057	-0.00107958
	54.2000	1	2		1.69803008	-0.00117265
	54.3000	1	2		1.69702622	-0.00122320
	54.4000	1	2		1.69602615	-0.00116004
	54.5000	1	2		1.69502915	-0.00118519
	54.6000	1	2		1.69402477	-0.00129027
	54.7000	1	2		1.69302706	-0.00130395
	54.8000	1	2		1.69202504	-0.00137281
	54.9000	1	2		1.69101820	-0.00148963
	55.0000	1	2		1.69003217	-0.00159540
	55.1000	1	2		1.68902687	-0.00152058
	55.2000	1	2		1.68802997	-0.00168266
	55.3000	1	2		1.68702426	-0.00165346
	55.4000	1	2		1.68602747	-0.00172154
	55.5000	1	2		1.68501848	-0.00186824
	55.6000	1	2		1.68402415	-0.00177618
	55.7000	1	2		1.68301670	-0.00189457
	55.8000	1	2		1.68202236	-0.00190957
	55.9000	1	2		1.68102127	-0.00206758
	56.0000	1	2		1.68003523	-0.00206168
	56.1000	1	2		1.67902286	-0.00213989
	56.2000	1	2		1.67802894	-0.00220890
	56.3000	1	2		1.67702016	-0.00229098
	56.4000	1	2		1.67601691	-0.00229969
	56.5000	1	2		1.67502093	-0.00248248
	56.6000	1	2		1.67401533	-0.00247032
	56.7000	1	2		1.67301843	-0.00263550
	56.8000	1	2		1.67201907	-0.00274800
	56.9000	1	2		1.67101521	-0.00269743
	57.0000	1	2		1.67002620	-0.00287092
	57.1000	1	2		1.66902357	-0.00299180
	57.2000	1	2		1.66802503	-0.00305740
	57.3000	1	2		1.66702127	-0.00311900
	57.4000	1	2		1.66603503	-0.00328927
	57.5000	1	2		1.66502338	-0.00338390
	57.6000	1	2		1.66402116	-0.00353377
	57.7000	1	2		1.66302385	-0.00353998
	57.8000	1	2		1.66202767	-0.00358865
	57.9000	1	2		1.66102975	-0.00374244
	58.0000	1	2		1.66003500	-0.00396195
	58.1000	1	2		1.65903595	-0.00396994
	58.2000	1	2		1.65805053	-0.00423466
	58.3000	1	2		1.65703366	-0.00417551
	58.4000	1	2		1.65603789	-0.00431946
	58.5000	1	2		1.65503699	-0.00452976
	58.6000	1	2		1.65404512	-0.00461676
	58.7000	1	2		1.65304760	-0.00479194
	58.8000	1	2		1.65204497	-0.00493997
	58.9000	1	2		1.65103926	-0.00515204
	59.0000	1	2		1.65005056	-0.00524949
	59.1000	1	2		1.64904424	-0.00532849
	59.2000	1	2		1.64804376	-0.00542168
	59.3000	1	2		1.64703682	-0.00562016
	59.4000	1	2		1.64604218	-0.00566830
	59.5000	1	2		1.64504590	-0.00586189
	59.6000	1	2		1.64404531	-0.00605503
	59.7000	1	2		1.64303653	-0.00623239
	59.8000	1	2		1.64205643	-0.00629066
	59.9000	1	2		1.64103352	-0.00656795
	60.0000	1	2		1.64004246	-0.00671263
	60.1000	1	2		1.63903265	-0.00692180
	60.2000	1	2		1.63803985	-0.00703240
	60.3000	1	2		1.63703896	-0.00707815
	60.4000	1	2		1.63605856	-0.00736796
	60.5000	1	2		1.63504466	-0.00753752
	60.6000	1	2		1.63404786	-0.00777362
	60.7000	1	2		1.63304850	-0.00797699
	60.8000	1	2		1.63205335	-0.00812183
	60.9000	1	2		1.63105092	-0.00839960
	61.0000	1	2		1.63005351	-0.00862736
	61.1000	1	2		1.62904780	-0.00872851
	61.2000	1	2		1.62805193	-0.00896780
	61.3000	1	2		1.62704643	-0.00923104
	61.4000	1	2		1.62604902	-0.00939513
	61.5000	1	2		1.62504577	-0.00967241
	61.6000	1	2		1.62404867	-0.00997579
	61.7000	1	2		1.62303405	-0.01009623
	61.8000	1	2		1.62204258	-0.01031216
	61.9000	1	2		1.62103872	-0.01052609
	62.0000	1	2		1.62003875	-0.01078226
	62.1000	1	2		1.61903898	-0.01094946
	62.2000	1	2		1.61805551	-0.01118775
	62.3000	1	2		1.61705164	-0.01140357
	62.4000	1	2		1.61605505	-0.01168382
	62.5000	1	2		1.61505457	-0.01186711
	62.6000	1	2		1.61405470	-0.01198242
	62.7000	1	2		1.61304869	-0.01232585
	62.8000	1	2		1.61204390	-0.01257143
	62.9000	1	2		1.61103512	-0.01274723
	63.0000	1	2		1.61005851	-0.01301663
	63.1000	1	2		1.60904420	-0.01325934
	63.2000	1	2		1.60804628	-0.01359480
	63.3000	1	2		1.60703995	-0.01378831
	63.4000	1	2		1.60604480	-0.01399102
	63.5000	1	2		1.60504462	-0.01408150
	63.6000	1	2		1.60404762	-0.01448361
	63.7000	1	2		1.60304345	-0.01470344
	63.8000	1	2		1.60204010	-0.01494502
	63.9000	1	2		1.60103818	-0.01520602
	64.0000	1	2		1.60004385	-0.01550938
	64.1000	1	2		1.59904552	-0.01584439
	64.2000	1	2		1.59804544	-0.01598334
	64.3000	1	2		1.59704158	-0.01628359
	64.4000	1	2		1.59604847	-0.01646360
	64.5000	1	2		1.59504471	-0.01673188
	64.6000	1	2		1.59405724	-0.01700943
	64.7000	1	2		1.59304651	-0.01722260
	64.8000	1	2		1.59204552	-0.01762957
	64.9000	1	2		1.59104063	-0.01781289
	65.0000	1	2		1.59005726	-0.01808611
	65.1000	1	2		1.58905063	-0.01842997
	65.2000	1	2		1.58804533	-0.01859791
	65.3000	1	2		1.58704331	-0.01879256
	65.4000	1	2		1.58604396	-0.01916447
	65.5000	1	2		1.58505321	-0.01945708
	65.6000	1	2		1.58404770	-0.01969517
	65.7000	1	2		1.58304681	-0.01992370
	65.8000	1	2		1.58204705	-0.02021867
	65.9000	1	2		1.58105660	-0.02045706
	66.0000	1	2		1.58005243	-0.02069068
	66.1000	1	2		1.57904048	-0.02092997
	66.2000	1	2		1.57804973	-0.02130647
	66.3000	1	2		1.57704689	-0.02155962
	66.4000	1	2		1.57604815	-0.02188829
	66.5000	1	2		1.57504408	-0.02215570
	66.6000	1	2		1.57404605	-0.02248557
	66.7000	1	2		1.57305049	-0.02275570
	66.8000	1	2		1.57204980	-0.02289224
	66.9000	1	2		1.57105454	-0.02328361
	67.0000	1	2		1.57005365	-0.02347658
	67.1000	1	2		1.56904630	-0.02367764
	67.2000	1	2		1.56805586	-0.02406510
	67.3000	1	2		1.56705179	-0.02440636
	67.4000	1	2		1.56605664	-0.02458518
	67.5000	1	2		1.56505769	-0.02501539
	67.6000	1	2		1.56405178	-0.02525689
	67.7000	1	2		1.56305632	-0.02548053
	67.8000	1	2		1.56205870	-0.02575550
	67.9000	1	2		1.56105525	-0.02610712
	68.0000	1	2		1.56005866	-0.02635480
	68.1000	1	2		1.55904732	-0.02660859
	68.2000	1	2		1.55805175	-0.02689365
	68.3000	1	2		1.55704727	-0.02713464
	68.4000	1	2		1.55605427	-0.02754087
	68.5000	1	2		1.55505010	-0.02774771
	68.6000	1	2		1.55405433	-0.02806556
	68.7000	1	2		1.55305088	-0.02844400
	68.8000	1	2		1.55205193	-0.02869919
	68.9000	1	2		1.55104663	-0.02900498
	69.0000	1	2		1.55005844	-0.02925214
	69.1000	1	2		1.54904772	-0.02964516
	69.2000	1	2		1.54806004	-0.02981297
	69.3000	1	2		1.54704890	-0.03008787
	69.4000	1	2		1.54604996	-0.03040981
	69.5000	1	2		1.54505562	-0.03063569
	69.6000	1	2		1.54406620	-0.03089249
	69.7000	1	2		1.54306121	-0.03134001
	69.8000	1	2		1.54206514	-0.03168583
	69.9000	1	2		1.54106117	-0.03192625
	70.0000	1	2		1.54005782	-0.03218952
	70.1000	1	2		1.53905723	-0.03254820
	70.2000	1	2		1.53806290	-0.03275336
	70.3000	1	2		1.53706016	-0.03312707
	70.4000	1	2		1.53607382	-0.03342203
	70.5000	1	2		1.53505909	-0.03365014
	70.6000	1	2		1.53406547	-0.03406921
	70.7000	1	2		1.53305926	-0.03435783
	70.8000	1	2		1.53206728	-0.03460694
	70.9000	1	2		1.53105665	-0.03492341
	71.0000	1	2		1.53006652	-0.03508119
	71.1000	1	2		1.52905599	-0.03540109
	71.2000	1	2		1.52805715	-0.03572978
	71.3000	1	2		1.52705277	-0.03599190
	71.4000	1	2		1.52606387	-0.03640270
	71.5000	1	2		1.52506154	-0.03666992
	71.6000	1	2		1.52406147	-0.03705214
	71.7000	1	2		1.52305853	-0.03717323
	71.8000	1	2		1.52206276	-0.03772419
	71.9000	1	2		1.52107549	-0.03799602
	72.0000	1	2		1.52005616	-0.03828597
	72.1000	1	2		1.51905404	-0.03855974
	72.2000	1	2		1.51806441	-0.03889023
	72.3000	1	2		1.51706106	-0.03910966
	72.4000	1	2		1.51608127	-0.03952913
	72.5000	1	2		1.51506850	-0.03982943
	72.6000	1	2		1.51406463	-0.04011721
	72.7000	1	2		1.51307020	-0.04043342
	72.8000	1	2		1.51206930	-0.04081662
	72.9000	1	2		1.51105960	-0.04113320
	73.0000	1	2		1.51006465	-0.04145781
	73.1000	1	2		1.50906324	-0.04177970
	73.2000	1	2		1.50807116	-0.04196824
	73.3000	1	2		1.50706269	-0.04248508
	73.4000	1	2		1.50606231	-0.04268580
	73.5000	1	2		1.50506418	-0.04307402
	73.6000	1	2		1.50406585	-0.04330805
	73.7000	1	2		1.50305799	-0.04370931
	73.8000	1	2		1.50206827	-0.04407530
	73.9000	1	2		1.50106123	-0.04449840
	74.0000	1	2		1.50007007	-0.04477202
	74.1000	1	2		1.49906211	-0.04508602
	74.2000	1	2		1.49806828	-0.04530337
	74.3000	1	2		1.49706749	-0.04565631
	74.4000	1	2		1.49606517	-0.04598916
	74.5000	1	2		1.49506427	-0.04629125
	74.6000	1	2		1.49407568	-0.04663903
	74.7000	1	2		1.49307212	-0.04712119
	74.8000	1	2		1.49207358	-0.04744112
	74.9000	1	2		1.49106439	-0.04776143
	75.0000	1	2		1.49006934	-0.04811632
	75.1000	1	2		1.48907091	-0.04855466
	75.2000	1	2		1.48807380	-0.04862169
	75.3000	1	2		1.48707506	-0.04908897
	75.4000	1	2		1.48608114	-0.04937164
	75.5000	1	2		1.48507215	-0.04961350
	75.6000	1	2		1.48407751	-0.04999679
	75.7000	1	2		1.48306781	-0.05033733
	75.8000	1	2		1.48208064	-0.05065993
	75.9000	1	2		1.48107852	-0.05105847
	76.0000	1	2		1.48007466	-0.05145218
	76.1000	1	2		1.47907008	-0.05179635
	76.2000	1	2		1.47807933	-0.05212757
	76.3000	1	2		1.47706839	-0.05252559
	76.4000	1	2		1.47607170	-0.05293948
	76.5000	1	2		1.47505934	-0.05323033
	76.6000	1	2		1.47406766	-0.05357155
	76.7000	1	2		1.47305858	-0.05381675
	76.8000	1	2		1.47206537	-0.05415654
	76.9000	1	2		1.47106283	-0.05453828
	77.0000	1	2		1.47006891	-0.05479681
	77.1000	1	2		1.46906955	-0.05520732
	77.2000	1	2		1.46806323	-0.05561010
	77.3000	1	2		1.46706941	-0.05600492
	77.4000	1	2		1.46607456	-0.05635284
	77.5000	1	2		1.46507193	-0.05672001
	77.6000	1	2		1.46407380	-0.05702077
	77.7000	1	2		1.46306912	-0.05743972
	77.8000	1	2		1.46207099	-0.05773311
	77.9000	1	2		1.46106426	-0.05816536
	78.0000	1	2		1.46007433	-0.05854453
	78.1000	1	2		1.45906381	-0.05898340
	78.2000	1	2		1.45807265	-0.05935572
	78.3000	1	2		1.45705874	-0.05970720
	78.4000	1	2		1.45606973	-0.06017009
	78.5000	1	2		1.45506106	-0.06034927
	78.6000	1	2		1.45407696	-0.06076864
	78.7000	1	2		1.45306644	-0.06102639
	78.8000	1	2		1.45206668	-0.06147139
	78.9000	1	2		1.45106507	-0.06184936
	79.0000	1	2		1.45006940	-0.06216005
	79.1000	1	2		1.44906912	-0.06251998
	79.2000	1	2		1.44808022	-0.06293130
	79.3000	1	2		1.44706262	-0.06334560
	79.4000	1	2		1.44607546	-0.06376526
	79.5000	1	2		1.44507170	-0.06413461
	79.6000	1	2		1.44407501	-0.06464556
	79.7000	1	2		1.44306162	-0.06485870
	79.8000	1	2		1.44207076	-0.06527362
	79.9000	1	2		1.44107366	-0.06572185
	80.0000	1	2		1.44008025	-0.06604510
	80.1000	1	2		1.43907280	-0.06638609
	80.2000	1	2		1.43807201	-0.06683196
	80.3000	1	2		1.43707419	-0.06723682
	80.4000	1	2		1.43607637	-0.06762732
	80.5000	1	2		1.43506800	-0.06794342
	80.6000	1	2		1.43407295	-0.06830028
	80.7000	1	2		1.43306601	-0.06878096
	80.8000	1	2		1.43207505	-0.06913207
	80.9000	1	2		1.43107170	-0.06945156
	81.0000	1	2		1.43008085	-0.06997419
	81.1000	1	2		1.42907074	-0.07020318
	81.2000	1	2		1.42807507	-0.07066415
	81.3000	1	2		1.42706516	-0.07117330
	81.4000	1	2		1.42607226	-0.07141512
	81.5000	1	2		1.42507496	-0.07189520
	81.6000	1	2		1.42407058	-0.07226978
	81.7000	1	2		1.42307563	-0.07263416
	81.8000	1	2		1.42207873	-0.07304160
	81.9000	1	2		1.42106534	-0.07342677
	82.0000	1	2		1.42007090	-0.07384483
	82.1000	1	2		1.41906714	-0.07427106
	82.2000	1	2		1.41807813	-0.07475740
	82.3000	1	2		1.41707663	-0.07504161
	82.4000	1	2		1.41607143	-0.07554160
	82.5000	1	2		1.41506849	-0.07598807
	82.6000	1	2		1.41406729	-0.07635742
	82.7000	1	2		1.41307009	-0.07681634
	82.8000	1	2		1.41207206	-0.07724786
	82.9000	1	2		1.41107639	-0.07759354
	83.0000	1	2		1.41007653	-0.07801030
	83.1000	1	2		1.40907768	-0.07851305
	83.2000	1	2		1.40808232	-0.07887492
	83.3000	1	2		1.40707078	-0.07928667
	83.4000	1	2		1.40608054	-0.07974957
	83.5000	1	2		1.40506623	-0.08015092
	83.6000	1	2		1.40407732	-0.08053184
	83.7000	1	2		1.40307950	-0.08105079
	83.8000	1	2		1.40208516	-0.08137570
	83.9000	1	2		1.40107505	-0.08180096
	84.0000	1	2		1.40007990	-0.08222149
	84.1000	1	2		1.39907593	-0.08260407
	84.2000	1	2		1.39808743	-0.08304263
	84.3000	1	2		1.39707025	-0.08346014
	84.4000	1	2		1.39607827	-0.08403083
	84.5000	1	2		1.39506908	-0.08439261
	84.6000	1	2		1.39408858	-0.08472072
	84.7000	1	2		1.39307263	-0.08509595
	84.8000	1	2		1.39208095	-0.08545854
	84.9000	1	2		1.39107135	-0.08608877
	85.0000	1	2		1.39008767	-0.08622543
	85.1000	1	2		1.38906660	-0.08680993
	85.2000	1	2		1.38807636	-0.08717551
	85.3000	1	2		1.38707270	-0.08770790
	85.4000	1	2		1.38608308	-0.08813440
	85.5000	1	2		1.38507973	-0.08860901
	85.6000	1	2		1.38408006	-0.08892278
	85.7000	1	2		1.38307671	-0.08941425
	85.8000	1	2		1.38207889	-0.08992906
	85.9000	1	2		1.38107985	-0.09036493
	86.0000	1	2		1.38009463	-0.09075308
	86.1000	1	2		1.37907519	-0.09134891
	86.2000	1	2		1.37807870	-0.09167153
	86.3000	1	2		1.37707320	-0.09213272
	86.4000	1	2		1.37607876	-0.09255178
	86.5000	1	2		1.37507951	-0.09303883
	86.6000	1	2		1.37407923	-0.09347538
	86.7000	1	2		1.37307516	-0.09386399
	86.8000	1	2		1.37207704	-0.09435852
	86.9000	1	2		1.37107205	-0.09483435
	87.0000	1	2		1.37007597	-0.09533354
	87.1000	1	2		1.36907569	-0.09575076
	87.2000	1	2		1.36807716	-0.09627368
	87.3000	1	2		1.36707422	-0.09672995
	87.4000	1	2		1.36608049	-0.09716297
	87.5000	1	2		1.36508114	-0.09754851
	87.6000	1	2		1.36408178	-0.09804396
	87.7000	1	2		1.36308089	-0.09870096
	87.8000	1	2		1.36208307	-0.09898666
	87.9000	1	2		1.36107972	-0.09951470
	88.0000	1	2		1.36008375	-0.10002691
	88.1000	1	2		1.35907794	-0.10058364
	88.2000	1	2		1.35807561	-0.10091580
	88.3000	1	2		1.35707646	-0.10151899
	88.4000	1	2		1.35607884	-0.10198158
	88.5000	1	2		1.35507191	-0.10243474
	88.6000	1	2		1.35407655	-0.10299233
	88.7000	1	2		1.35307770	-0.10349827
	88.8000	1	2		1.35208183	-0.10388228
	88.9000	1	2		1.35108094	-0.10427041
	89.0000	1	2		1.35008414	-0.10490471
	89.0010	1	2		1.35007400	-0.10490478
