# Supplementary material for: Hyaluronic Acid Enhances the Mechanical Properties of Tissue-Engineered Cartilage Constructs
Source: PLoS One. 2014 Dec 1;9(12):e113216. doi: 10.1371/journal.pone.0113216 (PMC4249877; doi:10.1371/journal.pone.0113216)
Supplement: Dataset S1 — Raw data from hydrogel constructs. Data on wet weight, dry weight, compressive modulus, DNA content, and GAG content are provided in a spreadsheet for all analysed hydrogel constructs. Additionally, raw data from mechanical compression tests (time, displacement, and load) are provided. (ZIP) [file pone.0113216.s004.zip › Data/Mechanical testing/Microtester/Day 1/G1 CF M3 ramp.csv]

G1 CF M3 15Dec2013
Notes	Time	Sequence	Block	Cycle	5800:Extension mm	5800:500N_Load_Cell N
Test Started : 12/15/2013 1:01:38 PM	4.0020	1	2		2.20005587	0.00056247
	4.1000	1	2		2.19892570	0.00059657
	4.2000	1	2		2.19795861	0.00048463
	4.3000	1	2		2.19695997	0.00060863
	4.4000	1	2		2.19596932	0.00049963
	4.5000	1	2		2.19495778	0.00054640
	4.6000	1	2		2.19396754	0.00062177
	4.7000	1	2		2.19296173	0.00049492
	4.8000	1	2		2.19197108	0.00047168
	4.9000	1	2		2.19096363	0.00050206
	5.0000	1	2		2.18996786	0.00047599
	5.1000	1	2		2.18896861	0.00046444
	5.2000	1	2		2.18797263	0.00064384
	5.2920	1	2		2.18704325	0.00071556
	5.3000	1	2		2.18696785	0.00068889
	5.4000	1	2		2.18597351	0.00049659
	5.5000	1	2		2.18496565	0.00044463
	5.6000	1	2		2.18397644	0.00048457
	5.7000	1	2		2.18296469	0.00047748
	5.8000	1	2		2.18197630	0.00042244
	5.9000	1	2		2.18096987	0.00049151
	6.0000	1	2		2.17998004	0.00045555
	6.1000	1	2		2.17897054	0.00041549
	6.2000	1	2		2.17797416	0.00040356
	6.3000	1	2		2.17696999	0.00045778
	6.4000	1	2		2.17598016	0.00040654
	6.5000	1	2		2.17497783	0.00035835
	6.6000	1	2		2.17398227	0.00039580
	6.7000	1	2		2.17297072	0.00043390
	6.8000	1	2		2.17197987	0.00033314
	6.9000	1	2		2.17097447	0.00051386
	7.0000	1	2		2.16998177	0.00048214
	7.1000	1	2		2.16897310	0.00043621
	7.2000	1	2		2.16797732	0.00055564
	7.3000	1	2		2.16697459	0.00036472
	7.4000	1	2		2.16598578	0.00037611
	7.5000	1	2		2.16496707	0.00043164
	7.6000	1	2		2.16398113	0.00033992
	7.7000	1	2		2.16297573	0.00040281
	7.8000	1	2		2.16197361	0.00033053
	7.9000	1	2		2.16097968	0.00036778
	8.0000	1	2		2.15997859	0.00037767
	8.1000	1	2		2.15897032	0.00032369
	8.2000	1	2		2.15798295	0.00032797
	8.3000	1	2		2.15698451	0.00033088
	8.4000	1	2		2.15597911	0.00034392
	8.5000	1	2		2.15496941	0.00045124
	8.6000	1	2		2.15398061	0.00038194
	8.7000	1	2		2.15297603	0.00034107
	8.8000	1	2		2.15198354	0.00046355
	8.9000	1	2		2.15097732	0.00033754
	9.0000	1	2		2.14997397	0.00020585
	9.1000	1	2		2.14897348	0.00023849
	9.2000	1	2		2.14798058	0.00036746
	9.3000	1	2		2.14698051	0.00039801
	9.4000	1	2		2.14598310	0.00028977
	9.5000	1	2		2.14497852	0.00036474
	9.6000	1	2		2.14398234	0.00032851
	9.7000	1	2		2.14298083	0.00041586
	9.8000	1	2		2.14197379	0.00032878
	9.9000	1	2		2.14097331	0.00040029
	10.0000	1	2		2.13998512	0.00030224
	10.1000	1	2		2.13897808	0.00031034
	10.2000	1	2		2.13798416	0.00035015
	10.3000	1	2		2.13698593	0.00039112
	10.4000	1	2		2.13599487	0.00036072
	10.5000	1	2		2.13497472	0.00029433
	10.6000	1	2		2.13398079	0.00031312
	10.7000	1	2		2.13298215	0.00037160
	10.8000	1	2		2.13198843	0.00031383
	10.9000	1	2		2.13098979	0.00033567
	11.0000	1	2		2.12998316	0.00030162
	11.1000	1	2		2.12898637	0.00028831
	11.2000	1	2		2.12797667	0.00035742
	11.3000	1	2		2.12696471	0.00033379
	11.4000	1	2		2.12597755	0.00037467
	11.5000	1	2		2.12497092	0.00029659
	11.6000	1	2		2.12397433	0.00040109
	11.7000	1	2		2.12297384	0.00026971
	11.8000	1	2		2.12198545	0.00021608
	11.9000	1	2		2.12097616	0.00028326
	12.0000	1	2		2.11997813	0.00036686
	12.1000	1	2		2.11897109	0.00028322
	12.2000	1	2		2.11799151	0.00035424
	12.3000	1	2		2.11698406	0.00028451
	12.4000	1	2		2.11598481	0.00019148
	12.5000	1	2		2.11497736	0.00042472
	12.6000	1	2		2.11397975	0.00022399
	12.7000	1	2		2.11297557	0.00021850
	12.8000	1	2		2.11198657	0.00027408
	12.9000	1	2		2.11097666	0.00043443
	13.0000	1	2		2.10997741	0.00028608
	13.1000	1	2		2.10896934	0.00032031
	13.2000	1	2		2.10797111	0.00031686
	13.3000	1	2		2.10697616	0.00029076
	13.4000	1	2		2.10597814	0.00033013
	13.5000	1	2		2.10497929	0.00030244
	13.6000	1	2		2.10397758	0.00024387
	13.7000	1	2		2.10297157	0.00027782
	13.8000	1	2		2.10197949	0.00024748
	13.9000	1	2		2.10098146	0.00035801
	14.0000	1	2		2.09998200	0.00037014
	14.1000	1	2		2.09897763	0.00014531
	14.2000	1	2		2.09798288	0.00036934
	14.3000	1	2		2.09697871	0.00029676
	14.4000	1	2		2.09597741	0.00035565
	14.5000	1	2		2.09497877	0.00019105
	14.6000	1	2		2.09398177	0.00037844
	14.7000	1	2		2.09297801	0.00029220
	14.8000	1	2		2.09198982	0.00019965
	14.9000	1	2		2.09097602	0.00026192
	15.0000	1	2		2.08998251	0.00028475
	15.1000	1	2		2.08898100	0.00033578
	15.2000	1	2		2.08799424	0.00021571
	15.3000	1	2		2.08698454	0.00033597
	15.4000	1	2		2.08599123	0.00028700
	15.5000	1	2		2.08498337	0.00026175
	15.6000	1	2		2.08398801	0.00021456
	15.7000	1	2		2.08297626	0.00008074
	15.8000	1	2		2.08197680	0.00036273
	15.9000	1	2		2.08097898	0.00020626
	16.0000	1	2		2.07998301	0.00026747
	16.1000	1	2		2.07897699	0.00018101
	16.2000	1	2		2.07798430	0.00043645
	16.3000	1	2		2.07698463	0.00011049
	16.4000	1	2		2.07598640	0.00020283
	16.5000	1	2		2.07498510	0.00020997
	16.6000	1	2		2.07398605	0.00024713
	16.7000	1	2		2.07298987	0.00021964
	16.8000	1	2		2.07198304	0.00025970
	16.9000	1	2		2.07098174	0.00018388
	17.0000	1	2		2.06998330	0.00024425
	17.1000	1	2		2.06897975	0.00025143
	17.2000	1	2		2.06799832	0.00020544
	17.3000	1	2		2.06698411	0.00036651
	17.4000	1	2		2.06599018	0.00021088
	17.5000	1	2		2.06498376	0.00022836
	17.6000	1	2		2.06399434	0.00020021
	17.7000	1	2		2.06298464	0.00028582
	17.8000	1	2		2.06198661	0.00015266
	17.9000	1	2		2.06097630	0.00022790
	18.0000	1	2		2.05998893	0.00005580
	18.1000	1	2		2.05899213	0.00021522
	18.2000	1	2		2.05799063	0.00017531
	18.3000	1	2		2.05699035	0.00019670
	18.4000	1	2		2.05598618	0.00019334
	18.5000	1	2		2.05498283	0.00018192
	18.6000	1	2		2.05398583	0.00035735
	18.7000	1	2		2.05298883	0.00018002
	18.8000	1	2		2.05198753	0.00013183
	18.9000	1	2		2.05098213	0.00021617
	19.0000	1	2		2.04999291	0.00025384
	19.1000	1	2		2.04899202	0.00019163
	19.2000	1	2		2.04798764	0.00012527
	19.3000	1	2		2.04698614	0.00030847
	19.4000	1	2		2.04599098	0.00012272
	19.5000	1	2		2.04498804	0.00018298
	19.6000	1	2		2.04399206	0.00013454
	19.7000	1	2		2.04298421	0.00018388
	19.8000	1	2		2.04198905	0.00001444
	19.9000	1	2		2.04098898	0.00014164
	20.0000	1	2		2.04000489	0.00008774
	20.1000	1	2		2.03899375	0.00015832
	20.2000	1	2		2.03800249	0.00018158
	20.3000	1	2		2.03698602	0.00004848
	20.4000	1	2		2.03598657	0.00028707
	20.5000	1	2		2.03498977	0.00008760
	20.6000	1	2		2.03399482	0.00006603
	20.7000	1	2		2.03297733	0.00011473
	20.8000	1	2		2.03199201	0.00019928
	20.9000	1	2		2.03098313	0.00025562
	21.0000	1	2		2.02999924	0.00006997
	21.1000	1	2		2.02897704	0.00026134
	21.2000	1	2		2.02798311	0.00023483
	21.3000	1	2		2.02697608	0.00013216
	21.4000	1	2		2.02599239	0.00013498
	21.5000	1	2		2.02497777	0.00023805
	21.6000	1	2		2.02399102	0.00019974
	21.7000	1	2		2.02298255	0.00008430
	21.8000	1	2		2.02198903	0.00019016
	21.9000	1	2		2.02098650	0.00013717
	22.0000	1	2		2.01998438	0.00009299
	22.1000	1	2		2.01897795	0.00021322
	22.2000	1	2		2.01799570	0.00018189
	22.3000	1	2		2.01699522	0.00019087
	22.4000	1	2		2.01599453	0.00015499
	22.5000	1	2		2.01498278	0.00025481
	22.6000	1	2		2.01398865	0.00019172
	22.7000	1	2		2.01298530	0.00008672
	22.8000	1	2		2.01199015	0.00020723
	22.9000	1	2		2.01098331	0.00017854
	23.0000	1	2		2.00998283	0.00008722
	23.1000	1	2		2.00898276	0.00014524
	23.2000	1	2		2.00798903	0.00025398
	23.3000	1	2		2.00698507	0.00019336
	23.4000	1	2		2.00599524	0.00014360
	23.5000	1	2		2.00500049	0.00010572
	23.6000	1	2		2.00399366	0.00005786
	23.7000	1	2		2.00299769	0.00008128
	23.8000	1	2		2.00200007	-0.00003303
	23.9000	1	2		2.00099529	0.00008605
	24.0000	1	2		2.00000075	0.00006706
	24.1000	1	2		1.99899514	0.00002469
	24.2000	1	2		1.99800101	0.00012792
	24.3000	1	2		1.99699889	0.00018134
	24.4000	1	2		1.99600127	0.00008643
	24.5000	1	2		1.99500141	0.00000193
	24.6000	1	2		1.99400031	0.00007615
	24.7000	1	2		1.99300065	0.00000139
	24.8000	1	2		1.99200201	0.00019514
	24.9000	1	2		1.99100542	0.00003857
	25.0000	1	2		1.99000452	0.00016920
	25.1000	1	2		1.98900445	0.00010362
	25.2000	1	2		1.98800458	0.00009260
	25.3000	1	2		1.98699877	0.00011417
	25.4000	1	2		1.98600075	0.00007336
	25.5000	1	2		1.98499842	0.00001161
	25.6000	1	2		1.98400491	0.00002760
	25.7000	1	2		1.98299602	0.00019833
	25.8000	1	2		1.98200128	-0.00003955
	25.9000	1	2		1.98099281	0.00000218
	26.0000	1	2		1.97999355	0.00010184
	26.1000	1	2		1.97898631	0.00011085
	26.2000	1	2		1.97799730	0.00013714
	26.3000	1	2		1.97699129	-0.00001098
	26.4000	1	2		1.97599633	0.00027789
	26.5000	1	2		1.97499093	0.00008961
	26.6000	1	2		1.97399762	0.00015085
	26.7000	1	2		1.97299817	0.00013421
	26.8000	1	2		1.97199604	0.00008902
	26.9000	1	2		1.97098798	0.00013340
	27.0000	1	2		1.96999364	0.00002673
	27.1000	1	2		1.96899480	-0.00004815
	27.2000	1	2		1.96799821	0.00004392
	27.3000	1	2		1.96698707	0.00007673
	27.4000	1	2		1.96599622	0.00004108
	27.5000	1	2		1.96498631	0.00007866
	27.6000	1	2		1.96399812	0.00005951
	27.7000	1	2		1.96298986	0.00000947
	27.8000	1	2		1.96198876	0.00003184
	27.9000	1	2		1.96099073	-0.00003544
	28.0000	1	2		1.95999599	-0.00004549
	28.1000	1	2		1.95898916	0.00003429
	28.2000	1	2		1.95799605	0.00002189
	28.3000	1	2		1.95700028	-0.00000477
	28.4000	1	2		1.95599406	0.00012496
	28.5000	1	2		1.95499030	-0.00004093
	28.6000	1	2		1.95399904	0.00004013
	28.7000	1	2		1.95299527	0.00002130
	28.8000	1	2		1.95199664	0.00004561
	28.9000	1	2		1.95099492	-0.00004325
	29.0000	1	2		1.94999997	0.00011416
	29.1000	1	2		1.94899642	0.00004043
	29.2000	1	2		1.94800454	-0.00001644
	29.3000	1	2		1.94698787	-0.00007618
	29.4000	1	2		1.94599927	-0.00004393
	29.5000	1	2		1.94499141	-0.00002362
	29.6000	1	2		1.94399646	0.00001088
	29.7000	1	2		1.94299024	-0.00003253
	29.8000	1	2		1.94199755	0.00001131
	29.9000	1	2		1.94099153	0.00001187
	30.0000	1	2		1.94000191	-0.00007237
	30.1000	1	2		1.93899262	-0.00002720
	30.2000	1	2		1.93799992	-0.00002021
	30.3000	1	2		1.93699493	-0.00011668
	30.4000	1	2		1.93599895	-0.00001262
	30.5000	1	2		1.93499253	-0.00010470
	30.6000	1	2		1.93400127	0.00000258
	30.7000	1	2		1.93299648	-0.00010542
	30.8000	1	2		1.93200358	0.00001431
	30.9000	1	2		1.93098814	-0.00002905
	31.0000	1	2		1.93000507	-0.00007238
	31.1000	1	2		1.92899373	-0.00007224
	31.2000	1	2		1.92800288	-0.00006365
	31.3000	1	2		1.92699768	0.00000374
	31.4000	1	2		1.92600765	-0.00008636
	31.5000	1	2		1.92500389	-0.00000328
	31.6000	1	2		1.92400238	-0.00014124
	31.7000	1	2		1.92300026	-0.00009275
	31.8000	1	2		1.92199998	-0.00010924
	31.9000	1	2		1.92099643	-0.00007600
	32.0000	1	2		1.91999226	-0.00015888
	32.1000	1	2		1.91898665	-0.00007263
	32.2000	1	2		1.91800051	-0.00006650
	32.3000	1	2		1.91699880	-0.00006782
	32.4000	1	2		1.91600242	-0.00006751
	32.5000	1	2		1.91500480	-0.00016151
	32.6000	1	2		1.91400084	-0.00005560
	32.7000	1	2		1.91300281	-0.00017488
	32.8000	1	2		1.91199803	-0.00013699
	32.9000	1	2		1.91099734	-0.00010691
	33.0000	1	2		1.91000075	-0.00009026
	33.1000	1	2		1.90899514	-0.00011350
	33.2000	1	2		1.90800388	-0.00008385
	33.3000	1	2		1.90699766	-0.00011916
	33.4000	1	2		1.90600456	0.00005422
	33.5000	1	2		1.90499936	-0.00016824
	33.6000	1	2		1.90400748	-0.00015882
	33.7000	1	2		1.90299635	0.00001227
	33.8000	1	2		1.90199812	-0.00023697
	33.9000	1	2		1.90099538	-0.00004655
	34.0000	1	2		1.89999777	-0.00016757
	34.1000	1	2		1.89899237	-0.00009573
	34.2000	1	2		1.89800951	-0.00015287
	34.3000	1	2		1.89700718	-0.00004645
	34.4000	1	2		1.89600608	-0.00011589
	34.5000	1	2		1.89500048	-0.00020754
	34.6000	1	2		1.89399569	-0.00015453
	34.7000	1	2		1.89299910	-0.00007772
	34.8000	1	2		1.89201173	-0.00009025
	34.9000	1	2		1.89100142	-0.00025160
	35.0000	1	2		1.89000892	-0.00020376
	35.1000	1	2		1.88900496	-0.00006712
	35.2000	1	2		1.88800366	-0.00023803
	35.3000	1	2		1.88700317	-0.00017896
	35.4000	1	2		1.88600740	-0.00014574
	35.5000	1	2		1.88500426	-0.00016105
	35.6000	1	2		1.88401095	-0.00006643
	35.7000	1	2		1.88300841	-0.00009471
	35.8000	1	2		1.88201244	-0.00012946
	35.9000	1	2		1.88100909	-0.00012499
	36.0000	1	2		1.88001086	-0.00027233
	36.1000	1	2		1.87900956	-0.00007160
	36.2000	1	2		1.87801358	-0.00015180
	36.3000	1	2		1.87700900	-0.00014928
	36.4000	1	2		1.87601303	-0.00015172
	36.5000	1	2		1.87501213	-0.00012430
	36.6000	1	2		1.87400981	-0.00014329
	36.7000	1	2		1.87301342	-0.00024591
	36.8000	1	2		1.87200905	-0.00013228
	36.9000	1	2		1.87100221	-0.00013920
	37.0000	1	2		1.87000788	-0.00020134
	37.1000	1	2		1.86901129	-0.00010944
	37.2000	1	2		1.86801183	-0.00003431
	37.3000	1	2		1.86701565	-0.00011847
	37.4000	1	2		1.86600390	-0.00014648
	37.5000	1	2		1.86500219	-0.00017739
	37.6000	1	2		1.86401318	-0.00027962
	37.7000	1	2		1.86300860	-0.00013189
	37.8000	1	2		1.86200996	-0.00032998
	37.9000	1	2		1.86100989	-0.00016067
	38.0000	1	2		1.86001330	-0.00006511
	38.1000	1	2		1.85901220	-0.00027357
	38.2000	1	2		1.85801295	-0.00007625
	38.3000	1	2		1.85701082	-0.00005319
	38.4000	1	2		1.85600727	-0.00020152
	38.5000	1	2		1.85501211	-0.00029840
	38.6000	1	2		1.85401409	-0.00010746
	38.7000	1	2		1.85301627	-0.00016362
	38.8000	1	2		1.85201435	-0.00019449
	38.9000	1	2		1.85101387	-0.00008142
	39.0000	1	2		1.85001400	-0.00009005
	39.1000	1	2		1.84901454	-0.00004315
	39.2000	1	2		1.84801447	-0.00019601
	39.3000	1	2		1.84701317	-0.00014745
	39.4000	1	2		1.84600982	-0.00011560
	39.5000	1	2		1.84501343	-0.00012899
	39.6000	1	2		1.84401561	-0.00020195
	39.7000	1	2		1.84301411	-0.00017184
	39.8000	1	2		1.84201547	-0.00024955
	39.9000	1	2		1.84101581	-0.00019283
	40.0000	1	2		1.84002024	-0.00014555
	40.1000	1	2		1.83901218	-0.00025370
	40.2000	1	2		1.83801415	-0.00010591
	40.3000	1	2		1.83701265	-0.00019704
	40.4000	1	2		1.83601688	-0.00020511
	40.5000	1	2		1.83501598	-0.00020762
	40.6000	1	2		1.83401386	-0.00021846
	40.7000	1	2		1.83301481	-0.00017912
	40.8000	1	2		1.83201986	-0.00025264
	40.9000	1	2		1.83101610	-0.00014757
	41.0000	1	2		1.83001398	-0.00026725
	41.1000	1	2		1.82901432	-0.00023857
	41.2000	1	2		1.82801978	-0.00030062
	41.3000	1	2		1.82701499	-0.00019876
	41.4000	1	2		1.82601840	-0.00024327
	41.5000	1	2		1.82501812	-0.00032590
	41.6000	1	2		1.82402112	-0.00019874
	41.7000	1	2		1.82301593	-0.00018517
	41.8000	1	2		1.82201135	-0.00021375
	41.9000	1	2		1.82100882	-0.00023446
	42.0000	1	2		1.82001407	-0.00021870
	42.1000	1	2		1.81900826	-0.00011110
	42.2000	1	2		1.81801557	-0.00016101
	42.3000	1	2		1.81701283	-0.00016804
	42.4000	1	2		1.81601460	-0.00021468
	42.5000	1	2		1.81500715	-0.00019602
	42.6000	1	2		1.81401179	-0.00029232
	42.7000	1	2		1.81300475	-0.00020829
	42.8000	1	2		1.81201308	-0.00024027
	42.9000	1	2		1.81100993	-0.00027537
	43.0000	1	2		1.81001478	-0.00042145
	43.1000	1	2		1.80900733	-0.00022900
	43.2000	1	2		1.80800582	-0.00030275
	43.3000	1	2		1.80699940	-0.00020572
	43.4000	1	2		1.80600998	-0.00035061
	43.5000	1	2		1.80500417	-0.00021672
	43.6000	1	2		1.80401352	-0.00027661
	43.7000	1	2		1.80300382	-0.00025767
	43.8000	1	2		1.80201481	-0.00030663
	43.9000	1	2		1.80100982	-0.00023219
	44.0000	1	2		1.80001692	-0.00030564
	44.1000	1	2		1.79901480	-0.00028952
	44.2000	1	2		1.79801985	-0.00022721
	44.3000	1	2		1.79702039	-0.00034043
	44.4000	1	2		1.79602380	-0.00032665
	44.5000	1	2		1.79502127	-0.00037000
	44.6000	1	2		1.79401034	-0.00036574
	44.7000	1	2		1.79301743	-0.00030605
	44.8000	1	2		1.79202228	-0.00040323
	44.9000	1	2		1.79101688	-0.00023173
	45.0000	1	2		1.79001701	-0.00036121
	45.1000	1	2		1.78901776	-0.00048001
	45.2000	1	2		1.78801502	-0.00033335
	45.3000	1	2		1.78701208	-0.00030152
	45.4000	1	2		1.78602102	-0.00041057
	45.5000	1	2		1.78501829	-0.00029458
	45.6000	1	2		1.78401596	-0.00035908
	45.7000	1	2		1.78301712	-0.00045867
	45.8000	1	2		1.78202524	-0.00040635
	45.9000	1	2		1.78102209	-0.00026082
	46.0000	1	2		1.78001444	-0.00028368
	46.1000	1	2		1.77901088	-0.00041414
	46.2000	1	2		1.77801470	-0.00046300
	46.3000	1	2		1.77701135	-0.00031126
	46.4000	1	2		1.77601906	-0.00034155
	46.5000	1	2		1.77501776	-0.00050601
	46.6000	1	2		1.77401728	-0.00037849
	46.7000	1	2		1.77302335	-0.00038143
	46.8000	1	2		1.77201652	-0.00046185
	46.9000	1	2		1.77101932	-0.00053108
	47.0000	1	2		1.77001863	-0.00032450
	47.1000	1	2		1.76901671	-0.00040841
	47.2000	1	2		1.76802463	-0.00048482
	47.3000	1	2		1.76702148	-0.00044993
	47.4000	1	2		1.76602551	-0.00035614
	47.5000	1	2		1.76502482	-0.00039295
	47.6000	1	2		1.76402618	-0.00050772
	47.7000	1	2		1.76302345	-0.00050551
	47.8000	1	2		1.76202808	-0.00047414
	47.9000	1	2		1.76101941	-0.00045578
	48.0000	1	2		1.76002405	-0.00050645
	48.1000	1	2		1.75902110	-0.00053433
	48.2000	1	2		1.75801775	-0.00044348
	48.3000	1	2		1.75702137	-0.00060844
	48.4000	1	2		1.75602027	-0.00055483
	48.5000	1	2		1.75501774	-0.00056568
	48.6000	1	2		1.75401992	-0.00052423
	48.7000	1	2		1.75302456	-0.00055811
	48.8000	1	2		1.75202285	-0.00061192
	48.9000	1	2		1.75101806	-0.00055353
	49.0000	1	2		1.75001922	-0.00063711
	49.1000	1	2		1.74901956	-0.00064289
	49.2000	1	2		1.74802276	-0.00055018
	49.3000	1	2		1.74702453	-0.00063265
	49.4000	1	2		1.74602200	-0.00062893
	49.5000	1	2		1.74501865	-0.00066614
	49.6000	1	2		1.74402473	-0.00059508
	49.7000	1	2		1.74301892	-0.00059959
	49.8000	1	2		1.74202048	-0.00064419
	49.9000	1	2		1.74102492	-0.00074629
	50.0000	1	2		1.74002341	-0.00088868
	50.1000	1	2		1.73902067	-0.00090701
	50.2000	1	2		1.73801650	-0.00086779
	50.3000	1	2		1.73702196	-0.00072165
	50.4000	1	2		1.73601759	-0.00070357
	50.5000	1	2		1.73502161	-0.00097330
	50.6000	1	2		1.73402646	-0.00085624
	50.7000	1	2		1.73302659	-0.00081638
	50.8000	1	2		1.73202959	-0.00102987
	50.9000	1	2		1.73102890	-0.00108886
	51.0000	1	2		1.73002125	-0.00108482
	51.1000	1	2		1.72902589	-0.00120524
	51.2000	1	2		1.72802827	-0.00113961
	51.3000	1	2		1.72702226	-0.00124263
	51.4000	1	2		1.72602628	-0.00123386
	51.5000	1	2		1.72502764	-0.00113702
	51.6000	1	2		1.72402491	-0.00138760
	51.7000	1	2		1.72302996	-0.00154047
	51.8000	1	2		1.72202948	-0.00138056
	51.9000	1	2		1.72102305	-0.00139453
	52.0000	1	2		1.72002790	-0.00166825
	52.1000	1	2		1.71902516	-0.00165246
	52.2000	1	2		1.71803420	-0.00157262
	52.3000	1	2		1.71702942	-0.00171495
	52.4000	1	2		1.71603242	-0.00178744
	52.5000	1	2		1.71503050	-0.00176717
	52.6000	1	2		1.71403227	-0.00184448
	52.7000	1	2		1.71302882	-0.00192000
	52.8000	1	2		1.71203254	-0.00209573
	52.9000	1	2		1.71102683	-0.00184252
	53.0000	1	2		1.71003014	-0.00207643
	53.1000	1	2		1.70903160	-0.00212979
	53.2000	1	2		1.70802999	-0.00224912
	53.3000	1	2		1.70702787	-0.00223921
	53.4000	1	2		1.70603395	-0.00239404
	53.5000	1	2		1.70502844	-0.00244278
	53.6000	1	2		1.70402642	-0.00244714
	53.7000	1	2		1.70302338	-0.00263749
	53.8000	1	2		1.70202781	-0.00275102
	53.9000	1	2		1.70102436	-0.00276826
	54.0000	1	2		1.70003064	-0.00286603
	54.1000	1	2		1.69902678	-0.00303564
	54.2000	1	2		1.69803367	-0.00308958
	54.3000	1	2		1.69702089	-0.00311993
	54.4000	1	2		1.69602103	-0.00336560
	54.5000	1	2		1.69502464	-0.00347446
	54.6000	1	2		1.69403010	-0.00346105
	54.7000	1	2		1.69302767	-0.00365928
	54.8000	1	2		1.69202299	-0.00369163
	54.9000	1	2		1.69102035	-0.00387236
	55.0000	1	2		1.69002141	-0.00414385
	55.1000	1	2		1.68901816	-0.00418859
	55.2000	1	2		1.68802311	-0.00430124
	55.3000	1	2		1.68701996	-0.00435455
	55.4000	1	2		1.68602224	-0.00462975
	55.5000	1	2		1.68502197	-0.00474690
	55.6000	1	2		1.68403081	-0.00500744
	55.7000	1	2		1.68301987	-0.00501955
	55.8000	1	2		1.68202871	-0.00526782
	55.9000	1	2		1.68103079	-0.00547712
	56.0000	1	2		1.68003082	-0.00550976
	56.1000	1	2		1.67902542	-0.00578369
	56.2000	1	2		1.67802853	-0.00592459
	56.3000	1	2		1.67702569	-0.00602720
	56.4000	1	2		1.67602869	-0.00622194
	56.5000	1	2		1.67503271	-0.00646017
	56.6000	1	2		1.67402793	-0.00669385
	56.7000	1	2		1.67302939	-0.00680137
	56.8000	1	2		1.67202829	-0.00695357
	56.9000	1	2		1.67102597	-0.00718789
	57.0000	1	2		1.67002969	-0.00740597
	57.1000	1	2		1.66903576	-0.00744409
	57.2000	1	2		1.66802995	-0.00771509
	57.3000	1	2		1.66702732	-0.00796501
	57.4000	1	2		1.66603370	-0.00802428
	57.5000	1	2		1.66503639	-0.00831073
	57.6000	1	2		1.66404082	-0.00859719
	57.7000	1	2		1.66303819	-0.00871946
	57.8000	1	2		1.66203689	-0.00884602
	57.9000	1	2		1.66104429	-0.00917372
	58.0000	1	2		1.66004309	-0.00930815
	58.1000	1	2		1.65904077	-0.00950368
	58.2000	1	2		1.65804623	-0.00954330
	58.3000	1	2		1.65703786	-0.00991775
	58.4000	1	2		1.65604075	-0.01007314
	58.5000	1	2		1.65503874	-0.01008779
	58.6000	1	2		1.65404112	-0.01048410
	58.7000	1	2		1.65304177	-0.01064803
	58.8000	1	2		1.65205552	-0.01081685
	58.9000	1	2		1.65103967	-0.01111922
	59.0000	1	2		1.65004185	-0.01130939
	59.1000	1	2		1.64904506	-0.01130653
	59.2000	1	2		1.64804724	-0.01165243
	59.3000	1	2		1.64703600	-0.01192561
	59.4000	1	2		1.64604361	-0.01209410
	59.5000	1	2		1.64504221	-0.01229716
	59.6000	1	2		1.64404890	-0.01256735
	59.7000	1	2		1.64303868	-0.01282530
	59.8000	1	2		1.64204373	-0.01284473
	59.9000	1	2		1.64104007	-0.01319527
	60.0000	1	2		1.64004594	-0.01344665
	60.1000	1	2		1.63904771	-0.01372206
	60.2000	1	2		1.63804825	-0.01379202
	60.3000	1	2		1.63704019	-0.01402313
	60.4000	1	2		1.63604493	-0.01429876
	60.5000	1	2		1.63503851	-0.01442741
	60.6000	1	2		1.63405001	-0.01473416
	60.7000	1	2		1.63303836	-0.01497898
	60.8000	1	2		1.63204597	-0.01520857
	60.9000	1	2		1.63104016	-0.01532577
	61.0000	1	2		1.63004101	-0.01564276
	61.1000	1	2		1.62903725	-0.01581291
	61.2000	1	2		1.62803954	-0.01606362
	61.3000	1	2		1.62703352	-0.01632454
	61.4000	1	2		1.62604246	-0.01653338
	61.5000	1	2		1.62503102	-0.01669974
	61.6000	1	2		1.62403791	-0.01685533
	61.7000	1	2		1.62303600	-0.01720251
	61.8000	1	2		1.62205078	-0.01742887
	61.9000	1	2		1.62103954	-0.01759680
	62.0000	1	2		1.62004172	-0.01781598
	62.1000	1	2		1.61903683	-0.01811961
	62.2000	1	2		1.61804997	-0.01835260
	62.3000	1	2		1.61704294	-0.01856529
	62.4000	1	2		1.61605352	-0.01886921
	62.5000	1	2		1.61504043	-0.01921196
	62.6000	1	2		1.61404528	-0.01925565
	62.7000	1	2		1.61303916	-0.01946875
	62.8000	1	2		1.61204472	-0.01975365
	62.9000	1	2		1.61104065	-0.01994701
	63.0000	1	2		1.61003976	-0.02021385
	63.1000	1	2		1.60903969	-0.02042205
	63.2000	1	2		1.60804515	-0.02077376
	63.3000	1	2		1.60704262	-0.02099564
	63.4000	1	2		1.60604408	-0.02121126
	63.5000	1	2		1.60504309	-0.02139892
	63.6000	1	2		1.60404742	-0.02175190
	63.7000	1	2		1.60304294	-0.02196799
	63.8000	1	2		1.60204379	-0.02211706
	63.9000	1	2		1.60104669	-0.02239904
	64.0000	1	2		1.60005061	-0.02263228
	64.1000	1	2		1.59904695	-0.02288819
	64.2000	1	2		1.59804790	-0.02316060
	64.3000	1	2		1.59704834	-0.02347067
	64.4000	1	2		1.59604202	-0.02367486
	64.5000	1	2		1.59504348	-0.02391065
	64.6000	1	2		1.59404392	-0.02410263
	64.7000	1	2		1.59304836	-0.02450979
	64.8000	1	2		1.59204952	-0.02466475
	64.9000	1	2		1.59105016	-0.02483686
	65.0000	1	2		1.59004466	-0.02512371
	65.1000	1	2		1.58904038	-0.02545757
	65.2000	1	2		1.58804564	-0.02554896
	65.3000	1	2		1.58704761	-0.02596281
	65.4000	1	2		1.58604303	-0.02614123
	65.5000	1	2		1.58504952	-0.02638768
	65.6000	1	2		1.58404504	-0.02656179
	65.7000	1	2		1.58304968	-0.02683992
	65.8000	1	2		1.58205248	-0.02712004
	65.9000	1	2		1.58105343	-0.02737195
	66.0000	1	2		1.58005131	-0.02764346
	66.1000	1	2		1.57904806	-0.02786832
	66.2000	1	2		1.57804778	-0.02812244
	66.3000	1	2		1.57705303	-0.02833535
	66.4000	1	2		1.57605224	-0.02861022
	66.5000	1	2		1.57505186	-0.02887045
	66.6000	1	2		1.57405015	-0.02917841
	66.7000	1	2		1.57304885	-0.02932075
	66.8000	1	2		1.57205564	-0.02964835
	66.9000	1	2		1.57104747	-0.02990911
	67.0000	1	2		1.57005345	-0.03020453
	67.1000	1	2		1.56905358	-0.03040439
	67.2000	1	2		1.56805463	-0.03061580
	67.3000	1	2		1.56705200	-0.03102670
	67.4000	1	2		1.56605715	-0.03124079
	67.5000	1	2		1.56505728	-0.03144765
	67.6000	1	2		1.56405834	-0.03176167
	67.7000	1	2		1.56305417	-0.03189623
	67.8000	1	2		1.56205051	-0.03213523
	67.9000	1	2		1.56105136	-0.03238455
	68.0000	1	2		1.56004401	-0.03279713
	68.1000	1	2		1.55905193	-0.03303489
	68.2000	1	2		1.55805616	-0.03328095
	68.3000	1	2		1.55705404	-0.03359663
	68.4000	1	2		1.55604935	-0.03382362
	68.5000	1	2		1.55504785	-0.03412087
	68.6000	1	2		1.55404870	-0.03437290
	68.7000	1	2		1.55305118	-0.03457114
	68.8000	1	2		1.55205716	-0.03485252
	68.9000	1	2		1.55105186	-0.03508141
	69.0000	1	2		1.55005127	-0.03545065
	69.1000	1	2		1.54904096	-0.03564443
	69.2000	1	2		1.54806219	-0.03589045
	69.3000	1	2		1.54704593	-0.03624571
	69.4000	1	2		1.54605313	-0.03644629
	69.5000	1	2		1.54505695	-0.03680367
	69.6000	1	2		1.54405893	-0.03700442
	69.7000	1	2		1.54305619	-0.03731006
	69.8000	1	2		1.54205325	-0.03758464
	69.9000	1	2		1.54105738	-0.03791926
	70.0000	1	2		1.54007462	-0.03806833
	70.1000	1	2		1.53905283	-0.03840882
	70.2000	1	2		1.53805880	-0.03855235
	70.3000	1	2		1.53705432	-0.03888462
	70.4000	1	2		1.53606818	-0.03924899
	70.5000	1	2		1.53506032	-0.03955843
	70.6000	1	2		1.53405882	-0.03987752
	70.7000	1	2		1.53305792	-0.04003985
	70.8000	1	2		1.53207035	-0.04038048
	70.9000	1	2		1.53105665	-0.04064692
	71.0000	1	2		1.53006467	-0.04097994
	71.1000	1	2		1.52905538	-0.04113262
	71.2000	1	2		1.52806545	-0.04137680
	71.3000	1	2		1.52706199	-0.04173385
	71.4000	1	2		1.52606499	-0.04205556
	71.5000	1	2		1.52505837	-0.04226267
	71.6000	1	2		1.52406710	-0.04266104
	71.7000	1	2		1.52306375	-0.04300240
	71.8000	1	2		1.52206634	-0.04317761
	71.9000	1	2		1.52106381	-0.04347320
	72.0000	1	2		1.52005851	-0.04385068
	72.1000	1	2		1.51906100	-0.04409963
	72.2000	1	2		1.51806728	-0.04442904
	72.3000	1	2		1.51706752	-0.04468124
	72.4000	1	2		1.51606560	-0.04494562
	72.5000	1	2		1.51507055	-0.04536312
	72.6000	1	2		1.51406340	-0.04552513
	72.7000	1	2		1.51306599	-0.04594470
	72.8000	1	2		1.51207238	-0.04608062
	72.9000	1	2		1.51106616	-0.04651135
	73.0000	1	2		1.51006260	-0.04681058
	73.1000	1	2		1.50905915	-0.04702679
	73.2000	1	2		1.50806041	-0.04745504
	73.3000	1	2		1.50705593	-0.04760542
	73.4000	1	2		1.50606436	-0.04803932
	73.5000	1	2		1.50505435	-0.04819077
	73.6000	1	2		1.50406401	-0.04855508
	73.7000	1	2		1.50305523	-0.04875825
	73.8000	1	2		1.50206161	-0.04904680
	73.9000	1	2		1.50106061	-0.04949011
	74.0000	1	2		1.50007488	-0.04965868
	74.1000	1	2		1.49906948	-0.04996509
	74.2000	1	2		1.49807474	-0.05010674
	74.3000	1	2		1.49706749	-0.05056588
	74.4000	1	2		1.49607285	-0.05080116
	74.5000	1	2		1.49505844	-0.05111067
	74.6000	1	2		1.49406943	-0.05147824
	74.7000	1	2		1.49306259	-0.05176526
	74.8000	1	2		1.49207205	-0.05211659
	74.9000	1	2		1.49106439	-0.05240666
	75.0000	1	2		1.49007108	-0.05270461
	75.1000	1	2		1.48907644	-0.05306703
	75.2000	1	2		1.48807616	-0.05337669
	75.3000	1	2		1.48706769	-0.05367417
	75.4000	1	2		1.48607417	-0.05393185
	75.5000	1	2		1.48507338	-0.05421955
	75.6000	1	2		1.48406962	-0.05448421
	75.7000	1	2		1.48306115	-0.05475154
	75.8000	1	2		1.48206282	-0.05507488
	75.9000	1	2		1.48106879	-0.05552833
	76.0000	1	2		1.48007435	-0.05576914
	76.1000	1	2		1.47906792	-0.05615237
	76.2000	1	2		1.47807093	-0.05636071
	76.3000	1	2		1.47707198	-0.05668688
	76.4000	1	2		1.47606740	-0.05699780
	76.5000	1	2		1.47505698	-0.05733674
	76.6000	1	2		1.47406695	-0.05775627
	76.7000	1	2		1.47306441	-0.05798938
	76.8000	1	2		1.47206506	-0.05829957
	76.9000	1	2		1.47106017	-0.05869431
	77.0000	1	2		1.47007034	-0.05893028
	77.1000	1	2		1.46906894	-0.05925289
	77.2000	1	2		1.46807296	-0.05970452
	77.3000	1	2		1.46707043	-0.06001808
	77.4000	1	2		1.46607579	-0.06020715
	77.5000	1	2		1.46506691	-0.06068314
	77.6000	1	2		1.46406499	-0.06086743
	77.7000	1	2		1.46306328	-0.06122576
	77.8000	1	2		1.46206454	-0.06156920
	77.9000	1	2		1.46106170	-0.06195393
	78.0000	1	2		1.46007002	-0.06235448
	78.1000	1	2		1.45907016	-0.06261787
	78.2000	1	2		1.45806814	-0.06299259
	78.3000	1	2		1.45706612	-0.06329771
	78.4000	1	2		1.45606932	-0.06368172
	78.5000	1	2		1.45507550	-0.06398945
	78.6000	1	2		1.45407256	-0.06429012
	78.7000	1	2		1.45307259	-0.06465159
	78.8000	1	2		1.45207293	-0.06505375
	78.9000	1	2		1.45105923	-0.06539161
	79.0000	1	2		1.45007678	-0.06581479
	79.1000	1	2		1.44907885	-0.06592322
	79.2000	1	2		1.44807632	-0.06640653
	79.3000	1	2		1.44706560	-0.06673633
	79.4000	1	2		1.44606880	-0.06713531
	79.5000	1	2		1.44505879	-0.06746225
	79.6000	1	2		1.44407767	-0.06785864
	79.7000	1	2		1.44307012	-0.06819765
	79.8000	1	2		1.44206759	-0.06848725
	79.9000	1	2		1.44107264	-0.06890153
	80.0000	1	2		1.44006570	-0.06918435
	80.1000	1	2		1.43906481	-0.06945744
	80.2000	1	2		1.43806986	-0.06987125
	80.3000	1	2		1.43706804	-0.07027505
	80.4000	1	2		1.43607617	-0.07061271
	80.5000	1	2		1.43507712	-0.07107044
	80.6000	1	2		1.43408124	-0.07120763
	80.7000	1	2		1.43308086	-0.07164969
	80.8000	1	2		1.43208018	-0.07198717
	80.9000	1	2		1.43107427	-0.07232216
	81.0000	1	2		1.43007972	-0.07269660
	81.1000	1	2		1.42906224	-0.07310646
	81.2000	1	2		1.42807958	-0.07349326
	81.3000	1	2		1.42707367	-0.07397634
	81.4000	1	2		1.42608015	-0.07415270
	81.5000	1	2		1.42507803	-0.07459591
	81.6000	1	2		1.42407929	-0.07491686
	81.7000	1	2		1.42307266	-0.07532229
	81.8000	1	2		1.42207361	-0.07572251
	81.9000	1	2		1.42107712	-0.07599245
	82.0000	1	2		1.42007777	-0.07650394
	82.1000	1	2		1.41907349	-0.07668251
	82.2000	1	2		1.41807188	-0.07723226
	82.3000	1	2		1.41706321	-0.07749955
	82.4000	1	2		1.41607901	-0.07791267
	82.5000	1	2		1.41507023	-0.07825025
	82.6000	1	2		1.41407620	-0.07874806
	82.7000	1	2		1.41307705	-0.07904083
	82.8000	1	2		1.41207370	-0.07948635
	82.9000	1	2		1.41106984	-0.07981556
	83.0000	1	2		1.41008544	-0.08020579
	83.1000	1	2		1.40907738	-0.08059766
	83.2000	1	2		1.40808243	-0.08098541
	83.3000	1	2		1.40706494	-0.08143302
	83.4000	1	2		1.40607716	-0.08189484
	83.5000	1	2		1.40508047	-0.08212726
	83.6000	1	2		1.40408470	-0.08256578
	83.7000	1	2		1.40307161	-0.08297902
	83.8000	1	2		1.40208414	-0.08330468
	83.9000	1	2		1.40107505	-0.08364780
	84.0000	1	2		1.40008000	-0.08407143
	84.1000	1	2		1.39907849	-0.08448185
	84.2000	1	2		1.39808508	-0.08483077
	84.3000	1	2		1.39707927	-0.08523592
	84.4000	1	2		1.39608626	-0.08573753
	84.5000	1	2		1.39507164	-0.08605354
	84.6000	1	2		1.39408315	-0.08644060
	84.7000	1	2		1.39308287	-0.08683586
	84.8000	1	2		1.39208413	-0.08721930
	84.9000	1	2		1.39107811	-0.08772281
	85.0000	1	2		1.39007015	-0.08803511
	85.1000	1	2		1.38906967	-0.08853697
	85.2000	1	2		1.38807472	-0.08890041
	85.3000	1	2		1.38707147	-0.08937184
	85.4000	1	2		1.38607775	-0.08970757
	85.5000	1	2		1.38507798	-0.09011619
	85.6000	1	2		1.38407986	-0.09045577
	85.7000	1	2		1.38307436	-0.09090661
	85.8000	1	2		1.38208238	-0.09137930
	85.9000	1	2		1.38107616	-0.09174435
	86.0000	1	2		1.38008592	-0.09235452
	86.1000	1	2		1.37907960	-0.09267966
	86.2000	1	2		1.37808157	-0.09311846
	86.3000	1	2		1.37708017	-0.09349176
	86.4000	1	2		1.37608276	-0.09397191
	86.5000	1	2		1.37507254	-0.09436505
	86.6000	1	2		1.37407298	-0.09479222
	86.7000	1	2		1.37307045	-0.09523859
	86.8000	1	2		1.37207888	-0.09573198
	86.9000	1	2		1.37107072	-0.09609930
	87.0000	1	2		1.37008796	-0.09655960
	87.1000	1	2		1.36907713	-0.09710018
	87.2000	1	2		1.36808238	-0.09743842
	87.3000	1	2		1.36707401	-0.09785493
	87.4000	1	2		1.36608183	-0.09823201
	87.5000	1	2		1.36507325	-0.09870154
	87.6000	1	2		1.36408250	-0.09912238
	87.7000	1	2		1.36307587	-0.09976937
	87.8000	1	2		1.36209639	-0.10008791
	87.9000	1	2		1.36108013	-0.10050445
	88.0000	1	2		1.36008139	-0.10086031
	88.1000	1	2		1.35907691	-0.10137483
	88.2000	1	2		1.35808196	-0.10172897
	88.3000	1	2		1.35707318	-0.10226635
	88.4000	1	2		1.35607731	-0.10273471
	88.5000	1	2		1.35507068	-0.10316929
	88.6000	1	2		1.35408485	-0.10374226
	88.7000	1	2		1.35308590	-0.10401651
	88.8000	1	2		1.35208183	-0.10456003
	88.9000	1	2		1.35107582	-0.10501453
	88.9970	1	2		1.35011160	-0.10543852
	89.0000	1	2		1.35008445	-0.10539089
	89.0010	1	2		1.35007513	-0.10537650
