# Supplementary material for: Hyaluronic Acid Enhances the Mechanical Properties of Tissue-Engineered Cartilage Constructs
Source: PLoS One. 2014 Dec 1;9(12):e113216. doi: 10.1371/journal.pone.0113216 (PMC4249877; doi:10.1371/journal.pone.0113216)
Supplement: Dataset S1 — Raw data from hydrogel constructs. Data on wet weight, dry weight, compressive modulus, DNA content, and GAG content are provided in a spreadsheet for all analysed hydrogel constructs. Additionally, raw data from mechanical compression tests (time, displacement, and load) are provided. (ZIP) [file pone.0113216.s004.zip › Data/Mechanical testing/Microtester/Day 1/G1 CF M4 ramp.csv]

G1 CF M4 15Dec2013
Notes	Time	Sequence	Block	Cycle	5800:Extension mm	5800:500N_Load_Cell N
Test Started : 12/15/2013 1:04:41 PM	4.0020	1	2		2.20049496	0.00072721
	4.1000	1	2		2.19882243	0.00055803
	4.2000	1	2		2.19793095	0.00060665
	4.3000	1	2		2.19695423	0.00058462
	4.4000	1	2		2.19596809	0.00049671
	4.5000	1	2		2.19495983	0.00057354
	4.6000	1	2		2.19397041	0.00049829
	4.7000	1	2		2.19296296	0.00058410
	4.8000	1	2		2.19197928	0.00055369
	4.9000	1	2		2.19096814	0.00060455
	5.0000	1	2		2.18998261	0.00054526
	5.1000	1	2		2.18897701	0.00048984
	5.2000	1	2		2.18798595	0.00048310
	5.3000	1	2		2.18697215	0.00053323
	5.4000	1	2		2.18597433	0.00045619
	5.5000	1	2		2.18498266	0.00033508
	5.6000	1	2		2.18398402	0.00055893
	5.7000	1	2		2.18297842	0.00044050
	5.8000	1	2		2.18197855	0.00051520
	5.9000	1	2		2.18097991	0.00062760
	6.0000	1	2		2.17997943	0.00047495
	6.1000	1	2		2.17897710	0.00040167
	6.2000	1	2		2.17797600	0.00047769
	6.3000	1	2		2.17697060	0.00057736
	6.4000	1	2		2.17597135	0.00054900
	6.5000	1	2		2.17497087	0.00035106
	6.6000	1	2		2.17398596	0.00054813
	6.7000	1	2		2.17298056	0.00054442
	6.8000	1	2		2.17197249	0.00039104
	6.9000	1	2		2.17096832	0.00057001
	7.0000	1	2		2.16998690	0.00047201
	7.1000	1	2		2.16897801	0.00035955
	7.2000	1	2		2.16798900	0.00043969
	7.3000	1	2		2.16697848	0.00052599
	7.4000	1	2		2.16597902	0.00050407
	7.5000	1	2		2.16497752	0.00041743
	7.6000	1	2		2.16398216	0.00041970
	7.7000	1	2		2.16297758	0.00066860
	7.8000	1	2		2.16198324	0.00045691
	7.9000	1	2		2.16097210	0.00051452
	8.0000	1	2		2.15997674	0.00048224
	8.1000	1	2		2.15897646	0.00044326
	8.2000	1	2		2.15798520	0.00048587
	8.3000	1	2		2.15698267	0.00041616
	8.4000	1	2		2.15598424	0.00053304
	8.5000	1	2		2.15497556	0.00041944
	8.6000	1	2		2.15397713	0.00039150
	8.7000	1	2		2.15297931	0.00047313
	8.8000	1	2		2.15198128	0.00042220
	8.9000	1	2		2.15096953	0.00038603
	9.0000	1	2		2.14998298	0.00028077
	9.1000	1	2		2.14898065	0.00054028
	9.2000	1	2		2.14798816	0.00041460
	9.3000	1	2		2.14697662	0.00053145
	9.4000	1	2		2.14598494	0.00038818
	9.5000	1	2		2.14497606	0.00053055
	9.6000	1	2		2.14399012	0.00037645
	9.7000	1	2		2.14296588	0.00046005
	9.8000	1	2		2.14198014	0.00040699
	9.9000	1	2		2.14097229	0.00060400
	10.0000	1	2		2.13998922	0.00043133
	10.1000	1	2		2.13897276	0.00058167
	10.2000	1	2		2.13797944	0.00048608
	10.3000	1	2		2.13697753	0.00065032
	10.4000	1	2		2.13597438	0.00046360
	10.5000	1	2		2.13498291	0.00046889
	10.6000	1	2		2.13397034	0.00046121
	10.7000	1	2		2.13297293	0.00039490
	10.8000	1	2		2.13197798	0.00047236
	10.9000	1	2		2.13097791	0.00057778
	11.0000	1	2		2.12998398	0.00052643
	11.1000	1	2		2.12898453	0.00054033
	11.2000	1	2		2.12797359	0.00055640
	11.3000	1	2		2.12697680	0.00055188
	11.4000	1	2		2.12597980	0.00074090
	11.5000	1	2		2.12498239	0.00041791
	11.6000	1	2		2.12397228	0.00048801
	11.7000	1	2		2.12297692	0.00069523
	11.8000	1	2		2.12197603	0.00049198
	11.9000	1	2		2.12097964	0.00057572
	12.0000	1	2		2.11997526	0.00048643
	12.1000	1	2		2.11897888	0.00041905
	12.2000	1	2		2.11797963	0.00048281
	12.3000	1	2		2.11698201	0.00031246
	12.4000	1	2		2.11598932	0.00048311
	12.5000	1	2		2.11497982	0.00042630
	12.6000	1	2		2.11399060	0.00050221
	12.7000	1	2		2.11298193	0.00038837
	12.8000	1	2		2.11199169	0.00042138
	12.9000	1	2		2.11098321	0.00038715
	13.0000	1	2		2.10998130	0.00041835
	13.1000	1	2		2.10898553	0.00041638
	13.2000	1	2		2.10798587	0.00051248
	13.3000	1	2		2.10698538	0.00045944
	13.4000	1	2		2.10598162	0.00055665
	13.5000	1	2		2.10498093	0.00042066
	13.6000	1	2		2.10398373	0.00039897
	13.7000	1	2		2.10297833	0.00031907
	13.8000	1	2		2.10199424	0.00041380
	13.9000	1	2		2.10098310	0.00047171
	14.0000	1	2		2.09999471	0.00042470
	14.1000	1	2		2.09898029	0.00046492
	14.2000	1	2		2.09799087	0.00045197
	14.3000	1	2		2.09698158	0.00040079
	14.4000	1	2		2.09598581	0.00028240
	14.5000	1	2		2.09498103	0.00043068
	14.6000	1	2		2.09398935	0.00035685
	14.7000	1	2		2.09297801	0.00039091
	14.8000	1	2		2.09198409	0.00034283
	14.9000	1	2		2.09098299	0.00049241
	15.0000	1	2		2.08999029	0.00048245
	15.1000	1	2		2.08898387	0.00042486
	15.2000	1	2		2.08799199	0.00037569
	15.3000	1	2		2.08698208	0.00043481
	15.4000	1	2		2.08598631	0.00023332
	15.5000	1	2		2.08498050	0.00040986
	15.6000	1	2		2.08399088	0.00036236
	15.7000	1	2		2.08297605	0.00039658
	15.8000	1	2		2.08198520	0.00033537
	15.9000	1	2		2.08098308	0.00043939
	16.0000	1	2		2.07999161	0.00036967
	16.1000	1	2		2.07897617	0.00037519
	16.2000	1	2		2.07798450	0.00029805
	16.3000	1	2		2.07697890	0.00038389
	16.4000	1	2		2.07598927	0.00039516
	16.5000	1	2		2.07498940	0.00021026
	16.6000	1	2		2.07399200	0.00040678
	16.7000	1	2		2.07298065	0.00041261
	16.8000	1	2		2.07198878	0.00035159
	16.9000	1	2		2.07098051	0.00023238
	17.0000	1	2		2.06998822	0.00040586
	17.1000	1	2		2.06898303	0.00028142
	17.2000	1	2		2.06800324	0.00027946
	17.3000	1	2		2.06698616	0.00042616
	17.4000	1	2		2.06599899	0.00048729
	17.5000	1	2		2.06498991	0.00034445
	17.6000	1	2		2.06399434	0.00039069
	17.7000	1	2		2.06298566	0.00030723
	17.8000	1	2		2.06199379	0.00021456
	17.9000	1	2		2.06099433	0.00038870
	18.0000	1	2		2.05999384	0.00043154
	18.1000	1	2		2.05897984	0.00039671
	18.2000	1	2		2.05799349	0.00035938
	18.3000	1	2		2.05698502	0.00044071
	18.4000	1	2		2.05597675	0.00044725
	18.5000	1	2		2.05497934	0.00029228
	18.6000	1	2		2.05398357	0.00031885
	18.7000	1	2		2.05299170	0.00036165
	18.8000	1	2		2.05199142	0.00028181
	18.9000	1	2		2.05098971	0.00033412
	19.0000	1	2		2.04998062	0.00032197
	19.1000	1	2		2.04897747	0.00036244
	19.2000	1	2		2.04798969	0.00039354
	19.3000	1	2		2.04698880	0.00026285
	19.4000	1	2		2.04599139	0.00037724
	19.5000	1	2		2.04499193	0.00034044
	19.6000	1	2		2.04400190	0.00023740
	19.7000	1	2		2.04299117	0.00031791
	19.8000	1	2		2.04199479	0.00033778
	19.9000	1	2		2.04099902	0.00038813
	20.0000	1	2		2.03999772	0.00043049
	20.1000	1	2		2.03899150	0.00032462
	20.2000	1	2		2.03798937	0.00024878
	20.3000	1	2		2.03699565	0.00018431
	20.4000	1	2		2.03599558	0.00017902
	20.5000	1	2		2.03499428	0.00032451
	20.6000	1	2		2.03399175	0.00017080
	20.7000	1	2		2.03299987	0.00028666
	20.8000	1	2		2.03199939	0.00024517
	20.9000	1	2		2.03099440	0.00027251
	21.0000	1	2		2.02999412	0.00021660
	21.1000	1	2		2.02898913	0.00021816
	21.2000	1	2		2.02799500	0.00021484
	21.3000	1	2		2.02698591	0.00024369
	21.4000	1	2		2.02599137	0.00034292
	21.5000	1	2		2.02498228	0.00031515
	21.6000	1	2		2.02399286	0.00005212
	21.7000	1	2		2.02298255	0.00028295
	21.8000	1	2		2.02198186	0.00020018
	21.9000	1	2		2.02097707	0.00032982
	22.0000	1	2		2.01998253	0.00024210
	22.1000	1	2		2.01897672	0.00005717
	22.2000	1	2		2.01798484	0.00041969
	22.3000	1	2		2.01698744	0.00026979
	22.4000	1	2		2.01599044	0.00022277
	22.5000	1	2		2.01498442	0.00026046
	22.6000	1	2		2.01399172	0.00014593
	22.7000	1	2		2.01299677	0.00020921
	22.8000	1	2		2.01199896	0.00034004
	22.9000	1	2		2.01098003	0.00027160
	23.0000	1	2		2.00999266	0.00020997
	23.1000	1	2		2.00897989	0.00022906
	23.2000	1	2		2.00798637	0.00032116
	23.3000	1	2		2.00698425	0.00023779
	23.4000	1	2		2.00599688	-0.00057902
	23.5000	1	2		2.00498636	-0.00102983
	23.6000	1	2		2.00399858	0.00163541
	23.7000	1	2		2.00299195	0.00141610
	23.7140	1	2		2.00284873	0.00229173
	23.8000	1	2		2.00199577	-0.00128123
	23.9000	1	2		2.00099344	0.00075145
	24.0000	1	2		1.99999091	0.00170837
	24.1000	1	2		1.99898920	-0.00130164
	24.2000	1	2		1.99799876	-0.00022950
	24.3000	1	2		1.99699233	0.00218964
	24.4000	1	2		1.99599246	-0.00027162
	24.5000	1	2		1.99498051	-0.00117799
	24.6000	1	2		1.99398658	0.00135833
	24.7000	1	2		1.99298282	0.00094752
	24.8000	1	2		1.99199402	-0.00123016
	24.9000	1	2		1.99099456	0.00002776
	25.0000	1	2		1.98999735	0.00147118
	25.1000	1	2		1.98899380	-0.00028688
	25.2000	1	2		1.98800233	-0.00072171
	25.3000	1	2		1.98699365	0.00090442
	25.4000	1	2		1.98599850	0.00065186
	25.5000	1	2		1.98499146	-0.00069492
	25.6000	1	2		1.98399733	0.00018632
	25.7000	1	2		1.98299111	0.00088167
	25.8000	1	2		1.98200005	-0.00028816
	25.9000	1	2		1.98099158	-0.00029351
	26.0000	1	2		1.97999581	0.00060339
	26.1000	1	2		1.97899000	0.00033207
	26.2000	1	2		1.97799156	-0.00036600
	26.3000	1	2		1.97699026	0.00026769
	26.4000	1	2		1.97598711	0.00065091
	26.5000	1	2		1.97499339	-0.00003239
	26.6000	1	2		1.97399414	-0.00009124
	26.7000	1	2		1.97299591	0.00041146
	26.8000	1	2		1.97199727	0.00020151
	26.9000	1	2		1.97099044	-0.00007952
	27.0000	1	2		1.96999672	0.00015109
	27.1000	1	2		1.96899214	0.00038376
	27.2000	1	2		1.96799780	0.00005484
	27.3000	1	2		1.96698871	-0.00008125
	27.4000	1	2		1.96599458	0.00033981
	27.5000	1	2		1.96499082	0.00015269
	27.6000	1	2		1.96399423	-0.00008712
	27.7000	1	2		1.96298166	0.00017948
	27.8000	1	2		1.96199245	0.00020419
	27.9000	1	2		1.96100262	-0.00005675
	28.0000	1	2		1.96000541	-0.00006992
	28.1000	1	2		1.95900206	0.00020560
	28.2000	1	2		1.95800650	0.00015404
	28.3000	1	2		1.95699946	-0.00011286
	28.4000	1	2		1.95600266	0.00014620
	28.5000	1	2		1.95499685	0.00006198
	28.6000	1	2		1.95399924	0.00003240
	28.7000	1	2		1.95299159	0.00000961
	28.8000	1	2		1.95200217	0.00019826
	28.9000	1	2		1.95099697	-0.00001243
	29.0000	1	2		1.95000387	0.00006676
	29.1000	1	2		1.94900215	0.00002732
	29.2000	1	2		1.94799716	0.00021033
	29.3000	1	2		1.94698746	-0.00007007
	29.4000	1	2		1.94600091	0.00005399
	29.5000	1	2		1.94498793	0.00011863
	29.6000	1	2		1.94399892	-0.00003752
	29.7000	1	2		1.94298369	0.00010939
	29.8000	1	2		1.94199058	0.00008147
	29.9000	1	2		1.94098784	0.00007732
	30.0000	1	2		1.93999761	-0.00006376
	30.1000	1	2		1.93898811	-0.00003585
	30.2000	1	2		1.93800197	0.00008475
	30.3000	1	2		1.93700353	-0.00002159
	30.4000	1	2		1.93600695	0.00001555
	30.5000	1	2		1.93499560	0.00005317
	30.6000	1	2		1.93399860	0.00007311
	30.7000	1	2		1.93300222	-0.00005826
	30.8000	1	2		1.93200153	-0.00003117
	30.9000	1	2		1.93099408	-0.00000851
	31.0000	1	2		1.93000651	0.00000117
	31.1000	1	2		1.92899230	0.00002091
	31.2000	1	2		1.92800145	0.00003585
	31.3000	1	2		1.92698744	-0.00001050
	31.4000	1	2		1.92599413	0.00007292
	31.5000	1	2		1.92498750	-0.00001384
	31.6000	1	2		1.92399460	0.00001547
	31.7000	1	2		1.92294740	-0.00009093
	31.8000	1	2		1.92200429	-0.00006804
	31.9000	1	2		1.92100913	-0.00004549
	32.0000	1	2		1.92000312	0.00004637
	32.1000	1	2		1.91900038	0.00005454
	32.2000	1	2		1.91800543	0.00000932
	32.3000	1	2		1.91700597	-0.00000211
	32.4000	1	2		1.91601184	-0.00006408
	32.5000	1	2		1.91500460	-0.00001606
	32.6000	1	2		1.91401272	0.00003126
	32.7000	1	2		1.91300732	-0.00011219
	32.8000	1	2		1.91200950	-0.00000344
	32.9000	1	2		1.91100369	0.00006282
	33.0000	1	2		1.91000649	0.00000255
	33.1000	1	2		1.90900805	-0.00002414
	33.2000	1	2		1.90801310	-0.00009466
	33.3000	1	2		1.90700463	-0.00011381
	33.4000	1	2		1.90600722	-0.00012951
	33.5000	1	2		1.90500797	-0.00010587
	33.6000	1	2		1.90400687	-0.00011298
	33.7000	1	2		1.90300126	0.00002427
	33.8000	1	2		1.90201082	-0.00005647
	33.9000	1	2		1.90100870	-0.00010404
	34.0000	1	2		1.90000740	-0.00008112
	34.1000	1	2		1.89901040	-0.00002204
	34.2000	1	2		1.89801586	-0.00013873
	34.3000	1	2		1.89700615	-0.00005071
	34.4000	1	2		1.89600035	0.00002280
	34.5000	1	2		1.89499863	-0.00007754
	34.6000	1	2		1.89400122	-0.00011887
	34.7000	1	2		1.89299890	-0.00003951
	34.8000	1	2		1.89200763	0.00001810
	34.9000	1	2		1.89100346	-0.00010113
	35.0000	1	2		1.89001015	-0.00011391
	35.1000	1	2		1.88899881	-0.00008713
	35.2000	1	2		1.88801370	-0.00000488
	35.3000	1	2		1.88701178	-0.00013734
	35.4000	1	2		1.88600945	-0.00000584
	35.5000	1	2		1.88501307	-0.00005329
	35.6000	1	2		1.88401484	-0.00002805
	35.7000	1	2		1.88301436	-0.00021296
	35.8000	1	2		1.88200978	-0.00004626
	35.9000	1	2		1.88100847	-0.00006014
	36.0000	1	2		1.88000963	-0.00017346
	36.1000	1	2		1.87900239	-0.00014190
	36.2000	1	2		1.87800354	-0.00008545
	36.3000	1	2		1.87700470	-0.00013553
	36.4000	1	2		1.87601180	-0.00016143
	36.5000	1	2		1.87500681	-0.00021191
	36.6000	1	2		1.87400899	-0.00009704
	36.7000	1	2		1.87301035	-0.00012437
	36.8000	1	2		1.87201663	-0.00013637
	36.9000	1	2		1.87101020	-0.00002677
	37.0000	1	2		1.87001279	-0.00012130
	37.1000	1	2		1.86900391	-0.00008087
	37.2000	1	2		1.86801531	-0.00023552
	37.3000	1	2		1.86700725	-0.00006306
	37.4000	1	2		1.86601783	-0.00023361
	37.5000	1	2		1.86501305	-0.00008435
	37.6000	1	2		1.86400683	-0.00013941
	37.7000	1	2		1.86300737	-0.00009527
	37.8000	1	2		1.86200607	-0.00006823
	37.9000	1	2		1.86100333	-0.00012432
	38.0000	1	2		1.86001432	-0.00012198
	38.1000	1	2		1.85901343	-0.00005289
	38.2000	1	2		1.85801295	-0.00020058
	38.3000	1	2		1.85700365	-0.00012322
	38.4000	1	2		1.85601014	-0.00013164
	38.5000	1	2		1.85500064	-0.00008457
	38.6000	1	2		1.85400630	-0.00014897
	38.7000	1	2		1.85300295	-0.00023447
	38.8000	1	2		1.85200985	-0.00011079
	38.9000	1	2		1.85100260	-0.00012465
	39.0000	1	2		1.85000642	-0.00020157
	39.1000	1	2		1.84900471	-0.00027341
	39.2000	1	2		1.84800873	-0.00012866
	39.3000	1	2		1.84700333	-0.00007783
	39.4000	1	2		1.84600797	-0.00018139
	39.5000	1	2		1.84501016	-0.00008817
	39.6000	1	2		1.84401684	-0.00021806
	39.7000	1	2		1.84301165	-0.00017920
	39.8000	1	2		1.84201936	-0.00016076
	39.9000	1	2		1.84100372	-0.00013212
	40.0000	1	2		1.84001368	-0.00014521
	40.1000	1	2		1.83900419	-0.00019334
	40.2000	1	2		1.83800944	-0.00014930
	40.3000	1	2		1.83700179	-0.00006549
	40.4000	1	2		1.83600909	-0.00017924
	40.5000	1	2		1.83498873	-0.00029142
	40.6000	1	2		1.83400444	-0.00022052
	40.7000	1	2		1.83300150	-0.00021441
	40.8000	1	2		1.83200573	-0.00016487
	40.9000	1	2		1.83100381	-0.00019063
	41.0000	1	2		1.83000619	-0.00007114
	41.1000	1	2		1.82900612	-0.00019920
	41.2000	1	2		1.82801158	-0.00011372
	41.3000	1	2		1.82700106	-0.00013941
	41.4000	1	2		1.82600939	-0.00026724
	41.5000	1	2		1.82500665	-0.00016488
	41.6000	1	2		1.82401068	-0.00019253
	41.7000	1	2		1.82300261	-0.00018538
	41.8000	1	2		1.82201196	-0.00010483
	41.9000	1	2		1.82100984	-0.00014405
	42.0000	1	2		1.82001715	-0.00015409
	42.1000	1	2		1.81900539	-0.00005787
	42.2000	1	2		1.81802438	-0.00007785
	42.3000	1	2		1.81701898	-0.00016939
	42.4000	1	2		1.81602034	-0.00016872
	42.5000	1	2		1.81501309	-0.00010044
	42.6000	1	2		1.81402306	-0.00022804
	42.7000	1	2		1.81302114	-0.00021430
	42.8000	1	2		1.81201636	-0.00007390
	42.9000	1	2		1.81101260	-0.00025969
	43.0000	1	2		1.81001170	-0.00014694
	43.1000	1	2		1.80900241	-0.00009776
	43.2000	1	2		1.80801176	-0.00032349
	43.3000	1	2		1.80700862	-0.00014445
	43.4000	1	2		1.80600895	-0.00025147
	43.5000	1	2		1.80500581	-0.00019779
	43.6000	1	2		1.80401557	-0.00007339
	43.7000	1	2		1.80300771	-0.00026515
	43.8000	1	2		1.80200641	-0.00015543
	43.9000	1	2		1.80100675	-0.00027785
	44.0000	1	2		1.80001958	-0.00015208
	44.1000	1	2		1.79901213	-0.00015655
	44.2000	1	2		1.79801534	-0.00022023
	44.3000	1	2		1.79700625	-0.00016192
	44.4000	1	2		1.79601417	-0.00012007
	44.5000	1	2		1.79500856	-0.00018721
	44.6000	1	2		1.79401136	-0.00021703
	44.7000	1	2		1.79302010	-0.00006089
	44.8000	1	2		1.79201654	-0.00025036
	44.9000	1	2		1.79101217	-0.00015026
	45.0000	1	2		1.79001537	-0.00016374
	45.1000	1	2		1.78900874	-0.00017311
	45.2000	1	2		1.78801318	-0.00011954
	45.3000	1	2		1.78701290	-0.00022034
	45.4000	1	2		1.78601139	-0.00016151
	45.5000	1	2		1.78501111	-0.00029086
	45.6000	1	2		1.78401637	-0.00019461
	45.7000	1	2		1.78301527	-0.00029901
	45.8000	1	2		1.78201172	-0.00019720
	45.9000	1	2		1.78101615	-0.00026706
	46.0000	1	2		1.78001218	-0.00019563
	46.1000	1	2		1.77901559	-0.00026566
	46.2000	1	2		1.77801122	-0.00026549
	46.3000	1	2		1.77700520	-0.00017124
	46.4000	1	2		1.77601599	-0.00024541
	46.5000	1	2		1.77500813	-0.00026857
	46.6000	1	2		1.77401564	-0.00022037
	46.7000	1	2		1.77301434	-0.00008960
	46.8000	1	2		1.77201386	-0.00014591
	46.9000	1	2		1.77101522	-0.00022876
	47.0000	1	2		1.77001945	-0.00016798
	47.1000	1	2		1.76901077	-0.00026165
	47.2000	1	2		1.76802033	-0.00022252
	47.3000	1	2		1.76701677	-0.00020865
	47.4000	1	2		1.76601670	-0.00027818
	47.5000	1	2		1.76501478	-0.00031431
	47.6000	1	2		1.76401962	-0.00022085
	47.7000	1	2		1.76301812	-0.00020497
	47.8000	1	2		1.76201743	-0.00022778
	47.9000	1	2		1.76101326	-0.00023115
	48.0000	1	2		1.76001688	-0.00024565
	48.1000	1	2		1.75901045	-0.00023583
	48.2000	1	2		1.75801857	-0.00021953
	48.3000	1	2		1.75701317	-0.00021991
	48.4000	1	2		1.75600982	-0.00036466
	48.5000	1	2		1.75501036	-0.00026735
	48.6000	1	2		1.75401582	-0.00016192
	48.7000	1	2		1.75301616	-0.00023952
	48.8000	1	2		1.75201445	-0.00040368
	48.9000	1	2		1.75101089	-0.00028444
	49.0000	1	2		1.75002045	-0.00034755
	49.1000	1	2		1.74901095	-0.00030636
	49.2000	1	2		1.74802379	-0.00025807
	49.3000	1	2		1.74701429	-0.00027188
	49.4000	1	2		1.74602344	-0.00031945
	49.5000	1	2		1.74501435	-0.00034884
	49.6000	1	2		1.74402227	-0.00028297
	49.7000	1	2		1.74300970	-0.00041376
	49.8000	1	2		1.74201720	-0.00030921
	49.9000	1	2		1.74101549	-0.00039277
	50.0000	1	2		1.74001849	-0.00030090
	50.1000	1	2		1.73901186	-0.00040004
	50.2000	1	2		1.73801445	-0.00035884
	50.3000	1	2		1.73701643	-0.00025387
	50.4000	1	2		1.73601820	-0.00032828
	50.5000	1	2		1.73502059	-0.00036463
	50.6000	1	2		1.73401170	-0.00043185
	50.7000	1	2		1.73301696	-0.00028235
	50.8000	1	2		1.73202385	-0.00037391
	50.9000	1	2		1.73101620	-0.00038238
	51.0000	1	2		1.73002268	-0.00036879
	51.1000	1	2		1.72901318	-0.00040350
	51.2000	1	2		1.72801946	-0.00050151
	51.3000	1	2		1.72701919	-0.00044947
	51.4000	1	2		1.72601829	-0.00030623
	51.5000	1	2		1.72501535	-0.00043166
	51.6000	1	2		1.72401712	-0.00044360
	51.7000	1	2		1.72301070	-0.00035491
	51.8000	1	2		1.72201698	-0.00036368
	51.9000	1	2		1.72101752	-0.00047355
	52.0000	1	2		1.72001786	-0.00036570
	52.1000	1	2		1.71900877	-0.00039472
	52.2000	1	2		1.71801843	-0.00043355
	52.3000	1	2		1.71702133	-0.00033652
	52.4000	1	2		1.71602279	-0.00030116
	52.5000	1	2		1.71501780	-0.00047794
	52.6000	1	2		1.71402029	-0.00050497
	52.7000	1	2		1.71301796	-0.00039105
	52.8000	1	2		1.71202311	-0.00045298
	52.9000	1	2		1.71101956	-0.00048982
	53.0000	1	2		1.71001918	-0.00044462
	53.1000	1	2		1.70901982	-0.00054046
	53.2000	1	2		1.70801801	-0.00048064
	53.3000	1	2		1.70701804	-0.00040661
	53.4000	1	2		1.70601591	-0.00045617
	53.5000	1	2		1.70500560	-0.00046345
	53.6000	1	2		1.70402355	-0.00051608
	53.7000	1	2		1.70301908	-0.00052696
	53.8000	1	2		1.70202730	-0.00061609
	53.9000	1	2		1.70102262	-0.00050527
	54.0000	1	2		1.70002121	-0.00052177
	54.1000	1	2		1.69901858	-0.00050836
	54.2000	1	2		1.69801963	-0.00057673
	54.3000	1	2		1.69702048	-0.00049890
	54.4000	1	2		1.69602185	-0.00057506
	54.5000	1	2		1.69500661	-0.00067678
	54.6000	1	2		1.69402283	-0.00061183
	54.7000	1	2		1.69301302	-0.00065969
	54.8000	1	2		1.69201930	-0.00066157
	54.9000	1	2		1.69101585	-0.00063479
	55.0000	1	2		1.69002090	-0.00059806
	55.1000	1	2		1.68901939	-0.00058086
	55.2000	1	2		1.68801778	-0.00075078
	55.3000	1	2		1.68702262	-0.00068992
	55.4000	1	2		1.68602306	-0.00076633
	55.5000	1	2		1.68502258	-0.00089014
	55.6000	1	2		1.68402609	-0.00078860
	55.7000	1	2		1.68302028	-0.00072958
	55.8000	1	2		1.68203681	-0.00090862
	55.9000	1	2		1.68101983	-0.00085571
	56.0000	1	2		1.68002007	-0.00089216
	56.1000	1	2		1.67902245	-0.00083270
	56.2000	1	2		1.67802166	-0.00100367
	56.3000	1	2		1.67701237	-0.00102120
	56.4000	1	2		1.67602398	-0.00091624
	56.5000	1	2		1.67502134	-0.00117025
	56.6000	1	2		1.67402998	-0.00111726
	56.7000	1	2		1.67303083	-0.00103250
	56.8000	1	2		1.67203075	-0.00131690
	56.9000	1	2		1.67102433	-0.00121476
	57.0000	1	2		1.67001729	-0.00134652
	57.1000	1	2		1.66902060	-0.00122989
	57.2000	1	2		1.66802350	-0.00137834
	57.3000	1	2		1.66702598	-0.00141796
	57.4000	1	2		1.66603103	-0.00131167
	57.5000	1	2		1.66502809	-0.00150133
	57.6000	1	2		1.66403478	-0.00147814
	57.7000	1	2		1.66301821	-0.00163532
	57.8000	1	2		1.66202869	-0.00149678
	57.9000	1	2		1.66103671	-0.00176277
	58.0000	1	2		1.66004842	-0.00178902
	58.1000	1	2		1.65903626	-0.00176808
	58.2000	1	2		1.65804920	-0.00180891
	58.3000	1	2		1.65704236	-0.00194249
	58.4000	1	2		1.65605438	-0.00191899
	58.5000	1	2		1.65503976	-0.00201198
	58.6000	1	2		1.65404573	-0.00207656
	58.7000	1	2		1.65303931	-0.00217332
	58.8000	1	2		1.65205153	-0.00227712
	58.9000	1	2		1.65104008	-0.00232684
	59.0000	1	2		1.65004944	-0.00237484
	59.1000	1	2		1.64904322	-0.00263092
	59.2000	1	2		1.64804755	-0.00245600
	59.3000	1	2		1.64704000	-0.00265815
	59.4000	1	2		1.64605580	-0.00281886
	59.5000	1	2		1.64504723	-0.00293811
	59.6000	1	2		1.64404244	-0.00307315
	59.7000	1	2		1.64304862	-0.00319584
	59.8000	1	2		1.64205438	-0.00318337
	59.9000	1	2		1.64104970	-0.00338002
	60.0000	1	2		1.64005168	-0.00343609
	60.1000	1	2		1.63903993	-0.00357914
	60.2000	1	2		1.63804713	-0.00370547
	60.3000	1	2		1.63703722	-0.00389847
	60.4000	1	2		1.63604780	-0.00404809
	60.5000	1	2		1.63503595	-0.00419440
	60.6000	1	2		1.63404315	-0.00426152
	60.7000	1	2		1.63303877	-0.00450946
	60.8000	1	2		1.63204884	-0.00471426
	60.9000	1	2		1.63103955	-0.00479097
	61.0000	1	2		1.63004788	-0.00491072
	61.1000	1	2		1.62903910	-0.00512819
	61.2000	1	2		1.62804415	-0.00529808
	61.3000	1	2		1.62703444	-0.00546338
	61.4000	1	2		1.62604492	-0.00563106
	61.5000	1	2		1.62503901	-0.00581441
	61.6000	1	2		1.62405471	-0.00602031
	61.7000	1	2		1.62304040	-0.00621245
	61.8000	1	2		1.62203900	-0.00645257
	61.9000	1	2		1.62103339	-0.00665016
	62.0000	1	2		1.62004571	-0.00672299
	62.1000	1	2		1.61903990	-0.00708806
	62.2000	1	2		1.61804670	-0.00718908
	62.3000	1	2		1.61704990	-0.00744271
	62.4000	1	2		1.61604973	-0.00763978
	62.5000	1	2		1.61505027	-0.00776365
	62.6000	1	2		1.61404907	-0.00797931
	62.7000	1	2		1.61304346	-0.00833090
	62.8000	1	2		1.61205189	-0.00855967
	62.9000	1	2		1.61104178	-0.00859765
	63.0000	1	2		1.61004437	-0.00883205
	63.1000	1	2		1.60904584	-0.00918791
	63.2000	1	2		1.60804699	-0.00919817
	63.3000	1	2		1.60704364	-0.00939768
	63.4000	1	2		1.60604582	-0.00978068
	63.5000	1	2		1.60504616	-0.01004801
	63.6000	1	2		1.60404988	-0.01000357
	63.7000	1	2		1.60305021	-0.01037588
	63.8000	1	2		1.60205229	-0.01059273
	63.9000	1	2		1.60105581	-0.01084608
	64.0000	1	2		1.60005420	-0.01087891
	64.1000	1	2		1.59905187	-0.01123264
	64.2000	1	2		1.59805262	-0.01149286
	64.3000	1	2		1.59705408	-0.01156779
	64.4000	1	2		1.59605329	-0.01186827
	64.5000	1	2		1.59505250	-0.01228353
	64.6000	1	2		1.59405058	-0.01245043
	64.7000	1	2		1.59304508	-0.01242664
	64.8000	1	2		1.59204306	-0.01290955
	64.9000	1	2		1.59104524	-0.01319604
	65.0000	1	2		1.59005152	-0.01310166
	65.1000	1	2		1.58905012	-0.01351375
	65.2000	1	2		1.58805373	-0.01386784
	65.3000	1	2		1.58704731	-0.01401339
	65.4000	1	2		1.58604816	-0.01436700
	65.5000	1	2		1.58504306	-0.01453454
	65.6000	1	2		1.58404914	-0.01469940
	65.7000	1	2		1.58304947	-0.01503131
	65.8000	1	2		1.58205401	-0.01521518
	65.9000	1	2		1.58104964	-0.01546271
	66.0000	1	2		1.58005878	-0.01570297
	66.1000	1	2		1.57905328	-0.01591801
	66.2000	1	2		1.57805464	-0.01627246
	66.3000	1	2		1.57705314	-0.01647989
	66.4000	1	2		1.57604927	-0.01658984
	66.5000	1	2		1.57505074	-0.01692485
	66.6000	1	2		1.57404749	-0.01715492
	66.7000	1	2		1.57305418	-0.01731174
	66.8000	1	2		1.57205851	-0.01764853
	66.9000	1	2		1.57105403	-0.01793081
	67.0000	1	2		1.57005478	-0.01804994
	67.1000	1	2		1.56905235	-0.01838528
	67.2000	1	2		1.56805217	-0.01862188
	67.3000	1	2		1.56705476	-0.01886151
	67.4000	1	2		1.56605807	-0.01906174
	67.5000	1	2		1.56504980	-0.01940210
	67.6000	1	2		1.56405537	-0.01971840
	67.7000	1	2		1.56305160	-0.01989528
	67.8000	1	2		1.56205348	-0.02009002
	67.9000	1	2		1.56104675	-0.02037088
	68.0000	1	2		1.56005241	-0.02074104
	68.1000	1	2		1.55904455	-0.02078301
	68.2000	1	2		1.55805380	-0.02106836
	68.3000	1	2		1.55704943	-0.02142041
	68.4000	1	2		1.55606083	-0.02157032
	68.5000	1	2		1.55504877	-0.02175350
	68.6000	1	2		1.55405269	-0.02212602
	68.7000	1	2		1.55305180	-0.02248293
	68.8000	1	2		1.55205060	-0.02252777
	68.9000	1	2		1.55104346	-0.02290906
	69.0000	1	2		1.55004922	-0.02326657
	69.1000	1	2		1.54904485	-0.02346863
	69.2000	1	2		1.54804908	-0.02360808
	69.3000	1	2		1.54704593	-0.02406913
	69.4000	1	2		1.54605313	-0.02418702
	69.5000	1	2		1.54505265	-0.02451060
	69.6000	1	2		1.54406292	-0.02471865
	69.7000	1	2		1.54305117	-0.02509532
	69.8000	1	2		1.54205725	-0.02518864
	69.9000	1	2		1.54105676	-0.02552813
	70.0000	1	2		1.54007083	-0.02582060
	70.1000	1	2		1.53905365	-0.02600674
	70.2000	1	2		1.53806966	-0.02629954
	70.3000	1	2		1.53705944	-0.02661516
	70.4000	1	2		1.53606019	-0.02684387
	70.5000	1	2		1.53505489	-0.02710388
	70.6000	1	2		1.53406015	-0.02737348
	70.7000	1	2		1.53305270	-0.02767480
	70.8000	1	2		1.53206051	-0.02791187
	70.9000	1	2		1.53105778	-0.02823524
	71.0000	1	2		1.53006139	-0.02845488
	71.1000	1	2		1.52905804	-0.02881624
	71.2000	1	2		1.52806135	-0.02907296
	71.3000	1	2		1.52705626	-0.02926865
	71.4000	1	2		1.52606407	-0.02959864
	71.5000	1	2		1.52505683	-0.02975855
	71.6000	1	2		1.52406239	-0.03009888
	71.7000	1	2		1.52305463	-0.03048238
	71.8000	1	2		1.52206265	-0.03060282
	71.9000	1	2		1.52106729	-0.03099651
	72.0000	1	2		1.52007050	-0.03123437
	72.1000	1	2		1.51906387	-0.03147137
	72.2000	1	2		1.51806759	-0.03171273
	72.3000	1	2		1.51706147	-0.03204776
	72.4000	1	2		1.51607041	-0.03240636
	72.5000	1	2		1.51506645	-0.03254001
	72.6000	1	2		1.51406279	-0.03290513
	72.7000	1	2		1.51305975	-0.03313662
	72.8000	1	2		1.51205660	-0.03341123
	72.9000	1	2		1.51105704	-0.03372005
	73.0000	1	2		1.51007131	-0.03395973
	73.1000	1	2		1.50906324	-0.03427974
	73.2000	1	2		1.50806963	-0.03455069
	73.3000	1	2		1.50705849	-0.03490670
	73.4000	1	2		1.50606979	-0.03509738
	73.5000	1	2		1.50506224	-0.03546538
	73.6000	1	2		1.50406585	-0.03581316
	73.7000	1	2		1.50306629	-0.03595816
	73.8000	1	2		1.50205956	-0.03621274
	73.9000	1	2		1.50106778	-0.03661876
	74.0000	1	2		1.50006433	-0.03691966
	74.1000	1	2		1.49906231	-0.03704704
	74.2000	1	2		1.49807566	-0.03744666
	74.3000	1	2		1.49706575	-0.03780880
	74.4000	1	2		1.49606107	-0.03798061
	74.5000	1	2		1.49505915	-0.03825544
	74.6000	1	2		1.49406482	-0.03860169
	74.7000	1	2		1.49307151	-0.03893672
	74.8000	1	2		1.49206252	-0.03937091
	74.9000	1	2		1.49105804	-0.03939233
	75.0000	1	2		1.49006176	-0.03993516
	75.1000	1	2		1.48906804	-0.04003848
	75.2000	1	2		1.48806561	-0.04044276
	75.3000	1	2		1.48706759	-0.04063596
	75.4000	1	2		1.48607561	-0.04102028
	75.5000	1	2		1.48507287	-0.04125121
	75.6000	1	2		1.48406655	-0.04154778
	75.7000	1	2		1.48306617	-0.04185011
	75.8000	1	2		1.48207337	-0.04224552
	75.9000	1	2		1.48106090	-0.04254924
	76.0000	1	2		1.48006503	-0.04276581
	76.1000	1	2		1.47905850	-0.04312910
	76.2000	1	2		1.47806888	-0.04351849
	76.3000	1	2		1.47706204	-0.04363576
	76.4000	1	2		1.47607109	-0.04389464
	76.5000	1	2		1.47506374	-0.04428115
	76.6000	1	2		1.47407463	-0.04459385
	76.7000	1	2		1.47306646	-0.04483177
	76.8000	1	2		1.47207397	-0.04510281
	76.9000	1	2		1.47106273	-0.04553336
	77.0000	1	2		1.47003807	-0.04578199
	77.1000	1	2		1.46907170	-0.04604380
	77.2000	1	2		1.46807665	-0.04644860
	77.3000	1	2		1.46707269	-0.04667745
	77.4000	1	2		1.46607138	-0.04708108
	77.5000	1	2		1.46507356	-0.04737488
	77.6000	1	2		1.46406857	-0.04761841
	77.7000	1	2		1.46306358	-0.04800819
	77.8000	1	2		1.46207314	-0.04821257
	77.9000	1	2		1.46106897	-0.04857443
	78.0000	1	2		1.46007720	-0.04885990
	78.1000	1	2		1.45907272	-0.04924411
	78.2000	1	2		1.45807305	-0.04958079
	78.3000	1	2		1.45707360	-0.05008337
	78.4000	1	2		1.45608213	-0.05022147
	78.5000	1	2		1.45507355	-0.05055154
	78.6000	1	2		1.45407973	-0.05082879
	78.7000	1	2		1.45305937	-0.05104848
	78.8000	1	2		1.45206586	-0.05142320
	78.9000	1	2		1.45106107	-0.05171210
	79.0000	1	2		1.45007739	-0.05204129
	79.1000	1	2		1.44906738	-0.05240948
	79.2000	1	2		1.44807100	-0.05260161
	79.3000	1	2		1.44706560	-0.05313949
	79.4000	1	2		1.44606675	-0.05332067
	79.5000	1	2		1.44506535	-0.05373395
	79.6000	1	2		1.44407296	-0.05399786
	79.7000	1	2		1.44307196	-0.05430795
	79.8000	1	2		1.44207179	-0.05461925
	79.9000	1	2		1.44107008	-0.05491332
	80.0000	1	2		1.44007195	-0.05536360
	80.1000	1	2		1.43907198	-0.05575226
	80.2000	1	2		1.43807570	-0.05594505
	80.3000	1	2		1.43707255	-0.05621091
	80.4000	1	2		1.43607258	-0.05667272
	80.5000	1	2		1.43506984	-0.05703086
	80.6000	1	2		1.43407520	-0.05720837
	80.7000	1	2		1.43306878	-0.05761035
	80.8000	1	2		1.43208141	-0.05810364
	80.9000	1	2		1.43106607	-0.05837525
	81.0000	1	2		1.43008147	-0.05860264
	81.1000	1	2		1.42907012	-0.05896856
	81.2000	1	2		1.42807067	-0.05929503
	81.3000	1	2		1.42706701	-0.05958598
	81.4000	1	2		1.42607298	-0.06002378
	81.5000	1	2		1.42506983	-0.06040081
	81.6000	1	2		1.42406556	-0.06078800
	81.7000	1	2		1.42306385	-0.06106738
	81.8000	1	2		1.42206593	-0.06150078
	81.9000	1	2		1.42107180	-0.06182454
	82.0000	1	2		1.42007070	-0.06202654
	82.1000	1	2		1.41906438	-0.06243990
	82.2000	1	2		1.41806758	-0.06288425
	82.3000	1	2		1.41706587	-0.06310756
	82.4000	1	2		1.41607328	-0.06343540
	82.5000	1	2		1.41506992	-0.06387096
	82.6000	1	2		1.41407620	-0.06425315
	82.7000	1	2		1.41306855	-0.06444192
	82.8000	1	2		1.41207452	-0.06489243
	82.9000	1	2		1.41106646	-0.06530880
	83.0000	1	2		1.41007253	-0.06561881
	83.1000	1	2		1.40906785	-0.06596562
	83.2000	1	2		1.40807515	-0.06625318
	83.3000	1	2		1.40706934	-0.06681401
	83.4000	1	2		1.40607910	-0.06708134
	83.5000	1	2		1.40506551	-0.06742678
	83.6000	1	2		1.40407076	-0.06778624
	83.7000	1	2		1.40306669	-0.06816365
	83.8000	1	2		1.40207840	-0.06849282
	83.9000	1	2		1.40107546	-0.06893871
	84.0000	1	2		1.40008143	-0.06923821
	84.1000	1	2		1.39907419	-0.06966873
	84.2000	1	2		1.39807545	-0.06992505
	84.3000	1	2		1.39707507	-0.07036332
	84.4000	1	2		1.39607643	-0.07075046
	84.5000	1	2		1.39506939	-0.07102377
	84.6000	1	2		1.39407639	-0.07137856
	84.7000	1	2		1.39306986	-0.07191692
	84.8000	1	2		1.39207767	-0.07221686
	84.9000	1	2		1.39106726	-0.07251159
	85.0000	1	2		1.39007569	-0.07308370
	85.1000	1	2		1.38907367	-0.07346014
	85.2000	1	2		1.38807411	-0.07364610
	85.3000	1	2		1.38707045	-0.07410038
	85.4000	1	2		1.38609127	-0.07445557
	85.5000	1	2		1.38507583	-0.07476772
	85.6000	1	2		1.38407873	-0.07506016
	85.7000	1	2		1.38307333	-0.07563918
	85.8000	1	2		1.38207889	-0.07586987
	85.9000	1	2		1.38108343	-0.07626866
	86.0000	1	2		1.38008448	-0.07676349
	86.1000	1	2		1.37908062	-0.07718294
	86.2000	1	2		1.37808301	-0.07761481
	86.3000	1	2		1.37708037	-0.07781147
	86.4000	1	2		1.37607794	-0.07833461
	86.5000	1	2		1.37507306	-0.07868522
	86.6000	1	2		1.37407831	-0.07903265
	86.7000	1	2		1.37307742	-0.07946269
	86.8000	1	2		1.37208155	-0.07991046
	86.9000	1	2		1.37108045	-0.08025017
	87.0000	1	2		1.37008007	-0.08066324
	87.1000	1	2		1.36907743	-0.08109639
	87.2000	1	2		1.36808013	-0.08140321
	87.3000	1	2		1.36708057	-0.08183734
	87.4000	1	2		1.36607742	-0.08228780
	87.5000	1	2		1.36507325	-0.08267540
	87.6000	1	2		1.36408373	-0.08325783
	87.7000	1	2		1.36307372	-0.08348795
	87.8000	1	2		1.36208584	-0.08398229
	87.9000	1	2		1.36107665	-0.08431183
	88.0000	1	2		1.36008241	-0.08466842
	88.1000	1	2		1.35907906	-0.08511010
	88.2000	1	2		1.35808585	-0.08549349
	88.3000	1	2		1.35707369	-0.08596760
	88.4000	1	2		1.35607895	-0.08633693
	88.5000	1	2		1.35507785	-0.08675078
	88.6000	1	2		1.35408157	-0.08715034
	88.7000	1	2		1.35307596	-0.08747975
	88.8000	1	2		1.35208347	-0.08795829
	88.9000	1	2		1.35107848	-0.08845285
	88.9910	1	2		1.35017522	-0.08894567
	89.0000	1	2		1.35008537	-0.08890336
	89.0010	1	2		1.35007574	-0.08891639
