# Supplementary material for: Hyaluronic Acid Enhances the Mechanical Properties of Tissue-Engineered Cartilage Constructs
Source: PLoS One. 2014 Dec 1;9(12):e113216. doi: 10.1371/journal.pone.0113216 (PMC4249877; doi:10.1371/journal.pone.0113216)
Supplement: Dataset S1 — Raw data from hydrogel constructs. Data on wet weight, dry weight, compressive modulus, DNA content, and GAG content are provided in a spreadsheet for all analysed hydrogel constructs. Additionally, raw data from mechanical compression tests (time, displacement, and load) are provided. (ZIP) [file pone.0113216.s004.zip › Data/Mechanical testing/Microtester/Day 1/G1 P1 M1 ramp.csv]

G1 P1 M1 10Dec2013
Notes	Time	Sequence	Block	Cycle	5800:Extension mm	5800:5N_Load_Cell N
Test Started : 12/10/2013 10:41:34 AM	4.0020	1	2		2.19971453	-0.00002409
	4.1000	1	2		2.19922873	-0.00022571
	4.2000	1	2		2.19803749	-0.00016892
	4.3000	1	2		2.19698169	-0.00017009
	4.3260	1	2		2.19671697	0.00010861
	4.4000	1	2		2.19596605	-0.00017349
	4.5000	1	2		2.19496966	-0.00020469
	4.6000	1	2		2.19397512	-0.00015364
	4.7000	1	2		2.19296583	-0.00026182
	4.8000	1	2		2.19197825	-0.00022800
	4.9000	1	2		2.19097777	-0.00006573
	5.0000	1	2		2.18998077	-0.00021706
	5.1000	1	2		2.18897537	-0.00010357
	5.2000	1	2		2.18797837	-0.00023189
	5.3000	1	2		2.18697666	-0.00015260
	5.4000	1	2		2.18597679	-0.00005841
	5.5000	1	2		2.18497283	-0.00019169
	5.6000	1	2		2.18397234	-0.00006892
	5.7000	1	2		2.18297719	-0.00007379
	5.8000	1	2		2.18197035	-0.00022448
	5.9000	1	2		2.18097704	-0.00012700
	6.0000	1	2		2.17996959	-0.00002217
	6.1000	1	2		2.17897628	-0.00008656
	6.2000	1	2		2.17797170	-0.00031611
	6.3000	1	2		2.17698023	-0.00022487
	6.4000	1	2		2.17597565	-0.00002678
	6.5000	1	2		2.17498951	-0.00030961
	6.6000	1	2		2.17398186	-0.00009669
	6.7000	1	2		2.17298302	-0.00000160
	6.8000	1	2		2.17197454	-0.00008223
	6.9000	1	2		2.17098308	-0.00012807
	7.0000	1	2		2.16997645	0.00000225
	7.1000	1	2		2.16898211	-0.00006848
	7.2000	1	2		2.16798060	-0.00017444
	7.3000	1	2		2.16698873	-0.00014324
	7.4000	1	2		2.16598189	-0.00013475
	7.5000	1	2		2.16499268	-0.00021542
	7.6000	1	2		2.16397642	-0.00015823
	7.7000	1	2		2.16298413	-0.00015846
	7.8000	1	2		2.16198324	-0.00006859
	7.9000	1	2		2.16099218	-0.00023118
	8.0000	1	2		2.15998801	-0.00010866
	8.1000	1	2		2.15898958	-0.00018334
	8.2000	1	2		2.15798397	-0.00017370
	8.3000	1	2		2.15699517	-0.00024585
	8.4000	1	2		2.15598444	-0.00007503
	8.5000	1	2		2.15498724	-0.00015938
	8.6000	1	2		2.15397999	-0.00022680
	8.7000	1	2		2.15298525	-0.00015825
	8.8000	1	2		2.15198518	-0.00018505
	8.9000	1	2		2.15098900	-0.00029266
	9.0000	1	2		2.14999036	-0.00019429
	9.1000	1	2		2.14898946	-0.00017843
	9.2000	1	2		2.14799144	-0.00015907
	9.3000	1	2		2.14698481	-0.00027133
	9.4000	1	2		2.14598310	-0.00006532
	9.5000	1	2		2.14498671	-0.00029410
	9.6000	1	2		2.14398111	-0.00014280
	9.7000	1	2		2.14298657	-0.00025036
	9.8000	1	2		2.14198691	-0.00009775
	9.9000	1	2		2.14099011	-0.00022747
	10.0000	1	2		2.13999311	-0.00011699
	10.1000	1	2		2.13898976	-0.00009357
	10.2000	1	2		2.13798518	-0.00028025
	10.3000	1	2		2.13699617	-0.00006044
	10.4000	1	2		2.13599262	-0.00020633
	10.5000	1	2		2.13499131	-0.00024557
	10.6000	1	2		2.13398960	-0.00022797
	10.7000	1	2		2.13299383	-0.00011979
	10.8000	1	2		2.13198433	-0.00024886
	10.9000	1	2		2.13099041	-0.00025595
	11.0000	1	2		2.12998255	-0.00020301
	11.1000	1	2		2.12899211	-0.00014497
	11.2000	1	2		2.12798425	-0.00015529
	11.3000	1	2		2.12699196	-0.00010596
	11.4000	1	2		2.12598451	-0.00021777
	11.5000	1	2		2.12498628	-0.00033400
	11.6000	1	2		2.12398478	-0.00029837
	11.7000	1	2		2.12298429	-0.00021765
	11.8000	1	2		2.12198279	-0.00015602
	11.9000	1	2		2.12099152	-0.00025389
	12.0000	1	2		2.11997485	-0.00015281
	12.1000	1	2		2.11898769	-0.00028638
	12.2000	1	2		2.11797532	-0.00024127
	12.3000	1	2		2.11697996	-0.00020411
	12.4000	1	2		2.11597969	-0.00022640
	12.5000	1	2		2.11497695	-0.00019127
	12.6000	1	2		2.11397913	-0.00010756
	12.7000	1	2		2.11298275	-0.00013032
	12.8000	1	2		2.11197653	-0.00022693
	12.9000	1	2		2.11097953	-0.00009880
	13.0000	1	2		2.10997925	-0.00030772
	13.1000	1	2		2.10897692	-0.00027019
	13.2000	1	2		2.10798300	-0.00024836
	13.3000	1	2		2.10698374	-0.00014652
	13.4000	1	2		2.10598306	-0.00024382
	13.5000	1	2		2.10498892	-0.00033838
	13.6000	1	2		2.10398742	-0.00014582
	13.7000	1	2		2.10298755	-0.00035885
	13.8000	1	2		2.10199096	-0.00035722
	13.9000	1	2		2.10099232	-0.00038307
	14.0000	1	2		2.09999245	-0.00031123
	14.1000	1	2		2.09898931	-0.00020274
	14.2000	1	2		2.09799149	-0.00016425
	14.3000	1	2		2.09699080	-0.00015954
	14.4000	1	2		2.09598602	-0.00028329
	14.5000	1	2		2.09498205	-0.00042531
	14.6000	1	2		2.09398403	-0.00027922
	14.7000	1	2		2.09298559	-0.00021353
	14.8000	1	2		2.09198388	-0.00038512
	14.9000	1	2		2.09098832	-0.00030842
	15.0000	1	2		2.08999275	-0.00034131
	15.1000	1	2		2.08898981	-0.00028503
	15.2000	1	2		2.08798789	-0.00028763
	15.3000	1	2		2.08698741	-0.00023071
	15.4000	1	2		2.08599164	-0.00021245
	15.5000	1	2		2.08499013	-0.00032810
	15.6000	1	2		2.08399170	-0.00016713
	15.7000	1	2		2.08298917	-0.00028284
	15.8000	1	2		2.08198950	-0.00021369
	15.9000	1	2		2.08099066	-0.00022587
	16.0000	1	2		2.07998629	-0.00018473
	16.1000	1	2		2.07898683	-0.00025714
	16.2000	1	2		2.07798204	-0.00035222
	16.3000	1	2		2.07698525	-0.00020401
	16.4000	1	2		2.07598395	-0.00034809
	16.5000	1	2		2.07498879	-0.00028664
	16.6000	1	2		2.07398237	-0.00033317
	16.7000	1	2		2.07298700	-0.00018885
	16.8000	1	2		2.07199349	-0.00040600
	16.9000	1	2		2.07098747	-0.00031591
	17.0000	1	2		2.06998535	-0.00033334
	17.1000	1	2		2.06898589	-0.00031963
	17.2000	1	2		2.06798377	-0.00018915
	17.3000	1	2		2.06698882	-0.00035016
	17.4000	1	2		2.06597379	-0.00033855
	17.5000	1	2		2.06498847	-0.00016447
	17.6000	1	2		2.06398000	-0.00031372
	17.7000	1	2		2.06298874	-0.00026364
	17.8000	1	2		2.06199153	-0.00049575
	17.9000	1	2		2.06098162	-0.00039941
	18.0000	1	2		2.05998811	-0.00023885
	18.1000	1	2		2.05898824	-0.00032261
	18.2000	1	2		2.05799247	-0.00039800
	18.3000	1	2		2.05698686	-0.00031130
	18.4000	1	2		2.05598638	-0.00033965
	18.5000	1	2		2.05499553	-0.00037155
	18.6000	1	2		2.05399832	-0.00022505
	18.7000	1	2		2.05298944	-0.00040265
	18.8000	1	2		2.05198589	-0.00027728
	18.9000	1	2		2.05099053	-0.00026447
	19.0000	1	2		2.04999435	-0.00026243
	19.1000	1	2		2.04899468	-0.00036968
	19.2000	1	2		2.04799215	-0.00035796
	19.3000	1	2		2.04699310	-0.00042215
	19.4000	1	2		2.04599078	-0.00034509
	19.5000	1	2		2.04500095	-0.00042233
	19.6000	1	2		2.04398961	-0.00029590
	19.7000	1	2		2.04299629	-0.00039959
	19.8000	1	2		2.04199171	-0.00034738
	19.9000	1	2		2.04100475	-0.00032634
	20.0000	1	2		2.03999813	-0.00040601
	20.1000	1	2		2.03900051	-0.00038816
	20.2000	1	2		2.03799265	-0.00021027
	20.3000	1	2		2.03699791	-0.00029063
	20.4000	1	2		2.03600173	-0.00045136
	20.5000	1	2		2.03500637	-0.00029266
	20.6000	1	2		2.03399359	-0.00030461
	20.7000	1	2		2.03300069	-0.00032064
	20.8000	1	2		2.03200021	-0.00044076
	20.9000	1	2		2.03100628	-0.00027077
	21.0000	1	2		2.02999309	-0.00041806
	21.1000	1	2		2.02898933	-0.00039265
	21.2000	1	2		2.02798947	-0.00024445
	21.3000	1	2		2.02699738	-0.00030572
	21.4000	1	2		2.02600079	-0.00055167
	21.5000	1	2		2.02500134	-0.00045901
	21.6000	1	2		2.02399901	-0.00031789
	21.7000	1	2		2.02299955	-0.00036774
	21.8000	1	2		2.02199661	-0.00042201
	21.9000	1	2		2.02100289	-0.00040316
	22.0000	1	2		2.02000568	-0.00046884
	22.1000	1	2		2.01899844	-0.00064179
	22.2000	1	2		2.01800247	-0.00059667
	22.3000	1	2		2.01700219	-0.00046142
	22.4000	1	2		2.01599617	-0.00036551
	22.5000	1	2		2.01499385	-0.00027304
	22.6000	1	2		2.01400197	-0.00045360
	22.7000	1	2		2.01300640	-0.00042158
	22.8000	1	2		2.01199977	-0.00046476
	22.9000	1	2		2.01099724	-0.00046322
	23.0000	1	2		2.00999553	-0.00047016
	23.1000	1	2		2.00900324	-0.00036364
	23.2000	1	2		2.00799375	-0.00041166
	23.3000	1	2		2.00700146	-0.00050796
	23.4000	1	2		2.00600467	-0.00046990
	23.5000	1	2		2.00501135	-0.00049709
	23.6000	1	2		2.00401292	-0.00052856
	23.7000	1	2		2.00301080	-0.00054849
	23.8000	1	2		2.00200396	-0.00042439
	23.9000	1	2		2.00101024	-0.00050530
	24.0000	1	2		2.00000833	-0.00049014
	24.1000	1	2		1.99901071	-0.00042445
	24.2000	1	2		1.99799958	-0.00040210
	24.3000	1	2		1.99701057	-0.00043283
	24.4000	1	2		1.99600209	-0.00047135
	24.5000	1	2		1.99500817	-0.00038054
	24.6000	1	2		1.99399990	-0.00054976
	24.7000	1	2		1.99300761	-0.00054686
	24.8000	1	2		1.99199197	-0.00046974
	24.9000	1	2		1.99100849	-0.00047629
	25.0000	1	2		1.99000207	-0.00031235
	25.1000	1	2		1.98900875	-0.00044648
	25.2000	1	2		1.98800110	-0.00056012
	25.3000	1	2		1.98700349	-0.00056468
	25.4000	1	2		1.98599645	-0.00058243
	25.5000	1	2		1.98500293	-0.00040294
	25.6000	1	2		1.98400265	-0.00055837
	25.7000	1	2		1.98300012	-0.00045849
	25.8000	1	2		1.98199329	-0.00049519
	25.9000	1	2		1.98100387	-0.00047822
	26.0000	1	2		1.97999786	-0.00045289
	26.1000	1	2		1.97899963	-0.00039989
	26.2000	1	2		1.97799423	-0.00057100
	26.3000	1	2		1.97700091	-0.00060796
	26.4000	1	2		1.97599695	-0.00040269
	26.5000	1	2		1.97500548	-0.00060752
	26.6000	1	2		1.97400234	-0.00059146
	26.7000	1	2		1.97300595	-0.00039259
	26.8000	1	2		1.97200076	-0.00041488
	26.9000	1	2		1.97100437	-0.00045960
	27.0000	1	2		1.97000163	-0.00045029
	27.1000	1	2		1.96900689	-0.00053830
	27.2000	1	2		1.96800067	-0.00059319
	27.3000	1	2		1.96701228	-0.00057980
	27.4000	1	2		1.96600196	-0.00045213
	27.5000	1	2		1.96500701	-0.00046293
	27.6000	1	2		1.96401021	-0.00044231
	27.7000	1	2		1.96300830	-0.00049409
	27.8000	1	2		1.96200146	-0.00052825
	27.9000	1	2		1.96100815	-0.00062081
	28.0000	1	2		1.95999599	-0.00074561
	28.1000	1	2		1.95900309	-0.00051782
	28.2000	1	2		1.95799502	-0.00063531
	28.3000	1	2		1.95700847	-0.00057296
	28.4000	1	2		1.95600512	-0.00057742
	28.5000	1	2		1.95500648	-0.00034584
	28.6000	1	2		1.95400354	-0.00056988
	28.7000	1	2		1.95301556	-0.00061326
	28.8000	1	2		1.95200750	-0.00061402
	28.9000	1	2		1.95101193	-0.00066884
	29.0000	1	2		1.95001063	-0.00063390
	29.1000	1	2		1.94901076	-0.00059883
	29.2000	1	2		1.94801069	-0.00046290
	29.3000	1	2		1.94701102	-0.00065043
	29.4000	1	2		1.94600829	-0.00054223
	29.5000	1	2		1.94501149	-0.00062809
	29.6000	1	2		1.94400773	-0.00052819
	29.7000	1	2		1.94300807	-0.00077112
	29.8000	1	2		1.94199345	-0.00059457
	29.9000	1	2		1.94100239	-0.00057013
	30.0000	1	2		1.94000314	-0.00056508
	30.1000	1	2		1.93899917	-0.00046961
	30.2000	1	2		1.93800238	-0.00061648
	30.3000	1	2		1.93700558	-0.00051868
	30.4000	1	2		1.93600264	-0.00070232
	30.5000	1	2		1.93500298	-0.00047483
	30.6000	1	2		1.93400045	-0.00062121
	30.7000	1	2		1.93300693	-0.00048811
	30.8000	1	2		1.93200358	-0.00062738
	30.9000	1	2		1.93100884	-0.00051829
	31.0000	1	2		1.93000610	-0.00049270
	31.1000	1	2		1.92900029	-0.00058314
	31.2000	1	2		1.92799755	-0.00043176
	31.3000	1	2		1.92700322	-0.00059511
	31.4000	1	2		1.92600478	-0.00061413
	31.5000	1	2		1.92500532	-0.00063324
	31.6000	1	2		1.92400484	-0.00069625
	31.7000	1	2		1.92300088	-0.00050787
	31.8000	1	2		1.92200183	-0.00048318
	31.9000	1	2		1.92101323	-0.00064222
	32.0000	1	2		1.92000578	-0.00049918
	32.1000	1	2		1.91901001	-0.00058239
	32.2000	1	2		1.91800994	-0.00064209
	32.3000	1	2		1.91701212	-0.00073634
	32.4000	1	2		1.91601246	-0.00060328
	32.5000	1	2		1.91501095	-0.00066566
	32.6000	1	2		1.91400637	-0.00060004
	32.7000	1	2		1.91301080	-0.00054395
	32.8000	1	2		1.91200950	-0.00064706
	32.9000	1	2		1.91100861	-0.00074315
	33.0000	1	2		1.91000833	-0.00073194
	33.1000	1	2		1.90900682	-0.00064858
	33.2000	1	2		1.90801085	-0.00063409
	33.3000	1	2		1.90700668	-0.00057796
	33.4000	1	2		1.90601029	-0.00063471
	33.5000	1	2		1.90500817	-0.00054608
	33.6000	1	2		1.90400994	-0.00070025
	33.7000	1	2		1.90300495	-0.00070487
	33.8000	1	2		1.90200549	-0.00066018
	33.9000	1	2		1.90100296	-0.00068351
	34.0000	1	2		1.90000945	-0.00064177
	34.1000	1	2		1.89900712	-0.00062943
	34.2000	1	2		1.89800479	-0.00055464
	34.3000	1	2		1.89700534	-0.00073172
	34.4000	1	2		1.89601284	-0.00073666
	34.5000	1	2		1.89500806	-0.00075952
	34.6000	1	2		1.89400512	-0.00066624
	34.7000	1	2		1.89301078	-0.00065148
	34.8000	1	2		1.89200641	-0.00065292
	34.9000	1	2		1.89100900	-0.00059278
	35.0000	1	2		1.89001507	-0.00066188
	35.1000	1	2		1.88901172	-0.00071603
	35.2000	1	2		1.88801308	-0.00058893
	35.3000	1	2		1.88701567	-0.00072637
	35.4000	1	2		1.88600679	-0.00069555
	35.5000	1	2		1.88501266	-0.00070641
	35.6000	1	2		1.88401279	-0.00066895
	35.7000	1	2		1.88301415	-0.00062911
	35.8000	1	2		1.88201613	-0.00070598
	35.9000	1	2		1.88101503	-0.00079373
	36.0000	1	2		1.88000656	-0.00072793
	36.1000	1	2		1.87900566	-0.00069203
	36.2000	1	2		1.87800744	-0.00058368
	36.3000	1	2		1.87701494	-0.00075182
	36.4000	1	2		1.87601098	-0.00066558
	36.5000	1	2		1.87501972	-0.00066218
	36.6000	1	2		1.87401165	-0.00064126
	36.7000	1	2		1.87301670	-0.00070832
	36.8000	1	2		1.87201212	-0.00066372
	36.9000	1	2		1.87101471	-0.00072424
	37.0000	1	2		1.87001218	-0.00072644
	37.1000	1	2		1.86901846	-0.00082903
	37.2000	1	2		1.86800917	-0.00063465
	37.3000	1	2		1.86700786	-0.00077182
	37.4000	1	2		1.86600595	-0.00066488
	37.5000	1	2		1.86501632	-0.00066114
	37.6000	1	2		1.86401359	-0.00067001
	37.7000	1	2		1.86300860	-0.00079939
	37.8000	1	2		1.86200586	-0.00083204
	37.9000	1	2		1.86101521	-0.00073223
	38.0000	1	2		1.86001494	-0.00064524
	38.1000	1	2		1.85900994	-0.00081982
	38.2000	1	2		1.85800782	-0.00068110
	38.3000	1	2		1.85701267	-0.00056763
	38.4000	1	2		1.85601464	-0.00076872
	38.5000	1	2		1.85501949	-0.00065309
	38.6000	1	2		1.85401614	-0.00060939
	38.7000	1	2		1.85301422	-0.00074233
	38.8000	1	2		1.85200452	-0.00086590
	38.9000	1	2		1.85101285	-0.00085140
	39.0000	1	2		1.85001277	-0.00079358
	39.1000	1	2		1.84902110	-0.00072627
	39.2000	1	2		1.84801591	-0.00068362
	39.3000	1	2		1.84701542	-0.00070205
	39.4000	1	2		1.84601002	-0.00086031
	39.5000	1	2		1.84501774	-0.00092249
	39.6000	1	2		1.84401029	-0.00070643
	39.7000	1	2		1.84301267	-0.00077005
	39.8000	1	2		1.84201260	-0.00079094
	39.9000	1	2		1.84102093	-0.00082375
	40.0000	1	2		1.84001102	-0.00076195
	40.1000	1	2		1.83901300	-0.00083241
	40.2000	1	2		1.83800965	-0.00076098
	40.3000	1	2		1.83701367	-0.00072964
	40.4000	1	2		1.83601565	-0.00087542
	40.5000	1	2		1.83501742	-0.00081371
	40.6000	1	2		1.83400874	-0.00092474
	40.7000	1	2		1.83301789	-0.00078759
	40.8000	1	2		1.83201945	-0.00078481
	40.9000	1	2		1.83102040	-0.00072812
	41.0000	1	2		1.83001603	-0.00082622
	41.1000	1	2		1.82901760	-0.00088186
	41.2000	1	2		1.82801158	-0.00078373
	41.3000	1	2		1.82701602	-0.00082747
	41.4000	1	2		1.82601041	-0.00085280
	41.5000	1	2		1.82501997	-0.00078422
	41.6000	1	2		1.82402112	-0.00090365
	41.7000	1	2		1.82301572	-0.00084434
	41.8000	1	2		1.82200971	-0.00096962
	41.9000	1	2		1.82102275	-0.00089418
	42.0000	1	2		1.82001243	-0.00083318
	42.1000	1	2		1.81902179	-0.00078766
	42.2000	1	2		1.81800942	-0.00081930
	42.3000	1	2		1.81702225	-0.00094668
	42.4000	1	2		1.81601358	-0.00083474
	42.5000	1	2		1.81502129	-0.00077203
	42.6000	1	2		1.81401753	-0.00077750
	42.7000	1	2		1.81301868	-0.00091841
	42.8000	1	2		1.81201328	-0.00087442
	42.9000	1	2		1.81101075	-0.00085467
	43.0000	1	2		1.81001642	-0.00089066
	43.1000	1	2		1.80901880	-0.00083837
	43.2000	1	2		1.80801197	-0.00079032
	43.3000	1	2		1.80701354	-0.00077275
	43.4000	1	2		1.80601305	-0.00080105
	43.5000	1	2		1.80502036	-0.00091239
	43.6000	1	2		1.80401741	-0.00097670
	43.7000	1	2		1.80302410	-0.00099919
	43.8000	1	2		1.80201604	-0.00083791
	43.9000	1	2		1.80102867	-0.00087838
	44.0000	1	2		1.80001692	-0.00091138
	44.1000	1	2		1.79901418	-0.00084693
	44.2000	1	2		1.79801985	-0.00099087
	44.3000	1	2		1.79702428	-0.00089793
	44.4000	1	2		1.79601437	-0.00090539
	44.5000	1	2		1.79501881	-0.00092128
	44.6000	1	2		1.79401402	-0.00085431
	44.7000	1	2		1.79301252	-0.00098103
	44.8000	1	2		1.79201408	-0.00084053
	44.9000	1	2		1.79101483	-0.00108984
	45.0000	1	2		1.79001537	-0.00086447
	45.1000	1	2		1.78902165	-0.00084355
	45.2000	1	2		1.78801789	-0.00108127
	45.3000	1	2		1.78701167	-0.00112217
	45.4000	1	2		1.78601487	-0.00103281
	45.5000	1	2		1.78501951	-0.00101858
	45.6000	1	2		1.78401186	-0.00097419
	45.7000	1	2		1.78301568	-0.00089409
	45.8000	1	2		1.78201479	-0.00095270
	45.9000	1	2		1.78101799	-0.00107047
	46.0000	1	2		1.78001649	-0.00099570
	46.1000	1	2		1.77901498	-0.00096504
	46.2000	1	2		1.77801327	-0.00103539
	46.3000	1	2		1.77701668	-0.00120194
	46.4000	1	2		1.77601906	-0.00106059
	46.5000	1	2		1.77501612	-0.00088224
	46.6000	1	2		1.77401564	-0.00089296
	46.7000	1	2		1.77301680	-0.00091136
	46.8000	1	2		1.77201509	-0.00096446
	46.9000	1	2		1.77101501	-0.00106772
	47.0000	1	2		1.77001719	-0.00106711
	47.1000	1	2		1.76901937	-0.00111380
	47.2000	1	2		1.76801971	-0.00105427
	47.3000	1	2		1.76701923	-0.00107136
	47.4000	1	2		1.76602223	-0.00109846
	47.5000	1	2		1.76502134	-0.00104930
	47.6000	1	2		1.76402393	-0.00106588
	47.7000	1	2		1.76302099	-0.00115486
	47.8000	1	2		1.76202050	-0.00109502
	47.9000	1	2		1.76102309	-0.00110898
	48.0000	1	2		1.76001831	-0.00119610
	48.1000	1	2		1.75902418	-0.00117811
	48.2000	1	2		1.75801509	-0.00113024
	48.3000	1	2		1.75702198	-0.00114398
	48.4000	1	2		1.75602068	-0.00128658
	48.5000	1	2		1.75502225	-0.00122615
	48.6000	1	2		1.75401603	-0.00118750
	48.7000	1	2		1.75302436	-0.00130514
	48.8000	1	2		1.75202838	-0.00119701
	48.9000	1	2		1.75102872	-0.00136712
	49.0000	1	2		1.75002147	-0.00128804
	49.1000	1	2		1.74903349	-0.00127826
	49.2000	1	2		1.74802829	-0.00122862
	49.3000	1	2		1.74702699	-0.00128647
	49.4000	1	2		1.74602344	-0.00131415
	49.5000	1	2		1.74503176	-0.00134135
	49.6000	1	2		1.74402329	-0.00132451
	49.7000	1	2		1.74303121	-0.00151085
	49.8000	1	2		1.74202356	-0.00136855
	49.9000	1	2		1.74102225	-0.00143315
	50.0000	1	2		1.74002075	-0.00148280
	50.1000	1	2		1.73902784	-0.00152176
	50.2000	1	2		1.73802244	-0.00141194
	50.3000	1	2		1.73702729	-0.00151437
	50.4000	1	2		1.73601800	-0.00158704
	50.5000	1	2		1.73502612	-0.00138322
	50.6000	1	2		1.73402769	-0.00155662
	50.7000	1	2		1.73302474	-0.00160658
	50.8000	1	2		1.73202406	-0.00156255
	50.9000	1	2		1.73103484	-0.00169165
	51.0000	1	2		1.73003170	-0.00183945
	51.1000	1	2		1.72902548	-0.00170650
	51.2000	1	2		1.72802459	-0.00167810
	51.3000	1	2		1.72702226	-0.00175498
	51.4000	1	2		1.72602772	-0.00201690
	51.5000	1	2		1.72503236	-0.00178952
	51.6000	1	2		1.72402224	-0.00189396
	51.7000	1	2		1.72302402	-0.00190922
	51.8000	1	2		1.72201882	-0.00195452
	51.9000	1	2		1.72102858	-0.00199770
	52.0000	1	2		1.72002646	-0.00222529
	52.1000	1	2		1.71903172	-0.00227993
	52.2000	1	2		1.71802457	-0.00209158
	52.3000	1	2		1.71703936	-0.00222702
	52.4000	1	2		1.71603150	-0.00236783
	52.5000	1	2		1.71503091	-0.00231824
	52.6000	1	2		1.71402900	-0.00232495
	52.7000	1	2		1.71303876	-0.00256976
	52.8000	1	2		1.71203080	-0.00279892
	52.9000	1	2		1.71102335	-0.00254260
	53.0000	1	2		1.71002246	-0.00276178
	53.1000	1	2		1.70902791	-0.00283976
	53.2000	1	2		1.70802467	-0.00270979
	53.3000	1	2		1.70702377	-0.00276386
	53.4000	1	2		1.70602821	-0.00294372
	53.5000	1	2		1.70503029	-0.00297328
	53.6000	1	2		1.70402530	-0.00289695
	53.7000	1	2		1.70302799	-0.00307797
	53.8000	1	2		1.70202474	-0.00319017
	53.9000	1	2		1.70103184	-0.00314354
	54.0000	1	2		1.70003156	-0.00321530
	54.1000	1	2		1.69902903	-0.00350186
	54.2000	1	2		1.69803070	-0.00353733
	54.3000	1	2		1.69703913	-0.00354406
	54.4000	1	2		1.69603096	-0.00368731
	54.5000	1	2		1.69503140	-0.00379796
	54.6000	1	2		1.69402467	-0.00385014
	54.7000	1	2		1.69302890	-0.00382900
	54.8000	1	2		1.69203190	-0.00401054
	54.9000	1	2		1.69103111	-0.00406671
	55.0000	1	2		1.69002704	-0.00418374
	55.1000	1	2		1.68902871	-0.00420673
	55.2000	1	2		1.68803222	-0.00443761
	55.3000	1	2		1.68702611	-0.00449812
	55.4000	1	2		1.68603126	-0.00457190
	55.5000	1	2		1.68503385	-0.00470235
	55.6000	1	2		1.68402712	-0.00474590
	55.7000	1	2		1.68303862	-0.00486816
	55.8000	1	2		1.68202595	-0.00481199
	55.9000	1	2		1.68103469	-0.00519194
	56.0000	1	2		1.68003328	-0.00521176
	56.1000	1	2		1.67902102	-0.00533315
	56.2000	1	2		1.67802668	-0.00537623
	56.3000	1	2		1.67703142	-0.00553293
	56.4000	1	2		1.67602777	-0.00580068
	56.5000	1	2		1.67502780	-0.00572666
	56.6000	1	2		1.67403069	-0.00586699
	56.7000	1	2		1.67303185	-0.00597020
	56.8000	1	2		1.67203178	-0.00590867
	56.9000	1	2		1.67103201	-0.00625625
	57.0000	1	2		1.67003020	-0.00650873
	57.1000	1	2		1.66903699	-0.00647987
	57.2000	1	2		1.66803476	-0.00655054
	57.3000	1	2		1.66704033	-0.00673410
	57.4000	1	2		1.66603974	-0.00689063
	57.5000	1	2		1.66503875	-0.00695390
	57.6000	1	2		1.66403376	-0.00719108
	57.7000	1	2		1.66303133	-0.00719588
	57.8000	1	2		1.66202746	-0.00739346
	57.9000	1	2		1.66104634	-0.00763052
	58.0000	1	2		1.66004863	-0.00774139
	58.1000	1	2		1.65904620	-0.00770953
	58.2000	1	2		1.65804305	-0.00790669
	58.3000	1	2		1.65704472	-0.00813169
	58.4000	1	2		1.65604618	-0.00817783
	58.5000	1	2		1.65504488	-0.00841875
	58.6000	1	2		1.65403999	-0.00837476
	58.7000	1	2		1.65305293	-0.00872696
	58.8000	1	2		1.65204600	-0.00884673
	58.9000	1	2		1.65104387	-0.00903532
	59.0000	1	2		1.65004513	-0.00907759
	59.1000	1	2		1.64905326	-0.00924367
	59.2000	1	2		1.64804806	-0.00935914
	59.3000	1	2		1.64705106	-0.00941494
	59.4000	1	2		1.64605058	-0.00965946
	59.5000	1	2		1.64505081	-0.00991421
	59.6000	1	2		1.64404439	-0.01000885
	59.7000	1	2		1.64304811	-0.01010499
	59.8000	1	2		1.64204937	-0.01013730
	59.9000	1	2		1.64104786	-0.01032291
	60.0000	1	2		1.64004973	-0.01052534
	60.1000	1	2		1.63905058	-0.01057431
	60.2000	1	2		1.63804344	-0.01080379
	60.3000	1	2		1.63704910	-0.01092250
	60.4000	1	2		1.63604749	-0.01112925
	60.5000	1	2		1.63504937	-0.01135100
	60.6000	1	2		1.63404663	-0.01142148
	60.7000	1	2		1.63305045	-0.01151429
	60.8000	1	2		1.63205192	-0.01162409
	60.9000	1	2		1.63105379	-0.01195256
	61.0000	1	2		1.63005095	-0.01199247
	61.1000	1	2		1.62905149	-0.01212719
	61.2000	1	2		1.62804589	-0.01235279
	61.3000	1	2		1.62704561	-0.01238286
	61.4000	1	2		1.62604287	-0.01270466
	61.5000	1	2		1.62505182	-0.01291764
	61.6000	1	2		1.62404754	-0.01281736
	61.7000	1	2		1.62304952	-0.01305021
	61.8000	1	2		1.62204934	-0.01320496
	61.9000	1	2		1.62105470	-0.01335836
	62.0000	1	2		1.62004571	-0.01350611
	62.1000	1	2		1.61905435	-0.01380164
	62.2000	1	2		1.61805008	-0.01391564
	62.3000	1	2		1.61705533	-0.01392686
	62.4000	1	2		1.61605434	-0.01415926
	62.5000	1	2		1.61505775	-0.01433589
	62.6000	1	2		1.61405532	-0.01458123
	62.7000	1	2		1.61305443	-0.01467061
	62.8000	1	2		1.61205486	-0.01488706
	62.9000	1	2		1.61105674	-0.01497612
	63.0000	1	2		1.61005185	-0.01509864
	63.1000	1	2		1.60905198	-0.01519383
	63.2000	1	2		1.60805345	-0.01526854
	63.3000	1	2		1.60705061	-0.01567269
	63.4000	1	2		1.60605422	-0.01562057
	63.5000	1	2		1.60505640	-0.01596629
	63.6000	1	2		1.60405162	-0.01626201
	63.7000	1	2		1.60305739	-0.01618794
	63.8000	1	2		1.60205608	-0.01630840
	63.9000	1	2		1.60106134	-0.01663013
	64.0000	1	2		1.60005522	-0.01664427
	64.1000	1	2		1.59906160	-0.01674576
	64.2000	1	2		1.59805456	-0.01722037
	64.3000	1	2		1.59705603	-0.01731075
	64.4000	1	2		1.59605298	-0.01713648
	64.5000	1	2		1.59505772	-0.01753910
	64.6000	1	2		1.59405734	-0.01786441
	64.7000	1	2		1.59305574	-0.01777713
	64.8000	1	2		1.59205382	-0.01796788
	64.9000	1	2		1.59106092	-0.01837518
	65.0000	1	2		1.59005367	-0.01842005
	65.1000	1	2		1.58905719	-0.01845313
	65.2000	1	2		1.58805240	-0.01874981
	65.3000	1	2		1.58705765	-0.01897206
	65.4000	1	2		1.58605471	-0.01902190
	65.5000	1	2		1.58505966	-0.01926590
	65.6000	1	2		1.58405252	-0.01946303
	65.7000	1	2		1.58306074	-0.01959959
	65.8000	1	2		1.58205555	-0.01956263
	65.9000	1	2		1.58106050	-0.01996527
	66.0000	1	2		1.58005837	-0.02005965
	66.1000	1	2		1.57905605	-0.02026793
	66.2000	1	2		1.57804839	-0.02047842
	66.3000	1	2		1.57705631	-0.02061229
	66.4000	1	2		1.57605378	-0.02073425
	66.5000	1	2		1.57505391	-0.02079208
	66.6000	1	2		1.57404964	-0.02115521
	66.7000	1	2		1.57305356	-0.02117355
	66.8000	1	2		1.57205533	-0.02135563
	66.9000	1	2		1.57104819	-0.02152540
	67.0000	1	2		1.57005048	-0.02170848
	67.1000	1	2		1.56905696	-0.02201963
	67.2000	1	2		1.56805709	-0.02200881
	67.3000	1	2		1.56705241	-0.02231106
	67.4000	1	2		1.56605131	-0.02246503
	67.5000	1	2		1.56505954	-0.02254763
	67.6000	1	2		1.56404891	-0.02273406
	67.7000	1	2		1.56305652	-0.02282733
	67.8000	1	2		1.56205040	-0.02312818
	67.9000	1	2		1.56105853	-0.02330404
	68.0000	1	2		1.56005303	-0.02353596
	68.1000	1	2		1.55905295	-0.02370839
	68.2000	1	2		1.55805575	-0.02378521
	68.3000	1	2		1.55705865	-0.02397727
	68.4000	1	2		1.55605427	-0.02413841
	68.5000	1	2		1.55506260	-0.02456088
	68.6000	1	2		1.55405300	-0.02460960
	68.7000	1	2		1.55306194	-0.02470570
	68.8000	1	2		1.55205746	-0.02477585
	68.9000	1	2		1.55106046	-0.02505108
	69.0000	1	2		1.55005926	-0.02516898
	69.1000	1	2		1.54906472	-0.02543468
	69.2000	1	2		1.54805973	-0.02569991
	69.3000	1	2		1.54706161	-0.02580589
	69.4000	1	2		1.54605887	-0.02603954
	69.5000	1	2		1.54507877	-0.02618068
	69.6000	1	2		1.54407040	-0.02641438
	69.7000	1	2		1.54307207	-0.02657811
	69.8000	1	2		1.54206739	-0.02672349
	69.9000	1	2		1.54107193	-0.02693921
	70.0000	1	2		1.54007288	-0.02704259
	70.1000	1	2		1.53906789	-0.02722194
	70.2000	1	2		1.53807376	-0.02741889
	70.3000	1	2		1.53707645	-0.02762558
	70.4000	1	2		1.53606490	-0.02785504
	70.5000	1	2		1.53506504	-0.02787295
	70.6000	1	2		1.53407449	-0.02810495
	70.7000	1	2		1.53307872	-0.02830367
	70.8000	1	2		1.53207701	-0.02850970
	70.9000	1	2		1.53107550	-0.02868151
	71.0000	1	2		1.53007481	-0.02881805
	71.1000	1	2		1.52907320	-0.02904422
	71.2000	1	2		1.52806862	-0.02922508
	71.3000	1	2		1.52706619	-0.02945696
	71.4000	1	2		1.52606838	-0.02961155
	71.5000	1	2		1.52507609	-0.02978276
	71.6000	1	2		1.52406219	-0.02998873
	71.7000	1	2		1.52306969	-0.03004680
	71.8000	1	2		1.52206788	-0.03053262
	71.9000	1	2		1.52106791	-0.03052899
	72.0000	1	2		1.52006886	-0.03074822
	72.1000	1	2		1.51907258	-0.03088146
	72.2000	1	2		1.51807425	-0.03118443
	72.3000	1	2		1.51707540	-0.03133762
	72.4000	1	2		1.51607513	-0.03144517
	72.5000	1	2		1.51507208	-0.03163170
	72.6000	1	2		1.51407314	-0.03189913
	72.7000	1	2		1.51308403	-0.03205454
	72.8000	1	2		1.51206408	-0.03224968
	72.9000	1	2		1.51107261	-0.03239984
	73.0000	1	2		1.51007325	-0.03268342
	73.1000	1	2		1.50908158	-0.03278287
	73.2000	1	2		1.50807680	-0.03301408
	73.3000	1	2		1.50706812	-0.03309078
	73.4000	1	2		1.50606651	-0.03344462
	73.5000	1	2		1.50508252	-0.03364485
	73.6000	1	2		1.50407989	-0.03385745
	73.7000	1	2		1.50307777	-0.03395633
	73.8000	1	2		1.50207954	-0.03409312
	73.9000	1	2		1.50107332	-0.03440927
	74.0000	1	2		1.50007919	-0.03456902
	74.1000	1	2		1.49908249	-0.03474816
	74.2000	1	2		1.49808427	-0.03499813
	74.3000	1	2		1.49707507	-0.03527649
	74.4000	1	2		1.49607213	-0.03542519
	74.5000	1	2		1.49507421	-0.03548334
	74.6000	1	2		1.49406922	-0.03568710
	74.7000	1	2		1.49307232	-0.03588230
	74.8000	1	2		1.49207051	-0.03610998
	74.9000	1	2		1.49106941	-0.03630081
	75.0000	1	2		1.49007026	-0.03661214
	75.1000	1	2		1.48907798	-0.03679035
	75.2000	1	2		1.48807934	-0.03703875
	75.3000	1	2		1.48707711	-0.03715781
	75.4000	1	2		1.48607663	-0.03747672
	75.5000	1	2		1.48508260	-0.03754478
	75.6000	1	2		1.48407474	-0.03759637
	75.7000	1	2		1.48308225	-0.03785404
	75.8000	1	2		1.48207552	-0.03810602
	75.9000	1	2		1.48108354	-0.03838758
	76.0000	1	2		1.48007476	-0.03840023
	76.1000	1	2		1.47907633	-0.03874958
	76.2000	1	2		1.47807379	-0.03903811
	76.3000	1	2		1.47707761	-0.03910228
	76.4000	1	2		1.47608020	-0.03941816
	76.5000	1	2		1.47507870	-0.03968687
	76.6000	1	2		1.47407606	-0.03968540
	76.7000	1	2		1.47308091	-0.03998242
	76.8000	1	2		1.47207930	-0.04014780
	76.9000	1	2		1.47107205	-0.04048903
	77.0000	1	2		1.47007567	-0.04051727
	77.1000	1	2		1.46908113	-0.04091348
	77.2000	1	2		1.46807706	-0.04100360
	77.3000	1	2		1.46707289	-0.04119819
	77.4000	1	2		1.46607528	-0.04139197
	77.5000	1	2		1.46507695	-0.04165971
	77.6000	1	2		1.46406970	-0.04188641
	77.7000	1	2		1.46307649	-0.04205831
	77.8000	1	2		1.46206812	-0.04231802
	77.9000	1	2		1.46107276	-0.04244896
	78.0000	1	2		1.46007146	-0.04272250
	78.1000	1	2		1.45907682	-0.04289541
	78.2000	1	2		1.45807172	-0.04318817
	78.3000	1	2		1.45707728	-0.04330268
	78.4000	1	2		1.45607311	-0.04369693
	78.5000	1	2		1.45507704	-0.04376489
	78.6000	1	2		1.45407420	-0.04409083
	78.7000	1	2		1.45307792	-0.04412712
	78.8000	1	2		1.45207661	-0.04441985
	78.9000	1	2		1.45108002	-0.04470668
	79.0000	1	2		1.45007124	-0.04481732
	79.1000	1	2		1.44907834	-0.04515353
	79.2000	1	2		1.44807981	-0.04527594
	79.3000	1	2		1.44707881	-0.04559983
	79.4000	1	2		1.44606931	-0.04572015
	79.5000	1	2		1.44507569	-0.04582736
	79.6000	1	2		1.44407234	-0.04607524
	79.7000	1	2		1.44307483	-0.04642835
	79.8000	1	2		1.44207066	-0.04658776
	79.9000	1	2		1.44107755	-0.04679066
	80.0000	1	2		1.44006949	-0.04696069
	80.1000	1	2		1.43907618	-0.04714423
	80.2000	1	2		1.43806996	-0.04744141
	80.3000	1	2		1.43707726	-0.04774832
	80.4000	1	2		1.43607627	-0.04805105
	80.5000	1	2		1.43507128	-0.04816872
	80.6000	1	2		1.43407592	-0.04840948
	80.7000	1	2		1.43308158	-0.04853177
	80.8000	1	2		1.43207536	-0.04883622
	80.9000	1	2		1.43107713	-0.04903263
	81.0000	1	2		1.43007757	-0.04931688
	81.1000	1	2		1.42907945	-0.04959361
	81.2000	1	2		1.42808296	-0.04982683
	81.3000	1	2		1.42708258	-0.04988766
	81.4000	1	2		1.42607964	-0.05011945
	81.5000	1	2		1.42508397	-0.05045210
	81.6000	1	2		1.42407201	-0.05047557
	81.7000	1	2		1.42307624	-0.05078057
	81.8000	1	2		1.42207084	-0.05119006
	81.9000	1	2		1.42108030	-0.05134624
	82.0000	1	2		1.42007480	-0.05165562
	82.1000	1	2		1.41908015	-0.05190229
	82.2000	1	2		1.41807762	-0.05193841
	82.3000	1	2		1.41707929	-0.05216111
	82.4000	1	2		1.41607871	-0.05256098
	82.5000	1	2		1.41508365	-0.05268309
	82.6000	1	2		1.41407948	-0.05288481
	82.7000	1	2		1.41308515	-0.05298661
	82.8000	1	2		1.41207493	-0.05338156
	82.9000	1	2		1.41107998	-0.05354779
	83.0000	1	2		1.41007366	-0.05390928
	83.1000	1	2		1.40907922	-0.05398817
	83.2000	1	2		1.40807013	-0.05421504
	83.3000	1	2		1.40707405	-0.05452628
	83.4000	1	2		1.40606968	-0.05483971
	83.5000	1	2		1.40507862	-0.05507214
	83.6000	1	2		1.40407681	-0.05536902
	83.7000	1	2		1.40307837	-0.05559753
	83.8000	1	2		1.40208096	-0.05564451
	83.9000	1	2		1.40108212	-0.05583817
	84.0000	1	2		1.40008061	-0.05615386
	84.1000	1	2		1.39907767	-0.05631418
	84.2000	1	2		1.39807565	-0.05660545
	84.3000	1	2		1.39707773	-0.05684087
	84.4000	1	2		1.39607858	-0.05711901
	84.5000	1	2		1.39508045	-0.05743867
	84.6000	1	2		1.39407721	-0.05774875
	84.7000	1	2		1.39308185	-0.05797684
	84.8000	1	2		1.39207266	-0.05820024
	84.9000	1	2		1.39108477	-0.05843278
	85.0000	1	2		1.39008409	-0.05867306
	85.1000	1	2		1.38908217	-0.05888817
	85.2000	1	2		1.38807913	-0.05924514
	85.3000	1	2		1.38707793	-0.05932243
	85.4000	1	2		1.38608502	-0.05970255
	85.5000	1	2		1.38508485	-0.05990894
	85.6000	1	2		1.38408170	-0.06013540
	85.7000	1	2		1.38308173	-0.06031787
	85.8000	1	2		1.38208197	-0.06068411
	85.9000	1	2		1.38107780	-0.06095794
	86.0000	1	2		1.38008571	-0.06121668
	86.1000	1	2		1.37908247	-0.06144810
	86.2000	1	2		1.37808055	-0.06180563
	86.3000	1	2		1.37707617	-0.06198972
	86.4000	1	2		1.37609229	-0.06209494
	86.5000	1	2		1.37508228	-0.06247442
	86.6000	1	2		1.37408138	-0.06276353
	86.7000	1	2		1.37309781	-0.06285470
	86.8000	1	2		1.37208544	-0.06320307
	86.9000	1	2		1.37108967	-0.06361680
	87.0000	1	2		1.37008560	-0.06376811
	87.1000	1	2		1.36908604	-0.06397014
	87.2000	1	2		1.36808894	-0.06424487
	87.3000	1	2		1.36708907	-0.06461303
	87.4000	1	2		1.36608613	-0.06462712
	87.5000	1	2		1.36508749	-0.06509119
	87.6000	1	2		1.36408219	-0.06528563
	87.7000	1	2		1.36308181	-0.06562294
	87.8000	1	2		1.36208194	-0.06578560
	87.9000	1	2		1.36108863	-0.06610319
	88.0000	1	2		1.36008241	-0.06633646
	88.1000	1	2		1.35908347	-0.06653145
	88.2000	1	2		1.35807930	-0.06687928
	88.3000	1	2		1.35708691	-0.06703676
	88.4000	1	2		1.35608325	-0.06738981
	88.5000	1	2		1.35508840	-0.06763430
	88.6000	1	2		1.35408782	-0.06806317
	88.7000	1	2		1.35308877	-0.06816717
	88.8000	1	2		1.35208183	-0.06836055
	88.9000	1	2		1.35108739	-0.06871355
	88.9980	1	2		1.35011027	-0.06901135
	89.0000	1	2		1.35009060	-0.06899774
	89.0010	1	2		1.35008056	-0.06899286
