# Supplementary material for: Hyaluronic Acid Enhances the Mechanical Properties of Tissue-Engineered Cartilage Constructs
Source: PLoS One. 2014 Dec 1;9(12):e113216. doi: 10.1371/journal.pone.0113216 (PMC4249877; doi:10.1371/journal.pone.0113216)
Supplement: Dataset S1 — Raw data from hydrogel constructs. Data on wet weight, dry weight, compressive modulus, DNA content, and GAG content are provided in a spreadsheet for all analysed hydrogel constructs. Additionally, raw data from mechanical compression tests (time, displacement, and load) are provided. (ZIP) [file pone.0113216.s004.zip › Data/Mechanical testing/Microtester/Day 1/G1 P1 M2 ramp.csv]

G1 P1 M2 10Dec2013
Notes	Time	Sequence	Block	Cycle	5800:Extension mm	5800:5N_Load_Cell N
Test Started : 12/10/2013 10:44:58 AM	4.0020	1	2		2.20242093	-0.00130003
	4.0220	1	2		2.20006612	-0.00102605
	4.1000	1	2		2.19847473	-0.00124603
	4.2000	1	2		2.19783322	-0.00139497
	4.3000	1	2		2.19692473	-0.00136611
	4.4000	1	2		2.19595969	-0.00139348
	4.5000	1	2		2.19497704	-0.00135926
	4.6000	1	2		2.19397901	-0.00143459
	4.7000	1	2		2.19298898	-0.00147429
	4.8000	1	2		2.19198133	-0.00138476
	4.9000	1	2		2.19098248	-0.00128909
	5.0000	1	2		2.18998139	-0.00143458
	5.1000	1	2		2.18897701	-0.00138850
	5.2000	1	2		2.18798001	-0.00142232
	5.3000	1	2		2.18698711	-0.00138402
	5.4000	1	2		2.18596696	-0.00139691
	5.5000	1	2		2.18498430	-0.00134529
	5.6000	1	2		2.18398136	-0.00141401
	5.7000	1	2		2.18297616	-0.00150504
	5.8000	1	2		2.18199187	-0.00144256
	5.9000	1	2		2.18099425	-0.00136033
	6.0000	1	2		2.17998824	-0.00144750
	6.1000	1	2		2.17898837	-0.00151440
	6.2000	1	2		2.17798461	-0.00141315
	6.3000	1	2		2.17698269	-0.00137551
	6.4000	1	2		2.17597811	-0.00130490
	6.5000	1	2		2.17498624	-0.00141823
	6.6000	1	2		2.17397551	-0.00131235
	6.7000	1	2		2.17298199	-0.00139978
	6.8000	1	2		2.17196512	-0.00152619
	6.9000	1	2		2.17097693	-0.00139321
	7.0000	1	2		2.16997706	-0.00148396
	7.1000	1	2		2.16898375	-0.00138268
	7.2000	1	2		2.16797896	-0.00142281
	7.3000	1	2		2.16698360	-0.00136103
	7.4000	1	2		2.16597943	-0.00119945
	7.5000	1	2		2.16497957	-0.00149586
	7.6000	1	2		2.16398380	-0.00138443
	7.7000	1	2		2.16298188	-0.00139112
	7.8000	1	2		2.16198058	-0.00155566
	7.9000	1	2		2.16098194	-0.00152647
	8.0000	1	2		2.15997592	-0.00148461
	8.1000	1	2		2.15898302	-0.00141267
	8.2000	1	2		2.15797557	-0.00149978
	8.3000	1	2		2.15698349	-0.00137856
	8.4000	1	2		2.15597625	-0.00136792
	8.5000	1	2		2.15497904	-0.00136207
	8.6000	1	2		2.15397159	-0.00148451
	8.7000	1	2		2.15298238	-0.00138027
	8.8000	1	2		2.15197555	-0.00148149
	8.9000	1	2		2.15097875	-0.00148453
	9.0000	1	2		2.14997888	-0.00150684
	9.1000	1	2		2.14898373	-0.00136729
	9.2000	1	2		2.14798837	-0.00143683
	9.3000	1	2		2.14698707	-0.00154399
	9.4000	1	2		2.14597634	-0.00139709
	9.5000	1	2		2.14498590	-0.00136934
	9.6000	1	2		2.14396902	-0.00153860
	9.7000	1	2		2.14297469	-0.00149745
	9.8000	1	2		2.14197543	-0.00144956
	9.9000	1	2		2.14098089	-0.00148232
	10.0000	1	2		2.13997754	-0.00136307
	10.1000	1	2		2.13897911	-0.00135379
	10.2000	1	2		2.13797965	-0.00141378
	10.3000	1	2		2.13697568	-0.00148955
	10.4000	1	2		2.13597541	-0.00142512
	10.5000	1	2		2.13497943	-0.00134456
	10.6000	1	2		2.13397710	-0.00139870
	10.7000	1	2		2.13298502	-0.00148508
	10.8000	1	2		2.13198188	-0.00138322
	10.9000	1	2		2.13098651	-0.00137986
	11.0000	1	2		2.12998521	-0.00130434
	11.1000	1	2		2.12898534	-0.00151478
	11.2000	1	2		2.12797974	-0.00158849
	11.3000	1	2		2.12698049	-0.00136717
	11.4000	1	2		2.12597918	-0.00153129
	11.5000	1	2		2.12498034	-0.00133852
	11.6000	1	2		2.12397883	-0.00150316
	11.7000	1	2		2.12297815	-0.00153944
	11.8000	1	2		2.12197111	-0.00145727
	11.9000	1	2		2.12098189	-0.00138433
	12.0000	1	2		2.11998203	-0.00131919
	12.1000	1	2		2.11898093	-0.00150594
	12.2000	1	2		2.11798024	-0.00153637
	12.3000	1	2		2.11698365	-0.00148681
	12.4000	1	2		2.11599259	-0.00151873
	12.5000	1	2		2.11498637	-0.00158249
	12.6000	1	2		2.11398589	-0.00138351
	12.7000	1	2		2.11298889	-0.00148911
	12.8000	1	2		2.11198062	-0.00152871
	12.9000	1	2		2.11098240	-0.00157991
	13.0000	1	2		2.10998355	-0.00140858
	13.1000	1	2		2.10898512	-0.00153478
	13.2000	1	2		2.10797972	-0.00148762
	13.3000	1	2		2.10697883	-0.00152179
	13.4000	1	2		2.10597384	-0.00133648
	13.5000	1	2		2.10498339	-0.00143568
	13.6000	1	2		2.10397553	-0.00153361
	13.7000	1	2		2.10298161	-0.00145690
	13.8000	1	2		2.10198809	-0.00151875
	13.9000	1	2		2.10099273	-0.00155068
	14.0000	1	2		2.09999061	-0.00148611
	14.1000	1	2		2.09898726	-0.00139241
	14.2000	1	2		2.09799149	-0.00161490
	14.3000	1	2		2.09699346	-0.00146983
	14.4000	1	2		2.09599093	-0.00145267
	14.5000	1	2		2.09499086	-0.00153727
	14.6000	1	2		2.09399079	-0.00160992
	14.7000	1	2		2.09299071	-0.00153557
	14.8000	1	2		2.09198470	-0.00147843
	14.9000	1	2		2.09098688	-0.00150479
	15.0000	1	2		2.08998578	-0.00144027
	15.1000	1	2		2.08899022	-0.00139245
	15.2000	1	2		2.08799097	-0.00134046
	15.3000	1	2		2.08698925	-0.00153910
	15.4000	1	2		2.08599779	-0.00151399
	15.5000	1	2		2.08499710	-0.00177377
	15.6000	1	2		2.08399477	-0.00168275
	15.7000	1	2		2.08299327	-0.00154362
	15.8000	1	2		2.08199012	-0.00153058
	15.9000	1	2		2.08099722	-0.00153329
	16.0000	1	2		2.07998854	-0.00152675
	16.1000	1	2		2.07898375	-0.00141691
	16.2000	1	2		2.07798942	-0.00151129
	16.3000	1	2		2.07699098	-0.00168794
	16.4000	1	2		2.07599235	-0.00162622
	16.5000	1	2		2.07498633	-0.00151348
	16.6000	1	2		2.07398974	-0.00162468
	16.7000	1	2		2.07299315	-0.00155705
	16.8000	1	2		2.07198611	-0.00157508
	16.9000	1	2		2.07098952	-0.00154678
	17.0000	1	2		2.06998392	-0.00156898
	17.1000	1	2		2.06898507	-0.00173443
	17.2000	1	2		2.06797681	-0.00147342
	17.3000	1	2		2.06699067	-0.00148477
	17.4000	1	2		2.06598772	-0.00173316
	17.5000	1	2		2.06498909	-0.00156611
	17.6000	1	2		2.06398451	-0.00157272
	17.7000	1	2		2.06298443	-0.00163729
	17.8000	1	2		2.06198375	-0.00161962
	17.9000	1	2		2.06098757	-0.00168226
	18.0000	1	2		2.05998544	-0.00164821
	18.1000	1	2		2.05898517	-0.00165530
	18.2000	1	2		2.05798653	-0.00167038
	18.3000	1	2		2.05698871	-0.00158708
	18.4000	1	2		2.05598782	-0.00159132
	18.5000	1	2		2.05498918	-0.00163788
	18.6000	1	2		2.05399095	-0.00154779
	18.7000	1	2		2.05299641	-0.00156695
	18.8000	1	2		2.05199244	-0.00170978
	18.9000	1	2		2.05099544	-0.00178874
	19.0000	1	2		2.04998984	-0.00176425
	19.1000	1	2		2.04900103	-0.00177535
	19.2000	1	2		2.04799543	-0.00159246
	19.3000	1	2		2.04699925	-0.00170495
	19.4000	1	2		2.04599795	-0.00163547
	19.5000	1	2		2.04499583	-0.00156863
	19.6000	1	2		2.04399206	-0.00151136
	19.7000	1	2		2.04300162	-0.00154382
	19.8000	1	2		2.04200155	-0.00163360
	19.9000	1	2		2.04100414	-0.00163006
	20.0000	1	2		2.04000202	-0.00177545
	20.1000	1	2		2.03900297	-0.00170310
	20.2000	1	2		2.03799839	-0.00164691
	20.3000	1	2		2.03700344	-0.00178487
	20.4000	1	2		2.03599476	-0.00179849
	20.5000	1	2		2.03500452	-0.00172385
	20.6000	1	2		2.03399994	-0.00174087
	20.7000	1	2		2.03299311	-0.00170150
	20.8000	1	2		2.03199467	-0.00173713
	20.9000	1	2		2.03100177	-0.00160245
	21.0000	1	2		2.02999904	-0.00178605
	21.1000	1	2		2.02899855	-0.00173983
	21.2000	1	2		2.02799561	-0.00162033
	21.3000	1	2		2.02699144	-0.00183562
	21.4000	1	2		2.02598871	-0.00169764
	21.5000	1	2		2.02499662	-0.00168439
	21.6000	1	2		2.02398897	-0.00173073
	21.7000	1	2		2.02298521	-0.00162309
	21.8000	1	2		2.02198964	-0.00164902
	21.9000	1	2		2.02098691	-0.00172061
	22.0000	1	2		2.01999073	-0.00168375
	22.1000	1	2		2.01899598	-0.00158302
	22.2000	1	2		2.01799058	-0.00177218
	22.3000	1	2		2.01699543	-0.00175733
	22.4000	1	2		2.01599822	-0.00174754
	22.5000	1	2		2.01499651	-0.00155883
	22.6000	1	2		2.01400238	-0.00179553
	22.7000	1	2		2.01300108	-0.00168981
	22.8000	1	2		2.01198994	-0.00171250
	22.9000	1	2		2.01099294	-0.00173430
	23.0000	1	2		2.00998959	-0.00184724
	23.1000	1	2		2.00899443	-0.00174540
	23.2000	1	2		2.00791445	-0.00156949
	23.3000	1	2		2.00699081	-0.00185652
	23.4000	1	2		2.00600118	-0.00166815
	23.5000	1	2		2.00500500	-0.00166882
	23.6000	1	2		2.00400001	-0.00164276
	23.7000	1	2		2.00300137	-0.00184065
	23.8000	1	2		2.00200724	-0.00183096
	23.9000	1	2		2.00101270	-0.00159356
	24.0000	1	2		2.00000853	-0.00193215
	24.1000	1	2		1.99900600	-0.00174202
	24.2000	1	2		1.99801638	-0.00153540
	24.3000	1	2		1.99700483	-0.00168120
	24.4000	1	2		1.99600414	-0.00193826
	24.5000	1	2		1.99500325	-0.00156672
	24.6000	1	2		1.99400256	-0.00162930
	24.7000	1	2		1.99300331	-0.00185444
	24.8000	1	2		1.99200508	-0.00178230
	24.9000	1	2		1.99100501	-0.00166425
	25.0000	1	2		1.99000186	-0.00168378
	25.1000	1	2		1.98900076	-0.00175526
	25.2000	1	2		1.98800008	-0.00155034
	25.3000	1	2		1.98700185	-0.00165121
	25.4000	1	2		1.98601222	-0.00179696
	25.5000	1	2		1.98500764	-0.00173351
	25.6000	1	2		1.98400245	-0.00159501
	25.7000	1	2		1.98300586	-0.00177221
	25.8000	1	2		1.98200230	-0.00176677
	25.9000	1	2		1.98100899	-0.00162884
	26.0000	1	2		1.98000298	-0.00152204
	26.1000	1	2		1.97900475	-0.00182555
	26.2000	1	2		1.97800140	-0.00166264
	26.3000	1	2		1.97700501	-0.00162560
	26.4000	1	2		1.97600310	-0.00178657
	26.5000	1	2		1.97499893	-0.00180307
	26.6000	1	2		1.97400828	-0.00172482
	26.7000	1	2		1.97300657	-0.00170585
	26.8000	1	2		1.97199850	-0.00173510
	26.9000	1	2		1.97100253	-0.00174786
	27.0000	1	2		1.97000163	-0.00157167
	27.1000	1	2		1.96900750	-0.00171138
	27.2000	1	2		1.96800026	-0.00174789
	27.3000	1	2		1.96700121	-0.00160418
	27.4000	1	2		1.96600216	-0.00174121
	27.5000	1	2		1.96500988	-0.00183703
	27.6000	1	2		1.96400202	-0.00174855
	27.7000	1	2		1.96300932	-0.00156507
	27.8000	1	2		1.96200003	-0.00177466
	27.9000	1	2		1.96100446	-0.00190380
	28.0000	1	2		1.96000582	-0.00162981
	28.1000	1	2		1.95900350	-0.00167721
	28.2000	1	2		1.95800056	-0.00181104
	28.3000	1	2		1.95700417	-0.00194816
	28.4000	1	2		1.95600103	-0.00154311
	28.5000	1	2		1.95500423	-0.00179818
	28.6000	1	2		1.95400170	-0.00182074
	28.7000	1	2		1.95300060	-0.00166068
	28.8000	1	2		1.95199828	-0.00169184
	28.9000	1	2		1.95100210	-0.00190482
	29.0000	1	2		1.94999833	-0.00178513
	29.1000	1	2		1.94900215	-0.00164825
	29.2000	1	2		1.94800413	-0.00177810
	29.3000	1	2		1.94700570	-0.00173835
	29.4000	1	2		1.94600255	-0.00166472
	29.5000	1	2		1.94500494	-0.00158770
	29.6000	1	2		1.94400282	-0.00179689
	29.7000	1	2		1.94300213	-0.00175654
	29.8000	1	2		1.94200554	-0.00177303
	29.9000	1	2		1.94100034	-0.00189682
	30.0000	1	2		1.94000806	-0.00177840
	30.1000	1	2		1.93900143	-0.00168197
	30.2000	1	2		1.93799890	-0.00179101
	30.3000	1	2		1.93700415	-0.00174943
	30.4000	1	2		1.93599977	-0.00175284
	30.5000	1	2		1.93499909	-0.00176255
	30.6000	1	2		1.93399430	-0.00181129
	30.7000	1	2		1.93300119	-0.00183323
	30.8000	1	2		1.93200174	-0.00190230
	30.9000	1	2		1.93100105	-0.00185053
	31.0000	1	2		1.93000200	-0.00167073
	31.1000	1	2		1.92900582	-0.00177716
	31.2000	1	2		1.92799899	-0.00167789
	31.3000	1	2		1.92700076	-0.00173995
	31.4000	1	2		1.92600909	-0.00171267
	31.5000	1	2		1.92500348	-0.00193371
	31.6000	1	2		1.92400669	-0.00179303
	31.7000	1	2		1.92300395	-0.00178327
	31.8000	1	2		1.92200449	-0.00185311
	31.9000	1	2		1.92100483	-0.00173909
	32.0000	1	2		1.92000168	-0.00177789
	32.1000	1	2		1.91900899	-0.00170455
	32.2000	1	2		1.91799928	-0.00181147
	32.3000	1	2		1.91700925	-0.00188588
	32.4000	1	2		1.91600836	-0.00196593
	32.5000	1	2		1.91501156	-0.00198676
	32.6000	1	2		1.91400739	-0.00195194
	32.7000	1	2		1.91301674	-0.00192577
	32.8000	1	2		1.91201093	-0.00189952
	32.9000	1	2		1.91100902	-0.00175773
	33.0000	1	2		1.91000300	-0.00176744
	33.1000	1	2		1.90900436	-0.00197448
	33.2000	1	2		1.90801003	-0.00189007
	33.3000	1	2		1.90701078	-0.00206248
	33.4000	1	2		1.90601029	-0.00200535
	33.5000	1	2		1.90501514	-0.00186848
	33.6000	1	2		1.90400953	-0.00178997
	33.7000	1	2		1.90301274	-0.00195576
	33.8000	1	2		1.90200795	-0.00180793
	33.9000	1	2		1.90100501	-0.00188331
	34.0000	1	2		1.90000535	-0.00154038
	34.1000	1	2		1.89900487	-0.00165829
	34.2000	1	2		1.89801176	-0.00160457
	34.3000	1	2		1.89701415	-0.00175672
	34.4000	1	2		1.89600752	-0.00181326
	34.5000	1	2		1.89500724	-0.00199267
	34.6000	1	2		1.89400307	-0.00184091
	34.7000	1	2		1.89300935	-0.00188962
	34.8000	1	2		1.89200149	-0.00198216
	34.9000	1	2		1.89100613	-0.00194734
	35.0000	1	2		1.89000974	-0.00192315
	35.1000	1	2		1.88901766	-0.00187756
	35.2000	1	2		1.88802066	-0.00186680
	35.3000	1	2		1.88701260	-0.00182132
	35.4000	1	2		1.88601621	-0.00187426
	35.5000	1	2		1.88501286	-0.00194479
	35.6000	1	2		1.88401709	-0.00181405
	35.7000	1	2		1.88300862	-0.00190778
	35.8000	1	2		1.88202104	-0.00198250
	35.9000	1	2		1.88102056	-0.00194946
	36.0000	1	2		1.88001660	-0.00207120
	36.1000	1	2		1.87900648	-0.00195262
	36.2000	1	2		1.87801133	-0.00190343
	36.3000	1	2		1.87701720	-0.00190388
	36.4000	1	2		1.87601856	-0.00185553
	36.5000	1	2		1.87500742	-0.00186875
	36.6000	1	2		1.87401964	-0.00198175
	36.7000	1	2		1.87301998	-0.00201853
	36.8000	1	2		1.87202052	-0.00190313
	36.9000	1	2		1.87101287	-0.00194238
	37.0000	1	2		1.87001976	-0.00184454
	37.1000	1	2		1.86902338	-0.00187870
	37.2000	1	2		1.86801613	-0.00183294
	37.3000	1	2		1.86701790	-0.00197175
	37.4000	1	2		1.86601906	-0.00198140
	37.5000	1	2		1.86502165	-0.00192281
	37.6000	1	2		1.86401277	-0.00186772
	37.7000	1	2		1.86301106	-0.00191761
	37.8000	1	2		1.86200893	-0.00191821
	37.9000	1	2		1.86101316	-0.00184988
	38.0000	1	2		1.86000633	-0.00193791
	38.1000	1	2		1.85901548	-0.00184292
	38.2000	1	2		1.85801520	-0.00192412
	38.3000	1	2		1.85701554	-0.00189027
	38.4000	1	2		1.85601260	-0.00194541
	38.5000	1	2		1.85501990	-0.00189632
	38.6000	1	2		1.85400999	-0.00187988
	38.7000	1	2		1.85301606	-0.00188594
	38.8000	1	2		1.85201107	-0.00185911
	38.9000	1	2		1.85101817	-0.00190032
	39.0000	1	2		1.85000273	-0.00182521
	39.1000	1	2		1.84901413	-0.00202471
	39.2000	1	2		1.84801201	-0.00180343
	39.3000	1	2		1.84701952	-0.00187753
	39.4000	1	2		1.84601248	-0.00179236
	39.5000	1	2		1.84501323	-0.00186456
	39.6000	1	2		1.84400926	-0.00182225
	39.7000	1	2		1.84301780	-0.00178510
	39.8000	1	2		1.84201240	-0.00196766
	39.9000	1	2		1.84101867	-0.00204695
	40.0000	1	2		1.84000815	-0.00197561
	40.1000	1	2		1.83901668	-0.00189146
	40.2000	1	2		1.83801313	-0.00190073
	40.3000	1	2		1.83701347	-0.00186223
	40.4000	1	2		1.83601237	-0.00174811
	40.5000	1	2		1.83502070	-0.00182472
	40.6000	1	2		1.83400935	-0.00165326
	40.7000	1	2		1.83301932	-0.00174874
	40.8000	1	2		1.83201556	-0.00174354
	40.9000	1	2		1.83102225	-0.00178033
	41.0000	1	2		1.83001296	-0.00191639
	41.1000	1	2		1.82901862	-0.00192706
	41.2000	1	2		1.82801138	-0.00193216
	41.3000	1	2		1.82702155	-0.00190942
	41.4000	1	2		1.82601410	-0.00187363
	41.5000	1	2		1.82501669	-0.00199012
	41.6000	1	2		1.82401580	-0.00192204
	41.7000	1	2		1.82301859	-0.00203107
	41.8000	1	2		1.82201463	-0.00184604
	41.9000	1	2		1.82101886	-0.00191246
	42.0000	1	2		1.82001715	-0.00190758
	42.1000	1	2		1.81901810	-0.00188960
	42.2000	1	2		1.81801147	-0.00193057
	42.3000	1	2		1.81702102	-0.00197998
	42.4000	1	2		1.81601911	-0.00191988
	42.5000	1	2		1.81502067	-0.00185772
	42.6000	1	2		1.81401671	-0.00194236
	42.7000	1	2		1.81301807	-0.00193637
	42.8000	1	2		1.81201738	-0.00185236
	42.9000	1	2		1.81101649	-0.00189946
	43.0000	1	2		1.81001662	-0.00182702
	43.1000	1	2		1.80902085	-0.00188455
	43.2000	1	2		1.80801689	-0.00203003
	43.3000	1	2		1.80702583	-0.00205277
	43.4000	1	2		1.80601736	-0.00199285
	43.5000	1	2		1.80502240	-0.00193276
	43.6000	1	2		1.80402049	-0.00212173
	43.7000	1	2		1.80302574	-0.00196826
	43.8000	1	2		1.80202321	-0.00183261
	43.9000	1	2		1.80103338	-0.00193041
	44.0000	1	2		1.80002942	-0.00201257
	44.1000	1	2		1.79902852	-0.00211890
	44.2000	1	2		1.79802907	-0.00200966
	44.3000	1	2		1.79702510	-0.00216999
	44.4000	1	2		1.79602708	-0.00196651
	44.5000	1	2		1.79503192	-0.00203213
	44.6000	1	2		1.79401710	-0.00203187
	44.7000	1	2		1.79302010	-0.00222185
	44.8000	1	2		1.79202105	-0.00194429
	44.9000	1	2		1.79101217	-0.00201913
	45.0000	1	2		1.79001865	-0.00219232
	45.1000	1	2		1.78901489	-0.00196978
	45.2000	1	2		1.78801482	-0.00198182
	45.3000	1	2		1.78701618	-0.00191250
	45.4000	1	2		1.78601774	-0.00205503
	45.5000	1	2		1.78501788	-0.00202892
	45.6000	1	2		1.78402108	-0.00187033
	45.7000	1	2		1.78301630	-0.00201076
	45.8000	1	2		1.78202114	-0.00203076
	45.9000	1	2		1.78101799	-0.00200530
	46.0000	1	2		1.78001854	-0.00189742
	46.1000	1	2		1.77901908	-0.00197003
	46.2000	1	2		1.77801696	-0.00195634
	46.3000	1	2		1.77701217	-0.00193592
	46.4000	1	2		1.77600841	-0.00195097
	46.5000	1	2		1.77501592	-0.00217297
	46.6000	1	2		1.77401748	-0.00202227
	46.7000	1	2		1.77301741	-0.00206779
	46.8000	1	2		1.77202000	-0.00222116
	46.9000	1	2		1.77102054	-0.00194706
	47.0000	1	2		1.77001924	-0.00192131
	47.1000	1	2		1.76902142	-0.00202027
	47.2000	1	2		1.76801992	-0.00222777
	47.3000	1	2		1.76701943	-0.00204345
	47.4000	1	2		1.76601772	-0.00204641
	47.5000	1	2		1.76502277	-0.00223466
	47.6000	1	2		1.76402352	-0.00210856
	47.7000	1	2		1.76301935	-0.00204238
	47.8000	1	2		1.76201354	-0.00191998
	47.9000	1	2		1.76101838	-0.00205752
	48.0000	1	2		1.76001544	-0.00206463
	48.1000	1	2		1.75902070	-0.00199490
	48.2000	1	2		1.75801775	-0.00205096
	48.3000	1	2		1.75702280	-0.00204503
	48.4000	1	2		1.75602109	-0.00199320
	48.5000	1	2		1.75502061	-0.00215746
	48.6000	1	2		1.75402361	-0.00212155
	48.7000	1	2		1.75302825	-0.00198906
	48.8000	1	2		1.75201896	-0.00193018
	48.9000	1	2		1.75102503	-0.00204952
	49.0000	1	2		1.75001717	-0.00213404
	49.1000	1	2		1.74902263	-0.00207218
	49.2000	1	2		1.74802891	-0.00217091
	49.3000	1	2		1.74702576	-0.00215091
	49.4000	1	2		1.74602528	-0.00202624
	49.5000	1	2		1.74502787	-0.00200277
	49.6000	1	2		1.74402247	-0.00198880
	49.7000	1	2		1.74302977	-0.00206109
	49.8000	1	2		1.74202274	-0.00206052
	49.9000	1	2		1.74102512	-0.00222637
	50.0000	1	2		1.74002198	-0.00228121
	50.1000	1	2		1.73902375	-0.00214082
	50.2000	1	2		1.73802285	-0.00210853
	50.3000	1	2		1.73702319	-0.00218711
	50.4000	1	2		1.73602927	-0.00215081
	50.5000	1	2		1.73502550	-0.00215343
	50.6000	1	2		1.73403137	-0.00216487
	50.7000	1	2		1.73303355	-0.00216970
	50.8000	1	2		1.73203615	-0.00230594
	50.9000	1	2		1.73102952	-0.00226338
	51.0000	1	2		1.73002944	-0.00223936
	51.1000	1	2		1.72902917	-0.00220616
	51.2000	1	2		1.72802622	-0.00223819
	51.3000	1	2		1.72703066	-0.00213405
	51.4000	1	2		1.72602587	-0.00223935
	51.5000	1	2		1.72503092	-0.00229175
	51.6000	1	2		1.72403331	-0.00232330
	51.7000	1	2		1.72302688	-0.00233506
	51.8000	1	2		1.72203132	-0.00238436
	51.9000	1	2		1.72103145	-0.00242714
	52.0000	1	2		1.72003220	-0.00230216
	52.1000	1	2		1.71902926	-0.00231971
	52.2000	1	2		1.71803021	-0.00239748
	52.3000	1	2		1.71703577	-0.00243299
	52.4000	1	2		1.71603641	-0.00246919
	52.5000	1	2		1.71503798	-0.00252583
	52.6000	1	2		1.71403934	-0.00250735
	52.7000	1	2		1.71303681	-0.00243690
	52.8000	1	2		1.71203428	-0.00256690
	52.9000	1	2		1.71103462	-0.00254265
	53.0000	1	2		1.71003034	-0.00248449
	53.1000	1	2		1.70903140	-0.00260967
	53.2000	1	2		1.70803348	-0.00276186
	53.3000	1	2		1.70702654	-0.00257962
	53.4000	1	2		1.70602677	-0.00273589
	53.5000	1	2		1.70502322	-0.00272605
	53.6000	1	2		1.70402980	-0.00274916
	53.7000	1	2		1.70302799	-0.00272838
	53.8000	1	2		1.70203058	-0.00287610
	53.9000	1	2		1.70103983	-0.00300542
	54.0000	1	2		1.70004088	-0.00290877
	54.1000	1	2		1.69903815	-0.00296267
	54.2000	1	2		1.69803900	-0.00310082
	54.3000	1	2		1.69703606	-0.00303327
	54.4000	1	2		1.69604315	-0.00305576
	54.5000	1	2		1.69503540	-0.00317021
	54.6000	1	2		1.69403502	-0.00317505
	54.7000	1	2		1.69303617	-0.00307537
	54.8000	1	2		1.69202657	-0.00326943
	54.9000	1	2		1.69102671	-0.00349692
	55.0000	1	2		1.69002417	-0.00344284
	55.1000	1	2		1.68902892	-0.00334351
	55.2000	1	2		1.68802721	-0.00342832
	55.3000	1	2		1.68703348	-0.00352039
	55.4000	1	2		1.68602942	-0.00344147
	55.5000	1	2		1.68503908	-0.00354965
	55.6000	1	2		1.68403716	-0.00378562
	55.7000	1	2		1.68291589	-0.00373350
	55.8000	1	2		1.68205146	-0.00388101
	55.9000	1	2		1.68105179	-0.00393287
	56.0000	1	2		1.68002970	-0.00402548
	56.1000	1	2		1.67903577	-0.00413904
	56.2000	1	2		1.67802678	-0.00410723
	56.3000	1	2		1.67703194	-0.00422878
	56.4000	1	2		1.67602736	-0.00438695
	56.5000	1	2		1.67503374	-0.00431715
	56.6000	1	2		1.67402537	-0.00445155
	56.7000	1	2		1.67303595	-0.00458589
	56.8000	1	2		1.67202676	-0.00460037
	56.9000	1	2		1.67103795	-0.00479273
	57.0000	1	2		1.67003040	-0.00485612
	57.1000	1	2		1.66903443	-0.00484019
	57.2000	1	2		1.66803456	-0.00490560
	57.3000	1	2		1.66703223	-0.00526808
	57.4000	1	2		1.66602960	-0.00527972
	57.5000	1	2		1.66503444	-0.00533435
	57.6000	1	2		1.66403191	-0.00542235
	57.7000	1	2		1.66303122	-0.00562350
	57.8000	1	2		1.66202388	-0.00570806
	57.9000	1	2		1.66104419	-0.00558455
	58.0000	1	2		1.66003869	-0.00561472
	58.1000	1	2		1.65904230	-0.00594037
	58.2000	1	2		1.65804510	-0.00609502
	58.3000	1	2		1.65704779	-0.00611230
	58.4000	1	2		1.65604485	-0.00641307
	58.5000	1	2		1.65504273	-0.00666020
	58.6000	1	2		1.65404378	-0.00677957
	58.7000	1	2		1.65304699	-0.00673259
	58.8000	1	2		1.65204005	-0.00685907
	58.9000	1	2		1.65104695	-0.00705736
	59.0000	1	2		1.65004206	-0.00698456
	59.1000	1	2		1.64904711	-0.00739369
	59.2000	1	2		1.64804693	-0.00752542
	59.3000	1	2		1.64704287	-0.00746752
	59.4000	1	2		1.64604474	-0.00757391
	59.5000	1	2		1.64504866	-0.00779760
	59.6000	1	2		1.64404644	-0.00784391
	59.7000	1	2		1.64304657	-0.00790060
	59.8000	1	2		1.64204670	-0.00810886
	59.9000	1	2		1.64105206	-0.00837560
	60.0000	1	2		1.64004625	-0.00850880
	60.1000	1	2		1.63904792	-0.00853976
	60.2000	1	2		1.63804272	-0.00879817
	60.3000	1	2		1.63704890	-0.00890793
	60.4000	1	2		1.63604585	-0.00895011
	60.5000	1	2		1.63504865	-0.00906729
	60.6000	1	2		1.63404417	-0.00943333
	60.7000	1	2		1.63305148	-0.00937406
	60.8000	1	2		1.63205294	-0.00961299
	60.9000	1	2		1.63104990	-0.00974396
	61.0000	1	2		1.63005075	-0.00994021
	61.1000	1	2		1.62905129	-0.00998389
	61.2000	1	2		1.62804732	-0.01017116
	61.3000	1	2		1.62704827	-0.01029244
	61.4000	1	2		1.62605015	-0.01043190
	61.5000	1	2		1.62505079	-0.01063806
	61.6000	1	2		1.62404795	-0.01085421
	61.7000	1	2		1.62304491	-0.01109867
	61.8000	1	2		1.62204463	-0.01115913
	61.9000	1	2		1.62105511	-0.01126350
	62.0000	1	2		1.62005432	-0.01142412
	62.1000	1	2		1.61904953	-0.01165872
	62.2000	1	2		1.61804321	-0.01177636
	62.3000	1	2		1.61705646	-0.01193145
	62.4000	1	2		1.61605218	-0.01215334
	62.5000	1	2		1.61505017	-0.01219450
	62.6000	1	2		1.61405440	-0.01242614
	62.7000	1	2		1.61305904	-0.01258667
	62.8000	1	2		1.61204882	-0.01268457
	62.9000	1	2		1.61105653	-0.01279641
	63.0000	1	2		1.61004786	-0.01307079
	63.1000	1	2		1.60905219	-0.01319794
	63.2000	1	2		1.60804750	-0.01336356
	63.3000	1	2		1.60704743	-0.01356211
	63.4000	1	2		1.60605033	-0.01368996
	63.5000	1	2		1.60505743	-0.01384682
	63.6000	1	2		1.60404988	-0.01398128
	63.7000	1	2		1.60305165	-0.01411761
	63.8000	1	2		1.60205403	-0.01435042
	63.9000	1	2		1.60105755	-0.01454379
	64.0000	1	2		1.60005583	-0.01463755
	64.1000	1	2		1.59905607	-0.01482833
	64.2000	1	2		1.59805671	-0.01487032
	64.3000	1	2		1.59706105	-0.01506236
	64.4000	1	2		1.59605544	-0.01531798
	64.5000	1	2		1.59505332	-0.01555897
	64.6000	1	2		1.59404946	-0.01562434
	64.7000	1	2		1.59305102	-0.01594825
	64.8000	1	2		1.59205187	-0.01605192
	64.9000	1	2		1.59105456	-0.01626422
	65.0000	1	2		1.59005039	-0.01644948
	65.1000	1	2		1.58906139	-0.01656845
	65.2000	1	2		1.58805701	-0.01673291
	65.3000	1	2		1.58705468	-0.01675299
	65.4000	1	2		1.58605543	-0.01699308
	65.5000	1	2		1.58506007	-0.01709895
	65.6000	1	2		1.58405487	-0.01734964
	65.7000	1	2		1.58306003	-0.01748972
	65.8000	1	2		1.58205760	-0.01775070
	65.9000	1	2		1.58106009	-0.01792339
	66.0000	1	2		1.58005745	-0.01803064
	66.1000	1	2		1.57905369	-0.01816736
	66.2000	1	2		1.57805106	-0.01846743
	66.3000	1	2		1.57705406	-0.01849748
	66.4000	1	2		1.57605091	-0.01866385
	66.5000	1	2		1.57505197	-0.01894282
	66.6000	1	2		1.57405056	-0.01905450
	66.7000	1	2		1.57305223	-0.01927882
	66.8000	1	2		1.57205165	-0.01938873
	66.9000	1	2		1.57105393	-0.01965553
	67.0000	1	2		1.57005273	-0.01978437
	67.1000	1	2		1.56905153	-0.01986300
	67.2000	1	2		1.56805094	-0.02010114
	67.3000	1	2		1.56705825	-0.02028097
	67.4000	1	2		1.56605131	-0.02064853
	67.5000	1	2		1.56506036	-0.02074120
	67.6000	1	2		1.56405198	-0.02099798
	67.7000	1	2		1.56305939	-0.02109457
	67.8000	1	2		1.56204743	-0.02128579
	67.9000	1	2		1.56105504	-0.02151313
	68.0000	1	2		1.56005200	-0.02165252
	68.1000	1	2		1.55905941	-0.02184663
	68.2000	1	2		1.55805636	-0.02197531
	68.3000	1	2		1.55706408	-0.02219074
	68.4000	1	2		1.55605765	-0.02241276
	68.5000	1	2		1.55506301	-0.02257704
	68.6000	1	2		1.55405474	-0.02264189
	68.7000	1	2		1.55306348	-0.02282275
	68.8000	1	2		1.55205521	-0.02300814
	68.9000	1	2		1.55106323	-0.02328249
	69.0000	1	2		1.55005783	-0.02340825
	69.1000	1	2		1.54906646	-0.02380057
	69.2000	1	2		1.54806342	-0.02381187
	69.3000	1	2		1.54706202	-0.02421391
	69.4000	1	2		1.54605539	-0.02423840
	69.5000	1	2		1.54507078	-0.02452944
	69.6000	1	2		1.54406764	-0.02461315
	69.7000	1	2		1.54307433	-0.02485919
	69.8000	1	2		1.54207733	-0.02508949
	69.9000	1	2		1.54108033	-0.02531555
	70.0000	1	2		1.54007226	-0.02539570
	70.1000	1	2		1.53907547	-0.02574890
	70.2000	1	2		1.53807273	-0.02596873
	70.3000	1	2		1.53706590	-0.02582341
	70.4000	1	2		1.53607248	-0.02626664
	70.5000	1	2		1.53507139	-0.02635872
	70.6000	1	2		1.53407039	-0.02651800
	70.7000	1	2		1.53306899	-0.02660572
	70.8000	1	2		1.53206605	-0.02701846
	70.9000	1	2		1.53107110	-0.02715275
	71.0000	1	2		1.53007871	-0.02736125
	71.1000	1	2		1.52906736	-0.02757005
	71.2000	1	2		1.52806780	-0.02772594
	71.3000	1	2		1.52706261	-0.02792197
	71.4000	1	2		1.52606459	-0.02803543
	71.5000	1	2		1.52506513	-0.02835759
	71.6000	1	2		1.52405952	-0.02850810
	71.7000	1	2		1.52307144	-0.02858500
	71.8000	1	2		1.52206962	-0.02886273
	71.9000	1	2		1.52106545	-0.02910170
	72.0000	1	2		1.52006200	-0.02932242
	72.1000	1	2		1.51906551	-0.02950775
	72.2000	1	2		1.51806103	-0.02961311
	72.3000	1	2		1.51706936	-0.02995466
	72.4000	1	2		1.51606714	-0.03003198
	72.5000	1	2		1.51507167	-0.03018910
	72.6000	1	2		1.51407119	-0.03057921
	72.7000	1	2		1.51307020	-0.03062798
	72.8000	1	2		1.51206162	-0.03091225
	72.9000	1	2		1.51106646	-0.03101211
	73.0000	1	2		1.51006137	-0.03136746
	73.1000	1	2		1.50906908	-0.03152529
	73.2000	1	2		1.50806676	-0.03171699
	73.3000	1	2		1.50706986	-0.03189160
	73.4000	1	2		1.50606559	-0.03205420
	73.5000	1	2		1.50506890	-0.03231287
	73.6000	1	2		1.50406749	-0.03238389
	73.7000	1	2		1.50307131	-0.03278403
	73.8000	1	2		1.50207114	-0.03287090
	73.9000	1	2		1.50107649	-0.03317220
	74.0000	1	2		1.50007263	-0.03328934
	74.1000	1	2		1.49907655	-0.03371939
	74.2000	1	2		1.49806859	-0.03372936
	74.3000	1	2		1.49707036	-0.03397974
	74.4000	1	2		1.49607039	-0.03408237
	74.5000	1	2		1.49506970	-0.03440433
	74.6000	1	2		1.49406502	-0.03437440
	74.7000	1	2		1.49307058	-0.03466117
	74.8000	1	2		1.49207348	-0.03493454
	74.9000	1	2		1.49107413	-0.03515742
	75.0000	1	2		1.49006965	-0.03539516
	75.1000	1	2		1.48907142	-0.03567655
	75.2000	1	2		1.48807063	-0.03590439
	75.3000	1	2		1.48707138	-0.03612922
	75.4000	1	2		1.48606577	-0.03633840
	75.5000	1	2		1.48507594	-0.03645559
	75.6000	1	2		1.48407669	-0.03669035
	75.7000	1	2		1.48307365	-0.03690174
	75.8000	1	2		1.48207511	-0.03719612
	75.9000	1	2		1.48107565	-0.03728590
	76.0000	1	2		1.48007251	-0.03747697
	76.1000	1	2		1.47907346	-0.03758537
	76.2000	1	2		1.47807082	-0.03798649
	76.3000	1	2		1.47707423	-0.03817767
	76.4000	1	2		1.47607273	-0.03840858
	76.5000	1	2		1.47506661	-0.03857347
	76.6000	1	2		1.47407104	-0.03881291
	76.7000	1	2		1.47307732	-0.03923073
	76.8000	1	2		1.47207008	-0.03931720
	76.9000	1	2		1.47107554	-0.03946765
	77.0000	1	2		1.47007731	-0.03977086
	77.1000	1	2		1.46907795	-0.03997449
	77.2000	1	2		1.46807214	-0.04010698
	77.3000	1	2		1.46707463	-0.04030501
	77.4000	1	2		1.46607415	-0.04074222
	77.5000	1	2		1.46507828	-0.04071593
	77.6000	1	2		1.46407769	-0.04100095
	77.7000	1	2		1.46307434	-0.04122491
	77.8000	1	2		1.46207109	-0.04171784
	77.9000	1	2		1.46107399	-0.04170685
	78.0000	1	2		1.46006828	-0.04200642
	78.1000	1	2		1.45907477	-0.04239109
	78.2000	1	2		1.45807244	-0.04249029
	78.3000	1	2		1.45707780	-0.04265395
	78.4000	1	2		1.45607588	-0.04287522
	78.5000	1	2		1.45507601	-0.04311233
	78.6000	1	2		1.45407256	-0.04321380
	78.7000	1	2		1.45308212	-0.04359839
	78.8000	1	2		1.45207088	-0.04387773
	78.9000	1	2		1.45108228	-0.04406862
	79.0000	1	2		1.45007698	-0.04422917
	79.1000	1	2		1.44908152	-0.04445548
	79.2000	1	2		1.44808083	-0.04486543
	79.3000	1	2		1.44708096	-0.04486927
	79.4000	1	2		1.44606952	-0.04514011
	79.5000	1	2		1.44507242	-0.04554820
	79.6000	1	2		1.44407634	-0.04566779
	79.7000	1	2		1.44307606	-0.04587089
	79.8000	1	2		1.44207384	-0.04625762
	79.9000	1	2		1.44107837	-0.04665956
	80.0000	1	2		1.44007000	-0.04675810
	80.1000	1	2		1.43907741	-0.04693100
	80.2000	1	2		1.43807211	-0.04712576
	80.3000	1	2		1.43708054	-0.04722158
	80.4000	1	2		1.43607924	-0.04749962
	80.5000	1	2		1.43508060	-0.04765886
	80.6000	1	2		1.43408012	-0.04816554
	80.7000	1	2		1.43308537	-0.04826623
	80.8000	1	2		1.43207792	-0.04864231
	80.9000	1	2		1.43107508	-0.04902245
	81.0000	1	2		1.43007747	-0.04893139
	81.1000	1	2		1.42907852	-0.04940149
	81.2000	1	2		1.42807149	-0.04942483
	81.3000	1	2		1.42708002	-0.04978785
	81.4000	1	2		1.42607359	-0.04991104
	81.5000	1	2		1.42507803	-0.05018211
	81.6000	1	2		1.42407119	-0.05042960
	81.7000	1	2		1.42307747	-0.05061856
	81.8000	1	2		1.42207535	-0.05091470
	81.9000	1	2		1.42107733	-0.05114872
	82.0000	1	2		1.42007715	-0.05115430
	82.1000	1	2		1.41907657	-0.05167031
	82.2000	1	2		1.41807475	-0.05197019
	82.3000	1	2		1.41708513	-0.05223251
	82.4000	1	2		1.41607932	-0.05239737
	82.5000	1	2		1.41508324	-0.05281691
	82.6000	1	2		1.41407692	-0.05294516
	82.7000	1	2		1.41308197	-0.05302161
	82.8000	1	2		1.41207278	-0.05333507
	82.9000	1	2		1.41107680	-0.05349638
	83.0000	1	2		1.41007591	-0.05382631
	83.1000	1	2		1.40908660	-0.05412096
	83.2000	1	2		1.40807997	-0.05434381
	83.3000	1	2		1.40708194	-0.05472871
	83.4000	1	2		1.40608310	-0.05495539
	83.5000	1	2		1.40508190	-0.05511851
	83.6000	1	2		1.40407558	-0.05529898
	83.7000	1	2		1.40308052	-0.05587670
	83.8000	1	2		1.40208506	-0.05601700
	83.9000	1	2		1.40108683	-0.05617169
	84.0000	1	2		1.40008072	-0.05643568
	84.1000	1	2		1.39908198	-0.05659482
	84.2000	1	2		1.39807996	-0.05693695
	84.3000	1	2		1.39707886	-0.05722676
	84.4000	1	2		1.39607571	-0.05739740
	84.5000	1	2		1.39507636	-0.05759735
	84.6000	1	2		1.39407362	-0.05804456
	84.7000	1	2		1.39308307	-0.05815826
	84.8000	1	2		1.39207563	-0.05849203
	84.9000	1	2		1.39107740	-0.05885161
	85.0000	1	2		1.39007528	-0.05903840
	85.1000	1	2		1.38907746	-0.05934688
	85.2000	1	2		1.38807851	-0.05962845
	85.3000	1	2		1.38707946	-0.05984186
	85.4000	1	2		1.38608748	-0.06002516
	85.5000	1	2		1.38508792	-0.06026673
	85.6000	1	2		1.38408836	-0.06064327
	85.7000	1	2		1.38303174	-0.06097010
	85.8000	1	2		1.38208473	-0.06116590
	85.9000	1	2		1.38108671	-0.06147906
	86.0000	1	2		1.38008653	-0.06162153
	86.1000	1	2		1.37908892	-0.06195625
	86.2000	1	2		1.37808444	-0.06218804
	86.3000	1	2		1.37708191	-0.06255224
	86.4000	1	2		1.37608235	-0.06264751
	86.5000	1	2		1.37508248	-0.06302584
	86.6000	1	2		1.37408876	-0.06327017
	86.7000	1	2		1.37308961	-0.06363316
	86.8000	1	2		1.37208831	-0.06379971
	86.9000	1	2		1.37108496	-0.06427705
	87.0000	1	2		1.37008857	-0.06437108
	87.1000	1	2		1.36908706	-0.06466059
	87.2000	1	2		1.36809027	-0.06492653
	87.3000	1	2		1.36708241	-0.06515027
	87.4000	1	2		1.36609084	-0.06546916
	87.5000	1	2		1.36509528	-0.06563844
	87.6000	1	2		1.36409162	-0.06618151
	87.7000	1	2		1.36308314	-0.06626061
	87.8000	1	2		1.36208973	-0.06665855
	87.9000	1	2		1.36108904	-0.06692826
	88.0000	1	2		1.36008928	-0.06729655
	88.1000	1	2		1.35907722	-0.06744221
	88.2000	1	2		1.35808421	-0.06789579
	88.3000	1	2		1.35708322	-0.06819867
	88.4000	1	2		1.35608417	-0.06829227
	88.5000	1	2		1.35508338	-0.06865899
	88.6000	1	2		1.35408833	-0.06890163
	88.7000	1	2		1.35309051	-0.06915578
	88.8000	1	2		1.35209884	-0.06945328
	88.9000	1	2		1.35109815	-0.06977859
	88.9800	1	2		1.35028176	-0.07004534
	89.0000	1	2		1.35009449	-0.06996227
	89.0010	1	2		1.35008455	-0.06996398
