# Supplementary material for: Hyaluronic Acid Enhances the Mechanical Properties of Tissue-Engineered Cartilage Constructs
Source: PLoS One. 2014 Dec 1;9(12):e113216. doi: 10.1371/journal.pone.0113216 (PMC4249877; doi:10.1371/journal.pone.0113216)
Supplement: Dataset S1 — Raw data from hydrogel constructs. Data on wet weight, dry weight, compressive modulus, DNA content, and GAG content are provided in a spreadsheet for all analysed hydrogel constructs. Additionally, raw data from mechanical compression tests (time, displacement, and load) are provided. (ZIP) [file pone.0113216.s004.zip › Data/Mechanical testing/Microtester/Day 1/G1 P2 M1 ramp.csv]

G1 P2 M1 10Dec2013
Notes	Time	Sequence	Block	Cycle	5800:Extension mm	5800:5N_Load_Cell N
Test Started : 12/10/2013 10:47:57 AM	4.0020	1	2		2.19982701	-0.00120929
	4.1000	1	2		2.19900540	-0.00125549
	4.2000	1	2		2.19798340	-0.00127873
	4.3000	1	2		2.19698415	-0.00125302
	4.4000	1	2		2.19597998	-0.00135210
	4.5000	1	2		2.19497376	-0.00129947
	4.6000	1	2		2.19398557	-0.00137789
	4.7000	1	2		2.19297382	-0.00143025
	4.8000	1	2		2.19197497	-0.00141732
	4.9000	1	2		2.19097408	-0.00129478
	5.0000	1	2		2.18998077	-0.00138820
	5.1000	1	2		2.18897045	-0.00131421
	5.2000	1	2		2.18797140	-0.00141220
	5.3000	1	2		2.18697154	-0.00140026
	5.4000	1	2		2.18596470	-0.00148630
	5.5000	1	2		2.18497713	-0.00133705
	5.6000	1	2		2.18397767	-0.00130550
	5.7000	1	2		2.18297883	-0.00124750
	5.8000	1	2		2.18198552	-0.00116831
	5.9000	1	2		2.18098175	-0.00111081
	5.9470	1	2		2.18050928	-0.00104746
	6.0000	1	2		2.17997513	-0.00135006
	6.1000	1	2		2.17898304	-0.00125256
	6.2000	1	2		2.17798277	-0.00130679
	6.3000	1	2		2.17698126	-0.00136206
	6.4000	1	2		2.17597729	-0.00147409
	6.5000	1	2		2.17498029	-0.00144138
	6.6000	1	2		2.17397592	-0.00134858
	6.7000	1	2		2.17298281	-0.00129802
	6.8000	1	2		2.17197024	-0.00124327
	6.9000	1	2		2.17097406	-0.00118019
	7.0000	1	2		2.16998198	-0.00146206
	7.1000	1	2		2.16898313	-0.00127752
	7.2000	1	2		2.16798409	-0.00134673
	7.3000	1	2		2.16698033	-0.00130728
	7.4000	1	2		2.16597308	-0.00140649
	7.5000	1	2		2.16498243	-0.00132640
	7.6000	1	2		2.16397847	-0.00134640
	7.7000	1	2		2.16298003	-0.00132248
	7.8000	1	2		2.16198037	-0.00161277
	7.9000	1	2		2.16097989	-0.00136415
	8.0000	1	2		2.15998207	-0.00142543
	8.1000	1	2		2.15897728	-0.00145289
	8.2000	1	2		2.15798008	-0.00133916
	8.3000	1	2		2.15697980	-0.00149322
	8.4000	1	2		2.15597993	-0.00137583
	8.5000	1	2		2.15498150	-0.00138540
	8.6000	1	2		2.15398266	-0.00131586
	8.7000	1	2		2.15298422	-0.00146712
	8.8000	1	2		2.15197800	-0.00140646
	8.9000	1	2		2.15097752	-0.00151733
	9.0000	1	2		2.14998011	-0.00144333
	9.1000	1	2		2.14898516	-0.00147090
	9.2000	1	2		2.14798488	-0.00135939
	9.3000	1	2		2.14697621	-0.00149452
	9.4000	1	2		2.14598269	-0.00141358
	9.5000	1	2		2.14498651	-0.00140190
	9.6000	1	2		2.14397783	-0.00148076
	9.7000	1	2		2.14298616	-0.00140221
	9.8000	1	2		2.14197646	-0.00143903
	9.9000	1	2		2.14098868	-0.00129340
	10.0000	1	2		2.13998164	-0.00141016
	10.1000	1	2		2.13899099	-0.00130498
	10.2000	1	2		2.13798293	-0.00139638
	10.3000	1	2		2.13698900	-0.00146281
	10.4000	1	2		2.13598258	-0.00148789
	10.5000	1	2		2.13498107	-0.00137569
	10.6000	1	2		2.13398284	-0.00138381
	10.7000	1	2		2.13299178	-0.00136276
	10.8000	1	2		2.13198802	-0.00137436
	10.9000	1	2		2.13099369	-0.00137023
	11.0000	1	2		2.12999095	-0.00131248
	11.1000	1	2		2.12899661	-0.00144720
	11.2000	1	2		2.12798056	-0.00147507
	11.3000	1	2		2.12698356	-0.00149094
	11.4000	1	2		2.12598595	-0.00136205
	11.5000	1	2		2.12499714	-0.00143578
	11.6000	1	2		2.12399174	-0.00135953
	11.7000	1	2		2.12299454	-0.00154267
	11.8000	1	2		2.12198955	-0.00151871
	11.9000	1	2		2.12099316	-0.00142684
	12.0000	1	2		2.11998756	-0.00151134
	12.1000	1	2		2.11899609	-0.00155314
	12.2000	1	2		2.11798946	-0.00152530
	12.3000	1	2		2.11699041	-0.00145564
	12.4000	1	2		2.11598891	-0.00144206
	12.5000	1	2		2.11499744	-0.00135557
	12.6000	1	2		2.11399429	-0.00139304
	12.7000	1	2		2.11299463	-0.00141500
	12.8000	1	2		2.11199251	-0.00150244
	12.9000	1	2		2.11099039	-0.00157009
	13.0000	1	2		2.10998888	-0.00158084
	13.1000	1	2		2.10898963	-0.00146215
	13.2000	1	2		2.10798464	-0.00147801
	13.3000	1	2		2.10699419	-0.00152859
	13.4000	1	2		2.10599310	-0.00138658
	13.5000	1	2		2.10499610	-0.00148008
	13.6000	1	2		2.10399193	-0.00147156
	13.7000	1	2		2.10299144	-0.00155872
	13.8000	1	2		2.10198891	-0.00147304
	13.9000	1	2		2.10099376	-0.00158111
	14.0000	1	2		2.09999000	-0.00159352
	14.1000	1	2		2.09899627	-0.00151231
	14.2000	1	2		2.09799641	-0.00145433
	14.3000	1	2		2.09699777	-0.00154530
	14.4000	1	2		2.09599237	-0.00163943
	14.5000	1	2		2.09499516	-0.00156337
	14.6000	1	2		2.09399366	-0.00167934
	14.7000	1	2		2.09299379	-0.00158096
	14.8000	1	2		2.09199126	-0.00146474
	14.9000	1	2		2.09100020	-0.00144316
	15.0000	1	2		2.08998886	-0.00149308
	15.1000	1	2		2.08899637	-0.00153945
	15.2000	1	2		2.08799138	-0.00151341
	15.3000	1	2		2.08699929	-0.00152623
	15.4000	1	2		2.08598795	-0.00154882
	15.5000	1	2		2.08499464	-0.00144049
	15.6000	1	2		2.08398965	-0.00138337
	15.7000	1	2		2.08299634	-0.00151113
	15.8000	1	2		2.08199299	-0.00135154
	15.9000	1	2		2.08099660	-0.00139925
	16.0000	1	2		2.07999079	-0.00141044
	16.1000	1	2		2.07899564	-0.00160397
	16.2000	1	2		2.07798983	-0.00153557
	16.3000	1	2		2.07698381	-0.00152987
	16.4000	1	2		2.07599132	-0.00152103
	16.5000	1	2		2.07499842	-0.00140584
	16.6000	1	2		2.07399425	-0.00141455
	16.7000	1	2		2.07298885	-0.00147386
	16.8000	1	2		2.07198652	-0.00145877
	16.9000	1	2		2.07099383	-0.00151696
	17.0000	1	2		2.06998494	-0.00154656
	17.1000	1	2		2.06899081	-0.00165673
	17.2000	1	2		2.06798275	-0.00162206
	17.3000	1	2		2.06698903	-0.00144380
	17.4000	1	2		2.06598711	-0.00149816
	17.5000	1	2		2.06499626	-0.00144983
	17.6000	1	2		2.06399229	-0.00146019
	17.7000	1	2		2.06299837	-0.00138601
	17.8000	1	2		2.06198436	-0.00149519
	17.9000	1	2		2.06099228	-0.00152895
	18.0000	1	2		2.05999036	-0.00152121
	18.1000	1	2		2.05899295	-0.00156829
	18.2000	1	2		2.05797936	-0.00154353
	18.3000	1	2		2.05698891	-0.00156699
	18.4000	1	2		2.05598700	-0.00143616
	18.5000	1	2		2.05500168	-0.00135940
	18.6000	1	2		2.05399259	-0.00152087
	18.7000	1	2		2.05299723	-0.00146477
	18.8000	1	2		2.05199920	-0.00151281
	18.9000	1	2		2.05100179	-0.00157933
	19.0000	1	2		2.04998492	-0.00157995
	19.1000	1	2		2.04900349	-0.00164848
	19.2000	1	2		2.04800076	-0.00145747
	19.3000	1	2		2.04700355	-0.00150872
	19.4000	1	2		2.04599856	-0.00156141
	19.5000	1	2		2.04500259	-0.00140759
	19.6000	1	2		2.04399719	-0.00157973
	19.7000	1	2		2.04299711	-0.00152848
	19.8000	1	2		2.04199622	-0.00163429
	19.9000	1	2		2.04100394	-0.00152691
	20.0000	1	2		2.04000058	-0.00162297
	20.1000	1	2		2.03899744	-0.00163828
	20.2000	1	2		2.03799777	-0.00159930
	20.3000	1	2		2.03700979	-0.00158633
	20.4000	1	2		2.03600091	-0.00164025
	20.5000	1	2		2.03499059	-0.00158142
	20.6000	1	2		2.03399584	-0.00152221
	20.7000	1	2		2.03300807	-0.00168760
	20.8000	1	2		2.03200185	-0.00161639
	20.9000	1	2		2.03099747	-0.00159938
	21.0000	1	2		2.02999268	-0.00148945
	21.1000	1	2		2.02899630	-0.00171169
	21.2000	1	2		2.02798988	-0.00166188
	21.3000	1	2		2.02699206	-0.00148452
	21.4000	1	2		2.02599260	-0.00155294
	21.5000	1	2		2.02499703	-0.00149538
	21.6000	1	2		2.02399430	-0.00155771
	21.7000	1	2		2.02299668	-0.00156797
	21.8000	1	2		2.02199518	-0.00156040
	21.9000	1	2		2.02099633	-0.00166373
	22.0000	1	2		2.01999483	-0.00157100
	22.1000	1	2		2.01899516	-0.00153931
	22.2000	1	2		2.01798956	-0.00156147
	22.3000	1	2		2.01699215	-0.00138985
	22.4000	1	2		2.01598511	-0.00158564
	22.5000	1	2		2.01499672	-0.00153150
	22.6000	1	2		2.01400361	-0.00159273
	22.7000	1	2		2.01300005	-0.00166635
	22.8000	1	2		2.01200100	-0.00162695
	22.9000	1	2		2.01099499	-0.00155238
	23.0000	1	2		2.00999860	-0.00154326
	23.1000	1	2		2.00899956	-0.00156605
	23.2000	1	2		2.00799600	-0.00144196
	23.3000	1	2		2.00699695	-0.00164003
	23.4000	1	2		2.00599770	-0.00142189
	23.5000	1	2		2.00499804	-0.00164774
	23.6000	1	2		2.00400063	-0.00172602
	23.7000	1	2		2.00300588	-0.00163233
	23.8000	1	2		2.00199884	-0.00160601
	23.9000	1	2		2.00100696	-0.00152975
	24.0000	1	2		1.99999788	-0.00149020
	24.1000	1	2		1.99899862	-0.00162058
	24.2000	1	2		1.99799712	-0.00159029
	24.3000	1	2		1.99700012	-0.00158761
	24.4000	1	2		1.99599738	-0.00164270
	24.5000	1	2		1.99499833	-0.00168364
	24.6000	1	2		1.99399744	-0.00173643
	24.7000	1	2		1.99299532	-0.00172165
	24.8000	1	2		1.99199873	-0.00152059
	24.9000	1	2		1.99099497	-0.00150604
	25.0000	1	2		1.98999469	-0.00162130
	25.1000	1	2		1.98899953	-0.00166538
	25.2000	1	2		1.98799741	-0.00168130
	25.3000	1	2		1.98699570	-0.00172911
	25.4000	1	2		1.98599296	-0.00158119
	25.5000	1	2		1.98499965	-0.00158336
	25.6000	1	2		1.98399835	-0.00166294
	25.7000	1	2		1.98300770	-0.00153907
	25.8000	1	2		1.98199780	-0.00149638
	25.9000	1	2		1.98100715	-0.00160685
	26.0000	1	2		1.97999888	-0.00160173
	26.1000	1	2		1.97900127	-0.00152003
	26.2000	1	2		1.97800263	-0.00174597
	26.3000	1	2		1.97700460	-0.00172678
	26.4000	1	2		1.97599654	-0.00161937
	26.5000	1	2		1.97500118	-0.00158234
	26.6000	1	2		1.97399578	-0.00164876
	26.7000	1	2		1.97300247	-0.00154404
	26.8000	1	2		1.97200383	-0.00163598
	26.9000	1	2		1.97100130	-0.00178539
	27.0000	1	2		1.96999262	-0.00163299
	27.1000	1	2		1.96899439	-0.00170638
	27.2000	1	2		1.96799739	-0.00166050
	27.3000	1	2		1.96699363	-0.00165372
	27.4000	1	2		1.96600093	-0.00164792
	27.5000	1	2		1.96500557	-0.00157652
	27.6000	1	2		1.96400632	-0.00177821
	27.7000	1	2		1.96300358	-0.00155112
	27.8000	1	2		1.96199880	-0.00171718
	27.9000	1	2		1.96100631	-0.00165703
	28.0000	1	2		1.95999845	-0.00162096
	28.1000	1	2		1.95899838	-0.00169844
	28.2000	1	2		1.95799236	-0.00166249
	28.3000	1	2		1.95699966	-0.00163225
	28.4000	1	2		1.95599836	-0.00162916
	28.5000	1	2		1.95499952	-0.00173891
	28.6000	1	2		1.95399391	-0.00157403
	28.7000	1	2		1.95299917	-0.00161436
	28.8000	1	2		1.95199561	-0.00164900
	28.9000	1	2		1.95099779	-0.00166404
	29.0000	1	2		1.94999813	-0.00163495
	29.1000	1	2		1.94900359	-0.00169090
	29.2000	1	2		1.94800331	-0.00165852
	29.3000	1	2		1.94700570	-0.00159238
	29.4000	1	2		1.94600235	-0.00167806
	29.5000	1	2		1.94499961	-0.00164839
	29.6000	1	2		1.94399360	-0.00169853
	29.7000	1	2		1.94300151	-0.00163696
	29.8000	1	2		1.94200042	-0.00183025
	29.9000	1	2		1.94100116	-0.00166730
	30.0000	1	2		1.94000478	-0.00165235
	30.1000	1	2		1.93900675	-0.00170369
	30.2000	1	2		1.93800873	-0.00159661
	30.3000	1	2		1.93701071	-0.00165758
	30.4000	1	2		1.93601494	-0.00175143
	30.5000	1	2		1.93500995	-0.00180426
	30.6000	1	2		1.93401008	-0.00172947
	30.7000	1	2		1.93301246	-0.00165360
	30.8000	1	2		1.93200788	-0.00170836
	30.9000	1	2		1.93100228	-0.00168807
	31.0000	1	2		1.93001225	-0.00163757
	31.1000	1	2		1.92901648	-0.00171312
	31.2000	1	2		1.92801087	-0.00172657
	31.3000	1	2		1.92700690	-0.00183768
	31.4000	1	2		1.92600335	-0.00179559
	31.5000	1	2		1.92500348	-0.00186942
	31.6000	1	2		1.92400218	-0.00173219
	31.7000	1	2		1.92300354	-0.00172131
	31.8000	1	2		1.92199814	-0.00167354
	31.9000	1	2		1.92101077	-0.00182070
	32.0000	1	2		1.92000680	-0.00165742
	32.1000	1	2		1.91900202	-0.00171238
	32.2000	1	2		1.91799887	-0.00186504
	32.3000	1	2		1.91700720	-0.00167643
	32.4000	1	2		1.91600201	-0.00174533
	32.5000	1	2		1.91500460	-0.00167854
	32.6000	1	2		1.91400391	-0.00178607
	32.7000	1	2		1.91300117	-0.00169112
	32.8000	1	2		1.91199864	-0.00169287
	32.9000	1	2		1.91100594	-0.00184514
	33.0000	1	2		1.91000382	-0.00174464
	33.1000	1	2		1.90900027	-0.00176202
	33.2000	1	2		1.90801167	-0.00175662
	33.3000	1	2		1.90700934	-0.00175405
	33.4000	1	2		1.90600251	-0.00166023
	33.5000	1	2		1.90500674	-0.00159342
	33.6000	1	2		1.90399806	-0.00189480
	33.7000	1	2		1.90300721	-0.00182410
	33.8000	1	2		1.90199668	-0.00172403
	33.9000	1	2		1.90100337	-0.00174906
	34.0000	1	2		1.90000781	-0.00174265
	34.1000	1	2		1.89901101	-0.00169223
	34.2000	1	2		1.89799906	-0.00165101
	34.3000	1	2		1.89700882	-0.00176011
	34.4000	1	2		1.89600875	-0.00171643
	34.5000	1	2		1.89501113	-0.00174651
	34.6000	1	2		1.89400061	-0.00183944
	34.7000	1	2		1.89301078	-0.00175955
	34.8000	1	2		1.89200743	-0.00175857
	34.9000	1	2		1.89101166	-0.00173633
	35.0000	1	2		1.88999765	-0.00183156
	35.1000	1	2		1.88900742	-0.00179034
	35.2000	1	2		1.88800652	-0.00174396
	35.3000	1	2		1.88700850	-0.00182207
	35.4000	1	2		1.88600720	-0.00171157
	35.5000	1	2		1.88501102	-0.00178360
	35.6000	1	2		1.88401156	-0.00183464
	35.7000	1	2		1.88300575	-0.00191731
	35.8000	1	2		1.88200834	-0.00175798
	35.9000	1	2		1.88101954	-0.00181067
	36.0000	1	2		1.88000963	-0.00172951
	36.1000	1	2		1.87901898	-0.00191637
	36.2000	1	2		1.87800805	-0.00183190
	36.3000	1	2		1.87701269	-0.00178339
	36.4000	1	2		1.87601528	-0.00176362
	36.5000	1	2		1.87501910	-0.00185478
	36.6000	1	2		1.87401698	-0.00176864
	36.7000	1	2		1.87301834	-0.00178324
	36.8000	1	2		1.87201827	-0.00179034
	36.9000	1	2		1.87100078	-0.00183288
	37.0000	1	2		1.87000890	-0.00175851
	37.1000	1	2		1.86900801	-0.00188516
	37.2000	1	2		1.86800507	-0.00184222
	37.3000	1	2		1.86701319	-0.00180998
	37.4000	1	2		1.86600923	-0.00176594
	37.5000	1	2		1.86501427	-0.00176462
	37.6000	1	2		1.86400887	-0.00191653
	37.7000	1	2		1.86301126	-0.00168867
	37.8000	1	2		1.86200709	-0.00186302
	37.9000	1	2		1.86100579	-0.00203197
	38.0000	1	2		1.86001534	-0.00185056
	38.1000	1	2		1.85900728	-0.00185599
	38.2000	1	2		1.85800905	-0.00193831
	38.3000	1	2		1.85701697	-0.00191665
	38.4000	1	2		1.85600563	-0.00175030
	38.5000	1	2		1.85500125	-0.00193716
	38.6000	1	2		1.85400405	-0.00181444
	38.7000	1	2		1.85301258	-0.00178068
	38.8000	1	2		1.85201087	-0.00189124
	38.9000	1	2		1.85100649	-0.00185654
	39.0000	1	2		1.85001441	-0.00178088
	39.1000	1	2		1.84901311	-0.00186892
	39.2000	1	2		1.84801222	-0.00194469
	39.3000	1	2		1.84701440	-0.00191367
	39.4000	1	2		1.84601084	-0.00189411
	39.5000	1	2		1.84501794	-0.00188566
	39.6000	1	2		1.84400209	-0.00198960
	39.7000	1	2		1.84300735	-0.00179047
	39.8000	1	2		1.84200768	-0.00191506
	39.9000	1	2		1.84101089	-0.00181788
	40.0000	1	2		1.84001881	-0.00181999
	40.1000	1	2		1.83901238	-0.00181563
	40.2000	1	2		1.83800924	-0.00203048
	40.3000	1	2		1.83701408	-0.00192674
	40.4000	1	2		1.83601442	-0.00179078
	40.5000	1	2		1.83501865	-0.00188339
	40.6000	1	2		1.83401366	-0.00194215
	40.7000	1	2		1.83301789	-0.00197361
	40.8000	1	2		1.83201249	-0.00195765
	40.9000	1	2		1.83101959	-0.00199016
	41.0000	1	2		1.83001664	-0.00189962
	41.1000	1	2		1.82901432	-0.00189416
	41.2000	1	2		1.82801363	-0.00199797
	41.3000	1	2		1.82700803	-0.00192130
	41.4000	1	2		1.82600734	-0.00203276
	41.5000	1	2		1.82500829	-0.00193671
	41.6000	1	2		1.82401272	-0.00198205
	41.7000	1	2		1.82301122	-0.00197686
	41.8000	1	2		1.82200725	-0.00196991
	41.9000	1	2		1.82101824	-0.00204953
	42.0000	1	2		1.82001100	-0.00202824
	42.1000	1	2		1.81900621	-0.00195252
	42.2000	1	2		1.81800942	-0.00200808
	42.3000	1	2		1.81701959	-0.00204466
	42.4000	1	2		1.81601440	-0.00205483
	42.5000	1	2		1.81501658	-0.00184463
	42.6000	1	2		1.81401425	-0.00204065
	42.7000	1	2		1.81301561	-0.00217712
	42.8000	1	2		1.81200919	-0.00201539
	42.9000	1	2		1.81101874	-0.00206881
	43.0000	1	2		1.81001130	-0.00206683
	43.1000	1	2		1.80901962	-0.00198677
	43.2000	1	2		1.80800787	-0.00199871
	43.3000	1	2		1.80701640	-0.00211901
	43.4000	1	2		1.80600609	-0.00216028
	43.5000	1	2		1.80501482	-0.00211141
	43.6000	1	2		1.80400942	-0.00203121
	43.7000	1	2		1.80301304	-0.00217319
	43.8000	1	2		1.80201747	-0.00221255
	43.9000	1	2		1.80101863	-0.00211115
	44.0000	1	2		1.80001405	-0.00211252
	44.1000	1	2		1.79902135	-0.00222835
	44.2000	1	2		1.79801780	-0.00214779
	44.3000	1	2		1.79701998	-0.00214886
	44.4000	1	2		1.79601622	-0.00231124
	44.5000	1	2		1.79501307	-0.00227104
	44.6000	1	2		1.79401136	-0.00226646
	44.7000	1	2		1.79301375	-0.00210119
	44.8000	1	2		1.79200835	-0.00229892
	44.9000	1	2		1.79101094	-0.00224393
	45.0000	1	2		1.79001496	-0.00222376
	45.1000	1	2		1.78901345	-0.00231667
	45.2000	1	2		1.78801338	-0.00239430
	45.3000	1	2		1.78701638	-0.00229817
	45.4000	1	2		1.78600996	-0.00225605
	45.5000	1	2		1.78501726	-0.00241031
	45.6000	1	2		1.78401411	-0.00241795
	45.7000	1	2		1.78301732	-0.00226971
	45.8000	1	2		1.78203138	-0.00241856
	45.9000	1	2		1.78102168	-0.00242608
	46.0000	1	2		1.78001833	-0.00237129
	46.1000	1	2		1.77902215	-0.00250044
	46.2000	1	2		1.77802454	-0.00250746
	46.3000	1	2		1.77701791	-0.00266914
	46.4000	1	2		1.77601804	-0.00241072
	46.5000	1	2		1.77501612	-0.00243891
	46.6000	1	2		1.77401482	-0.00255444
	46.7000	1	2		1.77301413	-0.00261536
	46.8000	1	2		1.77201980	-0.00253183
	46.9000	1	2		1.77101706	-0.00259184
	47.0000	1	2		1.77001822	-0.00268808
	47.1000	1	2		1.76902081	-0.00263389
	47.2000	1	2		1.76801193	-0.00272655
	47.3000	1	2		1.76701779	-0.00263916
	47.4000	1	2		1.76602182	-0.00278125
	47.5000	1	2		1.76502748	-0.00274058
	47.6000	1	2		1.76401860	-0.00285518
	47.7000	1	2		1.76302283	-0.00266657
	47.8000	1	2		1.76202358	-0.00287579
	47.9000	1	2		1.76102084	-0.00297369
	48.0000	1	2		1.76001892	-0.00279098
	48.1000	1	2		1.75901578	-0.00287813
	48.2000	1	2		1.75800915	-0.00287992
	48.3000	1	2		1.75701481	-0.00290127
	48.4000	1	2		1.75601146	-0.00295417
	48.5000	1	2		1.75501979	-0.00300312
	48.6000	1	2		1.75400968	-0.00301387
	48.7000	1	2		1.75301719	-0.00314695
	48.8000	1	2		1.75202121	-0.00310901
	48.9000	1	2		1.75101970	-0.00309430
	49.0000	1	2		1.75001246	-0.00313001
	49.1000	1	2		1.74902570	-0.00308171
	49.2000	1	2		1.74802030	-0.00322942
	49.3000	1	2		1.74702187	-0.00321930
	49.4000	1	2		1.74601688	-0.00317925
	49.5000	1	2		1.74502582	-0.00327402
	49.6000	1	2		1.74402657	-0.00346949
	49.7000	1	2		1.74302260	-0.00329575
	49.8000	1	2		1.74201761	-0.00339962
	49.9000	1	2		1.74101959	-0.00340729
	50.0000	1	2		1.74001972	-0.00339379
	50.1000	1	2		1.73902026	-0.00350210
	50.2000	1	2		1.73801445	-0.00355496
	50.3000	1	2		1.73702381	-0.00365164
	50.4000	1	2		1.73602025	-0.00353711
	50.5000	1	2		1.73502489	-0.00371563
	50.6000	1	2		1.73402277	-0.00370636
	50.7000	1	2		1.73302700	-0.00373976
	50.8000	1	2		1.73202672	-0.00377992
	50.9000	1	2		1.73102562	-0.00383667
	51.0000	1	2		1.73002637	-0.00391721
	51.1000	1	2		1.72902548	-0.00383085
	51.2000	1	2		1.72802131	-0.00395390
	51.3000	1	2		1.72702349	-0.00389472
	51.4000	1	2		1.72601891	-0.00395650
	51.5000	1	2		1.72502047	-0.00399926
	51.6000	1	2		1.72402901	-0.00417584
	51.7000	1	2		1.72302320	-0.00415419
	51.8000	1	2		1.72201862	-0.00427592
	51.9000	1	2		1.72102612	-0.00421749
	52.0000	1	2		1.72002605	-0.00440799
	52.1000	1	2		1.71902577	-0.00433439
	52.2000	1	2		1.71802673	-0.00435728
	52.3000	1	2		1.71703137	-0.00442580
	52.4000	1	2		1.71602894	-0.00444613
	52.5000	1	2		1.71502630	-0.00448007
	52.6000	1	2		1.71403248	-0.00461526
	52.7000	1	2		1.71302790	-0.00466182
	52.8000	1	2		1.71202834	-0.00477444
	52.9000	1	2		1.71102355	-0.00472404
	53.0000	1	2		1.71001948	-0.00483132
	53.1000	1	2		1.70902750	-0.00486528
	53.2000	1	2		1.70802805	-0.00497130
	53.3000	1	2		1.70702101	-0.00494703
	53.4000	1	2		1.70602626	-0.00512030
	53.5000	1	2		1.70502383	-0.00524186
	53.6000	1	2		1.70403226	-0.00526873
	53.7000	1	2		1.70302604	-0.00544903
	53.8000	1	2		1.70202392	-0.00550523
	53.9000	1	2		1.70103194	-0.00542065
	54.0000	1	2		1.70002890	-0.00537377
	54.1000	1	2		1.69902739	-0.00557253
	54.2000	1	2		1.69802414	-0.00559767
	54.3000	1	2		1.69702960	-0.00553531
	54.4000	1	2		1.69603107	-0.00580011
	54.5000	1	2		1.69503325	-0.00602847
	54.6000	1	2		1.69403143	-0.00605951
	54.7000	1	2		1.69302747	-0.00605874
	54.8000	1	2		1.69202278	-0.00626895
	54.9000	1	2		1.69102804	-0.00616447
	55.0000	1	2		1.69002110	-0.00620611
	55.1000	1	2		1.68902656	-0.00646452
	55.2000	1	2		1.68802823	-0.00655863
	55.3000	1	2		1.68702631	-0.00655250
	55.4000	1	2		1.68603515	-0.00656042
	55.5000	1	2		1.68503426	-0.00690212
	55.6000	1	2		1.68402947	-0.00684279
	55.7000	1	2		1.68303401	-0.00692845
	55.8000	1	2		1.68202943	-0.00692522
	55.9000	1	2		1.68103704	-0.00722762
	56.0000	1	2		1.68003236	-0.00715447
	56.1000	1	2		1.67903454	-0.00733281
	56.2000	1	2		1.67803498	-0.00744751
	56.3000	1	2		1.67703982	-0.00764942
	56.4000	1	2		1.67603545	-0.00757490
	56.5000	1	2		1.67503282	-0.00778375
	56.6000	1	2		1.67402660	-0.00774499
	56.7000	1	2		1.67303185	-0.00789868
	56.8000	1	2		1.67203055	-0.00792523
	56.9000	1	2		1.67102627	-0.00808260
	57.0000	1	2		1.67002682	-0.00824917
	57.1000	1	2		1.66903381	-0.00825503
	57.2000	1	2		1.66803241	-0.00847556
	57.3000	1	2		1.66702721	-0.00849543
	57.4000	1	2		1.66603810	-0.00871485
	57.5000	1	2		1.66503403	-0.00883554
	57.6000	1	2		1.66403335	-0.00894969
	57.7000	1	2		1.66303317	-0.00890099
	57.8000	1	2		1.66203023	-0.00929766
	57.9000	1	2		1.66104583	-0.00932800
	58.0000	1	2		1.66003726	-0.00939285
	58.1000	1	2		1.65904230	-0.00944644
	58.2000	1	2		1.65804049	-0.00962332
	58.3000	1	2		1.65704339	-0.00981403
	58.4000	1	2		1.65603604	-0.00984290
	58.5000	1	2		1.65504263	-0.01008422
	58.6000	1	2		1.65403344	-0.01010628
	58.7000	1	2		1.65304218	-0.01035661
	58.8000	1	2		1.65204057	-0.01046948
	58.9000	1	2		1.65104992	-0.01048843
	59.0000	1	2		1.65004534	-0.01059784
	59.1000	1	2		1.64905110	-0.01072368
	59.2000	1	2		1.64804827	-0.01075937
	59.3000	1	2		1.64704420	-0.01084094
	59.4000	1	2		1.64604638	-0.01123648
	59.5000	1	2		1.64504590	-0.01129919
	59.6000	1	2		1.64404398	-0.01145909
	59.7000	1	2		1.64304616	-0.01168206
	59.8000	1	2		1.64203810	-0.01177256
	59.9000	1	2		1.64104181	-0.01184537
	60.0000	1	2		1.64003908	-0.01193183
	60.1000	1	2		1.63904198	-0.01216230
	60.2000	1	2		1.63803678	-0.01233428
	60.3000	1	2		1.63704244	-0.01232262
	60.4000	1	2		1.63604278	-0.01264907
	60.5000	1	2		1.63504466	-0.01280951
	60.6000	1	2		1.63404315	-0.01286447
	60.7000	1	2		1.63305148	-0.01286109
	60.8000	1	2		1.63204587	-0.01295203
	60.9000	1	2		1.63104559	-0.01323123
	61.0000	1	2		1.63004870	-0.01325237
	61.1000	1	2		1.62905067	-0.01346808
	61.2000	1	2		1.62803902	-0.01366706
	61.3000	1	2		1.62704756	-0.01373748
	61.4000	1	2		1.62604707	-0.01383766
	61.5000	1	2		1.62504700	-0.01400450
	61.6000	1	2		1.62404047	-0.01420670
	61.7000	1	2		1.62304409	-0.01429066
	61.8000	1	2		1.62204350	-0.01445177
	61.9000	1	2		1.62104927	-0.01464983
	62.0000	1	2		1.62004162	-0.01495428
	62.1000	1	2		1.61905066	-0.01495749
	62.2000	1	2		1.61804874	-0.01511426
	62.3000	1	2		1.61705205	-0.01528967
	62.4000	1	2		1.61604757	-0.01537428
	62.5000	1	2		1.61505273	-0.01548870
	62.6000	1	2		1.61404518	-0.01572649
	62.7000	1	2		1.61305402	-0.01578589
	62.8000	1	2		1.61204421	-0.01606204
	62.9000	1	2		1.61104414	-0.01618794
	63.0000	1	2		1.61004212	-0.01639108
	63.1000	1	2		1.60904809	-0.01650346
	63.2000	1	2		1.60803992	-0.01651796
	63.3000	1	2		1.60705204	-0.01694455
	63.4000	1	2		1.60604879	-0.01691789
	63.5000	1	2		1.60504841	-0.01704998
	63.6000	1	2		1.60404629	-0.01725617
	63.7000	1	2		1.60304776	-0.01749851
	63.8000	1	2		1.60204881	-0.01752030
	63.9000	1	2		1.60105447	-0.01778942
	64.0000	1	2		1.60004825	-0.01787445
	64.1000	1	2		1.59905371	-0.01798147
	64.2000	1	2		1.59804719	-0.01808403
	64.3000	1	2		1.59705347	-0.01822875
	64.4000	1	2		1.59604561	-0.01854318
	64.5000	1	2		1.59505148	-0.01856345
	64.6000	1	2		1.59405652	-0.01906211
	64.7000	1	2		1.59305830	-0.01905906
	64.8000	1	2		1.59205115	-0.01914683
	64.9000	1	2		1.59105477	-0.01934145
	65.0000	1	2		1.59005173	-0.01948480
	65.1000	1	2		1.58905206	-0.01951584
	65.2000	1	2		1.58805189	-0.01978983
	65.3000	1	2		1.58706022	-0.02001941
	65.4000	1	2		1.58605502	-0.02009047
	65.5000	1	2		1.58505894	-0.02024643
	65.6000	1	2		1.58405549	-0.02033844
	65.7000	1	2		1.58305501	-0.02056614
	65.8000	1	2		1.58205473	-0.02066311
	65.9000	1	2		1.58105793	-0.02070805
	66.0000	1	2		1.58005274	-0.02101003
	66.1000	1	2		1.57905338	-0.02130048
	66.2000	1	2		1.57804983	-0.02137115
	66.3000	1	2		1.57705611	-0.02151648
	66.4000	1	2		1.57605265	-0.02159393
	66.5000	1	2		1.57505791	-0.02177869
	66.6000	1	2		1.57405189	-0.02197796
	66.7000	1	2		1.57305407	-0.02221796
	66.8000	1	2		1.57206066	-0.02236694
	66.9000	1	2		1.57105506	-0.02246929
	67.0000	1	2		1.57004761	-0.02276440
	67.1000	1	2		1.56905911	-0.02280986
	67.2000	1	2		1.56805371	-0.02306257
	67.3000	1	2		1.56705579	-0.02312002
	67.4000	1	2		1.56605131	-0.02332942
	67.5000	1	2		1.56506415	-0.02336502
	67.6000	1	2		1.56405895	-0.02366340
	67.7000	1	2		1.56306103	-0.02387646
	67.8000	1	2		1.56205604	-0.02403290
	67.9000	1	2		1.56105996	-0.02422245
	68.0000	1	2		1.56005395	-0.02446773
	68.1000	1	2		1.55905541	-0.02455641
	68.2000	1	2		1.55805718	-0.02477952
	68.3000	1	2		1.55705947	-0.02491248
	68.4000	1	2		1.55606062	-0.02520144
	68.5000	1	2		1.55505860	-0.02526288
	68.6000	1	2		1.55405218	-0.02531641
	68.7000	1	2		1.55305999	-0.02574291
	68.8000	1	2		1.55205101	-0.02574447
	68.9000	1	2		1.55105350	-0.02589632
	69.0000	1	2		1.55005486	-0.02614659
	69.1000	1	2		1.54905847	-0.02631891
	69.2000	1	2		1.54806055	-0.02647478
	69.3000	1	2		1.54705556	-0.02654861
	69.4000	1	2		1.54606000	-0.02684761
	69.5000	1	2		1.54506453	-0.02702647
	69.6000	1	2		1.54406344	-0.02721869
	69.7000	1	2		1.54306664	-0.02738079
	69.8000	1	2		1.54206565	-0.02752569
	69.9000	1	2		1.54106527	-0.02760923
	70.0000	1	2		1.54006704	-0.02792778
	70.1000	1	2		1.53906707	-0.02805075
	70.2000	1	2		1.53806290	-0.02829113
	70.3000	1	2		1.53706856	-0.02837132
	70.4000	1	2		1.53606408	-0.02854873
	70.5000	1	2		1.53507282	-0.02886051
	70.6000	1	2		1.53406619	-0.02893151
	70.7000	1	2		1.53307944	-0.02925816
	70.8000	1	2		1.53207393	-0.02916365
	70.9000	1	2		1.53107745	-0.02947696
	71.0000	1	2		1.53007133	-0.02960383
	71.1000	1	2		1.52907781	-0.02991771
	71.2000	1	2		1.52807549	-0.03002616
	71.3000	1	2		1.52707746	-0.03018145
	71.4000	1	2		1.52607083	-0.03050733
	71.5000	1	2		1.52507547	-0.03055245
	71.6000	1	2		1.52406925	-0.03076747
	71.7000	1	2		1.52307533	-0.03092625
	71.8000	1	2		1.52207351	-0.03114810
	71.9000	1	2		1.52107754	-0.03142284
	72.0000	1	2		1.52008167	-0.03162740
	72.1000	1	2		1.51907463	-0.03190291
	72.2000	1	2		1.51807240	-0.03195707
	72.3000	1	2		1.51708063	-0.03204682
	72.4000	1	2		1.51607369	-0.03220200
	72.5000	1	2		1.51507403	-0.03256790
	72.6000	1	2		1.51407898	-0.03261195
	72.7000	1	2		1.51307982	-0.03297332
	72.8000	1	2		1.51206879	-0.03305587
	72.9000	1	2		1.51107661	-0.03337434
	73.0000	1	2		1.51007315	-0.03358654
	73.1000	1	2		1.50907267	-0.03363772
	73.2000	1	2		1.50806727	-0.03392011
	73.3000	1	2		1.50707252	-0.03402092
	73.4000	1	2		1.50607051	-0.03425477
	73.5000	1	2		1.50507750	-0.03437026
	73.6000	1	2		1.50406739	-0.03466655
	73.7000	1	2		1.50307182	-0.03479627
	73.8000	1	2		1.50206540	-0.03490881
	73.9000	1	2		1.50107455	-0.03503044
	74.0000	1	2		1.50008052	-0.03550366
	74.1000	1	2		1.49907891	-0.03554830
	74.2000	1	2		1.49807996	-0.03570394
	74.3000	1	2		1.49708091	-0.03597219
	74.4000	1	2		1.49608105	-0.03626595
	74.5000	1	2		1.49507401	-0.03634090
	74.6000	1	2		1.49406840	-0.03662711
	74.7000	1	2		1.49307693	-0.03679803
	74.8000	1	2		1.49208004	-0.03702286
	74.9000	1	2		1.49107402	-0.03704655
	75.0000	1	2		1.49007518	-0.03743138
	75.1000	1	2		1.48908084	-0.03751969
	75.2000	1	2		1.48807872	-0.03775972
	75.3000	1	2		1.48707363	-0.03808453
	75.4000	1	2		1.48607602	-0.03823939
	75.5000	1	2		1.48507697	-0.03831136
	75.6000	1	2		1.48408130	-0.03850506
	75.7000	1	2		1.48307774	-0.03871175
	75.8000	1	2		1.48207910	-0.03882412
	75.9000	1	2		1.48108456	-0.03914368
	76.0000	1	2		1.48007496	-0.03935307
	76.1000	1	2		1.47907592	-0.03953223
	76.2000	1	2		1.47808025	-0.03983490
	76.3000	1	2		1.47708181	-0.03993749
	76.4000	1	2		1.47607939	-0.04019021
	76.5000	1	2		1.47507808	-0.04022877
	76.6000	1	2		1.47407822	-0.04060441
	76.7000	1	2		1.47308255	-0.04073302
	76.8000	1	2		1.47208012	-0.04106547
	76.9000	1	2		1.47107636	-0.04116256
	77.0000	1	2		1.47007475	-0.04140278
	77.1000	1	2		1.46908031	-0.04169576
	77.2000	1	2		1.46807634	-0.04177525
	77.3000	1	2		1.46707791	-0.04208609
	77.4000	1	2		1.46607517	-0.04223362
	77.5000	1	2		1.46507725	-0.04245425
	77.6000	1	2		1.46408046	-0.04269644
	77.7000	1	2		1.46307547	-0.04291595
	77.8000	1	2		1.46207273	-0.04305642
	77.9000	1	2		1.46107819	-0.04332614
	78.0000	1	2		1.46007382	-0.04347167
	78.1000	1	2		1.45907098	-0.04357286
	78.2000	1	2		1.45807685	-0.04379966
	78.3000	1	2		1.45707687	-0.04415659
	78.4000	1	2		1.45607609	-0.04437787
	78.5000	1	2		1.45507366	-0.04442548
	78.6000	1	2		1.45407010	-0.04479503
	78.7000	1	2		1.45307464	-0.04500114
	78.8000	1	2		1.45206770	-0.04519707
	78.9000	1	2		1.45107705	-0.04542395
	79.0000	1	2		1.45008128	-0.04563239
	79.1000	1	2		1.44907793	-0.04591066
	79.2000	1	2		1.44807110	-0.04602992
	79.3000	1	2		1.44707912	-0.04629296
	79.4000	1	2		1.44607392	-0.04657890
	79.5000	1	2		1.44507692	-0.04674559
	79.6000	1	2		1.44407091	-0.04705445
	79.7000	1	2		1.44307401	-0.04728482
	79.8000	1	2		1.44207066	-0.04746764
	79.9000	1	2		1.44107499	-0.04769150
	80.0000	1	2		1.44007195	-0.04786806
	80.1000	1	2		1.43907669	-0.04804218
	80.2000	1	2		1.43806965	-0.04827239
	80.3000	1	2		1.43708003	-0.04848758
	80.4000	1	2		1.43606889	-0.04855173
	80.5000	1	2		1.43508347	-0.04891625
	80.6000	1	2		1.43407121	-0.04924050
	80.7000	1	2		1.43307933	-0.04940548
	80.8000	1	2		1.43207905	-0.04958475
	80.9000	1	2		1.43108246	-0.04994594
	81.0000	1	2		1.43007522	-0.05020756
	81.1000	1	2		1.42908641	-0.05031153
	81.2000	1	2		1.42807763	-0.05060880
	81.3000	1	2		1.42707879	-0.05081814
	81.4000	1	2		1.42606898	-0.05094926
	81.5000	1	2		1.42508243	-0.05130436
	81.6000	1	2		1.42407919	-0.05157482
	81.7000	1	2		1.42307307	-0.05171392
	81.8000	1	2		1.42207392	-0.05194374
	81.9000	1	2		1.42107979	-0.05219739
	82.0000	1	2		1.42008197	-0.05254613
	82.1000	1	2		1.41908148	-0.05276849
	82.2000	1	2		1.41807670	-0.05296293
	82.3000	1	2		1.41708523	-0.05320960
	82.4000	1	2		1.41607860	-0.05340082
	82.5000	1	2		1.41508078	-0.05367487
	82.6000	1	2		1.41407969	-0.05379377
	82.7000	1	2		1.41308340	-0.05396768
	82.8000	1	2		1.41207964	-0.05422093
	82.9000	1	2		1.41108152	-0.05453146
	83.0000	1	2		1.41007233	-0.05499420
	83.1000	1	2		1.40908086	-0.05497395
	83.2000	1	2		1.40807392	-0.05519805
	83.3000	1	2		1.40708071	-0.05533860
	83.4000	1	2		1.40607716	-0.05558959
	83.5000	1	2		1.40507872	-0.05585912
	83.6000	1	2		1.40408234	-0.05622164
	83.7000	1	2		1.40308052	-0.05647629
	83.8000	1	2		1.40207697	-0.05662794
	83.9000	1	2		1.40107905	-0.05691304
	84.0000	1	2		1.40008748	-0.05721863
	84.1000	1	2		1.39908669	-0.05735957
	84.2000	1	2		1.39808610	-0.05770591
	84.3000	1	2		1.39708972	-0.05791883
	84.4000	1	2		1.39608626	-0.05817444
	84.5000	1	2		1.39508773	-0.05846580
	84.6000	1	2		1.39407803	-0.05872306
	84.7000	1	2		1.39308758	-0.05897283
	84.8000	1	2		1.39208833	-0.05897546
	84.9000	1	2		1.39108631	-0.05938483
	85.0000	1	2		1.39007866	-0.05958833
	85.1000	1	2		1.38908698	-0.05976249
	85.2000	1	2		1.38808916	-0.05996554
	85.3000	1	2		1.38708336	-0.06041636
	85.4000	1	2		1.38607847	-0.06054494
	85.5000	1	2		1.38508393	-0.06087455
	85.6000	1	2		1.38409062	-0.06127078
	85.7000	1	2		1.38308460	-0.06138024
	85.8000	1	2		1.38207756	-0.06168767
	85.9000	1	2		1.38108784	-0.06198941
	86.0000	1	2		1.38008705	-0.06217877
	86.1000	1	2		1.37908236	-0.06242303
	86.2000	1	2		1.37807727	-0.06275772
	86.3000	1	2		1.37708806	-0.06308263
	86.4000	1	2		1.37608143	-0.06314012
	86.5000	1	2		1.37508648	-0.06347917
	86.6000	1	2		1.37407893	-0.06374060
	86.7000	1	2		1.37308787	-0.06392962
	86.8000	1	2		1.37208605	-0.06426652
	86.9000	1	2		1.37108475	-0.06454361
	87.0000	1	2		1.37008120	-0.06474413
	87.1000	1	2		1.36908573	-0.06511274
	87.2000	1	2		1.36808914	-0.06521656
	87.3000	1	2		1.36708415	-0.06548543
	87.4000	1	2		1.36608521	-0.06569831
	87.5000	1	2		1.36508831	-0.06592338
	87.6000	1	2		1.36408414	-0.06623034
	87.7000	1	2		1.36308663	-0.06666899
	87.8000	1	2		1.36207990	-0.06678894
	87.9000	1	2		1.36108577	-0.06703631
	88.0000	1	2		1.36008272	-0.06739845
	88.1000	1	2		1.35908255	-0.06764723
	88.2000	1	2		1.35808268	-0.06776999
	88.3000	1	2		1.35708537	-0.06808416
	88.4000	1	2		1.35608397	-0.06845700
	88.5000	1	2		1.35508615	-0.06876383
	88.6000	1	2		1.35408823	-0.06896860
	88.7000	1	2		1.35309369	-0.06932499
	88.8000	1	2		1.35209054	-0.06954176
	88.9000	1	2		1.35108586	-0.06966115
	88.9770	1	2		1.35032602	-0.07005668
	89.0000	1	2		1.35008671	-0.06994690
	89.0010	1	2		1.35007677	-0.06993898
