# Supplementary material for: Hyaluronic Acid Enhances the Mechanical Properties of Tissue-Engineered Cartilage Constructs
Source: PLoS One. 2014 Dec 1;9(12):e113216. doi: 10.1371/journal.pone.0113216 (PMC4249877; doi:10.1371/journal.pone.0113216)
Supplement: Dataset S1 — Raw data from hydrogel constructs. Data on wet weight, dry weight, compressive modulus, DNA content, and GAG content are provided in a spreadsheet for all analysed hydrogel constructs. Additionally, raw data from mechanical compression tests (time, displacement, and load) are provided. (ZIP) [file pone.0113216.s004.zip › Data/Mechanical testing/Microtester/Day 1/G1 P2 M2 ramp.csv]

G1 P2 M2 10Dec2013
Notes	Time	Sequence	Block	Cycle	5800:Extension mm	5800:5N_Load_Cell N
Test Started : 12/10/2013 10:50:55 AM	4.0020	1	2		2.19859889	-0.00100724
	4.0530	1	2		2.20008948	-0.00105505
	4.1000	1	2		2.19960655	-0.00107963
	4.2000	1	2		2.19822476	-0.00096588
	4.2110	1	2		2.19809199	-0.00086404
	4.3000	1	2		2.19708188	-0.00110219
	4.4000	1	2		2.19602034	-0.00092675
	4.5000	1	2		2.19500183	-0.00107867
	4.6000	1	2		2.19399213	-0.00098581
	4.7000	1	2		2.19298345	-0.00115505
	4.8000	1	2		2.19199157	-0.00112456
	4.9000	1	2		2.19098617	-0.00106198
	5.0000	1	2		2.18997790	-0.00115338
	5.1000	1	2		2.18897926	-0.00115424
	5.2000	1	2		2.18798821	-0.00110676
	5.3000	1	2		2.18698854	-0.00096702
	5.4000	1	2		2.18599195	-0.00104519
	5.5000	1	2		2.18498922	-0.00107217
	5.6000	1	2		2.18399058	-0.00108210
	5.7000	1	2		2.18299440	-0.00110632
	5.8000	1	2		2.18199187	-0.00123743
	5.9000	1	2		2.18098852	-0.00124502
	6.0000	1	2		2.17999295	-0.00104678
	6.1000	1	2		2.17899001	-0.00116060
	6.2000	1	2		2.17798338	-0.00095573
	6.3000	1	2		2.17697839	-0.00106394
	6.4000	1	2		2.17597934	-0.00093196
	6.5000	1	2		2.17497947	-0.00110474
	6.6000	1	2		2.17397858	-0.00100203
	6.7000	1	2		2.17298302	-0.00103809
	6.8000	1	2		2.17197659	-0.00104645
	6.9000	1	2		2.17098123	-0.00112459
	7.0000	1	2		2.16997788	-0.00122848
	7.1000	1	2		2.16898047	-0.00100647
	7.2000	1	2		2.16798306	-0.00109300
	7.3000	1	2		2.16698832	-0.00102738
	7.4000	1	2		2.16598292	-0.00105590
	7.5000	1	2		2.16497977	-0.00100446
	7.6000	1	2		2.16398298	-0.00099331
	7.7000	1	2		2.16297880	-0.00110814
	7.8000	1	2		2.16197791	-0.00109275
	7.9000	1	2		2.16097948	-0.00114342
	8.0000	1	2		2.15997879	-0.00113804
	8.1000	1	2		2.15897851	-0.00120782
	8.2000	1	2		2.15797885	-0.00108346
	8.3000	1	2		2.15697693	-0.00112182
	8.4000	1	2		2.15598075	-0.00104678
	8.5000	1	2		2.15498171	-0.00096329
	8.6000	1	2		2.15397713	-0.00106327
	8.7000	1	2		2.15297623	-0.00106485
	8.8000	1	2		2.15198968	-0.00106403
	8.9000	1	2		2.15097711	-0.00115274
	9.0000	1	2		2.14998093	-0.00118667
	9.1000	1	2		2.14898905	-0.00129235
	9.2000	1	2		2.14798202	-0.00108567
	9.3000	1	2		2.14698604	-0.00115075
	9.4000	1	2		2.14597880	-0.00105399
	9.5000	1	2		2.14498467	-0.00113003
	9.6000	1	2		2.14397230	-0.00105157
	9.7000	1	2		2.14298575	-0.00117675
	9.8000	1	2		2.14197625	-0.00119822
	9.9000	1	2		2.14098560	-0.00117871
	10.0000	1	2		2.13998840	-0.00117937
	10.1000	1	2		2.13898075	-0.00120439
	10.2000	1	2		2.13797985	-0.00110110
	10.3000	1	2		2.13698470	-0.00109393
	10.4000	1	2		2.13598811	-0.00120690
	10.5000	1	2		2.13499828	-0.00113420
	10.6000	1	2		2.13397895	-0.00115494
	10.7000	1	2		2.13299404	-0.00122403
	10.8000	1	2		2.13199273	-0.00122687
	10.9000	1	2		2.13099082	-0.00103448
	11.0000	1	2		2.12997968	-0.00102197
	11.1000	1	2		2.12898432	-0.00132954
	11.2000	1	2		2.12797687	-0.00122120
	11.3000	1	2		2.12698602	-0.00114828
	11.4000	1	2		2.12599148	-0.00135472
	11.5000	1	2		2.12498997	-0.00137706
	11.6000	1	2		2.12398519	-0.00117032
	11.7000	1	2		2.12297897	-0.00118322
	11.8000	1	2		2.12198525	-0.00130818
	11.9000	1	2		2.12099583	-0.00121794
	12.0000	1	2		2.11999719	-0.00105607
	12.1000	1	2		2.11899671	-0.00126299
	12.2000	1	2		2.11799090	-0.00121045
	12.3000	1	2		2.11699717	-0.00117906
	12.4000	1	2		2.11599096	-0.00123550
	12.5000	1	2		2.11499478	-0.00133250
	12.6000	1	2		2.11399409	-0.00116357
	12.7000	1	2		2.11299791	-0.00120827
	12.8000	1	2		2.11198861	-0.00118349
	12.9000	1	2		2.11098117	-0.00121758
	13.0000	1	2		2.10998417	-0.00124358
	13.1000	1	2		2.10898881	-0.00126098
	13.2000	1	2		2.10799099	-0.00125833
	13.3000	1	2		2.10698825	-0.00125786
	13.4000	1	2		2.10599043	-0.00108671
	13.5000	1	2		2.10499692	-0.00136585
	13.6000	1	2		2.10399234	-0.00120173
	13.7000	1	2		2.10298202	-0.00116733
	13.8000	1	2		2.10198174	-0.00109288
	13.9000	1	2		2.10099335	-0.00136217
	14.0000	1	2		2.09999962	-0.00127594
	14.1000	1	2		2.09899873	-0.00133709
	14.2000	1	2		2.09799907	-0.00115209
	14.3000	1	2		2.09699613	-0.00128857
	14.4000	1	2		2.09599585	-0.00113573
	14.5000	1	2		2.09499496	-0.00122703
	14.6000	1	2		2.09399550	-0.00117857
	14.7000	1	2		2.09299645	-0.00138181
	14.8000	1	2		2.09199761	-0.00120427
	14.9000	1	2		2.09099446	-0.00130349
	15.0000	1	2		2.08999685	-0.00125888
	15.1000	1	2		2.08899637	-0.00132732
	15.2000	1	2		2.08799486	-0.00135416
	15.3000	1	2		2.08699601	-0.00130892
	15.4000	1	2		2.08599574	-0.00128997
	15.5000	1	2		2.08499935	-0.00123593
	15.6000	1	2		2.08400071	-0.00144606
	15.7000	1	2		2.08299265	-0.00133512
	15.8000	1	2		2.08199176	-0.00131054
	15.9000	1	2		2.08099783	-0.00115712
	16.0000	1	2		2.07999632	-0.00118874
	16.1000	1	2		2.07899851	-0.00132328
	16.2000	1	2		2.07798798	-0.00120924
	16.3000	1	2		2.07698566	-0.00124338
	16.4000	1	2		2.07598825	-0.00137383
	16.5000	1	2		2.07498899	-0.00146062
	16.6000	1	2		2.07398790	-0.00135547
	16.7000	1	2		2.07299274	-0.00134145
	16.8000	1	2		2.07199021	-0.00137997
	16.9000	1	2		2.07099628	-0.00140068
	17.0000	1	2		2.06999949	-0.00129758
	17.1000	1	2		2.06899839	-0.00138007
	17.2000	1	2		2.06799504	-0.00129905
	17.3000	1	2		2.06698862	-0.00129477
	17.4000	1	2		2.06598936	-0.00141479
	17.5000	1	2		2.06499462	-0.00127843
	17.6000	1	2		2.06399250	-0.00137265
	17.7000	1	2		2.06299959	-0.00119700
	17.8000	1	2		2.06199440	-0.00128655
	17.9000	1	2		2.06099084	-0.00123189
	18.0000	1	2		2.05999139	-0.00134019
	18.1000	1	2		2.05899070	-0.00129712
	18.2000	1	2		2.05798591	-0.00138138
	18.3000	1	2		2.05699445	-0.00140944
	18.4000	1	2		2.05599663	-0.00126799
	18.5000	1	2		2.05499000	-0.00135620
	18.6000	1	2		2.05398870	-0.00141322
	18.7000	1	2		2.05298965	-0.00138196
	18.8000	1	2		2.05199449	-0.00138605
	18.9000	1	2		2.05099913	-0.00139726
	19.0000	1	2		2.04999598	-0.00146730
	19.1000	1	2		2.04900329	-0.00130132
	19.2000	1	2		2.04799625	-0.00138950
	19.3000	1	2		2.04699577	-0.00144958
	19.4000	1	2		2.04599959	-0.00144683
	19.5000	1	2		2.04500832	-0.00133295
	19.6000	1	2		2.04399452	-0.00146090
	19.7000	1	2		2.04299261	-0.00132503
	19.8000	1	2		2.04198926	-0.00143708
	19.9000	1	2		2.04098713	-0.00147154
	20.0000	1	2		2.03999116	-0.00134000
	20.1000	1	2		2.03899477	-0.00130433
	20.2000	1	2		2.03800167	-0.00140500
	20.3000	1	2		2.03700057	-0.00135058
	20.4000	1	2		2.03600009	-0.00152889
	20.5000	1	2		2.03500411	-0.00125233
	20.6000	1	2		2.03399339	-0.00141759
	20.7000	1	2		2.03299700	-0.00137083
	20.8000	1	2		2.03200123	-0.00145276
	20.9000	1	2		2.03100403	-0.00142586
	21.0000	1	2		2.02999350	-0.00138395
	21.1000	1	2		2.02899569	-0.00131076
	21.2000	1	2		2.02799951	-0.00141298
	21.3000	1	2		2.02699493	-0.00130298
	21.4000	1	2		2.02600284	-0.00141558
	21.5000	1	2		2.02499191	-0.00142185
	21.6000	1	2		2.02399266	-0.00150848
	21.7000	1	2		2.02299504	-0.00142773
	21.8000	1	2		2.02200091	-0.00140917
	21.9000	1	2		2.02099060	-0.00150609
	22.0000	1	2		2.02000015	-0.00125240
	22.1000	1	2		2.01899803	-0.00153732
	22.2000	1	2		2.01798771	-0.00144065
	22.3000	1	2		2.01699584	-0.00153928
	22.4000	1	2		2.01599617	-0.00148994
	22.5000	1	2		2.01499590	-0.00146414
	22.6000	1	2		2.01400013	-0.00143660
	22.7000	1	2		2.01299923	-0.00145275
	22.8000	1	2		2.01200531	-0.00147503
	22.9000	1	2		2.01099929	-0.00148549
	23.0000	1	2		2.00999574	-0.00142136
	23.1000	1	2		2.00899751	-0.00141883
	23.2000	1	2		2.00799989	-0.00149035
	23.3000	1	2		2.00700105	-0.00148588
	23.4000	1	2		2.00599278	-0.00149899
	23.5000	1	2		2.00499599	-0.00144022
	23.6000	1	2		2.00399530	-0.00139175
	23.7000	1	2		2.00300055	-0.00144461
	23.8000	1	2		2.00200028	-0.00138141
	23.9000	1	2		2.00099631	-0.00147211
	24.0000	1	2		2.00000013	-0.00151393
	24.1000	1	2		1.99899535	-0.00148246
	24.2000	1	2		1.99800142	-0.00153917
	24.3000	1	2		1.99700299	-0.00156233
	24.4000	1	2		1.99600353	-0.00152052
	24.5000	1	2		1.99499915	-0.00148478
	24.6000	1	2		1.99401096	-0.00148967
	24.7000	1	2		1.99299839	-0.00151261
	24.8000	1	2		1.99199975	-0.00159951
	24.9000	1	2		1.99100460	-0.00150340
	25.0000	1	2		1.99000596	-0.00144381
	25.1000	1	2		1.98900035	-0.00156098
	25.2000	1	2		1.98799577	-0.00146190
	25.3000	1	2		1.98700513	-0.00127040
	25.4000	1	2		1.98600403	-0.00123365
	25.5000	1	2		1.98499904	-0.00153467
	25.6000	1	2		1.98400532	-0.00171161
	25.7000	1	2		1.98299787	-0.00167744
	25.8000	1	2		1.98200825	-0.00155349
	25.9000	1	2		1.98100100	-0.00131856
	26.0000	1	2		1.98001117	-0.00144064
	26.1000	1	2		1.97899881	-0.00158360
	26.2000	1	2		1.97800959	-0.00148605
	26.3000	1	2		1.97701034	-0.00156128
	26.4000	1	2		1.97600555	-0.00134512
	26.5000	1	2		1.97500179	-0.00162765
	26.6000	1	2		1.97399701	-0.00134977
	26.7000	1	2		1.97301046	-0.00156838
	26.8000	1	2		1.97200280	-0.00172751
	26.9000	1	2		1.97099904	-0.00137851
	27.0000	1	2		1.96999897	-0.00153119
	27.1000	1	2		1.96900402	-0.00161612
	27.2000	1	2		1.96799944	-0.00141872
	27.3000	1	2		1.96700449	-0.00158819
	27.4000	1	2		1.96600380	-0.00146323
	27.5000	1	2		1.96501438	-0.00149236
	27.6000	1	2		1.96399853	-0.00149235
	27.7000	1	2		1.96301035	-0.00141026
	27.8000	1	2		1.96199941	-0.00160723
	27.9000	1	2		1.96100590	-0.00145760
	28.0000	1	2		1.95999865	-0.00151630
	28.1000	1	2		1.95900124	-0.00158671
	28.2000	1	2		1.95800732	-0.00153937
	28.3000	1	2		1.95700171	-0.00159564
	28.4000	1	2		1.95599631	-0.00157182
	28.5000	1	2		1.95499706	-0.00152617
	28.6000	1	2		1.95400211	-0.00143017
	28.7000	1	2		1.95300224	-0.00149538
	28.8000	1	2		1.95200258	-0.00148710
	28.9000	1	2		1.95099984	-0.00155914
	29.0000	1	2		1.95000407	-0.00156469
	29.1000	1	2		1.94901527	-0.00154975
	29.2000	1	2		1.94801458	-0.00161097
	29.3000	1	2		1.94700795	-0.00158038
	29.4000	1	2		1.94600747	-0.00158102
	29.5000	1	2		1.94500063	-0.00154720
	29.6000	1	2		1.94400015	-0.00158256
	29.7000	1	2		1.94300233	-0.00155385
	29.8000	1	2		1.94200718	-0.00161508
	29.9000	1	2		1.94099809	-0.00156279
	30.0000	1	2		1.94000744	-0.00163625
	30.1000	1	2		1.93900921	-0.00154399
	30.2000	1	2		1.93800627	-0.00159102
	30.3000	1	2		1.93701603	-0.00155119
	30.4000	1	2		1.93600592	-0.00160396
	30.5000	1	2		1.93501138	-0.00153979
	30.6000	1	2		1.93400557	-0.00173800
	30.7000	1	2		1.93301205	-0.00173705
	30.8000	1	2		1.93200624	-0.00125929
	30.9000	1	2		1.93100556	-0.00178316
	31.0000	1	2		1.93000405	-0.00177616
	31.1000	1	2		1.92901340	-0.00135143
	31.2000	1	2		1.92799899	-0.00147677
	31.3000	1	2		1.92699932	-0.00194093
	31.4000	1	2		1.92600109	-0.00148903
	31.5000	1	2		1.92500655	-0.00130662
	31.6000	1	2		1.92400361	-0.00185251
	31.7000	1	2		1.92300497	-0.00170421
	31.8000	1	2		1.92200183	-0.00138513
	31.9000	1	2		1.92100852	-0.00151356
	32.0000	1	2		1.92000312	-0.00151449
	32.1000	1	2		1.91900468	-0.00157385
	32.2000	1	2		1.91800297	-0.00138596
	32.3000	1	2		1.91700802	-0.00166612
	32.4000	1	2		1.91600262	-0.00175782
	32.5000	1	2		1.91500869	-0.00151423
	32.6000	1	2		1.91400555	-0.00170472
	32.7000	1	2		1.91300507	-0.00175064
	32.8000	1	2		1.91200397	-0.00169954
	32.9000	1	2		1.91100492	-0.00159579
	33.0000	1	2		1.91000546	-0.00172133
	33.1000	1	2		1.90901092	-0.00179152
	33.2000	1	2		1.90800675	-0.00149172
	33.3000	1	2		1.90700504	-0.00161481
	33.4000	1	2		1.90600087	-0.00173879
	33.5000	1	2		1.90500981	-0.00171798
	33.6000	1	2		1.90400748	-0.00150143
	33.7000	1	2		1.90301048	-0.00155444
	33.8000	1	2		1.90200611	-0.00154900
	33.9000	1	2		1.90101054	-0.00166666
	34.0000	1	2		1.90000637	-0.00165488
	34.1000	1	2		1.89901183	-0.00168948
	34.2000	1	2		1.89800725	-0.00169719
	34.3000	1	2		1.89701497	-0.00171388
	34.4000	1	2		1.89601182	-0.00199276
	34.5000	1	2		1.89500539	-0.00199917
	34.6000	1	2		1.89400799	-0.00165711
	34.7000	1	2		1.89301344	-0.00178226
	34.8000	1	2		1.89200907	-0.00176442
	34.9000	1	2		1.89101248	-0.00168114
	35.0000	1	2		1.89000749	-0.00178588
	35.1000	1	2		1.88900803	-0.00166717
	35.2000	1	2		1.88800775	-0.00169554
	35.3000	1	2		1.88700440	-0.00169075
	35.4000	1	2		1.88601273	-0.00181496
	35.5000	1	2		1.88501512	-0.00181134
	35.6000	1	2		1.88400951	-0.00168372
	35.7000	1	2		1.88301395	-0.00185971
	35.8000	1	2		1.88201100	-0.00168655
	35.9000	1	2		1.88101155	-0.00181495
	36.0000	1	2		1.88000779	-0.00171207
	36.1000	1	2		1.87900956	-0.00177806
	36.2000	1	2		1.87801092	-0.00168039
	36.3000	1	2		1.87700859	-0.00166713
	36.4000	1	2		1.87600893	-0.00163370
	36.5000	1	2		1.87500394	-0.00178467
	36.6000	1	2		1.87400940	-0.00188219
	36.7000	1	2		1.87301588	-0.00174829
	36.8000	1	2		1.87201048	-0.00195672
	36.9000	1	2		1.87100365	-0.00176892
	37.0000	1	2		1.87001300	-0.00182267
	37.1000	1	2		1.86900821	-0.00185012
	37.2000	1	2		1.86801142	-0.00185223
	37.3000	1	2		1.86700295	-0.00175995
	37.4000	1	2		1.86601681	-0.00188034
	37.5000	1	2		1.86501120	-0.00175665
	37.6000	1	2		1.86400969	-0.00187892
	37.7000	1	2		1.86301085	-0.00177663
	37.8000	1	2		1.86200975	-0.00185070
	37.9000	1	2		1.86100763	-0.00173002
	38.0000	1	2		1.86001125	-0.00171807
	38.1000	1	2		1.85901076	-0.00168337
	38.2000	1	2		1.85800782	-0.00180231
	38.3000	1	2		1.85700980	-0.00173567
	38.4000	1	2		1.85600850	-0.00181829
	38.5000	1	2		1.85500801	-0.00177521
	38.6000	1	2		1.85400917	-0.00186711
	38.7000	1	2		1.85301074	-0.00169511
	38.8000	1	2		1.85201107	-0.00172976
	38.9000	1	2		1.85101530	-0.00182078
	39.0000	1	2		1.85000908	-0.00182045
	39.1000	1	2		1.84901741	-0.00179166
	39.2000	1	2		1.84801263	-0.00185923
	39.3000	1	2		1.84701501	-0.00189917
	39.4000	1	2		1.84601105	-0.00188895
	39.5000	1	2		1.84501446	-0.00185009
	39.6000	1	2		1.84400455	-0.00185288
	39.7000	1	2		1.84301493	-0.00181281
	39.8000	1	2		1.84200543	-0.00187532
	39.9000	1	2		1.84100802	-0.00172272
	40.0000	1	2		1.84000733	-0.00180239
	40.1000	1	2		1.83901402	-0.00186087
	40.2000	1	2		1.83800432	-0.00182465
	40.3000	1	2		1.83701879	-0.00185098
	40.4000	1	2		1.83601585	-0.00187751
	40.5000	1	2		1.83501127	-0.00189688
	40.6000	1	2		1.83401448	-0.00170803
	40.7000	1	2		1.83301912	-0.00197924
	40.8000	1	2		1.83202949	-0.00181300
	40.9000	1	2		1.83102081	-0.00196171
	41.0000	1	2		1.83002013	-0.00192252
	41.1000	1	2		1.82901739	-0.00204612
	41.2000	1	2		1.82801568	-0.00185257
	41.3000	1	2		1.82701028	-0.00183538
	41.4000	1	2		1.82600980	-0.00186568
	41.5000	1	2		1.82501464	-0.00193314
	41.6000	1	2		1.82401231	-0.00203948
	41.7000	1	2		1.82301204	-0.00201213
	41.8000	1	2		1.82201299	-0.00197926
	41.9000	1	2		1.82101373	-0.00192444
	42.0000	1	2		1.82001469	-0.00200873
	42.1000	1	2		1.81901707	-0.00184194
	42.2000	1	2		1.81802069	-0.00199874
	42.3000	1	2		1.81701344	-0.00207718
	42.4000	1	2		1.81601665	-0.00190213
	42.5000	1	2		1.81501330	-0.00203537
	42.6000	1	2		1.81401118	-0.00203991
	42.7000	1	2		1.81301356	-0.00205782
	42.8000	1	2		1.81200509	-0.00186727
	42.9000	1	2		1.81101588	-0.00196633
	43.0000	1	2		1.81001560	-0.00204131
	43.1000	1	2		1.80901880	-0.00198330
	43.2000	1	2		1.80801607	-0.00210323
	43.3000	1	2		1.80701395	-0.00204154
	43.4000	1	2		1.80601531	-0.00211902
	43.5000	1	2		1.80501954	-0.00197227
	43.6000	1	2		1.80401475	-0.00206374
	43.7000	1	2		1.80301570	-0.00203143
	43.8000	1	2		1.80201973	-0.00202855
	43.9000	1	2		1.80102006	-0.00200855
	44.0000	1	2		1.80001405	-0.00212334
	44.1000	1	2		1.79902586	-0.00219047
	44.2000	1	2		1.79801534	-0.00225176
	44.3000	1	2		1.79702797	-0.00225616
	44.4000	1	2		1.79602421	-0.00223768
	44.5000	1	2		1.79502065	-0.00240260
	44.6000	1	2		1.79401935	-0.00235511
	44.7000	1	2		1.79302522	-0.00228142
	44.8000	1	2		1.79202084	-0.00237355
	44.9000	1	2		1.79102016	-0.00227330
	45.0000	1	2		1.79001537	-0.00234702
	45.1000	1	2		1.78901735	-0.00219820
	45.2000	1	2		1.78801994	-0.00232778
	45.3000	1	2		1.78701741	-0.00227130
	45.4000	1	2		1.78601406	-0.00231177
	45.5000	1	2		1.78501870	-0.00222906
	45.6000	1	2		1.78401985	-0.00237870
	45.7000	1	2		1.78301937	-0.00237153
	45.8000	1	2		1.78202196	-0.00251898
	45.9000	1	2		1.78103029	-0.00258659
	46.0000	1	2		1.78002468	-0.00230186
	46.1000	1	2		1.77902973	-0.00235615
	46.2000	1	2		1.77802228	-0.00239007
	46.3000	1	2		1.77702098	-0.00236090
	46.4000	1	2		1.77601394	-0.00252088
	46.5000	1	2		1.77501858	-0.00249255
	46.6000	1	2		1.77401277	-0.00245523
	46.7000	1	2		1.77301782	-0.00238996
	46.8000	1	2		1.77201734	-0.00259872
	46.9000	1	2		1.77101993	-0.00262970
	47.0000	1	2		1.77003215	-0.00257152
	47.1000	1	2		1.76901692	-0.00244867
	47.2000	1	2		1.76802237	-0.00251099
	47.3000	1	2		1.76702742	-0.00272038
	47.4000	1	2		1.76601895	-0.00269673
	47.5000	1	2		1.76502625	-0.00257130
	47.6000	1	2		1.76402024	-0.00283959
	47.7000	1	2		1.76302365	-0.00299750
	47.8000	1	2		1.76202132	-0.00269884
	47.9000	1	2		1.76102391	-0.00259979
	48.0000	1	2		1.76001933	-0.00302871
	48.1000	1	2		1.75901660	-0.00311721
	48.2000	1	2		1.75802247	-0.00255120
	48.3000	1	2		1.75701584	-0.00270378
	48.4000	1	2		1.75601638	-0.00344865
	48.5000	1	2		1.75501385	-0.00289609
	48.6000	1	2		1.75401152	-0.00256706
	48.7000	1	2		1.75301719	-0.00325101
	48.8000	1	2		1.75202223	-0.00331038
	48.9000	1	2		1.75102298	-0.00253164
	49.0000	1	2		1.75002270	-0.00314265
	49.1000	1	2		1.74902120	-0.00365401
	49.2000	1	2		1.74802194	-0.00298324
	49.3000	1	2		1.74702535	-0.00285259
	49.4000	1	2		1.74602057	-0.00367637
	49.5000	1	2		1.74502500	-0.00332412
	49.6000	1	2		1.74402309	-0.00289345
	49.7000	1	2		1.74302199	-0.00337646
	49.8000	1	2		1.74201782	-0.00366809
	49.9000	1	2		1.74102123	-0.00317479
	50.0000	1	2		1.74001296	-0.00332638
	50.1000	1	2		1.73901883	-0.00368539
	50.2000	1	2		1.73801753	-0.00365956
	50.3000	1	2		1.73702626	-0.00338392
	50.4000	1	2		1.73602066	-0.00375320
	50.5000	1	2		1.73502305	-0.00387150
	50.6000	1	2		1.73402174	-0.00372844
	50.7000	1	2		1.73302413	-0.00377602
	50.8000	1	2		1.73202754	-0.00400746
	50.9000	1	2		1.73102439	-0.00387396
	51.0000	1	2		1.73002125	-0.00385439
	51.1000	1	2		1.72902220	-0.00407510
	51.2000	1	2		1.72801618	-0.00405038
	51.3000	1	2		1.72702062	-0.00408906
	51.4000	1	2		1.72601706	-0.00412099
	51.5000	1	2		1.72502293	-0.00433201
	51.6000	1	2		1.72402306	-0.00429240
	51.7000	1	2		1.72302053	-0.00431101
	51.8000	1	2		1.72202271	-0.00454333
	51.9000	1	2		1.72102961	-0.00449277
	52.0000	1	2		1.72003568	-0.00446290
	52.1000	1	2		1.71901901	-0.00453591
	52.2000	1	2		1.71801904	-0.00460201
	52.3000	1	2		1.71702829	-0.00477191
	52.4000	1	2		1.71602863	-0.00482435
	52.5000	1	2		1.71503358	-0.00488209
	52.6000	1	2		1.71402469	-0.00496735
	52.7000	1	2		1.71303302	-0.00504876
	52.8000	1	2		1.71202649	-0.00512933
	52.9000	1	2		1.71102181	-0.00509850
	53.0000	1	2		1.71002215	-0.00520374
	53.1000	1	2		1.70902781	-0.00533089
	53.2000	1	2		1.70802088	-0.00543543
	53.3000	1	2		1.70702121	-0.00553204
	53.4000	1	2		1.70602391	-0.00564903
	53.5000	1	2		1.70502916	-0.00577983
	53.6000	1	2		1.70401884	-0.00572547
	53.7000	1	2		1.70302666	-0.00582519
	53.8000	1	2		1.70202904	-0.00586468
	53.9000	1	2		1.70103204	-0.00604368
	54.0000	1	2		1.70002562	-0.00614454
	54.1000	1	2		1.69902811	-0.00619746
	54.2000	1	2		1.69802814	-0.00630173
	54.3000	1	2		1.69702745	-0.00638149
	54.4000	1	2		1.69603947	-0.00643438
	54.5000	1	2		1.69503376	-0.00649615
	54.6000	1	2		1.69403287	-0.00669841
	54.7000	1	2		1.69303105	-0.00669388
	54.8000	1	2		1.69202637	-0.00683993
	54.9000	1	2		1.69102640	-0.00710299
	55.0000	1	2		1.69002325	-0.00725551
	55.1000	1	2		1.68902738	-0.00717293
	55.2000	1	2		1.68802546	-0.00734792
	55.3000	1	2		1.68703000	-0.00739737
	55.4000	1	2		1.68603044	-0.00751759
	55.5000	1	2		1.68503067	-0.00750815
	55.6000	1	2		1.68402446	-0.00772273
	55.7000	1	2		1.68303370	-0.00793466
	55.8000	1	2		1.68202851	-0.00808353
	55.9000	1	2		1.68103315	-0.00817330
	56.0000	1	2		1.68002713	-0.00825355
	56.1000	1	2		1.67902860	-0.00845534
	56.2000	1	2		1.67802924	-0.00838564
	56.3000	1	2		1.67703419	-0.00872654
	56.4000	1	2		1.67602869	-0.00871287
	56.5000	1	2		1.67503220	-0.00893310
	56.6000	1	2		1.67402864	-0.00915420
	56.7000	1	2		1.67302806	-0.00918154
	56.8000	1	2		1.67203229	-0.00930064
	56.9000	1	2		1.67102966	-0.00933247
	57.0000	1	2		1.67003583	-0.00960268
	57.1000	1	2		1.66903842	-0.00963005
	57.2000	1	2		1.66803374	-0.00981925
	57.3000	1	2		1.66703090	-0.01003022
	57.4000	1	2		1.66603882	-0.01009633
	57.5000	1	2		1.66504202	-0.01030975
	57.6000	1	2		1.66403929	-0.01039648
	57.7000	1	2		1.66304178	-0.01054569
	57.8000	1	2		1.66203709	-0.01057683
	57.9000	1	2		1.66103968	-0.01071338
	58.0000	1	2		1.66004750	-0.01093109
	58.1000	1	2		1.65904405	-0.01105741
	58.2000	1	2		1.65805114	-0.01107028
	58.3000	1	2		1.65704872	-0.01132941
	58.4000	1	2		1.65604516	-0.01178349
	58.5000	1	2		1.65504109	-0.01165884
	58.6000	1	2		1.65404163	-0.01174230
	58.7000	1	2		1.65304791	-0.01206604
	58.8000	1	2		1.65204620	-0.01218461
	58.9000	1	2		1.65105268	-0.01224624
	59.0000	1	2		1.65004698	-0.01234038
	59.1000	1	2		1.64905459	-0.01270595
	59.2000	1	2		1.64805339	-0.01261286
	59.3000	1	2		1.64704840	-0.01289815
	59.4000	1	2		1.64605324	-0.01308562
	59.5000	1	2		1.64504866	-0.01310308
	59.6000	1	2		1.64404931	-0.01337252
	59.7000	1	2		1.64304862	-0.01337908
	59.8000	1	2		1.64204404	-0.01363445
	59.9000	1	2		1.64104868	-0.01360341
	60.0000	1	2		1.64004225	-0.01404686
	60.1000	1	2		1.63904075	-0.01407904
	60.2000	1	2		1.63804129	-0.01415987
	60.3000	1	2		1.63704685	-0.01440836
	60.4000	1	2		1.63604299	-0.01464495
	60.5000	1	2		1.63504558	-0.01474093
	60.6000	1	2		1.63404182	-0.01499679
	60.7000	1	2		1.63304871	-0.01502184
	60.8000	1	2		1.63204372	-0.01519437
	60.9000	1	2		1.63104805	-0.01539755
	61.0000	1	2		1.63005085	-0.01571259
	61.1000	1	2		1.62905313	-0.01572856
	61.2000	1	2		1.62804548	-0.01583598
	61.3000	1	2		1.62704356	-0.01607700
	61.4000	1	2		1.62604267	-0.01627379
	61.5000	1	2		1.62504618	-0.01653746
	61.6000	1	2		1.62404058	-0.01662185
	61.7000	1	2		1.62304532	-0.01690268
	61.8000	1	2		1.62204320	-0.01694954
	61.9000	1	2		1.62104548	-0.01703212
	62.0000	1	2		1.62004418	-0.01739176
	62.1000	1	2		1.61904892	-0.01748404
	62.2000	1	2		1.61804577	-0.01752464
	62.3000	1	2		1.61705041	-0.01769500
	62.4000	1	2		1.61604973	-0.01796138
	62.5000	1	2		1.61505846	-0.01815603
	62.6000	1	2		1.61404958	-0.01841933
	62.7000	1	2		1.61305135	-0.01849758
	62.8000	1	2		1.61204646	-0.01871064
	62.9000	1	2		1.61104762	-0.01882421
	63.0000	1	2		1.61004406	-0.01898800
	63.1000	1	2		1.60905168	-0.01921606
	63.2000	1	2		1.60804525	-0.01934306
	63.3000	1	2		1.60704436	-0.01947553
	63.4000	1	2		1.60604490	-0.01980831
	63.5000	1	2		1.60505630	-0.02010308
	63.6000	1	2		1.60404895	-0.01996464
	63.7000	1	2		1.60304888	-0.02036019
	63.8000	1	2		1.60205147	-0.02036276
	63.9000	1	2		1.60105283	-0.02065881
	64.0000	1	2		1.60005153	-0.02071341
	64.1000	1	2		1.59905955	-0.02099677
	64.2000	1	2		1.59804975	-0.02111143
	64.3000	1	2		1.59705910	-0.02139150
	64.4000	1	2		1.59604837	-0.02158104
	64.5000	1	2		1.59504820	-0.02180587
	64.6000	1	2		1.59405017	-0.02196606
	64.7000	1	2		1.59305123	-0.02194066
	64.8000	1	2		1.59204911	-0.02220601
	64.9000	1	2		1.59105231	-0.02246211
	65.0000	1	2		1.59005050	-0.02271842
	65.1000	1	2		1.58905534	-0.02288581
	65.2000	1	2		1.58804861	-0.02311565
	65.3000	1	2		1.58705376	-0.02336539
	65.4000	1	2		1.58601599	-0.02330996
	65.5000	1	2		1.58506478	-0.02356962
	65.6000	1	2		1.58406041	-0.02380627
	65.7000	1	2		1.58305654	-0.02393378
	65.8000	1	2		1.58205524	-0.02407254
	65.9000	1	2		1.58105886	-0.02451131
	66.0000	1	2		1.58005581	-0.02459012
	66.1000	1	2		1.57905769	-0.02485278
	66.2000	1	2		1.57805136	-0.02502507
	66.3000	1	2		1.57705467	-0.02518576
	66.4000	1	2		1.57605675	-0.02529867
	66.5000	1	2		1.57505320	-0.02561450
	66.6000	1	2		1.57405640	-0.02577373
	66.7000	1	2		1.57305653	-0.02599956
	66.8000	1	2		1.57204775	-0.02622383
	66.9000	1	2		1.57105762	-0.02634237
	67.0000	1	2		1.57005683	-0.02665433
	67.1000	1	2		1.56905942	-0.02672127
	67.2000	1	2		1.56805842	-0.02704838
	67.3000	1	2		1.56706235	-0.02711223
	67.4000	1	2		1.56605315	-0.02735886
	67.5000	1	2		1.56506486	-0.02754584
	67.6000	1	2		1.56406366	-0.02784856
	67.7000	1	2		1.56306298	-0.02799164
	67.8000	1	2		1.56205993	-0.02810746
	67.9000	1	2		1.56105658	-0.02846398
	68.0000	1	2		1.56005497	-0.02844859
	68.1000	1	2		1.55905654	-0.02865175
	68.2000	1	2		1.55804919	-0.02891588
	68.3000	1	2		1.55706121	-0.02924639
	68.4000	1	2		1.55605345	-0.02940903
	68.5000	1	2		1.55505502	-0.02970071
	68.6000	1	2		1.55405597	-0.02987186
	68.7000	1	2		1.55306040	-0.02999282
	68.8000	1	2		1.55205726	-0.03010999
	68.9000	1	2		1.55106436	-0.03044095
	69.0000	1	2		1.55005588	-0.03057273
	69.1000	1	2		1.54906360	-0.03077462
	69.2000	1	2		1.54806229	-0.03091195
	69.3000	1	2		1.54706642	-0.03116749
	69.4000	1	2		1.54605948	-0.03130006
	69.5000	1	2		1.54507181	-0.03151386
	69.6000	1	2		1.54406948	-0.03193907
	69.7000	1	2		1.54306900	-0.03193062
	69.8000	1	2		1.54206934	-0.03223496
	69.9000	1	2		1.54107182	-0.03254944
	70.0000	1	2		1.54007226	-0.03280471
	70.1000	1	2		1.53907147	-0.03294101
	70.2000	1	2		1.53806546	-0.03327869
	70.3000	1	2		1.53706549	-0.03336810
	70.4000	1	2		1.53606828	-0.03352968
	70.5000	1	2		1.53506483	-0.03378243
	70.6000	1	2		1.53406373	-0.03393179
	70.7000	1	2		1.53307042	-0.03428113
	70.8000	1	2		1.53206666	-0.03438631
	70.9000	1	2		1.53107243	-0.03466634
	71.0000	1	2		1.53006703	-0.03477015
	71.1000	1	2		1.52907075	-0.03509981
	71.2000	1	2		1.52806985	-0.03512465
	71.3000	1	2		1.52706722	-0.03549832
	71.4000	1	2		1.52606704	-0.03559111
	71.5000	1	2		1.52506871	-0.03583281
	71.6000	1	2		1.52406485	-0.03604691
	71.7000	1	2		1.52306273	-0.03621622
	71.8000	1	2		1.52207782	-0.03657765
	71.9000	1	2		1.52107651	-0.03674189
	72.0000	1	2		1.52006702	-0.03702544
	72.1000	1	2		1.51906643	-0.03715546
	72.2000	1	2		1.51808060	-0.03728046
	72.3000	1	2		1.51707561	-0.03759287
	72.4000	1	2		1.51607226	-0.03768930
	72.5000	1	2		1.51507065	-0.03799551
	72.6000	1	2		1.51407764	-0.03831601
	72.7000	1	2		1.51307214	-0.03852447
	72.8000	1	2		1.51206797	-0.03869300
	72.9000	1	2		1.51107046	-0.03891188
	73.0000	1	2		1.51006742	-0.03916170
	73.1000	1	2		1.50907062	-0.03940121
	73.2000	1	2		1.50807034	-0.03960734
	73.3000	1	2		1.50707037	-0.03980482
	73.4000	1	2		1.50606057	-0.04013366
	73.5000	1	2		1.50507084	-0.04028071
	73.6000	1	2		1.50406350	-0.04047155
	73.7000	1	2		1.50306998	-0.04079376
	73.8000	1	2		1.50206868	-0.04084627
	73.9000	1	2		1.50107578	-0.04111915
	74.0000	1	2		1.50006956	-0.04138718
	74.1000	1	2		1.49906672	-0.04158518
	74.2000	1	2		1.49807351	-0.04172635
	74.3000	1	2		1.49707272	-0.04198929
	74.4000	1	2		1.49606465	-0.04242293
	74.5000	1	2		1.49507073	-0.04253294
	74.6000	1	2		1.49406400	-0.04274836
	74.7000	1	2		1.49307765	-0.04318712
	74.8000	1	2		1.49208075	-0.04329440
	74.9000	1	2		1.49107751	-0.04343321
	75.0000	1	2		1.49007405	-0.04385366
	75.1000	1	2		1.48908084	-0.04396317
	75.2000	1	2		1.48807657	-0.04419170
	75.3000	1	2		1.48707773	-0.04435986
	75.4000	1	2		1.48607632	-0.04466005
	75.5000	1	2		1.48507256	-0.04487365
	75.6000	1	2		1.48407146	-0.04501346
	75.7000	1	2		1.48307262	-0.04529950
	75.8000	1	2		1.48207490	-0.04550577
	75.9000	1	2		1.48107903	-0.04579247
	76.0000	1	2		1.48007476	-0.04600548
	76.1000	1	2		1.47907407	-0.04620171
	76.2000	1	2		1.47807287	-0.04646790
	76.3000	1	2		1.47707362	-0.04669172
	76.4000	1	2		1.47607344	-0.04703974
	76.5000	1	2		1.47506999	-0.04728657
	76.6000	1	2		1.47407699	-0.04737869
	76.7000	1	2		1.47308234	-0.04770398
	76.8000	1	2		1.47206742	-0.04805161
	76.9000	1	2		1.47107277	-0.04826174
	77.0000	1	2		1.47006788	-0.04860161
	77.1000	1	2		1.46907150	-0.04862843
	77.2000	1	2		1.46807020	-0.04890743
	77.3000	1	2		1.46707310	-0.04910896
	77.4000	1	2		1.46606903	-0.04935598
	77.5000	1	2		1.46507756	-0.04958489
	77.6000	1	2		1.46407103	-0.04985070
	77.7000	1	2		1.46307137	-0.05005950
	77.8000	1	2		1.46207919	-0.05032418
	77.9000	1	2		1.46107850	-0.05056912
	78.0000	1	2		1.46007361	-0.05073012
	78.1000	1	2		1.45907620	-0.05103282
	78.2000	1	2		1.45806916	-0.05142391
	78.3000	1	2		1.45707401	-0.05174650
	78.4000	1	2		1.45606891	-0.05190170
	78.5000	1	2		1.45507509	-0.05204615
	78.6000	1	2		1.45407010	-0.05239256
	78.7000	1	2		1.45307413	-0.05264695
	78.8000	1	2		1.45207456	-0.05282851
	78.9000	1	2		1.45107746	-0.05310148
	79.0000	1	2		1.45006960	-0.05331148
	79.1000	1	2		1.44908367	-0.05354729
	79.2000	1	2		1.44807448	-0.05391095
	79.3000	1	2		1.44707471	-0.05415108
	79.4000	1	2		1.44607362	-0.05452703
	79.5000	1	2		1.44507948	-0.05465991
	79.6000	1	2		1.44406937	-0.05494799
	79.7000	1	2		1.44306899	-0.05520161
	79.8000	1	2		1.44206902	-0.05544758
	79.9000	1	2		1.44107079	-0.05561113
	80.0000	1	2		1.44007072	-0.05608451
	80.1000	1	2		1.43907536	-0.05622781
	80.2000	1	2		1.43806699	-0.05647731
	80.3000	1	2		1.43707317	-0.05677915
	80.4000	1	2		1.43607043	-0.05698013
	80.5000	1	2		1.43508357	-0.05726347
	80.6000	1	2		1.43407387	-0.05755246
	80.7000	1	2		1.43308127	-0.05780409
	80.8000	1	2		1.43208714	-0.05806012
	80.9000	1	2		1.43107908	-0.05831499
	81.0000	1	2		1.43007542	-0.05858334
	81.1000	1	2		1.42907924	-0.05885764
	81.2000	1	2		1.42807394	-0.05913615
	81.3000	1	2		1.42708299	-0.05940424
	81.4000	1	2		1.42607452	-0.05963932
	81.5000	1	2		1.42507434	-0.05984043
	81.6000	1	2		1.42407406	-0.06026975
	81.7000	1	2		1.42307973	-0.06046543
	81.8000	1	2		1.42207043	-0.06080539
	81.9000	1	2		1.42107979	-0.06109930
	82.0000	1	2		1.42007531	-0.06136497
	82.1000	1	2		1.41908292	-0.06147271
	82.2000	1	2		1.41807844	-0.06176850
	82.3000	1	2		1.41708503	-0.06198405
	82.4000	1	2		1.41608383	-0.06229956
	82.5000	1	2		1.41508068	-0.06260419
	82.6000	1	2		1.41408184	-0.06293389
	82.7000	1	2		1.41308914	-0.06331018
	82.8000	1	2		1.41207698	-0.06345883
	82.9000	1	2		1.41107742	-0.06379033
	83.0000	1	2		1.41007540	-0.06409049
	83.1000	1	2		1.40907912	-0.06434496
	83.2000	1	2		1.40807659	-0.06458369
	83.3000	1	2		1.40707477	-0.06489998
	83.4000	1	2		1.40607962	-0.06516727
	83.5000	1	2		1.40508057	-0.06541001
	83.6000	1	2		1.40407701	-0.06577002
	83.7000	1	2		1.40308257	-0.06610806
	83.8000	1	2		1.40207441	-0.06633621
	83.9000	1	2		1.40108151	-0.06652033
	84.0000	1	2		1.40007805	-0.06687472
	84.1000	1	2		1.39908525	-0.06715343
	84.2000	1	2		1.39809143	-0.06740956
	84.3000	1	2		1.39708388	-0.06761247
	84.4000	1	2		1.39608124	-0.06803907
	84.5000	1	2		1.39508322	-0.06821925
	84.6000	1	2		1.39407813	-0.06858631
	84.7000	1	2		1.39308195	-0.06886506
	84.8000	1	2		1.39208310	-0.06913585
	84.9000	1	2		1.39108170	-0.06945991
	85.0000	1	2		1.39007773	-0.06975725
	85.1000	1	2		1.38908432	-0.07001524
	85.2000	1	2		1.38808066	-0.07038775
	85.3000	1	2		1.38707895	-0.07067547
	85.4000	1	2		1.38608021	-0.07099170
	85.5000	1	2		1.38508618	-0.07121879
	85.6000	1	2		1.38408601	-0.07153630
	85.7000	1	2		1.38308347	-0.07184841
	85.8000	1	2		1.38208811	-0.07214624
	85.9000	1	2		1.38109316	-0.07245047
	86.0000	1	2		1.38008909	-0.07276732
	86.1000	1	2		1.37908923	-0.07309053
	86.2000	1	2		1.37808229	-0.07333212
	86.3000	1	2		1.37708048	-0.07358277
	86.4000	1	2		1.37607856	-0.07400455
	86.5000	1	2		1.37508310	-0.07424036
	86.6000	1	2		1.37408436	-0.07453345
	86.7000	1	2		1.37308141	-0.07474836
	86.8000	1	2		1.37208575	-0.07510844
	86.9000	1	2		1.37107912	-0.07530808
	87.0000	1	2		1.37007833	-0.07580410
	87.1000	1	2		1.36908061	-0.07599074
	87.2000	1	2		1.36808986	-0.07634706
	87.3000	1	2		1.36708313	-0.07650414
	87.4000	1	2		1.36608900	-0.07694905
	87.5000	1	2		1.36508411	-0.07718257
	87.6000	1	2		1.36409244	-0.07760055
	87.7000	1	2		1.36309339	-0.07805330
	87.8000	1	2		1.36208768	-0.07827760
	87.9000	1	2		1.36109294	-0.07858777
	88.0000	1	2		1.36008856	-0.07880560
	88.1000	1	2		1.35908880	-0.07924068
	88.2000	1	2		1.35808831	-0.07946723
	88.3000	1	2		1.35709029	-0.07986364
	88.4000	1	2		1.35608622	-0.08013856
	88.5000	1	2		1.35508031	-0.08053445
	88.6000	1	2		1.35408689	-0.08071165
	88.7000	1	2		1.35309133	-0.08113297
	88.8000	1	2		1.35208665	-0.08146375
	88.9000	1	2		1.35108954	-0.08163465
	89.0000	1	2		1.35007882	-0.08209980
	89.0010	1	2		1.35006919	-0.08208487
