# Supplementary material for: Hyaluronic Acid Enhances the Mechanical Properties of Tissue-Engineered Cartilage Constructs
Source: PLoS One. 2014 Dec 1;9(12):e113216. doi: 10.1371/journal.pone.0113216 (PMC4249877; doi:10.1371/journal.pone.0113216)
Supplement: Dataset S1 — Raw data from hydrogel constructs. Data on wet weight, dry weight, compressive modulus, DNA content, and GAG content are provided in a spreadsheet for all analysed hydrogel constructs. Additionally, raw data from mechanical compression tests (time, displacement, and load) are provided. (ZIP) [file pone.0113216.s004.zip › Data/Mechanical testing/Microtester/Day 1/G1 P4 M1 ramp.csv]

G1 P4 M1 12Dec2013
Notes	Time	Sequence	Block	Cycle	5800:Extension mm	5800:5N_Load_Cell N
Test Started : 12/12/2013 12:03:35 PM	4.0020	1	2		2.20051114	0.00020776
	4.0210	1	2		2.19983398	0.00023294
	4.1000	1	2		2.19882264	0.00001804
	4.2000	1	2		2.19792665	-0.00005047
	4.3000	1	2		2.19697186	-0.00002061
	4.4000	1	2		2.19596727	-0.00003467
	4.5000	1	2		2.19498564	-0.00006058
	4.6000	1	2		2.19396815	0.00004360
	4.7000	1	2		2.19298324	0.00000570
	4.8000	1	2		2.19197477	-0.00002825
	4.9000	1	2		2.19097920	-0.00011683
	5.0000	1	2		2.18997217	-0.00009145
	5.1000	1	2		2.18898090	-0.00008964
	5.2000	1	2		2.18798739	-0.00010674
	5.3000	1	2		2.18698485	-0.00003051
	5.4000	1	2		2.18597331	-0.00007967
	5.5000	1	2		2.18498266	-0.00006207
	5.6000	1	2		2.18397706	-0.00000461
	5.7000	1	2		2.18298846	-0.00000230
	5.8000	1	2		2.18197343	-0.00008236
	5.9000	1	2		2.18098442	-0.00006870
	6.0000	1	2		2.17998045	-0.00006039
	6.1000	1	2		2.17899001	-0.00009239
	6.2000	1	2		2.17797785	-0.00012791
	6.3000	1	2		2.17698618	-0.00002497
	6.4000	1	2		2.17597524	-0.00007790
	6.5000	1	2		2.17497947	-0.00014217
	6.6000	1	2		2.17398432	-0.00012477
	6.7000	1	2		2.17298834	-0.00013385
	6.8000	1	2		2.17198048	-0.00004005
	6.9000	1	2		2.17097980	-0.00013151
	7.0000	1	2		2.16998321	-0.00016663
	7.1000	1	2		2.16898006	-0.00008100
	7.2000	1	2		2.16798101	-0.00006397
	7.3000	1	2		2.16698545	-0.00021704
	7.4000	1	2		2.16598353	-0.00012520
	7.5000	1	2		2.16498776	-0.00010535
	7.6000	1	2		2.16397970	-0.00019103
	7.7000	1	2		2.16298413	-0.00018603
	7.8000	1	2		2.16198549	-0.00013866
	7.9000	1	2		2.16098194	-0.00013409
	8.0000	1	2		2.15997387	-0.00014914
	8.1000	1	2		2.15898118	-0.00012857
	8.2000	1	2		2.15798172	-0.00016090
	8.3000	1	2		2.15697734	-0.00025054
	8.4000	1	2		2.15597871	-0.00023725
	8.5000	1	2		2.15498130	-0.00020837
	8.6000	1	2		2.15397856	-0.00014501
	8.7000	1	2		2.15298812	-0.00010075
	8.8000	1	2		2.15198395	-0.00021021
	8.9000	1	2		2.15098572	-0.00016422
	9.0000	1	2		2.14997970	-0.00018233
	9.1000	1	2		2.14898516	-0.00016511
	9.2000	1	2		2.14797648	-0.00024876
	9.3000	1	2		2.14698379	-0.00025684
	9.4000	1	2		2.14597388	-0.00013329
	9.5000	1	2		2.14499061	-0.00022233
	9.6000	1	2		2.14397599	-0.00017013
	9.7000	1	2		2.14297960	-0.00008209
	9.8000	1	2		2.14196765	-0.00014971
	9.9000	1	2		2.14098396	-0.00020376
	10.0000	1	2		2.13997385	-0.00012968
	10.1000	1	2		2.13897911	-0.00013649
	10.2000	1	2		2.13797309	-0.00023121
	10.3000	1	2		2.13698388	-0.00018067
	10.4000	1	2		2.13597438	-0.00015873
	10.5000	1	2		2.13498189	-0.00008567
	10.6000	1	2		2.13397546	-0.00020684
	10.7000	1	2		2.13298318	-0.00015705
	10.8000	1	2		2.13196856	-0.00020364
	10.9000	1	2		2.13097852	-0.00016980
	11.0000	1	2		2.12997312	-0.00023976
	11.1000	1	2		2.12897981	-0.00016766
	11.2000	1	2		2.12796929	-0.00020902
	11.3000	1	2		2.12697618	-0.00011086
	11.4000	1	2		2.12597591	-0.00015128
	11.5000	1	2		2.12499120	-0.00015071
	11.6000	1	2		2.12397965	-0.00020657
	11.7000	1	2		2.12298839	-0.00032639
	11.8000	1	2		2.12197705	-0.00023475
	11.9000	1	2		2.12098968	-0.00047081
	12.0000	1	2		2.11998059	-0.00034083
	12.1000	1	2		2.11898830	-0.00009488
	12.2000	1	2		2.11797840	-0.00010444
	12.3000	1	2		2.11698447	-0.00024166
	12.4000	1	2		2.11598194	-0.00027945
	12.5000	1	2		2.11498064	-0.00027287
	12.6000	1	2		2.11397667	-0.00026992
	12.7000	1	2		2.11298623	-0.00035694
	12.8000	1	2		2.11197878	-0.00012665
	12.9000	1	2		2.11099325	-0.00023562
	13.0000	1	2		2.10997781	-0.00020938
	13.1000	1	2		2.10898881	-0.00003441
	13.2000	1	2		2.10798279	-0.00028339
	13.3000	1	2		2.10699214	-0.00029967
	13.4000	1	2		2.10597240	-0.00027964
	13.5000	1	2		2.10498544	-0.00021872
	13.6000	1	2		2.10398127	-0.00016899
	13.7000	1	2		2.10299185	-0.00038768
	13.8000	1	2		2.10197969	-0.00029196
	13.9000	1	2		2.10098577	-0.00012203
	14.0000	1	2		2.09997975	-0.00036773
	14.1000	1	2		2.09898726	-0.00028620
	14.2000	1	2		2.09797510	-0.00014194
	14.3000	1	2		2.09698486	-0.00036477
	14.4000	1	2		2.09598294	-0.00028691
	14.5000	1	2		2.09499557	-0.00020132
	14.6000	1	2		2.09398198	-0.00022344
	14.7000	1	2		2.09298887	-0.00033131
	14.8000	1	2		2.09197630	-0.00024938
	14.9000	1	2		2.09098688	-0.00016788
	15.0000	1	2		2.08998169	-0.00027022
	15.1000	1	2		2.08898837	-0.00030267
	15.2000	1	2		2.08797826	-0.00032924
	15.3000	1	2		2.08698536	-0.00020148
	15.4000	1	2		2.08597812	-0.00039550
	15.5000	1	2		2.08499095	-0.00032946
	15.6000	1	2		2.08397982	-0.00022831
	15.7000	1	2		2.08298179	-0.00030112
	15.8000	1	2		2.08197373	-0.00039505
	15.9000	1	2		2.08098902	-0.00029694
	16.0000	1	2		2.07997747	-0.00028449
	16.1000	1	2		2.07899154	-0.00034683
	16.2000	1	2		2.07798573	-0.00025221
	16.3000	1	2		2.07699201	-0.00030346
	16.4000	1	2		2.07598190	-0.00029807
	16.5000	1	2		2.07499104	-0.00030329
	16.6000	1	2		2.07398073	-0.00034085
	16.7000	1	2		2.07299069	-0.00033063
	16.8000	1	2		2.07198488	-0.00028491
	16.9000	1	2		2.07099383	-0.00033779
	17.0000	1	2		2.06997921	-0.00030095
	17.1000	1	2		2.06899716	-0.00032239
	17.2000	1	2		2.06798705	-0.00021304
	17.3000	1	2		2.06699927	-0.00027244
	17.4000	1	2		2.06598629	-0.00016031
	17.5000	1	2		2.06499482	-0.00038473
	17.6000	1	2		2.06398717	-0.00044822
	17.7000	1	2		2.06299693	-0.00033689
	17.8000	1	2		2.06198702	-0.00029813
	17.9000	1	2		2.06099556	-0.00026955
	18.0000	1	2		2.05998667	-0.00022167
	18.1000	1	2		2.05898803	-0.00030600
	18.2000	1	2		2.05798079	-0.00030089
	18.3000	1	2		2.05699342	-0.00034769
	18.4000	1	2		2.05598864	-0.00034427
	18.5000	1	2		2.05499532	-0.00029043
	18.6000	1	2		2.05398521	-0.00027061
	18.7000	1	2		2.05299211	-0.00036579
	18.8000	1	2		2.05198589	-0.00021155
	18.9000	1	2		2.05099585	-0.00021131
	19.0000	1	2		2.04998082	-0.00035968
	19.1000	1	2		2.04900226	-0.00025515
	19.2000	1	2		2.04797556	-0.00038800
	19.3000	1	2		2.04699782	-0.00035644
	19.4000	1	2		2.04598996	-0.00038870
	19.5000	1	2		2.04499869	-0.00034095
	19.6000	1	2		2.04399288	-0.00025233
	19.7000	1	2		2.04299834	-0.00037292
	19.8000	1	2		2.04198762	-0.00039732
	19.9000	1	2		2.04100107	-0.00036406
	20.0000	1	2		2.03998747	-0.00042115
	20.1000	1	2		2.03899682	-0.00041507
	20.2000	1	2		2.03798896	-0.00046800
	20.3000	1	2		2.03700159	-0.00034323
	20.4000	1	2		2.03599046	-0.00035546
	20.5000	1	2		2.03500083	-0.00033796
	20.6000	1	2		2.03398683	-0.00031126
	20.7000	1	2		2.03299495	-0.00030155
	20.8000	1	2		2.03198259	-0.00047202
	20.9000	1	2		2.03099460	-0.00027302
	21.0000	1	2		2.02998224	-0.00040210
	21.1000	1	2		2.02899036	-0.00039425
	21.2000	1	2		2.02798311	-0.00036565
	21.3000	1	2		2.02699472	-0.00032124
	21.4000	1	2		2.02599157	-0.00018650
	21.5000	1	2		2.02499970	-0.00030072
	21.6000	1	2		2.02398754	-0.00029883
	21.7000	1	2		2.02299320	-0.00025355
	21.8000	1	2		2.02198473	-0.00046541
	21.9000	1	2		2.02099941	-0.00030122
	22.0000	1	2		2.01999790	-0.00036211
	22.1000	1	2		2.01900418	-0.00030741
	22.2000	1	2		2.01799447	-0.00034357
	22.3000	1	2		2.01700403	-0.00036035
	22.4000	1	2		2.01599966	-0.00025891
	22.5000	1	2		2.01500266	-0.00033142
	22.6000	1	2		2.01398660	-0.00029480
	22.7000	1	2		2.01300436	-0.00024979
	22.8000	1	2		2.01199506	-0.00029512
	22.9000	1	2		2.01099888	-0.00027456
	23.0000	1	2		2.00999451	-0.00044881
	23.1000	1	2		2.00899710	-0.00037552
	23.2000	1	2		2.00799559	-0.00012160
	23.3000	1	2		2.00700474	-0.00036307
	23.4000	1	2		2.00599114	-0.00039619
	23.5000	1	2		2.00500029	-0.00052019
	23.6000	1	2		2.00399284	-0.00037976
	23.7000	1	2		2.00300076	-0.00046056
	23.8000	1	2		2.00199433	-0.00037397
	23.9000	1	2		2.00099385	-0.00032147
	24.0000	1	2		1.99999357	-0.00041279
	24.1000	1	2		1.99900170	-0.00040188
	24.2000	1	2		1.99798482	-0.00030663
	24.3000	1	2		1.99700299	-0.00048741
	24.4000	1	2		1.99598939	-0.00052533
	24.5000	1	2		1.99499567	-0.00031994
	24.6000	1	2		1.99398924	-0.00036442
	24.7000	1	2		1.99300331	-0.00039549
	24.8000	1	2		1.99199135	-0.00045328
	24.9000	1	2		1.99099743	-0.00024175
	25.0000	1	2		1.98998506	-0.00045042
	25.1000	1	2		1.98899872	-0.00045296
	25.2000	1	2		1.98798225	-0.00036035
	25.3000	1	2		1.98699959	-0.00036747
	25.4000	1	2		1.98600055	-0.00042215
	25.5000	1	2		1.98500949	-0.00032383
	25.6000	1	2		1.98399200	-0.00028716
	25.7000	1	2		1.98300094	-0.00038085
	25.8000	1	2		1.98198796	-0.00040175
	25.9000	1	2		1.98099158	-0.00043628
	26.0000	1	2		1.97999109	-0.00030654
	26.1000	1	2		1.97899348	-0.00046595
	26.2000	1	2		1.97799382	-0.00042769
	26.3000	1	2		1.97701095	-0.00038336
	26.4000	1	2		1.97599121	-0.00030001
	26.5000	1	2		1.97500507	-0.00037174
	26.6000	1	2		1.97399680	-0.00042799
	26.7000	1	2		1.97300820	-0.00045371
	26.8000	1	2		1.97199543	-0.00037387
	26.9000	1	2		1.97100232	-0.00048227
	27.0000	1	2		1.96999877	-0.00043900
	27.1000	1	2		1.96900402	-0.00034304
	27.2000	1	2		1.96799329	-0.00037888
	27.3000	1	2		1.96699978	-0.00037300
	27.4000	1	2		1.96598516	-0.00034711
	27.5000	1	2		1.96499492	-0.00047361
	27.6000	1	2		1.96399034	-0.00043753
	27.7000	1	2		1.96299764	-0.00042615
	27.8000	1	2		1.96199347	-0.00037632
	27.9000	1	2		1.96100815	-0.00040803
	28.0000	1	2		1.96000378	-0.00048560
	28.1000	1	2		1.95900882	-0.00037052
	28.2000	1	2		1.95799892	-0.00045998
	28.3000	1	2		1.95700151	-0.00047788
	28.4000	1	2		1.95599201	-0.00044188
	28.5000	1	2		1.95499788	-0.00045561
	28.6000	1	2		1.95399842	-0.00040654
	28.7000	1	2		1.95301187	-0.00031382
	28.8000	1	2		1.95199684	-0.00041507
	28.9000	1	2		1.95100291	-0.00029556
	29.0000	1	2		1.94999608	-0.00036288
	29.1000	1	2		1.94900605	-0.00045675
	29.2000	1	2		1.94799737	-0.00047881
	29.3000	1	2		1.94700098	-0.00043409
	29.4000	1	2		1.94599292	-0.00044979
	29.5000	1	2		1.94499961	-0.00038826
	29.6000	1	2		1.94399810	-0.00040451
	29.7000	1	2		1.94300233	-0.00030701
	29.8000	1	2		1.94199304	-0.00045511
	29.9000	1	2		1.94100710	-0.00040624
	30.0000	1	2		1.93999781	-0.00041422
	30.1000	1	2		1.93900716	-0.00036575
	30.2000	1	2		1.93798906	-0.00048993
	30.3000	1	2		1.93701091	-0.00047739
	30.4000	1	2		1.93599711	-0.00040641
	30.5000	1	2		1.93500400	-0.00035027
	30.6000	1	2		1.93400004	-0.00043012
	30.7000	1	2		1.93300816	-0.00037756
	30.8000	1	2		1.93199661	-0.00042787
	30.9000	1	2		1.93100084	-0.00051712
	31.0000	1	2		1.92999667	-0.00046126
	31.1000	1	2		1.92900766	-0.00044546
	31.2000	1	2		1.92799673	-0.00040586
	31.3000	1	2		1.92700629	-0.00038582
	31.4000	1	2		1.92600335	-0.00042923
	31.5000	1	2		1.92500942	-0.00047016
	31.6000	1	2		1.92400484	-0.00051402
	31.7000	1	2		1.92300969	-0.00052011
	31.8000	1	2		1.92199466	-0.00048403
	31.9000	1	2		1.92100606	-0.00054029
	32.0000	1	2		1.92000414	-0.00045969
	32.1000	1	2		1.91900509	-0.00049402
	32.2000	1	2		1.91799805	-0.00050805
	32.3000	1	2		1.91700413	-0.00028219
	32.4000	1	2		1.91600180	-0.00046984
	32.5000	1	2		1.91500542	-0.00068245
	32.6000	1	2		1.91399797	-0.00048295
	32.7000	1	2		1.91300384	-0.00053930
	32.8000	1	2		1.91199782	-0.00052369
	32.9000	1	2		1.91100205	-0.00051236
	33.0000	1	2		1.90999993	-0.00055756
	33.1000	1	2		1.90900518	-0.00042538
	33.2000	1	2		1.90799405	-0.00049378
	33.3000	1	2		1.90700238	-0.00052677
	33.4000	1	2		1.90599657	-0.00057187
	33.5000	1	2		1.90500039	-0.00047654
	33.6000	1	2		1.90398904	-0.00062767
	33.7000	1	2		1.90300639	-0.00039858
	33.8000	1	2		1.90199484	-0.00057643
	33.9000	1	2		1.90100542	-0.00046441
	34.0000	1	2		1.90000535	-0.00052275
	34.1000	1	2		1.89900937	-0.00048591
	34.2000	1	2		1.89800049	-0.00062234
	34.3000	1	2		1.89701701	-0.00061669
	34.4000	1	2		1.89599789	-0.00051922
	34.5000	1	2		1.89501380	-0.00056414
	34.6000	1	2		1.89400348	-0.00050566
	34.7000	1	2		1.89300832	-0.00060856
	34.8000	1	2		1.89199903	-0.00061715
	34.9000	1	2		1.89101391	-0.00066995
	35.0000	1	2		1.89000442	-0.00056848
	35.1000	1	2		1.88901274	-0.00065765
	35.2000	1	2		1.88800755	-0.00062306
	35.3000	1	2		1.88701465	-0.00065970
	35.4000	1	2		1.88600187	-0.00058343
	35.5000	1	2		1.88501368	-0.00056864
	35.6000	1	2		1.88400992	-0.00057338
	35.7000	1	2		1.88301087	-0.00073895
	35.8000	1	2		1.88200342	-0.00069539
	35.9000	1	2		1.88101544	-0.00070089
	36.0000	1	2		1.88000840	-0.00088561
	36.1000	1	2		1.87901161	-0.00062985
	36.2000	1	2		1.87800334	-0.00066108
	36.3000	1	2		1.87701638	-0.00070540
	36.4000	1	2		1.87600299	-0.00059696
	36.5000	1	2		1.87501131	-0.00080324
	36.6000	1	2		1.87400735	-0.00067213
	36.7000	1	2		1.87301650	-0.00069166
	36.8000	1	2		1.87201478	-0.00079173
	36.9000	1	2		1.87101860	-0.00074055
	37.0000	1	2		1.87001034	-0.00067249
	37.1000	1	2		1.86901682	-0.00065593
	37.2000	1	2		1.86801244	-0.00073299
	37.3000	1	2		1.86701401	-0.00064330
	37.4000	1	2		1.86600328	-0.00062079
	37.5000	1	2		1.86501243	-0.00071172
	37.6000	1	2		1.86400867	-0.00077621
	37.7000	1	2		1.86301577	-0.00064714
	37.8000	1	2		1.86200463	-0.00077739
	37.9000	1	2		1.86101521	-0.00071159
	38.0000	1	2		1.86000162	-0.00061075
	38.1000	1	2		1.85901138	-0.00065180
	38.2000	1	2		1.85800659	-0.00065350
	38.3000	1	2		1.85701615	-0.00079521
	38.4000	1	2		1.85599682	-0.00070722
	38.5000	1	2		1.85501109	-0.00072148
	38.6000	1	2		1.85400671	-0.00071889
	38.7000	1	2		1.85301402	-0.00074753
	38.8000	1	2		1.85200390	-0.00066969
	38.9000	1	2		1.85101674	-0.00069182
	39.0000	1	2		1.85000663	-0.00063089
	39.1000	1	2		1.84900553	-0.00069727
	39.2000	1	2		1.84800033	-0.00071944
	39.3000	1	2		1.84701133	-0.00074138
	39.4000	1	2		1.84599507	-0.00069214
	39.5000	1	2		1.84501733	-0.00072460
	39.6000	1	2		1.84400619	-0.00075053
	39.7000	1	2		1.84301124	-0.00075171
	39.8000	1	2		1.84200359	-0.00068589
	39.9000	1	2		1.84101704	-0.00070190
	40.0000	1	2		1.84000610	-0.00073630
	40.1000	1	2		1.83901382	-0.00066594
	40.2000	1	2		1.83800780	-0.00061684
	40.3000	1	2		1.83701859	-0.00067226
	40.4000	1	2		1.83601052	-0.00079184
	40.5000	1	2		1.83501352	-0.00065189
	40.6000	1	2		1.83400628	-0.00063814
	40.7000	1	2		1.83302362	-0.00080916
	40.8000	1	2		1.83201597	-0.00077804
	40.9000	1	2		1.83102102	-0.00065717
	41.0000	1	2		1.83000865	-0.00078614
	41.1000	1	2		1.82902415	-0.00079750
	41.2000	1	2		1.82800933	-0.00065434
	41.3000	1	2		1.82702503	-0.00072535
	41.4000	1	2		1.82601021	-0.00073799
	41.5000	1	2		1.82502243	-0.00077192
	41.6000	1	2		1.82401498	-0.00076384
	41.7000	1	2		1.82302187	-0.00080332
	41.8000	1	2		1.82201729	-0.00080956
	41.9000	1	2		1.82102193	-0.00075214
	42.0000	1	2		1.82001837	-0.00074032
	42.1000	1	2		1.81901974	-0.00072272
	42.2000	1	2		1.81800860	-0.00077880
	42.3000	1	2		1.81702758	-0.00083176
	42.4000	1	2		1.81602198	-0.00076863
	42.5000	1	2		1.81502313	-0.00072589
	42.6000	1	2		1.81402060	-0.00092911
	42.7000	1	2		1.81302483	-0.00083604
	42.8000	1	2		1.81201697	-0.00076480
	42.9000	1	2		1.81101997	-0.00076403
	43.0000	1	2		1.81000822	-0.00072618
	43.1000	1	2		1.80901081	-0.00075629
	43.2000	1	2		1.80800849	-0.00085603
	43.3000	1	2		1.80703198	-0.00081012
	43.4000	1	2		1.80601182	-0.00087139
	43.5000	1	2		1.80501790	-0.00080807
	43.6000	1	2		1.80401270	-0.00079473
	43.7000	1	2		1.80301591	-0.00081603
	43.8000	1	2		1.80201481	-0.00080806
	43.9000	1	2		1.80102908	-0.00076798
	44.0000	1	2		1.80001548	-0.00079446
	44.1000	1	2		1.79903057	-0.00076621
	44.2000	1	2		1.79801452	-0.00080675
	44.3000	1	2		1.79703084	-0.00087813
	44.4000	1	2		1.79601376	-0.00082070
	44.5000	1	2		1.79501963	-0.00074522
	44.6000	1	2		1.79401034	-0.00062394
	44.7000	1	2		1.79302112	-0.00078629
	44.8000	1	2		1.79200917	-0.00074211
	44.9000	1	2		1.79101708	-0.00084308
	45.0000	1	2		1.79001127	-0.00092858
	45.1000	1	2		1.78902185	-0.00088898
	45.2000	1	2		1.78802076	-0.00078497
	45.3000	1	2		1.78701413	-0.00076874
	45.4000	1	2		1.78600996	-0.00086700
	45.5000	1	2		1.78501972	-0.00076459
	45.6000	1	2		1.78400961	-0.00077854
	45.7000	1	2		1.78302244	-0.00079872
	45.8000	1	2		1.78201643	-0.00086366
	45.9000	1	2		1.78102517	-0.00089788
	46.0000	1	2		1.78001014	-0.00097606
	46.1000	1	2		1.77901621	-0.00082843
	46.2000	1	2		1.77800978	-0.00088049
	46.3000	1	2		1.77702815	-0.00084877
	46.4000	1	2		1.77601353	-0.00094214
	46.5000	1	2		1.77501653	-0.00081865
	46.6000	1	2		1.77401421	-0.00086519
	46.7000	1	2		1.77302274	-0.00096183
	46.8000	1	2		1.77202000	-0.00082606
	46.9000	1	2		1.77102915	-0.00088435
	47.0000	1	2		1.77001289	-0.00083096
	47.1000	1	2		1.76902183	-0.00085065
	47.2000	1	2		1.76801705	-0.00086823
	47.3000	1	2		1.76701779	-0.00086258
	47.4000	1	2		1.76601014	-0.00106662
	47.5000	1	2		1.76502380	-0.00098121
	47.6000	1	2		1.76401676	-0.00095902
	47.7000	1	2		1.76302201	-0.00103137
	47.8000	1	2		1.76201190	-0.00100957
	47.9000	1	2		1.76101797	-0.00093654
	48.0000	1	2		1.76001237	-0.00103127
	48.1000	1	2		1.75902254	-0.00095139
	48.2000	1	2		1.75801386	-0.00102961
	48.3000	1	2		1.75702157	-0.00098616
	48.4000	1	2		1.75600880	-0.00099411
	48.5000	1	2		1.75502655	-0.00114266
	48.6000	1	2		1.75400947	-0.00100030
	48.7000	1	2		1.75302272	-0.00105581
	48.8000	1	2		1.75201568	-0.00113349
	48.9000	1	2		1.75102524	-0.00098524
	49.0000	1	2		1.75001328	-0.00106796
	49.1000	1	2		1.74901935	-0.00118723
	49.2000	1	2		1.74801149	-0.00116410
	49.3000	1	2		1.74701613	-0.00120800
	49.4000	1	2		1.74601237	-0.00112383
	49.5000	1	2		1.74502582	-0.00121921
	49.6000	1	2		1.74401551	-0.00115026
	49.7000	1	2		1.74301933	-0.00109222
	49.8000	1	2		1.74201597	-0.00120405
	49.9000	1	2		1.74102041	-0.00116558
	50.0000	1	2		1.74001624	-0.00123865
	50.1000	1	2		1.73902436	-0.00130745
	50.2000	1	2		1.73802019	-0.00128602
	50.3000	1	2		1.73702831	-0.00134761
	50.4000	1	2		1.73601656	-0.00127812
	50.5000	1	2		1.73502141	-0.00125653
	50.6000	1	2		1.73401990	-0.00136312
	50.7000	1	2		1.73302495	-0.00136926
	50.8000	1	2		1.73201771	-0.00138054
	50.9000	1	2		1.73102132	-0.00140745
	51.0000	1	2		1.73001182	-0.00140718
	51.1000	1	2		1.72901790	-0.00138843
	51.2000	1	2		1.72801864	-0.00138787
	51.3000	1	2		1.72702226	-0.00134673
	51.4000	1	2		1.72601235	-0.00154052
	51.5000	1	2		1.72502314	-0.00150421
	51.6000	1	2		1.72401712	-0.00154670
	51.7000	1	2		1.72302340	-0.00152874
	51.8000	1	2		1.72201575	-0.00162039
	51.9000	1	2		1.72102141	-0.00169569
	52.0000	1	2		1.72001519	-0.00161963
	52.1000	1	2		1.71902372	-0.00160894
	52.2000	1	2		1.71802836	-0.00163825
	52.3000	1	2		1.71702901	-0.00174709
	52.4000	1	2		1.71602597	-0.00178891
	52.5000	1	2		1.71502989	-0.00179284
	52.6000	1	2		1.71402059	-0.00190326
	52.7000	1	2		1.71302646	-0.00177593
	52.8000	1	2		1.71202004	-0.00195083
	52.9000	1	2		1.71102591	-0.00188726
	53.0000	1	2		1.71001180	-0.00183272
	53.1000	1	2		1.70903191	-0.00187279
	53.2000	1	2		1.70801749	-0.00202890
	53.3000	1	2		1.70702439	-0.00209454
	53.4000	1	2		1.70601878	-0.00202468
	53.5000	1	2		1.70502803	-0.00214499
	53.6000	1	2		1.70402181	-0.00219314
	53.7000	1	2		1.70303526	-0.00220716
	53.8000	1	2		1.70202034	-0.00220820
	53.9000	1	2		1.70103041	-0.00235626
	54.0000	1	2		1.70001363	-0.00238387
	54.1000	1	2		1.69903005	-0.00239749
	54.2000	1	2		1.69802199	-0.00249183
	54.3000	1	2		1.69704015	-0.00255581
	54.4000	1	2		1.69602615	-0.00261918
	54.5000	1	2		1.69503396	-0.00271734
	54.6000	1	2		1.69402600	-0.00267786
	54.7000	1	2		1.69303146	-0.00269326
	54.8000	1	2		1.69202166	-0.00285667
	54.9000	1	2		1.69103183	-0.00300730
	55.0000	1	2		1.69002602	-0.00300362
	55.1000	1	2		1.68902933	-0.00304326
	55.2000	1	2		1.68802270	-0.00314244
	55.3000	1	2		1.68702887	-0.00309101
	55.4000	1	2		1.68602880	-0.00321939
	55.5000	1	2		1.68503867	-0.00333676
	55.6000	1	2		1.68402650	-0.00329486
	55.7000	1	2		1.68303524	-0.00345637
	55.8000	1	2		1.68203005	-0.00351016
	55.9000	1	2		1.68103233	-0.00351484
	56.0000	1	2		1.68002652	-0.00371641
	56.1000	1	2		1.67903475	-0.00373214
	56.2000	1	2		1.67802791	-0.00385223
	56.3000	1	2		1.67703276	-0.00381966
	56.4000	1	2		1.67602930	-0.00403002
	56.5000	1	2		1.67503589	-0.00405954
	56.6000	1	2		1.67402137	-0.00424539
	56.7000	1	2		1.67303410	-0.00432876
	56.8000	1	2		1.67202717	-0.00436244
	56.9000	1	2		1.67103181	-0.00451251
	57.0000	1	2		1.67003050	-0.00453889
	57.1000	1	2		1.66904191	-0.00468967
	57.2000	1	2		1.66803446	-0.00474125
	57.3000	1	2		1.66704514	-0.00490363
	57.4000	1	2		1.66603370	-0.00497427
	57.5000	1	2		1.66504571	-0.00515928
	57.6000	1	2		1.66403509	-0.00522702
	57.7000	1	2		1.66303307	-0.00529677
	57.8000	1	2		1.66202132	-0.00538339
	57.9000	1	2		1.66104911	-0.00546386
	58.0000	1	2		1.66003848	-0.00568227
	58.1000	1	2		1.65905050	-0.00564633
	58.2000	1	2		1.65803813	-0.00590310
	58.3000	1	2		1.65705650	-0.00602709
	58.4000	1	2		1.65604670	-0.00607321
	58.5000	1	2		1.65505748	-0.00627162
	58.6000	1	2		1.65404870	-0.00623917
	58.7000	1	2		1.65304924	-0.00638433
	58.8000	1	2		1.65204374	-0.00641468
	58.9000	1	2		1.65105012	-0.00654333
	59.0000	1	2		1.65004196	-0.00678232
	59.1000	1	2		1.64904875	-0.00691773
	59.2000	1	2		1.64803874	-0.00686809
	59.3000	1	2		1.64705209	-0.00723624
	59.4000	1	2		1.64603982	-0.00723081
	59.5000	1	2		1.64504876	-0.00735253
	59.6000	1	2		1.64403978	-0.00746992
	59.7000	1	2		1.64305067	-0.00751778
	59.8000	1	2		1.64204424	-0.00773743
	59.9000	1	2		1.64105032	-0.00779736
	60.0000	1	2		1.64004666	-0.00811827
	60.1000	1	2		1.63905345	-0.00813783
	60.2000	1	2		1.63804846	-0.00827894
	60.3000	1	2		1.63705064	-0.00840994
	60.4000	1	2		1.63604934	-0.00848726
	60.5000	1	2		1.63505818	-0.00859984
	60.6000	1	2		1.63404376	-0.00874732
	60.7000	1	2		1.63305701	-0.00899321
	60.8000	1	2		1.63204423	-0.00914285
	60.9000	1	2		1.63105205	-0.00925010
	61.0000	1	2		1.63003681	-0.00932362
	61.1000	1	2		1.62904668	-0.00948994
	61.2000	1	2		1.62804722	-0.00969728
	61.3000	1	2		1.62705032	-0.00968670
	61.4000	1	2		1.62604144	-0.00993250
	61.5000	1	2		1.62505141	-0.01005112
	61.6000	1	2		1.62404068	-0.01004906
	61.7000	1	2		1.62305218	-0.01027940
	61.8000	1	2		1.62204227	-0.01054188
	61.9000	1	2		1.62105562	-0.01058038
	62.0000	1	2		1.62004592	-0.01063487
	62.1000	1	2		1.61905763	-0.01080421
	62.2000	1	2		1.61804946	-0.01091094
	62.3000	1	2		1.61705687	-0.01108282
	62.4000	1	2		1.61604481	-0.01125297
	62.5000	1	2		1.61504689	-0.01138193
	62.6000	1	2		1.61404610	-0.01159465
	62.7000	1	2		1.61305217	-0.01164674
	62.8000	1	2		1.61204155	-0.01179268
	62.9000	1	2		1.61105838	-0.01202872
	63.0000	1	2		1.61004191	-0.01217125
	63.1000	1	2		1.60905024	-0.01223565
	63.2000	1	2		1.60803982	-0.01244008
	63.3000	1	2		1.60705911	-0.01256801
	63.4000	1	2		1.60604388	-0.01273118
	63.5000	1	2		1.60505661	-0.01288070
	63.6000	1	2		1.60404650	-0.01304683
	63.7000	1	2		1.60305984	-0.01313918
	63.8000	1	2		1.60204635	-0.01325289
	63.9000	1	2		1.60105007	-0.01345429
	64.0000	1	2		1.60004682	-0.01361032
	64.1000	1	2		1.59905484	-0.01370029
	64.2000	1	2		1.59804534	-0.01388310
	64.3000	1	2		1.59705193	-0.01408082
	64.4000	1	2		1.59604243	-0.01419015
	64.5000	1	2		1.59505168	-0.01441175
	64.6000	1	2		1.59404106	-0.01445511
	64.7000	1	2		1.59305471	-0.01473280
	64.8000	1	2		1.59204368	-0.01480231
	64.9000	1	2		1.59105426	-0.01496729
	65.0000	1	2		1.59004343	-0.01509745
	65.1000	1	2		1.58904889	-0.01536635
	65.2000	1	2		1.58804748	-0.01542245
	65.3000	1	2		1.58705171	-0.01565140
	65.4000	1	2		1.58604682	-0.01575936
	65.5000	1	2		1.58505669	-0.01581731
	65.6000	1	2		1.58405026	-0.01613469
	65.7000	1	2		1.58305132	-0.01644109
	65.8000	1	2		1.58204162	-0.01646942
	65.9000	1	2		1.58105834	-0.01659463
	66.0000	1	2		1.58005633	-0.01683061
	66.1000	1	2		1.57905687	-0.01690618
	66.2000	1	2		1.57804276	-0.01700212
	66.3000	1	2		1.57705447	-0.01717791
	66.4000	1	2		1.57604538	-0.01724241
	66.5000	1	2		1.57505432	-0.01746872
	66.6000	1	2		1.57403939	-0.01764208
	66.7000	1	2		1.57305438	-0.01784559
	66.8000	1	2		1.57204365	-0.01804989
	66.9000	1	2		1.57105331	-0.01822331
	67.0000	1	2		1.57005283	-0.01824835
	67.1000	1	2		1.56906013	-0.01835281
	67.2000	1	2		1.56805351	-0.01853701
	67.3000	1	2		1.56705835	-0.01867494
	67.4000	1	2		1.56604824	-0.01894168
	67.5000	1	2		1.56505257	-0.01915641
	67.6000	1	2		1.56404358	-0.01929046
	67.7000	1	2		1.56305365	-0.01943105
	67.8000	1	2		1.56204733	-0.01954972
	67.9000	1	2		1.56105935	-0.01972761
	68.0000	1	2		1.56004995	-0.01984848
	68.1000	1	2		1.55905715	-0.02010361
	68.2000	1	2		1.55804909	-0.02029914
	68.3000	1	2		1.55705557	-0.02045267
	68.4000	1	2		1.55605058	-0.02067954
	68.5000	1	2		1.55506311	-0.02070808
	68.6000	1	2		1.55406232	-0.02090808
	68.7000	1	2		1.55306450	-0.02105528
	68.8000	1	2		1.55205111	-0.02124606
	68.9000	1	2		1.55106200	-0.02137498
	69.0000	1	2		1.55005373	-0.02167544
	69.1000	1	2		1.54906124	-0.02170606
	69.2000	1	2		1.54805328	-0.02201188
	69.3000	1	2		1.54705905	-0.02211301
	69.4000	1	2		1.54605989	-0.02232650
	69.5000	1	2		1.54507263	-0.02247121
	69.6000	1	2		1.54406129	-0.02272825
	69.7000	1	2		1.54307689	-0.02278188
	69.8000	1	2		1.54205479	-0.02293039
	69.9000	1	2		1.54107398	-0.02324136
	70.0000	1	2		1.54006007	-0.02338078
	70.1000	1	2		1.53907854	-0.02351535
	70.2000	1	2		1.53806751	-0.02375913
	70.3000	1	2		1.53707870	-0.02388222
	70.4000	1	2		1.53606603	-0.02395856
	70.5000	1	2		1.53507805	-0.02423628
	70.6000	1	2		1.53408176	-0.02434512
	70.7000	1	2		1.53307626	-0.02458197
	70.8000	1	2		1.53206717	-0.02473329
	70.9000	1	2		1.53107694	-0.02490011
	71.0000	1	2		1.53007000	-0.02514654
	71.1000	1	2		1.52907997	-0.02512551
	71.2000	1	2		1.52806514	-0.02526331
	71.3000	1	2		1.52707070	-0.02549230
	71.4000	1	2		1.52605977	-0.02580299
	71.5000	1	2		1.52507271	-0.02592064
	71.6000	1	2		1.52406475	-0.02602027
	71.7000	1	2		1.52307113	-0.02638394
	71.8000	1	2		1.52206491	-0.02635251
	71.9000	1	2		1.52107467	-0.02661817
	72.0000	1	2		1.52006487	-0.02691794
	72.1000	1	2		1.51906940	-0.02693444
	72.2000	1	2		1.51806236	-0.02708301
	72.3000	1	2		1.51707049	-0.02727010
	72.4000	1	2		1.51606037	-0.02756044
	72.5000	1	2		1.51507577	-0.02773005
	72.6000	1	2		1.51405992	-0.02792612
	72.7000	1	2		1.51307491	-0.02820607
	72.8000	1	2		1.51206285	-0.02827487
	72.9000	1	2		1.51107353	-0.02853553
	73.0000	1	2		1.51006363	-0.02866833
	73.1000	1	2		1.50907052	-0.02887795
	73.2000	1	2		1.50806901	-0.02911279
	73.3000	1	2		1.50707826	-0.02935468
	73.4000	1	2		1.50606538	-0.02943643
	73.5000	1	2		1.50507750	-0.02960500
	73.6000	1	2		1.50406841	-0.02979774
	73.7000	1	2		1.50307817	-0.02990887
	73.8000	1	2		1.50206755	-0.03015895
	73.9000	1	2		1.50107567	-0.03031546
	74.0000	1	2		1.50007376	-0.03049187
	74.1000	1	2		1.49907881	-0.03074444
	74.2000	1	2		1.49806634	-0.03099981
	74.3000	1	2		1.49707282	-0.03105668
	74.4000	1	2		1.49607285	-0.03134104
	74.5000	1	2		1.49507431	-0.03138094
	74.6000	1	2		1.49406646	-0.03150438
	74.7000	1	2		1.49307530	-0.03187065
	74.8000	1	2		1.49206692	-0.03198601
	74.9000	1	2		1.49107658	-0.03212061
	75.0000	1	2		1.49006596	-0.03246968
	75.1000	1	2		1.48907972	-0.03257208
	75.2000	1	2		1.48806807	-0.03273242
	75.3000	1	2		1.48707824	-0.03291769
	75.4000	1	2		1.48606557	-0.03312739
	75.5000	1	2		1.48508076	-0.03325794
	75.6000	1	2		1.48406860	-0.03350868
	75.7000	1	2		1.48307354	-0.03374688
	75.8000	1	2		1.48206866	-0.03391324
	75.9000	1	2		1.48107811	-0.03422899
	76.0000	1	2		1.48006554	-0.03440173
	76.1000	1	2		1.47908104	-0.03459383
	76.2000	1	2		1.47806765	-0.03476413
	76.3000	1	2		1.47707567	-0.03496574
	76.4000	1	2		1.47606596	-0.03523667
	76.5000	1	2		1.47507890	-0.03531758
	76.6000	1	2		1.47407268	-0.03572039
	76.7000	1	2		1.47307743	-0.03587305
	76.8000	1	2		1.47206813	-0.03613874
	76.9000	1	2		1.47107605	-0.03622628
	77.0000	1	2		1.47007208	-0.03643521
	77.1000	1	2		1.46907601	-0.03661936
	77.2000	1	2		1.46806661	-0.03678455
	77.3000	1	2		1.46707658	-0.03705603
	77.4000	1	2		1.46606903	-0.03736817
	77.5000	1	2		1.46507869	-0.03742792
	77.6000	1	2		1.46406806	-0.03756270
	77.7000	1	2		1.46307895	-0.03787491
	77.8000	1	2		1.46206730	-0.03807469
	77.9000	1	2		1.46107440	-0.03819767
	78.0000	1	2		1.46007095	-0.03852319
	78.1000	1	2		1.45907815	-0.03867572
	78.2000	1	2		1.45806926	-0.03887504
	78.3000	1	2		1.45707862	-0.03905639
	78.4000	1	2		1.45607014	-0.03922593
	78.5000	1	2		1.45507304	-0.03940985
	78.6000	1	2		1.45406908	-0.03961092
	78.7000	1	2		1.45307894	-0.03979441
	78.8000	1	2		1.45207559	-0.04002192
	78.9000	1	2		1.45107869	-0.04012183
	79.0000	1	2		1.45006940	-0.04035500
	79.1000	1	2		1.44901022	-0.04063728
	79.2000	1	2		1.44807376	-0.04084743
	79.3000	1	2		1.44708865	-0.04099809
	79.4000	1	2		1.44607546	-0.04126668
	79.5000	1	2		1.44507948	-0.04139296
	79.6000	1	2		1.44407337	-0.04156698
	79.7000	1	2		1.44308180	-0.04179104
	79.8000	1	2		1.44207609	-0.04205530
	79.9000	1	2		1.44108237	-0.04237648
	80.0000	1	2		1.44007707	-0.04251653
	80.1000	1	2		1.43907649	-0.04278313
	80.2000	1	2		1.43806975	-0.04297251
	80.3000	1	2		1.43708177	-0.04320061
	80.4000	1	2		1.43607360	-0.04332303
	80.5000	1	2		1.43508685	-0.04364298
	80.6000	1	2		1.43408145	-0.04383198
	80.7000	1	2		1.43308445	-0.04404631
	80.8000	1	2		1.43207844	-0.04438237
	80.9000	1	2		1.43107949	-0.04465502
	81.0000	1	2		1.43007942	-0.04471091
	81.1000	1	2		1.42908611	-0.04508260
	81.2000	1	2		1.42807855	-0.04526179
	81.3000	1	2		1.42708401	-0.04545528
	81.4000	1	2		1.42607790	-0.04574348
	81.5000	1	2		1.42507936	-0.04597336
	81.6000	1	2		1.42407970	-0.04609873
	81.7000	1	2		1.42308833	-0.04635070
	81.8000	1	2		1.42208006	-0.04669207
	81.9000	1	2		1.42108122	-0.04674115
	82.0000	1	2		1.42007746	-0.04691677
	82.1000	1	2		1.41907841	-0.04720289
	82.2000	1	2		1.41806943	-0.04731387
	82.3000	1	2		1.41707898	-0.04753139
	82.4000	1	2		1.41607891	-0.04779481
	82.5000	1	2		1.41508570	-0.04810881
	82.6000	1	2		1.41407620	-0.04821057
	82.7000	1	2		1.41308791	-0.04840516
	82.8000	1	2		1.41207298	-0.04868841
	82.9000	1	2		1.41108264	-0.04884819
	83.0000	1	2		1.41007161	-0.04891004
	83.1000	1	2		1.40908455	-0.04926240
	83.2000	1	2		1.40808027	-0.04951322
	83.3000	1	2		1.40708246	-0.04969563
	83.4000	1	2		1.40607931	-0.04996701
	83.5000	1	2		1.40509122	-0.05020758
	83.6000	1	2		1.40407906	-0.05046544
	83.7000	1	2		1.40309108	-0.05063018
	83.8000	1	2		1.40208588	-0.05095422
	83.9000	1	2		1.40108898	-0.05108057
	84.0000	1	2		1.40008236	-0.05143059
	84.1000	1	2		1.39908290	-0.05170180
	84.2000	1	2		1.39808170	-0.05208665
	84.3000	1	2		1.39708869	-0.05218490
	84.4000	1	2		1.39607940	-0.05252616
	84.5000	1	2		1.39508916	-0.05288369
	84.6000	1	2		1.39407290	-0.05287455
	84.7000	1	2		1.39308615	-0.05326028
	84.8000	1	2		1.39207767	-0.05359930
	84.9000	1	2		1.39109614	-0.05378392
	85.0000	1	2		1.39007989	-0.05407116
	85.1000	1	2		1.38909651	-0.05435770
	85.2000	1	2		1.38808117	-0.05449892
	85.3000	1	2		1.38709637	-0.05474680
	85.4000	1	2		1.38607591	-0.05483340
	85.5000	1	2		1.38509243	-0.05520469
	85.6000	1	2		1.38408047	-0.05533881
	85.7000	1	2		1.38308757	-0.05561246
	85.8000	1	2		1.38208893	-0.05590507
	85.9000	1	2		1.38109060	-0.05604145
	86.0000	1	2		1.38007680	-0.05630991
	86.1000	1	2		1.37908697	-0.05659163
	86.2000	1	2		1.37807666	-0.05677056
	86.3000	1	2		1.37708970	-0.05693178
	86.4000	1	2		1.37608204	-0.05718824
	86.5000	1	2		1.37509324	-0.05744561
	86.6000	1	2		1.37407800	-0.05769821
	86.7000	1	2		1.37309688	-0.05784275
	86.8000	1	2		1.37208534	-0.05816513
	86.9000	1	2		1.37109182	-0.05841800
	87.0000	1	2		1.37008847	-0.05855392
	87.1000	1	2		1.36909219	-0.05876726
	87.2000	1	2		1.36809304	-0.05900701
	87.3000	1	2		1.36708128	-0.05915896
	87.4000	1	2		1.36607404	-0.05944698
	87.5000	1	2		1.36508575	-0.05977220
	87.6000	1	2		1.36407758	-0.05995435
	87.7000	1	2		1.36308437	-0.06019467
	87.8000	1	2		1.36207641	-0.06049404
	87.9000	1	2		1.36108997	-0.06064986
	88.0000	1	2		1.36007709	-0.06091161
	88.1000	1	2		1.35908593	-0.06123234
	88.2000	1	2		1.35807233	-0.06160584
	88.3000	1	2		1.35708230	-0.06187433
	88.4000	1	2		1.35607608	-0.06215731
	88.5000	1	2		1.35508471	-0.06242507
	88.6000	1	2		1.35408003	-0.06268308
	88.7000	1	2		1.35308949	-0.06299043
	88.8000	1	2		1.35208808	-0.06321890
	88.9000	1	2		1.35109036	-0.06358278
	88.9920	1	2		1.35016497	-0.06404800
	89.0000	1	2		1.35008251	-0.06395055
	89.0010	1	2		1.35007206	-0.06398026
