# Supplementary material for: Hyaluronic Acid Enhances the Mechanical Properties of Tissue-Engineered Cartilage Constructs
Source: PLoS One. 2014 Dec 1;9(12):e113216. doi: 10.1371/journal.pone.0113216 (PMC4249877; doi:10.1371/journal.pone.0113216)
Supplement: Dataset S1 — Raw data from hydrogel constructs. Data on wet weight, dry weight, compressive modulus, DNA content, and GAG content are provided in a spreadsheet for all analysed hydrogel constructs. Additionally, raw data from mechanical compression tests (time, displacement, and load) are provided. (ZIP) [file pone.0113216.s004.zip › Data/Mechanical testing/Microtester/Day 1/G1 P4 M2 ramp.csv]

G1 P4 M2 12Dec2013
Notes	Time	Sequence	Block	Cycle	5800:Extension mm	5800:5N_Load_Cell N
Test Started : 12/12/2013 12:07:51 PM	4.0020	1	2		2.19969137	-0.00023806
	4.0150	1	2		2.19970162	-0.00005694
	4.0410	1	2		2.19972088	-0.00047227
	4.1000	1	2		2.19940166	-0.00041309
	4.2000	1	2		2.19814035	-0.00038228
	4.3000	1	2		2.19705217	-0.00046724
	4.4000	1	2		2.19600887	-0.00041573
	4.5000	1	2		2.19499691	-0.00037368
	4.6000	1	2		2.19398004	-0.00035077
	4.7000	1	2		2.19298693	-0.00046260
	4.8000	1	2		2.19197293	-0.00027146
	4.9000	1	2		2.19098474	-0.00033501
	5.0000	1	2		2.18998077	-0.00041316
	5.1000	1	2		2.18898521	-0.00039839
	5.2000	1	2		2.18798575	-0.00047619
	5.3000	1	2		2.18699203	-0.00040514
	5.4000	1	2		2.18596839	-0.00037841
	5.5000	1	2		2.18497569	-0.00045989
	5.6000	1	2		2.18396886	-0.00038751
	5.7000	1	2		2.18298108	-0.00043381
	5.8000	1	2		2.18196585	-0.00048816
	5.9000	1	2		2.18098380	-0.00042841
	6.0000	1	2		2.17996550	-0.00043127
	6.1000	1	2		2.17897546	-0.00038255
	6.2000	1	2		2.17797273	-0.00043937
	6.3000	1	2		2.17698515	-0.00049777
	6.4000	1	2		2.17598180	-0.00027430
	6.5000	1	2		2.17498685	-0.00046848
	6.6000	1	2		2.17397694	-0.00049578
	6.7000	1	2		2.17298629	-0.00045180
	6.8000	1	2		2.17197946	-0.00043170
	6.9000	1	2		2.17098328	-0.00058150
	7.0000	1	2		2.16997481	-0.00041408
	7.1000	1	2		2.16898580	-0.00035957
	7.2000	1	2		2.16797794	-0.00044521
	7.3000	1	2		2.16698360	-0.00054569
	7.4000	1	2		2.16597779	-0.00036807
	7.5000	1	2		2.16498838	-0.00037645
	7.6000	1	2		2.16397847	-0.00057631
	7.7000	1	2		2.16298290	-0.00047426
	7.8000	1	2		2.16197812	-0.00038659
	7.9000	1	2		2.16099403	-0.00048844
	8.0000	1	2		2.15998350	-0.00043046
	8.1000	1	2		2.15898732	-0.00042222
	8.2000	1	2		2.15797824	-0.00049558
	8.3000	1	2		2.15697427	-0.00059914
	8.4000	1	2		2.15596989	-0.00055647
	8.5000	1	2		2.15497761	-0.00042758
	8.6000	1	2		2.15397118	-0.00050267
	8.7000	1	2		2.15297869	-0.00048738
	8.8000	1	2		2.15197124	-0.00038374
	8.9000	1	2		2.15098285	-0.00033481
	9.0000	1	2		2.14997397	-0.00053311
	9.1000	1	2		2.14899233	-0.00055609
	9.2000	1	2		2.14798202	-0.00048106
	9.3000	1	2		2.14698604	-0.00058387
	9.4000	1	2		2.14597654	-0.00057814
	9.5000	1	2		2.14498159	-0.00031946
	9.6000	1	2		2.14397291	-0.00048253
	9.7000	1	2		2.14298001	-0.00042834
	9.8000	1	2		2.14197379	-0.00043871
	9.9000	1	2		2.14099257	-0.00044490
	10.0000	1	2		2.13998143	-0.00063786
	10.1000	1	2		2.13899283	-0.00061582
	10.2000	1	2		2.13797371	-0.00053247
	10.3000	1	2		2.13698880	-0.00053835
	10.4000	1	2		2.13598237	-0.00049964
	10.5000	1	2		2.13498742	-0.00046679
	10.6000	1	2		2.13396461	-0.00040548
	10.7000	1	2		2.13298133	-0.00056723
	10.8000	1	2		2.13197061	-0.00053303
	10.9000	1	2		2.13098385	-0.00047677
	11.0000	1	2		2.12997230	-0.00054051
	11.1000	1	2		2.12898514	-0.00065570
	11.2000	1	2		2.12798199	-0.00038770
	11.3000	1	2		2.12699196	-0.00056280
	11.4000	1	2		2.12598533	-0.00057064
	11.5000	1	2		2.12498997	-0.00051327
	11.6000	1	2		2.12397801	-0.00051534
	11.7000	1	2		2.12298470	-0.00060867
	11.8000	1	2		2.12197787	-0.00062932
	11.9000	1	2		2.12098743	-0.00050546
	12.0000	1	2		2.11997957	-0.00053349
	12.1000	1	2		2.11899076	-0.00057370
	12.2000	1	2		2.11798168	-0.00042671
	12.3000	1	2		2.11698673	-0.00057576
	12.4000	1	2		2.11598665	-0.00057091
	12.5000	1	2		2.11499375	-0.00064364
	12.6000	1	2		2.11397995	-0.00058624
	12.7000	1	2		2.11298561	-0.00068665
	12.8000	1	2		2.11198759	-0.00059383
	12.9000	1	2		2.11098834	-0.00062081
	13.0000	1	2		2.10997925	-0.00052906
	13.1000	1	2		2.10899864	-0.00061213
	13.2000	1	2		2.10798525	-0.00056938
	13.3000	1	2		2.10698764	-0.00057330
	13.4000	1	2		2.10598572	-0.00060366
	13.5000	1	2		2.10498892	-0.00056896
	13.6000	1	2		2.10399131	-0.00056986
	13.7000	1	2		2.10299800	-0.00059552
	13.8000	1	2		2.10198072	-0.00055550
	13.9000	1	2		2.10099191	-0.00048756
	14.0000	1	2		2.09998426	-0.00058085
	14.1000	1	2		2.09898849	-0.00049341
	14.2000	1	2		2.09797817	-0.00063063
	14.3000	1	2		2.09699162	-0.00061400
	14.4000	1	2		2.09598130	-0.00060461
	14.5000	1	2		2.09498697	-0.00051459
	14.6000	1	2		2.09397665	-0.00048884
	14.7000	1	2		2.09298539	-0.00050376
	14.8000	1	2		2.09197896	-0.00053061
	14.9000	1	2		2.09098934	-0.00060179
	15.0000	1	2		2.08998558	-0.00059365
	15.1000	1	2		2.08899534	-0.00067249
	15.2000	1	2		2.08798461	-0.00060396
	15.3000	1	2		2.08698700	-0.00056059
	15.4000	1	2		2.08598488	-0.00056436
	15.5000	1	2		2.08498952	-0.00048801
	15.6000	1	2		2.08398719	-0.00044639
	15.7000	1	2		2.08299204	-0.00045722
	15.8000	1	2		2.08197987	-0.00061034
	15.9000	1	2		2.08098308	-0.00058765
	16.0000	1	2		2.07998403	-0.00053765
	16.1000	1	2		2.07898826	-0.00058113
	16.2000	1	2		2.07797692	-0.00062888
	16.3000	1	2		2.07699201	-0.00049337
	16.4000	1	2		2.07598743	-0.00058855
	16.5000	1	2		2.07499309	-0.00060770
	16.6000	1	2		2.07397847	-0.00065202
	16.7000	1	2		2.07299582	-0.00065691
	16.8000	1	2		2.07198386	-0.00062215
	16.9000	1	2		2.07099014	-0.00053836
	17.0000	1	2		2.06998330	-0.00059443
	17.1000	1	2		2.06899819	-0.00047523
	17.2000	1	2		2.06798869	-0.00054658
	17.3000	1	2		2.06699435	-0.00046196
	17.4000	1	2		2.06598670	-0.00056210
	17.5000	1	2		2.06499114	-0.00055881
	17.6000	1	2		2.06398184	-0.00062394
	17.7000	1	2		2.06298894	-0.00063119
	17.8000	1	2		2.06198190	-0.00058929
	17.9000	1	2		2.06099842	-0.00063301
	18.0000	1	2		2.05998749	-0.00050202
	18.1000	1	2		2.05898906	-0.00055971
	18.2000	1	2		2.05798509	-0.00052799
	18.3000	1	2		2.05698502	-0.00056922
	18.4000	1	2		2.05598392	-0.00044487
	18.5000	1	2		2.05499348	-0.00060384
	18.6000	1	2		2.05398767	-0.00057124
	18.7000	1	2		2.05299088	-0.00054744
	18.8000	1	2		2.05199060	-0.00056303
	18.9000	1	2		2.05099155	-0.00057789
	19.0000	1	2		2.04998287	-0.00058661
	19.1000	1	2		2.04899530	-0.00053334
	19.2000	1	2		2.04798211	-0.00063647
	19.3000	1	2		2.04698696	-0.00060621
	19.4000	1	2		2.04597623	-0.00060484
	19.5000	1	2		2.04499644	-0.00049224
	19.6000	1	2		2.04398817	-0.00058893
	19.7000	1	2		2.04298974	-0.00058308
	19.8000	1	2		2.04197901	-0.00043183
	19.9000	1	2		2.04098939	-0.00058978
	20.0000	1	2		2.03998932	-0.00057611
	20.1000	1	2		2.03899416	-0.00060117
	20.2000	1	2		2.03798138	-0.00067683
	20.3000	1	2		2.03700098	-0.00062839
	20.4000	1	2		2.03598595	-0.00064347
	20.5000	1	2		2.03499592	-0.00053470
	20.6000	1	2		2.03398703	-0.00058868
	20.7000	1	2		2.03299126	-0.00064202
	20.8000	1	2		2.03198504	-0.00058877
	20.9000	1	2		2.03099747	-0.00064918
	21.0000	1	2		2.02998449	-0.00058484
	21.1000	1	2		2.02899937	-0.00061798
	21.2000	1	2		2.02798537	-0.00063003
	21.3000	1	2		2.02699759	-0.00052559
	21.4000	1	2		2.02599055	-0.00055464
	21.5000	1	2		2.02499314	-0.00057315
	21.6000	1	2		2.02398815	-0.00052699
	21.7000	1	2		2.02299689	-0.00074759
	21.8000	1	2		2.02198042	-0.00054404
	21.9000	1	2		2.02099285	-0.00064267
	22.0000	1	2		2.01999134	-0.00056861
	22.1000	1	2		2.01899660	-0.00053857
	22.2000	1	2		2.01798730	-0.00056924
	22.3000	1	2		2.01699461	-0.00065109
	22.4000	1	2		2.01598552	-0.00058196
	22.5000	1	2		2.01499712	-0.00069301
	22.6000	1	2		2.01398476	-0.00063892
	22.7000	1	2		2.01299923	-0.00066334
	22.8000	1	2		2.01198830	-0.00060968
	22.9000	1	2		2.01099560	-0.00054750
	23.0000	1	2		2.00998529	-0.00060050
	23.1000	1	2		2.00899525	-0.00057003
	23.2000	1	2		2.00799129	-0.00056269
	23.3000	1	2		2.00699490	-0.00068889
	23.4000	1	2		2.00598602	-0.00066147
	23.5000	1	2		2.00499189	-0.00068353
	23.6000	1	2		2.00398813	-0.00067885
	23.7000	1	2		2.00299830	-0.00063383
	23.8000	1	2		2.00198901	-0.00065889
	23.9000	1	2		2.00099672	-0.00066120
	24.0000	1	2		1.99999624	-0.00061443
	24.1000	1	2		1.99900211	-0.00073669
	24.2000	1	2		1.99798913	-0.00071360
	24.3000	1	2		1.99700073	-0.00073501
	24.4000	1	2		1.99599000	-0.00072541
	24.5000	1	2		1.99499997	-0.00063015
	24.6000	1	2		1.99399764	-0.00075420
	24.7000	1	2		1.99300228	-0.00063909
	24.8000	1	2		1.99199873	-0.00075168
	24.9000	1	2		1.99100624	-0.00067000
	25.0000	1	2		1.98999018	-0.00076916
	25.1000	1	2		1.98900076	-0.00067015
	25.2000	1	2		1.98799967	-0.00079848
	25.3000	1	2		1.98700226	-0.00071538
	25.4000	1	2		1.98599973	-0.00066601
	25.5000	1	2		1.98501174	-0.00074244
	25.6000	1	2		1.98400122	-0.00078768
	25.7000	1	2		1.98301016	-0.00083136
	25.8000	1	2		1.98199780	-0.00085856
	25.9000	1	2		1.98100838	-0.00084571
	26.0000	1	2		1.97999929	-0.00082349
	26.1000	1	2		1.97900557	-0.00086133
	26.2000	1	2		1.97800140	-0.00075852
	26.3000	1	2		1.97700911	-0.00074064
	26.4000	1	2		1.97599982	-0.00071166
	26.5000	1	2		1.97500671	-0.00083915
	26.6000	1	2		1.97399066	-0.00082706
	26.7000	1	2		1.97300534	-0.00085739
	26.8000	1	2		1.97200096	-0.00087327
	26.9000	1	2		1.97100007	-0.00084319
	27.0000	1	2		1.97000061	-0.00082313
	27.1000	1	2		1.96900545	-0.00083501
	27.2000	1	2		1.96799534	-0.00080294
	27.3000	1	2		1.96700387	-0.00084867
	27.4000	1	2		1.96600216	-0.00081060
	27.5000	1	2		1.96500762	-0.00090884
	27.6000	1	2		1.96399259	-0.00089938
	27.7000	1	2		1.96300789	-0.00082639
	27.8000	1	2		1.96199286	-0.00078992
	27.9000	1	2		1.96100385	-0.00072098
	28.0000	1	2		1.95999374	-0.00081907
	28.1000	1	2		1.95900329	-0.00076264
	28.2000	1	2		1.95800179	-0.00083265
	28.3000	1	2		1.95700540	-0.00088198
	28.4000	1	2		1.95599631	-0.00083237
	28.5000	1	2		1.95501386	-0.00088219
	28.6000	1	2		1.95399125	-0.00087654
	28.7000	1	2		1.95300511	-0.00080811
	28.8000	1	2		1.95199746	-0.00082601
	28.9000	1	2		1.95100660	-0.00086038
	29.0000	1	2		1.94999239	-0.00080915
	29.1000	1	2		1.94900420	-0.00089961
	29.2000	1	2		1.94799675	-0.00093384
	29.3000	1	2		1.94699914	-0.00091692
	29.4000	1	2		1.94599190	-0.00094542
	29.5000	1	2		1.94499981	-0.00093064
	29.6000	1	2		1.94399400	-0.00084774
	29.7000	1	2		1.94300602	-0.00089523
	29.8000	1	2		1.94199939	-0.00094057
	29.9000	1	2		1.94100874	-0.00096072
	30.0000	1	2		1.93999781	-0.00099469
	30.1000	1	2		1.93900757	-0.00101336
	30.2000	1	2		1.93799562	-0.00099795
	30.3000	1	2		1.93700968	-0.00084810
	30.4000	1	2		1.93600203	-0.00081969
	30.5000	1	2		1.93500810	-0.00091299
	30.6000	1	2		1.93399164	-0.00090772
	30.7000	1	2		1.93300939	-0.00093941
	30.8000	1	2		1.93199825	-0.00099158
	30.9000	1	2		1.93101027	-0.00097408
	31.0000	1	2		1.92999524	-0.00095515
	31.1000	1	2		1.92900746	-0.00094841
	31.2000	1	2		1.92800227	-0.00088234
	31.3000	1	2		1.92700772	-0.00087711
	31.4000	1	2		1.92600089	-0.00096159
	31.5000	1	2		1.92500512	-0.00091027
	31.6000	1	2		1.92399931	-0.00097257
	31.7000	1	2		1.92301092	-0.00102605
	31.8000	1	2		1.92200183	-0.00100729
	31.9000	1	2		1.92100811	-0.00097709
	32.0000	1	2		1.92000045	-0.00091567
	32.1000	1	2		1.91900632	-0.00094564
	32.2000	1	2		1.91800195	-0.00097064
	32.3000	1	2		1.91701191	-0.00091069
	32.4000	1	2		1.91599709	-0.00098845
	32.5000	1	2		1.91501013	-0.00103814
	32.6000	1	2		1.91401333	-0.00112698
	32.7000	1	2		1.91301080	-0.00098887
	32.8000	1	2		1.91200253	-0.00101446
	32.9000	1	2		1.91100984	-0.00099160
	33.0000	1	2		1.91000731	-0.00094463
	33.1000	1	2		1.90901707	-0.00087966
	33.2000	1	2		1.90800470	-0.00100580
	33.3000	1	2		1.90700750	-0.00095818
	33.4000	1	2		1.90600251	-0.00103323
	33.5000	1	2		1.90500571	-0.00100881
	33.6000	1	2		1.90400031	-0.00098901
	33.7000	1	2		1.90300926	-0.00103396
	33.8000	1	2		1.90201123	-0.00092230
	33.9000	1	2		1.90101710	-0.00101464
	34.0000	1	2		1.90000986	-0.00101625
	34.1000	1	2		1.89901757	-0.00110291
	34.2000	1	2		1.89801033	-0.00109588
	34.3000	1	2		1.89701312	-0.00103779
	34.4000	1	2		1.89601202	-0.00107006
	34.5000	1	2		1.89501728	-0.00104945
	34.6000	1	2		1.89400635	-0.00098612
	34.7000	1	2		1.89301918	-0.00107207
	34.8000	1	2		1.89200354	-0.00107425
	34.9000	1	2		1.89101842	-0.00097135
	35.0000	1	2		1.89000319	-0.00103545
	35.1000	1	2		1.88901541	-0.00105004
	35.2000	1	2		1.88801370	-0.00106942
	35.3000	1	2		1.88701444	-0.00099922
	35.4000	1	2		1.88600453	-0.00101284
	35.5000	1	2		1.88502290	-0.00094053
	35.6000	1	2		1.88400746	-0.00099238
	35.7000	1	2		1.88301149	-0.00101522
	35.8000	1	2		1.88200322	-0.00103693
	35.9000	1	2		1.88101421	-0.00102713
	36.0000	1	2		1.88000266	-0.00102373
	36.1000	1	2		1.87901140	-0.00106147
	36.2000	1	2		1.87800047	-0.00094669
	36.3000	1	2		1.87701966	-0.00094523
	36.4000	1	2		1.87600811	-0.00097007
	36.5000	1	2		1.87501439	-0.00103864
	36.6000	1	2		1.87400899	-0.00099951
	36.7000	1	2		1.87301773	-0.00097319
	36.8000	1	2		1.87200106	-0.00096468
	36.9000	1	2		1.87101533	-0.00096132
	37.0000	1	2		1.87000276	-0.00092846
	37.1000	1	2		1.86901170	-0.00096418
	37.2000	1	2		1.86800281	-0.00099892
	37.3000	1	2		1.86701237	-0.00098535
	37.4000	1	2		1.86599632	-0.00095964
	37.5000	1	2		1.86501202	-0.00100205
	37.6000	1	2		1.86400969	-0.00103623
	37.7000	1	2		1.86301782	-0.00099449
	37.8000	1	2		1.86201631	-0.00100226
	37.9000	1	2		1.86100599	-0.00096889
	38.0000	1	2		1.86001719	-0.00102471
	38.1000	1	2		1.85901917	-0.00097159
	38.2000	1	2		1.85800188	-0.00101202
	38.3000	1	2		1.85701410	-0.00086993
	38.4000	1	2		1.85601731	-0.00093693
	38.5000	1	2		1.85501846	-0.00093837
	38.6000	1	2		1.85401573	-0.00101290
	38.7000	1	2		1.85302487	-0.00102043
	38.8000	1	2		1.85201743	-0.00103918
	38.9000	1	2		1.85101223	-0.00106722
	39.0000	1	2		1.85000478	-0.00096962
	39.1000	1	2		1.84901475	-0.00108242
	39.2000	1	2		1.84801017	-0.00098500
	39.3000	1	2		1.84701624	-0.00110120
	39.4000	1	2		1.84601187	-0.00101009
	39.5000	1	2		1.84502429	-0.00101074
	39.6000	1	2		1.84401807	-0.00097489
	39.7000	1	2		1.84301739	-0.00088526
	39.8000	1	2		1.84200543	-0.00099155
	39.9000	1	2		1.84101724	-0.00100036
	40.0000	1	2		1.84000856	-0.00099854
	40.1000	1	2		1.83901709	-0.00102851
	40.2000	1	2		1.83800862	-0.00100111
	40.3000	1	2		1.83701879	-0.00092702
	40.4000	1	2		1.83600786	-0.00094834
	40.5000	1	2		1.83502459	-0.00107407
	40.6000	1	2		1.83401161	-0.00104691
	40.7000	1	2		1.83302096	-0.00099905
	40.8000	1	2		1.83201884	-0.00101993
	40.9000	1	2		1.83102450	-0.00107728
	41.0000	1	2		1.83001214	-0.00096946
	41.1000	1	2		1.82901329	-0.00090677
	41.2000	1	2		1.82801343	-0.00096851
	41.3000	1	2		1.82701376	-0.00086513
	41.4000	1	2		1.82601225	-0.00099193
	41.5000	1	2		1.82501874	-0.00102610
	41.6000	1	2		1.82401416	-0.00113904
	41.7000	1	2		1.82302187	-0.00101566
	41.8000	1	2		1.82201463	-0.00104610
	41.9000	1	2		1.82102459	-0.00102109
	42.0000	1	2		1.82000670	-0.00098686
	42.1000	1	2		1.81901748	-0.00098327
	42.2000	1	2		1.81801126	-0.00101766
	42.3000	1	2		1.81702123	-0.00097924
	42.4000	1	2		1.81601521	-0.00098827
	42.5000	1	2		1.81501924	-0.00112956
	42.6000	1	2		1.81400995	-0.00114238
	42.7000	1	2		1.81301705	-0.00101923
	42.8000	1	2		1.81201124	-0.00111097
	42.9000	1	2		1.81101629	-0.00098913
	43.0000	1	2		1.81000904	-0.00102710
	43.1000	1	2		1.80902044	-0.00098818
	43.2000	1	2		1.80801566	-0.00109429
	43.3000	1	2		1.80702153	-0.00115118
	43.4000	1	2		1.80600609	-0.00113388
	43.5000	1	2		1.80502220	-0.00111024
	43.6000	1	2		1.80401660	-0.00106781
	43.7000	1	2		1.80302554	-0.00114332
	43.8000	1	2		1.80201194	-0.00116877
	43.9000	1	2		1.80102211	-0.00123905
	44.0000	1	2		1.80001221	-0.00124488
	44.1000	1	2		1.79902197	-0.00130235
	44.2000	1	2		1.79801411	-0.00128806
	44.3000	1	2		1.79702735	-0.00117869
	44.4000	1	2		1.79601540	-0.00124864
	44.5000	1	2		1.79502004	-0.00121986
	44.6000	1	2		1.79400931	-0.00111428
	44.7000	1	2		1.79301846	-0.00123051
	44.8000	1	2		1.79201039	-0.00137737
	44.9000	1	2		1.79102302	-0.00112085
	45.0000	1	2		1.79001783	-0.00120907
	45.1000	1	2		1.78902862	-0.00127600
	45.2000	1	2		1.78802240	-0.00119830
	45.3000	1	2		1.78702909	-0.00114914
	45.4000	1	2		1.78602287	-0.00125247
	45.5000	1	2		1.78502873	-0.00129810
	45.6000	1	2		1.78400940	-0.00127732
	45.7000	1	2		1.78302695	-0.00121926
	45.8000	1	2		1.78202790	-0.00140265
	45.9000	1	2		1.78102742	-0.00127722
	46.0000	1	2		1.78001014	-0.00122746
	46.1000	1	2		1.77902359	-0.00134551
	46.2000	1	2		1.77802105	-0.00136535
	46.3000	1	2		1.77702959	-0.00127416
	46.4000	1	2		1.77602275	-0.00128634
	46.5000	1	2		1.77502842	-0.00140713
	46.6000	1	2		1.77402179	-0.00142635
	46.7000	1	2		1.77302704	-0.00137548
	46.8000	1	2		1.77202349	-0.00144515
	46.9000	1	2		1.77102854	-0.00142021
	47.0000	1	2		1.77002191	-0.00138925
	47.1000	1	2		1.76902122	-0.00133841
	47.2000	1	2		1.76801807	-0.00147075
	47.3000	1	2		1.76702230	-0.00153314
	47.4000	1	2		1.76602039	-0.00148654
	47.5000	1	2		1.76503957	-0.00152052
	47.6000	1	2		1.76402290	-0.00154209
	47.7000	1	2		1.76303226	-0.00157853
	47.8000	1	2		1.76202235	-0.00145300
	47.9000	1	2		1.76102187	-0.00151520
	48.0000	1	2		1.76001257	-0.00155407
	48.1000	1	2		1.75901701	-0.00155155
	48.2000	1	2		1.75802042	-0.00166158
	48.3000	1	2		1.75703018	-0.00156392
	48.4000	1	2		1.75601925	-0.00169588
	48.5000	1	2		1.75503147	-0.00165462
	48.6000	1	2		1.75402689	-0.00167138
	48.7000	1	2		1.75302845	-0.00168060
	48.8000	1	2		1.75202674	-0.00162369
	48.9000	1	2		1.75103179	-0.00179019
	49.0000	1	2		1.75001635	-0.00174047
	49.1000	1	2		1.74902816	-0.00184580
	49.2000	1	2		1.74802625	-0.00176548
	49.3000	1	2		1.74701982	-0.00183646
	49.4000	1	2		1.74601545	-0.00178446
	49.5000	1	2		1.74502726	-0.00188928
	49.6000	1	2		1.74401899	-0.00174298
	49.7000	1	2		1.74302998	-0.00181170
	49.8000	1	2		1.74202437	-0.00188215
	49.9000	1	2		1.74102574	-0.00192506
	50.0000	1	2		1.74002607	-0.00197046
	50.1000	1	2		1.73903358	-0.00204686
	50.2000	1	2		1.73802122	-0.00194275
	50.3000	1	2		1.73703630	-0.00197576
	50.4000	1	2		1.73602804	-0.00203236
	50.5000	1	2		1.73503022	-0.00210776
	50.6000	1	2		1.73402666	-0.00206884
	50.7000	1	2		1.73303273	-0.00210133
	50.8000	1	2		1.73202918	-0.00222341
	50.9000	1	2		1.73103341	-0.00226930
	51.0000	1	2		1.73002821	-0.00224364
	51.1000	1	2		1.72902999	-0.00210121
	51.2000	1	2		1.72802028	-0.00224699
	51.3000	1	2		1.72703086	-0.00232961
	51.4000	1	2		1.72601604	-0.00235722
	51.5000	1	2		1.72502621	-0.00243575
	51.6000	1	2		1.72402552	-0.00243717
	51.7000	1	2		1.72303447	-0.00243496
	51.8000	1	2		1.72202456	-0.00247596
	51.9000	1	2		1.72103616	-0.00262504
	52.0000	1	2		1.72002380	-0.00255913
	52.1000	1	2		1.71902127	-0.00261185
	52.2000	1	2		1.71801996	-0.00269402
	52.3000	1	2		1.71703341	-0.00272359
	52.4000	1	2		1.71602658	-0.00266552
	52.5000	1	2		1.71503470	-0.00294366
	52.6000	1	2		1.71401414	-0.00288362
	52.7000	1	2		1.71302903	-0.00271357
	52.8000	1	2		1.71201809	-0.00294943
	52.9000	1	2		1.71102908	-0.00319361
	53.0000	1	2		1.71002164	-0.00306781
	53.1000	1	2		1.70903007	-0.00312133
	53.2000	1	2		1.70801801	-0.00325715
	53.3000	1	2		1.70703310	-0.00343406
	53.4000	1	2		1.70601346	-0.00326976
	53.5000	1	2		1.70502936	-0.00336328
	53.6000	1	2		1.70402120	-0.00358069
	53.7000	1	2		1.70303045	-0.00357680
	53.8000	1	2		1.70202064	-0.00359742
	53.9000	1	2		1.70103000	-0.00365452
	54.0000	1	2		1.70001999	-0.00385494
	54.1000	1	2		1.69902842	-0.00385921
	54.2000	1	2		1.69802086	-0.00401496
	54.3000	1	2		1.69702847	-0.00409590
	54.4000	1	2		1.69601570	-0.00406060
	54.5000	1	2		1.69503038	-0.00409968
	54.6000	1	2		1.69401893	-0.00430034
	54.7000	1	2		1.69303013	-0.00438618
	54.8000	1	2		1.69202145	-0.00442046
	54.9000	1	2		1.69102968	-0.00460655
	55.0000	1	2		1.69002387	-0.00480891
	55.1000	1	2		1.68903066	-0.00479414
	55.2000	1	2		1.68802167	-0.00476575
	55.3000	1	2		1.68703430	-0.00502707
	55.4000	1	2		1.68601927	-0.00511662
	55.5000	1	2		1.68502842	-0.00519658
	55.6000	1	2		1.68402446	-0.00530301
	55.7000	1	2		1.68303073	-0.00545658
	55.8000	1	2		1.68201714	-0.00549922
	55.9000	1	2		1.68102803	-0.00558858
	56.0000	1	2		1.68002273	-0.00582554
	56.1000	1	2		1.67903352	-0.00580044
	56.2000	1	2		1.67802648	-0.00593584
	56.3000	1	2		1.67703276	-0.00602408
	56.4000	1	2		1.67602654	-0.00621862
	56.5000	1	2		1.67503988	-0.00629150
	56.6000	1	2		1.67402608	-0.00638086
	56.7000	1	2		1.67303810	-0.00664991
	56.8000	1	2		1.67202809	-0.00667961
	56.9000	1	2		1.67103847	-0.00676022
	57.0000	1	2		1.67002692	-0.00688059
	57.1000	1	2		1.66904109	-0.00698516
	57.2000	1	2		1.66802913	-0.00713148
	57.3000	1	2		1.66703899	-0.00726318
	57.4000	1	2		1.66603452	-0.00743895
	57.5000	1	2		1.66504274	-0.00756321
	57.6000	1	2		1.66403611	-0.00758445
	57.7000	1	2		1.66303440	-0.00783167
	57.8000	1	2		1.66202644	-0.00781020
	57.9000	1	2		1.66105679	-0.00794006
	58.0000	1	2		1.66004699	-0.00816308
	58.1000	1	2		1.65905265	-0.00812623
	58.2000	1	2		1.65804438	-0.00835772
	58.3000	1	2		1.65705169	-0.00852248
	58.4000	1	2		1.65604270	-0.00862279
	58.5000	1	2		1.65504837	-0.00872275
	58.6000	1	2		1.65404676	-0.00881699
	58.7000	1	2		1.65305221	-0.00897958
	58.8000	1	2		1.65204231	-0.00912963
	58.9000	1	2		1.65105361	-0.00923734
	59.0000	1	2		1.65004739	-0.00936974
	59.1000	1	2		1.64904967	-0.00950798
	59.2000	1	2		1.64803956	-0.00965614
	59.3000	1	2		1.64705331	-0.00981043
	59.4000	1	2		1.64604095	-0.00982703
	59.5000	1	2		1.64504794	-0.01001102
	59.6000	1	2		1.64403978	-0.01008179
	59.7000	1	2		1.64304688	-0.01024183
	59.8000	1	2		1.64204373	-0.01049220
	59.9000	1	2		1.64105585	-0.01046803
	60.0000	1	2		1.64004092	-0.01078625
	60.1000	1	2		1.63904997	-0.01080106
	60.2000	1	2		1.63804241	-0.01090127
	60.3000	1	2		1.63705453	-0.01119631
	60.4000	1	2		1.63604555	-0.01113552
	60.5000	1	2		1.63505049	-0.01143804
	60.6000	1	2		1.63403915	-0.01146569
	60.7000	1	2		1.63304717	-0.01166711
	60.8000	1	2		1.63204464	-0.01185100
	60.9000	1	2		1.63105164	-0.01197978
	61.0000	1	2		1.63004040	-0.01210263
	61.1000	1	2		1.62904985	-0.01223359
	61.2000	1	2		1.62803800	-0.01223398
	61.3000	1	2		1.62704766	-0.01234964
	61.4000	1	2		1.62604308	-0.01263684
	61.5000	1	2		1.62505048	-0.01268676
	61.6000	1	2		1.62403638	-0.01287537
	61.7000	1	2		1.62305310	-0.01299776
	61.8000	1	2		1.62204402	-0.01322051
	61.9000	1	2		1.62104968	-0.01329364
	62.0000	1	2		1.62004592	-0.01344360
	62.1000	1	2		1.61905732	-0.01352382
	62.2000	1	2		1.61804198	-0.01374417
	62.3000	1	2		1.61706240	-0.01384613
	62.4000	1	2		1.61605157	-0.01401640
	62.5000	1	2		1.61505191	-0.01415302
	62.6000	1	2		1.61403862	-0.01421725
	62.7000	1	2		1.61305463	-0.01446524
	62.8000	1	2		1.61204185	-0.01462694
	62.9000	1	2		1.61105612	-0.01460880
	63.0000	1	2		1.61004478	-0.01487219
	63.1000	1	2		1.60905588	-0.01499748
	63.2000	1	2		1.60804146	-0.01524604
	63.3000	1	2		1.60705440	-0.01528023
	63.4000	1	2		1.60604746	-0.01556650
	63.5000	1	2		1.60505866	-0.01547198
	63.6000	1	2		1.60404670	-0.01570506
	63.7000	1	2		1.60305247	-0.01581807
	63.8000	1	2		1.60204850	-0.01592724
	63.9000	1	2		1.60105683	-0.01618032
	64.0000	1	2		1.60004907	-0.01626302
	64.1000	1	2		1.59905771	-0.01645960
	64.2000	1	2		1.59805200	-0.01667045
	64.3000	1	2		1.59705398	-0.01673475
	64.4000	1	2		1.59604766	-0.01683503
	64.5000	1	2		1.59505404	-0.01695685
	64.6000	1	2		1.59404024	-0.01706825
	64.7000	1	2		1.59305215	-0.01731754
	64.8000	1	2		1.59204859	-0.01748691
	64.9000	1	2		1.59105405	-0.01773173
	65.0000	1	2		1.59004640	-0.01773463
	65.1000	1	2		1.58905729	-0.01797550
	65.2000	1	2		1.58804513	-0.01808025
	65.3000	1	2		1.58705059	-0.01816096
	65.4000	1	2		1.58604539	-0.01827355
	65.5000	1	2		1.58505444	-0.01857098
	65.6000	1	2		1.58404330	-0.01863950
	65.7000	1	2		1.58305583	-0.01885316
	65.8000	1	2		1.58204582	-0.01895452
	65.9000	1	2		1.58105230	-0.01921987
	66.0000	1	2		1.58004434	-0.01923936
	66.1000	1	2		1.57905461	-0.01942534
	66.2000	1	2		1.57804532	-0.01952588
	66.3000	1	2		1.57705744	-0.01973845
	66.4000	1	2		1.57604692	-0.01993299
	66.5000	1	2		1.57505289	-0.02003970
	66.6000	1	2		1.57404554	-0.02019325
	66.7000	1	2		1.57305745	-0.02036767
	66.8000	1	2		1.57204980	-0.02051861
	66.9000	1	2		1.57106151	-0.02065031
	67.0000	1	2		1.57005099	-0.02067847
	67.1000	1	2		1.56905972	-0.02097807
	67.2000	1	2		1.56805279	-0.02112930
	67.3000	1	2		1.56706101	-0.02136481
	67.4000	1	2		1.56605018	-0.02137575
	67.5000	1	2		1.56505421	-0.02160362
	67.6000	1	2		1.56404850	-0.02176105
	67.7000	1	2		1.56306134	-0.02183752
	67.8000	1	2		1.56205071	-0.02196448
	67.9000	1	2		1.56106467	-0.02215450
	68.0000	1	2		1.56005149	-0.02226676
	68.1000	1	2		1.55905572	-0.02248236
	68.2000	1	2		1.55804817	-0.02264376
	68.3000	1	2		1.55706039	-0.02290777
	68.4000	1	2		1.55606124	-0.02303966
	68.5000	1	2		1.55505809	-0.02315458
	68.6000	1	2		1.55405372	-0.02327833
	68.7000	1	2		1.55306317	-0.02355007
	68.8000	1	2		1.55205797	-0.02367522
	68.9000	1	2		1.55106313	-0.02369692
	69.0000	1	2		1.55005158	-0.02399417
	69.1000	1	2		1.54905970	-0.02417372
	69.2000	1	2		1.54804508	-0.02433216
	69.3000	1	2		1.54705464	-0.02447534
	69.4000	1	2		1.54604781	-0.02462319
	69.5000	1	2		1.54507171	-0.02472496
	69.6000	1	2		1.54406805	-0.02482823
	69.7000	1	2		1.54306295	-0.02518424
	69.8000	1	2		1.54205940	-0.02535206
	69.9000	1	2		1.54107029	-0.02539792
	70.0000	1	2		1.54006304	-0.02564833
	70.1000	1	2		1.53906891	-0.02582299
	70.2000	1	2		1.53806638	-0.02595657
	70.3000	1	2		1.53707194	-0.02616593
	70.4000	1	2		1.53605865	-0.02623146
	70.5000	1	2		1.53506616	-0.02636202
	70.6000	1	2		1.53406291	-0.02659597
	70.7000	1	2		1.53307421	-0.02685364
	70.8000	1	2		1.53205908	-0.02686747
	70.9000	1	2		1.53106884	-0.02715249
	71.0000	1	2		1.53006846	-0.02728558
	71.1000	1	2		1.52907044	-0.02735364
	71.2000	1	2		1.52806514	-0.02754761
	71.3000	1	2		1.52706968	-0.02777175
	71.4000	1	2		1.52605403	-0.02801035
	71.5000	1	2		1.52506912	-0.02808952
	71.6000	1	2		1.52406014	-0.02832931
	71.7000	1	2		1.52306887	-0.02854839
	71.8000	1	2		1.52205825	-0.02867726
	71.9000	1	2		1.52108573	-0.02884913
	72.0000	1	2		1.52007029	-0.02907657
	72.1000	1	2		1.51907606	-0.02906098
	72.2000	1	2		1.51807220	-0.02933811
	72.3000	1	2		1.51708339	-0.02967475
	72.4000	1	2		1.51607031	-0.02981248
	72.5000	1	2		1.51501471	-0.02994687
	72.6000	1	2		1.51406637	-0.02984344
	72.7000	1	2		1.51308023	-0.03010196
	72.8000	1	2		1.51206162	-0.03041701
	72.9000	1	2		1.51107118	-0.03056828
	73.0000	1	2		1.51006854	-0.03062123
	73.1000	1	2		1.50907216	-0.03094836
	73.2000	1	2		1.50806655	-0.03105243
	73.3000	1	2		1.50707119	-0.03125807
	73.4000	1	2		1.50606887	-0.03149436
	73.5000	1	2		1.50507627	-0.03156009
	73.6000	1	2		1.50407251	-0.03175155
	73.7000	1	2		1.50308330	-0.03203239
	73.8000	1	2		1.50206704	-0.03208192
	73.9000	1	2		1.50107854	-0.03240213
	74.0000	1	2		1.50007458	-0.03258278
	74.1000	1	2		1.49907409	-0.03271946
	74.2000	1	2		1.49807166	-0.03303949
	74.3000	1	2		1.49707385	-0.03328152
	74.4000	1	2		1.49607357	-0.03327862
	74.5000	1	2		1.49506796	-0.03347785
	74.6000	1	2		1.49406676	-0.03348731
	74.7000	1	2		1.49307642	-0.03392821
	74.8000	1	2		1.49206785	-0.03402245
	74.9000	1	2		1.49107392	-0.03422359
	75.0000	1	2		1.49007446	-0.03438933
	75.1000	1	2		1.48907244	-0.03460494
	75.2000	1	2		1.48806971	-0.03475276
	75.3000	1	2		1.48708029	-0.03491632
	75.4000	1	2		1.48607120	-0.03504141
	75.5000	1	2		1.48508025	-0.03542691
	75.6000	1	2		1.48407157	-0.03555995
	75.7000	1	2		1.48307436	-0.03570104
	75.8000	1	2		1.48206671	-0.03612451
	75.9000	1	2		1.48108098	-0.03618371
	76.0000	1	2		1.48006830	-0.03634535
	76.1000	1	2		1.47907909	-0.03654614
	76.2000	1	2		1.47806099	-0.03663398
	76.3000	1	2		1.47707106	-0.03684036
	76.4000	1	2		1.47606658	-0.03703003
	76.5000	1	2		1.47507726	-0.03730926
	76.6000	1	2		1.47407186	-0.03755332
	76.7000	1	2		1.47307896	-0.03762738
	76.8000	1	2		1.47207448	-0.03791020
	76.9000	1	2		1.47107769	-0.03807865
	77.0000	1	2		1.47007188	-0.03832594
	77.1000	1	2		1.46907293	-0.03842129
	77.2000	1	2		1.46806805	-0.03863518
	77.3000	1	2		1.46707893	-0.03891752
	77.4000	1	2		1.46607005	-0.03910637
	77.5000	1	2		1.46508002	-0.03914977
	77.6000	1	2		1.46407093	-0.03945834
	77.7000	1	2		1.46307680	-0.03966908
	77.8000	1	2		1.46206064	-0.03978672
	77.9000	1	2		1.46107276	-0.03994846
	78.0000	1	2		1.46006562	-0.04016025
	78.1000	1	2		1.45907272	-0.04037066
	78.2000	1	2		1.45806496	-0.04069964
	78.3000	1	2		1.45707442	-0.04083893
	78.4000	1	2		1.45606635	-0.04102246
	78.5000	1	2		1.45507960	-0.04107822
	78.6000	1	2		1.45406600	-0.04133663
	78.7000	1	2		1.45308437	-0.04155665
	78.8000	1	2		1.45207661	-0.04171869
	78.9000	1	2		1.45108299	-0.04196934
	79.0000	1	2		1.45007698	-0.04219108
	79.1000	1	2		1.44907721	-0.04236289
	79.2000	1	2		1.44807632	-0.04263801
	79.3000	1	2		1.44707656	-0.04296403
	79.4000	1	2		1.44608130	-0.04312378
	79.5000	1	2		1.44508307	-0.04327783
	79.6000	1	2		1.44407839	-0.04358780
	79.7000	1	2		1.44308016	-0.04374484
	79.8000	1	2		1.44207322	-0.04390909
	79.9000	1	2		1.44108298	-0.04411267
	80.0000	1	2		1.44007963	-0.04437637
	80.1000	1	2		1.43908478	-0.04459362
	80.2000	1	2		1.43807682	-0.04476669
	80.3000	1	2		1.43708945	-0.04492755
	80.4000	1	2		1.43607985	-0.04519686
	80.5000	1	2		1.43508664	-0.04543577
	80.6000	1	2		1.43407489	-0.04566322
	80.7000	1	2		1.43308793	-0.04600143
	80.8000	1	2		1.43208663	-0.04609157
	80.9000	1	2		1.43108277	-0.04629945
	81.0000	1	2		1.43007645	-0.04653696
	81.1000	1	2		1.42908057	-0.04670316
	81.2000	1	2		1.42807282	-0.04679739
	81.3000	1	2		1.42708135	-0.04704921
	81.4000	1	2		1.42607349	-0.04729329
	81.5000	1	2		1.42508879	-0.04754472
	81.6000	1	2		1.42406884	-0.04780902
	81.7000	1	2		1.42308249	-0.04791852
	81.8000	1	2		1.42206634	-0.04827866
	81.9000	1	2		1.42107938	-0.04844613
	82.0000	1	2		1.42006957	-0.04858286
	82.1000	1	2		1.41907360	-0.04889279
	82.2000	1	2		1.41807035	-0.04910803
	82.3000	1	2		1.41708226	-0.04940546
	82.4000	1	2		1.41607369	-0.04954865
	82.5000	1	2		1.41508795	-0.04993134
	82.6000	1	2		1.41408174	-0.05001851
	82.7000	1	2		1.41309160	-0.05024335
	82.8000	1	2		1.41207616	-0.05040354
	82.9000	1	2		1.41108602	-0.05070591
	83.0000	1	2		1.41007591	-0.05090935
	83.1000	1	2		1.40908762	-0.05123354
	83.2000	1	2		1.40807228	-0.05135655
	83.3000	1	2		1.40708491	-0.05167043
	83.4000	1	2		1.40608126	-0.05193643
	83.5000	1	2		1.40508630	-0.05214632
	83.6000	1	2		1.40407609	-0.05233120
	83.7000	1	2		1.40308647	-0.05265294
	83.8000	1	2		1.40207277	-0.05280168
	83.9000	1	2		1.40108079	-0.05301833
	84.0000	1	2		1.40007570	-0.05328136
	84.1000	1	2		1.39908505	-0.05343949
	84.2000	1	2		1.39807340	-0.05375864
	84.3000	1	2		1.39708552	-0.05387216
	84.4000	1	2		1.39607418	-0.05410972
	84.5000	1	2		1.39508517	-0.05431338
	84.6000	1	2		1.39407219	-0.05449960
	84.7000	1	2		1.39308185	-0.05481579
	84.8000	1	2		1.39207706	-0.05513643
	84.9000	1	2		1.39108549	-0.05533914
	85.0000	1	2		1.39007118	-0.05557348
	85.1000	1	2		1.38907992	-0.05582399
	85.2000	1	2		1.38808240	-0.05598449
	85.3000	1	2		1.38708684	-0.05623260
	85.4000	1	2		1.38607908	-0.05652844
	85.5000	1	2		1.38509274	-0.05676573
	85.6000	1	2		1.38408334	-0.05693465
	85.7000	1	2		1.38308706	-0.05725305
	85.8000	1	2		1.38207951	-0.05754809
	85.9000	1	2		1.38108538	-0.05775923
	86.0000	1	2		1.38007916	-0.05796950
	86.1000	1	2		1.37908636	-0.05824511
	86.2000	1	2		1.37807983	-0.05836380
	86.3000	1	2		1.37709656	-0.05869836
	86.4000	1	2		1.37607241	-0.05893861
	86.5000	1	2		1.37508648	-0.05924718
	86.6000	1	2		1.37407503	-0.05947796
	86.7000	1	2		1.37309248	-0.05975198
	86.8000	1	2		1.37208370	-0.06012130
	86.9000	1	2		1.37109684	-0.06033868
	87.0000	1	2		1.37008263	-0.06031395
	87.1000	1	2		1.36909198	-0.06056901
	87.2000	1	2		1.36808453	-0.06109591
	87.3000	1	2		1.36709009	-0.06139699
	87.4000	1	2		1.36607865	-0.06138500
	87.5000	1	2		1.36508831	-0.06200849
	87.6000	1	2		1.36408219	-0.06205621
	87.7000	1	2		1.36309144	-0.06223957
	87.8000	1	2		1.36208184	-0.06258952
	87.9000	1	2		1.36108515	-0.06291298
	88.0000	1	2		1.36008118	-0.06310950
	88.1000	1	2		1.35908951	-0.06335499
	88.2000	1	2		1.35807817	-0.06364788
	88.3000	1	2		1.35708722	-0.06399843
	88.4000	1	2		1.35608212	-0.06419645
	88.5000	1	2		1.35508861	-0.06442386
	88.6000	1	2		1.35408106	-0.06470739
	88.7000	1	2		1.35309082	-0.06492360
	88.8000	1	2		1.35207937	-0.06520352
	88.9000	1	2		1.35108995	-0.06546856
	88.9920	1	2		1.35015852	-0.06591992
	89.0000	1	2		1.35007687	-0.06586067
	89.0010	1	2		1.35006734	-0.06590003
