# Supplementary material for: Hyaluronic Acid Enhances the Mechanical Properties of Tissue-Engineered Cartilage Constructs
Source: PLoS One. 2014 Dec 1;9(12):e113216. doi: 10.1371/journal.pone.0113216 (PMC4249877; doi:10.1371/journal.pone.0113216)
Supplement: Dataset S1 — Raw data from hydrogel constructs. Data on wet weight, dry weight, compressive modulus, DNA content, and GAG content are provided in a spreadsheet for all analysed hydrogel constructs. Additionally, raw data from mechanical compression tests (time, displacement, and load) are provided. (ZIP) [file pone.0113216.s004.zip › Data/Mechanical testing/Microtester/Day 1/G1 P5 M1 ramp.csv]

G1 P5 M1 12Dec2013
Notes	Time	Sequence	Block	Cycle	5800:Extension mm	5800:5N_Load_Cell N
Test Started : 12/12/2013 12:10:39 PM	4.0020	1	2		2.19974137	0.00015862
	4.0050	1	2		2.19974137	0.00024281
	4.1000	1	2		2.19907629	-0.00008468
	4.2000	1	2		2.19801106	-0.00016046
	4.3000	1	2		2.19699357	-0.00008058
	4.4000	1	2		2.19598367	-0.00006075
	4.5000	1	2		2.19497171	-0.00012212
	4.6000	1	2		2.19396303	-0.00009668
	4.7000	1	2		2.19297812	-0.00004498
	4.8000	1	2		2.19197723	-0.00013551
	4.9000	1	2		2.19098043	-0.00022799
	5.0000	1	2		2.18997975	-0.00017603
	5.1000	1	2		2.18897967	0.00001861
	5.2000	1	2		2.18797858	-0.00001063
	5.3000	1	2		2.18697707	-0.00007315
	5.4000	1	2		2.18598048	-0.00013415
	5.5000	1	2		2.18498635	-0.00015907
	5.6000	1	2		2.18398238	-0.00016626
	5.7000	1	2		2.18297145	-0.00021382
	5.8000	1	2		2.18197998	-0.00014963
	5.9000	1	2		2.18097622	-0.00012821
	6.0000	1	2		2.17996939	-0.00007956
	6.1000	1	2		2.17897833	-0.00001852
	6.2000	1	2		2.17796863	-0.00008434
	6.3000	1	2		2.17697368	-0.00016933
	6.4000	1	2		2.17597094	-0.00018776
	6.5000	1	2		2.17497435	-0.00020620
	6.6000	1	2		2.17396813	-0.00007018
	6.7000	1	2		2.17298670	-0.00027495
	6.8000	1	2		2.17198007	-0.00016684
	6.9000	1	2		2.17097918	-0.00011261
	7.0000	1	2		2.16997563	-0.00009599
	7.1000	1	2		2.16897760	-0.00005253
	7.2000	1	2		2.16797179	-0.00011057
	7.3000	1	2		2.16699016	-0.00021217
	7.4000	1	2		2.16597595	-0.00023836
	7.5000	1	2		2.16497731	-0.00017561
	7.6000	1	2		2.16396925	-0.00012309
	7.7000	1	2		2.16298044	-0.00021141
	7.8000	1	2		2.16197832	-0.00017690
	7.9000	1	2		2.16098276	-0.00014749
	8.0000	1	2		2.15997469	-0.00024857
	8.1000	1	2		2.15898364	-0.00019437
	8.2000	1	2		2.15797988	-0.00010475
	8.3000	1	2		2.15697529	-0.00014843
	8.4000	1	2		2.15597071	-0.00010340
	8.5000	1	2		2.15498560	-0.00004089
	8.6000	1	2		2.15397139	-0.00014174
	8.7000	1	2		2.15299324	-0.00020297
	8.8000	1	2		2.15198026	-0.00008004
	8.9000	1	2		2.15097732	-0.00022037
	9.0000	1	2		2.14996843	-0.00023656
	9.1000	1	2		2.14898475	-0.00025813
	9.2000	1	2		2.14797710	-0.00018190
	9.3000	1	2		2.14697703	-0.00013264
	9.4000	1	2		2.14596732	-0.00014334
	9.5000	1	2		2.14497954	-0.00010733
	9.6000	1	2		2.14397394	-0.00020049
	9.7000	1	2		2.14298329	-0.00027332
	9.8000	1	2		2.14197010	-0.00021909
	9.9000	1	2		2.14098048	-0.00027187
	10.0000	1	2		2.13997693	-0.00016070
	10.1000	1	2		2.13898976	-0.00021566
	10.2000	1	2		2.13798170	-0.00023163
	10.3000	1	2		2.13699392	-0.00015611
	10.4000	1	2		2.13598442	-0.00027238
	10.5000	1	2		2.13499131	-0.00025591
	10.6000	1	2		2.13398161	-0.00032268
	10.7000	1	2		2.13298646	-0.00028887
	10.8000	1	2		2.13197962	-0.00027615
	10.9000	1	2		2.13098918	-0.00028259
	11.0000	1	2		2.12998009	-0.00020383
	11.1000	1	2		2.12898534	-0.00022907
	11.2000	1	2		2.12798138	-0.00021531
	11.3000	1	2		2.12698930	-0.00025547
	11.4000	1	2		2.12598000	-0.00028534
	11.5000	1	2		2.12498464	-0.00027400
	11.6000	1	2		2.12398662	-0.00025189
	11.7000	1	2		2.12298921	-0.00034770
	11.8000	1	2		2.12198094	-0.00022021
	11.9000	1	2		2.12098804	-0.00011956
	12.0000	1	2		2.11998305	-0.00018726
	12.1000	1	2		2.11899671	-0.00031626
	12.2000	1	2		2.11797942	-0.00016308
	12.3000	1	2		2.11698898	-0.00030387
	12.4000	1	2		2.11597231	-0.00025514
	12.5000	1	2		2.11498924	-0.00025510
	12.6000	1	2		2.11397831	-0.00017983
	12.7000	1	2		2.11299279	-0.00028831
	12.8000	1	2		2.11198103	-0.00019158
	12.9000	1	2		2.11099121	-0.00025109
	13.0000	1	2		2.10998540	-0.00029407
	13.1000	1	2		2.10899270	-0.00030593
	13.2000	1	2		2.10798238	-0.00015381
	13.3000	1	2		2.10698989	-0.00036161
	13.4000	1	2		2.10597875	-0.00042044
	13.5000	1	2		2.10499630	-0.00021545
	13.6000	1	2		2.10398824	-0.00021618
	13.7000	1	2		2.10299657	-0.00025853
	13.8000	1	2		2.10198276	-0.00039390
	13.9000	1	2		2.10098925	-0.00011827
	14.0000	1	2		2.09998057	-0.00036454
	14.1000	1	2		2.09898705	-0.00021815
	14.2000	1	2		2.09798165	-0.00024457
	14.3000	1	2		2.09698629	-0.00019016
	14.4000	1	2		2.09598212	-0.00035008
	14.5000	1	2		2.09498410	-0.00033926
	14.6000	1	2		2.09397706	-0.00015207
	14.7000	1	2		2.09299194	-0.00033514
	14.8000	1	2		2.09198593	-0.00046085
	14.9000	1	2		2.09099180	-0.00025753
	15.0000	1	2		2.08998435	-0.00035600
	15.1000	1	2		2.08899247	-0.00029287
	15.2000	1	2		2.08798769	-0.00015700
	15.3000	1	2		2.08699110	-0.00026596
	15.4000	1	2		2.08598672	-0.00021057
	15.5000	1	2		2.08498562	-0.00020301
	15.6000	1	2		2.08397510	-0.00026609
	15.7000	1	2		2.08298282	-0.00043231
	15.8000	1	2		2.08197270	-0.00034700
	15.9000	1	2		2.08098349	-0.00031820
	16.0000	1	2		2.07997153	-0.00027571
	16.1000	1	2		2.07898498	-0.00026332
	16.2000	1	2		2.07797405	-0.00018809
	16.3000	1	2		2.07699938	-0.00024898
	16.4000	1	2		2.07598907	-0.00039500
	16.5000	1	2		2.07498879	-0.00039329
	16.6000	1	2		2.07399015	-0.00021477
	16.7000	1	2		2.07298393	-0.00027511
	16.8000	1	2		2.07198283	-0.00038366
	16.9000	1	2		2.07098850	-0.00043153
	17.0000	1	2		2.06997183	-0.00033517
	17.1000	1	2		2.06898999	-0.00042539
	17.2000	1	2		2.06798193	-0.00038349
	17.3000	1	2		2.06698882	-0.00022868
	17.4000	1	2		2.06597912	-0.00054441
	17.5000	1	2		2.06499114	-0.00033830
	17.6000	1	2		2.06398102	-0.00027227
	17.7000	1	2		2.06299857	-0.00040527
	17.8000	1	2		2.06198211	-0.00034577
	17.9000	1	2		2.06099248	-0.00030072
	18.0000	1	2		2.05997581	-0.00042627
	18.1000	1	2		2.05899070	-0.00028180
	18.2000	1	2		2.05798509	-0.00038006
	18.3000	1	2		2.05700244	-0.00027847
	18.4000	1	2		2.05599642	-0.00029919
	18.5000	1	2		2.05499717	-0.00007218
	18.6000	1	2		2.05398910	-0.00031056
	18.7000	1	2		2.05299415	-0.00023142
	18.8000	1	2		2.05199675	-0.00025613
	18.9000	1	2		2.05100118	-0.00031246
	19.0000	1	2		2.04998799	-0.00041581
	19.1000	1	2		2.04899448	-0.00048086
	19.2000	1	2		2.04798949	-0.00039299
	19.3000	1	2		2.04699290	-0.00033891
	19.4000	1	2		2.04598893	-0.00032319
	19.5000	1	2		2.04498640	-0.00021594
	19.6000	1	2		2.04397752	-0.00029680
	19.7000	1	2		2.04299179	-0.00035762
	19.8000	1	2		2.04198352	-0.00022996
	19.9000	1	2		2.04098631	-0.00031982
	20.0000	1	2		2.03997374	-0.00028501
	20.1000	1	2		2.03899047	-0.00032880
	20.2000	1	2		2.03798220	-0.00031482
	20.3000	1	2		2.03698766	-0.00025712
	20.4000	1	2		2.03598616	-0.00033201
	20.5000	1	2		2.03498998	-0.00027414
	20.6000	1	2		2.03397556	-0.00033923
	20.7000	1	2		2.03299167	-0.00035019
	20.8000	1	2		2.03198648	-0.00025640
	20.9000	1	2		2.03099686	-0.00030196
	21.0000	1	2		2.02998265	-0.00026604
	21.1000	1	2		2.02899671	-0.00031102
	21.2000	1	2		2.02799233	-0.00014212
	21.3000	1	2		2.02699718	-0.00024024
	21.4000	1	2		2.02599731	-0.00040282
	21.5000	1	2		2.02499560	-0.00037265
	21.6000	1	2		2.02399040	-0.00039901
	21.7000	1	2		2.02300221	-0.00022045
	21.8000	1	2		2.02199620	-0.00027763
	21.9000	1	2		2.02100576	-0.00045920
	22.0000	1	2		2.01999237	-0.00021839
	22.1000	1	2		2.01900295	-0.00030853
	22.2000	1	2		2.01799652	-0.00031479
	22.3000	1	2		2.01700342	-0.00040168
	22.4000	1	2		2.01599966	-0.00049419
	22.5000	1	2		2.01500757	-0.00037636
	22.6000	1	2		2.01399828	-0.00016839
	22.7000	1	2		2.01300907	-0.00021253
	22.8000	1	2		2.01199342	-0.00020425
	22.9000	1	2		2.01100114	-0.00032420
	23.0000	1	2		2.00999000	-0.00045903
	23.1000	1	2		2.00900529	-0.00029589
	23.2000	1	2		2.00798944	-0.00026384
	23.3000	1	2		2.00700207	-0.00028330
	23.4000	1	2		2.00598827	-0.00038434
	23.5000	1	2		2.00499804	-0.00037146
	23.6000	1	2		2.00398669	-0.00025895
	23.7000	1	2		2.00298826	-0.00032305
	23.8000	1	2		2.00198819	-0.00038161
	23.9000	1	2		2.00099836	-0.00028302
	24.0000	1	2		1.99998948	-0.00041840
	24.1000	1	2		1.99899494	-0.00041951
	24.2000	1	2		1.99799404	-0.00029368
	24.3000	1	2		1.99700483	-0.00019071
	24.4000	1	2		1.99599922	-0.00035901
	24.5000	1	2		1.99500591	-0.00039988
	24.6000	1	2		1.99399846	-0.00034885
	24.7000	1	2		1.99300454	-0.00042546
	24.8000	1	2		1.99199566	-0.00041987
	24.9000	1	2		1.99100275	-0.00050270
	25.0000	1	2		1.98998936	-0.00032146
	25.1000	1	2		1.98899769	-0.00042203
	25.2000	1	2		1.98798225	-0.00023488
	25.3000	1	2		1.98699550	-0.00013349
	25.4000	1	2		1.98598620	-0.00036115
	25.5000	1	2		1.98499822	-0.00046697
	25.6000	1	2		1.98399118	-0.00038572
	25.7000	1	2		1.98300094	-0.00044499
	25.8000	1	2		1.98198345	-0.00046067
	25.9000	1	2		1.98099076	-0.00042176
	26.0000	1	2		1.97998904	-0.00039608
	26.1000	1	2		1.97900086	-0.00040690
	26.2000	1	2		1.97798890	-0.00040995
	26.3000	1	2		1.97699928	-0.00038470
	26.4000	1	2		1.97598670	-0.00043734
	26.5000	1	2		1.97499421	-0.00049738
	26.6000	1	2		1.97399148	-0.00045340
	26.7000	1	2		1.97300062	-0.00036456
	26.8000	1	2		1.97198867	-0.00049774
	26.9000	1	2		1.97099904	-0.00040336
	27.0000	1	2		1.96999016	-0.00037128
	27.1000	1	2		1.96900464	-0.00048097
	27.2000	1	2		1.96799698	-0.00045355
	27.3000	1	2		1.96700019	-0.00044193
	27.4000	1	2		1.96598844	-0.00045945
	27.5000	1	2		1.96499287	-0.00055700
	27.6000	1	2		1.96397948	-0.00047882
	27.7000	1	2		1.96299805	-0.00045680
	27.8000	1	2		1.96198712	-0.00044128
	27.9000	1	2		1.96099934	-0.00046062
	28.0000	1	2		1.95998984	-0.00047566
	28.1000	1	2		1.95899919	-0.00054506
	28.2000	1	2		1.95799379	-0.00057907
	28.3000	1	2		1.95699987	-0.00052652
	28.4000	1	2		1.95599549	-0.00059355
	28.5000	1	2		1.95499890	-0.00052810
	28.6000	1	2		1.95399145	-0.00046420
	28.7000	1	2		1.95301371	-0.00055784
	28.8000	1	2		1.95200545	-0.00060536
	28.9000	1	2		1.95101173	-0.00058835
	29.0000	1	2		1.94999772	-0.00055162
	29.1000	1	2		1.94900338	-0.00051828
	29.2000	1	2		1.94799962	-0.00052862
	29.3000	1	2		1.94700406	-0.00056823
	29.4000	1	2		1.94599046	-0.00061619
	29.5000	1	2		1.94500801	-0.00061295
	29.6000	1	2		1.94400241	-0.00062407
	29.7000	1	2		1.94300745	-0.00067404
	29.8000	1	2		1.94199202	-0.00064229
	29.9000	1	2		1.94100710	-0.00060838
	30.0000	1	2		1.93999617	-0.00065116
	30.1000	1	2		1.93900757	-0.00061694
	30.2000	1	2		1.93799377	-0.00068402
	30.3000	1	2		1.93701460	-0.00058714
	30.4000	1	2		1.93599854	-0.00064617
	30.5000	1	2		1.93500523	-0.00063677
	30.6000	1	2		1.93399553	-0.00070450
	30.7000	1	2		1.93301062	-0.00058212
	30.8000	1	2		1.93199539	-0.00064756
	30.9000	1	2		1.93100699	-0.00064352
	31.0000	1	2		1.92999114	-0.00063040
	31.1000	1	2		1.92900582	-0.00064219
	31.2000	1	2		1.92801312	-0.00064120
	31.3000	1	2		1.92700813	-0.00073568
	31.4000	1	2		1.92600663	-0.00073836
	31.5000	1	2		1.92500430	-0.00069934
	31.6000	1	2		1.92399747	-0.00074998
	31.7000	1	2		1.92300170	-0.00064467
	31.8000	1	2		1.92200941	-0.00068300
	31.9000	1	2		1.92101220	-0.00063207
	32.0000	1	2		1.92000291	-0.00063097
	32.1000	1	2		1.91901800	-0.00077640
	32.2000	1	2		1.91800666	-0.00063687
	32.3000	1	2		1.91700823	-0.00060148
	32.4000	1	2		1.91599791	-0.00071329
	32.5000	1	2		1.91501156	-0.00070659
	32.6000	1	2		1.91399838	-0.00063913
	32.7000	1	2		1.91301490	-0.00065044
	32.8000	1	2		1.91200008	-0.00065294
	32.9000	1	2		1.91100717	-0.00077656
	33.0000	1	2		1.90999706	-0.00060862
	33.1000	1	2		1.90900723	-0.00070774
	33.2000	1	2		1.90799774	-0.00072765
	33.3000	1	2		1.90700750	-0.00074189
	33.4000	1	2		1.90599206	-0.00071424
	33.5000	1	2		1.90500223	-0.00065354
	33.6000	1	2		1.90399703	-0.00073694
	33.7000	1	2		1.90300844	-0.00064356
	33.8000	1	2		1.90198951	-0.00066231
	33.9000	1	2		1.90100358	-0.00067430
	34.0000	1	2		1.89999510	-0.00079530
	34.1000	1	2		1.89900179	-0.00063511
	34.2000	1	2		1.89799721	-0.00070031
	34.3000	1	2		1.89701312	-0.00063158
	34.4000	1	2		1.89600178	-0.00069712
	34.5000	1	2		1.89501072	-0.00067246
	34.6000	1	2		1.89399446	-0.00062536
	34.7000	1	2		1.89300873	-0.00065211
	34.8000	1	2		1.89200149	-0.00072729
	34.9000	1	2		1.89100715	-0.00074284
	35.0000	1	2		1.89000032	-0.00060617
	35.1000	1	2		1.88901090	-0.00065012
	35.2000	1	2		1.88800673	-0.00062364
	35.3000	1	2		1.88700932	-0.00066412
	35.4000	1	2		1.88600064	-0.00068911
	35.5000	1	2		1.88500979	-0.00075154
	35.6000	1	2		1.88400316	-0.00085694
	35.7000	1	2		1.88301087	-0.00083428
	35.8000	1	2		1.88200097	-0.00065321
	35.9000	1	2		1.88100642	-0.00079124
	36.0000	1	2		1.88000000	-0.00072666
	36.1000	1	2		1.87901243	-0.00061851
	36.2000	1	2		1.87801051	-0.00076438
	36.3000	1	2		1.87701966	-0.00076163
	36.4000	1	2		1.87600749	-0.00082126
	36.5000	1	2		1.87501726	-0.00079715
	36.6000	1	2		1.87401227	-0.00081426
	36.7000	1	2		1.87301383	-0.00074856
	36.8000	1	2		1.87200802	-0.00072080
	36.9000	1	2		1.87101635	-0.00075357
	37.0000	1	2		1.87001136	-0.00067248
	37.1000	1	2		1.86901641	-0.00068080
	37.2000	1	2		1.86800363	-0.00079334
	37.3000	1	2		1.86701422	-0.00083381
	37.4000	1	2		1.86600800	-0.00082438
	37.5000	1	2		1.86501079	-0.00068414
	37.6000	1	2		1.86400826	-0.00071280
	37.7000	1	2		1.86301331	-0.00072403
	37.8000	1	2		1.86200463	-0.00073512
	37.9000	1	2		1.86101071	-0.00079015
	38.0000	1	2		1.86000940	-0.00080570
	38.1000	1	2		1.85901650	-0.00079939
	38.2000	1	2		1.85800229	-0.00083528
	38.3000	1	2		1.85701390	-0.00087249
	38.4000	1	2		1.85600645	-0.00079175
	38.5000	1	2		1.85501846	-0.00079101
	38.6000	1	2		1.85400364	-0.00075686
	38.7000	1	2		1.85301770	-0.00076448
	38.8000	1	2		1.85200493	-0.00072774
	38.9000	1	2		1.85101510	-0.00075080
	39.0000	1	2		1.85000253	-0.00085683
	39.1000	1	2		1.84900901	-0.00081999
	39.2000	1	2		1.84800341	-0.00075947
	39.3000	1	2		1.84701051	-0.00069730
	39.4000	1	2		1.84600388	-0.00077724
	39.5000	1	2		1.84501630	-0.00075347
	39.6000	1	2		1.84400353	-0.00087074
	39.7000	1	2		1.84300653	-0.00089763
	39.8000	1	2		1.84200195	-0.00089870
	39.9000	1	2		1.84101683	-0.00086371
	40.0000	1	2		1.84000426	-0.00072923
	40.1000	1	2		1.83901709	-0.00087210
	40.2000	1	2		1.83800391	-0.00083760
	40.3000	1	2		1.83702105	-0.00075487
	40.4000	1	2		1.83601155	-0.00076286
	40.5000	1	2		1.83502029	-0.00090976
	40.6000	1	2		1.83400997	-0.00083505
	40.7000	1	2		1.83302239	-0.00086440
	40.8000	1	2		1.83201577	-0.00079131
	40.9000	1	2		1.83101159	-0.00076442
	41.0000	1	2		1.83000537	-0.00077016
	41.1000	1	2		1.82901247	-0.00084186
	41.2000	1	2		1.82800011	-0.00080246
	41.3000	1	2		1.82701909	-0.00094327
	41.4000	1	2		1.82600467	-0.00105347
	41.5000	1	2		1.82501935	-0.00086241
	41.6000	1	2		1.82401990	-0.00092587
	41.7000	1	2		1.82301757	-0.00117710
	41.8000	1	2		1.82201278	-0.00092741
	41.9000	1	2		1.82101927	-0.00083724
	42.0000	1	2		1.82000649	-0.00066998
	42.1000	1	2		1.81901584	-0.00085174
	42.2000	1	2		1.81801249	-0.00101423
	42.3000	1	2		1.81701877	-0.00072904
	42.4000	1	2		1.81601419	-0.00105434
	42.5000	1	2		1.81501637	-0.00103961
	42.6000	1	2		1.81401323	-0.00083344
	42.7000	1	2		1.81301766	-0.00076109
	42.8000	1	2		1.81200386	-0.00104948
	42.9000	1	2		1.81101342	-0.00104949
	43.0000	1	2		1.81001007	-0.00061519
	43.1000	1	2		1.80902352	-0.00085180
	43.2000	1	2		1.80801443	-0.00107100
	43.3000	1	2		1.80701804	-0.00069184
	43.4000	1	2		1.80601408	-0.00085672
	43.5000	1	2		1.80501646	-0.00106139
	43.6000	1	2		1.80401741	-0.00089437
	43.7000	1	2		1.80301734	-0.00071650
	43.8000	1	2		1.80201543	-0.00104807
	43.9000	1	2		1.80102293	-0.00102493
	44.0000	1	2		1.80001733	-0.00095763
	44.1000	1	2		1.79901910	-0.00117175
	44.2000	1	2		1.79801554	-0.00121447
	44.3000	1	2		1.79701936	-0.00108049
	44.4000	1	2		1.79600741	-0.00119952
	44.5000	1	2		1.79501717	-0.00108138
	44.6000	1	2		1.79400993	-0.00110644
	44.7000	1	2		1.79302583	-0.00107781
	44.8000	1	2		1.79201408	-0.00092512
	44.9000	1	2		1.79101790	-0.00108490
	45.0000	1	2		1.79000636	-0.00107461
	45.1000	1	2		1.78903046	-0.00091939
	45.2000	1	2		1.78801707	-0.00103320
	45.3000	1	2		1.78702560	-0.00101493
	45.4000	1	2		1.78601242	-0.00084693
	45.5000	1	2		1.78502279	-0.00107227
	45.6000	1	2		1.78402518	-0.00127723
	45.7000	1	2		1.78302470	-0.00109959
	45.8000	1	2		1.78200680	-0.00106715
	45.9000	1	2		1.78101840	-0.00119154
	46.0000	1	2		1.78000993	-0.00113660
	46.1000	1	2		1.77901867	-0.00090330
	46.2000	1	2		1.77800651	-0.00113898
	46.3000	1	2		1.77701279	-0.00099959
	46.4000	1	2		1.77600698	-0.00101902
	46.5000	1	2		1.77501858	-0.00102338
	46.6000	1	2		1.77401154	-0.00112252
	46.7000	1	2		1.77301905	-0.00107353
	46.8000	1	2		1.77201078	-0.00109051
	46.9000	1	2		1.77102628	-0.00117478
	47.0000	1	2		1.77000654	-0.00116352
	47.1000	1	2		1.76902101	-0.00103839
	47.2000	1	2		1.76801561	-0.00114327
	47.3000	1	2		1.76702435	-0.00127972
	47.4000	1	2		1.76601239	-0.00127346
	47.5000	1	2		1.76502502	-0.00124760
	47.6000	1	2		1.76400979	-0.00125856
	47.7000	1	2		1.76303226	-0.00125278
	47.8000	1	2		1.76201231	-0.00113345
	47.9000	1	2		1.76102350	-0.00123564
	48.0000	1	2		1.76001606	-0.00134457
	48.1000	1	2		1.75902172	-0.00140496
	48.2000	1	2		1.75801140	-0.00132168
	48.3000	1	2		1.75702649	-0.00139622
	48.4000	1	2		1.75601494	-0.00126240
	48.5000	1	2		1.75502614	-0.00130334
	48.6000	1	2		1.75401849	-0.00139072
	48.7000	1	2		1.75302948	-0.00137101
	48.8000	1	2		1.75202039	-0.00134547
	48.9000	1	2		1.75102544	-0.00136844
	49.0000	1	2		1.75001656	-0.00145908
	49.1000	1	2		1.74902140	-0.00149421
	49.2000	1	2		1.74801272	-0.00147733
	49.3000	1	2		1.74702412	-0.00144604
	49.4000	1	2		1.74601094	-0.00156164
	49.5000	1	2		1.74502275	-0.00145083
	49.6000	1	2		1.74400731	-0.00159338
	49.7000	1	2		1.74301810	-0.00160147
	49.8000	1	2		1.74201126	-0.00161063
	49.9000	1	2		1.74101816	-0.00157780
	50.0000	1	2		1.74001439	-0.00155820
	50.1000	1	2		1.73902334	-0.00165347
	50.2000	1	2		1.73801240	-0.00156489
	50.3000	1	2		1.73702729	-0.00163594
	50.4000	1	2		1.73601451	-0.00166591
	50.5000	1	2		1.73502407	-0.00168176
	50.6000	1	2		1.73401334	-0.00172800
	50.7000	1	2		1.73302679	-0.00165783
	50.8000	1	2		1.73202016	-0.00183189
	50.9000	1	2		1.73102439	-0.00180021
	51.0000	1	2		1.73001039	-0.00187097
	51.1000	1	2		1.72902404	-0.00181365
	51.2000	1	2		1.72801680	-0.00183404
	51.3000	1	2		1.72702328	-0.00193361
	51.4000	1	2		1.72601133	-0.00196155
	51.5000	1	2		1.72502601	-0.00208099
	51.6000	1	2		1.72400790	-0.00201167
	51.7000	1	2		1.72302566	-0.00208528
	51.8000	1	2		1.72201370	-0.00203002
	51.9000	1	2		1.72102633	-0.00199307
	52.0000	1	2		1.72002298	-0.00211624
	52.1000	1	2		1.71902618	-0.00211508
	52.2000	1	2		1.71801126	-0.00218906
	52.3000	1	2		1.71702635	-0.00230398
	52.4000	1	2		1.71601787	-0.00233993
	52.5000	1	2		1.71502497	-0.00230765
	52.6000	1	2		1.71402602	-0.00244332
	52.7000	1	2		1.71301765	-0.00248442
	52.8000	1	2		1.71201338	-0.00250056
	52.9000	1	2		1.71102140	-0.00251015
	53.0000	1	2		1.71001498	-0.00245819
	53.1000	1	2		1.70902095	-0.00277363
	53.2000	1	2		1.70801442	-0.00266632
	53.3000	1	2		1.70702654	-0.00269065
	53.4000	1	2		1.70601458	-0.00271862
	53.5000	1	2		1.70502773	-0.00274305
	53.6000	1	2		1.70403482	-0.00275496
	53.7000	1	2		1.70303567	-0.00287391
	53.8000	1	2		1.70202997	-0.00292407
	53.9000	1	2		1.70102682	-0.00292236
	54.0000	1	2		1.70001824	-0.00310151
	54.1000	1	2		1.69902842	-0.00309628
	54.2000	1	2		1.69802517	-0.00313946
	54.3000	1	2		1.69702899	-0.00318578
	54.4000	1	2		1.69602338	-0.00320928
	54.5000	1	2		1.69502608	-0.00326120
	54.6000	1	2		1.69402242	-0.00326682
	54.7000	1	2		1.69302870	-0.00342157
	54.8000	1	2		1.69202401	-0.00350337
	54.9000	1	2		1.69102076	-0.00362313
	55.0000	1	2		1.69001393	-0.00358429
	55.1000	1	2		1.68902728	-0.00366860
	55.2000	1	2		1.68802270	-0.00377178
	55.3000	1	2		1.68703553	-0.00371834
	55.4000	1	2		1.68601610	-0.00386932
	55.5000	1	2		1.68503190	-0.00394116
	55.6000	1	2		1.68402353	-0.00411626
	55.7000	1	2		1.68303073	-0.00412646
	55.8000	1	2		1.68201806	-0.00419850
	55.9000	1	2		1.68102331	-0.00431452
	56.0000	1	2		1.68001976	-0.00421380
	56.1000	1	2		1.67902173	-0.00432473
	56.2000	1	2		1.67801664	-0.00439843
	56.3000	1	2		1.67702077	-0.00463013
	56.4000	1	2		1.67601783	-0.00461604
	56.5000	1	2		1.67502882	-0.00470380
	56.6000	1	2		1.67401512	-0.00482137
	56.7000	1	2		1.67302499	-0.00480376
	56.8000	1	2		1.67202307	-0.00502538
	56.9000	1	2		1.67102494	-0.00498340
	57.0000	1	2		1.67002292	-0.00510677
	57.1000	1	2		1.66903207	-0.00524250
	57.2000	1	2		1.66802268	-0.00532235
	57.3000	1	2		1.66702752	-0.00547421
	57.4000	1	2		1.66601812	-0.00552952
	57.5000	1	2		1.66503229	-0.00573935
	57.6000	1	2		1.66402413	-0.00573786
	57.7000	1	2		1.66303604	-0.00580294
	57.8000	1	2		1.66202234	-0.00591458
	57.9000	1	2		1.66104542	-0.00609702
	58.0000	1	2		1.66003439	-0.00609475
	58.1000	1	2		1.65904517	-0.00632906
	58.2000	1	2		1.65803742	-0.00636943
	58.3000	1	2		1.65705097	-0.00638172
	58.4000	1	2		1.65604045	-0.00652367
	58.5000	1	2		1.65504949	-0.00668835
	58.6000	1	2		1.65404215	-0.00663330
	58.7000	1	2		1.65304771	-0.00674602
	58.8000	1	2		1.65204415	-0.00702697
	58.9000	1	2		1.65105545	-0.00702772
	59.0000	1	2		1.65004472	-0.00718861
	59.1000	1	2		1.64905387	-0.00737139
	59.2000	1	2		1.64804734	-0.00746397
	59.3000	1	2		1.64705383	-0.00748879
	59.4000	1	2		1.64604156	-0.00758143
	59.5000	1	2		1.64504661	-0.00786976
	59.6000	1	2		1.64403988	-0.00773961
	59.7000	1	2		1.64304800	-0.00799181
	59.8000	1	2		1.64204025	-0.00809980
	59.9000	1	2		1.64104468	-0.00807068
	60.0000	1	2		1.64004615	-0.00830187
	60.1000	1	2		1.63905181	-0.00840772
	60.2000	1	2		1.63804293	-0.00845782
	60.3000	1	2		1.63705207	-0.00852429
	60.4000	1	2		1.63604657	-0.00880258
	60.5000	1	2		1.63505265	-0.00881670
	60.6000	1	2		1.63404048	-0.00895225
	60.7000	1	2		1.63305148	-0.00911093
	60.8000	1	2		1.63204495	-0.00925102
	60.9000	1	2		1.63105307	-0.00926282
	61.0000	1	2		1.63004060	-0.00949570
	61.1000	1	2		1.62905354	-0.00958272
	61.2000	1	2		1.62804415	-0.00976867
	61.3000	1	2		1.62704704	-0.00994022
	61.4000	1	2		1.62603919	-0.00997372
	61.5000	1	2		1.62505622	-0.01006656
	61.6000	1	2		1.62404232	-0.01024480
	61.7000	1	2		1.62304962	-0.01031592
	61.8000	1	2		1.62204678	-0.01042195
	61.9000	1	2		1.62105880	-0.01052866
	62.0000	1	2		1.62005155	-0.01064784
	62.1000	1	2		1.61905896	-0.01082959
	62.2000	1	2		1.61804577	-0.01093959
	62.3000	1	2		1.61705584	-0.01102793
	62.4000	1	2		1.61604655	-0.01116099
	62.5000	1	2		1.61505416	-0.01127040
	62.6000	1	2		1.61404354	-0.01133761
	62.7000	1	2		1.61305412	-0.01149818
	62.8000	1	2		1.61204319	-0.01157751
	62.9000	1	2		1.61104946	-0.01176480
	63.0000	1	2		1.61003515	-0.01187363
	63.1000	1	2		1.60904973	-0.01212287
	63.2000	1	2		1.60804832	-0.01215301
	63.3000	1	2		1.60705399	-0.01229550
	63.4000	1	2		1.60604439	-0.01249234
	63.5000	1	2		1.60506009	-0.01271701
	63.6000	1	2		1.60404629	-0.01274195
	63.7000	1	2		1.60305278	-0.01288882
	63.8000	1	2		1.60204277	-0.01296655
	63.9000	1	2		1.60106175	-0.01319641
	64.0000	1	2		1.60005430	-0.01325266
	64.1000	1	2		1.59904992	-0.01335884
	64.2000	1	2		1.59804329	-0.01352525
	64.3000	1	2		1.59705992	-0.01375276
	64.4000	1	2		1.59604468	-0.01377524
	64.5000	1	2		1.59505475	-0.01397834
	64.6000	1	2		1.59403675	-0.01406310
	64.7000	1	2		1.59305369	-0.01421530
	64.8000	1	2		1.59205238	-0.01439632
	64.9000	1	2		1.59105743	-0.01443959
	65.0000	1	2		1.59005193	-0.01457622
	65.1000	1	2		1.58905708	-0.01466712
	65.2000	1	2		1.58805097	-0.01491345
	65.3000	1	2		1.58706421	-0.01487655
	65.4000	1	2		1.58604017	-0.01505243
	65.5000	1	2		1.58505228	-0.01529332
	65.6000	1	2		1.58405129	-0.01543960
	65.7000	1	2		1.58305480	-0.01566587
	65.8000	1	2		1.58205032	-0.01580020
	65.9000	1	2		1.58105763	-0.01577717
	66.0000	1	2		1.58005387	-0.01591685
	66.1000	1	2		1.57904806	-0.01609274
	66.2000	1	2		1.57804153	-0.01625263
	66.3000	1	2		1.57705713	-0.01642037
	66.4000	1	2		1.57604425	-0.01658553
	66.5000	1	2		1.57505699	-0.01670825
	66.6000	1	2		1.57405312	-0.01685774
	66.7000	1	2		1.57305100	-0.01706146
	66.8000	1	2		1.57204283	-0.01708306
	66.9000	1	2		1.57105547	-0.01735760
	67.0000	1	2		1.57004955	-0.01740263
	67.1000	1	2		1.56905778	-0.01756980
	67.2000	1	2		1.56805228	-0.01769030
	67.3000	1	2		1.56705784	-0.01800277
	67.4000	1	2		1.56604373	-0.01808807
	67.5000	1	2		1.56505144	-0.01826405
	67.6000	1	2		1.56404625	-0.01827328
	67.7000	1	2		1.56305734	-0.01846121
	67.8000	1	2		1.56205122	-0.01871795
	67.9000	1	2		1.56105699	-0.01888065
	68.0000	1	2		1.56005098	-0.01905287
	68.1000	1	2		1.55905715	-0.01917830
	68.2000	1	2		1.55805288	-0.01925153
	68.3000	1	2		1.55705690	-0.01938736
	68.4000	1	2		1.55604802	-0.01966354
	68.5000	1	2		1.55506086	-0.01973952
	68.6000	1	2		1.55405996	-0.01992734
	68.7000	1	2		1.55306286	-0.01988017
	68.8000	1	2		1.55205418	-0.02022319
	68.9000	1	2		1.55105862	-0.02052630
	69.0000	1	2		1.55005373	-0.02057182
	69.1000	1	2		1.54906073	-0.02067465
	69.2000	1	2		1.54805707	-0.02083401
	69.3000	1	2		1.54705433	-0.02086651
	69.4000	1	2		1.54605815	-0.02097649
	69.5000	1	2		1.54507099	-0.02109860
	69.6000	1	2		1.54405934	-0.02139095
	69.7000	1	2		1.54306961	-0.02142641
	69.8000	1	2		1.54206298	-0.02161264
	69.9000	1	2		1.54106404	-0.02180586
	70.0000	1	2		1.54005505	-0.02198189
	70.1000	1	2		1.53906512	-0.02197885
	70.2000	1	2		1.53806331	-0.02219402
	70.3000	1	2		1.53707000	-0.02232325
	70.4000	1	2		1.53605896	-0.02258270
	70.5000	1	2		1.53507313	-0.02285383
	70.6000	1	2		1.53406998	-0.02306069
	70.7000	1	2		1.53306356	-0.02310493
	70.8000	1	2		1.53206031	-0.02319835
	70.9000	1	2		1.53107540	-0.02350086
	71.0000	1	2		1.53006703	-0.02350056
	71.1000	1	2		1.52907105	-0.02383313
	71.2000	1	2		1.52806545	-0.02391042
	71.3000	1	2		1.52707726	-0.02405023
	71.4000	1	2		1.52606602	-0.02436456
	71.5000	1	2		1.52507168	-0.02446581
	71.6000	1	2		1.52406290	-0.02469389
	71.7000	1	2		1.52307758	-0.02474893
	71.8000	1	2		1.52207372	-0.02484242
	71.9000	1	2		1.52107293	-0.02508719
	72.0000	1	2		1.52007173	-0.02532232
	72.1000	1	2		1.51907739	-0.02547296
	72.2000	1	2		1.51806462	-0.02564490
	72.3000	1	2		1.51707551	-0.02580366
	72.4000	1	2		1.51606755	-0.02608174
	72.5000	1	2		1.51507536	-0.02609686
	72.6000	1	2		1.51405869	-0.02629571
	72.7000	1	2		1.51307798	-0.02648851
	72.8000	1	2		1.51207330	-0.02661005
	72.9000	1	2		1.51107271	-0.02677640
	73.0000	1	2		1.51006731	-0.02697047
	73.1000	1	2		1.50907165	-0.02720047
	73.2000	1	2		1.50806983	-0.02720736
	73.3000	1	2		1.50706617	-0.02744288
	73.4000	1	2		1.50605176	-0.02765671
	73.5000	1	2		1.50507576	-0.02775903
	73.6000	1	2		1.50406729	-0.02795290
	73.7000	1	2		1.50306967	-0.02812460
	73.8000	1	2		1.50206304	-0.02836193
	73.9000	1	2		1.50107772	-0.02846489
	74.0000	1	2		1.50007222	-0.02866118
	74.1000	1	2		1.49907215	-0.02884959
	74.2000	1	2		1.49806716	-0.02903768
	74.3000	1	2		1.49707395	-0.02924719
	74.4000	1	2		1.49606086	-0.02937760
	74.5000	1	2		1.49507042	-0.02951314
	74.6000	1	2		1.49405898	-0.02982702
	74.7000	1	2		1.49307335	-0.02986635
	74.8000	1	2		1.49206969	-0.03013416
	74.9000	1	2		1.49107423	-0.03029028
	75.0000	1	2		1.49007016	-0.03039866
	75.1000	1	2		1.48908043	-0.03063538
	75.2000	1	2		1.48807278	-0.03072581
	75.3000	1	2		1.48707885	-0.03071147
	75.4000	1	2		1.48607571	-0.03103206
	75.5000	1	2		1.48507604	-0.03114639
	75.6000	1	2		1.48406296	-0.03126172
	75.7000	1	2		1.48307631	-0.03149393
	75.8000	1	2		1.48206302	-0.03166957
	75.9000	1	2		1.48107524	-0.03184053
	76.0000	1	2		1.48006267	-0.03185702
	76.1000	1	2		1.47907192	-0.03207198
	76.2000	1	2		1.47805904	-0.03235861
	76.3000	1	2		1.47707157	-0.03245560
	76.4000	1	2		1.47606750	-0.03287569
	76.5000	1	2		1.47507511	-0.03304826
	76.6000	1	2		1.47406346	-0.03310261
	76.7000	1	2		1.47307210	-0.03321784
	76.8000	1	2		1.47206291	-0.03350395
	76.9000	1	2		1.47107410	-0.03359696
	77.0000	1	2		1.47006338	-0.03383241
	77.1000	1	2		1.46907396	-0.03403800
	77.2000	1	2		1.46806651	-0.03423575
	77.3000	1	2		1.46707248	-0.03439173
	77.4000	1	2		1.46606268	-0.03459560
	77.5000	1	2		1.46507203	-0.03493608
	77.6000	1	2		1.46406192	-0.03499885
	77.7000	1	2		1.46306799	-0.03511864
	77.8000	1	2		1.46206341	-0.03539266
	77.9000	1	2		1.46107491	-0.03545433
	78.0000	1	2		1.46006675	-0.03587424
	78.1000	1	2		1.45907067	-0.03592470
	78.2000	1	2		1.45806599	-0.03620448
	78.3000	1	2		1.45707442	-0.03638911
	78.4000	1	2		1.45607148	-0.03663885
	78.5000	1	2		1.45508216	-0.03678741
	78.6000	1	2		1.45407338	-0.03691026
	78.7000	1	2		1.45308007	-0.03723156
	78.8000	1	2		1.45207344	-0.03749203
	78.9000	1	2		1.45108146	-0.03756677
	79.0000	1	2		1.45006878	-0.03782897
	79.1000	1	2		1.44908162	-0.03804851
	79.2000	1	2		1.44806987	-0.03820103
	79.3000	1	2		1.44707779	-0.03832626
	79.4000	1	2		1.44607618	-0.03846374
	79.5000	1	2		1.44507283	-0.03873776
	79.6000	1	2		1.44408535	-0.03887595
	79.7000	1	2		1.44308170	-0.03908347
	79.8000	1	2		1.44206953	-0.03923281
	79.9000	1	2		1.44108216	-0.03960736
	80.0000	1	2		1.44007256	-0.03961614
	80.1000	1	2		1.43908929	-0.03985610
	80.2000	1	2		1.43807457	-0.04004256
	80.3000	1	2		1.43708187	-0.04022244
	80.4000	1	2		1.43607156	-0.04024012
	80.5000	1	2		1.43508132	-0.04055471
	80.6000	1	2		1.43407448	-0.04073204
	80.7000	1	2		1.43308230	-0.04122470
	80.8000	1	2		1.43207690	-0.04121931
	80.9000	1	2		1.43107806	-0.04152479
	81.0000	1	2		1.43007255	-0.04166308
	81.1000	1	2		1.42907740	-0.04178678
	81.2000	1	2		1.42807169	-0.04218803
	81.3000	1	2		1.42709057	-0.04240561
	81.4000	1	2		1.42608302	-0.04250162
	81.5000	1	2		1.42508397	-0.04281224
	81.6000	1	2		1.42408185	-0.04310566
	81.7000	1	2		1.42307891	-0.04328060
	81.8000	1	2		1.42207064	-0.04342595
	81.9000	1	2		1.42108153	-0.04361977
	82.0000	1	2		1.42006722	-0.04391097
	82.1000	1	2		1.41908394	-0.04407588
	82.2000	1	2		1.41807188	-0.04413175
	82.3000	1	2		1.41708605	-0.04431797
	82.4000	1	2		1.41607133	-0.04446009
	82.5000	1	2		1.41508273	-0.04452430
	82.6000	1	2		1.41408030	-0.04470673
	82.7000	1	2		1.41308535	-0.04495307
	82.8000	1	2		1.41207319	-0.04505578
	82.9000	1	2		1.41108111	-0.04529482
	83.0000	1	2		1.41006874	-0.04557047
	83.1000	1	2		1.40908137	-0.04581021
	83.2000	1	2		1.40806829	-0.04600320
	83.3000	1	2		1.40708225	-0.04617497
	83.4000	1	2		1.40607624	-0.04651603
	83.5000	1	2		1.40508528	-0.04664622
	83.6000	1	2		1.40407240	-0.04680976
	83.7000	1	2		1.40308432	-0.04713487
	83.8000	1	2		1.40207174	-0.04741855
	83.9000	1	2		1.40108407	-0.04762967
	84.0000	1	2		1.40007754	-0.04787831
	84.1000	1	2		1.39908433	-0.04811651
	84.2000	1	2		1.39807678	-0.04829149
	84.3000	1	2		1.39708439	-0.04840501
	84.4000	1	2		1.39607684	-0.04874032
	84.5000	1	2		1.39508445	-0.04897180
	84.6000	1	2		1.39407946	-0.04919666
	84.7000	1	2		1.39308338	-0.04948603
	84.8000	1	2		1.39207460	-0.04973103
	84.9000	1	2		1.39108744	-0.04989456
	85.0000	1	2		1.39007282	-0.05006740
	85.1000	1	2		1.38908453	-0.05032484
	85.2000	1	2		1.38808097	-0.05054897
	85.3000	1	2		1.38708838	-0.05071579
	85.4000	1	2		1.38607785	-0.05088334
	85.5000	1	2		1.38508751	-0.05119884
	85.6000	1	2		1.38408211	-0.05142598
	85.7000	1	2		1.38308849	-0.05164333
	85.8000	1	2		1.38207859	-0.05193084
	85.9000	1	2		1.38108794	-0.05213886
	86.0000	1	2		1.38007475	-0.05237107
	86.1000	1	2		1.37909138	-0.05248790
	86.2000	1	2		1.37807625	-0.05287078
	86.3000	1	2		1.37708795	-0.05314084
	86.4000	1	2		1.37607753	-0.05340353
	86.5000	1	2		1.37508883	-0.05363484
	86.6000	1	2		1.37408661	-0.05393279
	86.7000	1	2		1.37309186	-0.05411403
	86.8000	1	2		1.37208298	-0.05423960
	86.9000	1	2		1.37109243	-0.05437726
	87.0000	1	2		1.37008120	-0.05468396
	87.1000	1	2		1.36908983	-0.05496986
	87.2000	1	2		1.36808351	-0.05512442
	87.3000	1	2		1.36709440	-0.05537667
	87.4000	1	2		1.36607978	-0.05568100
	87.5000	1	2		1.36509435	-0.05592070
	87.6000	1	2		1.36408373	-0.05605387
	87.7000	1	2		1.36308970	-0.05630735
	87.8000	1	2		1.36208154	-0.05656191
	87.9000	1	2		1.36108802	-0.05683134
	88.0000	1	2		1.36008416	-0.05709609
	88.1000	1	2		1.35908941	-0.05735279
	88.2000	1	2		1.35808053	-0.05763663
	88.3000	1	2		1.35709039	-0.05773059
	88.4000	1	2		1.35608100	-0.05800041
	88.5000	1	2		1.35509219	-0.05828005
	88.6000	1	2		1.35408505	-0.05854771
	88.7000	1	2		1.35309051	-0.05873215
	88.8000	1	2		1.35208972	-0.05912439
	88.9000	1	2		1.35108862	-0.05941981
	88.9960	1	2		1.35012021	-0.05974008
	89.0000	1	2		1.35008251	-0.05959474
	89.0010	1	2		1.35007349	-0.05956216
