# Supplementary material for: Hyaluronic Acid Enhances the Mechanical Properties of Tissue-Engineered Cartilage Constructs
Source: PLoS One. 2014 Dec 1;9(12):e113216. doi: 10.1371/journal.pone.0113216 (PMC4249877; doi:10.1371/journal.pone.0113216)
Supplement: Dataset S1 — Raw data from hydrogel constructs. Data on wet weight, dry weight, compressive modulus, DNA content, and GAG content are provided in a spreadsheet for all analysed hydrogel constructs. Additionally, raw data from mechanical compression tests (time, displacement, and load) are provided. (ZIP) [file pone.0113216.s004.zip › Data/Mechanical testing/Microtester/Day 1/G1 P5 M2 ramp.csv]

G1 P5 M2 12Dec2013
Notes	Time	Sequence	Block	Cycle	5800:Extension mm	5800:5N_Load_Cell N
Test Started : 12/12/2013 12:13:41 PM	4.0020	1	2		2.19978275	0.00022690
	4.1000	1	2		2.19902732	-0.00004714
	4.2000	1	2		2.19798320	0.00021459
	4.3000	1	2		2.19698538	0.00006400
	4.4000	1	2		2.19597404	0.00006135
	4.5000	1	2		2.19498585	-0.00004511
	4.6000	1	2		2.19397758	-0.00005440
	4.7000	1	2		2.19297587	-0.00002614
	4.8000	1	2		2.19196862	0.00000183
	4.9000	1	2		2.19098146	-0.00001887
	5.0000	1	2		2.18997360	0.00013730
	5.1000	1	2		2.18897640	0.00003366
	5.2000	1	2		2.18796751	0.00005940
	5.3000	1	2		2.18697379	-0.00000665
	5.4000	1	2		2.18597802	0.00003708
	5.5000	1	2		2.18498287	0.00003965
	5.6000	1	2		2.18396763	0.00005879
	5.7000	1	2		2.18298149	0.00002924
	5.8000	1	2		2.18196175	0.00003204
	5.9000	1	2		2.18097397	0.00014052
	6.0000	1	2		2.17997082	0.00013043
	6.1000	1	2		2.17897813	0.00000273
	6.2000	1	2		2.17797621	0.00010471
	6.3000	1	2		2.17698146	0.00011362
	6.4000	1	2		2.17597094	-0.00003949
	6.5000	1	2		2.17498255	0.00007611
	6.6000	1	2		2.17396936	0.00006121
	6.7000	1	2		2.17298384	0.00010258
	6.8000	1	2		2.17197803	0.00003601
	6.9000	1	2		2.17098021	0.00009364
	7.0000	1	2		2.16997317	0.00010717
	7.0170	1	2		2.16980003	0.00038088
	7.1000	1	2		2.16899031	0.00009372
	7.2000	1	2		2.16797855	0.00013234
	7.3000	1	2		2.16698401	0.00010292
	7.4000	1	2		2.16597042	0.00006618
	7.5000	1	2		2.16498325	-0.00001439
	7.6000	1	2		2.16397642	0.00013170
	7.7000	1	2		2.16297594	0.00012482
	7.8000	1	2		2.16197648	0.00005365
	7.9000	1	2		2.16098399	0.00002547
	8.0000	1	2		2.15997900	0.00015482
	8.1000	1	2		2.15898220	0.00007539
	8.2000	1	2		2.15798500	0.00002687
	8.3000	1	2		2.15697980	0.00006730
	8.4000	1	2		2.15597543	0.00026166
	8.5000	1	2		2.15498765	0.00001383
	8.6000	1	2		2.15397733	0.00014268
	8.7000	1	2		2.15298607	0.00009083
	8.8000	1	2		2.15197780	0.00015254
	8.9000	1	2		2.15098900	-0.00010124
	9.0000	1	2		2.14997519	0.00014586
	9.1000	1	2		2.14898844	0.00021154
	9.2000	1	2		2.14797792	0.00016535
	9.3000	1	2		2.14698112	0.00013585
	9.4000	1	2		2.14597367	0.00004358
	9.5000	1	2		2.14498549	0.00020517
	9.6000	1	2		2.14398111	0.00005504
	9.7000	1	2		2.14299149	0.00007725
	9.8000	1	2		2.14198404	0.00008835
	9.9000	1	2		2.14098724	0.00015302
	10.0000	1	2		2.13997877	0.00008135
	10.1000	1	2		2.13898792	0.00012119
	10.2000	1	2		2.13797780	0.00008186
	10.3000	1	2		2.13699125	0.00013232
	10.4000	1	2		2.13597848	-0.00005740
	10.5000	1	2		2.13498804	0.00004439
	10.6000	1	2		2.13397137	0.00016666
	10.7000	1	2		2.13298092	0.00009143
	10.8000	1	2		2.13197388	0.00010565
	10.9000	1	2		2.13097443	0.00017066
	11.0000	1	2		2.12997210	0.00007777
	11.1000	1	2		2.12898494	0.00008210
	11.2000	1	2		2.12797933	0.00002447
	11.3000	1	2		2.12698950	0.00006532
	11.4000	1	2		2.12597877	0.00006184
	11.5000	1	2		2.12498567	0.00008011
	11.6000	1	2		2.12397412	0.00016428
	11.7000	1	2		2.12298429	0.00010740
	11.8000	1	2		2.12197152	0.00008308
	11.9000	1	2		2.12098907	0.00007079
	12.0000	1	2		2.11997567	0.00018288
	12.1000	1	2		2.11898216	-0.00008755
	12.2000	1	2		2.11797512	-0.00001514
	12.3000	1	2		2.11698283	0.00008982
	12.4000	1	2		2.11597825	0.00015548
	12.5000	1	2		2.11498474	0.00003062
	12.6000	1	2		2.11397319	0.00005953
	12.7000	1	2		2.11298418	0.00014746
	12.8000	1	2		2.11197571	0.00004574
	12.9000	1	2		2.11098670	-0.00004231
	13.0000	1	2		2.10998335	0.00001178
	13.1000	1	2		2.10898389	-0.00007819
	13.2000	1	2		2.10797951	0.00000385
	13.3000	1	2		2.10698682	0.00007482
	13.4000	1	2		2.10598203	0.00013031
	13.5000	1	2		2.10498442	0.00007919
	13.6000	1	2		2.10398557	0.00002194
	13.7000	1	2		2.10298509	0.00000675
	13.8000	1	2		2.10197805	-0.00005402
	13.9000	1	2		2.10098372	0.00004347
	14.0000	1	2		2.09998795	-0.00000332
	14.1000	1	2		2.09899259	-0.00002612
	14.2000	1	2		2.09797510	-0.00004902
	14.3000	1	2		2.09698896	0.00008211
	14.4000	1	2		2.09598356	0.00000398
	14.5000	1	2		2.09498594	-0.00000372
	14.6000	1	2		2.09398280	-0.00007298
	14.7000	1	2		2.09298908	-0.00009179
	14.8000	1	2		2.09198572	0.00001213
	14.9000	1	2		2.09098975	-0.00005457
	15.0000	1	2		2.08997390	0.00008838
	15.1000	1	2		2.08899104	-0.00007462
	15.2000	1	2		2.08798154	-0.00004827
	15.3000	1	2		2.08698802	0.00001174
	15.4000	1	2		2.08598385	0.00001058
	15.5000	1	2		2.08498870	-0.00026743
	15.6000	1	2		2.08398617	-0.00003333
	15.7000	1	2		2.08298876	0.00001514
	15.8000	1	2		2.08198049	-0.00008005
	15.9000	1	2		2.08098369	-0.00004776
	16.0000	1	2		2.07998424	-0.00006223
	16.1000	1	2		2.07898908	-0.00025413
	16.2000	1	2		2.07798307	-0.00019140
	16.3000	1	2		2.07698873	0.00003382
	16.4000	1	2		2.07598087	0.00021189
	16.5000	1	2		2.07498715	-0.00017667
	16.6000	1	2		2.07397868	-0.00012571
	16.7000	1	2		2.07298393	-0.00008503
	16.8000	1	2		2.07198468	-0.00018785
	16.9000	1	2		2.07099772	-0.00036258
	17.0000	1	2		2.06998248	-0.00019113
	17.1000	1	2		2.06898897	-0.00020734
	17.2000	1	2		2.06798541	-0.00018410
	17.3000	1	2		2.06699476	-0.00010972
	17.4000	1	2		2.06597953	-0.00004369
	17.5000	1	2		2.06499503	-0.00012227
	17.6000	1	2		2.06398184	-0.00022275
	17.7000	1	2		2.06298628	-0.00007920
	17.8000	1	2		2.06198989	-0.00027225
	17.9000	1	2		2.06099720	-0.00019781
	18.0000	1	2		2.05998667	-0.00020120
	18.1000	1	2		2.05899541	-0.00028657
	18.2000	1	2		2.05798284	-0.00034172
	18.3000	1	2		2.05698973	0.00010179
	18.4000	1	2		2.05598331	0.00006010
	18.5000	1	2		2.05499061	-0.00013093
	18.6000	1	2		2.05397374	-0.00036774
	18.7000	1	2		2.05299436	-0.00015894
	18.8000	1	2		2.05198097	-0.00012238
	18.9000	1	2		2.05099688	-0.00010737
	19.0000	1	2		2.04997918	-0.00010611
	19.1000	1	2		2.04899325	-0.00004177
	19.2000	1	2		2.04798375	-0.00025546
	19.3000	1	2		2.04698860	-0.00031647
	19.4000	1	2		2.04598217	-0.00021015
	19.5000	1	2		2.04500464	-0.00029253
	19.6000	1	2		2.04398797	-0.00023789
	19.7000	1	2		2.04298769	-0.00028270
	19.8000	1	2		2.04198126	-0.00019171
	19.9000	1	2		2.04099861	-0.00021289
	20.0000	1	2		2.03997579	-0.00012035
	20.1000	1	2		2.03899846	-0.00015378
	20.2000	1	2		2.03798466	-0.00016556
	20.3000	1	2		2.03700221	-0.00034117
	20.4000	1	2		2.03599005	-0.00023081
	20.5000	1	2		2.03500063	-0.00025220
	20.6000	1	2		2.03398826	-0.00022134
	20.7000	1	2		2.03299885	-0.00022457
	20.8000	1	2		2.03199939	-0.00024673
	20.9000	1	2		2.03100177	-0.00020004
	21.0000	1	2		2.02998367	-0.00031088
	21.1000	1	2		2.02899220	-0.00033609
	21.2000	1	2		2.02797676	-0.00030718
	21.3000	1	2		2.02699493	-0.00035568
	21.4000	1	2		2.02598461	-0.00029313
	21.5000	1	2		2.02499396	-0.00023019
	21.6000	1	2		2.02398754	-0.00027178
	21.7000	1	2		2.02299320	-0.00011112
	21.8000	1	2		2.02198022	-0.00021538
	21.9000	1	2		2.02098855	-0.00007758
	22.0000	1	2		2.01998130	-0.00019621
	22.1000	1	2		2.01899475	-0.00034254
	22.2000	1	2		2.01797993	-0.00024979
	22.3000	1	2		2.01699993	-0.00010741
	22.4000	1	2		2.01597917	-0.00024014
	22.5000	1	2		2.01499774	-0.00014271
	22.6000	1	2		2.01398210	-0.00031494
	22.7000	1	2		2.01299698	-0.00033809
	22.8000	1	2		2.01198851	-0.00027438
	22.9000	1	2		2.01099560	-0.00032939
	23.0000	1	2		2.00998857	-0.00022087
	23.1000	1	2		2.00900427	-0.00022056
	23.2000	1	2		2.00799395	-0.00021473
	23.3000	1	2		2.00700248	-0.00028661
	23.4000	1	2		2.00599155	-0.00026481
	23.5000	1	2		2.00499373	-0.00030495
	23.6000	1	2		2.00399387	-0.00036022
	23.7000	1	2		2.00300199	-0.00028016
	23.8000	1	2		2.00199515	-0.00036309
	23.9000	1	2		2.00100696	-0.00034803
	24.0000	1	2		1.99999255	-0.00021918
	24.1000	1	2		1.99899698	-0.00024926
	24.2000	1	2		1.99798954	-0.00026594
	24.3000	1	2		1.99699950	-0.00024300
	24.4000	1	2		1.99599697	-0.00031814
	24.5000	1	2		1.99500694	-0.00035836
	24.6000	1	2		1.99399805	-0.00037648
	24.7000	1	2		1.99300638	-0.00026990
	24.8000	1	2		1.99199484	-0.00031297
	24.9000	1	2		1.99100316	-0.00026815
	25.0000	1	2		1.98999387	-0.00029927
	25.1000	1	2		1.98900527	-0.00041015
	25.2000	1	2		1.98800376	-0.00037663
	25.3000	1	2		1.98700677	-0.00035536
	25.4000	1	2		1.98600137	-0.00043512
	25.5000	1	2		1.98501318	-0.00035082
	25.6000	1	2		1.98400327	-0.00038905
	25.7000	1	2		1.98300627	-0.00030744
	25.8000	1	2		1.98199739	-0.00030804
	25.9000	1	2		1.98100551	-0.00035170
	26.0000	1	2		1.97999949	-0.00036330
	26.1000	1	2		1.97901008	-0.00045185
	26.2000	1	2		1.97800939	-0.00037762
	26.3000	1	2		1.97700850	-0.00038699
	26.4000	1	2		1.97600125	-0.00040800
	26.5000	1	2		1.97501081	-0.00037863
	26.6000	1	2		1.97400459	-0.00032487
	26.7000	1	2		1.97300943	-0.00043711
	26.8000	1	2		1.97200260	-0.00028612
	26.9000	1	2		1.97100703	-0.00038054
	27.0000	1	2		1.96999303	-0.00036424
	27.1000	1	2		1.96900423	-0.00043313
	27.2000	1	2		1.96799862	-0.00028329
	27.3000	1	2		1.96700449	-0.00042000
	27.4000	1	2		1.96600729	-0.00031544
	27.5000	1	2		1.96500721	-0.00036965
	27.6000	1	2		1.96399751	-0.00031088
	27.7000	1	2		1.96300707	-0.00039075
	27.8000	1	2		1.96199962	-0.00028178
	27.9000	1	2		1.96100672	-0.00036764
	28.0000	1	2		1.96000234	-0.00040500
	28.1000	1	2		1.95900985	-0.00039787
	28.2000	1	2		1.95799728	-0.00018580
	28.3000	1	2		1.95700765	-0.00034378
	28.4000	1	2		1.95599652	-0.00030213
	28.5000	1	2		1.95500771	-0.00031325
	28.6000	1	2		1.95399658	-0.00030106
	28.7000	1	2		1.95300777	-0.00040820
	28.8000	1	2		1.95199848	-0.00029496
	28.9000	1	2		1.95100558	-0.00029925
	29.0000	1	2		1.94999936	-0.00037950
	29.1000	1	2		1.94900933	-0.00027477
	29.2000	1	2		1.94800085	-0.00026988
	29.3000	1	2		1.94700754	-0.00029533
	29.4000	1	2		1.94599681	-0.00042570
	29.5000	1	2		1.94500658	-0.00031454
	29.6000	1	2		1.94399995	-0.00029667
	29.7000	1	2		1.94301073	-0.00034058
	29.8000	1	2		1.94200062	-0.00027380
	29.9000	1	2		1.94100628	-0.00022188
	30.0000	1	2		1.93999453	-0.00026343
	30.1000	1	2		1.93901433	-0.00029244
	30.2000	1	2		1.93800197	-0.00035802
	30.3000	1	2		1.93700722	-0.00036235
	30.4000	1	2		1.93600182	-0.00041569
	30.5000	1	2		1.93501363	-0.00026023
	30.6000	1	2		1.93399963	-0.00018736
	30.7000	1	2		1.93301021	-0.00025305
	30.8000	1	2		1.93200194	-0.00037414
	30.9000	1	2		1.93101129	-0.00032778
	31.0000	1	2		1.93000016	-0.00036538
	31.1000	1	2		1.92901074	-0.00034951
	31.2000	1	2		1.92799960	-0.00035068
	31.3000	1	2		1.92700547	-0.00032096
	31.4000	1	2		1.92599679	-0.00035321
	31.5000	1	2		1.92500594	-0.00031658
	31.6000	1	2		1.92400484	-0.00037516
	31.7000	1	2		1.92301010	-0.00040115
	31.8000	1	2		1.92200019	-0.00034261
	31.9000	1	2		1.92101118	-0.00039420
	32.0000	1	2		1.92000783	-0.00042780
	32.1000	1	2		1.91901534	-0.00045695
	32.2000	1	2		1.91800666	-0.00036091
	32.3000	1	2		1.91701335	-0.00035150
	32.4000	1	2		1.91600836	-0.00036445
	32.5000	1	2		1.91501013	-0.00034485
	32.6000	1	2		1.91400063	-0.00035505
	32.7000	1	2		1.91300486	-0.00034630
	32.8000	1	2		1.91200417	-0.00037028
	32.9000	1	2		1.91101394	-0.00038800
	33.0000	1	2		1.91000280	-0.00033951
	33.1000	1	2		1.90901748	-0.00027302
	33.2000	1	2		1.90800491	-0.00024478
	33.3000	1	2		1.90701446	-0.00021999
	33.4000	1	2		1.90600579	-0.00020058
	33.5000	1	2		1.90501678	-0.00024450
	33.6000	1	2		1.90400625	-0.00037328
	33.7000	1	2		1.90301745	-0.00033682
	33.8000	1	2		1.90200386	-0.00029416
	33.9000	1	2		1.90101915	-0.00026700
	34.0000	1	2		1.90001088	-0.00028908
	34.1000	1	2		1.89901368	-0.00033903
	34.2000	1	2		1.89800725	-0.00033953
	34.3000	1	2		1.89701005	-0.00023943
	34.4000	1	2		1.89599768	-0.00037404
	34.5000	1	2		1.89501543	-0.00030545
	34.6000	1	2		1.89400778	-0.00037989
	34.7000	1	2		1.89301754	-0.00041492
	34.8000	1	2		1.89200641	-0.00022672
	34.9000	1	2		1.89101883	-0.00035349
	35.0000	1	2		1.89000606	-0.00030890
	35.1000	1	2		1.88900988	-0.00030150
	35.2000	1	2		1.88800570	-0.00036206
	35.3000	1	2		1.88701772	-0.00040022
	35.4000	1	2		1.88600617	-0.00040533
	35.5000	1	2		1.88500897	-0.00039403
	35.6000	1	2		1.88399927	-0.00032665
	35.7000	1	2		1.88300903	-0.00034214
	35.8000	1	2		1.88200158	-0.00031922
	35.9000	1	2		1.88101708	-0.00029322
	36.0000	1	2		1.88000348	-0.00034678
	36.1000	1	2		1.87900956	-0.00036721
	36.2000	1	2		1.87800457	-0.00040101
	36.3000	1	2		1.87702109	-0.00037482
	36.4000	1	2		1.87600729	-0.00036392
	36.5000	1	2		1.87501664	-0.00035254
	36.6000	1	2		1.87400776	-0.00040551
	36.7000	1	2		1.87300973	-0.00041852
	36.8000	1	2		1.87200311	-0.00040069
	36.9000	1	2		1.87101512	-0.00039589
	37.0000	1	2		1.87001382	-0.00045731
	37.1000	1	2		1.86901559	-0.00042714
	37.2000	1	2		1.86800548	-0.00037703
	37.3000	1	2		1.86700581	-0.00038289
	37.4000	1	2		1.86600103	-0.00039053
	37.5000	1	2		1.86501059	-0.00033147
	37.6000	1	2		1.86400416	-0.00043674
	37.7000	1	2		1.86301679	-0.00049264
	37.8000	1	2		1.86200811	-0.00035929
	37.9000	1	2		1.86102034	-0.00043071
	38.0000	1	2		1.86000879	-0.00046036
	38.1000	1	2		1.85901978	-0.00053666
	38.2000	1	2		1.85801704	-0.00036403
	38.3000	1	2		1.85702148	-0.00037505
	38.4000	1	2		1.85601014	-0.00052492
	38.5000	1	2		1.85501662	-0.00043161
	38.6000	1	2		1.85401163	-0.00050708
	38.7000	1	2		1.85301033	-0.00052264
	38.8000	1	2		1.85200718	-0.00050460
	38.9000	1	2		1.85101182	-0.00038428
	39.0000	1	2		1.85000458	-0.00048222
	39.1000	1	2		1.84901352	-0.00051543
	39.2000	1	2		1.84801324	-0.00039627
	39.3000	1	2		1.84702669	-0.00055749
	39.4000	1	2		1.84601822	-0.00053764
	39.5000	1	2		1.84502122	-0.00056759
	39.6000	1	2		1.84401951	-0.00044950
	39.7000	1	2		1.84302148	-0.00065493
	39.8000	1	2		1.84200871	-0.00057587
	39.9000	1	2		1.84101929	-0.00050979
	40.0000	1	2		1.84001532	-0.00055226
	40.1000	1	2		1.83901976	-0.00062704
	40.2000	1	2		1.83801313	-0.00064834
	40.3000	1	2		1.83701777	-0.00054850
	40.4000	1	2		1.83600643	-0.00072262
	40.5000	1	2		1.83502725	-0.00065258
	40.6000	1	2		1.83400731	-0.00056533
	40.7000	1	2		1.83302342	-0.00059932
	40.8000	1	2		1.83201290	-0.00064072
	40.9000	1	2		1.83102040	-0.00062349
	41.0000	1	2		1.83000517	-0.00055148
	41.1000	1	2		1.82901903	-0.00070189
	41.2000	1	2		1.82801220	-0.00057990
	41.3000	1	2		1.82702688	-0.00060973
	41.4000	1	2		1.82599894	-0.00056090
	41.5000	1	2		1.82502058	-0.00063486
	41.6000	1	2		1.82400268	-0.00061589
	41.7000	1	2		1.82302064	-0.00054974
	41.8000	1	2		1.82201524	-0.00063786
	41.9000	1	2		1.82101333	-0.00063198
	42.0000	1	2		1.82001428	-0.00070272
	42.1000	1	2		1.81902383	-0.00064105
	42.2000	1	2		1.81801290	-0.00070575
	42.3000	1	2		1.81701836	-0.00058251
	42.4000	1	2		1.81601849	-0.00062075
	42.5000	1	2		1.81502170	-0.00066175
	42.6000	1	2		1.81401302	-0.00064523
	42.7000	1	2		1.81301725	-0.00071686
	42.8000	1	2		1.81200591	-0.00084283
	42.9000	1	2		1.81102120	-0.00091125
	43.0000	1	2		1.81001273	-0.00072176
	43.1000	1	2		1.80901716	-0.00080517
	43.2000	1	2		1.80800972	-0.00078417
	43.3000	1	2		1.80701497	-0.00072454
	43.4000	1	2		1.80601387	-0.00072223
	43.5000	1	2		1.80502384	-0.00070938
	43.6000	1	2		1.80401721	-0.00085320
	43.7000	1	2		1.80301529	-0.00079594
	43.8000	1	2		1.80200928	-0.00084593
	43.9000	1	2		1.80102498	-0.00090104
	44.0000	1	2		1.80001651	-0.00074179
	44.1000	1	2		1.79902648	-0.00072951
	44.2000	1	2		1.79800858	-0.00089218
	44.3000	1	2		1.79702346	-0.00079914
	44.4000	1	2		1.79601376	-0.00085479
	44.5000	1	2		1.79502414	-0.00102013
	44.6000	1	2		1.79399599	-0.00089188
	44.7000	1	2		1.79301825	-0.00097277
	44.8000	1	2		1.79201654	-0.00087583
	44.9000	1	2		1.79102487	-0.00093490
	45.0000	1	2		1.79001660	-0.00087932
	45.1000	1	2		1.78902595	-0.00090552
	45.2000	1	2		1.78802527	-0.00097967
	45.3000	1	2		1.78702519	-0.00107859
	45.4000	1	2		1.78602041	-0.00102553
	45.5000	1	2		1.78503017	-0.00096466
	45.6000	1	2		1.78402272	-0.00098702
	45.7000	1	2		1.78302797	-0.00098647
	45.8000	1	2		1.78200926	-0.00090808
	45.9000	1	2		1.78101574	-0.00105071
	46.0000	1	2		1.78000952	-0.00116409
	46.1000	1	2		1.77901600	-0.00106327
	46.2000	1	2		1.77801060	-0.00099035
	46.3000	1	2		1.77701996	-0.00112508
	46.4000	1	2		1.77601681	-0.00104163
	46.5000	1	2		1.77503231	-0.00112357
	46.6000	1	2		1.77401830	-0.00105945
	46.7000	1	2		1.77303011	-0.00102796
	46.8000	1	2		1.77202267	-0.00120444
	46.9000	1	2		1.77102854	-0.00114683
	47.0000	1	2		1.77002559	-0.00117052
	47.1000	1	2		1.76902900	-0.00121000
	47.2000	1	2		1.76801766	-0.00117901
	47.3000	1	2		1.76702701	-0.00107795
	47.4000	1	2		1.76601834	-0.00119422
	47.5000	1	2		1.76502994	-0.00122797
	47.6000	1	2		1.76402577	-0.00123015
	47.7000	1	2		1.76302754	-0.00126077
	47.8000	1	2		1.76201231	-0.00130446
	47.9000	1	2		1.76102084	-0.00125961
	48.0000	1	2		1.76002036	-0.00127269
	48.1000	1	2		1.75902233	-0.00129261
	48.2000	1	2		1.75802308	-0.00135209
	48.3000	1	2		1.75702834	-0.00136481
	48.4000	1	2		1.75602724	-0.00138974
	48.5000	1	2		1.75502040	-0.00143341
	48.6000	1	2		1.75402156	-0.00139204
	48.7000	1	2		1.75302559	-0.00133595
	48.8000	1	2		1.75202941	-0.00141138
	48.9000	1	2		1.75102544	-0.00143864
	49.0000	1	2		1.75000898	-0.00147601
	49.1000	1	2		1.74902202	-0.00145273
	49.2000	1	2		1.74801272	-0.00162112
	49.3000	1	2		1.74702843	-0.00162223
	49.4000	1	2		1.74602262	-0.00155476
	49.5000	1	2		1.74503115	-0.00161787
	49.6000	1	2		1.74402554	-0.00173206
	49.7000	1	2		1.74302547	-0.00165578
	49.8000	1	2		1.74201905	-0.00167724
	49.9000	1	2		1.74102963	-0.00173148
	50.0000	1	2		1.74001747	-0.00173376
	50.1000	1	2		1.73903174	-0.00182037
	50.2000	1	2		1.73801999	-0.00188209
	50.3000	1	2		1.73703057	-0.00194571
	50.4000	1	2		1.73602537	-0.00193409
	50.5000	1	2		1.73503288	-0.00189805
	50.6000	1	2		1.73402810	-0.00202884
	50.7000	1	2		1.73303273	-0.00202385
	50.8000	1	2		1.73202447	-0.00213637
	50.9000	1	2		1.73103669	-0.00209786
	51.0000	1	2		1.73002227	-0.00223052
	51.1000	1	2		1.72903019	-0.00238458
	51.2000	1	2		1.72803012	-0.00233093
	51.3000	1	2		1.72702841	-0.00220371
	51.4000	1	2		1.72602710	-0.00242061
	51.5000	1	2		1.72503400	-0.00247141
	51.6000	1	2		1.72402122	-0.00243203
	51.7000	1	2		1.72303016	-0.00246058
	51.8000	1	2		1.72202661	-0.00265172
	51.9000	1	2		1.72103084	-0.00259631
	52.0000	1	2		1.72002503	-0.00272835
	52.1000	1	2		1.71903704	-0.00279124
	52.2000	1	2		1.71802970	-0.00293510
	52.3000	1	2		1.71703628	-0.00279875
	52.4000	1	2		1.71603426	-0.00293622
	52.5000	1	2		1.71504228	-0.00313377
	52.6000	1	2		1.71403186	-0.00313514
	52.7000	1	2		1.71303620	-0.00323209
	52.8000	1	2		1.71202475	-0.00328934
	52.9000	1	2		1.71103554	-0.00347563
	53.0000	1	2		1.71002502	-0.00341734
	53.1000	1	2		1.70902689	-0.00345084
	53.2000	1	2		1.70802682	-0.00355904
	53.3000	1	2		1.70703228	-0.00372621
	53.4000	1	2		1.70602800	-0.00380675
	53.5000	1	2		1.70503582	-0.00401937
	53.6000	1	2		1.70403472	-0.00395618
	53.7000	1	2		1.70303680	-0.00394639
	53.8000	1	2		1.70202730	-0.00414041
	53.9000	1	2		1.70103594	-0.00418822
	54.0000	1	2		1.70002490	-0.00427930
	54.1000	1	2		1.69903784	-0.00437322
	54.2000	1	2		1.69801421	-0.00453263
	54.3000	1	2		1.69703145	-0.00467682
	54.4000	1	2		1.69602318	-0.00470177
	54.5000	1	2		1.69502966	-0.00473313
	54.6000	1	2		1.69402242	-0.00493711
	54.7000	1	2		1.69303484	-0.00495244
	54.8000	1	2		1.69202381	-0.00511929
	54.9000	1	2		1.69103060	-0.00521983
	55.0000	1	2		1.69002377	-0.00550222
	55.1000	1	2		1.68903107	-0.00551466
	55.2000	1	2		1.68803233	-0.00560113
	55.3000	1	2		1.68703758	-0.00571943
	55.4000	1	2		1.68603157	-0.00582308
	55.5000	1	2		1.68503846	-0.00589682
	55.6000	1	2		1.68403286	-0.00601418
	55.7000	1	2		1.68303647	-0.00604518
	55.8000	1	2		1.68202544	-0.00623751
	55.9000	1	2		1.68103745	-0.00647780
	56.0000	1	2		1.68002273	-0.00663129
	56.1000	1	2		1.67903239	-0.00668468
	56.2000	1	2		1.67801910	-0.00691490
	56.3000	1	2		1.67703368	-0.00696757
	56.4000	1	2		1.67602674	-0.00702995
	56.5000	1	2		1.67503568	-0.00723341
	56.6000	1	2		1.67403223	-0.00737492
	56.7000	1	2		1.67303912	-0.00755748
	56.8000	1	2		1.67203854	-0.00772578
	56.9000	1	2		1.67103816	-0.00781673
	57.0000	1	2		1.67002753	-0.00792029
	57.1000	1	2		1.66904785	-0.00817617
	57.2000	1	2		1.66802657	-0.00821540
	57.3000	1	2		1.66703602	-0.00824093
	57.4000	1	2		1.66603288	-0.00841972
	57.5000	1	2		1.66504079	-0.00859995
	57.6000	1	2		1.66403058	-0.00885376
	57.7000	1	2		1.66303112	-0.00900127
	57.8000	1	2		1.66202593	-0.00914458
	57.9000	1	2		1.66104481	-0.00919180
	58.0000	1	2		1.66003439	-0.00939857
	58.1000	1	2		1.65904886	-0.00947095
	58.2000	1	2		1.65804305	-0.00951588
	58.3000	1	2		1.65704800	-0.00982087
	58.4000	1	2		1.65603871	-0.00991144
	58.5000	1	2		1.65504949	-0.01011781
	58.6000	1	2		1.65404163	-0.01030406
	58.7000	1	2		1.65304863	-0.01038389
	58.8000	1	2		1.65204507	-0.01043573
	58.9000	1	2		1.65104951	-0.01072984
	59.0000	1	2		1.65004001	-0.01089260
	59.1000	1	2		1.64905326	-0.01114165
	59.2000	1	2		1.64804447	-0.01132377
	59.3000	1	2		1.64704409	-0.01138869
	59.4000	1	2		1.64604074	-0.01152019
	59.5000	1	2		1.64504928	-0.01165493
	59.6000	1	2		1.64404972	-0.01188383
	59.7000	1	2		1.64304565	-0.01200858
	59.8000	1	2		1.64203963	-0.01208824
	59.9000	1	2		1.64104960	-0.01234118
	60.0000	1	2		1.64004164	-0.01252112
	60.1000	1	2		1.63905970	-0.01282690
	60.2000	1	2		1.63804621	-0.01296673
	60.3000	1	2		1.63705238	-0.01319834
	60.4000	1	2		1.63604626	-0.01328939
	60.5000	1	2		1.63505633	-0.01324431
	60.6000	1	2		1.63404827	-0.01349215
	60.7000	1	2		1.63305271	-0.01381167
	60.8000	1	2		1.63205151	-0.01375033
	60.9000	1	2		1.63105307	-0.01403749
	61.0000	1	2		1.63004327	-0.01434631
	61.1000	1	2		1.62905077	-0.01442751
	61.2000	1	2		1.62804681	-0.01445721
	61.3000	1	2		1.62704960	-0.01479853
	61.4000	1	2		1.62604800	-0.01501357
	61.5000	1	2		1.62504741	-0.01505778
	61.6000	1	2		1.62403996	-0.01525772
	61.7000	1	2		1.62305382	-0.01559972
	61.8000	1	2		1.62203818	-0.01564139
	61.9000	1	2		1.62105234	-0.01580958
	62.0000	1	2		1.62005278	-0.01607561
	62.1000	1	2		1.61905548	-0.01632377
	62.2000	1	2		1.61804434	-0.01628565
	62.3000	1	2		1.61705769	-0.01643545
	62.4000	1	2		1.61604676	-0.01682222
	62.5000	1	2		1.61505478	-0.01697558
	62.6000	1	2		1.61404702	-0.01710818
	62.7000	1	2		1.61305576	-0.01741826
	62.8000	1	2		1.61204718	-0.01751607
	62.9000	1	2		1.61105141	-0.01759925
	63.0000	1	2		1.61004109	-0.01784791
	63.1000	1	2		1.60905792	-0.01796966
	63.2000	1	2		1.60804310	-0.01824808
	63.3000	1	2		1.60704856	-0.01847869
	63.4000	1	2		1.60604480	-0.01862822
	63.5000	1	2		1.60505210	-0.01887146
	63.6000	1	2		1.60404711	-0.01912173
	63.7000	1	2		1.60305257	-0.01933536
	63.8000	1	2		1.60205403	-0.01936888
	63.9000	1	2		1.60105775	-0.01949746
	64.0000	1	2		1.60005379	-0.01970839
	64.1000	1	2		1.59906047	-0.01974640
	64.2000	1	2		1.59804493	-0.02015978
	64.3000	1	2		1.59705111	-0.02039884
	64.4000	1	2		1.59604776	-0.02049876
	64.5000	1	2		1.59505496	-0.02064894
	64.6000	1	2		1.59404864	-0.02101840
	64.7000	1	2		1.59305666	-0.02102485
	64.8000	1	2		1.59204286	-0.02117205
	64.9000	1	2		1.59105661	-0.02152102
	65.0000	1	2		1.59004179	-0.02162280
	65.1000	1	2		1.58905135	-0.02180196
	65.2000	1	2		1.58804625	-0.02208444
	65.3000	1	2		1.58705765	-0.02227047
	65.4000	1	2		1.58604437	-0.02243020
	65.5000	1	2		1.58505700	-0.02247766
	65.6000	1	2		1.58404873	-0.02278983
	65.7000	1	2		1.58305716	-0.02301612
	65.8000	1	2		1.58204961	-0.02304353
	65.9000	1	2		1.58105527	-0.02337434
	66.0000	1	2		1.58004905	-0.02359380
	66.1000	1	2		1.57905666	-0.02379150
	66.2000	1	2		1.57804327	-0.02391201
	66.3000	1	2		1.57705682	-0.02422669
	66.4000	1	2		1.57604466	-0.02440211
	66.5000	1	2		1.57505238	-0.02446478
	66.6000	1	2		1.57404329	-0.02483511
	66.7000	1	2		1.57305090	-0.02511709
	66.8000	1	2		1.57204847	-0.02513351
	66.9000	1	2		1.57105434	-0.02538977
	67.0000	1	2		1.57004894	-0.02564665
	67.1000	1	2		1.56906782	-0.02574247
	67.2000	1	2		1.56805053	-0.02576636
	67.3000	1	2		1.56705784	-0.02618719
	67.4000	1	2		1.56605234	-0.02632170
	67.5000	1	2		1.56506599	-0.02643560
	67.6000	1	2		1.56404748	-0.02702253
	67.7000	1	2		1.56306021	-0.02717681
	67.8000	1	2		1.56206280	-0.02710608
	67.9000	1	2		1.56105207	-0.02741536
	68.0000	1	2		1.56004114	-0.02774188
	68.1000	1	2		1.55905377	-0.02772988
	68.2000	1	2		1.55804100	-0.02791819
	68.3000	1	2		1.55705281	-0.02821226
	68.4000	1	2		1.55604628	-0.02838651
	68.5000	1	2		1.55505850	-0.02864284
	68.6000	1	2		1.55405402	-0.02876693
	68.7000	1	2		1.55306737	-0.02919756
	68.8000	1	2		1.55205285	-0.02933927
	68.9000	1	2		1.55106702	-0.02939645
	69.0000	1	2		1.55005363	-0.02975531
	69.1000	1	2		1.54906278	-0.02998470
	69.2000	1	2		1.54804385	-0.03011898
	69.3000	1	2		1.54707103	-0.03037277
	69.4000	1	2		1.54605344	-0.03062339
	69.5000	1	2		1.54507027	-0.03085922
	69.6000	1	2		1.54406098	-0.03100897
	69.7000	1	2		1.54307750	-0.03127435
	69.8000	1	2		1.54206964	-0.03145301
	69.9000	1	2		1.54107572	-0.03170616
	70.0000	1	2		1.54006950	-0.03186999
	70.1000	1	2		1.53907291	-0.03220249
	70.2000	1	2		1.53806894	-0.03234494
	70.3000	1	2		1.53707768	-0.03256142
	70.4000	1	2		1.53606439	-0.03274214
	70.5000	1	2		1.53507169	-0.03295631
	70.6000	1	2		1.53406599	-0.03311597
	70.7000	1	2		1.53307585	-0.03328856
	70.8000	1	2		1.53206359	-0.03360065
	70.9000	1	2		1.53105972	-0.03379557
	71.0000	1	2		1.53005750	-0.03406687
	71.1000	1	2		1.52907126	-0.03436144
	71.2000	1	2		1.52806033	-0.03433351
	71.3000	1	2		1.52707111	-0.03454667
	71.4000	1	2		1.52606643	-0.03486775
	71.5000	1	2		1.52506646	-0.03520076
	71.6000	1	2		1.52406096	-0.03534423
	71.7000	1	2		1.52307010	-0.03558158
	71.8000	1	2		1.52206327	-0.03597989
	71.9000	1	2		1.52106934	-0.03602109
	72.0000	1	2		1.52006179	-0.03641980
	72.1000	1	2		1.51907299	-0.03650186
	72.2000	1	2		1.51806431	-0.03669397
	72.3000	1	2		1.51707008	-0.03687426
	72.4000	1	2		1.51605945	-0.03718009
	72.5000	1	2		1.51507147	-0.03748075
	72.6000	1	2		1.51406054	-0.03765853
	72.7000	1	2		1.51307481	-0.03790712
	72.8000	1	2		1.51206910	-0.03803668
	72.9000	1	2		1.51108050	-0.03831934
	73.0000	1	2		1.51006711	-0.03855426
	73.1000	1	2		1.50907595	-0.03877023
	73.2000	1	2		1.50806707	-0.03891271
	73.3000	1	2		1.50707386	-0.03922025
	73.4000	1	2		1.50606651	-0.03957694
	73.5000	1	2		1.50508201	-0.03972793
	73.6000	1	2		1.50406442	-0.03991819
	73.7000	1	2		1.50307787	-0.04018503
	73.8000	1	2		1.50206816	-0.04040467
	73.9000	1	2		1.50107455	-0.04058110
	74.0000	1	2		1.50007263	-0.04089135
	74.1000	1	2		1.49908055	-0.04111827
	74.2000	1	2		1.49807003	-0.04136940
	74.3000	1	2		1.49708102	-0.04158867
	74.4000	1	2		1.49606998	-0.04194666
	74.5000	1	2		1.49507616	-0.04228740
	74.6000	1	2		1.49406400	-0.04225490
	74.7000	1	2		1.49307038	-0.04256764
	74.8000	1	2		1.49207256	-0.04285272
	74.9000	1	2		1.49106993	-0.04297228
	75.0000	1	2		1.49006791	-0.04323140
	75.1000	1	2		1.48907603	-0.04359405
	75.2000	1	2		1.48808067	-0.04383706
	75.3000	1	2		1.48708244	-0.04386699
	75.4000	1	2		1.48607397	-0.04424185
	75.5000	1	2		1.48508250	-0.04454606
	75.6000	1	2		1.48407444	-0.04461185
	75.7000	1	2		1.48308440	-0.04488981
	75.8000	1	2		1.48207265	-0.04519830
	75.9000	1	2		1.48107452	-0.04553887
	76.0000	1	2		1.48006892	-0.04569833
	76.1000	1	2		1.47907192	-0.04598056
	76.2000	1	2		1.47806724	-0.04623830
	76.3000	1	2		1.47707536	-0.04636433
	76.4000	1	2		1.47608266	-0.04659054
	76.5000	1	2		1.47508095	-0.04701004
	76.6000	1	2		1.47406971	-0.04723132
	76.7000	1	2		1.47308296	-0.04750714
	76.8000	1	2		1.47207018	-0.04772210
	76.9000	1	2		1.47108373	-0.04807145
	77.0000	1	2		1.47007116	-0.04822474
	77.1000	1	2		1.46908523	-0.04845153
	77.2000	1	2		1.46807593	-0.04873211
	77.3000	1	2		1.46708334	-0.04879799
	77.4000	1	2		1.46607558	-0.04906083
	77.5000	1	2		1.46508483	-0.04950387
	77.6000	1	2		1.46407226	-0.04965828
	77.7000	1	2		1.46308305	-0.04988809
	77.8000	1	2		1.46206997	-0.05012161
	77.9000	1	2		1.46108423	-0.05049864
	78.0000	1	2		1.46007935	-0.05067532
	78.1000	1	2		1.45907436	-0.05086665
	78.2000	1	2		1.45806865	-0.05113102
	78.3000	1	2		1.45707657	-0.05133458
	78.4000	1	2		1.45606973	-0.05169837
	78.5000	1	2		1.45507929	-0.05193287
	78.6000	1	2		1.45407614	-0.05228255
	78.7000	1	2		1.45307955	-0.05252854
	78.8000	1	2		1.45207467	-0.05263396
	78.9000	1	2		1.45108976	-0.05302305
	79.0000	1	2		1.45006950	-0.05327747
	79.1000	1	2		1.44908367	-0.05356665
	79.2000	1	2		1.44806884	-0.05386407
	79.3000	1	2		1.44708065	-0.05410025
	79.4000	1	2		1.44607064	-0.05416952
	79.5000	1	2		1.44508266	-0.05444171
	79.6000	1	2		1.44407245	-0.05474064
	79.7000	1	2		1.44308190	-0.05501841
	79.8000	1	2		1.44207701	-0.05517381
	79.9000	1	2		1.44108729	-0.05548477
	80.0000	1	2		1.44008035	-0.05576195
	80.1000	1	2		1.43908478	-0.05598124
	80.2000	1	2		1.43807436	-0.05627700
	80.3000	1	2		1.43709079	-0.05653847
	80.4000	1	2		1.43607238	-0.05681268
	80.5000	1	2		1.43508306	-0.05703358
	80.6000	1	2		1.43407950	-0.05737199
	80.7000	1	2		1.43308650	-0.05765093
	80.8000	1	2		1.43207444	-0.05784540
	80.9000	1	2		1.43108820	-0.05811935
	81.0000	1	2		1.43007573	-0.05841863
	81.1000	1	2		1.42908006	-0.05870473
	81.2000	1	2		1.42807200	-0.05880262
	81.3000	1	2		1.42709170	-0.05910623
	81.4000	1	2		1.42607216	-0.05956777
	81.5000	1	2		1.42508356	-0.05971763
	81.6000	1	2		1.42407867	-0.05997873
	81.7000	1	2		1.42308587	-0.06028027
	81.8000	1	2		1.42207043	-0.06076206
	81.9000	1	2		1.42108757	-0.06089400
	82.0000	1	2		1.42007019	-0.06110597
	82.1000	1	2		1.41908230	-0.06151263
	82.2000	1	2		1.41806943	-0.06161492
	82.3000	1	2		1.41707734	-0.06184031
	82.4000	1	2		1.41607123	-0.06241594
	82.5000	1	2		1.41508273	-0.06263181
	82.6000	1	2		1.41406883	-0.06279069
	82.7000	1	2		1.41307828	-0.06308002
	82.8000	1	2		1.41206755	-0.06358122
	82.9000	1	2		1.41107773	-0.06375217
	83.0000	1	2		1.41007284	-0.06385950
	83.1000	1	2		1.40907830	-0.06444567
	83.2000	1	2		1.40807269	-0.06445809
	83.3000	1	2		1.40708327	-0.06484855
	83.4000	1	2		1.40607040	-0.06522506
	83.5000	1	2		1.40508385	-0.06550188
	83.6000	1	2		1.40407148	-0.06576077
	83.7000	1	2		1.40307776	-0.06592613
	83.8000	1	2		1.40207185	-0.06631067
	83.9000	1	2		1.40108601	-0.06664594
	84.0000	1	2		1.40007262	-0.06694666
	84.1000	1	2		1.39907921	-0.06737882
	84.2000	1	2		1.39807658	-0.06760239
	84.3000	1	2		1.39708367	-0.06768463
	84.4000	1	2		1.39607479	-0.06792600
	84.5000	1	2		1.39508486	-0.06829296
	84.6000	1	2		1.39407721	-0.06848363
	84.7000	1	2		1.39308430	-0.06882072
	84.8000	1	2		1.39207358	-0.06914337
	84.9000	1	2		1.39108733	-0.06951334
	85.0000	1	2		1.39007773	-0.06990160
	85.1000	1	2		1.38908504	-0.07017646
	85.2000	1	2		1.38807554	-0.07041330
	85.3000	1	2		1.38708633	-0.07081423
	85.4000	1	2		1.38607335	-0.07095551
	85.5000	1	2		1.38508485	-0.07129846
	85.6000	1	2		1.38408027	-0.07149557
	85.7000	1	2		1.38308890	-0.07180712
	85.8000	1	2		1.38208023	-0.07204184
	85.9000	1	2		1.38108148	-0.07247263
	86.0000	1	2		1.38007875	-0.07270347
	86.1000	1	2		1.37908554	-0.07296191
	86.2000	1	2		1.37807287	-0.07321492
	86.3000	1	2		1.37708826	-0.07358633
	86.4000	1	2		1.37608040	-0.07391216
	86.5000	1	2		1.37509426	-0.07437572
	86.6000	1	2		1.37407975	-0.07468637
	86.7000	1	2		1.37308623	-0.07504308
	86.8000	1	2		1.37208021	-0.07535165
	86.9000	1	2		1.37108711	-0.07581850
	87.0000	1	2		1.37007904	-0.07601232
	87.1000	1	2		1.36908584	-0.07633687
	87.2000	1	2		1.36808023	-0.07677795
	87.3000	1	2		1.36709266	-0.07708689
	87.4000	1	2		1.36607947	-0.07747017
	87.5000	1	2		1.36509026	-0.07776943
	87.6000	1	2		1.36408014	-0.07810638
	87.7000	1	2		1.36309626	-0.07840970
	87.8000	1	2		1.36207867	-0.07869911
	87.9000	1	2		1.36109109	-0.07911172
	88.0000	1	2		1.36008149	-0.07933696
	88.1000	1	2		1.35909617	-0.07976544
	88.2000	1	2		1.35807540	-0.08011373
	88.3000	1	2		1.35708814	-0.08044416
	88.4000	1	2		1.35608018	-0.08073227
	88.5000	1	2		1.35508461	-0.08107436
	88.6000	1	2		1.35408034	-0.08139663
	88.7000	1	2		1.35309082	-0.08164854
	88.8000	1	2		1.35208398	-0.08193270
	88.9000	1	2		1.35108893	-0.08237013
	88.9980	1	2		1.35009859	-0.08283674
	89.0000	1	2		1.35007984	-0.08277073
	89.0010	1	2		1.35007072	-0.08272130
