# Supplementary material for: Hyaluronic Acid Enhances the Mechanical Properties of Tissue-Engineered Cartilage Constructs
Source: PLoS One. 2014 Dec 1;9(12):e113216. doi: 10.1371/journal.pone.0113216 (PMC4249877; doi:10.1371/journal.pone.0113216)
Supplement: Dataset S1 — Raw data from hydrogel constructs. Data on wet weight, dry weight, compressive modulus, DNA content, and GAG content are provided in a spreadsheet for all analysed hydrogel constructs. Additionally, raw data from mechanical compression tests (time, displacement, and load) are provided. (ZIP) [file pone.0113216.s004.zip › Data/Mechanical testing/Microtester/Day 1/G2 CF M1 ramp.csv]

G2 CF M1 15Dec2013
Notes	Time	Sequence	Block	Cycle	5800:Extension mm	5800:500N_Load_Cell N
Test Started : 12/15/2013 1:07:30 PM	4.0020	1	2		2.19943403	0.00076917
	4.0490	1	2		2.19978173	0.00059505
	4.1000	1	2		2.19944100	0.00054193
	4.2000	1	2		2.19815879	0.00053270
	4.3000	1	2		2.19704500	0.00058906
	4.4000	1	2		2.19600887	0.00064726
	4.5000	1	2		2.19497991	0.00055191
	4.6000	1	2		2.19397573	0.00061243
	4.7000	1	2		2.19297300	0.00061814
	4.8000	1	2		2.19198010	0.00054698
	4.9000	1	2		2.19097654	0.00070829
	5.0000	1	2		2.18999122	0.00060502
	5.1000	1	2		2.18898664	0.00059064
	5.2000	1	2		2.18797468	0.00049810
	5.3000	1	2		2.18697113	0.00085834
	5.4000	1	2		2.18598847	0.00048546
	5.4320	1	2		2.18566310	0.00091492
	5.5000	1	2		2.18498020	0.00053930
	5.6000	1	2		2.18398914	0.00058797
	5.7000	1	2		2.18297801	0.00041215
	5.8000	1	2		2.18197875	0.00070096
	5.9000	1	2		2.18098237	0.00056826
	6.0000	1	2		2.17998762	0.00059186
	6.1000	1	2		2.17897136	0.00046182
	6.2000	1	2		2.17796555	0.00049805
	6.3000	1	2		2.17696589	0.00061958
	6.4000	1	2		2.17597483	0.00065600
	6.5000	1	2		2.17496698	0.00062971
	6.6000	1	2		2.17397223	0.00048213
	6.7000	1	2		2.17296314	0.00072159
	6.8000	1	2		2.17198007	0.00053267
	6.9000	1	2		2.17098369	0.00048263
	7.0000	1	2		2.16998546	0.00045620
	7.1000	1	2		2.16898293	0.00049466
	7.2000	1	2		2.16798470	0.00052814
	7.3000	1	2		2.16697705	0.00050759
	7.4000	1	2		2.16598025	0.00055422
	7.5000	1	2		2.16498059	0.00049683
	7.6000	1	2		2.16398400	0.00050972
	7.7000	1	2		2.16297696	0.00051325
	7.8000	1	2		2.16197627	0.00053944
	7.9000	1	2		2.16096370	0.00058936
	8.0000	1	2		2.15998002	0.00049734
	8.1000	1	2		2.15897606	0.00051358
	8.2000	1	2		2.15798295	0.00047124
	8.3000	1	2		2.15697734	0.00050468
	8.4000	1	2		2.15598813	0.00038899
	8.5000	1	2		2.15498662	0.00055779
	8.6000	1	2		2.15398860	0.00041988
	8.7000	1	2		2.15298402	0.00049669
	8.8000	1	2		2.15198681	0.00041914
	8.9000	1	2		2.15098039	0.00045443
	9.0000	1	2		2.14997294	0.00054944
	9.1000	1	2		2.14897328	0.00048944
	9.2000	1	2		2.14798365	0.00046995
	9.3000	1	2		2.14697682	0.00048634
	9.4000	1	2		2.14597757	0.00050825
	9.5000	1	2		2.14498098	0.00057670
	9.6000	1	2		2.14398029	0.00041217
	9.7000	1	2		2.14298124	0.00051766
	9.8000	1	2		2.14197605	0.00055603
	9.9000	1	2		2.14098417	0.00059083
	10.0000	1	2		2.13999106	0.00048428
	10.1000	1	2		2.13899140	0.00055030
	10.2000	1	2		2.13797862	0.00060065
	10.3000	1	2		2.13698572	0.00037998
	10.4000	1	2		2.13598442	0.00046178
	10.5000	1	2		2.13498230	0.00044115
	10.6000	1	2		2.13398100	0.00053696
	10.7000	1	2		2.13298441	0.00047695
	10.8000	1	2		2.13198659	0.00042540
	10.9000	1	2		2.13098098	0.00047533
	11.0000	1	2		2.12998501	0.00052409
	11.1000	1	2		2.12897141	0.00043103
	11.2000	1	2		2.12797626	0.00033516
	11.3000	1	2		2.12697147	0.00040797
	11.4000	1	2		2.12597652	0.00034566
	11.5000	1	2		2.12497235	0.00033671
	11.6000	1	2		2.12399502	0.00038662
	11.7000	1	2		2.12298532	0.00034187
	11.8000	1	2		2.12198381	0.00049829
	11.9000	1	2		2.12098702	0.00029166
	12.0000	1	2		2.11998776	0.00039439
	12.1000	1	2		2.11898359	0.00026690
	12.2000	1	2		2.11798987	0.00035014
	12.3000	1	2		2.11698427	0.00037242
	12.4000	1	2		2.11599096	0.00035489
	12.5000	1	2		2.11498310	0.00052346
	12.6000	1	2		2.11398794	0.00036337
	12.7000	1	2		2.11297639	0.00038515
	12.8000	1	2		2.11198964	0.00032552
	12.9000	1	2		2.11098014	0.00044036
	13.0000	1	2		2.10998437	0.00035468
	13.1000	1	2		2.10898696	0.00039973
	13.2000	1	2		2.10798730	0.00044493
	13.3000	1	2		2.10697903	0.00033615
	13.4000	1	2		2.10599617	0.00044040
	13.5000	1	2		2.10498032	0.00032445
	13.6000	1	2		2.10398680	0.00033794
	13.7000	1	2		2.10297567	0.00024204
	13.8000	1	2		2.10198625	0.00026696
	13.9000	1	2		2.10098822	0.00042742
	14.0000	1	2		2.09998364	0.00030891
	14.1000	1	2		2.09898316	0.00039366
	14.2000	1	2		2.09798350	0.00037899
	14.3000	1	2		2.09698547	0.00045341
	14.4000	1	2		2.09598602	0.00033447
	14.5000	1	2		2.09497611	0.00031571
	14.6000	1	2		2.09397849	0.00037399
	14.7000	1	2		2.09298662	0.00032359
	14.8000	1	2		2.09198859	0.00037657
	14.9000	1	2		2.09097766	0.00034657
	15.0000	1	2		2.08998537	0.00031357
	15.1000	1	2		2.08898776	0.00021833
	15.2000	1	2		2.08798584	0.00026926
	15.3000	1	2		2.08698147	0.00047351
	15.4000	1	2		2.08598754	0.00028499
	15.5000	1	2		2.08498337	0.00030962
	15.6000	1	2		2.08397961	0.00043270
	15.7000	1	2		2.08297257	0.00033057
	15.8000	1	2		2.08198069	0.00024114
	15.9000	1	2		2.08098431	0.00034196
	16.0000	1	2		2.07997420	0.00027432
	16.1000	1	2		2.07896839	0.00028194
	16.2000	1	2		2.07797774	0.00027435
	16.3000	1	2		2.07697951	0.00032044
	16.4000	1	2		2.07598046	0.00031128
	16.5000	1	2		2.07497793	0.00027656
	16.6000	1	2		2.07397806	0.00039826
	16.7000	1	2		2.07297533	0.00028666
	16.8000	1	2		2.07198755	0.00014704
	16.9000	1	2		2.07097784	0.00028596
	17.0000	1	2		2.06999273	0.00017068
	17.1000	1	2		2.06897647	0.00033414
	17.2000	1	2		2.06798234	0.00025078
	17.3000	1	2		2.06697509	0.00017482
	17.4000	1	2		2.06598650	0.00022478
	17.5000	1	2		2.06497864	0.00023753
	17.6000	1	2		2.06398922	0.00029601
	17.7000	1	2		2.06297521	0.00018521
	17.8000	1	2		2.06198989	0.00024200
	17.9000	1	2		2.06097732	0.00027641
	18.0000	1	2		2.05998176	0.00024470
	18.1000	1	2		2.05897718	0.00021225
	18.2000	1	2		2.05797628	0.00029969
	18.3000	1	2		2.05697396	0.00035177
	18.4000	1	2		2.05598454	0.00026409
	18.5000	1	2		2.05498139	0.00035075
	18.6000	1	2		2.05398829	0.00020569
	18.7000	1	2		2.05297920	0.00025569
	18.8000	1	2		2.05198425	0.00018779
	18.9000	1	2		2.05097598	0.00022809
	19.0000	1	2		2.04998697	0.00029571
	19.1000	1	2		2.04898833	0.00018935
	19.2000	1	2		2.04798068	0.00018296
	19.3000	1	2		2.04697138	0.00018768
	19.4000	1	2		2.04599037	0.00014128
	19.5000	1	2		2.04498743	0.00018372
	19.6000	1	2		2.04399227	0.00012314
	19.7000	1	2		2.04298298	0.00024162
	19.8000	1	2		2.04199315	0.00021706
	19.9000	1	2		2.04099308	0.00029230
	20.0000	1	2		2.03999198	0.00026135
	20.1000	1	2		2.03899518	0.00026781
	20.2000	1	2		2.03798302	0.00013599
	20.3000	1	2		2.03699156	0.00019728
	20.4000	1	2		2.03599804	0.00022470
	20.5000	1	2		2.03498608	0.00019402
	20.6000	1	2		2.03399953	0.00034404
	20.7000	1	2		2.03299126	0.00018159
	20.8000	1	2		2.03199406	0.00024801
	20.9000	1	2		2.03098845	0.00011416
	21.0000	1	2		2.02997937	0.00011763
	21.1000	1	2		2.02898196	0.00028037
	21.2000	1	2		2.02799090	0.00019860
	21.3000	1	2		2.02698775	0.00024019
	21.4000	1	2		2.02599075	0.00017362
	21.5000	1	2		2.02498576	0.00011175
	21.6000	1	2		2.02399307	0.00016144
	21.7000	1	2		2.02298767	0.00002038
	21.8000	1	2		2.02199169	0.00017521
	21.9000	1	2		2.02098424	0.00009254
	22.0000	1	2		2.01998827	0.00024382
	22.1000	1	2		2.01898943	0.00019527
	22.2000	1	2		2.01799038	0.00026085
	22.3000	1	2		2.01698703	0.00022735
	22.4000	1	2		2.01599679	0.00016163
	22.5000	1	2		2.01498852	0.00016595
	22.6000	1	2		2.01399603	0.00018687
	22.7000	1	2		2.01298981	0.00024405
	22.8000	1	2		2.01199015	0.00001727
	22.9000	1	2		2.01098782	0.00016442
	23.0000	1	2		2.00999656	0.00018044
	23.1000	1	2		2.00899689	0.00009069
	23.2000	1	2		2.00800030	0.00004580
	23.3000	1	2		2.00700207	0.00025770
	23.4000	1	2		2.00599749	0.00015009
	23.5000	1	2		2.00499722	0.00003404
	23.6000	1	2		2.00400288	-0.00001697
	23.7000	1	2		2.00299400	0.00019685
	23.8000	1	2		2.00200151	0.00008882
	23.9000	1	2		2.00099160	0.00007615
	24.0000	1	2		2.00000259	0.00026882
	24.1000	1	2		1.99900006	0.00011745
	24.2000	1	2		1.99800490	0.00009594
	24.3000	1	2		1.99700155	0.00007357
	24.4000	1	2		1.99599308	0.00015806
	24.5000	1	2		1.99498563	0.00016435
	24.6000	1	2		1.99399170	0.00015123
	24.7000	1	2		1.99298958	0.00001940
	24.8000	1	2		1.99199607	0.00011384
	24.9000	1	2		1.99098780	0.00004056
	25.0000	1	2		1.98999428	0.00010923
	25.1000	1	2		1.98899277	0.00012442
	25.2000	1	2		1.98799495	0.00008781
	25.3000	1	2		1.98698238	0.00002749
	25.4000	1	2		1.98600259	0.00008088
	25.5000	1	2		1.98500273	0.00008399
	25.6000	1	2		1.98401023	0.00003145
	25.7000	1	2		1.98299418	0.00009012
	25.8000	1	2		1.98200394	0.00005822
	25.9000	1	2		1.98099444	0.00006485
	26.0000	1	2		1.97999540	-0.00007419
	26.1000	1	2		1.97898405	0.00016893
	26.2000	1	2		1.97798521	-0.00000037
	26.3000	1	2		1.97698534	0.00003000
	26.4000	1	2		1.97598978	0.00010391
	26.5000	1	2		1.97499339	0.00007219
	26.6000	1	2		1.97399414	0.00001054
	26.7000	1	2		1.97298751	0.00011140
	26.8000	1	2		1.97199256	0.00009141
	26.9000	1	2		1.97099064	0.00009632
	27.0000	1	2		1.96999057	0.00001821
	27.1000	1	2		1.96899173	0.00005356
	27.2000	1	2		1.96799329	0.00016680
	27.3000	1	2		1.96698769	0.00006365
	27.4000	1	2		1.96599253	0.00007679
	27.5000	1	2		1.96498836	0.00007440
	27.6000	1	2		1.96399259	-0.00004516
	27.7000	1	2		1.96299375	0.00007418
	27.8000	1	2		1.96199224	-0.00001870
	27.9000	1	2		1.96099483	0.00010902
	28.0000	1	2		1.96000726	0.00002927
	28.1000	1	2		1.95899202	0.00006220
	28.2000	1	2		1.95799666	0.00009072
	28.3000	1	2		1.95699905	-0.00001456
	28.4000	1	2		1.95600164	0.00001580
	28.5000	1	2		1.95500218	-0.00005806
	28.6000	1	2		1.95400088	0.00004901
	28.7000	1	2		1.95299732	-0.00005935
	28.8000	1	2		1.95199971	0.00006096
	28.9000	1	2		1.95099185	0.00000639
	29.0000	1	2		1.94999526	0.00005524
	29.1000	1	2		1.94899437	-0.00005855
	29.2000	1	2		1.94800085	0.00017849
	29.3000	1	2		1.94698705	0.00000404
	29.4000	1	2		1.94599538	-0.00005794
	29.5000	1	2		1.94499223	0.00008528
	29.6000	1	2		1.94398724	0.00002828
	29.7000	1	2		1.94298963	0.00004018
	29.8000	1	2		1.94199263	0.00000926
	29.9000	1	2		1.94099625	0.00007785
	30.0000	1	2		1.94000232	0.00000394
	30.1000	1	2		1.93899200	-0.00010320
	30.2000	1	2		1.93799890	0.00002194
	30.3000	1	2		1.93699370	-0.00002057
	30.4000	1	2		1.93599936	0.00009105
	30.5000	1	2		1.93499560	0.00004670
	30.6000	1	2		1.93400024	0.00003870
	30.7000	1	2		1.93300488	-0.00000785
	30.8000	1	2		1.93200727	-0.00009507
	30.9000	1	2		1.93099101	0.00001030
	31.0000	1	2		1.92999708	0.00004221
	31.1000	1	2		1.92900152	-0.00005722
	31.2000	1	2		1.92800165	-0.00005108
	31.3000	1	2		1.92699461	0.00006131
	31.4000	1	2		1.92599843	-0.00002994
	31.5000	1	2		1.92499467	-0.00006209
	31.6000	1	2		1.92400279	-0.00007814
	31.7000	1	2		1.92300149	-0.00001668
	31.8000	1	2		1.92199835	0.00005656
	31.9000	1	2		1.92100135	-0.00008533
	32.0000	1	2		1.91999738	-0.00000055
	32.1000	1	2		1.91900325	-0.00002596
	32.2000	1	2		1.91800338	-0.00007216
	32.3000	1	2		1.91700044	-0.00001918
	32.4000	1	2		1.91600016	0.00005084
	32.5000	1	2		1.91500050	0.00001416
	32.6000	1	2		1.91399940	-0.00004217
	32.7000	1	2		1.91300322	0.00002921
	32.8000	1	2		1.91200049	0.00000488
	32.9000	1	2		1.91100205	-0.00008687
	33.0000	1	2		1.90999788	0.00001476
	33.1000	1	2		1.90900109	-0.00008654
	33.2000	1	2		1.90800163	-0.00004825
	33.3000	1	2		1.90700422	-0.00000739
	33.4000	1	2		1.90600312	-0.00004445
	33.5000	1	2		1.90500510	-0.00004811
	33.6000	1	2		1.90400503	-0.00007000
	33.7000	1	2		1.90300331	-0.00008812
	33.8000	1	2		1.90200263	0.00010898
	33.9000	1	2		1.90100050	-0.00006808
	34.0000	1	2		1.89999859	-0.00000200
	34.1000	1	2		1.89899770	-0.00011920
	34.2000	1	2		1.89800397	0.00000309
	34.3000	1	2		1.89699591	0.00006896
	34.4000	1	2		1.89600977	-0.00003811
	34.5000	1	2		1.89499617	-0.00009751
	34.6000	1	2		1.89400266	-0.00001239
	34.7000	1	2		1.89299828	0.00013581
	34.8000	1	2		1.89200763	-0.00000566
	34.9000	1	2		1.89100613	-0.00010406
	35.0000	1	2		1.89000913	-0.00007354
	35.1000	1	2		1.88900106	0.00005182
	35.2000	1	2		1.88800980	-0.00008729
	35.3000	1	2		1.88700768	-0.00007270
	35.4000	1	2		1.88600249	0.00001709
	35.5000	1	2		1.88500344	0.00001642
	35.6000	1	2		1.88400931	-0.00015305
	35.7000	1	2		1.88300001	0.00001573
	35.8000	1	2		1.88200629	-0.00000852
	35.9000	1	2		1.88100601	-0.00000764
	36.0000	1	2		1.88000738	0.00000081
	36.1000	1	2		1.87900095	-0.00002256
	36.2000	1	2		1.87800641	0.00003401
	36.3000	1	2		1.87700921	-0.00003732
	36.4000	1	2		1.87600463	0.00000200
	36.5000	1	2		1.87501111	-0.00002366
	36.6000	1	2		1.87400714	-0.00011791
	36.7000	1	2		1.87300318	-0.00010268
	36.8000	1	2		1.87201028	-0.00009384
	36.9000	1	2		1.87100979	-0.00001246
	37.0000	1	2		1.87000644	-0.00009010
	37.1000	1	2		1.86901088	0.00000502
	37.2000	1	2		1.86801081	-0.00014572
	37.3000	1	2		1.86701811	-0.00001795
	37.4000	1	2		1.86601148	-0.00002365
	37.5000	1	2		1.86500587	-0.00004956
	37.6000	1	2		1.86401441	-0.00006774
	37.7000	1	2		1.86301290	-0.00003361
	37.8000	1	2		1.86200381	-0.00014418
	37.9000	1	2		1.86100149	0.00005329
	38.0000	1	2		1.86000674	-0.00008559
	38.1000	1	2		1.85900605	-0.00008182
	38.2000	1	2		1.85800516	-0.00009261
	38.3000	1	2		1.85701328	-0.00008392
	38.4000	1	2		1.85601198	-0.00003455
	38.5000	1	2		1.85501129	-0.00010643
	38.6000	1	2		1.85401327	-0.00010325
	38.7000	1	2		1.85301361	-0.00006278
	38.8000	1	2		1.85201292	-0.00006832
	38.9000	1	2		1.85101305	-0.00016287
	39.0000	1	2		1.85000970	-0.00015015
	39.1000	1	2		1.84901557	-0.00002748
	39.2000	1	2		1.84801529	-0.00014890
	39.3000	1	2		1.84700928	-0.00021826
	39.4000	1	2		1.84601043	-0.00009045
	39.5000	1	2		1.84500872	-0.00019334
	39.6000	1	2		1.84401316	-0.00023237
	39.7000	1	2		1.84300591	-0.00021724
	39.8000	1	2		1.84200789	-0.00013208
	39.9000	1	2		1.84100843	-0.00022431
	40.0000	1	2		1.84001266	-0.00032816
	40.1000	1	2		1.83901464	-0.00010253
	40.2000	1	2		1.83801292	-0.00009378
	40.3000	1	2		1.83700814	-0.00021955
	40.4000	1	2		1.83601483	-0.00028800
	40.5000	1	2		1.83501086	-0.00020662
	40.6000	1	2		1.83401181	-0.00021477
	40.7000	1	2		1.83300908	-0.00020262
	40.8000	1	2		1.83201331	-0.00011271
	40.9000	1	2		1.83101241	-0.00023826
	41.0000	1	2		1.83001378	-0.00027864
	41.1000	1	2		1.82901001	-0.00025341
	41.2000	1	2		1.82801076	-0.00014940
	41.3000	1	2		1.82700823	-0.00029085
	41.4000	1	2		1.82601307	-0.00019349
	41.5000	1	2		1.82500911	-0.00029167
	41.6000	1	2		1.82401436	-0.00023538
	41.7000	1	2		1.82301224	-0.00024362
	41.8000	1	2		1.82201278	-0.00023791
	41.9000	1	2		1.82101333	-0.00021196
	42.0000	1	2		1.82001735	-0.00025400
	42.1000	1	2		1.81901113	-0.00023896
	42.2000	1	2		1.81801434	-0.00020429
	42.3000	1	2		1.81701037	-0.00029613
	42.4000	1	2		1.81600968	-0.00033680
	42.5000	1	2		1.81500244	-0.00036845
	42.6000	1	2		1.81400831	-0.00028273
	42.7000	1	2		1.81301377	-0.00025828
	42.8000	1	2		1.81200898	-0.00027956
	42.9000	1	2		1.81100707	-0.00022795
	43.0000	1	2		1.81000884	-0.00040871
	43.1000	1	2		1.80901450	-0.00037521
	43.2000	1	2		1.80801238	-0.00046263
	43.3000	1	2		1.80701825	-0.00042127
	43.4000	1	2		1.80600957	-0.00049367
	43.5000	1	2		1.80501216	-0.00046453
	43.6000	1	2		1.80401045	-0.00041770
	43.7000	1	2		1.80301632	-0.00050426
	43.8000	1	2		1.80202116	-0.00050150
	43.9000	1	2		1.80101023	-0.00050814
	44.0000	1	2		1.80001979	-0.00051932
	44.1000	1	2		1.79901439	-0.00059692
	44.2000	1	2		1.79801882	-0.00048635
	44.3000	1	2		1.79702100	-0.00052768
	44.4000	1	2		1.79602093	-0.00052103
	44.5000	1	2		1.79501451	-0.00052467
	44.6000	1	2		1.79402345	-0.00043634
	44.7000	1	2		1.79302153	-0.00065660
	44.8000	1	2		1.79201920	-0.00063851
	44.9000	1	2		1.79101770	-0.00061598
	45.0000	1	2		1.79001045	-0.00065858
	45.1000	1	2		1.78901899	-0.00073990
	45.2000	1	2		1.78801236	-0.00079220
	45.3000	1	2		1.78701044	-0.00070543
	45.4000	1	2		1.78601672	-0.00076754
	45.5000	1	2		1.78501542	-0.00081983
	45.6000	1	2		1.78401924	-0.00079186
	45.7000	1	2		1.78300994	-0.00078104
	45.8000	1	2		1.78201438	-0.00086122
	45.9000	1	2		1.78101943	-0.00093229
	46.0000	1	2		1.78001997	-0.00092411
	46.1000	1	2		1.77902113	-0.00095889
	46.2000	1	2		1.77802003	-0.00092751
	46.3000	1	2		1.77701074	-0.00100613
	46.4000	1	2		1.77601292	-0.00102410
	46.5000	1	2		1.77500793	-0.00104737
	46.6000	1	2		1.77401359	-0.00110068
	46.7000	1	2		1.77301290	-0.00115262
	46.8000	1	2		1.77200873	-0.00113945
	46.9000	1	2		1.77101030	-0.00126347
	47.0000	1	2		1.77001473	-0.00120994
	47.1000	1	2		1.76901774	-0.00117421
	47.2000	1	2		1.76801705	-0.00134390
	47.3000	1	2		1.76702046	-0.00133351
	47.4000	1	2		1.76601875	-0.00133594
	47.5000	1	2		1.76501478	-0.00147760
	47.6000	1	2		1.76402106	-0.00152027
	47.7000	1	2		1.76302140	-0.00146697
	47.8000	1	2		1.76202194	-0.00141267
	47.9000	1	2		1.76101920	-0.00172205
	48.0000	1	2		1.76001933	-0.00186539
	48.1000	1	2		1.75901947	-0.00175702
	48.2000	1	2		1.75801898	-0.00187054
	48.3000	1	2		1.75701317	-0.00196866
	48.4000	1	2		1.75602539	-0.00203069
	48.5000	1	2		1.75501446	-0.00194504
	48.6000	1	2		1.75401705	-0.00215505
	48.7000	1	2		1.75301985	-0.00232176
	48.8000	1	2		1.75202490	-0.00222972
	48.9000	1	2		1.75101888	-0.00235493
	49.0000	1	2		1.75001615	-0.00242298
	49.1000	1	2		1.74902345	-0.00253825
	49.2000	1	2		1.74802379	-0.00248116
	49.3000	1	2		1.74701941	-0.00275720
	49.4000	1	2		1.74602159	-0.00283889
	49.5000	1	2		1.74501455	-0.00283373
	49.6000	1	2		1.74402042	-0.00297864
	49.7000	1	2		1.74301728	-0.00303758
	49.8000	1	2		1.74201659	-0.00325081
	49.9000	1	2		1.74102020	-0.00326345
	50.0000	1	2		1.74002218	-0.00341753
	50.1000	1	2		1.73901965	-0.00355826
	50.2000	1	2		1.73801814	-0.00358021
	50.3000	1	2		1.73701786	-0.00363464
	50.4000	1	2		1.73602496	-0.00387480
	50.5000	1	2		1.73501915	-0.00388879
	50.6000	1	2		1.73401416	-0.00389898
	50.7000	1	2		1.73302065	-0.00416378
	50.8000	1	2		1.73202508	-0.00423080
	50.9000	1	2		1.73102193	-0.00434765
	51.0000	1	2		1.73002248	-0.00443116
	51.1000	1	2		1.72902056	-0.00458742
	51.2000	1	2		1.72802110	-0.00477126
	51.3000	1	2		1.72701652	-0.00495368
	51.4000	1	2		1.72601829	-0.00503700
	51.5000	1	2		1.72502293	-0.00527825
	51.6000	1	2		1.72401856	-0.00527731
	51.7000	1	2		1.72301725	-0.00543309
	51.8000	1	2		1.72201964	-0.00549036
	51.9000	1	2		1.72102428	-0.00573788
	52.0000	1	2		1.72002421	-0.00586480
	52.1000	1	2		1.71902352	-0.00601945
	52.2000	1	2		1.71801945	-0.00625832
	52.3000	1	2		1.71702471	-0.00638114
	52.4000	1	2		1.71602678	-0.00660511
	52.5000	1	2		1.71502313	-0.00670258
	52.6000	1	2		1.71402121	-0.00689137
	52.7000	1	2		1.71302493	-0.00708054
	52.8000	1	2		1.71202485	-0.00713594
	52.9000	1	2		1.71101935	-0.00740525
	53.0000	1	2		1.71002819	-0.00751323
	53.1000	1	2		1.70902433	-0.00781219
	53.2000	1	2		1.70802303	-0.00780870
	53.3000	1	2		1.70702654	-0.00801817
	53.4000	1	2		1.70601930	-0.00828475
	53.5000	1	2		1.70502383	-0.00838788
	53.6000	1	2		1.70401976	-0.00857681
	53.7000	1	2		1.70301723	-0.00874422
	53.8000	1	2		1.70202198	-0.00890109
	53.9000	1	2		1.70102170	-0.00916857
	54.0000	1	2		1.70002695	-0.00930851
	54.1000	1	2		1.69902042	-0.00952697
	54.2000	1	2		1.69802476	-0.00970171
	54.3000	1	2		1.69702684	-0.00984685
	54.4000	1	2		1.69602512	-0.00991644
	54.5000	1	2		1.69502249	-0.01021925
	54.6000	1	2		1.69402047	-0.01038847
	54.7000	1	2		1.69301773	-0.01066944
	54.8000	1	2		1.69202504	-0.01064940
	54.9000	1	2		1.69101441	-0.01106513
	55.0000	1	2		1.69002346	-0.01098703
	55.1000	1	2		1.68901918	-0.01129248
	55.2000	1	2		1.68802700	-0.01147981
	55.3000	1	2		1.68702447	-0.01174481
	55.4000	1	2		1.68603177	-0.01189391
	55.5000	1	2		1.68501152	-0.01207297
	55.6000	1	2		1.68402015	-0.01240499
	55.7000	1	2		1.68302500	-0.01239246
	55.8000	1	2		1.68203169	-0.01264538
	55.9000	1	2		1.68103100	-0.01284585
	56.0000	1	2		1.68003840	-0.01295641
	56.1000	1	2		1.67902327	-0.01318872
	56.2000	1	2		1.67803385	-0.01333911
	56.3000	1	2		1.67702978	-0.01360279
	56.4000	1	2		1.67602910	-0.01380042
	56.5000	1	2		1.67503097	-0.01411235
	56.6000	1	2		1.67403069	-0.01420377
	56.7000	1	2		1.67302980	-0.01434777
	56.8000	1	2		1.67203014	-0.01466590
	56.9000	1	2		1.67094135	-0.01471649
	57.0000	1	2		1.67003470	-0.01498473
	57.1000	1	2		1.66903084	-0.01520747
	57.2000	1	2		1.66803671	-0.01534496
	57.3000	1	2		1.66703500	-0.01560620
	57.4000	1	2		1.66602560	-0.01574942
	57.5000	1	2		1.66502615	-0.01605507
	57.6000	1	2		1.66403417	-0.01615603
	57.7000	1	2		1.66302262	-0.01630512
	57.8000	1	2		1.66203658	-0.01656772
	57.9000	1	2		1.66103845	-0.01684768
	58.0000	1	2		1.66004340	-0.01693496
	58.1000	1	2		1.65904179	-0.01718596
	58.2000	1	2		1.65804049	-0.01739783
	58.3000	1	2		1.65704154	-0.01767672
	58.4000	1	2		1.65604291	-0.01777182
	58.5000	1	2		1.65503638	-0.01806468
	58.6000	1	2		1.65405290	-0.01828741
	58.7000	1	2		1.65304494	-0.01842414
	58.8000	1	2		1.65204897	-0.01863709
	58.9000	1	2		1.65103947	-0.01882904
	59.0000	1	2		1.65004872	-0.01912190
	59.1000	1	2		1.64904393	-0.01922824
	59.2000	1	2		1.64804734	-0.01952730
	59.3000	1	2		1.64704051	-0.01966528
	59.4000	1	2		1.64605673	-0.01985504
	59.5000	1	2		1.64504733	-0.02006912
	59.6000	1	2		1.64404521	-0.02036670
	59.7000	1	2		1.64303878	-0.02061844
	59.8000	1	2		1.64204516	-0.02072720
	59.9000	1	2		1.64103802	-0.02100521
	60.0000	1	2		1.64004481	-0.02122929
	60.1000	1	2		1.63903204	-0.02143438
	60.2000	1	2		1.63804139	-0.02158312
	60.3000	1	2		1.63704255	-0.02176129
	60.4000	1	2		1.63605333	-0.02211641
	60.5000	1	2		1.63503103	-0.02229490
	60.6000	1	2		1.63404192	-0.02237836
	60.7000	1	2		1.63303949	-0.02276264
	60.8000	1	2		1.63204761	-0.02285444
	60.9000	1	2		1.63103709	-0.02305512
	61.0000	1	2		1.63005331	-0.02332759
	61.1000	1	2		1.62904278	-0.02356093
	61.2000	1	2		1.62803923	-0.02379016
	61.3000	1	2		1.62703700	-0.02402175
	61.4000	1	2		1.62604226	-0.02417154
	61.5000	1	2		1.62503942	-0.02442908
	61.6000	1	2		1.62404232	-0.02472741
	61.7000	1	2		1.62303180	-0.02489427
	61.8000	1	2		1.62204258	-0.02515336
	61.9000	1	2		1.62103554	-0.02536344
	62.0000	1	2		1.62004971	-0.02561331
	62.1000	1	2		1.61904052	-0.02580127
	62.2000	1	2		1.61804567	-0.02609618
	62.3000	1	2		1.61704775	-0.02611951
	62.4000	1	2		1.61604911	-0.02650444
	62.5000	1	2		1.61504166	-0.02667057
	62.6000	1	2		1.61404661	-0.02687824
	62.7000	1	2		1.61303721	-0.02723644
	62.8000	1	2		1.61204964	-0.02730825
	62.9000	1	2		1.61103359	-0.02763701
	63.0000	1	2		1.61004417	-0.02796198
	63.1000	1	2		1.60903795	-0.02812718
	63.2000	1	2		1.60804238	-0.02840278
	63.3000	1	2		1.60703504	-0.02849583
	63.4000	1	2		1.60604900	-0.02882355
	63.5000	1	2		1.60503950	-0.02890511
	63.6000	1	2		1.60404178	-0.02933877
	63.7000	1	2		1.60304017	-0.02946358
	63.8000	1	2		1.60205547	-0.02974966
	63.9000	1	2		1.60104013	-0.03004565
	64.0000	1	2		1.60004282	-0.03014533
	64.1000	1	2		1.59903497	-0.03042441
	64.2000	1	2		1.59805323	-0.03058619
	64.3000	1	2		1.59704384	-0.03080015
	64.4000	1	2		1.59604899	-0.03102440
	64.5000	1	2		1.59504666	-0.03139160
	64.6000	1	2		1.59405007	-0.03165194
	64.7000	1	2		1.59303729	-0.03182689
	64.8000	1	2		1.59204450	-0.03209081
	64.9000	1	2		1.59103735	-0.03227287
	65.0000	1	2		1.59005623	-0.03264545
	65.1000	1	2		1.58904336	-0.03276850
	65.2000	1	2		1.58804502	-0.03307106
	65.3000	1	2		1.58704126	-0.03333827
	65.4000	1	2		1.58604201	-0.03356722
	65.5000	1	2		1.58504235	-0.03392202
	65.6000	1	2		1.58404688	-0.03404503
	65.7000	1	2		1.58304425	-0.03434775
	65.8000	1	2		1.58204817	-0.03453528
	65.9000	1	2		1.58104615	-0.03489633
	66.0000	1	2		1.58004711	-0.03498487
	66.1000	1	2		1.57904232	-0.03531619
	66.2000	1	2		1.57804716	-0.03567060
	66.3000	1	2		1.57704228	-0.03573654
	66.4000	1	2		1.57604548	-0.03610041
	66.5000	1	2		1.57503875	-0.03628857
	66.6000	1	2		1.57404216	-0.03665339
	66.7000	1	2		1.57304158	-0.03682838
	66.8000	1	2		1.57204304	-0.03711601
	66.9000	1	2		1.57103805	-0.03737239
	67.0000	1	2		1.57004115	-0.03763793
	67.1000	1	2		1.56904159	-0.03799170
	67.2000	1	2		1.56804439	-0.03825160
	67.3000	1	2		1.56704032	-0.03856943
	67.4000	1	2		1.56604455	-0.03870726
	67.5000	1	2		1.56504632	-0.03896299
	67.6000	1	2		1.56404358	-0.03929237
	67.7000	1	2		1.56304105	-0.03943981
	67.8000	1	2		1.56205686	-0.03978051
	67.9000	1	2		1.56104142	-0.04016207
	68.0000	1	2		1.56004934	-0.04033826
	68.1000	1	2		1.55904527	-0.04061702
	68.2000	1	2		1.55805042	-0.04082088
	68.3000	1	2		1.55704461	-0.04113766
	68.4000	1	2		1.55604792	-0.04124905
	68.5000	1	2		1.55504365	-0.04167442
	68.6000	1	2		1.55405587	-0.04192187
	68.7000	1	2		1.55305252	-0.04222860
	68.8000	1	2		1.55205255	-0.04251821
	68.9000	1	2		1.55104930	-0.04273097
	69.0000	1	2		1.55006060	-0.04307648
	69.1000	1	2		1.54905571	-0.04321856
	69.2000	1	2		1.54805594	-0.04351838
	69.3000	1	2		1.54705495	-0.04382850
	69.4000	1	2		1.54605682	-0.04410988
	69.5000	1	2		1.54506720	-0.04437943
	69.6000	1	2		1.54406333	-0.04487037
	69.7000	1	2		1.54305865	-0.04510114
	69.8000	1	2		1.54206083	-0.04524783
	69.9000	1	2		1.54105256	-0.04556356
	70.0000	1	2		1.54006817	-0.04586158
	70.1000	1	2		1.53905897	-0.04610031
	70.2000	1	2		1.53806587	-0.04637556
	70.3000	1	2		1.53706559	-0.04676577
	70.4000	1	2		1.53605701	-0.04697470
	70.5000	1	2		1.53505571	-0.04718968
	70.6000	1	2		1.53406445	-0.04750291
	70.7000	1	2		1.53306745	-0.04774020
	70.8000	1	2		1.53206902	-0.04795858
	70.9000	1	2		1.53106321	-0.04822699
	71.0000	1	2		1.53005852	-0.04853062
	71.1000	1	2		1.52905671	-0.04874117
	71.2000	1	2		1.52805694	-0.04902328
	71.3000	1	2		1.52705882	-0.04928172
	71.4000	1	2		1.52607104	-0.04974897
	71.5000	1	2		1.52505775	-0.04985841
	71.6000	1	2		1.52406946	-0.05012945
	71.7000	1	2		1.52305566	-0.05059512
	71.8000	1	2		1.52206522	-0.05089432
	71.9000	1	2		1.52105777	-0.05110390
	72.0000	1	2		1.52006446	-0.05148779
	72.1000	1	2		1.51906223	-0.05184603
	72.2000	1	2		1.51806902	-0.05220430
	72.3000	1	2		1.51705717	-0.05238102
	72.4000	1	2		1.51606283	-0.05275729
	72.5000	1	2		1.51506194	-0.05313236
	72.6000	1	2		1.51406289	-0.05328725
	72.7000	1	2		1.51305995	-0.05362816
	72.8000	1	2		1.51206357	-0.05405125
	72.9000	1	2		1.51105642	-0.05425991
	73.0000	1	2		1.51006926	-0.05452530
	73.1000	1	2		1.50906417	-0.05488992
	73.2000	1	2		1.50806368	-0.05508213
	73.3000	1	2		1.50705777	-0.05539918
	73.4000	1	2		1.50606354	-0.05563775
	73.5000	1	2		1.50505568	-0.05602998
	73.6000	1	2		1.50406893	-0.05637271
	73.7000	1	2		1.50305492	-0.05651638
	73.8000	1	2		1.50206294	-0.05701299
	73.9000	1	2		1.50106656	-0.05721929
	74.0000	1	2		1.50006279	-0.05760565
	74.1000	1	2		1.49906129	-0.05776130
	74.2000	1	2		1.49807525	-0.05804150
	74.3000	1	2		1.49706463	-0.05836832
	74.4000	1	2		1.49606681	-0.05863788
	74.5000	1	2		1.49505997	-0.05893027
	74.6000	1	2		1.49406461	-0.05927580
	74.7000	1	2		1.49306474	-0.05958989
	74.8000	1	2		1.49207010	-0.05979787
	74.9000	1	2		1.49106255	-0.06027575
	75.0000	1	2		1.49006657	-0.06047018
	75.1000	1	2		1.48906292	-0.06079385
	75.2000	1	2		1.48807001	-0.06110594
	75.3000	1	2		1.48705611	-0.06145919
	75.4000	1	2		1.48606434	-0.06184604
	75.5000	1	2		1.48505689	-0.06205486
	75.6000	1	2		1.48406808	-0.06244966
	75.7000	1	2		1.48305828	-0.06279689
	75.8000	1	2		1.48207613	-0.06302021
	75.9000	1	2		1.48105926	-0.06340194
	76.0000	1	2		1.48007107	-0.06375274
	76.1000	1	2		1.47906065	-0.06410864
	76.2000	1	2		1.47806734	-0.06448650
	76.3000	1	2		1.47705979	-0.06476704
	76.4000	1	2		1.47607355	-0.06511333
	76.5000	1	2		1.47506866	-0.06542734
	76.6000	1	2		1.47406469	-0.06571507
	76.7000	1	2		1.47306349	-0.06608210
	76.8000	1	2		1.47206885	-0.06629521
	76.9000	1	2		1.47105689	-0.06665089
	77.0000	1	2		1.47007465	-0.06696034
	77.1000	1	2		1.46906177	-0.06715675
	77.2000	1	2		1.46806313	-0.06755861
	77.3000	1	2		1.46706357	-0.06781225
	77.4000	1	2		1.46606985	-0.06803846
	77.5000	1	2		1.46506578	-0.06835998
	77.6000	1	2		1.46407585	-0.06880194
	77.7000	1	2		1.46306809	-0.06905260
	77.8000	1	2		1.46208349	-0.06951054
	77.9000	1	2		1.46105944	-0.06977301
	78.0000	1	2		1.46006767	-0.07023549
	78.1000	1	2		1.45905950	-0.07049740
	78.2000	1	2		1.45807121	-0.07081999
	78.3000	1	2		1.45706059	-0.07124900
	78.4000	1	2		1.45607055	-0.07157464
	78.5000	1	2		1.45506300	-0.07184023
	78.6000	1	2		1.45407348	-0.07222629
	78.7000	1	2		1.45306747	-0.07259500
	78.8000	1	2		1.45207620	-0.07286004
	78.9000	1	2		1.45106886	-0.07326659
	79.0000	1	2		1.45006756	-0.07358884
	79.1000	1	2		1.44906881	-0.07384738
	79.2000	1	2		1.44806966	-0.07421137
	79.3000	1	2		1.44706836	-0.07471645
	79.4000	1	2		1.44606972	-0.07494080
	79.5000	1	2		1.44506658	-0.07532924
	79.6000	1	2		1.44407880	-0.07573567
	79.7000	1	2		1.44306807	-0.07605975
	79.8000	1	2		1.44206441	-0.07640258
	79.9000	1	2		1.44106065	-0.07686117
	80.0000	1	2		1.44007256	-0.07710009
	80.1000	1	2		1.43907505	-0.07744547
	80.2000	1	2		1.43807180	-0.07777908
	80.3000	1	2		1.43707439	-0.07812382
	80.4000	1	2		1.43607268	-0.07840554
	80.5000	1	2		1.43507712	-0.07878845
	80.6000	1	2		1.43407930	-0.07907423
	80.7000	1	2		1.43307636	-0.07948936
	80.8000	1	2		1.43207885	-0.07978229
	80.9000	1	2		1.43107857	-0.08021085
	81.0000	1	2		1.43007552	-0.08044656
	81.1000	1	2		1.42907771	-0.08088811
	81.2000	1	2		1.42807589	-0.08128843
	81.3000	1	2		1.42707182	-0.08161680
	81.4000	1	2		1.42607749	-0.08181682
	81.5000	1	2		1.42507967	-0.08213955
	81.6000	1	2		1.42407468	-0.08257926
	81.7000	1	2		1.42307409	-0.08297486
	81.8000	1	2		1.42207648	-0.08338266
	81.9000	1	2		1.42107999	-0.08375158
	82.0000	1	2		1.42007418	-0.08417761
	82.1000	1	2		1.41907298	-0.08454732
	82.2000	1	2		1.41807352	-0.08501316
	82.3000	1	2		1.41707550	-0.08536785
	82.4000	1	2		1.41607614	-0.08570550
	82.5000	1	2		1.41507515	-0.08611491
	82.6000	1	2		1.41407395	-0.08633550
	82.7000	1	2		1.41306906	-0.08675748
	82.8000	1	2		1.41207360	-0.08715486
	82.9000	1	2		1.41107260	-0.08753084
	83.0000	1	2		1.41008698	-0.08787636
	83.1000	1	2		1.40907451	-0.08823541
	83.2000	1	2		1.40808048	-0.08867106
	83.3000	1	2		1.40708205	-0.08892369
	83.4000	1	2		1.40607869	-0.08931375
	83.5000	1	2		1.40507801	-0.08972072
	83.6000	1	2		1.40407517	-0.09014412
	83.7000	1	2		1.40307305	-0.09051844
	83.8000	1	2		1.40207451	-0.09089435
	83.9000	1	2		1.40106962	-0.09126087
	84.0000	1	2		1.40008010	-0.09161408
	84.1000	1	2		1.39906907	-0.09198680
	84.2000	1	2		1.39807606	-0.09248063
	84.3000	1	2		1.39706995	-0.09281074
	84.4000	1	2		1.39607766	-0.09332281
	84.5000	1	2		1.39506816	-0.09364394
	84.6000	1	2		1.39407587	-0.09407685
	84.7000	1	2		1.39307170	-0.09456190
	84.8000	1	2		1.39207593	-0.09477380
	84.9000	1	2		1.39107617	-0.09529863
	85.0000	1	2		1.39008501	-0.09563660
	85.1000	1	2		1.38907305	-0.09608784
	85.2000	1	2		1.38808107	-0.09636874
	85.3000	1	2		1.38707157	-0.09681261
	85.4000	1	2		1.38608236	-0.09728314
	85.5000	1	2		1.38506672	-0.09757036
	85.6000	1	2		1.38408068	-0.09798976
	85.7000	1	2		1.38307098	-0.09825595
	85.8000	1	2		1.38208647	-0.09858131
	85.9000	1	2		1.38107933	-0.09899096
	86.0000	1	2		1.38008705	-0.09932222
	86.1000	1	2		1.37908226	-0.09980423
	86.2000	1	2		1.37809284	-0.10019713
	86.3000	1	2		1.37707720	-0.10062801
	86.4000	1	2		1.37607856	-0.10101116
	86.5000	1	2		1.37506988	-0.10144244
	86.6000	1	2		1.37407544	-0.10180609
	86.7000	1	2		1.37307148	-0.10215777
	86.8000	1	2		1.37206987	-0.10265596
	86.9000	1	2		1.37106938	-0.10304450
	87.0000	1	2		1.37008488	-0.10356939
	87.1000	1	2		1.36906996	-0.10408058
	87.2000	1	2		1.36808627	-0.10429787
	87.3000	1	2		1.36707637	-0.10484545
	87.4000	1	2		1.36607558	-0.10522142
	87.5000	1	2		1.36507120	-0.10559992
	87.6000	1	2		1.36408209	-0.10601921
	87.7000	1	2		1.36307700	-0.10661566
	87.8000	1	2		1.36208010	-0.10706956
	87.9000	1	2		1.36107122	-0.10752412
	88.0000	1	2		1.36008190	-0.10807504
	88.1000	1	2		1.35907404	-0.10851569
	88.2000	1	2		1.35807807	-0.10887056
	88.3000	1	2		1.35707216	-0.10934078
	88.4000	1	2		1.35608694	-0.10989734
	88.5000	1	2		1.35507949	-0.11022971
	88.6000	1	2		1.35408894	-0.11066128
	88.7000	1	2		1.35307750	-0.11111529
	88.8000	1	2		1.35207794	-0.11151324
	88.9000	1	2		1.35107244	-0.11199298
	88.9960	1	2		1.35011969	-0.11241731
	89.0000	1	2		1.35007974	-0.11238094
	89.0010	1	2		1.35006960	-0.11238178
