# Supplementary material for: Hyaluronic Acid Enhances the Mechanical Properties of Tissue-Engineered Cartilage Constructs
Source: PLoS One. 2014 Dec 1;9(12):e113216. doi: 10.1371/journal.pone.0113216 (PMC4249877; doi:10.1371/journal.pone.0113216)
Supplement: Dataset S1 — Raw data from hydrogel constructs. Data on wet weight, dry weight, compressive modulus, DNA content, and GAG content are provided in a spreadsheet for all analysed hydrogel constructs. Additionally, raw data from mechanical compression tests (time, displacement, and load) are provided. (ZIP) [file pone.0113216.s004.zip › Data/Mechanical testing/Microtester/Day 1/G2 CF M2 ramp.csv]

G2 CF M2 15Dec2013
Notes	Time	Sequence	Block	Cycle	5800:Extension mm	5800:500N_Load_Cell N
Test Started : 12/15/2013 1:10:10 PM	4.0020	1	2		2.20108443	0.00065541
	4.0360	1	2		2.19933527	0.00084425
	4.1000	1	2		2.19870421	0.00053952
	4.2000	1	2		2.19789305	0.00053973
	4.3000	1	2		2.19695075	0.00050190
	4.4000	1	2		2.19597731	0.00060542
	4.5000	1	2		2.19497458	0.00055965
	4.6000	1	2		2.19398065	0.00048047
	4.7000	1	2		2.19297546	0.00053594
	4.8000	1	2		2.19197108	0.00053294
	4.9000	1	2		2.19097019	0.00044978
	5.0000	1	2		2.18997114	0.00047306
	5.1000	1	2		2.18896431	0.00054047
	5.2000	1	2		2.18797018	0.00052171
	5.3000	1	2		2.18695801	0.00048964
	5.4000	1	2		2.18597331	0.00058027
	5.5000	1	2		2.18497365	0.00048093
	5.6000	1	2		2.18397214	0.00046696
	5.7000	1	2		2.18297350	0.00053579
	5.8000	1	2		2.18197240	0.00061861
	5.9000	1	2		2.18096721	0.00056877
	6.0000	1	2		2.17997902	0.00051457
	6.1000	1	2		2.17897567	0.00057417
	6.2000	1	2		2.17797600	0.00038427
	6.3000	1	2		2.17696958	0.00047511
	6.4000	1	2		2.17597668	0.00043210
	6.5000	1	2		2.17496861	0.00042762
	6.6000	1	2		2.17397448	0.00055902
	6.7000	1	2		2.17297605	0.00047824
	6.8000	1	2		2.17197741	0.00044674
	6.9000	1	2		2.17097058	0.00049391
	7.0000	1	2		2.16997747	0.00048227
	7.1000	1	2		2.16897535	0.00047098
	7.2000	1	2		2.16798409	0.00044422
	7.3000	1	2		2.16697520	0.00045874
	7.4000	1	2		2.16597656	0.00053913
	7.5000	1	2		2.16497178	0.00053707
	7.6000	1	2		2.16398298	0.00051055
	7.7000	1	2		2.16297512	0.00046154
	7.8000	1	2		2.16197730	0.00038587
	7.9000	1	2		2.16097005	0.00032082
	8.0000	1	2		2.15997449	0.00047810
	8.1000	1	2		2.15896540	0.00055450
	8.2000	1	2		2.15797557	0.00038142
	8.3000	1	2		2.15697714	0.00046664
	8.4000	1	2		2.15598362	0.00064606
	8.5000	1	2		2.15497699	0.00027433
	8.6000	1	2		2.15398348	0.00044278
	8.7000	1	2		2.15297480	0.00048194
	8.8000	1	2		2.15197718	0.00036023
	8.9000	1	2		2.15098203	0.00028424
	9.0000	1	2		2.14999097	0.00046075
	9.1000	1	2		2.14897369	0.00054816
	9.2000	1	2		2.14799083	0.00038810
	9.3000	1	2		2.14698686	0.00042316
	9.4000	1	2		2.14598085	0.00044119
	9.5000	1	2		2.14497586	0.00041520
	9.6000	1	2		2.14398685	0.00030794
	9.7000	1	2		2.14297448	0.00045304
	9.8000	1	2		2.14199285	0.00048490
	9.9000	1	2		2.14097843	0.00046622
	10.0000	1	2		2.13997877	0.00035695
	10.1000	1	2		2.13897767	0.00049818
	10.2000	1	2		2.13797739	0.00048153
	10.3000	1	2		2.13697630	0.00033341
	10.4000	1	2		2.13597889	0.00036858
	10.5000	1	2		2.13497656	0.00041819
	10.6000	1	2		2.13398366	0.00039566
	10.7000	1	2		2.13297744	0.00024118
	10.8000	1	2		2.13198106	0.00047392
	10.9000	1	2		2.13096767	0.00046551
	11.0000	1	2		2.12997866	0.00042177
	11.1000	1	2		2.12897592	0.00042415
	11.2000	1	2		2.12798015	0.00039484
	11.3000	1	2		2.12697168	0.00043420
	11.4000	1	2		2.12598062	0.00036893
	11.5000	1	2		2.12497481	0.00046581
	11.6000	1	2		2.12398252	0.00055528
	11.7000	1	2		2.12297569	0.00029470
	11.8000	1	2		2.12198033	0.00049140
	11.9000	1	2		2.12097882	0.00039840
	12.0000	1	2		2.11998080	0.00040703
	12.1000	1	2		2.11897499	0.00035997
	12.2000	1	2		2.11798147	0.00033700
	12.3000	1	2		2.11698427	0.00046332
	12.4000	1	2		2.11598030	0.00036188
	12.5000	1	2		2.11498351	0.00042535
	12.6000	1	2		2.11399101	0.00046105
	12.7000	1	2		2.11298520	0.00043496
	12.8000	1	2		2.11198575	0.00032929
	12.9000	1	2		2.11099018	0.00031321
	13.0000	1	2		2.10999134	0.00038029
	13.1000	1	2		2.10899065	0.00030125
	13.2000	1	2		2.10798914	0.00038879
	13.3000	1	2		2.10698333	0.00030806
	13.4000	1	2		2.10598347	0.00034249
	13.5000	1	2		2.10498114	0.00029045
	13.6000	1	2		2.10398865	0.00036242
	13.7000	1	2		2.10298898	0.00039780
	13.8000	1	2		2.10199485	0.00027120
	13.9000	1	2		2.10099130	0.00031966
	14.0000	1	2		2.09999163	0.00044245
	14.1000	1	2		2.09899095	0.00045329
	14.2000	1	2		2.09799538	0.00044128
	14.3000	1	2		2.09698773	0.00031674
	14.4000	1	2		2.09599298	0.00033343
	14.5000	1	2		2.09498820	0.00031206
	14.6000	1	2		2.09399079	0.00030064
	14.7000	1	2		2.09298395	0.00034916
	14.8000	1	2		2.09199453	0.00044805
	14.9000	1	2		2.09098073	0.00041014
	15.0000	1	2		2.08999173	0.00026106
	15.1000	1	2		2.08899145	0.00039591
	15.2000	1	2		2.08799240	0.00027940
	15.3000	1	2		2.08698843	0.00026308
	15.4000	1	2		2.08599246	0.00027631
	15.5000	1	2		2.08498788	0.00032214
	15.6000	1	2		2.08398924	0.00041257
	15.7000	1	2		2.08298732	0.00043700
	15.8000	1	2		2.08199217	0.00031866
	15.9000	1	2		2.08099169	0.00039129
	16.0000	1	2		2.07999059	0.00034305
	16.1000	1	2		2.07898293	0.00029291
	16.2000	1	2		2.07798307	0.00037081
	16.3000	1	2		2.07698996	0.00030731
	16.4000	1	2		2.07598579	0.00031815
	16.5000	1	2		2.07498182	0.00022289
	16.6000	1	2		2.07398400	0.00043081
	16.7000	1	2		2.07298680	0.00044279
	16.8000	1	2		2.07199718	0.00017324
	16.9000	1	2		2.07099157	0.00033661
	17.0000	1	2		2.06999191	0.00028621
	17.1000	1	2		2.06899184	0.00018292
	17.2000	1	2		2.06798398	0.00032751
	17.3000	1	2		2.06698636	0.00043015
	17.4000	1	2		2.06599305	0.00034783
	17.5000	1	2		2.06498191	0.00030268
	17.6000	1	2		2.06398225	0.00025511
	17.7000	1	2		2.06297849	0.00028097
	17.8000	1	2		2.06198190	0.00020634
	17.9000	1	2		2.06097998	0.00020586
	18.0000	1	2		2.05998585	0.00027140
	18.1000	1	2		2.05897984	0.00029132
	18.2000	1	2		2.05798694	0.00029309
	18.3000	1	2		2.05697949	0.00035632
	18.4000	1	2		2.05599150	0.00023378
	18.5000	1	2		2.05498877	0.00034743
	18.6000	1	2		2.05399525	0.00030742
	18.7000	1	2		2.05298903	0.00038458
	18.8000	1	2		2.05198445	0.00019490
	18.9000	1	2		2.05097762	0.00028808
	19.0000	1	2		2.04998472	0.00038396
	19.1000	1	2		2.04897911	0.00029533
	19.2000	1	2		2.04798559	0.00028077
	19.3000	1	2		2.04698122	0.00032905
	19.4000	1	2		2.04598504	0.00037576
	19.5000	1	2		2.04497923	0.00030493
	19.6000	1	2		2.04398899	0.00033192
	19.7000	1	2		2.04298380	0.00031144
	19.8000	1	2		2.04199643	0.00020978
	19.9000	1	2		2.04099615	0.00042275
	20.0000	1	2		2.04000243	0.00026243
	20.1000	1	2		2.03899395	0.00032693
	20.2000	1	2		2.03799593	0.00034714
	20.3000	1	2		2.03698684	0.00018342
	20.4000	1	2		2.03599107	0.00035285
	20.5000	1	2		2.03498280	0.00029494
	20.6000	1	2		2.03398703	0.00017812
	20.7000	1	2		2.03298327	0.00046780
	20.8000	1	2		2.03199160	0.00023249
	20.9000	1	2		2.03098395	0.00035662
	21.0000	1	2		2.02999166	0.00019866
	21.1000	1	2		2.02898810	0.00027187
	21.2000	1	2		2.02798721	0.00028557
	21.3000	1	2		2.02698120	0.00021574
	21.4000	1	2		2.02598133	0.00041623
	21.5000	1	2		2.02498494	0.00029734
	21.6000	1	2		2.02397954	0.00027825
	21.7000	1	2		2.02298296	0.00043048
	21.8000	1	2		2.02198391	0.00021118
	21.9000	1	2		2.02097830	0.00035842
	22.0000	1	2		2.01997843	0.00025129
	22.1000	1	2		2.01897939	0.00024324
	22.2000	1	2		2.01798628	0.00033461
	22.3000	1	2		2.01698252	0.00030558
	22.4000	1	2		2.01599289	0.00027256
	22.5000	1	2		2.01498770	0.00021268
	22.6000	1	2		2.01399541	0.00022155
	22.7000	1	2		2.01298653	0.00023384
	22.8000	1	2		2.01199342	0.00016038
	22.9000	1	2		2.01099294	0.00029189
	23.0000	1	2		2.00999328	0.00040228
	23.1000	1	2		2.00899689	0.00019138
	23.2000	1	2		2.00799662	0.00035456
	23.3000	1	2		2.00699019	0.00036167
	23.4000	1	2		2.00599422	0.00010282
	23.5000	1	2		2.00499025	0.00025143
	23.6000	1	2		2.00400063	0.00029175
	23.7000	1	2		2.00299420	0.00020545
	23.8000	1	2		2.00199843	0.00021691
	23.9000	1	2		2.00099611	0.00025709
	24.0000	1	2		1.99999603	0.00039628
	24.1000	1	2		1.99899063	0.00017115
	24.2000	1	2		1.99798974	0.00025441
	24.3000	1	2		1.99699438	0.00025711
	24.4000	1	2		1.99600353	0.00011297
	24.5000	1	2		1.99499157	0.00023650
	24.6000	1	2		1.99399170	0.00015862
	24.7000	1	2		1.99299429	0.00032340
	24.8000	1	2		1.99199975	0.00017229
	24.9000	1	2		1.99098862	0.00022282
	25.0000	1	2		1.98999940	0.00026384
	25.1000	1	2		1.98899974	0.00014065
	25.2000	1	2		1.98800376	0.00011312
	25.3000	1	2		1.98699714	0.00021997
	25.4000	1	2		1.98599891	0.00021478
	25.5000	1	2		1.98499617	0.00018050
	25.6000	1	2		1.98400081	0.00013149
	25.7000	1	2		1.98299459	0.00015774
	25.8000	1	2		1.98200579	0.00016128
	25.9000	1	2		1.98099977	0.00013540
	26.0000	1	2		1.97999990	0.00014923
	26.1000	1	2		1.97899676	0.00010829
	26.2000	1	2		1.97799853	0.00021300
	26.3000	1	2		1.97699169	0.00012163
	26.4000	1	2		1.97600002	0.00028573
	26.5000	1	2		1.97499708	0.00019353
	26.6000	1	2		1.97400172	0.00008241
	26.7000	1	2		1.97299776	0.00015491
	26.8000	1	2		1.97200362	0.00006335
	26.9000	1	2		1.97099413	0.00017470
	27.0000	1	2		1.96999959	0.00007636
	27.1000	1	2		1.96899214	0.00022362
	27.2000	1	2		1.96799903	0.00010872
	27.3000	1	2		1.96698625	0.00024019
	27.4000	1	2		1.96600380	0.00005747
	27.5000	1	2		1.96500107	0.00022877
	27.6000	1	2		1.96400407	-0.00005165
	27.7000	1	2		1.96299498	0.00013138
	27.8000	1	2		1.96199613	0.00023691
	27.9000	1	2		1.96099463	0.00015798
	28.0000	1	2		1.96000296	0.00028315
	28.1000	1	2		1.95900288	0.00017740
	28.2000	1	2		1.95800138	0.00014603
	28.3000	1	2		1.95698983	0.00013181
	28.4000	1	2		1.95600143	0.00007177
	28.5000	1	2		1.95499378	0.00010239
	28.6000	1	2		1.95399842	0.00013775
	28.7000	1	2		1.95299507	0.00016891
	28.8000	1	2		1.95199766	0.00018228
	28.9000	1	2		1.95099841	0.00023168
	29.0000	1	2		1.94999547	0.00012949
	29.1000	1	2		1.94900093	0.00010145
	29.2000	1	2		1.94800044	0.00014155
	29.3000	1	2		1.94698931	0.00012027
	29.4000	1	2		1.94599354	0.00011940
	29.5000	1	2		1.94499920	0.00006968
	29.6000	1	2		1.94399851	0.00010797
	29.7000	1	2		1.94299168	0.00014092
	29.8000	1	2		1.94198956	0.00018715
	29.9000	1	2		1.94099215	0.00010896
	30.0000	1	2		1.93999904	0.00011012
	30.1000	1	2		1.93899671	0.00000150
	30.2000	1	2		1.93800668	0.00016751
	30.3000	1	2		1.93699718	0.00009348
	30.4000	1	2		1.93599691	0.00022128
	30.5000	1	2		1.93499765	0.00008349
	30.6000	1	2		1.93399717	0.00000593
	30.7000	1	2		1.93298788	0.00010106
	30.8000	1	2		1.93200174	0.00013322
	30.9000	1	2		1.93099982	-0.00003497
	31.0000	1	2		1.93000405	0.00015173
	31.1000	1	2		1.92900029	0.00011717
	31.2000	1	2		1.92800923	0.00014657
	31.3000	1	2		1.92699666	0.00009255
	31.4000	1	2		1.92599659	0.00007819
	31.5000	1	2		1.92499672	0.00001176
	31.6000	1	2		1.92399788	0.00012476
	31.7000	1	2		1.92299063	0.00003438
	31.8000	1	2		1.92199609	0.00001270
	31.9000	1	2		1.92099540	0.00005053
	32.0000	1	2		1.92000025	0.00003374
	32.1000	1	2		1.91898911	0.00014691
	32.2000	1	2		1.91799969	0.00002744
	32.3000	1	2		1.91700208	-0.00005547
	32.4000	1	2		1.91600467	-0.00004455
	32.5000	1	2		1.91499640	0.00003026
	32.6000	1	2		1.91401149	-0.00001246
	32.7000	1	2		1.91300855	-0.00007752
	32.8000	1	2		1.91200848	0.00005328
	32.9000	1	2		1.91100144	0.00003545
	33.0000	1	2		1.91000136	-0.00003591
	33.1000	1	2		1.90899555	-0.00010791
	33.2000	1	2		1.90800122	-0.00001454
	33.3000	1	2		1.90699541	0.00001978
	33.4000	1	2		1.90600599	-0.00000311
	33.5000	1	2		1.90499465	-0.00004008
	33.6000	1	2		1.90399929	0.00003050
	33.7000	1	2		1.90298918	0.00008265
	33.8000	1	2		1.90199484	0.00003736
	33.9000	1	2		1.90099846	0.00003259
	34.0000	1	2		1.90000289	-0.00003002
	34.1000	1	2		1.89899688	0.00000112
	34.2000	1	2		1.89800213	0.00002901
	34.3000	1	2		1.89700185	-0.00001853
	34.4000	1	2		1.89600342	0.00006677
	34.5000	1	2		1.89499843	-0.00002564
	34.6000	1	2		1.89399590	0.00008133
	34.7000	1	2		1.89299890	0.00002870
	34.8000	1	2		1.89199801	-0.00009793
	34.9000	1	2		1.89099138	0.00009320
	35.0000	1	2		1.88999622	-0.00013833
	35.1000	1	2		1.88900639	-0.00000624
	35.2000	1	2		1.88800468	0.00003327
	35.3000	1	2		1.88699785	0.00008131
	35.4000	1	2		1.88600699	-0.00009997
	35.5000	1	2		1.88499668	0.00011584
	35.6000	1	2		1.88401279	-0.00015221
	35.7000	1	2		1.88300124	-0.00007596
	35.8000	1	2		1.88200896	-0.00000590
	35.9000	1	2		1.88099946	-0.00007519
	36.0000	1	2		1.88000143	-0.00005543
	36.1000	1	2		1.87900136	0.00001604
	36.2000	1	2		1.87800354	-0.00006240
	36.3000	1	2		1.87699855	-0.00000680
	36.4000	1	2		1.87599807	-0.00003400
	36.5000	1	2		1.87499697	-0.00003112
	36.6000	1	2		1.87400632	-0.00003848
	36.7000	1	2		1.87300031	-0.00003669
	36.8000	1	2		1.87200905	0.00000929
	36.9000	1	2		1.87100508	0.00001901
	37.0000	1	2		1.87001300	-0.00003062
	37.1000	1	2		1.86900576	0.00003632
	37.2000	1	2		1.86801183	-0.00011842
	37.3000	1	2		1.86700090	-0.00009913
	37.4000	1	2		1.86601209	-0.00003147
	37.5000	1	2		1.86500178	-0.00008505
	37.6000	1	2		1.86401051	-0.00013358
	37.7000	1	2		1.86300347	-0.00000427
	37.8000	1	2		1.86200402	0.00003216
	37.9000	1	2		1.86100476	-0.00008843
	38.0000	1	2		1.86000920	-0.00007667
	38.1000	1	2		1.85899724	0.00006362
	38.2000	1	2		1.85801499	-0.00000403
	38.3000	1	2		1.85700283	-0.00008399
	38.4000	1	2		1.85600501	-0.00000231
	38.5000	1	2		1.85500720	-0.00002394
	38.6000	1	2		1.85400876	-0.00003410
	38.7000	1	2		1.85300275	-0.00001033
	38.8000	1	2		1.85201230	-0.00003608
	38.9000	1	2		1.85100383	-0.00006249
	39.0000	1	2		1.85000888	-0.00003120
	39.1000	1	2		1.84900922	-0.00003862
	39.2000	1	2		1.84800935	-0.00001400
	39.3000	1	2		1.84700456	-0.00002620
	39.4000	1	2		1.84600593	0.00004705
	39.5000	1	2		1.84500975	0.00004456
	39.6000	1	2		1.84400824	-0.00012201
	39.7000	1	2		1.84300735	-0.00000880
	39.8000	1	2		1.84200891	-0.00002885
	39.9000	1	2		1.84100536	0.00000992
	40.0000	1	2		1.84001532	-0.00009659
	40.1000	1	2		1.83900398	0.00002224
	40.2000	1	2		1.83801128	0.00005703
	40.3000	1	2		1.83699748	-0.00007235
	40.4000	1	2		1.83600970	-0.00004467
	40.5000	1	2		1.83500287	-0.00007778
	40.6000	1	2		1.83401489	0.00000196
	40.7000	1	2		1.83300354	-0.00009810
	40.8000	1	2		1.83201658	-0.00006028
	40.9000	1	2		1.83100852	-0.00002753
	41.0000	1	2		1.83000456	-0.00004234
	41.1000	1	2		1.82900776	-0.00000602
	41.2000	1	2		1.82801261	0.00001081
	41.3000	1	2		1.82699594	0.00000776
	41.4000	1	2		1.82600160	-0.00006588
	41.5000	1	2		1.82500522	-0.00003141
	41.6000	1	2		1.82400617	-0.00005787
	41.7000	1	2		1.82300384	-0.00001111
	41.8000	1	2		1.82200746	-0.00007564
	41.9000	1	2		1.82100533	0.00001839
	42.0000	1	2		1.82000157	0.00001067
	42.1000	1	2		1.81900253	-0.00003550
	42.2000	1	2		1.81800614	-0.00004888
	42.3000	1	2		1.81700914	-0.00014939
	42.4000	1	2		1.81600907	-0.00004502
	42.5000	1	2		1.81500244	-0.00010114
	42.6000	1	2		1.81400257	-0.00003204
	42.7000	1	2		1.81301131	-0.00001152
	42.8000	1	2		1.81200673	-0.00005438
	42.9000	1	2		1.81099744	-0.00007893
	43.0000	1	2		1.81000207	-0.00009901
	43.1000	1	2		1.80899872	-0.00001492
	43.2000	1	2		1.80800111	-0.00028033
	43.3000	1	2		1.80700636	-0.00006588
	43.4000	1	2		1.80600977	-0.00022171
	43.5000	1	2		1.80500786	-0.00012584
	43.6000	1	2		1.80400656	-0.00016157
	43.7000	1	2		1.80300894	-0.00015616
	43.8000	1	2		1.80201522	-0.00013526
	43.9000	1	2		1.80100736	-0.00017474
	44.0000	1	2		1.80000913	-0.00009962
	44.1000	1	2		1.79901008	-0.00019509
	44.2000	1	2		1.79801349	-0.00017538
	44.3000	1	2		1.79701076	-0.00021026
	44.4000	1	2		1.79601786	-0.00011089
	44.5000	1	2		1.79501369	-0.00022353
	44.6000	1	2		1.79400849	-0.00016840
	44.7000	1	2		1.79301088	-0.00017564
	44.8000	1	2		1.79201326	-0.00023759
	44.9000	1	2		1.79100479	-0.00019315
	45.0000	1	2		1.79000963	-0.00013344
	45.1000	1	2		1.78900628	-0.00018585
	45.2000	1	2		1.78801379	-0.00026874
	45.3000	1	2		1.78701105	-0.00022341
	45.4000	1	2		1.78600750	-0.00019707
	45.5000	1	2		1.78501542	-0.00029951
	45.6000	1	2		1.78401350	-0.00024143
	45.7000	1	2		1.78300994	-0.00023750
	45.8000	1	2		1.78201335	-0.00014090
	45.9000	1	2		1.78101349	-0.00023529
	46.0000	1	2		1.78001280	-0.00020761
	46.1000	1	2		1.77901006	-0.00028215
	46.2000	1	2		1.77801388	-0.00020611
	46.3000	1	2		1.77701504	-0.00022600
	46.4000	1	2		1.77601230	-0.00032552
	46.5000	1	2		1.77500957	-0.00030600
	46.6000	1	2		1.77401810	-0.00030013
	46.7000	1	2		1.77301454	-0.00035662
	46.8000	1	2		1.77200812	-0.00021691
	46.9000	1	2		1.77101276	-0.00025442
	47.0000	1	2		1.77001289	-0.00026256
	47.1000	1	2		1.76901405	-0.00040595
	47.2000	1	2		1.76802176	-0.00033172
	47.3000	1	2		1.76701431	-0.00027910
	47.4000	1	2		1.76601608	-0.00047021
	47.5000	1	2		1.76501621	-0.00031805
	47.6000	1	2		1.76401983	-0.00036079
	47.7000	1	2		1.76301812	-0.00029750
	47.8000	1	2		1.76201436	-0.00038683
	47.9000	1	2		1.76101859	-0.00038856
	48.0000	1	2		1.76001851	-0.00042607
	48.1000	1	2		1.75901537	-0.00042427
	48.2000	1	2		1.75801652	-0.00035638
	48.3000	1	2		1.75701338	-0.00046315
	48.4000	1	2		1.75601576	-0.00042418
	48.5000	1	2		1.75501508	-0.00052654
	48.6000	1	2		1.75401541	-0.00058568
	48.7000	1	2		1.75301596	-0.00050661
	48.8000	1	2		1.75202019	-0.00058851
	48.9000	1	2		1.75101315	-0.00057000
	49.0000	1	2		1.75001717	-0.00066446
	49.1000	1	2		1.74901853	-0.00059688
	49.2000	1	2		1.74802010	-0.00053935
	49.3000	1	2		1.74701572	-0.00068609
	49.4000	1	2		1.74601504	-0.00056990
	49.5000	1	2		1.74501804	-0.00060650
	49.6000	1	2		1.74401510	-0.00062780
	49.7000	1	2		1.74301502	-0.00079034
	49.8000	1	2		1.74202335	-0.00074540
	49.9000	1	2		1.74101754	-0.00079020
	50.0000	1	2		1.74002116	-0.00079005
	50.1000	1	2		1.73901903	-0.00087795
	50.2000	1	2		1.73801753	-0.00090030
	50.3000	1	2		1.73701745	-0.00088175
	50.4000	1	2		1.73602189	-0.00082688
	50.5000	1	2		1.73501813	-0.00096080
	50.6000	1	2		1.73401662	-0.00110930
	50.7000	1	2		1.73301778	-0.00097307
	50.8000	1	2		1.73201852	-0.00110633
	50.9000	1	2		1.73102132	-0.00108540
	51.0000	1	2		1.73002412	-0.00107653
	51.1000	1	2		1.72902036	-0.00130936
	51.2000	1	2		1.72801803	-0.00125522
	51.3000	1	2		1.72701796	-0.00124271
	51.4000	1	2		1.72601440	-0.00125719
	51.5000	1	2		1.72502006	-0.00135816
	51.6000	1	2		1.72402040	-0.00145491
	51.7000	1	2		1.72301480	-0.00145825
	51.8000	1	2		1.72201513	-0.00157564
	51.9000	1	2		1.72101137	-0.00150887
	52.0000	1	2		1.72002134	-0.00156339
	52.1000	1	2		1.71901983	-0.00170160
	52.2000	1	2		1.71801792	-0.00178812
	52.3000	1	2		1.71701518	-0.00174907
	52.4000	1	2		1.71601849	-0.00190616
	52.5000	1	2		1.71502241	-0.00189991
	52.6000	1	2		1.71402008	-0.00187999
	52.7000	1	2		1.71302196	-0.00205036
	52.8000	1	2		1.71201953	-0.00222467
	52.9000	1	2		1.71101587	-0.00223089
	53.0000	1	2		1.71001518	-0.00224125
	53.1000	1	2		1.70901746	-0.00237918
	53.2000	1	2		1.70801596	-0.00243218
	53.3000	1	2		1.70701076	-0.00246407
	53.4000	1	2		1.70601643	-0.00275503
	53.5000	1	2		1.70501369	-0.00271706
	53.6000	1	2		1.70400850	-0.00285686
	53.7000	1	2		1.70300760	-0.00296366
	53.8000	1	2		1.70201798	-0.00316770
	53.9000	1	2		1.70101934	-0.00317193
	54.0000	1	2		1.70002828	-0.00325980
	54.1000	1	2		1.69901991	-0.00346419
	54.2000	1	2		1.69802701	-0.00347916
	54.3000	1	2		1.69702233	-0.00350774
	54.4000	1	2		1.69602359	-0.00363598
	54.5000	1	2		1.69501839	-0.00389474
	54.6000	1	2		1.69402508	-0.00390154
	54.7000	1	2		1.69301599	-0.00404189
	54.8000	1	2		1.69201674	-0.00425765
	54.9000	1	2		1.69101411	-0.00431256
	55.0000	1	2		1.69002049	-0.00446174
	55.1000	1	2		1.68901611	-0.00452969
	55.2000	1	2		1.68802290	-0.00488569
	55.3000	1	2		1.68701986	-0.00478632
	55.4000	1	2		1.68602132	-0.00508192
	55.5000	1	2		1.68502166	-0.00528301
	55.6000	1	2		1.68402374	-0.00535810
	55.7000	1	2		1.68301967	-0.00560376
	55.8000	1	2		1.68202513	-0.00564985
	55.9000	1	2		1.68101870	-0.00587475
	56.0000	1	2		1.68002498	-0.00605142
	56.1000	1	2		1.67901856	-0.00628511
	56.2000	1	2		1.67801941	-0.00641997
	56.3000	1	2		1.67701975	-0.00654211
	56.4000	1	2		1.67602223	-0.00686134
	56.5000	1	2		1.67501909	-0.00678901
	56.6000	1	2		1.67401604	-0.00714120
	56.7000	1	2		1.67302529	-0.00723966
	56.8000	1	2		1.67202286	-0.00742183
	56.9000	1	2		1.67101736	-0.00762158
	57.0000	1	2		1.67002149	-0.00773844
	57.1000	1	2		1.66902592	-0.00804862
	57.2000	1	2		1.66802862	-0.00816189
	57.3000	1	2		1.66702732	-0.00842988
	57.4000	1	2		1.66602663	-0.00844854
	57.5000	1	2		1.66502317	-0.00879636
	57.6000	1	2		1.66402925	-0.00892496
	57.7000	1	2		1.66302180	-0.00916836
	57.8000	1	2		1.66203084	-0.00935276
	57.9000	1	2		1.66103886	-0.00962955
	58.0000	1	2		1.66004033	-0.00969522
	58.1000	1	2		1.65903718	-0.00999862
	58.2000	1	2		1.65803854	-0.01013798
	58.3000	1	2		1.65703857	-0.01018784
	58.4000	1	2		1.65604198	-0.01065756
	58.5000	1	2		1.65503720	-0.01076124
	58.6000	1	2		1.65404389	-0.01093325
	58.7000	1	2		1.65304320	-0.01117446
	58.8000	1	2		1.65204610	-0.01136027
	58.9000	1	2		1.65104725	-0.01158504
	59.0000	1	2		1.65004052	-0.01175835
	59.1000	1	2		1.64904793	-0.01197195
	59.2000	1	2		1.64804693	-0.01216797
	59.3000	1	2		1.64704635	-0.01234939
	59.4000	1	2		1.64604023	-0.01264531
	59.5000	1	2		1.64503360	-0.01273937
	59.6000	1	2		1.64403978	-0.01313420
	59.7000	1	2		1.64304852	-0.01321046
	59.8000	1	2		1.64197939	-0.01338017
	59.9000	1	2		1.64104069	-0.01356129
	60.0000	1	2		1.64005045	-0.01371189
	60.1000	1	2		1.63903480	-0.01410810
	60.2000	1	2		1.63804754	-0.01422698
	60.3000	1	2		1.63703917	-0.01435423
	60.4000	1	2		1.63605969	-0.01466825
	60.5000	1	2		1.63504158	-0.01478498
	60.6000	1	2		1.63404858	-0.01509148
	60.7000	1	2		1.63304707	-0.01530230
	60.8000	1	2		1.63204331	-0.01531363
	60.9000	1	2		1.63103883	-0.01569205
	61.0000	1	2		1.63003855	-0.01598344
	61.1000	1	2		1.62903510	-0.01608121
	61.2000	1	2		1.62804886	-0.01643297
	61.3000	1	2		1.62703393	-0.01654438
	61.4000	1	2		1.62605742	-0.01677497
	61.5000	1	2		1.62504321	-0.01689819
	61.6000	1	2		1.62404693	-0.01729145
	61.7000	1	2		1.62303528	-0.01742410
	61.8000	1	2		1.62203807	-0.01755533
	61.9000	1	2		1.62103462	-0.01784085
	62.0000	1	2		1.62004889	-0.01807498
	62.1000	1	2		1.61903868	-0.01841845
	62.2000	1	2		1.61804997	-0.01844111
	62.3000	1	2		1.61704437	-0.01872650
	62.4000	1	2		1.61604768	-0.01882164
	62.5000	1	2		1.61504422	-0.01900441
	62.6000	1	2		1.61404559	-0.01933519
	62.7000	1	2		1.61303773	-0.01948931
	62.8000	1	2		1.61204513	-0.01982787
	62.9000	1	2		1.61103604	-0.02005166
	63.0000	1	2		1.61003843	-0.02017796
	63.1000	1	2		1.60903559	-0.02044202
	63.2000	1	2		1.60803910	-0.02064356
	63.3000	1	2		1.60703545	-0.02093324
	63.4000	1	2		1.60604511	-0.02109630
	63.5000	1	2		1.60503960	-0.02138169
	63.6000	1	2		1.60404199	-0.02160070
	63.7000	1	2		1.60303731	-0.02175241
	63.8000	1	2		1.60203621	-0.02214200
	63.9000	1	2		1.60104423	-0.02229962
	64.0000	1	2		1.60005204	-0.02240811
	64.1000	1	2		1.59904029	-0.02266258
	64.2000	1	2		1.59805016	-0.02282006
	64.3000	1	2		1.59704906	-0.02313590
	64.4000	1	2		1.59605052	-0.02335882
	64.5000	1	2		1.59504236	-0.02356745
	64.6000	1	2		1.59404382	-0.02381135
	64.7000	1	2		1.59303811	-0.02403013
	64.8000	1	2		1.59204111	-0.02426127
	64.9000	1	2		1.59103725	-0.02450801
	65.0000	1	2		1.59004722	-0.02480646
	65.1000	1	2		1.58904213	-0.02498298
	65.2000	1	2		1.58804441	-0.02522068
	65.3000	1	2		1.58703983	-0.02546287
	65.4000	1	2		1.58605338	-0.02575025
	65.5000	1	2		1.58504050	-0.02586350
	65.6000	1	2		1.58406112	-0.02625102
	65.7000	1	2		1.58304066	-0.02641429
	65.8000	1	2		1.58204828	-0.02663928
	65.9000	1	2		1.58104288	-0.02682188
	66.0000	1	2		1.58005376	-0.02705474
	66.1000	1	2		1.57904488	-0.02736541
	66.2000	1	2		1.57804450	-0.02750382
	66.3000	1	2		1.57704135	-0.02774177
	66.4000	1	2		1.57604077	-0.02794994
	66.5000	1	2		1.57503957	-0.02822894
	66.6000	1	2		1.57404226	-0.02841968
	66.7000	1	2		1.57304649	-0.02866615
	66.8000	1	2		1.57204324	-0.02906931
	66.9000	1	2		1.57103580	-0.02913935
	67.0000	1	2		1.57004976	-0.02955025
	67.1000	1	2		1.56904682	-0.02953974
	67.2000	1	2		1.56804992	-0.02988355
	67.3000	1	2		1.56704421	-0.03022578
	67.4000	1	2		1.56605490	-0.03037530
	67.5000	1	2		1.56504888	-0.03054312
	67.6000	1	2		1.56405352	-0.03088610
	67.7000	1	2		1.56304413	-0.03115033
	67.8000	1	2		1.56204498	-0.03138433
	67.9000	1	2		1.56104224	-0.03154973
	68.0000	1	2		1.56004391	-0.03192723
	68.1000	1	2		1.55904168	-0.03214666
	68.2000	1	2		1.55804878	-0.03233932
	68.3000	1	2		1.55704594	-0.03257508
	68.4000	1	2		1.55605489	-0.03283423
	68.5000	1	2		1.55504631	-0.03304278
	68.6000	1	2		1.55404593	-0.03325267
	68.7000	1	2		1.55304401	-0.03354460
	68.8000	1	2		1.55204886	-0.03375900
	68.9000	1	2		1.55104520	-0.03406173
	69.0000	1	2		1.55004677	-0.03425073
	69.1000	1	2		1.54905222	-0.03464648
	69.2000	1	2		1.54805082	-0.03478073
	69.3000	1	2		1.54704942	-0.03514722
	69.4000	1	2		1.54605754	-0.03532893
	69.5000	1	2		1.54505060	-0.03566862
	69.6000	1	2		1.54406231	-0.03587525
	69.7000	1	2		1.54305640	-0.03608527
	69.8000	1	2		1.54205878	-0.03631223
	69.9000	1	2		1.54105902	-0.03655537
	70.0000	1	2		1.54006929	-0.03683307
	70.1000	1	2		1.53906225	-0.03712344
	70.2000	1	2		1.53806208	-0.03738561
	70.3000	1	2		1.53706057	-0.03769103
	70.4000	1	2		1.53606429	-0.03800045
	70.5000	1	2		1.53505971	-0.03809378
	70.6000	1	2		1.53405984	-0.03840292
	70.7000	1	2		1.53306438	-0.03858696
	70.8000	1	2		1.53206103	-0.03897579
	70.9000	1	2		1.53105460	-0.03919109
	71.0000	1	2		1.53006088	-0.03948295
	71.1000	1	2		1.52906091	-0.03975522
	71.2000	1	2		1.52806012	-0.04001297
	71.3000	1	2		1.52705165	-0.04031025
	71.4000	1	2		1.52606264	-0.04058446
	71.5000	1	2		1.52505816	-0.04081944
	71.6000	1	2		1.52405962	-0.04103431
	71.7000	1	2		1.52305361	-0.04137115
	71.8000	1	2		1.52206245	-0.04159029
	71.9000	1	2		1.52106033	-0.04179322
	72.0000	1	2		1.52006671	-0.04208684
	72.1000	1	2		1.51906305	-0.04229001
	72.2000	1	2		1.51806175	-0.04259140
	72.3000	1	2		1.51705256	-0.04283716
	72.4000	1	2		1.51605812	-0.04310542
	72.5000	1	2		1.51505620	-0.04337108
	72.6000	1	2		1.51406699	-0.04368290
	72.7000	1	2		1.51306610	-0.04398033
	72.8000	1	2		1.51207238	-0.04426847
	72.9000	1	2		1.51106298	-0.04456551
	73.0000	1	2		1.51006670	-0.04483140
	73.1000	1	2		1.50905515	-0.04509620
	73.2000	1	2		1.50806952	-0.04528874
	73.3000	1	2		1.50705798	-0.04560327
	73.4000	1	2		1.50607112	-0.04594987
	73.5000	1	2		1.50506295	-0.04599187
	73.6000	1	2		1.50407415	-0.04634652
	73.7000	1	2		1.50305523	-0.04671718
	73.8000	1	2		1.50206581	-0.04693537
	73.9000	1	2		1.50106236	-0.04718362
	74.0000	1	2		1.50006904	-0.04747794
	74.1000	1	2		1.49906436	-0.04782714
	74.2000	1	2		1.49807361	-0.04807896
	74.3000	1	2		1.49706667	-0.04840687
	74.4000	1	2		1.49606998	-0.04886712
	74.5000	1	2		1.49505966	-0.04897133
	74.6000	1	2		1.49406543	-0.04927091
	74.7000	1	2		1.49306515	-0.04953299
	74.8000	1	2		1.49207082	-0.04977242
	74.9000	1	2		1.49106286	-0.05010892
	75.0000	1	2		1.49006391	-0.05037949
	75.1000	1	2		1.48906302	-0.05056268
	75.2000	1	2		1.48806950	-0.05093617
	75.3000	1	2		1.48706287	-0.05107036
	75.4000	1	2		1.48607202	-0.05151548
	75.5000	1	2		1.48506426	-0.05176000
	75.6000	1	2		1.48407300	-0.05198547
	75.7000	1	2		1.48306668	-0.05232647
	75.8000	1	2		1.48207255	-0.05269529
	75.9000	1	2		1.48107002	-0.05299044
	76.0000	1	2		1.48006503	-0.05325542
	76.1000	1	2		1.47906465	-0.05360669
	76.2000	1	2		1.47807226	-0.05391704
	76.3000	1	2		1.47706491	-0.05415545
	76.4000	1	2		1.47607109	-0.05445505
	76.5000	1	2		1.47506558	-0.05475435
	76.6000	1	2		1.47407596	-0.05494398
	76.7000	1	2		1.47306216	-0.05525424
	76.8000	1	2		1.47207920	-0.05561976
	76.9000	1	2		1.47106898	-0.05594442
	77.0000	1	2		1.47006983	-0.05615659
	77.1000	1	2		1.46907406	-0.05649858
	77.2000	1	2		1.46807645	-0.05664346
	77.3000	1	2		1.46707381	-0.05708329
	77.4000	1	2		1.46607087	-0.05728540
	77.5000	1	2		1.46506906	-0.05765312
	77.6000	1	2		1.46407380	-0.05800199
	77.7000	1	2		1.46306451	-0.05819112
	77.8000	1	2		1.46206894	-0.05859772
	77.9000	1	2		1.46106918	-0.05890330
	78.0000	1	2		1.46007125	-0.05916086
	78.1000	1	2		1.45906985	-0.05943105
	78.2000	1	2		1.45806998	-0.05978515
	78.3000	1	2		1.45706827	-0.06013007
	78.4000	1	2		1.45606932	-0.06052658
	78.5000	1	2		1.45506290	-0.06073685
	78.6000	1	2		1.45406641	-0.06108892
	78.7000	1	2		1.45307095	-0.06143207
	78.8000	1	2		1.45207754	-0.06164944
	78.9000	1	2		1.45106712	-0.06199482
	79.0000	1	2		1.45007360	-0.06228955
	79.1000	1	2		1.44906574	-0.06252452
	79.2000	1	2		1.44807345	-0.06298576
	79.3000	1	2		1.44706211	-0.06322477
	79.4000	1	2		1.44607905	-0.06352586
	79.5000	1	2		1.44506412	-0.06387665
	79.6000	1	2		1.44406794	-0.06403525
	79.7000	1	2		1.44307114	-0.06446693
	79.8000	1	2		1.44207291	-0.06479799
	79.9000	1	2		1.44106547	-0.06512085
	80.0000	1	2		1.44006816	-0.06536872
	80.1000	1	2		1.43906716	-0.06566739
	80.2000	1	2		1.43807488	-0.06610734
	80.3000	1	2		1.43706866	-0.06644072
	80.4000	1	2		1.43607238	-0.06659229
	80.5000	1	2		1.43506441	-0.06700865
	80.6000	1	2		1.43406936	-0.06741300
	80.7000	1	2		1.43306775	-0.06766771
	80.8000	1	2		1.43207311	-0.06803178
	80.9000	1	2		1.43106955	-0.06851336
	81.0000	1	2		1.43008013	-0.06873360
	81.1000	1	2		1.42907002	-0.06913939
	81.2000	1	2		1.42808736	-0.06932927
	81.3000	1	2		1.42707623	-0.06977838
	81.4000	1	2		1.42607984	-0.07003373
	81.5000	1	2		1.42507629	-0.07039341
	81.6000	1	2		1.42407980	-0.07091701
	81.7000	1	2		1.42307532	-0.07118160
	81.8000	1	2		1.42207494	-0.07151308
	81.9000	1	2		1.42107036	-0.07192166
	82.0000	1	2		1.42007121	-0.07214529
	82.1000	1	2		1.41906304	-0.07251781
	82.2000	1	2		1.41807701	-0.07263236
	82.3000	1	2		1.41707202	-0.07314568
	82.4000	1	2		1.41607666	-0.07344737
	82.5000	1	2		1.41506726	-0.07374407
	82.6000	1	2		1.41407825	-0.07390157
	82.7000	1	2		1.41306957	-0.07446148
	82.8000	1	2		1.41208425	-0.07460459
	82.9000	1	2		1.41107547	-0.07507130
	83.0000	1	2		1.41007642	-0.07538701
	83.1000	1	2		1.40907676	-0.07580002
	83.2000	1	2		1.40807505	-0.07612335
	83.3000	1	2		1.40706606	-0.07645261
	83.4000	1	2		1.40608996	-0.07687444
	83.5000	1	2		1.40507483	-0.07721413
	83.6000	1	2		1.40408890	-0.07742318
	83.7000	1	2		1.40307458	-0.07797128
	83.8000	1	2		1.40208219	-0.07822345
	83.9000	1	2		1.40107772	-0.07859663
	84.0000	1	2		1.40008686	-0.07900509
	84.1000	1	2		1.39907880	-0.07926950
	84.2000	1	2		1.39808303	-0.07968443
	84.3000	1	2		1.39708347	-0.08008303
	84.4000	1	2		1.39608534	-0.08045062
	84.5000	1	2		1.39507851	-0.08074855
	84.6000	1	2		1.39408837	-0.08109888
	84.7000	1	2		1.39308267	-0.08147190
	84.8000	1	2		1.39207829	-0.08184426
	84.9000	1	2		1.39107627	-0.08218505
	85.0000	1	2		1.38999311	-0.08241778
	85.1000	1	2		1.38908033	-0.08295501
	85.2000	1	2		1.38808138	-0.08313769
	85.3000	1	2		1.38707137	-0.08364889
	85.4000	1	2		1.38608185	-0.08395544
	85.5000	1	2		1.38507809	-0.08428788
	85.6000	1	2		1.38408150	-0.08466818
	85.7000	1	2		1.38307774	-0.08507271
	85.8000	1	2		1.38208299	-0.08558677
	85.9000	1	2		1.38107780	-0.08586445
	86.0000	1	2		1.38008551	-0.08626322
	86.1000	1	2		1.37907499	-0.08669080
	86.2000	1	2		1.37808209	-0.08705758
	86.3000	1	2		1.37707976	-0.08747449
	86.4000	1	2		1.37608143	-0.08796093
	86.5000	1	2		1.37507132	-0.08828203
	86.6000	1	2		1.37407462	-0.08850914
	86.7000	1	2		1.37307045	-0.08898815
	86.8000	1	2		1.37207642	-0.08939683
	86.9000	1	2		1.37107768	-0.08972976
	87.0000	1	2		1.37008447	-0.09009121
	87.1000	1	2		1.36907559	-0.09051586
	87.2000	1	2		1.36808259	-0.09085564
	87.3000	1	2		1.36707524	-0.09123806
	87.4000	1	2		1.36608080	-0.09149959
	87.5000	1	2		1.36507520	-0.09188605
	87.6000	1	2		1.36408271	-0.09230744
	87.7000	1	2		1.36307526	-0.09248659
	87.8000	1	2		1.36207713	-0.09292281
	87.9000	1	2		1.36107788	-0.09350692
	88.0000	1	2		1.36008149	-0.09368093
	88.1000	1	2		1.35907824	-0.09430015
	88.2000	1	2		1.35808114	-0.09456731
	88.3000	1	2		1.35708209	-0.09495899
	88.4000	1	2		1.35608284	-0.09551447
	88.5000	1	2		1.35507621	-0.09594207
	88.6000	1	2		1.35408362	-0.09636341
	88.7000	1	2		1.35308313	-0.09660487
	88.8000	1	2		1.35208255	-0.09730349
	88.9000	1	2		1.35107653	-0.09780257
	88.9650	1	2		1.35042990	-0.09803003
	89.0000	1	2		1.35008210	-0.09788088
	89.0010	1	2		1.35007195	-0.09789475
