# Supplementary material for: Hyaluronic Acid Enhances the Mechanical Properties of Tissue-Engineered Cartilage Constructs
Source: PLoS One. 2014 Dec 1;9(12):e113216. doi: 10.1371/journal.pone.0113216 (PMC4249877; doi:10.1371/journal.pone.0113216)
Supplement: Dataset S1 — Raw data from hydrogel constructs. Data on wet weight, dry weight, compressive modulus, DNA content, and GAG content are provided in a spreadsheet for all analysed hydrogel constructs. Additionally, raw data from mechanical compression tests (time, displacement, and load) are provided. (ZIP) [file pone.0113216.s004.zip › Data/Mechanical testing/Microtester/Day 1/G2 CF M3 ramp.csv]

G2 CF M3 15Dec2013
Notes	Time	Sequence	Block	Cycle	5800:Extension mm	5800:500N_Load_Cell N
Test Started : 12/15/2013 1:12:49 PM	4.0020	1	2		2.20049106	0.00074322
	4.1000	1	2		2.19882530	0.00055090
	4.2000	1	2		2.19793566	0.00066031
	4.3000	1	2		2.19696448	0.00057299
	4.4000	1	2		2.19597649	0.00052568
	4.5000	1	2		2.19497171	0.00064602
	4.6000	1	2		2.19397614	0.00041145
	4.7000	1	2		2.19297259	0.00051442
	4.8000	1	2		2.19197415	0.00054536
	4.9000	1	2		2.19097634	0.00052988
	5.0000	1	2		2.18998118	0.00053701
	5.1000	1	2		2.18897435	0.00064804
	5.2000	1	2		2.18797530	0.00055437
	5.3000	1	2		2.18697625	0.00050181
	5.4000	1	2		2.18597249	0.00045124
	5.5000	1	2		2.18497426	0.00051188
	5.6000	1	2		2.18397214	0.00053281
	5.7000	1	2		2.18296059	0.00049516
	5.8000	1	2		2.18198818	0.00059666
	5.9000	1	2		2.18097294	0.00048077
	6.0000	1	2		2.17996427	0.00062091
	6.1000	1	2		2.17896665	0.00047678
	6.2000	1	2		2.17798625	0.00045308
	6.3000	1	2		2.17697757	0.00049952
	6.4000	1	2		2.17598303	0.00052642
	6.5000	1	2		2.17498009	0.00054956
	6.6000	1	2		2.17398432	0.00044207
	6.7000	1	2		2.17297031	0.00058059
	6.8000	1	2		2.17197721	0.00040641
	6.9000	1	2		2.17096853	0.00060845
	7.0000	1	2		2.16997255	0.00045218
	7.1000	1	2		2.16897863	0.00049801
	7.2000	1	2		2.16798450	0.00043908
	7.3000	1	2		2.16697213	0.00052691
	7.4000	1	2		2.16598435	0.00056764
	7.5000	1	2		2.16497998	0.00051124
	7.6000	1	2		2.16398728	0.00049732
	7.7000	1	2		2.16297532	0.00048176
	7.8000	1	2		2.16198222	0.00063743
	7.9000	1	2		2.16097026	0.00040891
	8.0000	1	2		2.15998535	0.00050159
	8.1000	1	2		2.15896704	0.00046920
	8.2000	1	2		2.15797516	0.00053291
	8.3000	1	2		2.15698288	0.00048731
	8.4000	1	2		2.15598362	0.00054840
	8.5000	1	2		2.15497371	0.00040165
	8.6000	1	2		2.15398204	-0.00063139
	8.7000	1	2		2.15298238	0.00024819
	8.8000	1	2		2.15198722	0.00142992
	8.8070	1	2		2.15191797	0.00148609
	8.9000	1	2		2.15097711	0.00075344
	9.0000	1	2		2.14998298	0.00014649
	9.1000	1	2		2.14897533	0.00081198
	9.2000	1	2		2.14797833	0.00073636
	9.3000	1	2		2.14696944	0.00008694
	9.4000	1	2		2.14598453	0.00024445
	9.5000	1	2		2.14497442	0.00071061
	9.6000	1	2		2.14397455	0.00038866
	9.7000	1	2		2.14297120	0.00034207
	9.8000	1	2		2.14198199	0.00078179
	9.9000	1	2		2.14097270	0.00085145
	10.0000	1	2		2.13997139	0.00046826
	10.1000	1	2		2.13898034	0.00057527
	10.2000	1	2		2.13798600	0.00055711
	10.3000	1	2		2.13697835	0.00045978
	10.4000	1	2		2.13598524	0.00025695
	10.5000	1	2		2.13497554	0.00057482
	10.6000	1	2		2.13398530	0.00057261
	10.7000	1	2		2.13297806	0.00029252
	10.8000	1	2		2.13198515	0.00049765
	10.9000	1	2		2.13097689	0.00062624
	11.0000	1	2		2.12997456	0.00052113
	11.1000	1	2		2.12897572	0.00042052
	11.2000	1	2		2.12797994	0.00058628
	11.3000	1	2		2.12697618	0.00049852
	11.4000	1	2		2.12598082	0.00042541
	11.5000	1	2		2.12497788	0.00053445
	11.6000	1	2		2.12397822	0.00048840
	11.7000	1	2		2.12298839	0.00041183
	11.8000	1	2		2.12198402	0.00063308
	11.9000	1	2		2.12098333	0.00065126
	12.0000	1	2		2.11998223	0.00032585
	12.1000	1	2		2.11898011	0.00033752
	12.2000	1	2		2.11798536	0.00050244
	12.3000	1	2		2.11698611	0.00053722
	12.4000	1	2		2.11599280	0.00040807
	12.5000	1	2		2.11497531	0.00033754
	12.6000	1	2		2.11398528	0.00053331
	12.7000	1	2		2.11298090	0.00042925
	12.8000	1	2		2.11197776	0.00035072
	12.9000	1	2		2.11097543	0.00054878
	13.0000	1	2		2.10998704	0.00050476
	13.1000	1	2		2.10897856	0.00046516
	13.2000	1	2		2.10799324	0.00042485
	13.3000	1	2		2.10697575	0.00049266
	13.4000	1	2		2.10598347	0.00044779
	13.5000	1	2		2.10497581	0.00052728
	13.6000	1	2		2.10397738	0.00045908
	13.7000	1	2		2.10298140	0.00051373
	13.8000	1	2		2.10198133	0.00036983
	13.9000	1	2		2.10097818	0.00047361
	14.0000	1	2		2.09998016	0.00040010
	14.1000	1	2		2.09897660	0.00047428
	14.2000	1	2		2.09797960	0.00047400
	14.3000	1	2		2.09698302	0.00042411
	14.4000	1	2		2.09598294	0.00050164
	14.5000	1	2		2.09497426	0.00032617
	14.6000	1	2		2.09397808	0.00051307
	14.7000	1	2		2.09297904	0.00040777
	14.8000	1	2		2.09198470	0.00037415
	14.9000	1	2		2.09097725	0.00041808
	15.0000	1	2		2.08998312	0.00053106
	15.1000	1	2		2.08898038	0.00043826
	15.2000	1	2		2.08798482	0.00043146
	15.3000	1	2		2.08697163	0.00042197
	15.4000	1	2		2.08599615	0.00029972
	15.5000	1	2		2.08498419	0.00042383
	15.6000	1	2		2.08398617	0.00039479
	15.7000	1	2		2.08297605	0.00048316
	15.8000	1	2		2.08198684	0.00052445
	15.9000	1	2		2.08097304	0.00044796
	16.0000	1	2		2.07998198	0.00028536
	16.1000	1	2		2.07896531	0.00044453
	16.2000	1	2		2.07798122	0.00050385
	16.3000	1	2		2.07697746	0.00042231
	16.4000	1	2		2.07597862	0.00034115
	16.5000	1	2		2.07497506	0.00037411
	16.6000	1	2		2.07397950	0.00038654
	16.7000	1	2		2.07297697	0.00030742
	16.8000	1	2		2.07197484	0.00052200
	16.9000	1	2		2.07097989	0.00023890
	17.0000	1	2		2.06999457	0.00038911
	17.1000	1	2		2.06898385	0.00051536
	17.2000	1	2		2.06798357	0.00041522
	17.3000	1	2		2.06698329	0.00041188
	17.4000	1	2		2.06599735	0.00037216
	17.5000	1	2		2.06498417	0.00039840
	17.6000	1	2		2.06398860	0.00032449
	17.7000	1	2		2.06298689	0.00021581
	17.8000	1	2		2.06199092	0.00045139
	17.9000	1	2		2.06098060	0.00037451
	18.0000	1	2		2.05999036	0.00041118
	18.1000	1	2		2.05898066	0.00032764
	18.2000	1	2		2.05798345	0.00049882
	18.3000	1	2		2.05698318	0.00040217
	18.4000	1	2		2.05600093	0.00021146
	18.5000	1	2		2.05498877	0.00031404
	18.6000	1	2		2.05399156	0.00029698
	18.7000	1	2		2.05299190	0.00026871
	18.8000	1	2		2.05199162	0.00032557
	18.9000	1	2		2.05098643	0.00034766
	19.0000	1	2		2.04998717	0.00040663
	19.1000	1	2		2.04899591	0.00027499
	19.2000	1	2		2.04798744	0.00031976
	19.3000	1	2		2.04697999	0.00023325
	19.4000	1	2		2.04599139	0.00025351
	19.5000	1	2		2.04499624	0.00013094
	19.6000	1	2		2.04399411	0.00035259
	19.7000	1	2		2.04298728	0.00023813
	19.8000	1	2		2.04199151	0.00032745
	19.9000	1	2		2.04099615	0.00034166
	20.0000	1	2		2.03999956	0.00029222
	20.1000	1	2		2.03899805	0.00021086
	20.2000	1	2		2.03800044	0.00023054
	20.3000	1	2		2.03699442	0.00031928
	20.4000	1	2		2.03599599	0.00027189
	20.5000	1	2		2.03499305	0.00032902
	20.6000	1	2		2.03399830	0.00029154
	20.7000	1	2		2.03299557	0.00022289
	20.8000	1	2		2.03200185	0.00017243
	20.9000	1	2		2.03099399	0.00026470
	21.0000	1	2		2.02998859	0.00034182
	21.1000	1	2		2.02898831	0.00022345
	21.2000	1	2		2.02799582	0.00025572
	21.3000	1	2		2.02699165	0.00038153
	21.4000	1	2		2.02599137	0.00018257
	21.5000	1	2		2.02498945	0.00015886
	21.6000	1	2		2.02399430	0.00030967
	21.7000	1	2		2.02298296	0.00024589
	21.8000	1	2		2.02199292	0.00032039
	21.9000	1	2		2.02098383	0.00016530
	22.0000	1	2		2.01999483	0.00015076
	22.1000	1	2		2.01898492	0.00026820
	22.2000	1	2		2.01798935	0.00019535
	22.3000	1	2		2.01698764	0.00037786
	22.4000	1	2		2.01599761	0.00017889
	22.5000	1	2		2.01498688	0.00013285
	22.6000	1	2		2.01399439	0.00015493
	22.7000	1	2		2.01298837	0.00020521
	22.8000	1	2		2.01199096	0.00022962
	22.9000	1	2		2.01098556	0.00020582
	23.0000	1	2		2.00999082	0.00021358
	23.1000	1	2		2.00899259	0.00031394
	23.2000	1	2		2.00799375	0.00022417
	23.3000	1	2		2.00698548	0.00009833
	23.4000	1	2		2.00598909	0.00013663
	23.5000	1	2		2.00499230	0.00014310
	23.6000	1	2		2.00399591	0.00009303
	23.7000	1	2		2.00298457	0.00019591
	23.8000	1	2		2.00200212	0.00012942
	23.9000	1	2		2.00099037	0.00020574
	24.0000	1	2		1.99998968	0.00027428
	24.1000	1	2		1.99898858	0.00005044
	24.2000	1	2		1.99798995	0.00021507
	24.3000	1	2		1.99699069	0.00012673
	24.4000	1	2		1.99599451	0.00022254
	24.5000	1	2		1.99498583	0.00022748
	24.6000	1	2		1.99398679	0.00017701
	24.7000	1	2		1.99298487	0.00017138
	24.8000	1	2		1.99199053	0.00008473
	24.9000	1	2		1.99097796	0.00026521
	25.0000	1	2		1.98999571	0.00008178
	25.1000	1	2		1.98899011	0.00018351
	25.2000	1	2		1.98799291	0.00018540
	25.3000	1	2		1.98698074	0.00016855
	25.4000	1	2		1.98598415	0.00014719
	25.5000	1	2		1.98498797	0.00023949
	25.6000	1	2		1.98400101	0.00015188
	25.7000	1	2		1.98299664	0.00006692
	25.8000	1	2		1.98199636	0.00014079
	25.9000	1	2		1.98099977	0.00011581
	26.0000	1	2		1.97999417	0.00012503
	26.1000	1	2		1.97898877	0.00005089
	26.2000	1	2		1.97799546	0.00010577
	26.3000	1	2		1.97698657	0.00007043
	26.4000	1	2		1.97599121	0.00010118
	26.5000	1	2		1.97498663	0.00014842
	26.6000	1	2		1.97399373	0.00016159
	26.7000	1	2		1.97298731	0.00003349
	26.8000	1	2		1.97199072	0.00004479
	26.9000	1	2		1.97098265	0.00007009
	27.0000	1	2		1.96998770	0.00023947
	27.1000	1	2		1.96898742	0.00023375
	27.2000	1	2		1.96799678	0.00015281
	27.3000	1	2		1.96698687	0.00014447
	27.4000	1	2		1.96599950	0.00010428
	27.5000	1	2		1.96498590	0.00006008
	27.6000	1	2		1.96399218	0.00007560
	27.7000	1	2		1.96298617	0.00011530
	27.8000	1	2		1.96199798	0.00012964
	27.9000	1	2		1.96098766	0.00016183
	28.0000	1	2		1.95999148	0.00003309
	28.1000	1	2		1.95898239	0.00020851
	28.2000	1	2		1.95799892	0.00009879
	28.3000	1	2		1.95699393	0.00009204
	28.4000	1	2		1.95599918	0.00012124
	28.5000	1	2		1.95498641	0.00005356
	28.6000	1	2		1.95400149	0.00007365
	28.7000	1	2		1.95299138	0.00009585
	28.8000	1	2		1.95199315	0.00018050
	28.9000	1	2		1.95097997	0.00013604
	29.0000	1	2		1.94999014	-0.00000149
	29.1000	1	2		1.94899007	0.00012573
	29.2000	1	2		1.94799901	0.00011906
	29.3000	1	2		1.94698398	0.00008898
	29.4000	1	2		1.94599292	0.00002155
	29.5000	1	2		1.94499387	0.00016714
	29.6000	1	2		1.94399749	0.00010841
	29.7000	1	2		1.94297938	0.00000721
	29.8000	1	2		1.94199570	0.00011647
	29.9000	1	2		1.94099461	-0.00001512
	30.0000	1	2		1.94000478	0.00008064
	30.1000	1	2		1.93898934	0.00009171
	30.2000	1	2		1.93799582	0.00015041
	30.3000	1	2		1.93698878	0.00011685
	30.4000	1	2		1.93599322	0.00003998
	30.5000	1	2		1.93499028	0.00005032
	30.6000	1	2		1.93399102	0.00013968
	30.7000	1	2		1.93298952	-0.00011090
	30.8000	1	2		1.93200010	0.00000930
	30.9000	1	2		1.93099265	0.00013539
	31.0000	1	2		1.92999073	-0.00008035
	31.1000	1	2		1.92898656	0.00001993
	31.2000	1	2		1.92799612	-0.00001049
	31.3000	1	2		1.92699973	0.00003727
	31.4000	1	2		1.92600970	-0.00003752
	31.5000	1	2		1.92499979	-0.00002901
	31.6000	1	2		1.92399767	0.00017458
	31.7000	1	2		1.92299145	0.00001129
	31.8000	1	2		1.92199957	-0.00003608
	31.9000	1	2		1.92099151	0.00000190
	32.0000	1	2		1.91999738	0.00007935
	32.1000	1	2		1.91899034	0.00003738
	32.2000	1	2		1.91799232	-0.00006265
	32.3000	1	2		1.91699122	0.00010245
	32.4000	1	2		1.91600037	-0.00011621
	32.5000	1	2		1.91499169	-0.00002483
	32.6000	1	2		1.91394879	0.00004525
	32.7000	1	2		1.91301162	0.00001037
	32.8000	1	2		1.91201319	-0.00007289
	32.9000	1	2		1.91100308	-0.00005659
	33.0000	1	2		1.91000833	0.00010421
	33.1000	1	2		1.90900232	-0.00000247
	33.2000	1	2		1.90801064	-0.00002852
	33.3000	1	2		1.90699438	0.00016423
	33.4000	1	2		1.90601214	-0.00001170
	33.5000	1	2		1.90500202	-0.00006443
	33.6000	1	2		1.90400646	0.00004404
	33.7000	1	2		1.90299409	0.00008011
	33.8000	1	2		1.90200980	0.00005406
	33.9000	1	2		1.90099497	-0.00014020
	34.0000	1	2		1.90000596	0.00004429
	34.1000	1	2		1.89899503	0.00006055
	34.2000	1	2		1.89801278	-0.00011925
	34.3000	1	2		1.89700288	-0.00014488
	34.4000	1	2		1.89600383	0.00005787
	34.5000	1	2		1.89499904	0.00003293
	34.6000	1	2		1.89400573	-0.00013524
	34.7000	1	2		1.89300873	0.00007124
	34.8000	1	2		1.89200108	-0.00000257
	34.9000	1	2		1.89099855	-0.00003527
	35.0000	1	2		1.89000892	-0.00002498
	35.1000	1	2		1.88900229	0.00008668
	35.2000	1	2		1.88800570	-0.00003180
	35.3000	1	2		1.88699928	0.00005461
	35.4000	1	2		1.88599859	0.00002900
	35.5000	1	2		1.88499360	0.00001916
	35.6000	1	2		1.88400132	-0.00008029
	35.7000	1	2		1.88299674	-0.00000879
	35.8000	1	2		1.88200035	0.00004584
	35.9000	1	2		1.88099987	-0.00000054
	36.0000	1	2		1.88000799	0.00001232
	36.1000	1	2		1.87899173	0.00006000
	36.2000	1	2		1.87800026	0.00009261
	36.3000	1	2		1.87699589	0.00011457
	36.4000	1	2		1.87600565	-0.00006110
	36.5000	1	2		1.87499800	0.00002141
	36.6000	1	2		1.87400038	-0.00005411
	36.7000	1	2		1.87300256	0.00000377
	36.8000	1	2		1.87200782	-0.00002354
	36.9000	1	2		1.87100016	0.00004749
	37.0000	1	2		1.87000685	0.00001222
	37.1000	1	2		1.86899981	0.00007970
	37.2000	1	2		1.86800507	-0.00010306
	37.3000	1	2		1.86699188	-0.00000642
	37.4000	1	2		1.86601045	-0.00004913
	37.5000	1	2		1.86500055	-0.00002016
	37.6000	1	2		1.86400478	0.00005893
	37.7000	1	2		1.86299794	0.00003573
	37.8000	1	2		1.86200422	-0.00003694
	37.9000	1	2		1.86100149	-0.00006514
	38.0000	1	2		1.86000797	-0.00007824
	38.1000	1	2		1.85900195	-0.00014726
	38.2000	1	2		1.85800454	-0.00006637
	38.3000	1	2		1.85700140	-0.00002296
	38.4000	1	2		1.85600932	-0.00006154
	38.5000	1	2		1.85500207	0.00001407
	38.6000	1	2		1.85401081	0.00000493
	38.7000	1	2		1.85300848	0.00002018
	38.8000	1	2		1.85201005	-0.00015818
	38.9000	1	2		1.85100301	-0.00009768
	39.0000	1	2		1.85001154	0.00000072
	39.1000	1	2		1.84900655	-0.00002178
	39.2000	1	2		1.84801242	-0.00004028
	39.3000	1	2		1.84700415	-0.00001658
	39.4000	1	2		1.84600900	-0.00006483
	39.5000	1	2		1.84500237	-0.00003348
	39.6000	1	2		1.84401377	-0.00008541
	39.7000	1	2		1.84300427	-0.00005095
	39.8000	1	2		1.84199703	-0.00007917
	39.9000	1	2		1.84100003	-0.00003491
	40.0000	1	2		1.84001614	-0.00007419
	40.1000	1	2		1.83900091	0.00001451
	40.2000	1	2		1.83801087	-0.00005494
	40.3000	1	2		1.83700076	-0.00003955
	40.4000	1	2		1.83600868	-0.00000261
	40.5000	1	2		1.83500287	-0.00009851
	40.6000	1	2		1.83401243	-0.00006035
	40.7000	1	2		1.83301010	-0.00014123
	40.8000	1	2		1.83201228	-0.00002043
	40.9000	1	2		1.83100033	-0.00003994
	41.0000	1	2		1.83001521	0.00001691
	41.1000	1	2		1.82900879	-0.00006740
	41.2000	1	2		1.82800933	-0.00004691
	41.3000	1	2		1.82700044	-0.00004954
	41.4000	1	2		1.82601369	0.00001624
	41.5000	1	2		1.82500788	-0.00004625
	41.6000	1	2		1.82401908	-0.00004680
	41.7000	1	2		1.82300671	-0.00000302
	41.8000	1	2		1.82201709	-0.00006896
	41.9000	1	2		1.82101087	-0.00002014
	42.0000	1	2		1.82001612	-0.00014807
	42.1000	1	2		1.81901031	-0.00004527
	42.2000	1	2		1.81801044	-0.00018490
	42.3000	1	2		1.81701058	-0.00002800
	42.4000	1	2		1.81601071	-0.00016799
	42.5000	1	2		1.81500818	-0.00009918
	42.6000	1	2		1.81401527	-0.00012125
	42.7000	1	2		1.81301008	-0.00021030
	42.8000	1	2		1.81201615	-0.00006756
	42.9000	1	2		1.81100481	-0.00006198
	43.0000	1	2		1.81000884	-0.00010955
	43.1000	1	2		1.80899811	-0.00005907
	43.2000	1	2		1.80801094	-0.00004183
	43.3000	1	2		1.80700309	-0.00010244
	43.4000	1	2		1.80601285	-0.00003022
	43.5000	1	2		1.80500847	-0.00006231
	43.6000	1	2		1.80400492	-0.00008513
	43.7000	1	2		1.80300874	-0.00010804
	43.8000	1	2		1.80200907	-0.00018828
	43.9000	1	2		1.80101064	-0.00015520
	44.0000	1	2		1.80001876	-0.00015487
	44.1000	1	2		1.79900763	-0.00008109
	44.2000	1	2		1.79800940	-0.00007056
	44.3000	1	2		1.79700195	-0.00007123
	44.4000	1	2		1.79601622	-0.00017351
	44.5000	1	2		1.79500897	-0.00009500
	44.6000	1	2		1.79401546	-0.00017774
	44.7000	1	2		1.79300555	-0.00009510
	44.8000	1	2		1.79200343	-0.00013636
	44.9000	1	2		1.79100766	-0.00009563
	45.0000	1	2		1.79000799	-0.00016398
	45.1000	1	2		1.78900977	-0.00010344
	45.2000	1	2		1.78800867	-0.00008978
	45.3000	1	2		1.78700880	-0.00007637
	45.4000	1	2		1.78601467	-0.00020039
	45.5000	1	2		1.78501460	0.00000937
	45.6000	1	2		1.78401698	-0.00010212
	45.7000	1	2		1.78300953	-0.00007084
	45.8000	1	2		1.78202032	-0.00014185
	45.9000	1	2		1.78101390	-0.00008370
	46.0000	1	2		1.78001464	-0.00002354
	46.1000	1	2		1.77901355	-0.00022466
	46.2000	1	2		1.77801901	-0.00003479
	46.3000	1	2		1.77700787	-0.00020116
	46.4000	1	2		1.77601374	-0.00015080
	46.5000	1	2		1.77500813	-0.00018328
	46.6000	1	2		1.77401339	-0.00003553
	46.7000	1	2		1.77300963	-0.00025049
	46.8000	1	2		1.77202103	-0.00007676
	46.9000	1	2		1.77100251	-0.00028262
	47.0000	1	2		1.77000818	-0.00019060
	47.1000	1	2		1.76900667	-0.00021265
	47.2000	1	2		1.76801500	-0.00022104
	47.3000	1	2		1.76700735	-0.00013473
	47.4000	1	2		1.76601547	-0.00025119
	47.5000	1	2		1.76502052	-0.00021370
	47.6000	1	2		1.76401614	-0.00018243
	47.7000	1	2		1.76301709	-0.00023102
	47.8000	1	2		1.76201968	-0.00030890
	47.9000	1	2		1.76101531	-0.00024579
	48.0000	1	2		1.76001667	-0.00028421
	48.1000	1	2		1.75901066	-0.00027598
	48.2000	1	2		1.75800915	-0.00017398
	48.3000	1	2		1.75700703	-0.00022585
	48.4000	1	2		1.75600839	-0.00024657
	48.5000	1	2		1.75501323	-0.00028017
	48.6000	1	2		1.75401664	-0.00035880
	48.7000	1	2		1.75301575	-0.00031891
	48.8000	1	2		1.75201629	-0.00042935
	48.9000	1	2		1.75100843	-0.00028041
	49.0000	1	2		1.75002024	-0.00034947
	49.1000	1	2		1.74901669	-0.00045741
	49.2000	1	2		1.74801928	-0.00032084
	49.3000	1	2		1.74701327	-0.00034555
	49.4000	1	2		1.74602364	-0.00036953
	49.5000	1	2		1.74501353	-0.00045202
	49.6000	1	2		1.74401448	-0.00034031
	49.7000	1	2		1.74300293	-0.00039931
	49.8000	1	2		1.74201823	-0.00046030
	49.9000	1	2		1.74100771	-0.00043644
	50.0000	1	2		1.74001521	-0.00051708
	50.1000	1	2		1.73901063	-0.00043902
	50.2000	1	2		1.73801855	-0.00055747
	50.3000	1	2		1.73701704	-0.00055622
	50.4000	1	2		1.73602209	-0.00054541
	50.5000	1	2		1.73501342	-0.00055820
	50.6000	1	2		1.73401908	-0.00048854
	50.7000	1	2		1.73301942	-0.00053941
	50.8000	1	2		1.73202303	-0.00057655
	50.9000	1	2		1.73101579	-0.00056111
	51.0000	1	2		1.73002862	-0.00054395
	51.1000	1	2		1.72902117	-0.00062581
	51.2000	1	2		1.72802561	-0.00068875
	51.3000	1	2		1.72701468	-0.00071151
	51.4000	1	2		1.72602178	-0.00067430
	51.5000	1	2		1.72501556	-0.00065334
	51.6000	1	2		1.72402450	-0.00068360
	51.7000	1	2		1.72301008	-0.00079111
	51.8000	1	2		1.72202374	-0.00085811
	51.9000	1	2		1.72101588	-0.00081052
	52.0000	1	2		1.72001806	-0.00099270
	52.1000	1	2		1.71901573	-0.00094267
	52.2000	1	2		1.71802406	-0.00089139
	52.3000	1	2		1.71702409	-0.00094424
	52.4000	1	2		1.71603293	-0.00109199
	52.5000	1	2		1.71502036	-0.00104286
	52.6000	1	2		1.71402971	-0.00104954
	52.7000	1	2		1.71301325	-0.00113393
	52.8000	1	2		1.71202516	-0.00116164
	52.9000	1	2		1.71102560	-0.00114958
	53.0000	1	2		1.71002717	-0.00118869
	53.1000	1	2		1.70902320	-0.00126126
	53.2000	1	2		1.70802979	-0.00131962
	53.3000	1	2		1.70701589	-0.00132517
	53.4000	1	2		1.70602329	-0.00142820
	53.5000	1	2		1.70502189	-0.00152244
	53.6000	1	2		1.70402663	-0.00148499
	53.7000	1	2		1.70302205	-0.00153894
	53.8000	1	2		1.70202863	-0.00159919
	53.9000	1	2		1.70102661	-0.00173221
	54.0000	1	2		1.70003064	-0.00160548
	54.1000	1	2		1.69902268	-0.00174904
	54.2000	1	2		1.69802261	-0.00182461
	54.3000	1	2		1.69701505	-0.00179887
	54.4000	1	2		1.69603230	-0.00190504
	54.5000	1	2		1.69502515	-0.00191227
	54.6000	1	2		1.69402150	-0.00200940
	54.7000	1	2		1.69302142	-0.00201124
	54.8000	1	2		1.69202227	-0.00220811
	54.9000	1	2		1.69101247	-0.00222000
	55.0000	1	2		1.69001495	-0.00231830
	55.1000	1	2		1.68901488	-0.00248341
	55.2000	1	2		1.68801758	-0.00250949
	55.3000	1	2		1.68701545	-0.00269516
	55.4000	1	2		1.68601989	-0.00261875
	55.5000	1	2		1.68502545	-0.00275305
	55.6000	1	2		1.68403613	-0.00284843
	55.7000	1	2		1.68302326	-0.00294905
	55.8000	1	2		1.68202984	-0.00284073
	55.9000	1	2		1.68102813	-0.00319249
	56.0000	1	2		1.68003584	-0.00329242
	56.1000	1	2		1.67902204	-0.00335801
	56.2000	1	2		1.67802115	-0.00346493
	56.3000	1	2		1.67702169	-0.00364051
	56.4000	1	2		1.67602971	-0.00378000
	56.5000	1	2		1.67502001	-0.00386789
	56.6000	1	2		1.67402383	-0.00409250
	56.7000	1	2		1.67302038	-0.00430893
	56.8000	1	2		1.67202881	-0.00416411
	56.9000	1	2		1.67101941	-0.00449290
	57.0000	1	2		1.67002815	-0.00456195
	57.1000	1	2		1.66902080	-0.00477302
	57.2000	1	2		1.66802647	-0.00478929
	57.3000	1	2		1.66702557	-0.00496570
	57.4000	1	2		1.66603103	-0.00533117
	57.5000	1	2		1.66502994	-0.00528073
	57.6000	1	2		1.66402925	-0.00552034
	57.7000	1	2		1.66302190	-0.00577111
	57.8000	1	2		1.66198536	-0.00602912
	57.9000	1	2		1.66104829	-0.00605237
	58.0000	1	2		1.66004648	-0.00621074
	58.1000	1	2		1.65903903	-0.00651632
	58.2000	1	2		1.65804520	-0.00663229
	58.3000	1	2		1.65703960	-0.00674895
	58.4000	1	2		1.65604004	-0.00686937
	58.5000	1	2		1.65503966	-0.00722605
	58.6000	1	2		1.65403795	-0.00729644
	58.7000	1	2		1.65303931	-0.00755186
	58.8000	1	2		1.65204395	-0.00768051
	58.9000	1	2		1.65103803	-0.00788315
	59.0000	1	2		1.65004472	-0.00792916
	59.1000	1	2		1.64903789	-0.00827414
	59.2000	1	2		1.64804642	-0.00857597
	59.3000	1	2		1.64703733	-0.00868995
	59.4000	1	2		1.64604587	-0.00887512
	59.5000	1	2		1.64503688	-0.00903718
	59.6000	1	2		1.64404213	-0.00926488
	59.7000	1	2		1.64303807	-0.00932654
	59.8000	1	2		1.64204312	-0.00956832
	59.9000	1	2		1.64103126	-0.00979822
	60.0000	1	2		1.64003426	-0.00989219
	60.1000	1	2		1.63903091	-0.01009484
	60.2000	1	2		1.63804528	-0.01035902
	60.3000	1	2		1.63703742	-0.01061811
	60.4000	1	2		1.63604206	-0.01076648
	60.5000	1	2		1.63503482	-0.01094939
	60.6000	1	2		1.63405278	-0.01125146
	60.7000	1	2		1.63304000	-0.01146729
	60.8000	1	2		1.63204956	-0.01159110
	60.9000	1	2		1.63104518	-0.01182847
	61.0000	1	2		1.63004695	-0.01196044
	61.1000	1	2		1.62904637	-0.01217410
	61.2000	1	2		1.62804394	-0.01236491
	61.3000	1	2		1.62703649	-0.01262540
	61.4000	1	2		1.62603304	-0.01274035
	61.5000	1	2		1.62503676	-0.01299324
	61.6000	1	2		1.62403924	-0.01325851
	61.7000	1	2		1.62303292	-0.01341545
	61.8000	1	2		1.62204596	-0.01363352
	61.9000	1	2		1.62103790	-0.01380831
	62.0000	1	2		1.62004592	-0.01404061
	62.1000	1	2		1.61903990	-0.01428818
	62.2000	1	2		1.61803952	-0.01443150
	62.3000	1	2		1.61704683	-0.01462114
	62.4000	1	2		1.61604296	-0.01493860
	62.5000	1	2		1.61503992	-0.01510601
	62.6000	1	2		1.61404159	-0.01530140
	62.7000	1	2		1.61303762	-0.01565628
	62.8000	1	2		1.61204421	-0.01583631
	62.9000	1	2		1.61103461	-0.01598494
	63.0000	1	2		1.61004304	-0.01615337
	63.1000	1	2		1.60903805	-0.01636443
	63.2000	1	2		1.60804525	-0.01656712
	63.3000	1	2		1.60703934	-0.01681473
	63.4000	1	2		1.60604080	-0.01701736
	63.5000	1	2		1.60503940	-0.01716156
	63.6000	1	2		1.60404178	-0.01748528
	63.7000	1	2		1.60303905	-0.01753628
	63.8000	1	2		1.60204553	-0.01792726
	63.9000	1	2		1.60104146	-0.01813664
	64.0000	1	2		1.60004733	-0.01842792
	64.1000	1	2		1.59904234	-0.01867398
	64.2000	1	2		1.59804729	-0.01884898
	64.3000	1	2		1.59704035	-0.01907303
	64.4000	1	2		1.59604571	-0.01925897
	64.5000	1	2		1.59504553	-0.01953321
	64.6000	1	2		1.59404218	-0.01952579
	64.7000	1	2		1.59304272	-0.01993499
	64.8000	1	2		1.59204450	-0.02015936
	64.9000	1	2		1.59104340	-0.02029980
	65.0000	1	2		1.59004445	-0.02060580
	65.1000	1	2		1.58904274	-0.02074556
	65.2000	1	2		1.58804318	-0.02094940
	65.3000	1	2		1.58704290	-0.02118126
	65.4000	1	2		1.58604396	-0.02135715
	65.5000	1	2		1.58504194	-0.02162062
	65.6000	1	2		1.58405293	-0.02187419
	65.7000	1	2		1.58304333	-0.02216244
	65.8000	1	2		1.58204346	-0.02239933
	65.9000	1	2		1.58104902	-0.02262996
	66.0000	1	2		1.58004803	-0.02283178
	66.1000	1	2		1.57904539	-0.02315958
	66.2000	1	2		1.57804624	-0.02325154
	66.3000	1	2		1.57704566	-0.02351918
	66.4000	1	2		1.57605214	-0.02366921
	66.5000	1	2		1.57504357	-0.02399578
	66.6000	1	2		1.57404523	-0.02415929
	66.7000	1	2		1.57304701	-0.02437955
	66.8000	1	2		1.57204683	-0.02467020
	66.9000	1	2		1.57104430	-0.02485059
	67.0000	1	2		1.57005211	-0.02502919
	67.1000	1	2		1.56904538	-0.02529398
	67.2000	1	2		1.56805269	-0.02554045
	67.3000	1	2		1.56703960	-0.02572116
	67.4000	1	2		1.56604783	-0.02603442
	67.5000	1	2		1.56504694	-0.02633971
	67.6000	1	2		1.56405424	-0.02642523
	67.7000	1	2		1.56305519	-0.02684230
	67.8000	1	2		1.56205450	-0.02687794
	67.9000	1	2		1.56104193	-0.02722322
	68.0000	1	2		1.56005128	-0.02738040
	68.1000	1	2		1.55904455	-0.02765075
	68.2000	1	2		1.55805124	-0.02795528
	68.3000	1	2		1.55705045	-0.02819545
	68.4000	1	2		1.55604833	-0.02835248
	68.5000	1	2		1.55504856	-0.02858444
	68.6000	1	2		1.55404757	-0.02884169
	68.7000	1	2		1.55304791	-0.02910167
	68.8000	1	2		1.55204712	-0.02927855
	68.9000	1	2		1.55105237	-0.02958531
	69.0000	1	2		1.55005312	-0.02980636
	69.1000	1	2		1.54905028	-0.03016369
	69.2000	1	2		1.54805543	-0.03030462
	69.3000	1	2		1.54705116	-0.03054269
	69.4000	1	2		1.54605498	-0.03072378
	69.5000	1	2		1.54506289	-0.03108190
	69.6000	1	2		1.54405842	-0.03137275
	69.7000	1	2		1.54305087	-0.03148078
	69.8000	1	2		1.54206729	-0.03180768
	69.9000	1	2		1.54106721	-0.03194697
	70.0000	1	2		1.54007001	-0.03230561
	70.1000	1	2		1.53906061	-0.03245121
	70.2000	1	2		1.53806269	-0.03280571
	70.3000	1	2		1.53706682	-0.03308152
	70.4000	1	2		1.53606695	-0.03325210
	70.5000	1	2		1.53506524	-0.03360682
	70.6000	1	2		1.53406373	-0.03387373
	70.7000	1	2		1.53305690	-0.03407663
	70.8000	1	2		1.53205519	-0.03420088
	70.9000	1	2		1.53105348	-0.03448348
	71.0000	1	2		1.53006580	-0.03480296
	71.1000	1	2		1.52906060	-0.03499331
	71.2000	1	2		1.52806565	-0.03537378
	71.3000	1	2		1.52706220	-0.03558470
	71.4000	1	2		1.52606725	-0.03586181
	71.5000	1	2		1.52506246	-0.03604140
	71.6000	1	2		1.52406884	-0.03638988
	71.7000	1	2		1.52306365	-0.03649687
	71.8000	1	2		1.52206327	-0.03675642
	71.9000	1	2		1.52105377	-0.03703659
	72.0000	1	2		1.52006907	-0.03722794
	72.1000	1	2		1.51906069	-0.03760469
	72.2000	1	2		1.51806165	-0.03783943
	72.3000	1	2		1.51705952	-0.03814962
	72.4000	1	2		1.51606017	-0.03828112
	72.5000	1	2		1.51506245	-0.03862538
	72.6000	1	2		1.51406033	-0.03884585
	72.7000	1	2		1.51305852	-0.03913928
	72.8000	1	2		1.51206059	-0.03926427
	72.9000	1	2		1.51105683	-0.03969150
	73.0000	1	2		1.51006567	-0.03978889
	73.1000	1	2		1.50906673	-0.04014901
	73.2000	1	2		1.50806522	-0.04046451
	73.3000	1	2		1.50706095	-0.04065014
	73.4000	1	2		1.50606774	-0.04100431
	73.5000	1	2		1.50506193	-0.04116863
	73.6000	1	2		1.50406974	-0.04159315
	73.7000	1	2		1.50306639	-0.04175922
	73.8000	1	2		1.50206222	-0.04198567
	73.9000	1	2		1.50106738	-0.04232300
	74.0000	1	2		1.50006495	-0.04259727
	74.1000	1	2		1.49906754	-0.04288929
	74.2000	1	2		1.49806214	-0.04305605
	74.3000	1	2		1.49706616	-0.04327484
	74.4000	1	2		1.49606886	-0.04360237
	74.5000	1	2		1.49506294	-0.04385528
	74.6000	1	2		1.49406553	-0.04415787
	74.7000	1	2		1.49306362	-0.04439289
	74.8000	1	2		1.49207051	-0.04464999
	74.9000	1	2		1.49106439	-0.04495768
	75.0000	1	2		1.49007190	-0.04526773
	75.1000	1	2		1.48906609	-0.04557768
	75.2000	1	2		1.48807401	-0.04570212
	75.3000	1	2		1.48706482	-0.04606220
	75.4000	1	2		1.48606925	-0.04640915
	75.5000	1	2		1.48506252	-0.04662571
	75.6000	1	2		1.48407187	-0.04688870
	75.7000	1	2		1.48306340	-0.04718112
	75.8000	1	2		1.48206978	-0.04752446
	75.9000	1	2		1.48107053	-0.04777442
	76.0000	1	2		1.48007507	-0.04795187
	76.1000	1	2		1.47906331	-0.04833437
	76.2000	1	2		1.47806847	-0.04847169
	76.3000	1	2		1.47706747	-0.04892271
	76.4000	1	2		1.47607898	-0.04906822
	76.5000	1	2		1.47506804	-0.04946821
	76.6000	1	2		1.47406910	-0.04967293
	76.7000	1	2		1.47306749	-0.04990824
	76.8000	1	2		1.47207182	-0.05021884
	76.9000	1	2		1.47107062	-0.05048026
	77.0000	1	2		1.47006973	-0.05079601
	77.1000	1	2		1.46906740	-0.05107522
	77.2000	1	2		1.46808587	-0.05145027
	77.3000	1	2		1.46706695	-0.05168766
	77.4000	1	2		1.46607804	-0.05199960
	77.5000	1	2		1.46507305	-0.05225392
	77.6000	1	2		1.46407267	-0.05250652
	77.7000	1	2		1.46306963	-0.05281650
	77.8000	1	2		1.46207140	-0.05319957
	77.9000	1	2		1.46106405	-0.05344530
	78.0000	1	2		1.46006798	-0.05375213
	78.1000	1	2		1.45907190	-0.05402185
	78.2000	1	2		1.45807674	-0.05432901
	78.3000	1	2		1.45705813	-0.05450296
	78.4000	1	2		1.45606430	-0.05473290
	78.5000	1	2		1.45505788	-0.05517393
	78.6000	1	2		1.45407297	-0.05542974
	78.7000	1	2		1.45306870	-0.05581282
	78.8000	1	2		1.45207846	-0.05614259
	78.9000	1	2		1.45107572	-0.05649171
	79.0000	1	2		1.45007350	-0.05668418
	79.1000	1	2		1.44906461	-0.05711171
	79.2000	1	2		1.44807202	-0.05734884
	79.3000	1	2		1.44706734	-0.05760639
	79.4000	1	2		1.44608642	-0.05786158
	79.5000	1	2		1.44507498	-0.05824284
	79.6000	1	2		1.44407111	-0.05844315
	79.7000	1	2		1.44307370	-0.05884201
	79.8000	1	2		1.44207312	-0.05895390
	79.9000	1	2		1.44106495	-0.05937964
	80.0000	1	2		1.44006836	-0.05961410
	80.1000	1	2		1.43906245	-0.05997964
	80.2000	1	2		1.43807846	-0.06026245
	80.3000	1	2		1.43706579	-0.06065245
	80.4000	1	2		1.43607084	-0.06095659
	80.5000	1	2		1.43507159	-0.06132334
	80.6000	1	2		1.43407418	-0.06160947
	80.7000	1	2		1.43307718	-0.06187903
	80.8000	1	2		1.43207372	-0.06224527
	80.9000	1	2		1.43107693	-0.06252612
	81.0000	1	2		1.43007102	-0.06275639
	81.1000	1	2		1.42906971	-0.06317526
	81.2000	1	2		1.42807159	-0.06343746
	81.3000	1	2		1.42707285	-0.06385004
	81.4000	1	2		1.42607390	-0.06397769
	81.5000	1	2		1.42507434	-0.06445695
	81.6000	1	2		1.42406894	-0.06474613
	81.7000	1	2		1.42307061	-0.06511144
	81.8000	1	2		1.42207023	-0.06531740
	81.9000	1	2		1.42107374	-0.06583368
	82.0000	1	2		1.42007500	-0.06612930
	82.1000	1	2		1.41907001	-0.06639855
	82.2000	1	2		1.41807588	-0.06674703
	82.3000	1	2		1.41707140	-0.06715749
	82.4000	1	2		1.41607625	-0.06724997
	82.5000	1	2		1.41507576	-0.06773056
	82.6000	1	2		1.41407549	-0.06800959
	82.7000	1	2		1.41307326	-0.06843727
	82.8000	1	2		1.41207657	-0.06874838
	82.9000	1	2		1.41107332	-0.06908412
	83.0000	1	2		1.41007130	-0.06934517
	83.1000	1	2		1.40907471	-0.06961412
	83.2000	1	2		1.40808017	-0.06994936
	83.3000	1	2		1.40706934	-0.07035551
	83.4000	1	2		1.40607654	-0.07067454
	83.5000	1	2		1.40508262	-0.07100597
	83.6000	1	2		1.40408224	-0.07141689
	83.7000	1	2		1.40307786	-0.07168374
	83.8000	1	2		1.40207707	-0.07209176
	83.9000	1	2		1.40107720	-0.07247868
	84.0000	1	2		1.40008123	-0.07278024
	84.1000	1	2		1.39908167	-0.07315194
	84.2000	1	2		1.39808108	-0.07349544
	84.3000	1	2		1.39708542	-0.07386310
	84.4000	1	2		1.39607745	-0.07420097
	84.5000	1	2		1.39507636	-0.07465976
	84.6000	1	2		1.39407762	-0.07488570
	84.7000	1	2		1.39308113	-0.07523455
	84.8000	1	2		1.39208505	-0.07555604
	84.9000	1	2		1.39107996	-0.07599909
	85.0000	1	2		1.39007896	-0.07623533
	85.1000	1	2		1.38908207	-0.07655778
	85.2000	1	2		1.38808425	-0.07699428
	85.3000	1	2		1.38708366	-0.07730492
	85.4000	1	2		1.38608318	-0.07773133
	85.5000	1	2		1.38507378	-0.07804192
	85.6000	1	2		1.38407935	-0.07830010
	85.7000	1	2		1.38307794	-0.07877952
	85.8000	1	2		1.38208535	-0.07914172
	85.9000	1	2		1.38107841	-0.07957738
	86.0000	1	2		1.38008192	-0.07989679
	86.1000	1	2		1.37907837	-0.08027947
	86.2000	1	2		1.37808424	-0.08063696
	86.3000	1	2		1.37707904	-0.08103792
	86.4000	1	2		1.37608337	-0.08139521
	86.5000	1	2		1.37507746	-0.08170983
	86.6000	1	2		1.37408108	-0.08222923
	86.7000	1	2		1.37307783	-0.08250227
	86.8000	1	2		1.37207991	-0.08295104
	86.9000	1	2		1.37107358	-0.08327278
	87.0000	1	2		1.37008038	-0.08372759
	87.1000	1	2		1.36907364	-0.08418267
	87.2000	1	2		1.36808095	-0.08448626
	87.3000	1	2		1.36707872	-0.08486948
	87.4000	1	2		1.36607824	-0.08523959
	87.5000	1	2		1.36507550	-0.08558544
	87.6000	1	2		1.36407820	-0.08594816
	87.7000	1	2		1.36307423	-0.08643762
	87.8000	1	2		1.36208123	-0.08668755
	87.9000	1	2		1.36107972	-0.08710313
	88.0000	1	2		1.36008569	-0.08744468
	88.1000	1	2		1.35907578	-0.08797209
	88.2000	1	2		1.35808340	-0.08817169
	88.3000	1	2		1.35707912	-0.08862820
	88.4000	1	2		1.35607803	-0.08918663
	88.5000	1	2		1.35508287	-0.08934096
	88.6000	1	2		1.35408730	-0.08986055
	88.7000	1	2		1.35308641	-0.09022728
	88.8000	1	2		1.35207968	-0.09065048
	88.9000	1	2		1.35107305	-0.09100966
	88.9790	1	2		1.35029354	-0.09140808
	89.0000	1	2		1.35008558	-0.09137192
	89.0010	1	2		1.35007574	-0.09140065
