# Supplementary material for: Hyaluronic Acid Enhances the Mechanical Properties of Tissue-Engineered Cartilage Constructs
Source: PLoS One. 2014 Dec 1;9(12):e113216. doi: 10.1371/journal.pone.0113216 (PMC4249877; doi:10.1371/journal.pone.0113216)
Supplement: Dataset S1 — Raw data from hydrogel constructs. Data on wet weight, dry weight, compressive modulus, DNA content, and GAG content are provided in a spreadsheet for all analysed hydrogel constructs. Additionally, raw data from mechanical compression tests (time, displacement, and load) are provided. (ZIP) [file pone.0113216.s004.zip › Data/Mechanical testing/Microtester/Day 1/G2 CF M4 ramp.csv]

G2 CF M4 15Dec2013
Notes	Time	Sequence	Block	Cycle	5800:Extension mm	5800:500N_Load_Cell N
Test Started : 12/15/2013 1:15:27 PM	4.0020	1	2		2.19889537	0.00062706
	4.0520	1	2		2.19999912	0.00046124
	4.1000	1	2		2.19956004	0.00070304
	4.2000	1	2		2.19819956	0.00046297
	4.3000	1	2		2.19705545	0.00051029
	4.4000	1	2		2.19600805	0.00058924
	4.5000	1	2		2.19498380	0.00060978
	4.6000	1	2		2.19398229	0.00065815
	4.7000	1	2		2.19297546	0.00060459
	4.8000	1	2		2.19198235	0.00063221
	4.9000	1	2		2.19098002	0.00068675
	5.0000	1	2		2.18998139	0.00062023
	5.1000	1	2		2.18897803	0.00075455
	5.2000	1	2		2.18797858	0.00048021
	5.2570	1	2		2.18740877	0.00083097
	5.3000	1	2		2.18696969	0.00053670
	5.4000	1	2		2.18598417	0.00076865
	5.5000	1	2		2.18497733	0.00050951
	5.6000	1	2		2.18397603	0.00046145
	5.7000	1	2		2.18297350	0.00070725
	5.8000	1	2		2.18197117	0.00061302
	5.9000	1	2		2.18097335	0.00057667
	6.0000	1	2		2.17997902	0.00058336
	6.1000	1	2		2.17897813	0.00063998
	6.2000	1	2		2.17797846	0.00059187
	6.3000	1	2		2.17697839	0.00049250
	6.4000	1	2		2.17597914	0.00063667
	6.5000	1	2		2.17496062	0.00051775
	6.6000	1	2		2.17398432	0.00033913
	6.7000	1	2		2.17297912	0.00063154
	6.8000	1	2		2.17198151	0.00047985
	6.9000	1	2		2.17097775	0.00055101
	7.0000	1	2		2.16998341	0.00052350
	7.1000	1	2		2.16897371	0.00065752
	7.2000	1	2		2.16797466	0.00064659
	7.3000	1	2		2.16696393	0.00060435
	7.4000	1	2		2.16598558	0.00055349
	7.5000	1	2		2.16498243	0.00054121
	7.6000	1	2		2.16397580	0.00051479
	7.7000	1	2		2.16296877	0.00046900
	7.8000	1	2		2.16197422	0.00060294
	7.9000	1	2		2.16096596	0.00049922
	8.0000	1	2		2.15997223	0.00044085
	8.1000	1	2		2.15897155	0.00044819
	8.2000	1	2		2.15798151	0.00049936
	8.3000	1	2		2.15696956	0.00054301
	8.4000	1	2		2.15598977	0.00038778
	8.5000	1	2		2.15497863	0.00054771
	8.6000	1	2		2.15398471	0.00048119
	8.7000	1	2		2.15298258	0.00052213
	8.8000	1	2		2.15199091	0.00037821
	8.9000	1	2		2.15098100	0.00054745
	9.0000	1	2		2.14998073	0.00051638
	9.1000	1	2		2.14897840	0.00040174
	9.2000	1	2		2.14798386	0.00051159
	9.3000	1	2		2.14698666	0.00044818
	9.4000	1	2		2.14598351	0.00044764
	9.5000	1	2		2.14498549	0.00048968
	9.6000	1	2		2.14398295	0.00047036
	9.7000	1	2		2.14298001	0.00046232
	9.8000	1	2		2.14197338	0.00044481
	9.9000	1	2		2.14098007	0.00047472
	10.0000	1	2		2.13998881	0.00047788
	10.1000	1	2		2.13898648	0.00044046
	10.2000	1	2		2.13798539	0.00051972
	10.3000	1	2		2.13698531	0.00046663
	10.4000	1	2		2.13599077	0.00039316
	10.5000	1	2		2.13498209	0.00041681
	10.6000	1	2		2.13399349	0.00038355
	10.7000	1	2		2.13298707	0.00035077
	10.8000	1	2		2.13198229	0.00041456
	10.9000	1	2		2.13098303	0.00040109
	11.0000	1	2		2.12998193	0.00044159
	11.1000	1	2		2.12898043	0.00042643
	11.2000	1	2		2.12798097	0.00043774
	11.3000	1	2		2.12697823	0.00043503
	11.4000	1	2		2.12598021	0.00042015
	11.5000	1	2		2.12497788	0.00037728
	11.6000	1	2		2.12398621	0.00040146
	11.7000	1	2		2.12297856	0.00044530
	11.8000	1	2		2.12199324	0.00033346
	11.9000	1	2		2.12098271	0.00043029
	12.0000	1	2		2.11997936	0.00041889
	12.1000	1	2		2.11896905	0.00036489
	12.2000	1	2		2.11797635	0.00038492
	12.3000	1	2		2.11697423	0.00045883
	12.4000	1	2		2.11598501	0.00032715
	12.5000	1	2		2.11497531	0.00038811
	12.6000	1	2		2.11398077	0.00038820
	12.7000	1	2		2.11297496	0.00054174
	12.8000	1	2		2.11197571	0.00044546
	12.9000	1	2		2.11096600	0.00034641
	13.0000	1	2		2.10997454	0.00044041
	13.1000	1	2		2.10897282	0.00048983
	13.2000	1	2		2.10797214	0.00035564
	13.3000	1	2		2.10696838	0.00041264
	13.4000	1	2		2.10599207	0.00045154
	13.5000	1	2		2.10498954	0.00040263
	13.6000	1	2		2.10399234	0.00033881
	13.7000	1	2		2.10297444	0.00050149
	13.8000	1	2		2.10199465	0.00038255
	13.9000	1	2		2.10098044	0.00038335
	14.0000	1	2		2.09999245	0.00039329
	14.1000	1	2		2.09898890	0.00054193
	14.2000	1	2		2.09798268	0.00041405
	14.3000	1	2		2.09698158	0.00048942
	14.4000	1	2		2.09597803	0.00039428
	14.5000	1	2		2.09497467	0.00053195
	14.6000	1	2		2.09398116	0.00034389
	14.7000	1	2		2.09296900	0.00040822
	14.8000	1	2		2.09197917	0.00051935
	14.9000	1	2		2.09097151	0.00043484
	15.0000	1	2		2.08997574	0.00044262
	15.1000	1	2		2.08898120	0.00044609
	15.2000	1	2		2.08799773	0.00035601
	15.3000	1	2		2.08699253	0.00039037
	15.4000	1	2		2.08598816	0.00031448
	15.5000	1	2		2.08498296	0.00049040
	15.6000	1	2		2.08397367	0.00040524
	15.7000	1	2		2.08297585	0.00030190
	15.8000	1	2		2.08198971	0.00047507
	15.9000	1	2		2.08098124	0.00042524
	16.0000	1	2		2.07998157	0.00046922
	16.1000	1	2		2.07898601	0.00040680
	16.2000	1	2		2.07798860	0.00041711
	16.3000	1	2		2.07696906	0.00039630
	16.4000	1	2		2.07598231	0.00028364
	16.5000	1	2		2.07497568	0.00044662
	16.6000	1	2		2.07398769	0.00025220
	16.7000	1	2		2.07298680	0.00043951
	16.8000	1	2		2.07198919	0.00026101
	16.9000	1	2		2.07099157	0.00003983
	17.0000	1	2		2.06999539	0.00045479
	17.1000	1	2		2.06897688	0.00067985
	17.2000	1	2		2.06798726	0.00043090
	17.3000	1	2		2.06697776	0.00041988
	17.4000	1	2		2.06598670	0.00042467
	17.5000	1	2		2.06499093	0.00030375
	17.6000	1	2		2.06399455	0.00030454
	17.7000	1	2		2.06298648	0.00041779
	17.8000	1	2		2.06198723	0.00045470
	17.9000	1	2		2.06098142	0.00026843
	18.0000	1	2		2.05998790	0.00026599
	18.1000	1	2		2.05898496	0.00047709
	18.2000	1	2		2.05799206	0.00023536
	18.3000	1	2		2.05698543	0.00036150
	18.4000	1	2		2.05597696	0.00040829
	18.5000	1	2		2.05497545	0.00055193
	18.6000	1	2		2.05399033	0.00032458
	18.7000	1	2		2.05297776	0.00035338
	18.8000	1	2		2.05198322	0.00038076
	18.9000	1	2		2.05098008	0.00040743
	19.0000	1	2		2.04998205	0.00030416
	19.1000	1	2		2.04897133	0.00038713
	19.2000	1	2		2.04799031	0.00044299
	19.3000	1	2		2.04698941	0.00034733
	19.4000	1	2		2.04599426	0.00034548
	19.5000	1	2		2.04498558	0.00035339
	19.6000	1	2		2.04398592	0.00028799
	19.7000	1	2		2.04298482	0.00028182
	19.8000	1	2		2.04199212	0.00023437
	19.9000	1	2		2.04099185	0.00028093
	20.0000	1	2		2.03998850	0.00025501
	20.1000	1	2		2.03898678	0.00028610
	20.2000	1	2		2.03798405	0.00028736
	20.3000	1	2		2.03698541	0.00024635
	20.4000	1	2		2.03600234	0.00029984
	20.5000	1	2		2.03498157	0.00030315
	20.6000	1	2		2.03400035	0.00018582
	20.7000	1	2		2.03298942	0.00026453
	20.8000	1	2		2.03200062	0.00022348
	20.9000	1	2		2.03099050	0.00032116
	21.0000	1	2		2.02998060	0.00014429
	21.1000	1	2		2.02898708	0.00023991
	21.2000	1	2		2.02798066	0.00029316
	21.3000	1	2		2.02698345	0.00020457
	21.4000	1	2		2.02599034	0.00029674
	21.5000	1	2		2.02498515	0.00019321
	21.6000	1	2		2.02398754	0.00036759
	21.7000	1	2		2.02298808	0.00020509
	21.8000	1	2		2.02199149	0.00019946
	21.9000	1	2		2.02099080	0.00022195
	22.0000	1	2		2.01999237	0.00014845
	22.1000	1	2		2.01899045	0.00025361
	22.2000	1	2		2.01799038	0.00020721
	22.3000	1	2		2.01699604	0.00016688
	22.4000	1	2		2.01599945	0.00018974
	22.5000	1	2		2.01498790	0.00030825
	22.6000	1	2		2.01400320	0.00019344
	22.7000	1	2		2.01299370	0.00033911
	22.8000	1	2		2.01199609	0.00017206
	22.9000	1	2		2.01098864	0.00022113
	23.0000	1	2		2.00999451	0.00026920
	23.1000	1	2		2.00898276	0.00021924
	23.2000	1	2		2.00799518	0.00021977
	23.3000	1	2		2.00699347	0.00015839
	23.4000	1	2		2.00599708	0.00037568
	23.5000	1	2		2.00499804	0.00014601
	23.6000	1	2		2.00400165	0.00022930
	23.7000	1	2		2.00299789	0.00039154
	23.8000	1	2		2.00199843	0.00019236
	23.9000	1	2		2.00099385	0.00008195
	24.0000	1	2		1.99999993	0.00020760
	24.1000	1	2		1.99899473	0.00016035
	24.2000	1	2		1.99799958	0.00025440
	24.3000	1	2		1.99699766	0.00014570
	24.4000	1	2		1.99599328	0.00017047
	24.5000	1	2		1.99498583	0.00018200
	24.6000	1	2		1.99399150	0.00017376
	24.7000	1	2		1.99299081	0.00013147
	24.8000	1	2		1.99199545	0.00016577
	24.9000	1	2		1.99098882	0.00020638
	25.0000	1	2		1.99000125	0.00016084
	25.1000	1	2		1.98899359	0.00006025
	25.2000	1	2		1.98800581	0.00017333
	25.3000	1	2		1.98699263	0.00029970
	25.4000	1	2		1.98599891	0.00019091
	25.5000	1	2		1.98499822	0.00023022
	25.6000	1	2		1.98401105	0.00021326
	25.7000	1	2		1.98299541	0.00021383
	25.8000	1	2		1.98200128	0.00014320
	25.9000	1	2		1.98099690	0.00024081
	26.0000	1	2		1.98000789	0.00017974
	26.1000	1	2		1.97899573	0.00021456
	26.2000	1	2		1.97800406	0.00013499
	26.3000	1	2		1.97699272	0.00017814
	26.4000	1	2		1.97599449	0.00020442
	26.5000	1	2		1.97498991	0.00016525
	26.6000	1	2		1.97400664	0.00018631
	26.7000	1	2		1.97299448	0.00028961
	26.8000	1	2		1.97200629	0.00019811
	26.9000	1	2		1.97099187	0.00018509
	27.0000	1	2		1.96999282	0.00033277
	27.1000	1	2		1.96898742	0.00019700
	27.2000	1	2		1.96799329	0.00018520
	27.3000	1	2		1.96699035	0.00026857
	27.4000	1	2		1.96599233	0.00008604
	27.5000	1	2		1.96498857	0.00023986
	27.6000	1	2		1.96399505	0.00009279
	27.7000	1	2		1.96298596	0.00025707
	27.8000	1	2		1.96199552	0.00024640
	27.9000	1	2		1.96098582	0.00011387
	28.0000	1	2		1.95998943	0.00035529
	28.1000	1	2		1.95898875	0.00017829
	28.2000	1	2		1.95799175	0.00028803
	28.3000	1	2		1.95699700	0.00021467
	28.4000	1	2		1.95599590	0.00021158
	28.5000	1	2		1.95499173	0.00019914
	28.6000	1	2		1.95399104	0.00019203
	28.7000	1	2		1.95299466	0.00017605
	28.8000	1	2		1.95199254	0.00018478
	28.9000	1	2		1.95098345	0.00013067
	29.0000	1	2		1.94999198	0.00014436
	29.1000	1	2		1.94898781	0.00021019
	29.2000	1	2		1.94799696	0.00006969
	29.3000	1	2		1.94699320	0.00025187
	29.4000	1	2		1.94599456	0.00015614
	29.5000	1	2		1.94499059	0.00019319
	29.6000	1	2		1.94399421	0.00017961
	29.7000	1	2		1.94298143	0.00007752
	29.8000	1	2		1.94199181	0.00025897
	29.9000	1	2		1.94098928	0.00006059
	30.0000	1	2		1.93999802	0.00024475
	30.1000	1	2		1.93899118	0.00011693
	30.2000	1	2		1.93800217	0.00006738
	30.3000	1	2		1.93699001	0.00025413
	30.4000	1	2		1.93600428	0.00011760
	30.5000	1	2		1.93498905	0.00017855
	30.6000	1	2		1.93399389	0.00015261
	30.7000	1	2		1.93299013	0.00021842
	30.8000	1	2		1.93200051	0.00012732
	30.9000	1	2		1.93099101	0.00003059
	31.0000	1	2		1.92999975	0.00019177
	31.1000	1	2		1.92898902	0.00015197
	31.2000	1	2		1.92799796	0.00005955
	31.3000	1	2		1.92699400	0.00004562
	31.4000	1	2		1.92598675	0.00014513
	31.5000	1	2		1.92499467	0.00009581
	31.6000	1	2		1.92399972	0.00012632
	31.7000	1	2		1.92299248	0.00018988
	31.8000	1	2		1.92199527	0.00007858
	31.9000	1	2		1.92098946	0.00008174
	32.0000	1	2		1.91999410	0.00007079
	32.1000	1	2		1.91899341	0.00013455
	32.2000	1	2		1.91799191	0.00010726
	32.3000	1	2		1.91698753	0.00010439
	32.4000	1	2		1.91599443	0.00000394
	32.5000	1	2		1.91499087	0.00017287
	32.6000	1	2		1.91399612	0.00002982
	32.7000	1	2		1.91299441	-0.00008366
	32.8000	1	2		1.91199454	0.00010039
	32.9000	1	2		1.91099468	-0.00000438
	33.0000	1	2		1.90999686	0.00005780
	33.1000	1	2		1.90899310	0.00003036
	33.2000	1	2		1.90799753	-0.00002159
	33.3000	1	2		1.90699418	-0.00003241
	33.4000	1	2		1.90600251	-0.00001582
	33.5000	1	2		1.90499772	0.00007467
	33.6000	1	2		1.90399744	-0.00000342
	33.7000	1	2		1.90299225	0.00008040
	33.8000	1	2		1.90199525	-0.00003400
	33.9000	1	2		1.90099559	0.00012939
	34.0000	1	2		1.89999387	0.00005472
	34.1000	1	2		1.89899216	0.00001093
	34.2000	1	2		1.89799230	0.00003255
	34.3000	1	2		1.89699427	0.00001642
	34.4000	1	2		1.89599461	-0.00000189
	34.5000	1	2		1.89499781	-0.00004596
	34.6000	1	2		1.89399774	0.00008471
	34.7000	1	2		1.89299418	0.00002144
	34.8000	1	2		1.89199964	0.00000942
	34.9000	1	2		1.89099875	0.00003526
	35.0000	1	2		1.88999929	0.00007867
	35.1000	1	2		1.88900250	0.00003278
	35.2000	1	2		1.88799730	-0.00000308
	35.3000	1	2		1.88699600	0.00002884
	35.4000	1	2		1.88600023	0.00003306
	35.5000	1	2		1.88499729	-0.00000933
	35.6000	1	2		1.88400009	0.00004379
	35.7000	1	2		1.88299960	0.00006147
	35.8000	1	2		1.88200363	-0.00000687
	35.9000	1	2		1.88100294	0.00002111
	36.0000	1	2		1.87999979	-0.00005487
	36.1000	1	2		1.87899501	0.00006283
	36.2000	1	2		1.87800108	0.00003007
	36.3000	1	2		1.87700142	0.00013311
	36.4000	1	2		1.87600586	0.00009676
	36.5000	1	2		1.87500496	0.00008785
	36.6000	1	2		1.87400407	0.00003618
	36.7000	1	2		1.87299908	-0.00000255
	36.8000	1	2		1.87199614	0.00006640
	36.9000	1	2		1.87100242	0.00003296
	37.0000	1	2		1.87000911	0.00001498
	37.1000	1	2		1.86900985	0.00003802
	37.2000	1	2		1.86801060	0.00004469
	37.3000	1	2		1.86700827	-0.00006707
	37.4000	1	2		1.86600902	0.00005894
	37.5000	1	2		1.86500444	-0.00000504
	37.6000	1	2		1.86400826	0.00000724
	37.7000	1	2		1.86300511	-0.00001642
	37.8000	1	2		1.86200627	0.00005610
	37.9000	1	2		1.86100743	-0.00004373
	38.0000	1	2		1.86000838	0.00008584
	38.1000	1	2		1.85900872	-0.00004053
	38.2000	1	2		1.85800639	0.00012025
	38.3000	1	2		1.85700652	-0.00000469
	38.4000	1	2		1.85601198	-0.00001065
	38.5000	1	2		1.85500760	-0.00007204
	38.6000	1	2		1.85400200	0.00009063
	38.7000	1	2		1.85300234	0.00001319
	38.8000	1	2		1.85200882	0.00011144
	38.9000	1	2		1.85100076	0.00007227
	39.0000	1	2		1.85000294	0.00003346
	39.1000	1	2		1.84900696	-0.00002888
	39.2000	1	2		1.84800853	0.00003143
	39.3000	1	2		1.84700866	0.00011992
	39.4000	1	2		1.84600838	0.00001906
	39.5000	1	2		1.84500831	0.00002554
	39.6000	1	2		1.84400619	0.00007400
	39.7000	1	2		1.84301062	0.00001817
	39.8000	1	2		1.84200420	-0.00001664
	39.9000	1	2		1.84100495	-0.00007884
	40.0000	1	2		1.84000344	0.00005676
	40.1000	1	2		1.83900398	-0.00010155
	40.2000	1	2		1.83800329	-0.00001586
	40.3000	1	2		1.83700281	-0.00001215
	40.4000	1	2		1.83599700	-0.00004204
	40.5000	1	2		1.83499529	-0.00005730
	40.6000	1	2		1.83400505	-0.00006473
	40.7000	1	2		1.83300826	0.00004126
	40.8000	1	2		1.83200675	0.00002326
	40.9000	1	2		1.83099951	-0.00011262
	41.0000	1	2		1.83001029	-0.00007457
	41.1000	1	2		1.82900817	0.00000808
	41.2000	1	2		1.82800584	-0.00007059
	41.3000	1	2		1.82699348	0.00006413
	41.4000	1	2		1.82600181	-0.00018986
	41.5000	1	2		1.82500091	0.00001010
	41.6000	1	2		1.82400781	-0.00009259
	41.7000	1	2		1.82300323	-0.00009778
	41.8000	1	2		1.82199885	-0.00002155
	41.9000	1	2		1.82100124	-0.00000970
	42.0000	1	2		1.82000629	-0.00005802
	42.1000	1	2		1.81900273	-0.00005359
	42.2000	1	2		1.81800860	-0.00001154
	42.3000	1	2		1.81700873	-0.00003468
	42.4000	1	2		1.81600804	-0.00005189
	42.5000	1	2		1.81500469	-0.00010660
	42.6000	1	2		1.81401097	-0.00008084
	42.7000	1	2		1.81300946	-0.00014733
	42.8000	1	2		1.81200878	-0.00008123
	42.9000	1	2		1.81100174	-0.00013897
	43.0000	1	2		1.81000003	-0.00018322
	43.1000	1	2		1.80899831	-0.00018357
	43.2000	1	2		1.80800726	-0.00016114
	43.3000	1	2		1.80699940	-0.00012578
	43.4000	1	2		1.80600609	-0.00015985
	43.5000	1	2		1.80500806	-0.00008516
	43.6000	1	2		1.80400819	-0.00007510
	43.7000	1	2		1.80300689	-0.00007903
	43.8000	1	2		1.80201727	-0.00008758
	43.9000	1	2		1.80100900	-0.00003415
	44.0000	1	2		1.80001118	-0.00013541
	44.1000	1	2		1.79901439	-0.00013646
	44.2000	1	2		1.79800940	-0.00015229
	44.3000	1	2		1.79701219	-0.00008281
	44.4000	1	2		1.79601151	-0.00020082
	44.5000	1	2		1.79500242	-0.00008389
	44.6000	1	2		1.79400296	-0.00018904
	44.7000	1	2		1.79300821	-0.00009588
	44.8000	1	2		1.79200466	-0.00010087
	44.9000	1	2		1.79100663	-0.00007863
	45.0000	1	2		1.79000615	-0.00015686
	45.1000	1	2		1.78900669	-0.00007578
	45.2000	1	2		1.78802055	-0.00025131
	45.3000	1	2		1.78701024	-0.00018548
	45.4000	1	2		1.78601303	-0.00017517
	45.5000	1	2		1.78501152	-0.00017221
	45.6000	1	2		1.78401370	-0.00015406
	45.7000	1	2		1.78300810	-0.00023837
	45.8000	1	2		1.78200967	-0.00013035
	45.9000	1	2		1.78100898	-0.00010419
	46.0000	1	2		1.78001116	-0.00011599
	46.1000	1	2		1.77900084	-0.00008171
	46.2000	1	2		1.77800774	-0.00019149
	46.3000	1	2		1.77700541	-0.00005688
	46.4000	1	2		1.77600677	-0.00019891
	46.5000	1	2		1.77500957	-0.00009408
	46.6000	1	2		1.77401154	-0.00016728
	46.7000	1	2		1.77301065	-0.00009729
	46.8000	1	2		1.77200791	-0.00016518
	46.9000	1	2		1.77100805	-0.00013986
	47.0000	1	2		1.77001166	-0.00014949
	47.1000	1	2		1.76901015	-0.00022898
	47.2000	1	2		1.76801541	-0.00027745
	47.3000	1	2		1.76700796	-0.00016335
	47.4000	1	2		1.76601485	-0.00026583
	47.5000	1	2		1.76501212	-0.00013479
	47.6000	1	2		1.76400795	-0.00015585
	47.7000	1	2		1.76300767	-0.00021817
	47.8000	1	2		1.76202071	-0.00022060
	47.9000	1	2		1.76101469	-0.00024982
	48.0000	1	2		1.76001462	-0.00023817
	48.1000	1	2		1.75901025	-0.00019614
	48.2000	1	2		1.75801222	-0.00025366
	48.3000	1	2		1.75701338	-0.00017862
	48.4000	1	2		1.75601392	-0.00012440
	48.5000	1	2		1.75500729	-0.00017115
	48.6000	1	2		1.75401255	-0.00034712
	48.7000	1	2		1.75301821	-0.00023745
	48.8000	1	2		1.75201568	-0.00018039
	48.9000	1	2		1.75101376	-0.00029673
	49.0000	1	2		1.75001205	-0.00030305
	49.1000	1	2		1.74901075	-0.00028423
	49.2000	1	2		1.74801580	-0.00027774
	49.3000	1	2		1.74701613	-0.00032248
	49.4000	1	2		1.74601483	-0.00021606
	49.5000	1	2		1.74501005	-0.00018956
	49.6000	1	2		1.74401981	-0.00034847
	49.7000	1	2		1.74301052	-0.00033016
	49.8000	1	2		1.74201802	-0.00033333
	49.9000	1	2		1.74101139	-0.00033038
	50.0000	1	2		1.74001173	-0.00033113
	50.1000	1	2		1.73901207	-0.00033121
	50.2000	1	2		1.73801425	-0.00031197
	50.3000	1	2		1.73701561	-0.00024787
	50.4000	1	2		1.73601759	-0.00038841
	50.5000	1	2		1.73501526	-0.00035618
	50.6000	1	2		1.73401601	-0.00032463
	50.7000	1	2		1.73301552	-0.00043641
	50.8000	1	2		1.73201689	-0.00032581
	50.9000	1	2		1.73101784	-0.00033183
	51.0000	1	2		1.73001735	-0.00043427
	51.1000	1	2		1.72901913	-0.00042325
	51.2000	1	2		1.72801844	-0.00042840
	51.3000	1	2		1.72701324	-0.00041563
	51.4000	1	2		1.72601686	-0.00053256
	51.5000	1	2		1.72501371	-0.00047232
	51.6000	1	2		1.72401610	-0.00055845
	51.7000	1	2		1.72301623	-0.00048856
	51.8000	1	2		1.72201677	-0.00060445
	51.9000	1	2		1.72100748	-0.00061617
	52.0000	1	2		1.72001786	-0.00055476
	52.1000	1	2		1.71901410	-0.00062658
	52.2000	1	2		1.71801710	-0.00064451
	52.3000	1	2		1.71701702	-0.00060248
	52.4000	1	2		1.71602402	-0.00068892
	52.5000	1	2		1.71501462	-0.00067516
	52.6000	1	2		1.71402223	-0.00072859
	52.7000	1	2		1.71302134	-0.00073688
	52.8000	1	2		1.71201594	-0.00088686
	52.9000	1	2		1.71101187	-0.00080729
	53.0000	1	2		1.71001600	-0.00084335
	53.1000	1	2		1.70901726	-0.00106361
	53.2000	1	2		1.70801872	-0.00096770
	53.3000	1	2		1.70701230	-0.00100718
	53.4000	1	2		1.70601428	-0.00089454
	53.5000	1	2		1.70501072	-0.00098632
	53.6000	1	2		1.70401782	-0.00117878
	53.7000	1	2		1.70301723	-0.00108226
	53.8000	1	2		1.70201747	-0.00117000
	53.9000	1	2		1.70101739	-0.00114504
	54.0000	1	2		1.70002675	-0.00121475
	54.1000	1	2		1.69901356	-0.00134339
	54.2000	1	2		1.69802086	-0.00140261
	54.3000	1	2		1.69701782	-0.00134557
	54.4000	1	2		1.69602185	-0.00151108
	54.5000	1	2		1.69501306	-0.00152423
	54.6000	1	2		1.69402211	-0.00149830
	54.7000	1	2		1.69301558	-0.00159571
	54.8000	1	2		1.69202043	-0.00160012
	54.9000	1	2		1.69102076	-0.00170538
	55.0000	1	2		1.69002008	-0.00166907
	55.1000	1	2		1.68901365	-0.00177765
	55.2000	1	2		1.68801696	-0.00188509
	55.3000	1	2		1.68702140	-0.00194567
	55.4000	1	2		1.68602624	-0.00185831
	55.5000	1	2		1.68502064	-0.00209756
	55.6000	1	2		1.68402845	-0.00212239
	55.7000	1	2		1.68302541	-0.00205580
	55.8000	1	2		1.68203107	-0.00222750
	55.9000	1	2		1.68102106	-0.00231142
	56.0000	1	2		1.68002140	-0.00229795
	56.1000	1	2		1.67901835	-0.00248310
	56.2000	1	2		1.67801685	-0.00264678
	56.3000	1	2		1.67701319	-0.00268497
	56.4000	1	2		1.67602736	-0.00270439
	56.5000	1	2		1.67501294	-0.00285607
	56.6000	1	2		1.67401953	-0.00300750
	56.7000	1	2		1.67302038	-0.00311768
	56.8000	1	2		1.67202440	-0.00315300
	56.9000	1	2		1.67102474	-0.00338885
	57.0000	1	2		1.67002702	-0.00354464
	57.1000	1	2		1.66902101	-0.00370253
	57.2000	1	2		1.66802841	-0.00382290
	57.3000	1	2		1.66703008	-0.00411430
	57.4000	1	2		1.66602642	-0.00397009
	57.5000	1	2		1.66503106	-0.00419793
	57.6000	1	2		1.66402863	-0.00444459
	57.7000	1	2		1.66302282	-0.00466349
	57.8000	1	2		1.66202470	-0.00483700
	57.9000	1	2		1.66104358	-0.00507301
	58.0000	1	2		1.66003736	-0.00506367
	58.1000	1	2		1.65903329	-0.00531225
	58.2000	1	2		1.65803690	-0.00549296
	58.3000	1	2		1.65703898	-0.00571691
	58.4000	1	2		1.65604209	-0.00582152
	58.5000	1	2		1.65503699	-0.00612048
	58.6000	1	2		1.65404327	-0.00628570
	58.7000	1	2		1.65304054	-0.00666047
	58.8000	1	2		1.65204159	-0.00669975
	58.9000	1	2		1.65104684	-0.00686564
	59.0000	1	2		1.65004247	-0.00709570
	59.1000	1	2		1.64904332	-0.00724629
	59.2000	1	2		1.64804642	-0.00748058
	59.3000	1	2		1.64704563	-0.00768706
	59.4000	1	2		1.64604832	-0.00784921
	59.5000	1	2		1.64503268	-0.00819356
	59.6000	1	2		1.64403599	-0.00818352
	59.7000	1	2		1.64303858	-0.00841702
	59.8000	1	2		1.64204076	-0.00866888
	59.9000	1	2		1.64103700	-0.00885817
	60.0000	1	2		1.64004348	-0.00905423
	60.1000	1	2		1.63903655	-0.00937195
	60.2000	1	2		1.63804170	-0.00962961
	60.3000	1	2		1.63703363	-0.00972426
	60.4000	1	2		1.63604616	-0.00994242
	60.5000	1	2		1.63504332	-0.01026693
	60.6000	1	2		1.63405165	-0.01044559
	60.7000	1	2		1.63304646	-0.01048516
	60.8000	1	2		1.63205386	-0.01063374
	60.9000	1	2		1.63104826	-0.01109887
	61.0000	1	2		1.63005064	-0.01134890
	61.1000	1	2		1.62904760	-0.01140914
	61.2000	1	2		1.62804671	-0.01167487
	61.3000	1	2		1.62704663	-0.01194807
	61.4000	1	2		1.62604841	-0.01202528
	61.5000	1	2		1.62504669	-0.01229925
	61.6000	1	2		1.62405236	-0.01256837
	61.7000	1	2		1.62304470	-0.01281220
	61.8000	1	2		1.62205447	-0.01287433
	61.9000	1	2		1.62104107	-0.01326259
	62.0000	1	2		1.62005391	-0.01342766
	62.1000	1	2		1.61904134	-0.01353874
	62.2000	1	2		1.61804372	-0.01404861
	62.3000	1	2		1.61704939	-0.01465890
	62.4000	1	2		1.61605024	-0.01428900
	62.5000	1	2		1.61505283	-0.01387470
	62.6000	1	2		1.61405552	-0.01446589
	62.7000	1	2		1.61304736	-0.01507014
	62.8000	1	2		1.61205282	-0.01501726
	62.9000	1	2		1.61104301	-0.01544539
	63.0000	1	2		1.61005185	-0.01607209
	63.1000	1	2		1.60903887	-0.01594886
	63.2000	1	2		1.60804423	-0.01598828
	63.3000	1	2		1.60704159	-0.01639269
	63.4000	1	2		1.60604869	-0.01653424
	63.5000	1	2		1.60503919	-0.01644491
	63.6000	1	2		1.60404691	-0.01675867
	63.7000	1	2		1.60304110	-0.01727331
	63.8000	1	2		1.60205137	-0.01720000
	63.9000	1	2		1.60104997	-0.01748618
	64.0000	1	2		1.60004743	-0.01781367
	64.1000	1	2		1.59904890	-0.01817941
	64.2000	1	2		1.59805887	-0.01823588
	64.3000	1	2		1.59704988	-0.01854614
	64.4000	1	2		1.59605421	-0.01888737
	64.5000	1	2		1.59504707	-0.01903832
	64.6000	1	2		1.59404966	-0.01915806
	64.7000	1	2		1.59304785	-0.01948136
	64.8000	1	2		1.59204071	-0.01968963
	64.9000	1	2		1.59103459	-0.01986795
	65.0000	1	2		1.59004128	-0.02014027
	65.1000	1	2		1.58904151	-0.02042923
	65.2000	1	2		1.58803837	-0.02049362
	65.3000	1	2		1.58703460	-0.02077209
	65.4000	1	2		1.58600533	-0.02104545
	65.5000	1	2		1.58504276	-0.02126036
	65.6000	1	2		1.58405098	-0.02136213
	65.7000	1	2		1.58304189	-0.02179107
	65.8000	1	2		1.58204981	-0.02199397
	65.9000	1	2		1.58104656	-0.02230001
	66.0000	1	2		1.58005161	-0.02252397
	66.1000	1	2		1.57904252	-0.02278948
	66.2000	1	2		1.57804286	-0.02305787
	66.3000	1	2		1.57704371	-0.02307288
	66.4000	1	2		1.57604415	-0.02352476
	66.5000	1	2		1.57503957	-0.02371712
	66.6000	1	2		1.57404677	-0.02393969
	66.7000	1	2		1.57303850	-0.02411454
	66.8000	1	2		1.57205748	-0.02440208
	66.9000	1	2		1.57104809	-0.02465036
	67.0000	1	2		1.57004955	-0.02483894
	67.1000	1	2		1.56904241	-0.02517428
	67.2000	1	2		1.56804306	-0.02525899
	67.3000	1	2		1.56704401	-0.02563020
	67.4000	1	2		1.56604824	-0.02590899
	67.5000	1	2		1.56504366	-0.02613562
	67.6000	1	2		1.56404584	-0.02635679
	67.7000	1	2		1.56303829	-0.02658801
	67.8000	1	2		1.56204334	-0.02692235
	67.9000	1	2		1.56104070	-0.02707886
	68.0000	1	2		1.56004657	-0.02732005
	68.1000	1	2		1.55904547	-0.02762146
	68.2000	1	2		1.55804079	-0.02775562
	68.3000	1	2		1.55704820	-0.02807979
	68.4000	1	2		1.55606554	-0.02831561
	68.5000	1	2		1.55505194	-0.02862107
	68.6000	1	2		1.55405300	-0.02878042
	68.7000	1	2		1.55305159	-0.02910785
	68.8000	1	2		1.55205828	-0.02934205
	68.9000	1	2		1.55105042	-0.02966568
	69.0000	1	2		1.55005578	-0.02982256
	69.1000	1	2		1.54905581	-0.03017903
	69.2000	1	2		1.54805656	-0.03039767
	69.3000	1	2		1.54704942	-0.03061344
	69.4000	1	2		1.54605907	-0.03101892
	69.5000	1	2		1.54506597	-0.03116879
	69.6000	1	2		1.54406692	-0.03146845
	69.7000	1	2		1.54305916	-0.03178845
	69.8000	1	2		1.54206093	-0.03202532
	69.9000	1	2		1.54106271	-0.03227931
	70.0000	1	2		1.54006673	-0.03249647
	70.1000	1	2		1.53905508	-0.03276345
	70.2000	1	2		1.53806034	-0.03303087
	70.3000	1	2		1.53705780	-0.03328973
	70.4000	1	2		1.53605814	-0.03359578
	70.5000	1	2		1.53505459	-0.03376326
	70.6000	1	2		1.53406025	-0.03406574
	70.7000	1	2		1.53305577	-0.03423006
	70.8000	1	2		1.53205765	-0.03474053
	70.9000	1	2		1.53105317	-0.03498152
	71.0000	1	2		1.53005771	-0.03509180
	71.1000	1	2		1.52905548	-0.03540841
	71.2000	1	2		1.52805807	-0.03565253
	71.3000	1	2		1.52705820	-0.03583413
	71.4000	1	2		1.52606643	-0.03620218
	71.5000	1	2		1.52506513	-0.03644968
	71.6000	1	2		1.52406567	-0.03681127
	71.7000	1	2		1.52305668	-0.03702917
	71.8000	1	2		1.52206563	-0.03734708
	71.9000	1	2		1.52106453	-0.03757399
	72.0000	1	2		1.52006661	-0.03785140
	72.1000	1	2		1.51906756	-0.03808938
	72.2000	1	2		1.51805827	-0.03847006
	72.3000	1	2		1.51706065	-0.03871668
	72.4000	1	2		1.51606478	-0.03894346
	72.5000	1	2		1.51506235	-0.03927202
	72.6000	1	2		1.51406689	-0.03946646
	72.7000	1	2		1.51307112	-0.03967808
	72.8000	1	2		1.51206582	-0.03996852
	72.9000	1	2		1.51106442	-0.04039090
	73.0000	1	2		1.51006352	-0.04061153
	73.1000	1	2		1.50905935	-0.04099075
	73.2000	1	2		1.50807362	-0.04121445
	73.3000	1	2		1.50705921	-0.04163193
	73.4000	1	2		1.50606846	-0.04184041
	73.5000	1	2		1.50505988	-0.04219360
	73.6000	1	2		1.50406616	-0.04249232
	73.7000	1	2		1.50305533	-0.04263550
	73.8000	1	2		1.50206919	-0.04307710
	73.9000	1	2		1.50106912	-0.04332108
	74.0000	1	2		1.50006863	-0.04350179
	74.1000	1	2		1.49905842	-0.04383197
	74.2000	1	2		1.49806992	-0.04413316
	74.3000	1	2		1.49706196	-0.04438899
	74.4000	1	2		1.49606896	-0.04463918
	74.5000	1	2		1.49506417	-0.04503828
	74.6000	1	2		1.49406144	-0.04529200
	74.7000	1	2		1.49306136	-0.04558476
	74.8000	1	2		1.49207020	-0.04592072
	74.9000	1	2		1.49105825	-0.04622638
	75.0000	1	2		1.49006350	-0.04641668
	75.1000	1	2		1.48905954	-0.04675471
	75.2000	1	2		1.48806848	-0.04709882
	75.3000	1	2		1.48706410	-0.04739303
	75.4000	1	2		1.48607735	-0.04769603
	75.5000	1	2		1.48506959	-0.04793796
	75.6000	1	2		1.48407075	-0.04829040
	75.7000	1	2		1.48306719	-0.04857650
	75.8000	1	2		1.48207368	-0.04893462
	75.9000	1	2		1.48106141	-0.04917563
	76.0000	1	2		1.48007066	-0.04950756
	76.1000	1	2		1.47906075	-0.04981874
	76.2000	1	2		1.47807871	-0.05019435
	76.3000	1	2		1.47706235	-0.05045540
	76.4000	1	2		1.47606555	-0.05077272
	76.5000	1	2		1.47506087	-0.05115379
	76.6000	1	2		1.47406889	-0.05131326
	76.7000	1	2		1.47306216	-0.05172918
	76.8000	1	2		1.47207182	-0.05204358
	76.9000	1	2		1.47106191	-0.05227147
	77.0000	1	2		1.47007362	-0.05271109
	77.1000	1	2		1.46906586	-0.05291270
	77.2000	1	2		1.46806887	-0.05327934
	77.3000	1	2		1.46706193	-0.05360005
	77.4000	1	2		1.46607343	-0.05394627
	77.5000	1	2		1.46506342	-0.05422972
	77.6000	1	2		1.46406519	-0.05465384
	77.7000	1	2		1.46306338	-0.05487016
	77.8000	1	2		1.46206310	-0.05526651
	77.9000	1	2		1.46105914	-0.05558766
	78.0000	1	2		1.46006244	-0.05590379
	78.1000	1	2		1.45906155	-0.05615289
	78.2000	1	2		1.45807695	-0.05654977
	78.3000	1	2		1.45706591	-0.05685107
	78.4000	1	2		1.45607660	-0.05713711
	78.5000	1	2		1.45506259	-0.05751742
	78.6000	1	2		1.45407645	-0.05780241
	78.7000	1	2		1.45306747	-0.05809566
	78.8000	1	2		1.45207559	-0.05847181
	78.9000	1	2		1.45106804	-0.05877356
	79.0000	1	2		1.45007790	-0.05923870
	79.1000	1	2		1.44907445	-0.05948096
	79.2000	1	2		1.44807735	-0.05966867
	79.3000	1	2		1.44706324	-0.06011611
	79.4000	1	2		1.44607167	-0.06043043
	79.5000	1	2		1.44506760	-0.06080068
	79.6000	1	2		1.44407419	-0.06106810
	79.7000	1	2		1.44306817	-0.06159001
	79.8000	1	2		1.44207517	-0.06190334
	79.9000	1	2		1.44107008	-0.06212957
	80.0000	1	2		1.44007318	-0.06237702
	80.1000	1	2		1.43906788	-0.06280958
	80.2000	1	2		1.43807477	-0.06308750
	80.3000	1	2		1.43706579	-0.06348120
	80.4000	1	2		1.43606602	-0.06381442
	80.5000	1	2		1.43506370	-0.06413832
	80.6000	1	2		1.43407121	-0.06448185
	80.7000	1	2		1.43307421	-0.06488475
	80.8000	1	2		1.43206747	-0.06517558
	80.9000	1	2		1.43106474	-0.06550433
	81.0000	1	2		1.43006897	-0.06585043
	81.1000	1	2		1.42907115	-0.06623191
	81.2000	1	2		1.42807886	-0.06656589
	81.3000	1	2		1.42706783	-0.06702578
	81.4000	1	2		1.42607216	-0.06728323
	81.5000	1	2		1.42507536	-0.06767510
	81.6000	1	2		1.42407478	-0.06800435
	81.7000	1	2		1.42306928	-0.06842572
	81.8000	1	2		1.42207330	-0.06879763
	81.9000	1	2		1.42106821	-0.06911096
	82.0000	1	2		1.42007183	-0.06952676
	82.1000	1	2		1.41906858	-0.06998504
	82.2000	1	2		1.41807127	-0.07029308
	82.3000	1	2		1.41706997	-0.07070343
	82.4000	1	2		1.41607184	-0.07095494
	82.5000	1	2		1.41507136	-0.07142725
	82.6000	1	2		1.41407323	-0.07160927
	82.7000	1	2		1.41307244	-0.07197342
	82.8000	1	2		1.41207452	-0.07239863
	82.9000	1	2		1.41107230	-0.07287008
	83.0000	1	2		1.41007540	-0.07301840
	83.1000	1	2		1.40907348	-0.07342800
	83.2000	1	2		1.40807146	-0.07389986
	83.3000	1	2		1.40707784	-0.07420758
	83.4000	1	2		1.40607531	-0.07451185
	83.5000	1	2		1.40507770	-0.07498870
	83.6000	1	2		1.40407486	-0.07534182
	83.7000	1	2		1.40307796	-0.07568030
	83.8000	1	2		1.40207338	-0.07595392
	83.9000	1	2		1.40108048	-0.07654214
	84.0000	1	2		1.40008195	-0.07673770
	84.1000	1	2		1.39907808	-0.07728461
	84.2000	1	2		1.39807862	-0.07752097
	84.3000	1	2		1.39707824	-0.07806049
	84.4000	1	2		1.39608186	-0.07826089
	84.5000	1	2		1.39507533	-0.07882819
	84.6000	1	2		1.39407690	-0.07912770
	84.7000	1	2		1.39308553	-0.07956182
	84.8000	1	2		1.39207911	-0.07996943
	84.9000	1	2		1.39107719	-0.08039045
	85.0000	1	2		1.39007896	-0.08076829
	85.1000	1	2		1.38908166	-0.08102945
	85.2000	1	2		1.38807954	-0.08161579
	85.3000	1	2		1.38707373	-0.08191997
	85.4000	1	2		1.38607949	-0.08229555
	85.5000	1	2		1.38507942	-0.08273929
	85.6000	1	2		1.38408140	-0.08312204
	85.7000	1	2		1.38307856	-0.08349194
	85.8000	1	2		1.38208463	-0.08381718
	85.9000	1	2		1.38108036	-0.08435913
	86.0000	1	2		1.38008541	-0.08463685
	86.1000	1	2		1.37907560	-0.08512162
	86.2000	1	2		1.37807911	-0.08536014
	86.3000	1	2		1.37708263	-0.08589830
	86.4000	1	2		1.37608399	-0.08628199
	86.5000	1	2		1.37508156	-0.08667002
	86.6000	1	2		1.37407770	-0.08705885
	86.7000	1	2		1.37308039	-0.08742818
	86.8000	1	2		1.37208185	-0.08794593
	86.9000	1	2		1.37108393	-0.08823008
	87.0000	1	2		1.37008560	-0.08879883
	87.1000	1	2		1.36908450	-0.08917534
	87.2000	1	2		1.36808146	-0.08962989
	87.3000	1	2		1.36708426	-0.09006967
	87.4000	1	2		1.36608357	-0.09046577
	87.5000	1	2		1.36508063	-0.09090218
	87.6000	1	2		1.36408414	-0.09133187
	87.7000	1	2		1.36308161	-0.09175695
	87.8000	1	2		1.36208492	-0.09217720
	87.9000	1	2		1.36108013	-0.09257809
	88.0000	1	2		1.36008334	-0.09298464
	88.1000	1	2		1.35908091	-0.09340505
	88.2000	1	2		1.35808176	-0.09381269
	88.3000	1	2		1.35708527	-0.09416196
	88.4000	1	2		1.35608438	-0.09464339
	88.5000	1	2		1.35508369	-0.09524794
	88.6000	1	2		1.35408751	-0.09558168
	88.7000	1	2		1.35308088	-0.09598804
	88.8000	1	2		1.35208357	-0.09656172
	88.9000	1	2		1.35108719	-0.09685218
	88.9990	1	2		1.35009541	-0.09736222
	89.0000	1	2		1.35008630	-0.09734754
	89.0010	1	2		1.35007708	-0.09731729
