# Supplementary material for: Hyaluronic Acid Enhances the Mechanical Properties of Tissue-Engineered Cartilage Constructs
Source: PLoS One. 2014 Dec 1;9(12):e113216. doi: 10.1371/journal.pone.0113216 (PMC4249877; doi:10.1371/journal.pone.0113216)
Supplement: Dataset S1 — Raw data from hydrogel constructs. Data on wet weight, dry weight, compressive modulus, DNA content, and GAG content are provided in a spreadsheet for all analysed hydrogel constructs. Additionally, raw data from mechanical compression tests (time, displacement, and load) are provided. (ZIP) [file pone.0113216.s004.zip › Data/Mechanical testing/Microtester/Day 1/G2 P1 M1 ramp.csv]

G2 P1 M1 10Dec2013
Notes	Time	Sequence	Block	Cycle	5800:Extension mm	5800:5N_Load_Cell N
Test Started : 12/10/2013 10:59:55 AM	4.0020	1	2		2.20192776	-0.00133816
	4.0230	1	2		2.19995691	-0.00094060
	4.1000	1	2		2.19855341	-0.00146454
	4.2000	1	2		2.19782420	-0.00146321
	4.3000	1	2		2.19694215	-0.00149165
	4.4000	1	2		2.19597772	-0.00133374
	4.5000	1	2		2.19498974	-0.00150961
	4.6000	1	2		2.19398434	-0.00148306
	4.7000	1	2		2.19298611	-0.00134002
	4.8000	1	2		2.19197395	-0.00135376
	4.9000	1	2		2.19098556	-0.00142273
	5.0000	1	2		2.18998180	-0.00130784
	5.1000	1	2		2.18897414	-0.00159151
	5.2000	1	2		2.18797427	-0.00134380
	5.3000	1	2		2.18696867	-0.00133275
	5.4000	1	2		2.18597741	-0.00132625
	5.5000	1	2		2.18498389	-0.00146503
	5.6000	1	2		2.18398669	-0.00143416
	5.7000	1	2		2.18299235	-0.00146151
	5.8000	1	2		2.18199371	-0.00156248
	5.9000	1	2		2.18099118	-0.00147333
	6.0000	1	2		2.17997451	-0.00145625
	6.1000	1	2		2.17898817	-0.00156915
	6.2000	1	2		2.17798707	-0.00150268
	6.3000	1	2		2.17699376	-0.00157371
	6.4000	1	2		2.17598037	-0.00149843
	6.5000	1	2		2.17497476	-0.00145644
	6.6000	1	2		2.17397592	-0.00146620
	6.7000	1	2		2.17297953	-0.00130550
	6.8000	1	2		2.17197352	-0.00152620
	6.9000	1	2		2.17097693	-0.00143429
	7.0000	1	2		2.16997645	-0.00149546
	7.1000	1	2		2.16897986	-0.00154912
	7.2000	1	2		2.16797487	-0.00149169
	7.3000	1	2		2.16698442	-0.00142870
	7.4000	1	2		2.16598210	-0.00134403
	7.5000	1	2		2.16498182	-0.00143123
	7.6000	1	2		2.16398236	-0.00140477
	7.7000	1	2		2.16297491	-0.00135724
	7.8000	1	2		2.16198734	-0.00143108
	7.9000	1	2		2.16097661	-0.00136815
	8.0000	1	2		2.15998268	-0.00150765
	8.1000	1	2		2.15898630	-0.00137346
	8.2000	1	2		2.15797619	-0.00128950
	8.3000	1	2		2.15697673	-0.00140940
	8.4000	1	2		2.15597338	-0.00143069
	8.5000	1	2		2.15498498	-0.00146817
	8.6000	1	2		2.15397528	-0.00145982
	8.7000	1	2		2.15298607	-0.00139434
	8.8000	1	2		2.15197493	-0.00137542
	8.9000	1	2		2.15098613	-0.00144551
	9.0000	1	2		2.14998564	-0.00155571
	9.1000	1	2		2.14899213	-0.00139241
	9.2000	1	2		2.14798570	-0.00145468
	9.3000	1	2		2.14698276	-0.00145702
	9.4000	1	2		2.14597654	-0.00131326
	9.5000	1	2		2.14498057	-0.00151221
	9.6000	1	2		2.14398009	-0.00136085
	9.7000	1	2		2.14297776	-0.00148316
	9.8000	1	2		2.14198322	-0.00132119
	9.9000	1	2		2.14098458	-0.00139312
	10.0000	1	2		2.13998205	-0.00130289
	10.1000	1	2		2.13897624	-0.00126701
	10.2000	1	2		2.13797555	-0.00127622
	10.3000	1	2		2.13698552	-0.00141325
	10.4000	1	2		2.13597827	-0.00149481
	10.5000	1	2		2.13497574	-0.00137898
	10.6000	1	2		2.13397854	-0.00142485
	10.7000	1	2		2.13299096	-0.00142954
	10.8000	1	2		2.13198249	-0.00143557
	10.9000	1	2		2.13098488	-0.00128965
	11.0000	1	2		2.12997886	-0.00136183
	11.1000	1	2		2.12898883	-0.00148234
	11.2000	1	2		2.12799531	-0.00152666
	11.3000	1	2		2.12698745	-0.00147627
	11.4000	1	2		2.12598492	-0.00146267
	11.5000	1	2		2.12498710	-0.00132209
	11.6000	1	2		2.12397412	-0.00142287
	11.7000	1	2		2.12297938	-0.00125661
	11.8000	1	2		2.12198586	-0.00152357
	11.9000	1	2		2.12098189	-0.00140782
	12.0000	1	2		2.11997875	-0.00151061
	12.1000	1	2		2.11897990	-0.00152453
	12.2000	1	2		2.11798065	-0.00141831
	12.3000	1	2		2.11698201	-0.00140677
	12.4000	1	2		2.11598440	-0.00138052
	12.5000	1	2		2.11499334	-0.00146576
	12.6000	1	2		2.11398610	-0.00133769
	12.7000	1	2		2.11298479	-0.00148713
	12.8000	1	2		2.11198185	-0.00142602
	12.9000	1	2		2.11098199	-0.00143806
	13.0000	1	2		2.10997536	-0.00149363
	13.1000	1	2		2.10898123	-0.00149656
	13.2000	1	2		2.10799816	-0.00146755
	13.3000	1	2		2.10698374	-0.00145837
	13.4000	1	2		2.10598797	-0.00136818
	13.5000	1	2		2.10499528	-0.00147845
	13.6000	1	2		2.10399111	-0.00136211
	13.7000	1	2		2.10298694	-0.00139537
	13.8000	1	2		2.10198584	-0.00151137
	13.9000	1	2		2.10099683	-0.00150813
	14.0000	1	2		2.09998959	-0.00149822
	14.1000	1	2		2.09898828	-0.00148222
	14.2000	1	2		2.09798883	-0.00135777
	14.3000	1	2		2.09699736	-0.00139332
	14.4000	1	2		2.09599524	-0.00153658
	14.5000	1	2		2.09500254	-0.00142066
	14.6000	1	2		2.09398218	-0.00141369
	14.7000	1	2		2.09299276	-0.00161721
	14.8000	1	2		2.09199966	-0.00158058
	14.9000	1	2		2.09099200	-0.00147942
	15.0000	1	2		2.08998845	-0.00151380
	15.1000	1	2		2.08899411	-0.00151323
	15.2000	1	2		2.08798810	-0.00131387
	15.3000	1	2		2.08698639	-0.00149274
	15.4000	1	2		2.08599348	-0.00153489
	15.5000	1	2		2.08499587	-0.00152370
	15.6000	1	2		2.08399969	-0.00146960
	15.7000	1	2		2.08299695	-0.00152645
	15.8000	1	2		2.08200139	-0.00147310
	15.9000	1	2		2.08100603	-0.00143867
	16.0000	1	2		2.07999858	-0.00141810
	16.1000	1	2		2.07899379	-0.00157374
	16.2000	1	2		2.07798798	-0.00138734
	16.3000	1	2		2.07699385	-0.00147900
	16.4000	1	2		2.07598579	-0.00155044
	16.5000	1	2		2.07498346	-0.00157775
	16.6000	1	2		2.07398974	-0.00157542
	16.7000	1	2		2.07298373	-0.00149851
	16.8000	1	2		2.07199042	-0.00152661
	16.9000	1	2		2.07098543	-0.00147359
	17.0000	1	2		2.06999314	-0.00151127
	17.1000	1	2		2.06898692	-0.00151330
	17.2000	1	2		2.06800201	-0.00151169
	17.3000	1	2		2.06699907	-0.00146436
	17.4000	1	2		2.06599674	-0.00146223
	17.5000	1	2		2.06500015	-0.00153847
	17.6000	1	2		2.06399024	-0.00147217
	17.7000	1	2		2.06298894	-0.00135357
	17.8000	1	2		2.06199379	-0.00151555
	17.9000	1	2		2.06098798	-0.00145938
	18.0000	1	2		2.05999159	-0.00164832
	18.1000	1	2		2.05898291	-0.00149543
	18.2000	1	2		2.05798100	-0.00155981
	18.3000	1	2		2.05698973	-0.00135535
	18.4000	1	2		2.05600011	-0.00154873
	18.5000	1	2		2.05499430	-0.00146527
	18.6000	1	2		2.05399074	-0.00152132
	18.7000	1	2		2.05299088	-0.00154820
	18.8000	1	2		2.05200043	-0.00147737
	18.9000	1	2		2.05099667	-0.00157715
	19.0000	1	2		2.04999967	-0.00159184
	19.1000	1	2		2.04899981	-0.00142447
	19.2000	1	2		2.04800240	-0.00135829
	19.3000	1	2		2.04699577	-0.00144516
	19.4000	1	2		2.04600184	-0.00148150
	19.5000	1	2		2.04498476	-0.00146061
	19.6000	1	2		2.04398510	-0.00150574
	19.7000	1	2		2.04298564	-0.00145748
	19.8000	1	2		2.04198516	-0.00153049
	19.9000	1	2		2.04098857	-0.00160193
	20.0000	1	2		2.03998747	-0.00152084
	20.1000	1	2		2.03898269	-0.00146083
	20.2000	1	2		2.03799327	-0.00150228
	20.3000	1	2		2.03699524	-0.00157416
	20.4000	1	2		2.03598943	-0.00159543
	20.5000	1	2		2.03498711	-0.00149201
	20.6000	1	2		2.03399236	-0.00156905
	20.7000	1	2		2.03299126	-0.00141997
	20.8000	1	2		2.03199181	-0.00148316
	20.9000	1	2		2.03098702	-0.00143699
	21.0000	1	2		2.02999391	-0.00158471
	21.1000	1	2		2.02898913	-0.00147474
	21.2000	1	2		2.02799233	-0.00155410
	21.3000	1	2		2.02698919	-0.00149088
	21.4000	1	2		2.02598297	-0.00155031
	21.5000	1	2		2.02499765	-0.00148903
	21.6000	1	2		2.02398836	-0.00141554
	21.7000	1	2		2.02300201	-0.00157533
	21.8000	1	2		2.02193453	-0.00156610
	21.9000	1	2		2.02099633	-0.00153185
	22.0000	1	2		2.01999687	-0.00161977
	22.1000	1	2		2.01899455	-0.00149957
	22.2000	1	2		2.01799181	-0.00153197
	22.3000	1	2		2.01699420	-0.00169790
	22.4000	1	2		2.01599249	-0.00148987
	22.5000	1	2		2.01499835	-0.00151647
	22.6000	1	2		2.01399664	-0.00162377
	22.7000	1	2		2.01299329	-0.00162294
	22.8000	1	2		2.01199547	-0.00156529
	22.9000	1	2		2.01099519	-0.00158782
	23.0000	1	2		2.00998959	-0.00161095
	23.1000	1	2		2.00899669	-0.00161982
	23.2000	1	2		2.00798309	-0.00153712
	23.3000	1	2		2.00698732	-0.00165718
	23.4000	1	2		2.00598950	-0.00155408
	23.5000	1	2		2.00499394	-0.00138970
	23.6000	1	2		2.00399202	-0.00157673
	23.7000	1	2		2.00299584	-0.00168291
	23.8000	1	2		2.00199577	-0.00153690
	23.9000	1	2		2.00099365	-0.00159924
	24.0000	1	2		1.99999091	-0.00169042
	24.1000	1	2		1.99900067	-0.00163178
	24.2000	1	2		1.99799835	-0.00151315
	24.3000	1	2		1.99700196	-0.00158181
	24.4000	1	2		1.99599164	-0.00168524
	24.5000	1	2		1.99500304	-0.00162955
	24.6000	1	2		1.99400174	-0.00164193
	24.7000	1	2		1.99299552	-0.00165139
	24.8000	1	2		1.99199402	-0.00163559
	24.9000	1	2		1.99099415	-0.00150093
	25.0000	1	2		1.98999756	-0.00164429
	25.1000	1	2		1.98900117	-0.00162279
	25.2000	1	2		1.98800069	-0.00160460
	25.3000	1	2		1.98699324	-0.00166458
	25.4000	1	2		1.98599051	-0.00169383
	25.5000	1	2		1.98500457	-0.00160506
	25.6000	1	2		1.98400142	-0.00159157
	25.7000	1	2		1.98300361	-0.00167783
	25.8000	1	2		1.98200107	-0.00159179
	25.9000	1	2		1.98100940	-0.00155761
	26.0000	1	2		1.98000667	-0.00149168
	26.1000	1	2		1.97900168	-0.00160993
	26.2000	1	2		1.97799996	-0.00160722
	26.3000	1	2		1.97700768	-0.00159313
	26.4000	1	2		1.97600043	-0.00160743
	26.5000	1	2		1.97500405	-0.00157379
	26.6000	1	2		1.97399578	-0.00162658
	26.7000	1	2		1.97299919	-0.00168566
	26.8000	1	2		1.97200219	-0.00164336
	26.9000	1	2		1.97101093	-0.00160755
	27.0000	1	2		1.97000041	-0.00169799
	27.1000	1	2		1.96900115	-0.00185802
	27.2000	1	2		1.96799862	-0.00161811
	27.3000	1	2		1.96700347	-0.00167150
	27.4000	1	2		1.96600216	-0.00162280
	27.5000	1	2		1.96500844	-0.00161240
	27.6000	1	2		1.96400448	-0.00169823
	27.7000	1	2		1.96300358	-0.00164053
	27.8000	1	2		1.96200208	-0.00163257
	27.9000	1	2		1.96100364	-0.00163008
	28.0000	1	2		1.96000050	-0.00167015
	28.1000	1	2		1.95900534	-0.00176003
	28.2000	1	2		1.95800035	-0.00146590
	28.3000	1	2		1.95699598	-0.00159751
	28.4000	1	2		1.95599775	-0.00151264
	28.5000	1	2		1.95499604	-0.00169230
	28.6000	1	2		1.95400108	-0.00156358
	28.7000	1	2		1.95300859	-0.00158436
	28.8000	1	2		1.95199787	-0.00173280
	28.9000	1	2		1.95100455	-0.00168523
	29.0000	1	2		1.95001104	-0.00167411
	29.1000	1	2		1.94901056	-0.00150958
	29.2000	1	2		1.94800126	-0.00163262
	29.3000	1	2		1.94700262	-0.00153496
	29.4000	1	2		1.94599907	-0.00160658
	29.5000	1	2		1.94501498	-0.00156926
	29.6000	1	2		1.94401142	-0.00173622
	29.7000	1	2		1.94300500	-0.00161674
	29.8000	1	2		1.94201025	-0.00167313
	29.9000	1	2		1.94100424	-0.00170974
	30.0000	1	2		1.93999966	-0.00165278
	30.1000	1	2		1.93899876	-0.00152980
	30.2000	1	2		1.93799869	-0.00168259
	30.3000	1	2		1.93699780	-0.00169559
	30.4000	1	2		1.93600018	-0.00174114
	30.5000	1	2		1.93500155	-0.00141194
	30.6000	1	2		1.93400475	-0.00177114
	30.7000	1	2		1.93300960	-0.00162462
	30.8000	1	2		1.93200440	-0.00163224
	30.9000	1	2		1.93100453	-0.00164783
	31.0000	1	2		1.93001204	-0.00167796
	31.1000	1	2		1.92899844	-0.00171379
	31.2000	1	2		1.92800227	-0.00161138
	31.3000	1	2		1.92700035	-0.00166303
	31.4000	1	2		1.92600232	-0.00168086
	31.5000	1	2		1.92500246	-0.00164344
	31.6000	1	2		1.92400607	-0.00151004
	31.7000	1	2		1.92299965	-0.00155634
	31.8000	1	2		1.92200101	-0.00172002
	31.9000	1	2		1.92099766	-0.00169369
	32.0000	1	2		1.92000230	-0.00174802
	32.1000	1	2		1.91900325	-0.00174043
	32.2000	1	2		1.91800809	-0.00172582
	32.3000	1	2		1.91699716	-0.00173980
	32.4000	1	2		1.91600713	-0.00172867
	32.5000	1	2		1.91501115	-0.00166200
	32.6000	1	2		1.91401067	-0.00142041
	32.7000	1	2		1.91300056	-0.00173429
	32.8000	1	2		1.91200131	-0.00169472
	32.9000	1	2		1.91100287	-0.00168908
	33.0000	1	2		1.91000341	-0.00157638
	33.1000	1	2		1.90900129	-0.00183037
	33.2000	1	2		1.90800081	-0.00168222
	33.3000	1	2		1.90700586	-0.00159281
	33.4000	1	2		1.90600906	-0.00178248
	33.5000	1	2		1.90500489	-0.00193004
	33.6000	1	2		1.90400912	-0.00144473
	33.7000	1	2		1.90300331	-0.00159338
	33.8000	1	2		1.90200693	-0.00195715
	33.9000	1	2		1.90100132	-0.00178102
	34.0000	1	2		1.90001293	-0.00131467
	34.1000	1	2		1.89900814	-0.00171820
	34.2000	1	2		1.89801709	-0.00168172
	34.3000	1	2		1.89700800	-0.00143628
	34.4000	1	2		1.89601141	-0.00154962
	34.5000	1	2		1.89501195	-0.00207652
	34.6000	1	2		1.89400327	-0.00173163
	34.7000	1	2		1.89300627	-0.00149160
	34.8000	1	2		1.89200456	-0.00199458
	34.9000	1	2		1.89100408	-0.00184691
	35.0000	1	2		1.88999909	-0.00131521
	35.1000	1	2		1.88900865	-0.00189751
	35.2000	1	2		1.88800693	-0.00193446
	35.3000	1	2		1.88700645	-0.00153182
	35.4000	1	2		1.88601048	-0.00165511
	35.5000	1	2		1.88500631	-0.00205438
	35.6000	1	2		1.88400377	-0.00156693
	35.7000	1	2		1.88300473	-0.00156785
	35.8000	1	2		1.88200957	-0.00189329
	35.9000	1	2		1.88101646	-0.00150820
	36.0000	1	2		1.88001455	-0.00145477
	36.1000	1	2		1.87901345	-0.00186636
	36.2000	1	2		1.87800928	-0.00184721
	36.3000	1	2		1.87700367	-0.00144046
	36.4000	1	2		1.87601016	-0.00191502
	36.5000	1	2		1.87500968	-0.00192927
	36.6000	1	2		1.87400223	-0.00165395
	36.7000	1	2		1.87300912	-0.00147021
	36.8000	1	2		1.87200700	-0.00180855
	36.9000	1	2		1.87100672	-0.00189069
	37.0000	1	2		1.87000521	-0.00140877
	37.1000	1	2		1.86900924	-0.00188880
	37.2000	1	2		1.86800261	-0.00183876
	37.3000	1	2		1.86700622	-0.00166521
	37.4000	1	2		1.86601189	-0.00169830
	37.5000	1	2		1.86501714	-0.00184027
	37.6000	1	2		1.86401051	-0.00169008
	37.7000	1	2		1.86301126	-0.00162718
	37.8000	1	2		1.86200586	-0.00191543
	37.9000	1	2		1.86100763	-0.00171935
	38.0000	1	2		1.86000264	-0.00171204
	38.1000	1	2		1.85900646	-0.00179190
	38.2000	1	2		1.85800188	-0.00183848
	38.3000	1	2		1.85701574	-0.00164828
	38.4000	1	2		1.85601116	-0.00169368
	38.5000	1	2		1.85501560	-0.00190662
	38.6000	1	2		1.85401614	-0.00175015
	38.7000	1	2		1.85301217	-0.00175664
	38.8000	1	2		1.85201661	-0.00186916
	38.9000	1	2		1.85101223	-0.00191830
	39.0000	1	2		1.85001646	-0.00182931
	39.1000	1	2		1.84901926	-0.00181678
	39.2000	1	2		1.84801160	-0.00184954
	39.3000	1	2		1.84701378	-0.00171754
	39.4000	1	2		1.84602088	-0.00180571
	39.5000	1	2		1.84501815	-0.00185205
	39.6000	1	2		1.84401828	-0.00178889
	39.7000	1	2		1.84300980	-0.00181058
	39.8000	1	2		1.84201158	-0.00179005
	39.9000	1	2		1.84101314	-0.00168372
	40.0000	1	2		1.84001368	-0.00177127
	40.1000	1	2		1.83900767	-0.00167950
	40.2000	1	2		1.83801251	-0.00184461
	40.3000	1	2		1.83701859	-0.00168103
	40.4000	1	2		1.83601708	-0.00190686
	40.5000	1	2		1.83501824	-0.00184622
	40.6000	1	2		1.83401345	-0.00188293
	40.7000	1	2		1.83301666	-0.00186651
	40.8000	1	2		1.83201843	-0.00182729
	40.9000	1	2		1.83102000	-0.00193190
	41.0000	1	2		1.83002074	-0.00179780
	41.1000	1	2		1.82902026	-0.00192183
	41.2000	1	2		1.82801527	-0.00187552
	41.3000	1	2		1.82700925	-0.00184452
	41.4000	1	2		1.82601574	-0.00184478
	41.5000	1	2		1.82502345	-0.00185196
	41.6000	1	2		1.82401395	-0.00200274
	41.7000	1	2		1.82301409	-0.00172742
	41.8000	1	2		1.82201750	-0.00199014
	41.9000	1	2		1.82101742	-0.00183656
	42.0000	1	2		1.82001448	-0.00180704
	42.1000	1	2		1.81901789	-0.00177484
	42.2000	1	2		1.81800962	-0.00173495
	42.3000	1	2		1.81701980	-0.00185455
	42.4000	1	2		1.81601337	-0.00170015
	42.5000	1	2		1.81501576	-0.00178817
	42.6000	1	2		1.81401548	-0.00182012
	42.7000	1	2		1.81301807	-0.00181407
	42.8000	1	2		1.81201328	-0.00192303
	42.9000	1	2		1.81101977	-0.00191722
	43.0000	1	2		1.81001375	-0.00190409
	43.1000	1	2		1.80901491	-0.00180359
	43.2000	1	2		1.80800951	-0.00177168
	43.3000	1	2		1.80701251	-0.00180280
	43.4000	1	2		1.80601080	-0.00185074
	43.5000	1	2		1.80501257	-0.00171676
	43.6000	1	2		1.80401065	-0.00164943
	43.7000	1	2		1.80301345	-0.00182272
	43.8000	1	2		1.80201317	-0.00183753
	43.9000	1	2		1.80101761	-0.00191446
	44.0000	1	2		1.80001200	-0.00174071
	44.1000	1	2		1.79902012	-0.00188268
	44.2000	1	2		1.79801370	-0.00181483
	44.3000	1	2		1.79701977	-0.00181164
	44.4000	1	2		1.79601458	-0.00184589
	44.5000	1	2		1.79501963	-0.00174356
	44.6000	1	2		1.79400665	-0.00183481
	44.7000	1	2		1.79301661	-0.00187800
	44.8000	1	2		1.79201060	-0.00196912
	44.9000	1	2		1.79100909	-0.00182160
	45.0000	1	2		1.79000963	-0.00180987
	45.1000	1	2		1.78901612	-0.00184878
	45.2000	1	2		1.78800908	-0.00171212
	45.3000	1	2		1.78701331	-0.00184236
	45.4000	1	2		1.78601508	-0.00193083
	45.5000	1	2		1.78501726	-0.00180979
	45.6000	1	2		1.78401473	-0.00184916
	45.7000	1	2		1.78301322	-0.00188606
	45.8000	1	2		1.78201540	-0.00178922
	45.9000	1	2		1.78102619	-0.00184582
	46.0000	1	2		1.78002386	-0.00181062
	46.1000	1	2		1.77901908	-0.00193001
	46.2000	1	2		1.77801122	-0.00187632
	46.3000	1	2		1.77701770	-0.00186946
	46.4000	1	2		1.77601456	-0.00195386
	46.5000	1	2		1.77501387	-0.00192752
	46.6000	1	2		1.77401728	-0.00189747
	46.7000	1	2		1.77301454	-0.00182977
	46.8000	1	2		1.77201406	-0.00198887
	46.9000	1	2		1.77101399	-0.00188577
	47.0000	1	2		1.77001330	-0.00182254
	47.1000	1	2		1.76901548	-0.00198708
	47.2000	1	2		1.76801725	-0.00200014
	47.3000	1	2		1.76702189	-0.00189840
	47.4000	1	2		1.76602366	-0.00183959
	47.5000	1	2		1.76501478	-0.00208450
	47.6000	1	2		1.76401348	-0.00193419
	47.7000	1	2		1.76303021	-0.00190635
	47.8000	1	2		1.76202050	-0.00199298
	47.9000	1	2		1.76102268	-0.00212797
	48.0000	1	2		1.76002343	-0.00203643
	48.1000	1	2		1.75902213	-0.00199987
	48.2000	1	2		1.75801304	-0.00213597
	48.3000	1	2		1.75701174	-0.00197485
	48.4000	1	2		1.75601392	-0.00194039
	48.5000	1	2		1.75501385	-0.00190339
	48.6000	1	2		1.75402074	-0.00202074
	48.7000	1	2		1.75301944	-0.00208462
	48.8000	1	2		1.75202182	-0.00207978
	48.9000	1	2		1.75102442	-0.00206934
	49.0000	1	2		1.75002598	-0.00207272
	49.1000	1	2		1.74902734	-0.00208859
	49.2000	1	2		1.74801948	-0.00195022
	49.3000	1	2		1.74702494	-0.00215316
	49.4000	1	2		1.74602323	-0.00200395
	49.5000	1	2		1.74502623	-0.00211693
	49.6000	1	2		1.74402411	-0.00196473
	49.7000	1	2		1.74302015	-0.00222527
	49.8000	1	2		1.74202171	-0.00216414
	49.9000	1	2		1.74102205	-0.00202634
	50.0000	1	2		1.74002054	-0.00199300
	50.1000	1	2		1.73901985	-0.00210900
	50.2000	1	2		1.73802019	-0.00207701
	50.3000	1	2		1.73702585	-0.00212372
	50.4000	1	2		1.73602496	-0.00241940
	50.5000	1	2		1.73502387	-0.00203788
	50.6000	1	2		1.73402748	-0.00214439
	50.7000	1	2		1.73302638	-0.00199046
	50.8000	1	2		1.73202508	-0.00232944
	50.9000	1	2		1.73102685	-0.00201239
	51.0000	1	2		1.73001735	-0.00227476
	51.1000	1	2		1.72902322	-0.00226857
	51.2000	1	2		1.72802213	-0.00229938
	51.3000	1	2		1.72702472	-0.00236504
	51.4000	1	2		1.72601706	-0.00235242
	51.5000	1	2		1.72502457	-0.00227335
	51.6000	1	2		1.72401856	-0.00245539
	51.7000	1	2		1.72302422	-0.00236831
	51.8000	1	2		1.72201657	-0.00248797
	51.9000	1	2		1.72102551	-0.00243813
	52.0000	1	2		1.72002728	-0.00272008
	52.1000	1	2		1.71902803	-0.00244366
	52.2000	1	2		1.71802324	-0.00266387
	52.3000	1	2		1.71702471	-0.00251407
	52.4000	1	2		1.71602320	-0.00272810
	52.5000	1	2		1.71502671	-0.00222888
	52.6000	1	2		1.71402541	-0.00252054
	52.7000	1	2		1.71302554	-0.00258747
	52.8000	1	2		1.71202424	-0.00272233
	52.9000	1	2		1.71102693	-0.00260860
	53.0000	1	2		1.71001815	-0.00277995
	53.1000	1	2		1.70902679	-0.00283861
	53.2000	1	2		1.70801678	-0.00262381
	53.3000	1	2		1.70702377	-0.00288684
	53.4000	1	2		1.70601940	-0.00281851
	53.5000	1	2		1.70502619	-0.00292815
	53.6000	1	2		1.70403042	-0.00289454
	53.7000	1	2		1.70302379	-0.00301191
	53.8000	1	2		1.70202433	-0.00300428
	53.9000	1	2		1.70103471	-0.00311326
	54.0000	1	2		1.70003351	-0.00298519
	54.1000	1	2		1.69902647	-0.00317448
	54.2000	1	2		1.69802599	-0.00311533
	54.3000	1	2		1.69703083	-0.00311140
	54.4000	1	2		1.69602359	-0.00327919
	54.5000	1	2		1.69503581	-0.00336011
	54.6000	1	2		1.69403041	-0.00343352
	54.7000	1	2		1.69302849	-0.00342634
	54.8000	1	2		1.69202524	-0.00353322
	54.9000	1	2		1.69102435	-0.00356339
	55.0000	1	2		1.69002305	-0.00363414
	55.1000	1	2		1.68902615	-0.00359236
	55.2000	1	2		1.68802843	-0.00381201
	55.3000	1	2		1.68703779	-0.00388320
	55.4000	1	2		1.68602962	-0.00388459
	55.5000	1	2		1.68503508	-0.00405423
	55.6000	1	2		1.68402988	-0.00409313
	55.7000	1	2		1.68303370	-0.00394953
	55.8000	1	2		1.68203005	-0.00414789
	55.9000	1	2		1.68103294	-0.00422938
	56.0000	1	2		1.68002847	-0.00437873
	56.1000	1	2		1.67903710	-0.00441691
	56.2000	1	2		1.67802392	-0.00465265
	56.3000	1	2		1.67702569	-0.00471780
	56.4000	1	2		1.67602695	-0.00463390
	56.5000	1	2		1.67502667	-0.00479953
	56.6000	1	2		1.67403254	-0.00501297
	56.7000	1	2		1.67302447	-0.00503417
	56.8000	1	2		1.67202993	-0.00505114
	56.9000	1	2		1.67102617	-0.00531412
	57.0000	1	2		1.67002979	-0.00535959
	57.1000	1	2		1.66903084	-0.00548999
	57.2000	1	2		1.66802903	-0.00560147
	57.3000	1	2		1.66703131	-0.00570122
	57.4000	1	2		1.66603083	-0.00580675
	57.5000	1	2		1.66503588	-0.00584371
	57.6000	1	2		1.66403417	-0.00592893
	57.7000	1	2		1.66304147	-0.00612353
	57.8000	1	2		1.66202921	-0.00629017
	57.9000	1	2		1.66104604	-0.00651936
	58.0000	1	2		1.66003633	-0.00656583
	58.1000	1	2		1.65904036	-0.00671824
	58.2000	1	2		1.65805063	-0.00680523
	58.3000	1	2		1.65705240	-0.00677345
	58.4000	1	2		1.65604291	-0.00693432
	58.5000	1	2		1.65504232	-0.00717720
	58.6000	1	2		1.65404051	-0.00711770
	58.7000	1	2		1.65304463	-0.00740268
	58.8000	1	2		1.65205122	-0.00754776
	58.9000	1	2		1.65105074	-0.00769692
	59.0000	1	2		1.65004339	-0.00781634
	59.1000	1	2		1.64905428	-0.00792744
	59.2000	1	2		1.64805011	-0.00798048
	59.3000	1	2		1.64705444	-0.00807094
	59.4000	1	2		1.64604884	-0.00827263
	59.5000	1	2		1.64505051	-0.00852597
	59.6000	1	2		1.64404797	-0.00863606
	59.7000	1	2		1.64304606	-0.00887835
	59.8000	1	2		1.64204117	-0.00878359
	59.9000	1	2		1.64105247	-0.00902995
	60.0000	1	2		1.64004697	-0.00927030
	60.1000	1	2		1.63904505	-0.00931712
	60.2000	1	2		1.63804282	-0.00943534
	60.3000	1	2		1.63705064	-0.00966679
	60.4000	1	2		1.63604729	-0.00984528
	60.5000	1	2		1.63505121	-0.00981722
	60.6000	1	2		1.63404827	-0.01009924
	60.7000	1	2		1.63305475	-0.01016912
	60.8000	1	2		1.63205468	-0.01040904
	60.9000	1	2		1.63105143	-0.01046979
	61.0000	1	2		1.63004552	-0.01067592
	61.1000	1	2		1.62904955	-0.01075669
	61.2000	1	2		1.62806156	-0.01094426
	61.3000	1	2		1.62705227	-0.01106139
	61.4000	1	2		1.62605291	-0.01130117
	61.5000	1	2		1.62505376	-0.01139012
	61.6000	1	2		1.62404683	-0.01158486
	61.7000	1	2		1.62304337	-0.01160909
	61.8000	1	2		1.62204668	-0.01180887
	61.9000	1	2		1.62104333	-0.01202793
	62.0000	1	2		1.62004428	-0.01227150
	62.1000	1	2		1.61905087	-0.01237283
	62.2000	1	2		1.61804608	-0.01253628
	62.3000	1	2		1.61705328	-0.01262777
	62.4000	1	2		1.61606130	-0.01280594
	62.5000	1	2		1.61505344	-0.01283872
	62.6000	1	2		1.61404856	-0.01318327
	62.7000	1	2		1.61305135	-0.01319741
	62.8000	1	2		1.61204544	-0.01344559
	62.9000	1	2		1.61104588	-0.01345808
	63.0000	1	2		1.61005175	-0.01376147
	63.1000	1	2		1.60904594	-0.01382721
	63.2000	1	2		1.60805170	-0.01413916
	63.3000	1	2		1.60705266	-0.01420274
	63.4000	1	2		1.60604685	-0.01425472
	63.5000	1	2		1.60505446	-0.01463039
	63.6000	1	2		1.60404977	-0.01463613
	63.7000	1	2		1.60305308	-0.01487784
	63.8000	1	2		1.60204471	-0.01500634
	63.9000	1	2		1.60105355	-0.01502571
	64.0000	1	2		1.60006680	-0.01538891
	64.1000	1	2		1.59905248	-0.01550911
	64.2000	1	2		1.59805046	-0.01559509
	64.3000	1	2		1.59705398	-0.01570898
	64.4000	1	2		1.59605431	-0.01591758
	64.5000	1	2		1.59504891	-0.01614517
	64.6000	1	2		1.59404618	-0.01638683
	64.7000	1	2		1.59305676	-0.01638402
	64.8000	1	2		1.59205228	-0.01677382
	64.9000	1	2		1.59105569	-0.01688536
	65.0000	1	2		1.59005009	-0.01696080
	65.1000	1	2		1.58905975	-0.01713150
	65.2000	1	2		1.58805414	-0.01745357
	65.3000	1	2		1.58706042	-0.01756667
	65.4000	1	2		1.58605451	-0.01766442
	65.5000	1	2		1.58506068	-0.01794104
	65.6000	1	2		1.58405170	-0.01810852
	65.7000	1	2		1.58306761	-0.01826662
	65.8000	1	2		1.58205483	-0.01849384
	65.9000	1	2		1.58105916	-0.01738684
	66.0000	1	2		1.58005223	-0.01855181
	66.1000	1	2		1.57906455	-0.01882560
	66.2000	1	2		1.57805321	-0.01892855
	66.3000	1	2		1.57705898	-0.01906357
	66.4000	1	2		1.57605296	-0.01938792
	66.5000	1	2		1.57506160	-0.01968722
	66.6000	1	2		1.57404882	-0.01949225
	66.7000	1	2		1.57306012	-0.01986715
	66.8000	1	2		1.57205308	-0.02008753
	66.9000	1	2		1.57105844	-0.02023922
	67.0000	1	2		1.57005345	-0.02025669
	67.1000	1	2		1.56905788	-0.02066168
	67.2000	1	2		1.56805412	-0.02090874
	67.3000	1	2		1.56706552	-0.02084966
	67.4000	1	2		1.56605940	-0.02116996
	67.5000	1	2		1.56506712	-0.02149384
	67.6000	1	2		1.56406120	-0.02142657
	67.7000	1	2		1.56306994	-0.02172335
	67.8000	1	2		1.56205737	-0.02186508
	67.9000	1	2		1.56106099	-0.02213306
	68.0000	1	2		1.56005764	-0.02222703
	68.1000	1	2		1.55906115	-0.02232424
	68.2000	1	2		1.55804858	-0.02279968
	68.3000	1	2		1.55706141	-0.02284443
	68.4000	1	2		1.55605448	-0.02285434
	68.5000	1	2		1.55506096	-0.02328974
	68.6000	1	2		1.55405597	-0.02343987
	68.7000	1	2		1.55306430	-0.02345476
	68.8000	1	2		1.55205746	-0.02379842
	68.9000	1	2		1.55105565	-0.02410911
	69.0000	1	2		1.55005342	-0.02416431
	69.1000	1	2		1.54906062	-0.02416003
	69.2000	1	2		1.54805973	-0.02452679
	69.3000	1	2		1.54706878	-0.02482750
	69.4000	1	2		1.54606368	-0.02466628
	69.5000	1	2		1.54507795	-0.02506707
	69.6000	1	2		1.54407583	-0.02548236
	69.7000	1	2		1.54307361	-0.02558539
	69.8000	1	2		1.54207220	-0.02538973
	69.9000	1	2		1.54107715	-0.02586046
	70.0000	1	2		1.54006345	-0.02604713
	70.1000	1	2		1.53906707	-0.02615122
	70.2000	1	2		1.53806628	-0.02635857
	70.3000	1	2		1.53706457	-0.02651057
	70.4000	1	2		1.53606521	-0.02672085
	70.5000	1	2		1.53506463	-0.02701438
	70.6000	1	2		1.53407234	-0.02716502
	70.7000	1	2		1.53308067	-0.02755358
	70.8000	1	2		1.53207301	-0.02745720
	70.9000	1	2		1.53106618	-0.02777086
	71.0000	1	2		1.53006324	-0.02799714
	71.1000	1	2		1.52907156	-0.02793470
	71.2000	1	2		1.52808583	-0.02841133
	71.3000	1	2		1.52706497	-0.02861128
	71.4000	1	2		1.52607176	-0.02874350
	71.5000	1	2		1.52507763	-0.02890142
	71.6000	1	2		1.52407335	-0.02913564
	71.7000	1	2		1.52306898	-0.02928301
	71.8000	1	2		1.52206276	-0.02955270
	71.9000	1	2		1.52107416	-0.02968898
	72.0000	1	2		1.52006886	-0.03000114
	72.1000	1	2		1.51907524	-0.03016069
	72.2000	1	2		1.51806984	-0.03025581
	72.3000	1	2		1.51706629	-0.03073947
	72.4000	1	2		1.51607134	-0.03096512
	72.5000	1	2		1.51507249	-0.03077831
	72.6000	1	2		1.51407365	-0.03098953
	72.7000	1	2		1.51308105	-0.03135506
	72.8000	1	2		1.51207248	-0.03140674
	72.9000	1	2		1.51106984	-0.03158191
	73.0000	1	2		1.51006455	-0.03199801
	73.1000	1	2		1.50906642	-0.03198928
	73.2000	1	2		1.50805907	-0.03220026
	73.3000	1	2		1.50706750	-0.03239101
	73.4000	1	2		1.50606979	-0.03273690
	73.5000	1	2		1.50508088	-0.03255558
	73.6000	1	2		1.50407476	-0.03306127
	73.7000	1	2		1.50306465	-0.03343661
	73.8000	1	2		1.50206683	-0.03351811
	73.9000	1	2		1.50107178	-0.03366398
	74.0000	1	2		1.50007007	-0.03407401
	74.1000	1	2		1.49907543	-0.03418483
	74.2000	1	2		1.49808263	-0.03422070
	74.3000	1	2		1.49707692	-0.03452004
	74.4000	1	2		1.49607224	-0.03498685
	74.5000	1	2		1.49507524	-0.03503364
	74.6000	1	2		1.49407557	-0.03503101
	74.7000	1	2		1.49307755	-0.03537987
	74.8000	1	2		1.49208045	-0.03560929
	74.9000	1	2		1.49106552	-0.03575637
	75.0000	1	2		1.49006217	-0.03588905
	75.1000	1	2		1.48907111	-0.03635521
	75.2000	1	2		1.48806909	-0.03641861
	75.3000	1	2		1.48707291	-0.03659347
	75.4000	1	2		1.48606557	-0.03693938
	75.5000	1	2		1.48507256	-0.03712369
	75.6000	1	2		1.48408058	-0.03721527
	75.7000	1	2		1.48308184	-0.03742559
	75.8000	1	2		1.48207818	-0.03765459
	75.9000	1	2		1.48107565	-0.03784476
	76.0000	1	2		1.48007507	-0.03807235
	76.1000	1	2		1.47907448	-0.03838691
	76.2000	1	2		1.47807625	-0.03857170
	76.3000	1	2		1.47708038	-0.03875036
	76.4000	1	2		1.47607631	-0.03893247
	76.5000	1	2		1.47507624	-0.03932629
	76.6000	1	2		1.47407811	-0.03927744
	76.7000	1	2		1.47307568	-0.03956264
	76.8000	1	2		1.47207735	-0.03979880
	76.9000	1	2		1.47107410	-0.04005936
	77.0000	1	2		1.47007229	-0.04023944
	77.1000	1	2		1.46907703	-0.04052954
	77.2000	1	2		1.46807839	-0.04073327
	77.3000	1	2		1.46708098	-0.04107317
	77.4000	1	2		1.46607671	-0.04112330
	77.5000	1	2		1.46508115	-0.04156205
	77.6000	1	2		1.46407831	-0.04179402
	77.7000	1	2		1.46307178	-0.04199863
	77.8000	1	2		1.46207847	-0.04214108
	77.9000	1	2		1.46107440	-0.04254628
	78.0000	1	2		1.46007802	-0.04274661
	78.1000	1	2		1.45907456	-0.04284242
	78.2000	1	2		1.45807510	-0.04324217
	78.3000	1	2		1.45707329	-0.04330403
	78.4000	1	2		1.45607578	-0.04357406
	78.5000	1	2		1.45507058	-0.04365536
	78.6000	1	2		1.45407133	-0.04391286
	78.7000	1	2		1.45307658	-0.04411660
	78.8000	1	2		1.45207334	-0.04441034
	78.9000	1	2		1.45107408	-0.04468345
	79.0000	1	2		1.45007503	-0.04494405
	79.1000	1	2		1.44907937	-0.04510864
	79.2000	1	2		1.44807274	-0.04539729
	79.3000	1	2		1.44707522	-0.04559407
	79.4000	1	2		1.44606952	-0.04594233
	79.5000	1	2		1.44507508	-0.04611314
	79.6000	1	2		1.44407706	-0.04654628
	79.7000	1	2		1.44307616	-0.04660308
	79.8000	1	2		1.44207476	-0.04690767
	79.9000	1	2		1.44107848	-0.04717560
	80.0000	1	2		1.44007400	-0.04729896
	80.1000	1	2		1.43907587	-0.04747590
	80.2000	1	2		1.43806996	-0.04775320
	80.3000	1	2		1.43707388	-0.04805739
	80.4000	1	2		1.43607176	-0.04829773
	80.5000	1	2		1.43507599	-0.04857193
	80.6000	1	2		1.43407090	-0.04883735
	80.7000	1	2		1.43308138	-0.04895492
	80.8000	1	2		1.43208038	-0.04938084
	80.9000	1	2		1.43108123	-0.04951881
	81.0000	1	2		1.43008618	-0.04977197
	81.1000	1	2		1.42907627	-0.05013360
	81.2000	1	2		1.42808193	-0.05034364
	81.3000	1	2		1.42707674	-0.05053100
	81.4000	1	2		1.42607779	-0.05079255
	81.5000	1	2		1.42508079	-0.05115690
	81.6000	1	2		1.42402448	-0.05124392
	81.7000	1	2		1.42307799	-0.05139235
	81.8000	1	2		1.42207894	-0.05171982
	81.9000	1	2		1.42107651	-0.05199556
	82.0000	1	2		1.42007613	-0.05211650
	82.1000	1	2		1.41907616	-0.05244142
	82.2000	1	2		1.41807711	-0.05279825
	82.3000	1	2		1.41708001	-0.05280164
	82.4000	1	2		1.41608454	-0.05319498
	82.5000	1	2		1.41509431	-0.05344611
	82.6000	1	2		1.41408266	-0.05365432
	82.7000	1	2		1.41307879	-0.05407755
	82.8000	1	2		1.41208138	-0.05430577
	82.9000	1	2		1.41107875	-0.05454714
	83.0000	1	2		1.41008185	-0.05480827
	83.1000	1	2		1.40908547	-0.05505566
	83.2000	1	2		1.40808171	-0.05552324
	83.3000	1	2		1.40708071	-0.05548533
	83.4000	1	2		1.40606691	-0.05581065
	83.5000	1	2		1.40507657	-0.05624052
	83.6000	1	2		1.40407384	-0.05646130
	83.7000	1	2		1.40307192	-0.05676272
	83.8000	1	2		1.40208189	-0.05707830
	83.9000	1	2		1.40108827	-0.05725213
	84.0000	1	2		1.40008338	-0.05721099
	84.1000	1	2		1.39908792	-0.05779400
	84.2000	1	2		1.39808477	-0.05805802
	84.3000	1	2		1.39708818	-0.05804575
	84.4000	1	2		1.39608227	-0.05845836
	84.5000	1	2		1.39507584	-0.05835939
	84.6000	1	2		1.39407608	-0.05922996
	84.7000	1	2		1.39307990	-0.05903737
	84.8000	1	2		1.39208290	-0.05941708
	84.9000	1	2		1.39108170	-0.05991149
	85.0000	1	2		1.39008398	-0.05978711
	85.1000	1	2		1.38908985	-0.06017938
	85.2000	1	2		1.38808814	-0.06075455
	85.3000	1	2		1.38708581	-0.06095057
	85.4000	1	2		1.38608748	-0.06093705
	85.5000	1	2		1.38509141	-0.06150563
	85.6000	1	2		1.38408549	-0.06205011
	85.7000	1	2		1.38308429	-0.06207718
	85.8000	1	2		1.38208279	-0.06213184
	85.9000	1	2		1.38108886	-0.06270124
	86.0000	1	2		1.38008397	-0.06293043
	86.1000	1	2		1.37908462	-0.06306760
	86.2000	1	2		1.37807553	-0.06349754
	86.3000	1	2		1.37708386	-0.06386648
	86.4000	1	2		1.37608501	-0.06396331
	86.5000	1	2		1.37508863	-0.06420519
	86.6000	1	2		1.37408784	-0.06463612
	86.7000	1	2		1.37309320	-0.06497845
	86.8000	1	2		1.37209097	-0.06505549
	86.9000	1	2		1.37108383	-0.06538011
	87.0000	1	2		1.37009328	-0.06584666
	87.1000	1	2		1.36909055	-0.06611988
	87.2000	1	2		1.36809140	-0.06633119
	87.3000	1	2		1.36708784	-0.06658454
	87.4000	1	2		1.36609351	-0.06705926
	87.5000	1	2		1.36508729	-0.06712321
	87.6000	1	2		1.36408865	-0.06743397
	87.7000	1	2		1.36308673	-0.06782769
	87.8000	1	2		1.36208502	-0.06820260
	87.9000	1	2		1.36108802	-0.06823782
	88.0000	1	2		1.36008293	-0.06858156
	88.1000	1	2		1.35908285	-0.06898868
	88.2000	1	2		1.35807745	-0.06917903
	88.3000	1	2		1.35708342	-0.06942627
	88.4000	1	2		1.35608233	-0.06980430
	88.5000	1	2		1.35508348	-0.07000630
	88.6000	1	2		1.35408556	-0.07022902
	88.7000	1	2		1.35308785	-0.07061637
	88.8000	1	2		1.35208818	-0.07108240
	88.9000	1	2		1.35108780	-0.07115556
	88.9660	1	2		1.35042324	-0.07167258
	89.0000	1	2		1.35008742	-0.07133764
	89.0010	1	2		1.35007708	-0.07136078
