# Supplementary material for: Hyaluronic Acid Enhances the Mechanical Properties of Tissue-Engineered Cartilage Constructs
Source: PLoS One. 2014 Dec 1;9(12):e113216. doi: 10.1371/journal.pone.0113216 (PMC4249877; doi:10.1371/journal.pone.0113216)
Supplement: Dataset S1 — Raw data from hydrogel constructs. Data on wet weight, dry weight, compressive modulus, DNA content, and GAG content are provided in a spreadsheet for all analysed hydrogel constructs. Additionally, raw data from mechanical compression tests (time, displacement, and load) are provided. (ZIP) [file pone.0113216.s004.zip › Data/Mechanical testing/Microtester/Day 1/G2 P1 M2 ramp.csv]

G2 P1 M2 10Dec2013
Notes	Time	Sequence	Block	Cycle	5800:Extension mm	5800:5N_Load_Cell N
Test Started : 12/10/2013 11:02:53 AM	4.0020	1	2		2.19959139	-0.00069460
	4.0450	1	2		2.19974915	-0.00053681
	4.1000	1	2		2.19941887	-0.00070486
	4.2000	1	2		2.19815981	-0.00080987
	4.3000	1	2		2.19705545	-0.00060377
	4.4000	1	2		2.19601665	-0.00058162
	4.5000	1	2		2.19500039	-0.00051672
	4.6000	1	2		2.19398598	-0.00043144
	4.7000	1	2		2.19299082	-0.00069247
	4.8000	1	2		2.19198010	-0.00063477
	4.9000	1	2		2.19098433	-0.00067835
	5.0000	1	2		2.18997217	-0.00052997
	5.1000	1	2		2.18898234	-0.00053729
	5.2000	1	2		2.18798124	-0.00057912
	5.3000	1	2		2.18697871	-0.00063232
	5.4000	1	2		2.18597700	-0.00058785
	5.5000	1	2		2.18498307	-0.00061897
	5.6000	1	2		2.18398750	-0.00064346
	5.7000	1	2		2.18298333	-0.00071627
	5.8000	1	2		2.18198511	-0.00076179
	5.9000	1	2		2.18098298	-0.00072451
	6.0000	1	2		2.17998312	-0.00059043
	6.1000	1	2		2.17898694	-0.00079075
	6.2000	1	2		2.17798871	-0.00070510
	6.3000	1	2		2.17698474	-0.00063574
	6.4000	1	2		2.17598241	-0.00064447
	6.5000	1	2		2.17498378	-0.00069054
	6.6000	1	2		2.17397817	-0.00062637
	6.7000	1	2		2.17298691	-0.00061675
	6.8000	1	2		2.17198274	-0.00080597
	6.9000	1	2		2.17098492	-0.00072995
	7.0000	1	2		2.16998177	-0.00066045
	7.1000	1	2		2.16898990	-0.00055842
	7.2000	1	2		2.16798757	-0.00067097
	7.3000	1	2		2.16699037	-0.00068430
	7.4000	1	2		2.16598906	-0.00063327
	7.5000	1	2		2.16498223	-0.00067806
	7.6000	1	2		2.16397068	-0.00071079
	7.7000	1	2		2.16298352	-0.00055932
	7.8000	1	2		2.16197279	-0.00064656
	7.9000	1	2		2.16097907	-0.00066577
	8.0000	1	2		2.15997469	-0.00061644
	8.1000	1	2		2.15898568	-0.00061179
	8.2000	1	2		2.15798233	-0.00068323
	8.3000	1	2		2.15699394	-0.00076464
	8.4000	1	2		2.15597502	-0.00069916
	8.5000	1	2		2.15497658	-0.00061844
	8.6000	1	2		2.15398307	-0.00063080
	8.7000	1	2		2.15297910	-0.00062790
	8.8000	1	2		2.15198046	-0.00058453
	8.9000	1	2		2.15098818	-0.00061133
	9.0000	1	2		2.14998278	-0.00070912
	9.1000	1	2		2.14899479	-0.00057615
	9.2000	1	2		2.14798919	-0.00067624
	9.3000	1	2		2.14698870	-0.00068117
	9.4000	1	2		2.14598330	-0.00074267
	9.5000	1	2		2.14498958	-0.00064911
	9.6000	1	2		2.14398480	-0.00073654
	9.7000	1	2		2.14298145	-0.00066992
	9.8000	1	2		2.14198650	-0.00062926
	9.9000	1	2		2.14098704	-0.00076021
	10.0000	1	2		2.13998758	-0.00074330
	10.1000	1	2		2.13898976	-0.00080991
	10.2000	1	2		2.13798436	-0.00062405
	10.3000	1	2		2.13698962	-0.00083861
	10.4000	1	2		2.13598401	-0.00074938
	10.5000	1	2		2.13498947	-0.00062320
	10.6000	1	2		2.13398673	-0.00070084
	10.7000	1	2		2.13299076	-0.00070882
	10.8000	1	2		2.13198946	-0.00076759
	10.9000	1	2		2.13098139	-0.00064211
	11.0000	1	2		2.12998071	-0.00077791
	11.1000	1	2		2.12898125	-0.00060095
	11.2000	1	2		2.12798138	-0.00070523
	11.3000	1	2		2.12698192	-0.00062107
	11.4000	1	2		2.12598410	-0.00071774
	11.5000	1	2		2.12499141	-0.00074347
	11.6000	1	2		2.12397945	-0.00073267
	11.7000	1	2		2.12298409	-0.00069317
	11.8000	1	2		2.12198832	-0.00075535
	11.9000	1	2		2.12099296	-0.00058308
	12.0000	1	2		2.11998674	-0.00067391
	12.1000	1	2		2.11898974	-0.00068055
	12.2000	1	2		2.11799110	-0.00058241
	12.3000	1	2		2.11698509	-0.00068209
	12.4000	1	2		2.11598133	-0.00078317
	12.5000	1	2		2.11498535	-0.00080635
	12.6000	1	2		2.11398630	-0.00084992
	12.7000	1	2		2.11298459	-0.00078359
	12.8000	1	2		2.11198452	-0.00075175
	12.9000	1	2		2.11098424	-0.00080271
	13.0000	1	2		2.10998908	-0.00079909
	13.1000	1	2		2.10899024	-0.00083393
	13.2000	1	2		2.10799181	-0.00077761
	13.3000	1	2		2.10698723	-0.00090228
	13.4000	1	2		2.10599002	-0.00082601
	13.5000	1	2		2.10499323	-0.00073243
	13.6000	1	2		2.10398988	-0.00073420
	13.7000	1	2		2.10299001	-0.00080144
	13.8000	1	2		2.10198850	-0.00074069
	13.9000	1	2		2.10098986	-0.00070800
	14.0000	1	2		2.09998959	-0.00077694
	14.1000	1	2		2.09899402	-0.00077663
	14.2000	1	2		2.09799108	-0.00073245
	14.3000	1	2		2.09699428	-0.00084929
	14.4000	1	2		2.09598704	-0.00072598
	14.5000	1	2		2.09499066	-0.00080942
	14.6000	1	2		2.09398382	-0.00072803
	14.7000	1	2		2.09298539	-0.00075125
	14.8000	1	2		2.09198921	-0.00073856
	14.9000	1	2		2.09099385	-0.00071652
	15.0000	1	2		2.08998701	-0.00081721
	15.1000	1	2		2.08899288	-0.00084296
	15.2000	1	2		2.08798195	-0.00088069
	15.3000	1	2		2.08699048	-0.00069116
	15.4000	1	2		2.08598734	-0.00070240
	15.5000	1	2		2.08499054	-0.00081157
	15.6000	1	2		2.08398924	-0.00073169
	15.7000	1	2		2.08299388	-0.00095026
	15.8000	1	2		2.08199299	-0.00080755
	15.9000	1	2		2.08099128	-0.00082744
	16.0000	1	2		2.07998629	-0.00078079
	16.1000	1	2		2.07898724	-0.00088745
	16.2000	1	2		2.07798716	-0.00071273
	16.3000	1	2		2.07698914	-0.00077989
	16.4000	1	2		2.07598927	-0.00082971
	16.5000	1	2		2.07499043	-0.00082602
	16.6000	1	2		2.07400265	-0.00096753
	16.7000	1	2		2.07298680	-0.00072097
	16.8000	1	2		2.07199390	-0.00079792
	16.9000	1	2		2.07099362	-0.00081718
	17.0000	1	2		2.06999498	-0.00079681
	17.1000	1	2		2.06898712	-0.00086980
	17.2000	1	2		2.06799135	-0.00091185
	17.3000	1	2		2.06699415	-0.00092397
	17.4000	1	2		2.06598670	-0.00090292
	17.5000	1	2		2.06499277	-0.00089902
	17.6000	1	2		2.06398983	-0.00093965
	17.7000	1	2		2.06299427	-0.00094422
	17.8000	1	2		2.06198702	-0.00085538
	17.9000	1	2		2.06099310	-0.00083769
	18.0000	1	2		2.05999159	-0.00083553
	18.1000	1	2		2.05899705	-0.00068733
	18.2000	1	2		2.05798837	-0.00078367
	18.3000	1	2		2.05699670	-0.00082305
	18.4000	1	2		2.05599027	-0.00088228
	18.5000	1	2		2.05499942	-0.00079405
	18.6000	1	2		2.05398849	-0.00064423
	18.7000	1	2		2.05300235	-0.00083833
	18.8000	1	2		2.05199306	-0.00085457
	18.9000	1	2		2.05099442	-0.00078341
	19.0000	1	2		2.04999004	-0.00095841
	19.1000	1	2		2.04899161	-0.00088308
	19.2000	1	2		2.04798867	-0.00093950
	19.3000	1	2		2.04699986	-0.00091915
	19.4000	1	2		2.04598340	-0.00095879
	19.5000	1	2		2.04499419	-0.00091114
	19.6000	1	2		2.04398756	-0.00081411
	19.7000	1	2		2.04298523	-0.00094702
	19.8000	1	2		2.04199089	-0.00094586
	19.9000	1	2		2.04099881	-0.00101185
	20.0000	1	2		2.03999649	-0.00077276
	20.1000	1	2		2.03898863	-0.00085541
	20.2000	1	2		2.03799593	-0.00094544
	20.3000	1	2		2.03699504	-0.00081290
	20.4000	1	2		2.03599619	-0.00092797
	20.5000	1	2		2.03499366	-0.00092993
	20.6000	1	2		2.03399298	-0.00090915
	20.7000	1	2		2.03299495	-0.00091805
	20.8000	1	2		2.03199304	-0.00088580
	20.9000	1	2		2.03100669	-0.00088846
	21.0000	1	2		2.02999535	-0.00093183
	21.1000	1	2		2.02899876	-0.00086255
	21.2000	1	2		2.02799787	-0.00086265
	21.3000	1	2		2.02699083	-0.00103655
	21.4000	1	2		2.02599157	-0.00098659
	21.5000	1	2		2.02499314	-0.00086247
	21.6000	1	2		2.02399430	-0.00088782
	21.7000	1	2		2.02299422	-0.00098526
	21.8000	1	2		2.02199436	-0.00100154
	21.9000	1	2		2.02099244	-0.00110548
	22.0000	1	2		2.01999011	-0.00106300
	22.1000	1	2		2.01899065	-0.00098639
	22.2000	1	2		2.01799427	-0.00094470
	22.3000	1	2		2.01699092	-0.00115606
	22.4000	1	2		2.01599351	-0.00102739
	22.5000	1	2		2.01499057	-0.00096835
	22.6000	1	2		2.01399705	-0.00090104
	22.7000	1	2		2.01299329	-0.00100801
	22.8000	1	2		2.01199445	-0.00087002
	22.9000	1	2		2.01099397	-0.00101533
	23.0000	1	2		2.00998959	-0.00088242
	23.1000	1	2		2.00899607	-0.00105212
	23.2000	1	2		2.00799580	-0.00096551
	23.3000	1	2		2.00699531	-0.00100402
	23.4000	1	2		2.00599504	-0.00108757
	23.5000	1	2		2.00499742	-0.00104241
	23.6000	1	2		2.00399489	-0.00100243
	23.7000	1	2		2.00299687	-0.00085270
	23.8000	1	2		2.00200417	-0.00109427
	23.9000	1	2		2.00100184	-0.00099431
	24.0000	1	2		2.00000710	-0.00093353
	24.1000	1	2		1.99899186	-0.00092587
	24.2000	1	2		1.99800265	-0.00108630
	24.3000	1	2		1.99700278	-0.00098180
	24.4000	1	2		1.99599800	-0.00106632
	24.5000	1	2		1.99500182	-0.00100605
	24.6000	1	2		1.99399764	-0.00098451
	24.7000	1	2		1.99299696	-0.00101058
	24.8000	1	2		1.99199893	-0.00078784
	24.9000	1	2		1.99100255	-0.00116116
	25.0000	1	2		1.99000084	-0.00109789
	25.1000	1	2		1.98899933	-0.00097163
	25.2000	1	2		1.98799332	-0.00103787
	25.3000	1	2		1.98698914	-0.00117247
	25.4000	1	2		1.98600055	-0.00113439
	25.5000	1	2		1.98500396	-0.00103074
	25.6000	1	2		1.98399692	-0.00148632
	25.7000	1	2		1.98299439	-0.00155143
	25.7240	1	2		1.98274975	0.00003172
	25.8000	1	2		1.98200169	-0.00153360
	25.9000	1	2		1.98100489	-0.00106898
	26.0000	1	2		1.98000421	-0.00061431
	26.1000	1	2		1.97900331	-0.00118414
	26.2000	1	2		1.97799955	-0.00124970
	26.3000	1	2		1.97700091	-0.00061916
	26.4000	1	2		1.97601334	-0.00085589
	26.5000	1	2		1.97499770	-0.00142760
	26.6000	1	2		1.97399537	-0.00103811
	26.7000	1	2		1.97300021	-0.00078232
	26.8000	1	2		1.97199727	-0.00115950
	26.9000	1	2		1.97100068	-0.00096656
	27.0000	1	2		1.96999713	-0.00091705
	27.1000	1	2		1.96900750	-0.00128615
	27.2000	1	2		1.96799903	-0.00104733
	27.3000	1	2		1.96699998	-0.00071463
	27.4000	1	2		1.96599704	-0.00118025
	27.5000	1	2		1.96500496	-0.00126986
	27.6000	1	2		1.96400038	-0.00090813
	27.7000	1	2		1.96300461	-0.00100341
	27.8000	1	2		1.96199962	-0.00128835
	27.9000	1	2		1.96100344	-0.00102703
	28.0000	1	2		1.96000050	-0.00097526
	28.1000	1	2		1.95900309	-0.00107327
	28.2000	1	2		1.95799994	-0.00109898
	28.3000	1	2		1.95700294	-0.00104792
	28.4000	1	2		1.95599918	-0.00104931
	28.5000	1	2		1.95500239	-0.00125971
	28.6000	1	2		1.95400293	-0.00108478
	28.7000	1	2		1.95300613	-0.00104505
	28.8000	1	2		1.95200463	-0.00111083
	28.9000	1	2		1.95100496	-0.00109515
	29.0000	1	2		1.95000571	-0.00106634
	29.1000	1	2		1.94900461	-0.00103618
	29.2000	1	2		1.94800577	-0.00120912
	29.3000	1	2		1.94700447	-0.00121422
	29.4000	1	2		1.94600009	-0.00102182
	29.5000	1	2		1.94500760	-0.00107289
	29.6000	1	2		1.94400404	-0.00120928
	29.7000	1	2		1.94300745	-0.00102188
	29.8000	1	2		1.94200492	-0.00112544
	29.9000	1	2		1.94100014	-0.00119958
	30.0000	1	2		1.94000662	-0.00108756
	30.1000	1	2		1.93901003	-0.00113125
	30.2000	1	2		1.93800381	-0.00117866
	30.3000	1	2		1.93701132	-0.00121673
	30.4000	1	2		1.93600203	-0.00120196
	30.5000	1	2		1.93500236	-0.00111565
	30.6000	1	2		1.93400332	-0.00114023
	30.7000	1	2		1.93300652	-0.00114908
	30.8000	1	2		1.93201444	-0.00116450
	30.9000	1	2		1.93100597	-0.00123670
	31.0000	1	2		1.93000487	-0.00114678
	31.1000	1	2		1.92900705	-0.00118087
	31.2000	1	2		1.92800903	-0.00121480
	31.3000	1	2		1.92700609	-0.00117455
	31.4000	1	2		1.92600417	-0.00105387
	31.5000	1	2		1.92501045	-0.00118871
	31.6000	1	2		1.92401242	-0.00123478
	31.7000	1	2		1.92301112	-0.00131149
	31.8000	1	2		1.92200757	-0.00118098
	31.9000	1	2		1.92100811	-0.00112358
	32.0000	1	2		1.92000086	-0.00112766
	32.1000	1	2		1.91901144	-0.00121558
	32.2000	1	2		1.91800584	-0.00111946
	32.3000	1	2		1.91700556	-0.00120935
	32.4000	1	2		1.91600549	-0.00119339
	32.5000	1	2		1.91500603	-0.00120095
	32.6000	1	2		1.91401231	-0.00116137
	32.7000	1	2		1.91300589	-0.00130526
	32.8000	1	2		1.91200479	-0.00131086
	32.9000	1	2		1.91100492	-0.00122366
	33.0000	1	2		1.91000895	-0.00127382
	33.1000	1	2		1.90901563	-0.00129336
	33.2000	1	2		1.90801433	-0.00125405
	33.3000	1	2		1.90700770	-0.00116632
	33.4000	1	2		1.90600742	-0.00129301
	33.5000	1	2		1.90500715	-0.00125078
	33.6000	1	2		1.90400380	-0.00121985
	33.7000	1	2		1.90300516	-0.00125697
	33.8000	1	2		1.90200119	-0.00124669
	33.9000	1	2		1.90100850	-0.00116865
	34.0000	1	2		1.90000432	-0.00123836
	34.1000	1	2		1.89900610	-0.00114010
	34.2000	1	2		1.89800725	-0.00122835
	34.3000	1	2		1.89700329	-0.00122980
	34.4000	1	2		1.89601960	-0.00124428
	34.5000	1	2		1.89500417	-0.00121468
	34.6000	1	2		1.89400553	-0.00128166
	34.7000	1	2		1.89301099	-0.00131177
	34.8000	1	2		1.89200702	-0.00117479
	34.9000	1	2		1.89100674	-0.00128742
	35.0000	1	2		1.89001200	-0.00128785
	35.1000	1	2		1.88900393	-0.00135877
	35.2000	1	2		1.88800386	-0.00129669
	35.3000	1	2		1.88701014	-0.00122221
	35.4000	1	2		1.88601580	-0.00134415
	35.5000	1	2		1.88500958	-0.00112940
	35.6000	1	2		1.88401750	-0.00110367
	35.7000	1	2		1.88301026	-0.00131983
	35.8000	1	2		1.88200957	-0.00125561
	35.9000	1	2		1.88101114	-0.00129757
	36.0000	1	2		1.88000779	-0.00114545
	36.1000	1	2		1.87900587	-0.00108229
	36.2000	1	2		1.87800600	-0.00118459
	36.3000	1	2		1.87700900	-0.00114807
	36.4000	1	2		1.87600749	-0.00116923
	36.5000	1	2		1.87501500	-0.00128507
	36.6000	1	2		1.87399936	-0.00140610
	36.7000	1	2		1.87301691	-0.00123739
	36.8000	1	2		1.87200761	-0.00130369
	36.9000	1	2		1.87101328	-0.00128409
	37.0000	1	2		1.87000030	-0.00130242
	37.1000	1	2		1.86901170	-0.00101381
	37.2000	1	2		1.86800363	-0.00122825
	37.3000	1	2		1.86701360	-0.00113844
	37.4000	1	2		1.86600062	-0.00119403
	37.5000	1	2		1.86501386	-0.00124657
	37.6000	1	2		1.86401154	-0.00134013
	37.7000	1	2		1.86301372	-0.00126566
	37.8000	1	2		1.86200770	-0.00118007
	37.9000	1	2		1.86101030	-0.00128360
	38.0000	1	2		1.86001166	-0.00127047
	38.1000	1	2		1.85901609	-0.00120681
	38.2000	1	2		1.85800782	-0.00128892
	38.3000	1	2		1.85701963	-0.00123555
	38.4000	1	2		1.85600973	-0.00130167
	38.5000	1	2		1.85501457	-0.00120687
	38.6000	1	2		1.85400569	-0.00134065
	38.7000	1	2		1.85301914	-0.00121302
	38.8000	1	2		1.85200841	-0.00121863
	38.9000	1	2		1.85101694	-0.00127159
	39.0000	1	2		1.85001257	-0.00120642
	39.1000	1	2		1.84901413	-0.00130590
	39.2000	1	2		1.84800996	-0.00117815
	39.3000	1	2		1.84701727	-0.00137451
	39.4000	1	2		1.84601494	-0.00136336
	39.5000	1	2		1.84501282	-0.00127241
	39.6000	1	2		1.84400865	-0.00125977
	39.7000	1	2		1.84301780	-0.00117405
	39.8000	1	2		1.84201362	-0.00116583
	39.9000	1	2		1.84101519	-0.00124178
	40.0000	1	2		1.84000733	-0.00135070
	40.1000	1	2		1.83901033	-0.00112624
	40.2000	1	2		1.83800760	-0.00124586
	40.3000	1	2		1.83701469	-0.00129481
	40.4000	1	2		1.83600561	-0.00126094
	40.5000	1	2		1.83501496	-0.00128517
	40.6000	1	2		1.83401120	-0.00111286
	40.7000	1	2		1.83301256	-0.00137713
	40.8000	1	2		1.83201515	-0.00131676
	40.9000	1	2		1.83101631	-0.00130623
	41.0000	1	2		1.83001152	-0.00147324
	41.1000	1	2		1.82901575	-0.00143438
	41.2000	1	2		1.82800851	-0.00132088
	41.3000	1	2		1.82701376	-0.00135403
	41.4000	1	2		1.82600263	-0.00141826
	41.5000	1	2		1.82501259	-0.00140540
	41.6000	1	2		1.82400596	-0.00118151
	41.7000	1	2		1.82301142	-0.00135435
	41.8000	1	2		1.82200848	-0.00143890
	41.9000	1	2		1.82101599	-0.00141591
	42.0000	1	2		1.82000915	-0.00143006
	42.1000	1	2		1.81901707	-0.00149144
	42.2000	1	2		1.81801147	-0.00129858
	42.3000	1	2		1.81701693	-0.00117357
	42.4000	1	2		1.81600886	-0.00128226
	42.5000	1	2		1.81501391	-0.00135660
	42.6000	1	2		1.81400728	-0.00140463
	42.7000	1	2		1.81301561	-0.00136477
	42.8000	1	2		1.81201144	-0.00150136
	42.9000	1	2		1.81101649	-0.00141636
	43.0000	1	2		1.81001150	-0.00124713
	43.1000	1	2		1.80901532	-0.00134382
	43.2000	1	2		1.80801156	-0.00138778
	43.3000	1	2		1.80701395	-0.00129455
	43.4000	1	2		1.80601080	-0.00154852
	43.5000	1	2		1.80501810	-0.00146719
	43.6000	1	2		1.80400983	-0.00156723
	43.7000	1	2		1.80301468	-0.00148969
	43.8000	1	2		1.80201051	-0.00148477
	43.9000	1	2		1.80101310	-0.00155992
	44.0000	1	2		1.80001405	-0.00142203
	44.1000	1	2		1.79901746	-0.00145861
	44.2000	1	2		1.79801841	-0.00155082
	44.3000	1	2		1.79701711	-0.00142652
	44.4000	1	2		1.79601499	-0.00151230
	44.5000	1	2		1.79501184	-0.00147941
	44.6000	1	2		1.79401054	-0.00146933
	44.7000	1	2		1.79301334	-0.00132336
	44.8000	1	2		1.79201306	-0.00138272
	44.9000	1	2		1.79101585	-0.00139803
	45.0000	1	2		1.79000840	-0.00123130
	45.1000	1	2		1.78901673	-0.00140416
	45.2000	1	2		1.78800703	-0.00149432
	45.3000	1	2		1.78701085	-0.00134999
	45.4000	1	2		1.78600811	-0.00138214
	45.5000	1	2		1.78501829	-0.00144062
	45.6000	1	2		1.78401739	-0.00149998
	45.7000	1	2		1.78302039	-0.00131926
	45.8000	1	2		1.78202995	-0.00144361
	45.9000	1	2		1.78102353	-0.00150460
	46.0000	1	2		1.78001587	-0.00147783
	46.1000	1	2		1.77901416	-0.00127604
	46.2000	1	2		1.77801245	-0.00155892
	46.3000	1	2		1.77701647	-0.00148785
	46.4000	1	2		1.77601312	-0.00130604
	46.5000	1	2		1.77501551	-0.00140909
	46.6000	1	2		1.77401482	-0.00152871
	46.7000	1	2		1.77301823	-0.00141965
	46.8000	1	2		1.77201509	-0.00143987
	46.9000	1	2		1.77101891	-0.00156719
	47.0000	1	2		1.77001699	-0.00151727
	47.1000	1	2		1.76902696	-0.00138451
	47.2000	1	2		1.76801848	-0.00139100
	47.3000	1	2		1.76702087	-0.00150604
	47.4000	1	2		1.76601649	-0.00150022
	47.5000	1	2		1.76502175	-0.00143168
	47.6000	1	2		1.76402188	-0.00154835
	47.7000	1	2		1.76302549	-0.00155999
	47.8000	1	2		1.76201333	-0.00144152
	47.9000	1	2		1.76102105	-0.00148481
	48.0000	1	2		1.76001483	-0.00152320
	48.1000	1	2		1.75901906	-0.00147264
	48.2000	1	2		1.75801591	-0.00146831
	48.3000	1	2		1.75702506	-0.00153736
	48.4000	1	2		1.75601904	-0.00160950
	48.5000	1	2		1.75502040	-0.00145670
	48.6000	1	2		1.75402299	-0.00148978
	48.7000	1	2		1.75302784	-0.00159991
	48.8000	1	2		1.75201834	-0.00163210
	48.9000	1	2		1.75103056	-0.00155556
	49.0000	1	2		1.75001922	-0.00149849
	49.1000	1	2		1.74902345	-0.00156170
	49.2000	1	2		1.74802174	-0.00146228
	49.3000	1	2		1.74702986	-0.00148683
	49.4000	1	2		1.74602590	-0.00154312
	49.5000	1	2		1.74502644	-0.00160511
	49.6000	1	2		1.74402309	-0.00153618
	49.7000	1	2		1.74301974	-0.00156416
	49.8000	1	2		1.74202335	-0.00163840
	49.9000	1	2		1.74101938	-0.00154436
	50.0000	1	2		1.74001624	-0.00156177
	50.1000	1	2		1.73902621	-0.00162806
	50.2000	1	2		1.73801876	-0.00176832
	50.3000	1	2		1.73702360	-0.00157714
	50.4000	1	2		1.73602271	-0.00165153
	50.5000	1	2		1.73503145	-0.00170293
	50.6000	1	2		1.73402379	-0.00160168
	50.7000	1	2		1.73303069	-0.00161929
	50.8000	1	2		1.73201648	-0.00160281
	50.9000	1	2		1.73102091	-0.00160360
	51.0000	1	2		1.73002166	-0.00165638
	51.1000	1	2		1.72902117	-0.00171070
	51.2000	1	2		1.72801598	-0.00169252
	51.3000	1	2		1.72702164	-0.00161383
	51.4000	1	2		1.72602096	-0.00165376
	51.5000	1	2		1.72502232	-0.00169456
	51.6000	1	2		1.72401733	-0.00167735
	51.7000	1	2		1.72302443	-0.00179200
	51.8000	1	2		1.72201862	-0.00175745
	51.9000	1	2		1.72102592	-0.00170873
	52.0000	1	2		1.72002564	-0.00183146
	52.1000	1	2		1.71902864	-0.00169696
	52.2000	1	2		1.71802519	-0.00187830
	52.3000	1	2		1.71702553	-0.00181169
	52.4000	1	2		1.71602361	-0.00186827
	52.5000	1	2		1.71502292	-0.00184723
	52.6000	1	2		1.71402520	-0.00188829
	52.7000	1	2		1.71303066	-0.00186958
	52.8000	1	2		1.71202106	-0.00194784
	52.9000	1	2		1.71102755	-0.00189757
	53.0000	1	2		1.71001948	-0.00176218
	53.1000	1	2		1.70901941	-0.00187319
	53.2000	1	2		1.70802487	-0.00194733
	53.3000	1	2		1.70702715	-0.00186312
	53.4000	1	2		1.70601653	-0.00181366
	53.5000	1	2		1.70502383	-0.00204513
	53.6000	1	2		1.70402427	-0.00199139
	53.7000	1	2		1.70302625	-0.00186188
	53.8000	1	2		1.70202689	-0.00202042
	53.9000	1	2		1.70102805	-0.00206348
	54.0000	1	2		1.70002234	-0.00208526
	54.1000	1	2		1.69903139	-0.00195396
	54.2000	1	2		1.69803859	-0.00200120
	54.3000	1	2		1.69703513	-0.00208730
	54.4000	1	2		1.69602758	-0.00209857
	54.5000	1	2		1.69502905	-0.00216152
	54.6000	1	2		1.69402897	-0.00220057
	54.7000	1	2		1.69303105	-0.00224185
	54.8000	1	2		1.69203375	-0.00222034
	54.9000	1	2		1.69102496	-0.00236611
	55.0000	1	2		1.69003196	-0.00231827
	55.1000	1	2		1.68903209	-0.00232533
	55.2000	1	2		1.68801973	-0.00232321
	55.3000	1	2		1.68703523	-0.00232385
	55.4000	1	2		1.68603587	-0.00241840
	55.5000	1	2		1.68504297	-0.00230049
	55.6000	1	2		1.68402988	-0.00247302
	55.7000	1	2		1.68303114	-0.00247608
	55.8000	1	2		1.68203435	-0.00246602
	55.9000	1	2		1.68102813	-0.00250105
	56.0000	1	2		1.68002888	-0.00248871
	56.1000	1	2		1.67903198	-0.00260457
	56.2000	1	2		1.67802904	-0.00257728
	56.3000	1	2		1.67703060	-0.00274266
	56.4000	1	2		1.67602889	-0.00274340
	56.5000	1	2		1.67503394	-0.00276323
	56.6000	1	2		1.67403346	-0.00277861
	56.7000	1	2		1.67303759	-0.00288194
	56.8000	1	2		1.67203506	-0.00291612
	56.9000	1	2		1.67103580	-0.00286896
	57.0000	1	2		1.67003522	-0.00290541
	57.1000	1	2		1.66903310	-0.00309481
	57.2000	1	2		1.66803333	-0.00303139
	57.3000	1	2		1.66703029	-0.00301374
	57.4000	1	2		1.66603134	-0.00326237
	57.5000	1	2		1.66503424	-0.00327968
	57.6000	1	2		1.66403611	-0.00321160
	57.7000	1	2		1.66302436	-0.00329911
	57.8000	1	2		1.66203443	-0.00336886
	57.9000	1	2		1.66104767	-0.00338261
	58.0000	1	2		1.66004176	-0.00341592
	58.1000	1	2		1.65903964	-0.00344958
	58.2000	1	2		1.65804940	-0.00359103
	58.3000	1	2		1.65704820	-0.00353878
	58.4000	1	2		1.65605407	-0.00364325
	58.5000	1	2		1.65503792	-0.00376409
	58.6000	1	2		1.65403446	-0.00390188
	58.7000	1	2		1.65304556	-0.00388511
	58.8000	1	2		1.65204343	-0.00385763
	58.9000	1	2		1.65104019	-0.00409857
	59.0000	1	2		1.65004144	-0.00403041
	59.1000	1	2		1.64904967	-0.00410518
	59.2000	1	2		1.64804847	-0.00416071
	59.3000	1	2		1.64705106	-0.00438259
	59.4000	1	2		1.64605519	-0.00446129
	59.5000	1	2		1.64504753	-0.00446176
	59.6000	1	2		1.64404562	-0.00450573
	59.7000	1	2		1.64303889	-0.00459412
	59.8000	1	2		1.64205582	-0.00456322
	59.9000	1	2		1.64104212	-0.00477000
	60.0000	1	2		1.64004215	-0.00475324
	60.1000	1	2		1.63904894	-0.00511133
	60.2000	1	2		1.63803996	-0.00506156
	60.3000	1	2		1.63704316	-0.00525807
	60.4000	1	2		1.63604596	-0.00522905
	60.5000	1	2		1.63504343	-0.00532127
	60.6000	1	2		1.63404468	-0.00537367
	60.7000	1	2		1.63304943	-0.00551147
	60.8000	1	2		1.63205898	-0.00561071
	60.9000	1	2		1.63105399	-0.00572781
	61.0000	1	2		1.63004880	-0.00582582
	61.1000	1	2		1.62905262	-0.00597466
	61.2000	1	2		1.62804589	-0.00615259
	61.3000	1	2		1.62705001	-0.00611471
	61.4000	1	2		1.62604615	-0.00629872
	61.5000	1	2		1.62504895	-0.00629500
	61.6000	1	2		1.62404805	-0.00661089
	61.7000	1	2		1.62305136	-0.00659788
	61.8000	1	2		1.62204863	-0.00679083
	61.9000	1	2		1.62105306	-0.00693461
	62.0000	1	2		1.62004746	-0.00712932
	62.1000	1	2		1.61905609	-0.00724338
	62.2000	1	2		1.61804987	-0.00739734
	62.3000	1	2		1.61705697	-0.00752195
	62.4000	1	2		1.61605024	-0.00758620
	62.5000	1	2		1.61505734	-0.00768443
	62.6000	1	2		1.61404917	-0.00780893
	62.7000	1	2		1.61305688	-0.00815057
	62.8000	1	2		1.61204923	-0.00821309
	62.9000	1	2		1.61105100	-0.00837181
	63.0000	1	2		1.61004734	-0.00854390
	63.1000	1	2		1.60905127	-0.00868474
	63.2000	1	2		1.60804330	-0.00873559
	63.3000	1	2		1.60705337	-0.00904411
	63.4000	1	2		1.60605084	-0.00922206
	63.5000	1	2		1.60505497	-0.00925065
	63.6000	1	2		1.60405152	-0.00939379
	63.7000	1	2		1.60305595	-0.00967223
	63.8000	1	2		1.60205854	-0.00970607
	63.9000	1	2		1.60106400	-0.00980240
	64.0000	1	2		1.60005399	-0.01007169
	64.1000	1	2		1.59906416	-0.01008919
	64.2000	1	2		1.59805753	-0.01025276
	64.3000	1	2		1.59705500	-0.01047892
	64.4000	1	2		1.59605401	-0.01084233
	64.5000	1	2		1.59505947	-0.01083503
	64.6000	1	2		1.59405335	-0.01112490
	64.7000	1	2		1.59305696	-0.01131682
	64.8000	1	2		1.59204982	-0.01131799
	64.9000	1	2		1.59104975	-0.01148898
	65.0000	1	2		1.59004537	-0.01169662
	65.1000	1	2		1.58906180	-0.01179884
	65.2000	1	2		1.58805742	-0.01195530
	65.3000	1	2		1.58706022	-0.01223812
	65.4000	1	2		1.58606229	-0.01243566
	65.5000	1	2		1.58505833	-0.01251731
	65.6000	1	2		1.58406461	-0.01262324
	65.7000	1	2		1.58306587	-0.01290075
	65.8000	1	2		1.58206313	-0.01297390
	65.9000	1	2		1.58106142	-0.01321532
	66.0000	1	2		1.58006022	-0.01345320
	66.1000	1	2		1.57906066	-0.01366551
	66.2000	1	2		1.57805505	-0.01372506
	66.3000	1	2		1.57706010	-0.01394392
	66.4000	1	2		1.57605737	-0.01423718
	66.5000	1	2		1.57506026	-0.01426050
	66.6000	1	2		1.57405732	-0.01443315
	66.7000	1	2		1.57306319	-0.01461749
	66.8000	1	2		1.57205697	-0.01485388
	66.9000	1	2		1.57105116	-0.01500058
	67.0000	1	2		1.57005355	-0.01518893
	67.1000	1	2		1.56905880	-0.01535050
	67.2000	1	2		1.56806119	-0.01547462
	67.3000	1	2		1.56706286	-0.01574076
	67.4000	1	2		1.56606299	-0.01597218
	67.5000	1	2		1.56506087	-0.01609610
	67.6000	1	2		1.56405485	-0.01627896
	67.7000	1	2		1.56305273	-0.01642486
	67.8000	1	2		1.56205235	-0.01644975
	67.9000	1	2		1.56105156	-0.01683780
	68.0000	1	2		1.56005456	-0.01694045
	68.1000	1	2		1.55905746	-0.01722997
	68.2000	1	2		1.55804991	-0.01736877
	68.3000	1	2		1.55704984	-0.01763043
	68.4000	1	2		1.55605376	-0.01769092
	68.5000	1	2		1.55505112	-0.01786315
	68.6000	1	2		1.55405156	-0.01818065
	68.7000	1	2		1.55305600	-0.01827495
	68.8000	1	2		1.55206760	-0.01853582
	68.9000	1	2		1.55106589	-0.01863541
	69.0000	1	2		1.55005834	-0.01890327
	69.1000	1	2		1.54906001	-0.01901841
	69.2000	1	2		1.54805881	-0.01913542
	69.3000	1	2		1.54705495	-0.01934212
	69.4000	1	2		1.54605231	-0.01970915
	69.5000	1	2		1.54506249	-0.01990669
	69.6000	1	2		1.54406292	-0.01989421
	69.7000	1	2		1.54306511	-0.02029915
	69.8000	1	2		1.54206985	-0.02030356
	69.9000	1	2		1.54107428	-0.02055896
	70.0000	1	2		1.54006540	-0.02067811
	70.1000	1	2		1.53906942	-0.02096501
	70.2000	1	2		1.53806320	-0.02098000
	70.3000	1	2		1.53707123	-0.02129043
	70.4000	1	2		1.53605906	-0.02152775
	70.5000	1	2		1.53505991	-0.02166180
	70.6000	1	2		1.53406599	-0.02181360
	70.7000	1	2		1.53307759	-0.02210189
	70.8000	1	2		1.53206676	-0.02235584
	70.9000	1	2		1.53107468	-0.02238248
	71.0000	1	2		1.53006559	-0.02272593
	71.1000	1	2		1.52906685	-0.02292831
	71.2000	1	2		1.52806545	-0.02302436
	71.3000	1	2		1.52706333	-0.02323646
	71.4000	1	2		1.52605793	-0.02341764
	71.5000	1	2		1.52506502	-0.02375701
	71.6000	1	2		1.52406557	-0.02381227
	71.7000	1	2		1.52306385	-0.02396608
	71.8000	1	2		1.52206102	-0.02430313
	71.9000	1	2		1.52105930	-0.02433240
	72.0000	1	2		1.52005872	-0.02450642
	72.1000	1	2		1.51906787	-0.02486277
	72.2000	1	2		1.51800530	-0.02508596
	72.3000	1	2		1.51708053	-0.02514230
	72.4000	1	2		1.51606836	-0.02545002
	72.5000	1	2		1.51507731	-0.02574134
	72.6000	1	2		1.51407652	-0.02570797
	72.7000	1	2		1.51307296	-0.02616586
	72.8000	1	2		1.51207135	-0.02620941
	72.9000	1	2		1.51108091	-0.02639744
	73.0000	1	2		1.51007582	-0.02670117
	73.1000	1	2		1.50907113	-0.02691752
	73.2000	1	2		1.50807301	-0.02710333
	73.3000	1	2		1.50706668	-0.02725186
	73.4000	1	2		1.50606651	-0.02752797
	73.5000	1	2		1.50507730	-0.02774374
	73.6000	1	2		1.50407466	-0.02787418
	73.7000	1	2		1.50308217	-0.02814767
	73.8000	1	2		1.50207779	-0.02837693
	73.9000	1	2		1.50108090	-0.02864275
	74.0000	1	2		1.50008328	-0.02864633
	74.1000	1	2		1.49908219	-0.02903243
	74.2000	1	2		1.49808088	-0.02923058
	74.3000	1	2		1.49707979	-0.02938010
	74.4000	1	2		1.49607756	-0.02955494
	74.5000	1	2		1.49507554	-0.02996481
	74.6000	1	2		1.49407588	-0.03001985
	74.7000	1	2		1.49306536	-0.03026814
	74.8000	1	2		1.49206836	-0.03049965
	74.9000	1	2		1.49107935	-0.03063480
	75.0000	1	2		1.49008010	-0.03068758
	75.1000	1	2		1.48907480	-0.03096167
	75.2000	1	2		1.48807831	-0.03135426
	75.3000	1	2		1.48707373	-0.03150229
	75.4000	1	2		1.48607806	-0.03167912
	75.5000	1	2		1.48508219	-0.03192855
	75.6000	1	2		1.48408222	-0.03221187
	75.7000	1	2		1.48306986	-0.03229238
	75.8000	1	2		1.48208156	-0.03256395
	75.9000	1	2		1.48108528	-0.03284804
	76.0000	1	2		1.48008060	-0.03302545
	76.1000	1	2		1.47907745	-0.03314995
	76.2000	1	2		1.47807707	-0.03354549
	76.3000	1	2		1.47707188	-0.03355829
	76.4000	1	2		1.47607703	-0.03386731
	76.5000	1	2		1.47507778	-0.03408280
	76.6000	1	2		1.47407084	-0.03437084
	76.7000	1	2		1.47307630	-0.03443686
	76.8000	1	2		1.47208125	-0.03467900
	76.9000	1	2		1.47107861	-0.03501435
	77.0000	1	2		1.47008028	-0.03519326
	77.1000	1	2		1.46908226	-0.03539639
	77.2000	1	2		1.46807921	-0.03563667
	77.3000	1	2		1.46707719	-0.03595036
	77.4000	1	2		1.46607651	-0.03614474
	77.5000	1	2		1.46507766	-0.03641339
	77.6000	1	2		1.46408046	-0.03643190
	77.7000	1	2		1.46307014	-0.03669271
	77.8000	1	2		1.46206904	-0.03687480
	77.9000	1	2		1.46107870	-0.03732865
	78.0000	1	2		1.46007781	-0.03745770
	78.1000	1	2		1.45907323	-0.03778033
	78.2000	1	2		1.45808053	-0.03788779
	78.3000	1	2		1.45707575	-0.03806465
	78.4000	1	2		1.45607004	-0.03825267
	78.5000	1	2		1.45506956	-0.03845498
	78.6000	1	2		1.45407102	-0.03884319
	78.7000	1	2		1.45307576	-0.03892412
	78.8000	1	2		1.45207180	-0.03919625
	78.9000	1	2		1.45107695	-0.03942456
	79.0000	1	2		1.45006991	-0.03963453
	79.1000	1	2		1.44907301	-0.03981380
	79.2000	1	2		1.44807243	-0.04009649
	79.3000	1	2		1.44707236	-0.04038529
	79.4000	1	2		1.44607023	-0.04065112
	79.5000	1	2		1.44507088	-0.04084304
	79.6000	1	2		1.44407173	-0.04123351
	79.7000	1	2		1.44307370	-0.04125074
	79.8000	1	2		1.44207220	-0.04160541
	79.9000	1	2		1.44107684	-0.04179535
	80.0000	1	2		1.44006836	-0.04210386
	80.1000	1	2		1.43907628	-0.04230263
	80.2000	1	2		1.43806904	-0.04249347
	80.3000	1	2		1.43707286	-0.04274744
	80.4000	1	2		1.43607473	-0.04298267
	80.5000	1	2		1.43507661	-0.04327292
	80.6000	1	2		1.43406967	-0.04349377
	80.7000	1	2		1.43307789	-0.04372679
	80.8000	1	2		1.43207475	-0.04392211
	80.9000	1	2		1.43107488	-0.04422572
	81.0000	1	2		1.43007645	-0.04447797
	81.1000	1	2		1.42907934	-0.04459347
	81.2000	1	2		1.42808183	-0.04499884
	81.3000	1	2		1.42707776	-0.04514838
	81.4000	1	2		1.42607605	-0.04537602
	81.5000	1	2		1.42507793	-0.04564300
	81.6000	1	2		1.42407191	-0.04586138
	81.7000	1	2		1.42307921	-0.04611323
	81.8000	1	2		1.42207238	-0.04637856
	81.9000	1	2		1.42108235	-0.04665153
	82.0000	1	2		1.42007766	-0.04692960
	82.1000	1	2		1.41908148	-0.04712710
	82.2000	1	2		1.41807629	-0.04743139
	82.3000	1	2		1.41708554	-0.04769886
	82.4000	1	2		1.41607881	-0.04790264
	82.5000	1	2		1.41507781	-0.04810399
	82.6000	1	2		1.41407928	-0.04837279
	82.7000	1	2		1.41308156	-0.04872196
	82.8000	1	2		1.41206960	-0.04882718
	82.9000	1	2		1.41108418	-0.04908007
	83.0000	1	2		1.41007222	-0.04944352
	83.1000	1	2		1.40908229	-0.04966590
	83.2000	1	2		1.40807597	-0.04983456
	83.3000	1	2		1.40708368	-0.05011692
	83.4000	1	2		1.40608003	-0.05043236
	83.5000	1	2		1.40508272	-0.05068814
	83.6000	1	2		1.40407599	-0.05083667
	83.7000	1	2		1.40307735	-0.05126066
	83.8000	1	2		1.40208312	-0.05152189
	83.9000	1	2		1.40108181	-0.05176571
	84.0000	1	2		1.40007498	-0.05205319
	84.1000	1	2		1.39908894	-0.05226056
	84.2000	1	2		1.39807678	-0.05238006
	84.3000	1	2		1.39708777	-0.05272179
	84.4000	1	2		1.39608370	-0.05291602
	84.5000	1	2		1.39508465	-0.05337973
	84.6000	1	2		1.39408427	-0.05353673
	84.7000	1	2		1.39308625	-0.05386754
	84.8000	1	2		1.39208310	-0.05398622
	84.9000	1	2		1.39108662	-0.05431078
	85.0000	1	2		1.39007763	-0.05451945
	85.1000	1	2		1.38908750	-0.05478142
	85.2000	1	2		1.38808537	-0.05505402
	85.3000	1	2		1.38708971	-0.05540519
	85.4000	1	2		1.38608021	-0.05568998
	85.5000	1	2		1.38509427	-0.05581232
	85.6000	1	2		1.38408713	-0.05629691
	85.7000	1	2		1.38308911	-0.05646538
	85.8000	1	2		1.38208453	-0.05669253
	85.9000	1	2		1.38108538	-0.05700641
	86.0000	1	2		1.38007946	-0.05728665
	86.1000	1	2		1.37907929	-0.05749790
	86.2000	1	2		1.37808516	-0.05784933
	86.3000	1	2		1.37708877	-0.05801844
	86.4000	1	2		1.37608440	-0.05844977
	86.5000	1	2		1.37507705	-0.05872054
	86.6000	1	2		1.37408569	-0.05892942
	86.7000	1	2		1.37308561	-0.05916264
	86.8000	1	2		1.37208278	-0.05948680
	86.9000	1	2		1.37109162	-0.05980428
	87.0000	1	2		1.37008140	-0.05991655
	87.1000	1	2		1.36908645	-0.06036235
	87.2000	1	2		1.36808259	-0.06054915
	87.3000	1	2		1.36708497	-0.06089355
	87.4000	1	2		1.36609627	-0.06104612
	87.5000	1	2		1.36508933	-0.06145297
	87.6000	1	2		1.36409346	-0.06175316
	87.7000	1	2		1.36309308	-0.06200962
	87.8000	1	2		1.36209147	-0.06220343
	87.9000	1	2		1.36108730	-0.06263648
	88.0000	1	2		1.36007862	-0.06282836
	88.1000	1	2		1.35908572	-0.06318770
	88.2000	1	2		1.35808462	-0.06344073
	88.3000	1	2		1.35709746	-0.06381852
	88.4000	1	2		1.35609032	-0.06399394
	88.5000	1	2		1.35509168	-0.06431442
	88.6000	1	2		1.35408935	-0.06471900
	88.7000	1	2		1.35309553	-0.06489448
	88.8000	1	2		1.35209269	-0.06526886
	88.9000	1	2		1.35109487	-0.06557816
	89.0000	1	2		1.35008445	-0.06575739
	89.0010	1	2		1.35007513	-0.06576034
