# Supplementary material for: Hyaluronic Acid Enhances the Mechanical Properties of Tissue-Engineered Cartilage Constructs
Source: PLoS One. 2014 Dec 1;9(12):e113216. doi: 10.1371/journal.pone.0113216 (PMC4249877; doi:10.1371/journal.pone.0113216)
Supplement: Dataset S1 — Raw data from hydrogel constructs. Data on wet weight, dry weight, compressive modulus, DNA content, and GAG content are provided in a spreadsheet for all analysed hydrogel constructs. Additionally, raw data from mechanical compression tests (time, displacement, and load) are provided. (ZIP) [file pone.0113216.s004.zip › Data/Mechanical testing/Microtester/Day 1/G2 P2 M1 ramp.csv]

G2 P2 M1 end poor shape 10Dec2013
Notes	Time	Sequence	Block	Cycle	5800:Extension mm	5800:5N_Load_Cell N
Test Started : 12/10/2013 11:05:37 AM	4.0020	1	2		2.20036915	-0.00118776
	4.1000	1	2		2.19887529	-0.00131623
	4.2000	1	2		2.19794919	-0.00122547
	4.3000	1	2		2.19697411	-0.00137572
	4.4000	1	2		2.19598490	-0.00130453
	4.5000	1	2		2.19497868	-0.00132096
	4.6000	1	2		2.19398229	-0.00125495
	4.7000	1	2		2.19297505	-0.00124933
	4.8000	1	2		2.19196842	-0.00134194
	4.9000	1	2		2.19097101	-0.00135526
	5.0000	1	2		2.18996950	-0.00128911
	5.1000	1	2		2.18897578	-0.00128774
	5.2000	1	2		2.18797837	-0.00134815
	5.3000	1	2		2.18697727	-0.00133568
	5.4000	1	2		2.18597945	-0.00126713
	5.5000	1	2		2.18498389	-0.00123866
	5.6000	1	2		2.18398669	-0.00140314
	5.7000	1	2		2.18298211	-0.00127724
	5.8000	1	2		2.18198142	-0.00129214
	5.9000	1	2		2.18098667	-0.00129226
	6.0000	1	2		2.17997902	-0.00126893
	6.1000	1	2		2.17898284	-0.00132386
	6.2000	1	2		2.17797375	-0.00111047
	6.3000	1	2		2.17697675	-0.00120650
	6.4000	1	2		2.17597504	-0.00123768
	6.5000	1	2		2.17498173	-0.00136286
	6.6000	1	2		2.17398616	-0.00126307
	6.7000	1	2		2.17298711	-0.00151380
	6.8000	1	2		2.17197762	-0.00134012
	6.9000	1	2		2.17097160	-0.00113429
	7.0000	1	2		2.16997112	-0.00120136
	7.1000	1	2		2.16897842	-0.00137579
	7.2000	1	2		2.16797712	-0.00133597
	7.3000	1	2		2.16698115	-0.00130513
	7.4000	1	2		2.16597267	-0.00122237
	7.5000	1	2		2.16498674	-0.00132300
	7.6000	1	2		2.16398646	-0.00137276
	7.7000	1	2		2.16297962	-0.00127468
	7.8000	1	2		2.16197853	-0.00138487
	7.9000	1	2		2.16097518	-0.00128566
	8.0000	1	2		2.15997183	-0.00127790
	8.1000	1	2		2.15897646	-0.00129721
	8.2000	1	2		2.15797168	-0.00120971
	8.2620	1	2		2.15736643	-0.00105571
	8.3000	1	2		2.15698677	-0.00135155
	8.4000	1	2		2.15597809	-0.00127024
	8.5000	1	2		2.15497986	-0.00131764
	8.6000	1	2		2.15397016	-0.00126037
	8.7000	1	2		2.15297705	-0.00145606
	8.8000	1	2		2.15197739	-0.00137029
	8.9000	1	2		2.15097445	-0.00130842
	9.0000	1	2		2.14998073	-0.00123034
	9.1000	1	2		2.14898680	-0.00132989
	9.2000	1	2		2.14798570	-0.00135568
	9.3000	1	2		2.14699465	-0.00133523
	9.4000	1	2		2.14598494	-0.00137167
	9.5000	1	2		2.14498262	-0.00134210
	9.6000	1	2		2.14397783	-0.00140052
	9.7000	1	2		2.14298452	-0.00144305
	9.8000	1	2		2.14197256	-0.00137409
	9.9000	1	2		2.14098601	-0.00140931
	10.0000	1	2		2.13997057	-0.00130896
	10.1000	1	2		2.13897726	-0.00128316
	10.2000	1	2		2.13797965	-0.00145879
	10.3000	1	2		2.13698203	-0.00131464
	10.4000	1	2		2.13598155	-0.00137151
	10.5000	1	2		2.13498230	-0.00127209
	10.6000	1	2		2.13397772	-0.00143336
	10.7000	1	2		2.13298113	-0.00138242
	10.8000	1	2		2.13198966	-0.00134082
	10.9000	1	2		2.13098774	-0.00139538
	11.0000	1	2		2.12998275	-0.00136719
	11.1000	1	2		2.12898596	-0.00119427
	11.2000	1	2		2.12797728	-0.00127969
	11.3000	1	2		2.12697967	-0.00142873
	11.4000	1	2		2.12598021	-0.00129001
	11.5000	1	2		2.12498505	-0.00124514
	11.6000	1	2		2.12398887	-0.00133313
	11.7000	1	2		2.12298429	-0.00144832
	11.8000	1	2		2.12197541	-0.00140286
	11.9000	1	2		2.12098169	-0.00137988
	12.0000	1	2		2.11997547	-0.00144779
	12.1000	1	2		2.11898421	-0.00129925
	12.2000	1	2		2.11798250	-0.00132828
	12.3000	1	2		2.11698734	-0.00137712
	12.4000	1	2		2.11598645	-0.00136599
	12.5000	1	2		2.11498781	-0.00137535
	12.6000	1	2		2.11398692	-0.00131292
	12.7000	1	2		2.11299156	-0.00137912
	12.8000	1	2		2.11198882	-0.00129004
	12.9000	1	2		2.11099039	-0.00127161
	13.0000	1	2		2.10998253	-0.00140403
	13.1000	1	2		2.10898307	-0.00128417
	13.2000	1	2		2.10798484	-0.00139262
	13.3000	1	2		2.10698702	-0.00129791
	13.4000	1	2		2.10598736	-0.00137579
	13.5000	1	2		2.10498872	-0.00139603
	13.6000	1	2		2.10398352	-0.00128234
	13.7000	1	2		2.10299616	-0.00134622
	13.8000	1	2		2.10198666	-0.00128232
	13.9000	1	2		2.10099560	-0.00136513
	14.0000	1	2		2.09998795	-0.00137872
	14.1000	1	2		2.09900345	-0.00136898
	14.2000	1	2		2.09798964	-0.00144893
	14.3000	1	2		2.09699572	-0.00141157
	14.4000	1	2		2.09599688	-0.00138939
	14.5000	1	2		2.09499045	-0.00136823
	14.6000	1	2		2.09399181	-0.00136549
	14.7000	1	2		2.09299235	-0.00131114
	14.8000	1	2		2.09199126	-0.00137181
	14.9000	1	2		2.09098954	-0.00143234
	15.0000	1	2		2.08999439	-0.00145505
	15.1000	1	2		2.08900046	-0.00144886
	15.2000	1	2		2.08799527	-0.00146657
	15.3000	1	2		2.08699274	-0.00146742
	15.4000	1	2		2.08599656	-0.00134326
	15.5000	1	2		2.08499730	-0.00124316
	15.6000	1	2		2.08399785	-0.00140595
	15.7000	1	2		2.08299572	-0.00134842
	15.8000	1	2		2.08199790	-0.00129736
	15.9000	1	2		2.08100091	-0.00143332
	16.0000	1	2		2.07999878	-0.00146974
	16.1000	1	2		2.07898908	-0.00146446
	16.2000	1	2		2.07798798	-0.00136496
	16.3000	1	2		2.07699385	-0.00137227
	16.4000	1	2		2.07598395	-0.00141329
	16.5000	1	2		2.07499248	-0.00133310
	16.6000	1	2		2.07398933	-0.00141589
	16.7000	1	2		2.07299930	-0.00134979
	16.8000	1	2		2.07199513	-0.00134983
	16.9000	1	2		2.07099157	-0.00135955
	17.0000	1	2		2.06998679	-0.00166083
	17.1000	1	2		2.06899102	-0.00140294
	17.2000	1	2		2.06799586	-0.00151785
	17.3000	1	2		2.06699661	-0.00152556
	17.4000	1	2		2.06600207	-0.00137965
	17.5000	1	2		2.06499892	-0.00141721
	17.6000	1	2		2.06400192	-0.00140295
	17.7000	1	2		2.06299734	-0.00150205
	17.8000	1	2		2.06199501	-0.00144521
	17.9000	1	2		2.06099351	-0.00137640
	18.0000	1	2		2.05999159	-0.00144080
	18.1000	1	2		2.05899316	-0.00136312
	18.2000	1	2		2.05799903	-0.00134919
	18.3000	1	2		2.05699363	-0.00143826
	18.4000	1	2		2.05599540	-0.00147173
	18.5000	1	2		2.05498877	-0.00150492
	18.6000	1	2		2.05399115	-0.00153119
	18.7000	1	2		2.05299538	-0.00147383
	18.8000	1	2		2.05199306	-0.00137682
	18.9000	1	2		2.05099298	-0.00146044
	19.0000	1	2		2.04999680	-0.00149221
	19.1000	1	2		2.04899653	-0.00137262
	19.2000	1	2		2.04798908	-0.00139792
	19.3000	1	2		2.04699782	-0.00138871
	19.4000	1	2		2.04599446	-0.00149633
	19.5000	1	2		2.04499767	-0.00147613
	19.6000	1	2		2.04399678	-0.00130751
	19.7000	1	2		2.04298728	-0.00141665
	19.8000	1	2		2.04198926	-0.00153397
	19.9000	1	2		2.04098468	-0.00135112
	20.0000	1	2		2.03998952	-0.00145269
	20.1000	1	2		2.03899764	-0.00153541
	20.2000	1	2		2.03799675	-0.00139326
	20.3000	1	2		2.03698725	-0.00143340
	20.4000	1	2		2.03599128	-0.00157700
	20.5000	1	2		2.03499858	-0.00148264
	20.6000	1	2		2.03399728	-0.00142982
	20.7000	1	2		2.03300110	-0.00143869
	20.8000	1	2		2.03198689	-0.00153283
	20.9000	1	2		2.03099050	-0.00146844
	21.0000	1	2		2.02998654	-0.00155684
	21.1000	1	2		2.02898831	-0.00143635
	21.2000	1	2		2.02799172	-0.00151060
	21.3000	1	2		2.02699349	-0.00144638
	21.4000	1	2		2.02598891	-0.00151976
	21.5000	1	2		2.02499929	-0.00146751
	21.6000	1	2		2.02398631	-0.00153239
	21.7000	1	2		2.02299136	-0.00137534
	21.8000	1	2		2.02199005	-0.00152662
	21.9000	1	2		2.02099326	-0.00138261
	22.0000	1	2		2.02000220	-0.00145921
	22.1000	1	2		2.01900418	-0.00154796
	22.2000	1	2		2.01800083	-0.00154855
	22.3000	1	2		2.01699870	-0.00147550
	22.4000	1	2		2.01600580	-0.00153542
	22.5000	1	2		2.01500061	-0.00144210
	22.6000	1	2		2.01399685	-0.00159049
	22.7000	1	2		2.01300231	-0.00146335
	22.8000	1	2		2.01199609	-0.00165775
	22.9000	1	2		2.01100360	-0.00143625
	23.0000	1	2		2.01000414	-0.00157933
	23.1000	1	2		2.00899956	-0.00150819
	23.2000	1	2		2.00799272	-0.00151392
	23.3000	1	2		2.00699613	-0.00145779
	23.4000	1	2		2.00600753	-0.00159359
	23.5000	1	2		2.00500193	-0.00148294
	23.6000	1	2		2.00399141	-0.00169228
	23.7000	1	2		2.00300260	-0.00164136
	23.8000	1	2		2.00200007	-0.00152718
	23.9000	1	2		2.00100205	-0.00148517
	24.0000	1	2		2.00000935	-0.00148243
	24.1000	1	2		1.99899719	-0.00157750
	24.2000	1	2		1.99800183	-0.00162522
	24.3000	1	2		1.99700053	-0.00159058
	24.4000	1	2		1.99600701	-0.00150807
	24.5000	1	2		1.99499731	-0.00149925
	24.6000	1	2		1.99399662	-0.00162873
	24.7000	1	2		1.99300024	-0.00150475
	24.8000	1	2		1.99199340	-0.00162941
	24.9000	1	2		1.99099538	-0.00149393
	25.0000	1	2		1.98999264	-0.00159715
	25.1000	1	2		1.98899749	-0.00151157
	25.2000	1	2		1.98799250	-0.00170643
	25.3000	1	2		1.98699201	-0.00163912
	25.4000	1	2		1.98599296	-0.00152026
	25.5000	1	2		1.98499924	-0.00157344
	25.6000	1	2		1.98399835	-0.00143553
	25.7000	1	2		1.98299930	-0.00150298
	25.8000	1	2		1.98199534	-0.00144792
	25.9000	1	2		1.98100407	-0.00142158
	26.0000	1	2		1.97999560	-0.00159566
	26.1000	1	2		1.97900065	-0.00154286
	26.2000	1	2		1.97799607	-0.00153100
	26.3000	1	2		1.97700337	-0.00149072
	26.4000	1	2		1.97599470	-0.00160530
	26.5000	1	2		1.97500015	-0.00144504
	26.6000	1	2		1.97399004	-0.00153034
	26.7000	1	2		1.97299632	-0.00150285
	26.8000	1	2		1.97199338	-0.00155784
	26.9000	1	2		1.97100355	-0.00160292
	27.0000	1	2		1.96999979	-0.00160714
	27.1000	1	2		1.96900668	-0.00163182
	27.2000	1	2		1.96799965	-0.00147196
	27.3000	1	2		1.96700347	-0.00150832
	27.4000	1	2		1.96600626	-0.00150335
	27.5000	1	2		1.96500455	-0.00158250
	27.6000	1	2		1.96400489	-0.00154267
	27.7000	1	2		1.96300338	-0.00157484
	27.8000	1	2		1.96199798	-0.00159670
	27.9000	1	2		1.96101040	-0.00156305
	28.0000	1	2		1.96000562	-0.00157974
	28.1000	1	2		1.95901333	-0.00167838
	28.2000	1	2		1.95800896	-0.00166445
	28.3000	1	2		1.95701011	-0.00163998
	28.4000	1	2		1.95600389	-0.00165928
	28.5000	1	2		1.95501488	-0.00158213
	28.6000	1	2		1.95400457	-0.00161998
	28.7000	1	2		1.95300777	-0.00162547
	28.8000	1	2		1.95200811	-0.00159180
	28.9000	1	2		1.95100537	-0.00157037
	29.0000	1	2		1.95000919	-0.00164967
	29.1000	1	2		1.94901486	-0.00159449
	29.2000	1	2		1.94800679	-0.00153140
	29.3000	1	2		1.94700877	-0.00158274
	29.4000	1	2		1.94601280	-0.00160726
	29.5000	1	2		1.94501190	-0.00159236
	29.6000	1	2		1.94400322	-0.00161570
	29.7000	1	2		1.94301114	-0.00150611
	29.8000	1	2		1.94200964	-0.00155351
	29.9000	1	2		1.94100403	-0.00161448
	30.0000	1	2		1.94000929	-0.00155899
	30.1000	1	2		1.93900983	-0.00157340
	30.2000	1	2		1.93800566	-0.00154882
	30.3000	1	2		1.93701726	-0.00151817
	30.4000	1	2		1.93601063	-0.00154336
	30.5000	1	2		1.93501712	-0.00173717
	30.6000	1	2		1.93400578	-0.00168229
	30.7000	1	2		1.93301123	-0.00157116
	30.8000	1	2		1.93200809	-0.00163782
	30.9000	1	2		1.93101088	-0.00163908
	31.0000	1	2		1.93000589	-0.00160434
	31.1000	1	2		1.92901197	-0.00159009
	31.2000	1	2		1.92800862	-0.00177503
	31.3000	1	2		1.92699809	-0.00164435
	31.4000	1	2		1.92600130	-0.00157597
	31.5000	1	2		1.92500983	-0.00164711
	31.6000	1	2		1.92400136	-0.00177588
	31.7000	1	2		1.92300334	-0.00174736
	31.8000	1	2		1.92199916	-0.00158626
	31.9000	1	2		1.92100503	-0.00165578
	32.0000	1	2		1.92000066	-0.00170866
	32.1000	1	2		1.91900612	-0.00163950
	32.2000	1	2		1.91800727	-0.00171961
	32.3000	1	2		1.91701417	-0.00171726
	32.4000	1	2		1.91600774	-0.00163514
	32.5000	1	2		1.91501074	-0.00154731
	32.6000	1	2		1.91401518	-0.00167331
	32.7000	1	2		1.91301552	-0.00163379
	32.8000	1	2		1.91201339	-0.00175468
	32.9000	1	2		1.91100246	-0.00175633
	33.0000	1	2		1.91001058	-0.00181520
	33.1000	1	2		1.90901133	-0.00159351
	33.2000	1	2		1.90800593	-0.00160320
	33.3000	1	2		1.90700504	-0.00159301
	33.4000	1	2		1.90600517	-0.00161003
	33.5000	1	2		1.90501063	-0.00167619
	33.6000	1	2		1.90400830	-0.00166250
	33.7000	1	2		1.90301028	-0.00173745
	33.8000	1	2		1.90201144	-0.00183402
	33.9000	1	2		1.90100911	-0.00163605
	34.0000	1	2		1.90001354	-0.00167461
	34.1000	1	2		1.89901347	-0.00167712
	34.2000	1	2		1.89800192	-0.00171016
	34.3000	1	2		1.89700677	-0.00156247
	34.4000	1	2		1.89601079	-0.00169202
	34.5000	1	2		1.89501052	-0.00184102
	34.6000	1	2		1.89401208	-0.00166831
	34.7000	1	2		1.89300832	-0.00163729
	34.8000	1	2		1.89201009	-0.00174322
	34.9000	1	2		1.89100633	-0.00173195
	35.0000	1	2		1.89000954	-0.00184384
	35.1000	1	2		1.88900701	-0.00172786
	35.2000	1	2		1.88800960	-0.00193567
	35.3000	1	2		1.88700563	-0.00180727
	35.4000	1	2		1.88600699	-0.00168979
	35.5000	1	2		1.88501122	-0.00186806
	35.6000	1	2		1.88400644	-0.00168867
	35.7000	1	2		1.88299981	-0.00177949
	35.8000	1	2		1.88201941	-0.00172204
	35.9000	1	2		1.88102568	-0.00180293
	36.0000	1	2		1.88002131	-0.00182833
	36.1000	1	2		1.87901427	-0.00175436
	36.2000	1	2		1.87801522	-0.00174035
	36.3000	1	2		1.87701556	-0.00188266
	36.4000	1	2		1.87601426	-0.00181599
	36.5000	1	2		1.87501808	-0.00171138
	36.6000	1	2		1.87400305	-0.00183086
	36.7000	1	2		1.87301404	-0.00192087
	36.8000	1	2		1.87201581	-0.00177134
	36.9000	1	2		1.87100385	-0.00190047
	37.0000	1	2		1.87000931	-0.00186775
	37.1000	1	2		1.86901067	-0.00181056
	37.2000	1	2		1.86801429	-0.00177525
	37.3000	1	2		1.86701524	-0.00175907
	37.4000	1	2		1.86601414	-0.00197318
	37.5000	1	2		1.86501591	-0.00172144
	37.6000	1	2		1.86401646	-0.00176487
	37.7000	1	2		1.86301433	-0.00186072
	37.8000	1	2		1.86201324	-0.00171206
	37.9000	1	2		1.86101378	-0.00176103
	38.0000	1	2		1.86001289	-0.00183011
	38.1000	1	2		1.85902080	-0.00198642
	38.2000	1	2		1.85800721	-0.00183998
	38.3000	1	2		1.85701021	-0.00180749
	38.4000	1	2		1.85601526	-0.00190750
	38.5000	1	2		1.85501396	-0.00179187
	38.6000	1	2		1.85401306	-0.00190946
	38.7000	1	2		1.85301135	-0.00186401
	38.8000	1	2		1.85202091	-0.00194170
	38.9000	1	2		1.85102002	-0.00183041
	39.0000	1	2		1.85001851	-0.00176858
	39.1000	1	2		1.84901413	-0.00184715
	39.2000	1	2		1.84801673	-0.00197039
	39.3000	1	2		1.84701809	-0.00175466
	39.4000	1	2		1.84602068	-0.00199092
	39.5000	1	2		1.84501876	-0.00189612
	39.6000	1	2		1.84401643	-0.00192533
	39.7000	1	2		1.84301513	-0.00190130
	39.8000	1	2		1.84201444	-0.00207663
	39.9000	1	2		1.84101417	-0.00200181
	40.0000	1	2		1.84001881	-0.00190889
	40.1000	1	2		1.83901115	-0.00202893
	40.2000	1	2		1.83802132	-0.00193619
	40.3000	1	2		1.83701080	-0.00193732
	40.4000	1	2		1.83601974	-0.00195648
	40.5000	1	2		1.83501373	-0.00181883
	40.6000	1	2		1.83401673	-0.00185048
	40.7000	1	2		1.83302321	-0.00197227
	40.8000	1	2		1.83202253	-0.00207001
	40.9000	1	2		1.83102368	-0.00203532
	41.0000	1	2		1.83001726	-0.00205463
	41.1000	1	2		1.82901862	-0.00202071
	41.2000	1	2		1.82800687	-0.00202528
	41.3000	1	2		1.82701540	-0.00209201
	41.4000	1	2		1.82601225	-0.00229864
	41.5000	1	2		1.82502202	-0.00195829
	41.6000	1	2		1.82401272	-0.00197124
	41.7000	1	2		1.82301409	-0.00205136
	41.8000	1	2		1.82202364	-0.00199142
	41.9000	1	2		1.82102173	-0.00217834
	42.0000	1	2		1.82001264	-0.00210033
	42.1000	1	2		1.81901359	-0.00195649
	42.2000	1	2		1.81802397	-0.00213218
	42.3000	1	2		1.81701918	-0.00220955
	42.4000	1	2		1.81601911	-0.00220938
	42.5000	1	2		1.81502067	-0.00212523
	42.6000	1	2		1.81402675	-0.00214593
	42.7000	1	2		1.81301950	-0.00221490
	42.8000	1	2		1.81202025	-0.00220811
	42.9000	1	2		1.81102038	-0.00229434
	43.0000	1	2		1.81001949	-0.00215447
	43.1000	1	2		1.80902618	-0.00227073
	43.2000	1	2		1.80801689	-0.00226047
	43.3000	1	2		1.80701968	-0.00223754
	43.4000	1	2		1.80602289	-0.00216744
	43.5000	1	2		1.80501482	-0.00211197
	43.6000	1	2		1.80402315	-0.00231404
	43.7000	1	2		1.80301980	-0.00219374
	43.8000	1	2		1.80202526	-0.00235096
	43.9000	1	2		1.80102068	-0.00224350
	44.0000	1	2		1.80002143	-0.00236626
	44.1000	1	2		1.79902238	-0.00221111
	44.2000	1	2		1.79802005	-0.00240036
	44.3000	1	2		1.79703248	-0.00250299
	44.4000	1	2		1.79602749	-0.00223106
	44.5000	1	2		1.79502618	-0.00234844
	44.6000	1	2		1.79401915	-0.00252618
	44.7000	1	2		1.79302563	-0.00248807
	44.8000	1	2		1.79202351	-0.00232479
	44.9000	1	2		1.79101729	-0.00250148
	45.0000	1	2		1.79001824	-0.00251455
	45.1000	1	2		1.78901468	-0.00244779
	45.2000	1	2		1.78800969	-0.00253965
	45.3000	1	2		1.78700778	-0.00252746
	45.4000	1	2		1.78601406	-0.00258027
	45.5000	1	2		1.78501849	-0.00237513
	45.6000	1	2		1.78401924	-0.00258303
	45.7000	1	2		1.78301650	-0.00254488
	45.8000	1	2		1.78202811	-0.00247352
	45.9000	1	2		1.78102332	-0.00259779
	46.0000	1	2		1.78002591	-0.00264479
	46.1000	1	2		1.77903137	-0.00265015
	46.2000	1	2		1.77802966	-0.00254019
	46.3000	1	2		1.77702651	-0.00271769
	46.4000	1	2		1.77601620	-0.00262432
	46.5000	1	2		1.77501715	-0.00265673
	46.6000	1	2		1.77402015	-0.00280453
	46.7000	1	2		1.77302028	-0.00262175
	46.8000	1	2		1.77202082	-0.00273698
	46.9000	1	2		1.77102423	-0.00258049
	47.0000	1	2		1.77002150	-0.00280805
	47.1000	1	2		1.76901978	-0.00275983
	47.2000	1	2		1.76801930	-0.00289361
	47.3000	1	2		1.76700714	-0.00281811
	47.4000	1	2		1.76601854	-0.00297798
	47.5000	1	2		1.76502707	-0.00296819
	47.6000	1	2		1.76402085	-0.00288702
	47.7000	1	2		1.76302447	-0.00302443
	47.8000	1	2		1.76202788	-0.00292137
	47.9000	1	2		1.76101920	-0.00297169
	48.0000	1	2		1.76001585	-0.00303667
	48.1000	1	2		1.75901639	-0.00304908
	48.2000	1	2		1.75801673	-0.00324525
	48.3000	1	2		1.75701215	-0.00295310
	48.4000	1	2		1.75601535	-0.00317151
	48.5000	1	2		1.75501938	-0.00297409
	48.6000	1	2		1.75403140	-0.00311519
	48.7000	1	2		1.75303358	-0.00308644
	48.8000	1	2		1.75202941	-0.00322407
	48.9000	1	2		1.75102421	-0.00322086
	49.0000	1	2		1.75002455	-0.00330187
	49.1000	1	2		1.74903308	-0.00336336
	49.2000	1	2		1.74803854	-0.00327411
	49.3000	1	2		1.74702699	-0.00331946
	49.4000	1	2		1.74603040	-0.00332943
	49.5000	1	2		1.74502480	-0.00330884
	49.6000	1	2		1.74402104	-0.00336967
	49.7000	1	2		1.74302117	-0.00331743
	49.8000	1	2		1.74201782	-0.00354930
	49.9000	1	2		1.74101611	-0.00341035
	50.0000	1	2		1.74001398	-0.00358101
	50.1000	1	2		1.73901555	-0.00350865
	50.2000	1	2		1.73801343	-0.00363956
	50.3000	1	2		1.73702196	-0.00362410
	50.4000	1	2		1.73602209	-0.00371540
	50.5000	1	2		1.73502202	-0.00382449
	50.6000	1	2		1.73403301	-0.00385749
	50.7000	1	2		1.73302966	-0.00379595
	50.8000	1	2		1.73203983	-0.00386754
	50.9000	1	2		1.73103505	-0.00382528
	51.0000	1	2		1.73002186	-0.00398176
	51.1000	1	2		1.72902199	-0.00392899
	51.2000	1	2		1.72802499	-0.00407734
	51.3000	1	2		1.72702103	-0.00388019
	51.4000	1	2		1.72602792	-0.00404436
	51.5000	1	2		1.72502478	-0.00404688
	51.6000	1	2		1.72402921	-0.00419512
	51.7000	1	2		1.72302135	-0.00425292
	51.8000	1	2		1.72202148	-0.00420385
	51.9000	1	2		1.72102305	-0.00436549
	52.0000	1	2		1.72002257	-0.00427916
	52.1000	1	2		1.71902659	-0.00449399
	52.2000	1	2		1.71803185	-0.00446850
	52.3000	1	2		1.71703598	-0.00461021
	52.4000	1	2		1.71603703	-0.00463164
	52.5000	1	2		1.71503306	-0.00463478
	52.6000	1	2		1.71403811	-0.00470005
	52.7000	1	2		1.71302657	-0.00480091
	52.8000	1	2		1.71202127	-0.00491151
	52.9000	1	2		1.71103206	-0.00478918
	53.0000	1	2		1.71003004	-0.00503464
	53.1000	1	2		1.70902167	-0.00524141
	53.2000	1	2		1.70802917	-0.00517692
	53.3000	1	2		1.70702377	-0.00526997
	53.4000	1	2		1.70602923	-0.00526340
	53.5000	1	2		1.70502404	-0.00531334
	53.6000	1	2		1.70402355	-0.00527208
	53.7000	1	2		1.70302543	-0.00543103
	53.8000	1	2		1.70203406	-0.00551441
	53.9000	1	2		1.70103532	-0.00544900
	54.0000	1	2		1.70003781	-0.00574381
	54.1000	1	2		1.69903221	-0.00573624
	54.2000	1	2		1.69803521	-0.00589100
	54.3000	1	2		1.69703790	-0.00584834
	54.4000	1	2		1.69603803	-0.00600472
	54.5000	1	2		1.69503437	-0.00614009
	54.6000	1	2		1.69403666	-0.00615391
	54.7000	1	2		1.69302593	-0.00626560
	54.8000	1	2		1.69202125	-0.00643934
	54.9000	1	2		1.69101841	-0.00656338
	55.0000	1	2		1.69002817	-0.00652761
	55.1000	1	2		1.68903127	-0.00657078
	55.2000	1	2		1.68801727	-0.00664537
	55.3000	1	2		1.68704158	-0.00671845
	55.4000	1	2		1.68603474	-0.00696487
	55.5000	1	2		1.68503938	-0.00697799
	55.6000	1	2		1.68403501	-0.00718456
	55.7000	1	2		1.68303012	-0.00711971
	55.8000	1	2		1.68202830	-0.00728220
	55.9000	1	2		1.68102874	-0.00726269
	56.0000	1	2		1.68002355	-0.00739633
	56.1000	1	2		1.67903239	-0.00747688
	56.2000	1	2		1.67802002	-0.00762672
	56.3000	1	2		1.67703399	-0.00765263
	56.4000	1	2		1.67603125	-0.00776755
	56.5000	1	2		1.67502841	-0.00798905
	56.6000	1	2		1.67403284	-0.00814040
	56.7000	1	2		1.67303697	-0.00824925
	56.8000	1	2		1.67203782	-0.00824030
	56.9000	1	2		1.67103345	-0.00841144
	57.0000	1	2		1.67002794	-0.00850617
	57.1000	1	2		1.66903545	-0.00860380
	57.2000	1	2		1.66802647	-0.00875347
	57.3000	1	2		1.66702967	-0.00891870
	57.4000	1	2		1.66603134	-0.00904186
	57.5000	1	2		1.66503926	-0.00909975
	57.6000	1	2		1.66402966	-0.00920309
	57.7000	1	2		1.66303860	-0.00929438
	57.8000	1	2		1.66203218	-0.00937752
	57.9000	1	2		1.66105075	-0.00958459
	58.0000	1	2		1.66004904	-0.00968151
	58.1000	1	2		1.65904732	-0.00962880
	58.2000	1	2		1.65804766	-0.00982920
	58.3000	1	2		1.65705005	-0.00997838
	58.4000	1	2		1.65604915	-0.01008723
	58.5000	1	2		1.65504529	-0.01026976
	58.6000	1	2		1.65404153	-0.01036719
	58.7000	1	2		1.65304248	-0.01036550
	58.8000	1	2		1.65204938	-0.01054860
	58.9000	1	2		1.65104449	-0.01066549
	59.0000	1	2		1.65004708	-0.01093884
	59.1000	1	2		1.64905469	-0.01105475
	59.2000	1	2		1.64805154	-0.01117181
	59.3000	1	2		1.64705055	-0.01124657
	59.4000	1	2		1.64604955	-0.01128047
	59.5000	1	2		1.64504477	-0.01143469
	59.6000	1	2		1.64404172	-0.01147305
	59.7000	1	2		1.64304227	-0.01170104
	59.8000	1	2		1.64203840	-0.01169636
	59.9000	1	2		1.64104622	-0.01199594
	60.0000	1	2		1.64004318	-0.01200302
	60.1000	1	2		1.63904044	-0.01212338
	60.2000	1	2		1.63804631	-0.01214904
	60.3000	1	2		1.63704367	-0.01239002
	60.4000	1	2		1.63604678	-0.01252649
	60.5000	1	2		1.63504681	-0.01268936
	60.6000	1	2		1.63404335	-0.01295716
	60.7000	1	2		1.63305148	-0.01301557
	60.8000	1	2		1.63205151	-0.01314762
	60.9000	1	2		1.63105307	-0.01319531
	61.0000	1	2		1.63004204	-0.01340113
	61.1000	1	2		1.62905395	-0.01346071
	61.2000	1	2		1.62804609	-0.01363035
	61.3000	1	2		1.62704643	-0.01368534
	61.4000	1	2		1.62604800	-0.01389801
	61.5000	1	2		1.62504505	-0.01395239
	61.6000	1	2		1.62404191	-0.01413975
	61.7000	1	2		1.62305065	-0.01432696
	61.8000	1	2		1.62204371	-0.01440137
	61.9000	1	2		1.62105460	-0.01460078
	62.0000	1	2		1.62004694	-0.01474638
	62.1000	1	2		1.61904882	-0.01497169
	62.2000	1	2		1.61804649	-0.01492526
	62.3000	1	2		1.61705113	-0.01506220
	62.4000	1	2		1.61604778	-0.01528868
	62.5000	1	2		1.61505334	-0.01550247
	62.6000	1	2		1.61405091	-0.01560492
	62.7000	1	2		1.61305084	-0.01579124
	62.8000	1	2		1.61204974	-0.01581845
	62.9000	1	2		1.61104998	-0.01591098
	63.0000	1	2		1.61003935	-0.01609426
	63.1000	1	2		1.60906131	-0.01632372
	63.2000	1	2		1.60804863	-0.01649981
	63.3000	1	2		1.60705010	-0.01644826
	63.4000	1	2		1.60604275	-0.01667487
	63.5000	1	2		1.60505313	-0.01676177
	63.6000	1	2		1.60404752	-0.01695270
	63.7000	1	2		1.60305616	-0.01712449
	63.8000	1	2		1.60205926	-0.01736313
	63.9000	1	2		1.60105355	-0.01750446
	64.0000	1	2		1.60005327	-0.01746813
	64.1000	1	2		1.59905535	-0.01777538
	64.2000	1	2		1.59805528	-0.01790982
	64.3000	1	2		1.59705715	-0.01799208
	64.4000	1	2		1.59604694	-0.01808811
	64.5000	1	2		1.59505270	-0.01831236
	64.6000	1	2		1.59404669	-0.01849243
	64.7000	1	2		1.59305563	-0.01858037
	64.8000	1	2		1.59205331	-0.01888479
	64.9000	1	2		1.59105487	-0.01902845
	65.0000	1	2		1.59005275	-0.01916978
	65.1000	1	2		1.58906139	-0.01920546
	65.2000	1	2		1.58804943	-0.01942604
	65.3000	1	2		1.58705520	-0.01953287
	65.4000	1	2		1.58604898	-0.01969296
	65.5000	1	2		1.58506048	-0.02004824
	65.6000	1	2		1.58405785	-0.02006587
	65.7000	1	2		1.58306587	-0.02027881
	65.8000	1	2		1.58205719	-0.02032457
	65.9000	1	2		1.58106316	-0.02051031
	66.0000	1	2		1.58005305	-0.02073703
	66.1000	1	2		1.57905472	-0.02075429
	66.2000	1	2		1.57805177	-0.02094077
	66.3000	1	2		1.57705447	-0.02099969
	66.4000	1	2		1.57605009	-0.02135499
	66.5000	1	2		1.57505391	-0.02141234
	66.6000	1	2		1.57405384	-0.02163030
	66.7000	1	2		1.57305920	-0.02195519
	66.8000	1	2		1.57204632	-0.02196113
	66.9000	1	2		1.57105495	-0.02216454
	67.0000	1	2		1.57005129	-0.02224799
	67.1000	1	2		1.56906024	-0.02250869
	67.2000	1	2		1.56805709	-0.02266563
	67.3000	1	2		1.56706112	-0.02275900
	67.4000	1	2		1.56605787	-0.02294261
	67.5000	1	2		1.56506292	-0.02305991
	67.6000	1	2		1.56405854	-0.02327609
	67.7000	1	2		1.56306564	-0.02347250
	67.8000	1	2		1.56205204	-0.02354868
	67.9000	1	2		1.56106580	-0.02373168
	68.0000	1	2		1.56005569	-0.02379762
	68.1000	1	2		1.55906227	-0.02405357
	68.2000	1	2		1.55805728	-0.02423980
	68.3000	1	2		1.55706735	-0.02445604
	68.4000	1	2		1.55606052	-0.02469406
	68.5000	1	2		1.55506301	-0.02470308
	68.6000	1	2		1.55405566	-0.02490072
	68.7000	1	2		1.55306419	-0.02501789
	68.8000	1	2		1.55205920	-0.02519743
	68.9000	1	2		1.55106528	-0.02545939
	69.0000	1	2		1.55006326	-0.02560403
	69.1000	1	2		1.54906452	-0.02582451
	69.2000	1	2		1.54806199	-0.02595298
	69.3000	1	2		1.54706704	-0.02614512
	69.4000	1	2		1.54605907	-0.02621240
	69.5000	1	2		1.54506597	-0.02642730
	69.6000	1	2		1.54406928	-0.02664690
	69.7000	1	2		1.54307043	-0.02684027
	69.8000	1	2		1.54206514	-0.02705050
	69.9000	1	2		1.54107592	-0.02721403
	70.0000	1	2		1.54006888	-0.02738635
	70.1000	1	2		1.53907752	-0.02768165
	70.2000	1	2		1.53806167	-0.02774525
	70.3000	1	2		1.53705914	-0.02791207
	70.4000	1	2		1.53606542	-0.02798129
	70.5000	1	2		1.53506545	-0.02819620
	70.6000	1	2		1.53406732	-0.02841386
	70.7000	1	2		1.53307001	-0.02865775
	70.8000	1	2		1.53206410	-0.02888892
	70.9000	1	2		1.53106843	-0.02890531
	71.0000	1	2		1.53006262	-0.02908782
	71.1000	1	2		1.52907136	-0.02933995
	71.2000	1	2		1.52806309	-0.02944613
	71.3000	1	2		1.52706271	-0.02957099
	71.4000	1	2		1.52606008	-0.02970797
	71.5000	1	2		1.52507281	-0.02988996
	71.6000	1	2		1.52406628	-0.03008294
	71.7000	1	2		1.52307461	-0.03040589
	71.8000	1	2		1.52208048	-0.03055594
	71.9000	1	2		1.52106484	-0.03069482
	72.0000	1	2		1.52007296	-0.03107052
	72.1000	1	2		1.51906674	-0.03114501
	72.2000	1	2		1.51806923	-0.03125656
	72.3000	1	2		1.51706946	-0.03156906
	72.4000	1	2		1.51607902	-0.03174570
	72.5000	1	2		1.51507341	-0.03182373
	72.6000	1	2		1.51407355	-0.03209825
	72.7000	1	2		1.51306938	-0.03204423
	72.8000	1	2		1.51206859	-0.03247869
	72.9000	1	2		1.51107087	-0.03250884
	73.0000	1	2		1.51006844	-0.03271601
	73.1000	1	2		1.50906673	-0.03301740
	73.2000	1	2		1.50806461	-0.03307054
	73.3000	1	2		1.50706638	-0.03340684
	73.4000	1	2		1.50606887	-0.03363508
	73.5000	1	2		1.50507033	-0.03372696
	73.6000	1	2		1.50407108	-0.03397617
	73.7000	1	2		1.50306865	-0.03412910
	73.8000	1	2		1.50208753	-0.03440915
	73.9000	1	2		1.50107414	-0.03464520
	74.0000	1	2		1.50007396	-0.03476608
	74.1000	1	2		1.49906959	-0.03496220
	74.2000	1	2		1.49807300	-0.03506165
	74.3000	1	2		1.49708091	-0.03549980
	74.4000	1	2		1.49607193	-0.03550705
	74.5000	1	2		1.49506274	-0.03556723
	74.6000	1	2		1.49407691	-0.03588021
	74.7000	1	2		1.49307745	-0.03605112
	74.8000	1	2		1.49208352	-0.03613660
	74.9000	1	2		1.49107863	-0.03634093
	75.0000	1	2		1.49007856	-0.03668550
	75.1000	1	2		1.48907326	-0.03679396
	75.2000	1	2		1.48807749	-0.03705212
	75.3000	1	2		1.48707660	-0.03712648
	75.4000	1	2		1.48607858	-0.03748166
	75.5000	1	2		1.48507666	-0.03755772
	75.6000	1	2		1.48407782	-0.03774489
	75.7000	1	2		1.48306473	-0.03810849
	75.8000	1	2		1.48206835	-0.03829866
	75.9000	1	2		1.48107524	-0.03839098
	76.0000	1	2		1.48007404	-0.03858775
	76.1000	1	2		1.47906956	-0.03890269
	76.2000	1	2		1.47807195	-0.03890447
	76.3000	1	2		1.47707802	-0.03912434
	76.4000	1	2		1.47607437	-0.03921256
	76.5000	1	2		1.47507501	-0.03971525
	76.6000	1	2		1.47407576	-0.03988694
	76.7000	1	2		1.47307138	-0.04000295
	76.8000	1	2		1.47207448	-0.04046358
	76.9000	1	2		1.47107513	-0.04065491
	77.0000	1	2		1.47008581	-0.04070598
	77.1000	1	2		1.46908205	-0.04102113
	77.2000	1	2		1.46807911	-0.04112211
	77.3000	1	2		1.46708252	-0.04132580
	77.4000	1	2		1.46607364	-0.04143654
	77.5000	1	2		1.46508012	-0.04178179
	77.6000	1	2		1.46407943	-0.04198244
	77.7000	1	2		1.46307834	-0.04202344
	77.8000	1	2		1.46206679	-0.04229106
	77.9000	1	2		1.46107399	-0.04251940
	78.0000	1	2		1.46006460	-0.04284441
	78.1000	1	2		1.45907415	-0.04293337
	78.2000	1	2		1.45807654	-0.04322984
	78.3000	1	2		1.45708364	-0.04356380
	78.4000	1	2		1.45607721	-0.04353327
	78.5000	1	2		1.45507550	-0.04386286
	78.6000	1	2		1.45407235	-0.04396911
	78.7000	1	2		1.45307966	-0.04424909
	78.8000	1	2		1.45207467	-0.04450951
	78.9000	1	2		1.45106834	-0.04466516
	79.0000	1	2		1.45006971	-0.04499429
	79.1000	1	2		1.44908090	-0.04515389
	79.2000	1	2		1.44808042	-0.04552902
	79.3000	1	2		1.44707779	-0.04557981
	79.4000	1	2		1.44608693	-0.04598670
	79.5000	1	2		1.44508471	-0.04612289
	79.6000	1	2		1.44407869	-0.04637560
	79.7000	1	2		1.44307637	-0.04656544
	79.8000	1	2		1.44206943	-0.04677512
	79.9000	1	2		1.44107530	-0.04699205
	80.0000	1	2		1.44006672	-0.04724710
	80.1000	1	2		1.43907515	-0.04731006
	80.2000	1	2		1.43807119	-0.04752988
	80.3000	1	2		1.43707521	-0.04770419
	80.4000	1	2		1.43607873	-0.04810265
	80.5000	1	2		1.43507066	-0.04811722
	80.6000	1	2		1.43407725	-0.04838279
	80.7000	1	2		1.43307656	-0.04868167
	80.8000	1	2		1.43208151	-0.04903943
	80.9000	1	2		1.43107847	-0.04898877
	81.0000	1	2		1.43007870	-0.04948777
	81.1000	1	2		1.42907975	-0.04952393
	81.2000	1	2		1.42807722	-0.04993974
	81.3000	1	2		1.42707479	-0.05001129
	81.4000	1	2		1.42607257	-0.05014566
	81.5000	1	2		1.42507178	-0.05055356
	81.6000	1	2		1.42407099	-0.05068567
	81.7000	1	2		1.42307717	-0.05106594
	81.8000	1	2		1.42208426	-0.05134427
	81.9000	1	2		1.42107845	-0.05155060
	82.0000	1	2		1.42008084	-0.05176769
	82.1000	1	2		1.41908189	-0.05160256
	82.2000	1	2		1.41807875	-0.05219188
	82.3000	1	2		1.41708984	-0.05247586
	82.4000	1	2		1.41608854	-0.05266781
	82.5000	1	2		1.41509267	-0.05291095
	82.6000	1	2		1.41409229	-0.05322858
	82.7000	1	2		1.41309037	-0.05347880
	82.8000	1	2		1.41208538	-0.05365372
	82.9000	1	2		1.41108684	-0.05392546
	83.0000	1	2		1.41008411	-0.05415038
	83.1000	1	2		1.40909028	-0.05429060
	83.2000	1	2		1.40807669	-0.05473145
	83.3000	1	2		1.40707672	-0.05495762
	83.4000	1	2		1.40607767	-0.05508352
	83.5000	1	2		1.40507667	-0.05540236
	83.6000	1	2		1.40407302	-0.05575476
	83.7000	1	2		1.40307745	-0.05594931
	83.8000	1	2		1.40207932	-0.05605129
	83.9000	1	2		1.40108007	-0.05643221
	84.0000	1	2		1.40007467	-0.05668386
	84.1000	1	2		1.39908597	-0.05677591
	84.2000	1	2		1.39809133	-0.05711957
	84.3000	1	2		1.39708357	-0.05745745
	84.4000	1	2		1.39608688	-0.05766527
	84.5000	1	2		1.39507912	-0.05782452
	84.6000	1	2		1.39409257	-0.05802302
	84.7000	1	2		1.39307621	-0.05831480
	84.8000	1	2		1.39208034	-0.05850717
	84.9000	1	2		1.39107668	-0.05875037
	85.0000	1	2		1.39007343	-0.05901532
	85.1000	1	2		1.38907776	-0.05939425
	85.2000	1	2		1.38807687	-0.05954568
	85.3000	1	2		1.38708254	-0.05991776
	85.4000	1	2		1.38607837	-0.06006097
	85.5000	1	2		1.38508055	-0.06029076
	85.6000	1	2		1.38407207	-0.06039471
	85.7000	1	2		1.38307835	-0.06073641
	85.8000	1	2		1.38208197	-0.06114915
	85.9000	1	2		1.38108845	-0.06130481
	86.0000	1	2		1.38007885	-0.06168056
	86.1000	1	2		1.37908226	-0.06195066
	86.2000	1	2		1.37808168	-0.06211817
	86.3000	1	2		1.37708334	-0.06228892
	86.4000	1	2		1.37608645	-0.06278051
	86.5000	1	2		1.37508340	-0.06294033
	86.6000	1	2		1.37408528	-0.06312109
	86.7000	1	2		1.37308592	-0.06352555
	86.8000	1	2		1.37208421	-0.06378731
	86.9000	1	2		1.37108465	-0.06426723
	87.0000	1	2		1.37008437	-0.06433364
	87.1000	1	2		1.36908737	-0.06455740
	87.2000	1	2		1.36808494	-0.06486827
	87.3000	1	2		1.36708344	-0.06508696
	87.4000	1	2		1.36608992	-0.06534785
	87.5000	1	2		1.36509630	-0.06570048
	87.6000	1	2		1.36408434	-0.06592234
	87.7000	1	2		1.36308468	-0.06617086
	87.8000	1	2		1.36209475	-0.06647688
	87.9000	1	2		1.36109345	-0.06670167
	88.0000	1	2		1.36008252	-0.06695687
	88.1000	1	2		1.35908019	-0.06721316
	88.2000	1	2		1.35808452	-0.06748217
	88.3000	1	2		1.35708937	-0.06800896
	88.4000	1	2		1.35608684	-0.06815041
	88.5000	1	2		1.35509475	-0.06846050
	88.6000	1	2		1.35409099	-0.06869043
	88.7000	1	2		1.35308621	-0.06892049
	88.8000	1	2		1.35208603	-0.06928037
	88.9000	1	2		1.35108555	-0.06949982
	88.9800	1	2		1.35029211	-0.06993845
	89.0000	1	2		1.35008486	-0.06979227
	89.0010	1	2		1.35007441	-0.06979610
