# Supplementary material for: Hyaluronic Acid Enhances the Mechanical Properties of Tissue-Engineered Cartilage Constructs
Source: PLoS One. 2014 Dec 1;9(12):e113216. doi: 10.1371/journal.pone.0113216 (PMC4249877; doi:10.1371/journal.pone.0113216)
Supplement: Dataset S1 — Raw data from hydrogel constructs. Data on wet weight, dry weight, compressive modulus, DNA content, and GAG content are provided in a spreadsheet for all analysed hydrogel constructs. Additionally, raw data from mechanical compression tests (time, displacement, and load) are provided. (ZIP) [file pone.0113216.s004.zip › Data/Mechanical testing/Microtester/Day 1/G2 P2 M2 ramp.csv]

G2 P2 M2 10Dec2013
Notes	Time	Sequence	Block	Cycle	5800:Extension mm	5800:5N_Load_Cell N
Test Started : 12/10/2013 11:08:42 AM	4.0020	1	2		2.19982537	-0.00054593
	4.0030	1	2		2.19982066	-0.00054556
	4.1000	1	2		2.19901236	-0.00068977
	4.2000	1	2		2.19798729	-0.00074759
	4.3000	1	2		2.19698394	-0.00107272
	4.4000	1	2		2.19598264	-0.00094734
	4.5000	1	2		2.19497089	-0.00085123
	4.6000	1	2		2.19397983	-0.00085285
	4.7000	1	2		2.19298529	-0.00097530
	4.8000	1	2		2.19197415	-0.00088445
	4.9000	1	2		2.19098105	-0.00090906
	5.0000	1	2		2.18998016	-0.00096598
	5.1000	1	2		2.18898172	-0.00094051
	5.2000	1	2		2.18797427	-0.00090644
	5.3000	1	2		2.18697912	-0.00097434
	5.4000	1	2		2.18598130	-0.00071930
	5.5000	1	2		2.18497979	-0.00086289
	5.6000	1	2		2.18398197	-0.00080508
	5.7000	1	2		2.18299030	-0.00097843
	5.8000	1	2		2.18198121	-0.00075513
	5.9000	1	2		2.18098175	-0.00083002
	6.0000	1	2		2.17997615	-0.00087936
	6.1000	1	2		2.17897997	-0.00080087
	6.2000	1	2		2.17797928	-0.00088791
	6.3000	1	2		2.17698413	-0.00099149
	6.4000	1	2		2.17598323	-0.00087498
	6.5000	1	2		2.17498193	-0.00091724
	6.6000	1	2		2.17397305	-0.00098462
	6.7000	1	2		2.17298158	-0.00094801
	6.8000	1	2		2.17198089	-0.00088197
	6.9000	1	2		2.17098799	-0.00083356
	7.0000	1	2		2.16998034	-0.00098405
	7.1000	1	2		2.16898928	-0.00096969
	7.2000	1	2		2.16798593	-0.00090087
	7.3000	1	2		2.16698545	-0.00077236
	7.4000	1	2		2.16597636	-0.00074706
	7.5000	1	2		2.16498469	-0.00094062
	7.6000	1	2		2.16398195	-0.00095486
	7.7000	1	2		2.16297717	-0.00083457
	7.8000	1	2		2.16197586	-0.00087777
	7.9000	1	2		2.16098849	-0.00088498
	8.0000	1	2		2.15997060	-0.00088457
	8.1000	1	2		2.15898568	-0.00095680
	8.2000	1	2		2.15797844	-0.00088058
	8.3000	1	2		2.15698984	-0.00086744
	8.4000	1	2		2.15597543	-0.00092223
	8.5000	1	2		2.15498048	-0.00083380
	8.6000	1	2		2.15397733	-0.00090509
	8.7000	1	2		2.15298340	-0.00097279
	8.8000	1	2		2.15197063	-0.00096216
	8.9000	1	2		2.15097793	-0.00082414
	9.0000	1	2		2.14997499	-0.00091587
	9.1000	1	2		2.14898311	-0.00091824
	9.2000	1	2		2.14798038	-0.00088726
	9.3000	1	2		2.14697825	-0.00099819
	9.4000	1	2		2.14597593	-0.00112849
	9.5000	1	2		2.14498077	-0.00089547
	9.6000	1	2		2.14397128	-0.00094107
	9.7000	1	2		2.14298227	-0.00094844
	9.8000	1	2		2.14197871	-0.00102519
	9.9000	1	2		2.14097987	-0.00084596
	10.0000	1	2		2.13997672	-0.00094687
	10.1000	1	2		2.13898566	-0.00087219
	10.2000	1	2		2.13798129	-0.00090737
	10.3000	1	2		2.13697937	-0.00069195
	10.4000	1	2		2.13597663	-0.00090229
	10.5000	1	2		2.13497902	-0.00097120
	10.6000	1	2		2.13397628	-0.00092121
	10.7000	1	2		2.13297826	-0.00089956
	10.8000	1	2		2.13198085	-0.00091400
	10.9000	1	2		2.13098406	-0.00098906
	11.0000	1	2		2.12997825	-0.00093129
	11.1000	1	2		2.12898084	-0.00089687
	11.2000	1	2		2.12797503	-0.00109060
	11.3000	1	2		2.12697577	-0.00087666
	11.4000	1	2		2.12598123	-0.00092740
	11.5000	1	2		2.12498444	-0.00092205
	11.6000	1	2		2.12397842	-0.00097706
	11.7000	1	2		2.12298573	-0.00104846
	11.8000	1	2		2.12197910	-0.00096761
	11.9000	1	2		2.12098804	-0.00113775
	12.0000	1	2		2.11998203	-0.00113531
	12.1000	1	2		2.11898052	-0.00078307
	12.2000	1	2		2.11798065	-0.00108828
	12.3000	1	2		2.11697914	-0.00097640
	12.4000	1	2		2.11598522	-0.00107907
	12.5000	1	2		2.11498719	-0.00081987
	12.6000	1	2		2.11398302	-0.00110311
	12.7000	1	2		2.11298029	-0.00099596
	12.8000	1	2		2.11197817	-0.00095336
	12.9000	1	2		2.11098014	-0.00111124
	13.0000	1	2		2.10997700	-0.00102320
	13.1000	1	2		2.10898102	-0.00097442
	13.2000	1	2		2.10797562	-0.00095611
	13.3000	1	2		2.10698272	-0.00100827
	13.4000	1	2		2.10598101	-0.00097949
	13.5000	1	2		2.10497991	-0.00111140
	13.6000	1	2		2.10397984	-0.00108088
	13.7000	1	2		2.10298161	-0.00094633
	13.8000	1	2		2.10197744	-0.00107403
	13.9000	1	2		2.10098167	-0.00108836
	14.0000	1	2		2.09997975	-0.00113996
	14.1000	1	2		2.09898439	-0.00097039
	14.2000	1	2		2.09799108	-0.00099473
	14.3000	1	2		2.09698896	-0.00110669
	14.4000	1	2		2.09598356	-0.00100226
	14.5000	1	2		2.09498389	-0.00100377
	14.6000	1	2		2.09398485	-0.00114662
	14.7000	1	2		2.09299256	-0.00107964
	14.8000	1	2		2.09198880	-0.00097496
	14.9000	1	2		2.09099323	-0.00109674
	15.0000	1	2		2.08998496	-0.00100280
	15.1000	1	2		2.08898940	-0.00102090
	15.2000	1	2		2.08798830	-0.00105730
	15.3000	1	2		2.08699683	-0.00102987
	15.4000	1	2		2.08599246	-0.00106761
	15.5000	1	2		2.08499198	-0.00100278
	15.6000	1	2		2.08399088	-0.00106432
	15.7000	1	2		2.08299716	-0.00111408
	15.8000	1	2		2.08199155	-0.00100311
	15.9000	1	2		2.08100029	-0.00101423
	16.0000	1	2		2.07998997	-0.00106112
	16.1000	1	2		2.07899195	-0.00103019
	16.2000	1	2		2.07798348	-0.00110725
	16.3000	1	2		2.07699897	-0.00104554
	16.4000	1	2		2.07599009	-0.00107274
	16.5000	1	2		2.07499801	-0.00105408
	16.6000	1	2		2.07399036	-0.00114090
	16.7000	1	2		2.07299008	-0.00113816
	16.8000	1	2		2.07198919	-0.00113733
	16.9000	1	2		2.07099854	-0.00115638
	17.0000	1	2		2.06999580	-0.00113924
	17.1000	1	2		2.06899757	-0.00115860
	17.2000	1	2		2.06799217	-0.00116700
	17.3000	1	2		2.06699968	-0.00104123
	17.4000	1	2		2.06598588	-0.00105666
	17.5000	1	2		2.06498950	-0.00111266
	17.6000	1	2		2.06398758	-0.00116460
	17.7000	1	2		2.06299468	-0.00105705
	17.8000	1	2		2.06198948	-0.00122640
	17.9000	1	2		2.06098449	-0.00117552
	18.0000	1	2		2.05998217	-0.00117819
	18.1000	1	2		2.05899357	-0.00119930
	18.2000	1	2		2.05799185	-0.00106454
	18.3000	1	2		2.05699301	-0.00114543
	18.4000	1	2		2.05599458	-0.00091774
	18.5000	1	2		2.05500004	-0.00102076
	18.6000	1	2		2.05399505	-0.00121929
	18.7000	1	2		2.05299948	-0.00119795
	18.8000	1	2		2.05198609	-0.00117448
	18.9000	1	2		2.05099503	-0.00110147
	19.0000	1	2		2.04998963	-0.00118182
	19.1000	1	2		2.04900083	-0.00108732
	19.2000	1	2		2.04799809	-0.00108905
	19.3000	1	2		2.04699863	-0.00106459
	19.4000	1	2		2.04599323	-0.00105594
	19.5000	1	2		2.04499808	-0.00114557
	19.6000	1	2		2.04399104	-0.00117842
	19.7000	1	2		2.04298789	-0.00110864
	19.8000	1	2		2.04199889	-0.00101802
	19.9000	1	2		2.04100291	-0.00109900
	20.0000	1	2		2.03998153	-0.00109117
	20.1000	1	2		2.03898986	-0.00116231
	20.2000	1	2		2.03798733	-0.00108577
	20.3000	1	2		2.03699606	-0.00121814
	20.4000	1	2		2.03599353	-0.00111863
	20.5000	1	2		2.03499633	-0.00118158
	20.6000	1	2		2.03398294	-0.00106934
	20.7000	1	2		2.03299147	-0.00110683
	20.8000	1	2		2.03199426	-0.00111074
	20.9000	1	2		2.03098743	-0.00121678
	21.0000	1	2		2.02999412	-0.00113023
	21.1000	1	2		2.02899507	-0.00112515
	21.2000	1	2		2.02799356	-0.00110907
	21.3000	1	2		2.02699349	-0.00114884
	21.4000	1	2		2.02599280	-0.00104973
	21.5000	1	2		2.02499560	-0.00111348
	21.6000	1	2		2.02399532	-0.00101896
	21.7000	1	2		2.02300365	-0.00115328
	21.8000	1	2		2.02199067	-0.00102659
	21.9000	1	2		2.02099777	-0.00108249
	22.0000	1	2		2.01999073	-0.00120412
	22.1000	1	2		2.01899803	-0.00118585
	22.2000	1	2		2.01798812	-0.00128306
	22.3000	1	2		2.01699461	-0.00112520
	22.4000	1	2		2.01599474	-0.00107356
	22.5000	1	2		2.01500143	-0.00105961
	22.6000	1	2		2.01399869	-0.00110893
	22.7000	1	2		2.01300128	-0.00119721
	22.8000	1	2		2.01199199	-0.00111458
	22.9000	1	2		2.01100380	-0.00112037
	23.0000	1	2		2.00998959	-0.00116519
	23.1000	1	2		2.00899546	-0.00113143
	23.2000	1	2		2.00799682	-0.00122457
	23.3000	1	2		2.00699552	-0.00122996
	23.4000	1	2		2.00599401	-0.00104561
	23.5000	1	2		2.00499619	-0.00123221
	23.6000	1	2		2.00399858	-0.00119790
	23.7000	1	2		2.00299461	-0.00127642
	23.8000	1	2		2.00198983	-0.00117531
	23.9000	1	2		2.00100102	-0.00130525
	24.0000	1	2		1.99999665	-0.00124629
	24.1000	1	2		1.99899924	-0.00118922
	24.2000	1	2		1.99799404	-0.00133445
	24.3000	1	2		1.99700196	-0.00130296
	24.4000	1	2		1.99599287	-0.00115023
	24.5000	1	2		1.99499690	-0.00110794
	24.6000	1	2		1.99399416	-0.00119491
	24.7000	1	2		1.99300536	-0.00128537
	24.8000	1	2		1.99199504	-0.00105309
	24.9000	1	2		1.99100480	-0.00127871
	25.0000	1	2		1.99000125	-0.00145422
	25.1000	1	2		1.98899482	-0.00127142
	25.2000	1	2		1.98799700	-0.00129916
	25.3000	1	2		1.98700369	-0.00127928
	25.4000	1	2		1.98599645	-0.00134653
	25.5000	1	2		1.98500252	-0.00126545
	25.6000	1	2		1.98399774	-0.00119962
	25.7000	1	2		1.98300729	-0.00133147
	25.8000	1	2		1.98200722	-0.00123611
	25.9000	1	2		1.98100694	-0.00127383
	26.0000	1	2		1.98000175	-0.00157923
	26.1000	1	2		1.97900639	-0.00143139
	26.2000	1	2		1.97800201	-0.00142590
	26.3000	1	2		1.97700563	-0.00137487
	26.4000	1	2		1.97600207	-0.00139939
	26.5000	1	2		1.97500978	-0.00126740
	26.6000	1	2		1.97400541	-0.00137018
	26.7000	1	2		1.97299898	-0.00120514
	26.8000	1	2		1.97200219	-0.00144011
	26.9000	1	2		1.97100601	-0.00124369
	27.0000	1	2		1.97000389	-0.00142737
	27.1000	1	2		1.96900402	-0.00144756
	27.2000	1	2		1.96800374	-0.00124778
	27.3000	1	2		1.96699875	-0.00133791
	27.4000	1	2		1.96600380	-0.00122580
	27.5000	1	2		1.96500189	-0.00135860
	27.6000	1	2		1.96400243	-0.00129152
	27.7000	1	2		1.96299928	-0.00139622
	27.8000	1	2		1.96200228	-0.00137326
	27.9000	1	2		1.96100180	-0.00125946
	28.0000	1	2		1.96000500	-0.00146721
	28.1000	1	2		1.95900268	-0.00130682
	28.2000	1	2		1.95800424	-0.00139385
	28.3000	1	2		1.95700909	-0.00116236
	28.4000	1	2		1.95600103	-0.00129540
	28.5000	1	2		1.95500075	-0.00137774
	28.6000	1	2		1.95400272	-0.00135846
	28.7000	1	2		1.95300593	-0.00141158
	28.8000	1	2		1.95200176	-0.00129499
	28.9000	1	2		1.95100640	-0.00136864
	29.0000	1	2		1.95000038	-0.00130030
	29.1000	1	2		1.94900215	-0.00131067
	29.2000	1	2		1.94800249	-0.00137489
	29.3000	1	2		1.94700344	-0.00135786
	29.4000	1	2		1.94599989	-0.00141333
	29.5000	1	2		1.94500166	-0.00146280
	29.6000	1	2		1.94400015	-0.00138485
	29.7000	1	2		1.94300909	-0.00141829
	29.8000	1	2		1.94200472	-0.00131142
	29.9000	1	2		1.94100772	-0.00139793
	30.0000	1	2		1.94000170	-0.00134197
	30.1000	1	2		1.93899958	-0.00132167
	30.2000	1	2		1.93800545	-0.00132423
	30.3000	1	2		1.93700804	-0.00145314
	30.4000	1	2		1.93601084	-0.00140299
	30.5000	1	2		1.93500892	-0.00141437
	30.6000	1	2		1.93400946	-0.00140828
	30.7000	1	2		1.93300488	-0.00131649
	30.8000	1	2		1.93200542	-0.00140585
	30.9000	1	2		1.93100679	-0.00142810
	31.0000	1	2		1.92999913	-0.00139063
	31.1000	1	2		1.92900848	-0.00138151
	31.2000	1	2		1.92801538	-0.00144093
	31.3000	1	2		1.92700772	-0.00150238
	31.4000	1	2		1.92601113	-0.00137880
	31.5000	1	2		1.92500369	-0.00139771
	31.6000	1	2		1.92400771	-0.00147751
	31.7000	1	2		1.92300518	-0.00147738
	31.8000	1	2		1.92200982	-0.00129694
	31.9000	1	2		1.92101200	-0.00150084
	32.0000	1	2		1.92000332	-0.00136502
	32.1000	1	2		1.91901862	-0.00138487
	32.2000	1	2		1.91800277	-0.00134688
	32.3000	1	2		1.91700782	-0.00145274
	32.4000	1	2		1.91600774	-0.00142269
	32.5000	1	2		1.91500767	-0.00141385
	32.6000	1	2		1.91400698	-0.00148105
	32.7000	1	2		1.91301593	-0.00134076
	32.8000	1	2		1.91200909	-0.00150046
	32.9000	1	2		1.91100758	-0.00147684
	33.0000	1	2		1.91000587	-0.00142985
	33.1000	1	2		1.90901727	-0.00143030
	33.2000	1	2		1.90800573	-0.00137798
	33.3000	1	2		1.90700606	-0.00149185
	33.4000	1	2		1.90601029	-0.00142186
	33.5000	1	2		1.90500653	-0.00137707
	33.6000	1	2		1.90400666	-0.00144176
	33.7000	1	2		1.90300741	-0.00144873
	33.8000	1	2		1.90199955	-0.00146047
	33.9000	1	2		1.90100747	-0.00134733
	34.0000	1	2		1.90001109	-0.00148399
	34.1000	1	2		1.89900282	-0.00132493
	34.2000	1	2		1.89800520	-0.00140502
	34.3000	1	2		1.89701804	-0.00135418
	34.4000	1	2		1.89601018	-0.00145502
	34.5000	1	2		1.89501420	-0.00143882
	34.6000	1	2		1.89401188	-0.00135219
	34.7000	1	2		1.89301140	-0.00154343
	34.8000	1	2		1.89200661	-0.00151940
	34.9000	1	2		1.89101002	-0.00142941
	35.0000	1	2		1.89001097	-0.00137827
	35.1000	1	2		1.88900578	-0.00139254
	35.2000	1	2		1.88800980	-0.00148707
	35.3000	1	2		1.88701137	-0.00136017
	35.4000	1	2		1.88600822	-0.00141439
	35.5000	1	2		1.88501122	-0.00158470
	35.6000	1	2		1.88400439	-0.00140208
	35.7000	1	2		1.88301046	-0.00155723
	35.8000	1	2		1.88200814	-0.00156205
	35.9000	1	2		1.88101564	-0.00151419
	36.0000	1	2		1.88001147	-0.00135621
	36.1000	1	2		1.87901243	-0.00141031
	36.2000	1	2		1.87801071	-0.00153124
	36.3000	1	2		1.87700900	-0.00139094
	36.4000	1	2		1.87600790	-0.00152612
	36.5000	1	2		1.87501623	-0.00149693
	36.6000	1	2		1.87401165	-0.00152819
	36.7000	1	2		1.87301506	-0.00148850
	36.8000	1	2		1.87200884	-0.00149101
	36.9000	1	2		1.87100836	-0.00145169
	37.0000	1	2		1.87001525	-0.00136238
	37.1000	1	2		1.86902112	-0.00144765
	37.2000	1	2		1.86801142	-0.00142402
	37.3000	1	2		1.86701831	-0.00145060
	37.4000	1	2		1.86600943	-0.00145830
	37.5000	1	2		1.86501919	-0.00156337
	37.6000	1	2		1.86401277	-0.00144723
	37.7000	1	2		1.86301884	-0.00150101
	37.8000	1	2		1.86201774	-0.00150760
	37.9000	1	2		1.86101378	-0.00141312
	38.0000	1	2		1.86001063	-0.00161338
	38.1000	1	2		1.85901117	-0.00149493
	38.2000	1	2		1.85800844	-0.00159245
	38.3000	1	2		1.85701615	-0.00139961
	38.4000	1	2		1.85600973	-0.00149420
	38.5000	1	2		1.85501642	-0.00165637
	38.6000	1	2		1.85401573	-0.00150649
	38.7000	1	2		1.85301955	-0.00171476
	38.8000	1	2		1.85201702	-0.00161963
	38.9000	1	2		1.85101100	-0.00158337
	39.0000	1	2		1.85002015	-0.00157290
	39.1000	1	2		1.84902110	-0.00151714
	39.2000	1	2		1.84801591	-0.00162822
	39.3000	1	2		1.84701604	-0.00157889
	39.4000	1	2		1.84601412	-0.00155504
	39.5000	1	2		1.84501487	-0.00149847
	39.6000	1	2		1.84401418	-0.00156826
	39.7000	1	2		1.84301062	-0.00162675
	39.8000	1	2		1.84201321	-0.00150460
	39.9000	1	2		1.84102093	-0.00164473
	40.0000	1	2		1.84001430	-0.00167063
	40.1000	1	2		1.83901648	-0.00153485
	40.2000	1	2		1.83801231	-0.00158051
	40.3000	1	2		1.83702392	-0.00171240
	40.4000	1	2		1.83602630	-0.00163829
	40.5000	1	2		1.83501578	-0.00143358
	40.6000	1	2		1.83401448	-0.00173076
	40.7000	1	2		1.83302096	-0.00161854
	40.8000	1	2		1.83202519	-0.00158119
	40.9000	1	2		1.83101795	-0.00174303
	41.0000	1	2		1.83001582	-0.00163835
	41.1000	1	2		1.82901842	-0.00177940
	41.2000	1	2		1.82801486	-0.00152338
	41.3000	1	2		1.82701397	-0.00181026
	41.4000	1	2		1.82601082	-0.00164217
	41.5000	1	2		1.82501505	-0.00171165
	41.6000	1	2		1.82401641	-0.00170399
	41.7000	1	2		1.82301491	-0.00158562
	41.8000	1	2		1.82201852	-0.00161233
	41.9000	1	2		1.82101681	-0.00162195
	42.0000	1	2		1.82001387	-0.00164902
	42.1000	1	2		1.81901195	-0.00178084
	42.2000	1	2		1.81801454	-0.00179760
	42.3000	1	2		1.81701939	-0.00169517
	42.4000	1	2		1.81601481	-0.00172026
	42.5000	1	2		1.81501965	-0.00172925
	42.6000	1	2		1.81401589	-0.00164496
	42.7000	1	2		1.81302114	-0.00175474
	42.8000	1	2		1.81201656	-0.00178441
	42.9000	1	2		1.81101813	-0.00176034
	43.0000	1	2		1.81001478	-0.00166143
	43.1000	1	2		1.80901389	-0.00169307
	43.2000	1	2		1.80801402	-0.00179945
	43.3000	1	2		1.80701886	-0.00170573
	43.4000	1	2		1.80601285	-0.00172740
	43.5000	1	2		1.80501749	-0.00181187
	43.6000	1	2		1.80401741	-0.00184600
	43.7000	1	2		1.80301632	-0.00180946
	43.8000	1	2		1.80201481	-0.00177729
	43.9000	1	2		1.80102519	-0.00190520
	44.0000	1	2		1.80002143	-0.00175275
	44.1000	1	2		1.79901623	-0.00179683
	44.2000	1	2		1.79801554	-0.00172784
	44.3000	1	2		1.79702531	-0.00180893
	44.4000	1	2		1.79601581	-0.00173965
	44.5000	1	2		1.79502168	-0.00190795
	44.6000	1	2		1.79401915	-0.00184407
	44.7000	1	2		1.79302522	-0.00185010
	44.8000	1	2		1.79201818	-0.00186733
	44.9000	1	2		1.79101565	-0.00193261
	45.0000	1	2		1.79001906	-0.00186820
	45.1000	1	2		1.78902206	-0.00191131
	45.2000	1	2		1.78802957	-0.00196833
	45.3000	1	2		1.78702581	-0.00200172
	45.4000	1	2		1.78601897	-0.00196447
	45.5000	1	2		1.78501747	-0.00191505
	45.6000	1	2		1.78401862	-0.00197937
	45.7000	1	2		1.78302203	-0.00184446
	45.8000	1	2		1.78201315	-0.00183122
	45.9000	1	2		1.78102598	-0.00190116
	46.0000	1	2		1.78003226	-0.00198453
	46.1000	1	2		1.77902318	-0.00192782
	46.2000	1	2		1.77801982	-0.00184102
	46.3000	1	2		1.77702098	-0.00198953
	46.4000	1	2		1.77602357	-0.00197461
	46.5000	1	2		1.77501305	-0.00193322
	46.6000	1	2		1.77401871	-0.00186604
	46.7000	1	2		1.77301987	-0.00200079
	46.8000	1	2		1.77202021	-0.00189094
	46.9000	1	2		1.77102259	-0.00200971
	47.0000	1	2		1.77001965	-0.00198894
	47.1000	1	2		1.76902306	-0.00198987
	47.2000	1	2		1.76801664	-0.00197466
	47.3000	1	2		1.76702333	-0.00209851
	47.4000	1	2		1.76602715	-0.00203856
	47.5000	1	2		1.76503691	-0.00212197
	47.6000	1	2		1.76402454	-0.00193836
	47.7000	1	2		1.76302242	-0.00205158
	47.8000	1	2		1.76202890	-0.00205258
	47.9000	1	2		1.76103313	-0.00210591
	48.0000	1	2		1.76002384	-0.00209862
	48.1000	1	2		1.75901783	-0.00224490
	48.2000	1	2		1.75802124	-0.00212031
	48.3000	1	2		1.75702793	-0.00219820
	48.4000	1	2		1.75602683	-0.00215932
	48.5000	1	2		1.75502061	-0.00207087
	48.6000	1	2		1.75402340	-0.00226125
	48.7000	1	2		1.75303153	-0.00224037
	48.8000	1	2		1.75203084	-0.00220168
	48.9000	1	2		1.75102708	-0.00227641
	49.0000	1	2		1.75002926	-0.00231816
	49.1000	1	2		1.74903062	-0.00227063
	49.2000	1	2		1.74802666	-0.00229683
	49.3000	1	2		1.74703171	-0.00236813
	49.4000	1	2		1.74602753	-0.00243847
	49.5000	1	2		1.74502931	-0.00231921
	49.6000	1	2		1.74402616	-0.00246455
	49.7000	1	2		1.74302691	-0.00242478
	49.8000	1	2		1.74202315	-0.00247491
	49.9000	1	2		1.74102635	-0.00252431
	50.0000	1	2		1.74002300	-0.00246220
	50.1000	1	2		1.73902743	-0.00242988
	50.2000	1	2		1.73802818	-0.00250598
	50.3000	1	2		1.73702831	-0.00258434
	50.4000	1	2		1.73602886	-0.00252934
	50.5000	1	2		1.73503083	-0.00261550
	50.6000	1	2		1.73402994	-0.00258253
	50.7000	1	2		1.73302536	-0.00263728
	50.8000	1	2		1.73202897	-0.00261072
	50.9000	1	2		1.73103013	-0.00260267
	51.0000	1	2		1.73002903	-0.00264372
	51.1000	1	2		1.72902876	-0.00278044
	51.2000	1	2		1.72801905	-0.00269924
	51.3000	1	2		1.72702431	-0.00284065
	51.4000	1	2		1.72602137	-0.00285397
	51.5000	1	2		1.72502949	-0.00286142
	51.6000	1	2		1.72402634	-0.00288205
	51.7000	1	2		1.72303037	-0.00302083
	51.8000	1	2		1.72202251	-0.00306841
	51.9000	1	2		1.72103002	-0.00300756
	52.0000	1	2		1.72002994	-0.00306270
	52.1000	1	2		1.71902823	-0.00319334
	52.2000	1	2		1.71802816	-0.00308304
	52.3000	1	2		1.71703137	-0.00307159
	52.4000	1	2		1.71603191	-0.00325145
	52.5000	1	2		1.71503020	-0.00319272
	52.6000	1	2		1.71402674	-0.00323665
	52.7000	1	2		1.71303353	-0.00351603
	52.8000	1	2		1.71202260	-0.00340445
	52.9000	1	2		1.71102611	-0.00344058
	53.0000	1	2		1.71002563	-0.00331535
	53.1000	1	2		1.70902617	-0.00363831
	53.2000	1	2		1.70802323	-0.00346543
	53.3000	1	2		1.70702531	-0.00367865
	53.4000	1	2		1.70602708	-0.00360717
	53.5000	1	2		1.70503008	-0.00369624
	53.6000	1	2		1.70402110	-0.00368844
	53.7000	1	2		1.70302881	-0.00382402
	53.8000	1	2		1.70202863	-0.00395219
	53.9000	1	2		1.70103768	-0.00403154
	54.0000	1	2		1.70003269	-0.00403257
	54.1000	1	2		1.69902626	-0.00415970
	54.2000	1	2		1.69803398	-0.00419481
	54.3000	1	2		1.69703083	-0.00423340
	54.4000	1	2		1.69603445	-0.00421885
	54.5000	1	2		1.69503222	-0.00438918
	54.6000	1	2		1.69403440	-0.00456275
	54.7000	1	2		1.69303156	-0.00468730
	54.8000	1	2		1.69202678	-0.00466791
	54.9000	1	2		1.69102650	-0.00479790
	55.0000	1	2		1.69003206	-0.00488156
	55.1000	1	2		1.68903424	-0.00488258
	55.2000	1	2		1.68803151	-0.00490502
	55.3000	1	2		1.68703379	-0.00512051
	55.4000	1	2		1.68603413	-0.00522052
	55.5000	1	2		1.68503559	-0.00528463
	55.6000	1	2		1.68402609	-0.00536480
	55.7000	1	2		1.68303289	-0.00552595
	55.8000	1	2		1.68203302	-0.00546405
	55.9000	1	2		1.68103766	-0.00560809
	56.0000	1	2		1.68002929	-0.00576496
	56.1000	1	2		1.67903649	-0.00583577
	56.2000	1	2		1.67803539	-0.00589047
	56.3000	1	2		1.67703337	-0.00613001
	56.4000	1	2		1.67603145	-0.00616732
	56.5000	1	2		1.67502861	-0.00621853
	56.6000	1	2		1.67403366	-0.00634821
	56.7000	1	2		1.67303513	-0.00644917
	56.8000	1	2		1.67202799	-0.00647944
	56.9000	1	2		1.67103621	-0.00658723
	57.0000	1	2		1.67003276	-0.00678196
	57.1000	1	2		1.66903012	-0.00666293
	57.2000	1	2		1.66803292	-0.00695888
	57.3000	1	2		1.66703387	-0.00701218
	57.4000	1	2		1.66603769	-0.00724158
	57.5000	1	2		1.66503762	-0.00728036
	57.6000	1	2		1.66404093	-0.00749804
	57.7000	1	2		1.66303983	-0.00748818
	57.8000	1	2		1.66202808	-0.00758452
	57.9000	1	2		1.66105126	-0.00774457
	58.0000	1	2		1.66004504	-0.00794763
	58.1000	1	2		1.65904610	-0.00798706
	58.2000	1	2		1.65804346	-0.00802691
	58.3000	1	2		1.65704708	-0.00821642
	58.4000	1	2		1.65604444	-0.00839027
	58.5000	1	2		1.65504796	-0.00846021
	58.6000	1	2		1.65403764	-0.00844459
	58.7000	1	2		1.65304760	-0.00875199
	58.8000	1	2		1.65204425	-0.00884539
	58.9000	1	2		1.65105197	-0.00903126
	59.0000	1	2		1.65004800	-0.00914313
	59.1000	1	2		1.64905715	-0.00926759
	59.2000	1	2		1.64805195	-0.00934547
	59.3000	1	2		1.64705424	-0.00948378
	59.4000	1	2		1.64605232	-0.00966091
	59.5000	1	2		1.64505389	-0.00980010
	59.6000	1	2		1.64405535	-0.00992056
	59.7000	1	2		1.64304544	-0.01014062
	59.8000	1	2		1.64204322	-0.01018541
	59.9000	1	2		1.64104622	-0.01032291
	60.0000	1	2		1.64004717	-0.01038606
	60.1000	1	2		1.63904536	-0.01054258
	60.2000	1	2		1.63805112	-0.01082805
	60.3000	1	2		1.63705412	-0.01100677
	60.4000	1	2		1.63604831	-0.01100795
	60.5000	1	2		1.63504916	-0.01125376
	60.6000	1	2		1.63405534	-0.01129998
	60.7000	1	2		1.63305711	-0.01149777
	60.8000	1	2		1.63205714	-0.01166055
	60.9000	1	2		1.63105799	-0.01180324
	61.0000	1	2		1.63005075	-0.01198460
	61.1000	1	2		1.62905426	-0.01213397
	61.2000	1	2		1.62805388	-0.01225591
	61.3000	1	2		1.62705452	-0.01244767
	61.4000	1	2		1.62604963	-0.01261461
	61.5000	1	2		1.62505806	-0.01286014
	61.6000	1	2		1.62405225	-0.01287676
	61.7000	1	2		1.62305485	-0.01314048
	61.8000	1	2		1.62205201	-0.01320097
	61.9000	1	2		1.62105255	-0.01340987
	62.0000	1	2		1.62005012	-0.01357273
	62.1000	1	2		1.61905210	-0.01367404
	62.2000	1	2		1.61805305	-0.01398055
	62.3000	1	2		1.61705912	-0.01402308
	62.4000	1	2		1.61605690	-0.01417416
	62.5000	1	2		1.61505232	-0.01433162
	62.6000	1	2		1.61405767	-0.01446044
	62.7000	1	2		1.61305381	-0.01472577
	62.8000	1	2		1.61205507	-0.01479349
	62.9000	1	2		1.61104547	-0.01501137
	63.0000	1	2		1.61004314	-0.01515619
	63.1000	1	2		1.60904399	-0.01528860
	63.2000	1	2		1.60804392	-0.01573609
	63.3000	1	2		1.60704426	-0.01555735
	63.4000	1	2		1.60604470	-0.01583712
	63.5000	1	2		1.60505241	-0.01590683
	63.6000	1	2		1.60404199	-0.01622657
	63.7000	1	2		1.60305001	-0.01644231
	63.8000	1	2		1.60205229	-0.01642282
	63.9000	1	2		1.60105488	-0.01672650
	64.0000	1	2		1.60004897	-0.01692523
	64.1000	1	2		1.59905279	-0.01699503
	64.2000	1	2		1.59804698	-0.01712766
	64.3000	1	2		1.59705510	-0.01737052
	64.4000	1	2		1.59604602	-0.01746177
	64.5000	1	2		1.59504123	-0.01764549
	64.6000	1	2		1.59404679	-0.01795887
	64.7000	1	2		1.59305000	-0.01807358
	64.8000	1	2		1.59204911	-0.01820295
	64.9000	1	2		1.59105528	-0.01840344
	65.0000	1	2		1.59005347	-0.01863793
	65.1000	1	2		1.58905217	-0.01867021
	65.2000	1	2		1.58805097	-0.01895850
	65.3000	1	2		1.58705386	-0.01912571
	65.4000	1	2		1.58604703	-0.01929029
	65.5000	1	2		1.58505802	-0.01954784
	65.6000	1	2		1.58405272	-0.01979337
	65.7000	1	2		1.58305552	-0.01982818
	65.8000	1	2		1.58205207	-0.02002763
	65.9000	1	2		1.58105865	-0.02016666
	66.0000	1	2		1.58005172	-0.02031966
	66.1000	1	2		1.57905635	-0.02056204
	66.2000	1	2		1.57804880	-0.02058796
	66.3000	1	2		1.57705723	-0.02095482
	66.4000	1	2		1.57605224	-0.02109505
	66.5000	1	2		1.57505320	-0.02139261
	66.6000	1	2		1.57405118	-0.02147924
	66.7000	1	2		1.57305561	-0.02182160
	66.8000	1	2		1.57205615	-0.02190904
	66.9000	1	2		1.57105475	-0.02207751
	67.0000	1	2		1.57005181	-0.02232060
	67.1000	1	2		1.56904600	-0.02247669
	67.2000	1	2		1.56805381	-0.02264556
	67.3000	1	2		1.56705487	-0.02274685
	67.4000	1	2		1.56604885	-0.02301464
	67.5000	1	2		1.56505738	-0.02319102
	67.6000	1	2		1.56404912	-0.02335435
	67.7000	1	2		1.56305447	-0.02344382
	67.8000	1	2		1.56205297	-0.02368691
	67.9000	1	2		1.56105873	-0.02393840
	68.0000	1	2		1.56005456	-0.02413113
	68.1000	1	2		1.55905859	-0.02422632
	68.2000	1	2		1.55805677	-0.02469540
	68.3000	1	2		1.55705035	-0.02485691
	68.4000	1	2		1.55604597	-0.02496079
	68.5000	1	2		1.55505307	-0.02526370
	68.6000	1	2		1.55405054	-0.02541444
	68.7000	1	2		1.55305374	-0.02554245
	68.8000	1	2		1.55204835	-0.02569213
	68.9000	1	2		1.55105688	-0.02607477
	69.0000	1	2		1.55005742	-0.02619120
	69.1000	1	2		1.54906083	-0.02641029
	69.2000	1	2		1.54806332	-0.02641391
	69.3000	1	2		1.54706724	-0.02674254
	69.4000	1	2		1.54605457	-0.02689002
	69.5000	1	2		1.54506914	-0.02713862
	69.6000	1	2		1.54406682	-0.02746680
	69.7000	1	2		1.54306531	-0.02755413
	69.8000	1	2		1.54206708	-0.02778396
	69.9000	1	2		1.54106547	-0.02795358
	70.0000	1	2		1.54006560	-0.02815029
	70.1000	1	2		1.53906041	-0.02832241
	70.2000	1	2		1.53805859	-0.02851576
	70.3000	1	2		1.53706682	-0.02878853
	70.4000	1	2		1.53607105	-0.02899715
	70.5000	1	2		1.53506504	-0.02910182
	70.6000	1	2		1.53407049	-0.02950809
	70.7000	1	2		1.53306970	-0.02948449
	70.8000	1	2		1.53207148	-0.02986160
	70.9000	1	2		1.53107233	-0.03010427
	71.0000	1	2		1.53007399	-0.03019133
	71.1000	1	2		1.52906675	-0.03047527
	71.2000	1	2		1.52806709	-0.03055931
	71.3000	1	2		1.52706179	-0.03092971
	71.4000	1	2		1.52606192	-0.03091894
	71.5000	1	2		1.52506800	-0.03137456
	71.6000	1	2		1.52406751	-0.03141607
	71.7000	1	2		1.52307144	-0.03161625
	71.8000	1	2		1.52207792	-0.03189750
	71.9000	1	2		1.52106729	-0.03190096
	72.0000	1	2		1.52007398	-0.03231808
	72.1000	1	2		1.51906510	-0.03236606
	72.2000	1	2		1.51806687	-0.03278111
	72.3000	1	2		1.51706803	-0.03287993
	72.4000	1	2		1.51607226	-0.03309406
	72.5000	1	2		1.51507065	-0.03340133
	72.6000	1	2		1.51406084	-0.03357676
	72.7000	1	2		1.51308392	-0.03382578
	72.8000	1	2		1.51208160	-0.03395033
	72.9000	1	2		1.51107599	-0.03423837
	73.0000	1	2		1.51007756	-0.03436538
	73.1000	1	2		1.50907451	-0.03469347
	73.2000	1	2		1.50807219	-0.03492310
	73.3000	1	2		1.50706832	-0.03491635
	73.4000	1	2		1.50607317	-0.03533287
	73.5000	1	2		1.50506644	-0.03544406
	73.6000	1	2		1.50406688	-0.03575507
	73.7000	1	2		1.50306516	-0.03581379
	73.8000	1	2		1.50206786	-0.03617635
	73.9000	1	2		1.50108172	-0.03634398
	74.0000	1	2		1.50006361	-0.03669297
	74.1000	1	2		1.49906938	-0.03693831
	74.2000	1	2		1.49806736	-0.03711500
	74.3000	1	2		1.49707385	-0.03731306
	74.4000	1	2		1.49606824	-0.03754043
	74.5000	1	2		1.49506786	-0.03778895
	74.6000	1	2		1.49407178	-0.03789980
	74.7000	1	2		1.49307058	-0.03822358
	74.8000	1	2		1.49206764	-0.03845692
	74.9000	1	2		1.49107085	-0.03865605
	75.0000	1	2		1.49006432	-0.03893474
	75.1000	1	2		1.48907347	-0.03910077
	75.2000	1	2		1.48806674	-0.03941722
	75.3000	1	2		1.48706943	-0.03953304
	75.4000	1	2		1.48606895	-0.03980362
	75.5000	1	2		1.48507184	-0.03993057
	75.6000	1	2		1.48406870	-0.04019548
	75.7000	1	2		1.48306637	-0.04041978
	75.8000	1	2		1.48207040	-0.04068220
	75.9000	1	2		1.48107668	-0.04084440
	76.0000	1	2		1.48006790	-0.04104811
	76.1000	1	2		1.47907417	-0.04146810
	76.2000	1	2		1.47807226	-0.04158184
	76.3000	1	2		1.47708489	-0.04185694
	76.4000	1	2		1.47607017	-0.04199015
	76.5000	1	2		1.47507491	-0.04223734
	76.6000	1	2		1.47407596	-0.04246366
	76.7000	1	2		1.47308122	-0.04266930
	76.8000	1	2		1.47207848	-0.04307601
	76.9000	1	2		1.47107902	-0.04310021
	77.0000	1	2		1.47008253	-0.04348363
	77.1000	1	2		1.46908482	-0.04370554
	77.2000	1	2		1.46808044	-0.04399773
	77.3000	1	2		1.46708693	-0.04419880
	77.4000	1	2		1.46607589	-0.04450123
	77.5000	1	2		1.46507274	-0.04483406
	77.6000	1	2		1.46407452	-0.04507455
	77.7000	1	2		1.46307485	-0.04523688
	77.8000	1	2		1.46207038	-0.04534169
	77.9000	1	2		1.46107338	-0.04549623
	78.0000	1	2		1.46007013	-0.04582844
	78.1000	1	2		1.45907221	-0.04609644
	78.2000	1	2		1.45807295	-0.04629476
	78.3000	1	2		1.45707913	-0.04658110
	78.4000	1	2		1.45608285	-0.04681316
	78.5000	1	2		1.45507591	-0.04689154
	78.6000	1	2		1.45408260	-0.04724170
	78.7000	1	2		1.45308007	-0.04745647
	78.8000	1	2		1.45207211	-0.04792626
	78.9000	1	2		1.45107552	-0.04818804
	79.0000	1	2		1.45006991	-0.04843850
	79.1000	1	2		1.44908049	-0.04859736
	79.2000	1	2		1.44807345	-0.04874454
	79.3000	1	2		1.44707543	-0.04900302
	79.4000	1	2		1.44607556	-0.04920391
	79.5000	1	2		1.44508133	-0.04945902
	79.6000	1	2		1.44407900	-0.04979886
	79.7000	1	2		1.44308139	-0.05004970
	79.8000	1	2		1.44206943	-0.05025218
	79.9000	1	2		1.44107131	-0.05059964
	80.0000	1	2		1.44007431	-0.05092325
	80.1000	1	2		1.43907321	-0.05092261
	80.2000	1	2		1.43807795	-0.05140019
	80.3000	1	2		1.43708218	-0.05139126
	80.4000	1	2		1.43608026	-0.05175983
	80.5000	1	2		1.43508029	-0.05187936
	80.6000	1	2		1.43407756	-0.05226879
	80.7000	1	2		1.43308076	-0.05248089
	80.8000	1	2		1.43208848	-0.05264703
	80.9000	1	2		1.43108676	-0.05300074
	81.0000	1	2		1.43008915	-0.05329091
	81.1000	1	2		1.42909143	-0.05356104
	81.2000	1	2		1.42808573	-0.05376530
	81.3000	1	2		1.42708033	-0.05388843
	81.4000	1	2		1.42608087	-0.05430979
	81.5000	1	2		1.42509186	-0.05462301
	81.6000	1	2		1.42408513	-0.05480562
	81.7000	1	2		1.42308454	-0.05507288
	81.8000	1	2		1.42207914	-0.05545572
	81.9000	1	2		1.42107886	-0.05552843
	82.0000	1	2		1.42008217	-0.05579242
	82.1000	1	2		1.41907985	-0.05607185
	82.2000	1	2		1.41807516	-0.05635266
	82.3000	1	2		1.41708226	-0.05661782
	82.4000	1	2		1.41608526	-0.05679903
	82.5000	1	2		1.41508755	-0.05715164
	82.6000	1	2		1.41409167	-0.05732106
	82.7000	1	2		1.41308740	-0.05756791
	82.8000	1	2		1.41208743	-0.05789759
	82.9000	1	2		1.41108193	-0.05820603
	83.0000	1	2		1.41008636	-0.05846206
	83.1000	1	2		1.40908311	-0.05879866
	83.2000	1	2		1.40808079	-0.05915291
	83.3000	1	2		1.40708420	-0.05941894
	83.4000	1	2		1.40607951	-0.05964389
	83.5000	1	2		1.40508118	-0.05981861
	83.6000	1	2		1.40408295	-0.06002677
	83.7000	1	2		1.40308534	-0.06023930
	83.8000	1	2		1.40208547	-0.06067802
	83.9000	1	2		1.40108540	-0.06099586
	84.0000	1	2		1.40009035	-0.06118062
	84.1000	1	2		1.39908116	-0.06159977
	84.2000	1	2		1.39807975	-0.06188667
	84.3000	1	2		1.39708203	-0.06208960
	84.4000	1	2		1.39608227	-0.06246465
	84.5000	1	2		1.39508045	-0.06272168
	84.6000	1	2		1.39407485	-0.06288619
	84.7000	1	2		1.39307867	-0.06311486
	84.8000	1	2		1.39207696	-0.06351494
	84.9000	1	2		1.39107504	-0.06370721
	85.0000	1	2		1.39007958	-0.06391637
	85.1000	1	2		1.38908453	-0.06422719
	85.2000	1	2		1.38808394	-0.06460778
	85.3000	1	2		1.38708213	-0.06476318
	85.4000	1	2		1.38608779	-0.06502054
	85.5000	1	2		1.38508966	-0.06549215
	85.6000	1	2		1.38408846	-0.06567038
	85.7000	1	2		1.38308634	-0.06603143
	85.8000	1	2		1.38208863	-0.06632623
	85.9000	1	2		1.38109060	-0.06659878
	86.0000	1	2		1.38009299	-0.06682062
	86.1000	1	2		1.37907919	-0.06717673
	86.2000	1	2		1.37808301	-0.06747469
	86.3000	1	2		1.37708386	-0.06759908
	86.4000	1	2		1.37608440	-0.06791971
	86.5000	1	2		1.37508545	-0.06820762
	86.6000	1	2		1.37408169	-0.06846828
	86.7000	1	2		1.37309135	-0.06896094
	86.8000	1	2		1.37208687	-0.06916075
	86.9000	1	2		1.37108024	-0.06949106
	87.0000	1	2		1.37008785	-0.06955379
	87.1000	1	2		1.36908553	-0.07007261
	87.2000	1	2		1.36808136	-0.07056092
	87.3000	1	2		1.36708743	-0.07050766
	87.4000	1	2		1.36609432	-0.07094985
	87.5000	1	2		1.36508851	-0.07147104
	87.6000	1	2		1.36408363	-0.07165242
	87.7000	1	2		1.36308130	-0.07178122
	87.8000	1	2		1.36208133	-0.07222334
	87.9000	1	2		1.36108208	-0.07251825
	88.0000	1	2		1.36008211	-0.07269192
	88.1000	1	2		1.35907988	-0.07311535
	88.2000	1	2		1.35808247	-0.07357866
	88.3000	1	2		1.35708619	-0.07382582
	88.4000	1	2		1.35608397	-0.07407352
	88.5000	1	2		1.35508533	-0.07450896
	88.6000	1	2		1.35407767	-0.07472792
	88.7000	1	2		1.35308703	-0.07473070
	88.8000	1	2		1.35208644	-0.07524500
	88.9000	1	2		1.35109231	-0.07582035
	88.9230	1	2		1.35085638	-0.07606309
	89.0000	1	2		1.35008220	-0.07586005
	89.0010	1	2		1.35007236	-0.07588626
