# Supplementary material for: Hyaluronic Acid Enhances the Mechanical Properties of Tissue-Engineered Cartilage Constructs
Source: PLoS One. 2014 Dec 1;9(12):e113216. doi: 10.1371/journal.pone.0113216 (PMC4249877; doi:10.1371/journal.pone.0113216)
Supplement: Dataset S1 — Raw data from hydrogel constructs. Data on wet weight, dry weight, compressive modulus, DNA content, and GAG content are provided in a spreadsheet for all analysed hydrogel constructs. Additionally, raw data from mechanical compression tests (time, displacement, and load) are provided. (ZIP) [file pone.0113216.s004.zip › Data/Mechanical testing/Microtester/Day 1/G2 P4 M1 ramp.csv]

G2 P4 M1 12Dec2013
Notes	Time	Sequence	Block	Cycle	5800:Extension mm	5800:5N_Load_Cell N
Test Started : 12/12/2013 12:16:32 PM	4.0020	1	2		2.20084225	0.00008463
	4.0180	1	2		2.20003170	0.00038255
	4.1000	1	2		2.19876752	0.00006992
	4.2000	1	2		2.19791435	-0.00002583
	4.3000	1	2		2.19695854	0.00001837
	4.4000	1	2		2.19596789	0.00001313
	4.5000	1	2		2.19498072	0.00002259
	4.6000	1	2		2.19397799	-0.00000994
	4.7000	1	2		2.19297628	0.00002641
	4.8000	1	2		2.19197764	0.00008888
	4.9000	1	2		2.19098556	-0.00002365
	5.0000	1	2		2.18996807	-0.00013800
	5.1000	1	2		2.18898398	-0.00001153
	5.2000	1	2		2.18797632	-0.00004499
	5.3000	1	2		2.18698219	-0.00007427
	5.4000	1	2		2.18597823	0.00004807
	5.5000	1	2		2.18498430	0.00002590
	5.6000	1	2		2.18397501	0.00001145
	5.7000	1	2		2.18298497	0.00002631
	5.8000	1	2		2.18197589	0.00007981
	5.9000	1	2		2.18098790	-0.00001206
	6.0000	1	2		2.17997431	-0.00009727
	6.1000	1	2		2.17898407	-0.00002276
	6.2000	1	2		2.17797211	0.00007267
	6.3000	1	2		2.17698085	-0.00002176
	6.4000	1	2		2.17597401	0.00000655
	6.5000	1	2		2.17498275	0.00003302
	6.6000	1	2		2.17397264	-0.00008497
	6.7000	1	2		2.17297892	0.00002054
	6.8000	1	2		2.17197536	0.00002722
	6.9000	1	2		2.17098451	0.00007879
	7.0000	1	2		2.16997481	0.00000841
	7.1000	1	2		2.16898375	0.00000527
	7.2000	1	2		2.16798450	-0.00005100
	7.3000	1	2		2.16698934	-0.00017618
	7.4000	1	2		2.16596714	-0.00005090
	7.5000	1	2		2.16498243	-0.00001293
	7.6000	1	2		2.16397806	-0.00007994
	7.7000	1	2		2.16298454	-0.00004555
	7.8000	1	2		2.16197935	-0.00000210
	7.9000	1	2		2.16099013	0.00010868
	8.0000	1	2		2.15998023	-0.00011186
	8.1000	1	2		2.15898814	-0.00008361
	8.2000	1	2		2.15797926	-0.00003331
	8.3000	1	2		2.15698677	-0.00025989
	8.4000	1	2		2.15597399	-0.00016666
	8.5000	1	2		2.15498560	-0.00008265
	8.6000	1	2		2.15396893	-0.00004926
	8.7000	1	2		2.15298422	-0.00009258
	8.8000	1	2		2.15197800	-0.00012985
	8.9000	1	2		2.15098490	0.00000871
	9.0000	1	2		2.14998257	-0.00019366
	9.1000	1	2		2.14899295	-0.00015104
	9.2000	1	2		2.14798509	-0.00004836
	9.3000	1	2		2.14698850	-0.00001833
	9.4000	1	2		2.14597613	-0.00018585
	9.5000	1	2		2.14498139	0.00000566
	9.6000	1	2		2.14397886	-0.00005047
	9.7000	1	2		2.14299005	-0.00007515
	9.8000	1	2		2.14198363	-0.00014676
	9.9000	1	2		2.14099052	-0.00008209
	10.0000	1	2		2.13997877	-0.00014076
	10.1000	1	2		2.13898833	-0.00017538
	10.2000	1	2		2.13798067	-0.00005107
	10.3000	1	2		2.13698818	-0.00002312
	10.4000	1	2		2.13598053	-0.00007054
	10.5000	1	2		2.13499029	-0.00002178
	10.6000	1	2		2.13397710	-0.00003222
	10.7000	1	2		2.13298564	-0.00007738
	10.8000	1	2		2.13198556	-0.00018849
	10.9000	1	2		2.13098754	-0.00007355
	11.0000	1	2		2.12998337	-0.00016476
	11.1000	1	2		2.12898719	-0.00019311
	11.2000	1	2		2.12797708	-0.00007863
	11.3000	1	2		2.12698520	-0.00017310
	11.4000	1	2		2.12597611	-0.00008032
	11.5000	1	2		2.12498526	-0.00009626
	11.6000	1	2		2.12398006	-0.00013293
	11.7000	1	2		2.12298491	-0.00022285
	11.8000	1	2		2.12197807	-0.00002848
	11.9000	1	2		2.12099173	-0.00020916
	12.0000	1	2		2.11998223	-0.00013826
	12.1000	1	2		2.11899261	-0.00013038
	12.2000	1	2		2.11798250	-0.00014822
	12.3000	1	2		2.11699431	-0.00014643
	12.4000	1	2		2.11598235	-0.00012212
	12.5000	1	2		2.11498433	-0.00012344
	12.6000	1	2		2.11397975	-0.00008646
	12.7000	1	2		2.11299012	-0.00017446
	12.8000	1	2		2.11198308	-0.00005893
	12.9000	1	2		2.11098547	-0.00003136
	13.0000	1	2		2.10997925	-0.00019067
	13.1000	1	2		2.10898860	-0.00012391
	13.2000	1	2		2.10798177	-0.00018334
	13.3000	1	2		2.10699276	-0.00015619
	13.4000	1	2		2.10598224	-0.00021975
	13.5000	1	2		2.10499015	-0.00018320
	13.6000	1	2		2.10398209	-0.00016590
	13.7000	1	2		2.10299185	-0.00010874
	13.8000	1	2		2.10198543	-0.00015799
	13.9000	1	2		2.10099560	-0.00002520
	14.0000	1	2		2.09999040	-0.00028968
	14.1000	1	2		2.09899279	-0.00019089
	14.2000	1	2		2.09798821	-0.00016324
	14.3000	1	2		2.09698773	-0.00009972
	14.4000	1	2		2.09599032	-0.00020055
	14.5000	1	2		2.09499639	-0.00008702
	14.6000	1	2		2.09397952	-0.00005793
	14.7000	1	2		2.09299092	-0.00019842
	14.8000	1	2		2.09198593	-0.00012976
	14.9000	1	2		2.09098791	-0.00023441
	15.0000	1	2		2.08997943	-0.00026077
	15.1000	1	2		2.08899022	-0.00033480
	15.2000	1	2		2.08798338	-0.00014025
	15.3000	1	2		2.08698823	-0.00011608
	15.4000	1	2		2.08598857	-0.00000719
	15.5000	1	2		2.08499976	-0.00023508
	15.6000	1	2		2.08398535	-0.00011132
	15.7000	1	2		2.08299388	-0.00021337
	15.8000	1	2		2.08198500	-0.00035084
	15.9000	1	2		2.08099025	-0.00023908
	16.0000	1	2		2.07997584	-0.00012075
	16.1000	1	2		2.07898621	-0.00033762
	16.2000	1	2		2.07797856	-0.00015160
	16.3000	1	2		2.07698504	-0.00026588
	16.4000	1	2		2.07598456	-0.00025713
	16.5000	1	2		2.07498858	-0.00027425
	16.6000	1	2		2.07398400	-0.00021453
	16.7000	1	2		2.07299418	-0.00011413
	16.8000	1	2		2.07198837	-0.00021742
	16.9000	1	2		2.07099833	-0.00022492
	17.0000	1	2		2.06998781	-0.00013233
	17.1000	1	2		2.06899327	-0.00020380
	17.2000	1	2		2.06799012	-0.00020886
	17.3000	1	2		2.06699292	-0.00028790
	17.4000	1	2		2.06598834	-0.00029966
	17.5000	1	2		2.06499339	-0.00031666
	17.6000	1	2		2.06398901	-0.00035959
	17.7000	1	2		2.06299468	-0.00028607
	17.8000	1	2		2.06198457	-0.00018700
	17.9000	1	2		2.06098613	-0.00015312
	18.0000	1	2		2.05998606	-0.00013153
	18.1000	1	2		2.05899439	-0.00022908
	18.2000	1	2		2.05798899	-0.00028251
	18.3000	1	2		2.05699506	-0.00037640
	18.4000	1	2		2.05598966	-0.00026285
	18.5000	1	2		2.05498877	-0.00027077
	18.6000	1	2		2.05398521	-0.00026024
	18.7000	1	2		2.05299374	-0.00021884
	18.8000	1	2		2.05198793	-0.00018837
	18.9000	1	2		2.05099831	-0.00022563
	19.0000	1	2		2.04999025	-0.00032048
	19.1000	1	2		2.04899263	-0.00035098
	19.2000	1	2		2.04798641	-0.00028573
	19.3000	1	2		2.04699556	-0.00032707
	19.4000	1	2		2.04598033	-0.00029795
	19.5000	1	2		2.04499132	-0.00018222
	19.6000	1	2		2.04398264	-0.00031299
	19.7000	1	2		2.04299158	-0.00028021
	19.8000	1	2		2.04198864	-0.00024561
	19.9000	1	2		2.04099676	-0.00027128
	20.0000	1	2		2.03999054	-0.00029215
	20.1000	1	2		2.03899928	-0.00039985
	20.2000	1	2		2.03798712	-0.00040854
	20.3000	1	2		2.03699422	-0.00040016
	20.4000	1	2		2.03598800	-0.00053589
	20.5000	1	2		2.03500145	-0.00016153
	20.6000	1	2		2.03399093	-0.00035413
	20.7000	1	2		2.03300110	-0.00031266
	20.8000	1	2		2.03199672	-0.00040628
	20.9000	1	2		2.03100177	-0.00039051
	21.0000	1	2		2.02999105	-0.00035111
	21.1000	1	2		2.02900286	-0.00041376
	21.2000	1	2		2.02799049	-0.00026272
	21.3000	1	2		2.02700230	-0.00032864
	21.4000	1	2		2.02598727	-0.00037726
	21.5000	1	2		2.02499847	-0.00027996
	21.6000	1	2		2.02398487	-0.00037002
	21.7000	1	2		2.02299402	-0.00029556
	21.8000	1	2		2.02198678	-0.00039245
	21.9000	1	2		2.02099859	-0.00026593
	22.0000	1	2		2.01998683	-0.00031271
	22.1000	1	2		2.01899393	-0.00042723
	22.2000	1	2		2.01798915	-0.00022495
	22.3000	1	2		2.01699748	-0.00029288
	22.4000	1	2		2.01599986	-0.00035672
	22.5000	1	2		2.01500245	-0.00035346
	22.6000	1	2		2.01399418	-0.00027930
	22.7000	1	2		2.01299186	-0.00035238
	22.8000	1	2		2.01198912	-0.00028229
	22.9000	1	2		2.01099622	-0.00035564
	23.0000	1	2		2.00999061	-0.00027382
	23.1000	1	2		2.00899587	-0.00040407
	23.2000	1	2		2.00798862	-0.00038013
	23.3000	1	2		2.00699449	-0.00032504
	23.4000	1	2		2.00598971	-0.00046765
	23.5000	1	2		2.00499804	-0.00030406
	23.6000	1	2		2.00399714	-0.00031626
	23.7000	1	2		2.00300383	-0.00035062
	23.8000	1	2		2.00200314	-0.00034461
	23.9000	1	2		2.00100205	-0.00045647
	24.0000	1	2		1.99999316	-0.00036768
	24.1000	1	2		1.99900661	-0.00044459
	24.2000	1	2		1.99798892	-0.00038393
	24.3000	1	2		1.99700258	-0.00042098
	24.4000	1	2		1.99599472	-0.00035545
	24.5000	1	2		1.99500120	-0.00038716
	24.6000	1	2		1.99399334	-0.00031677
	24.7000	1	2		1.99300249	-0.00034319
	24.8000	1	2		1.99199607	-0.00033684
	24.9000	1	2		1.99099661	-0.00043574
	25.0000	1	2		1.98999080	-0.00047794
	25.1000	1	2		1.98900753	-0.00037984
	25.2000	1	2		1.98799659	-0.00042220
	25.3000	1	2		1.98700984	-0.00029854
	25.4000	1	2		1.98599747	-0.00032372
	25.5000	1	2		1.98500908	-0.00036344
	25.6000	1	2		1.98390840	-0.00034681
	25.7000	1	2		1.98301836	-0.00037253
	25.8000	1	2		1.98200845	-0.00053490
	25.9000	1	2		1.98101166	-0.00030199
	26.0000	1	2		1.97999949	-0.00039998
	26.1000	1	2		1.97900577	-0.00037514
	26.2000	1	2		1.97800058	-0.00029107
	26.3000	1	2		1.97700132	-0.00034027
	26.4000	1	2		1.97599531	-0.00043302
	26.5000	1	2		1.97500712	-0.00039985
	26.6000	1	2		1.97399988	-0.00032905
	26.7000	1	2		1.97301046	-0.00045112
	26.8000	1	2		1.97199317	-0.00045797
	26.9000	1	2		1.97099679	-0.00035903
	27.0000	1	2		1.96999078	-0.00023091
	27.1000	1	2		1.96900177	-0.00047534
	27.2000	1	2		1.96799944	-0.00032584
	27.3000	1	2		1.96700818	-0.00029974
	27.4000	1	2		1.96600319	-0.00028696
	27.5000	1	2		1.96500742	-0.00048096
	27.6000	1	2		1.96400468	-0.00043473
	27.7000	1	2		1.96301321	-0.00042916
	27.8000	1	2		1.96199122	-0.00039183
	27.9000	1	2		1.96099873	-0.00049102
	28.0000	1	2		1.95999415	-0.00035797
	28.1000	1	2		1.95900309	-0.00054769
	28.2000	1	2		1.95800138	-0.00041929
	28.3000	1	2		1.95700561	-0.00049307
	28.4000	1	2		1.95599857	-0.00055247
	28.5000	1	2		1.95501017	-0.00038033
	28.6000	1	2		1.95399678	-0.00045187
	28.7000	1	2		1.95300593	-0.00041299
	28.8000	1	2		1.95200012	-0.00033677
	28.9000	1	2		1.95100496	-0.00027913
	29.0000	1	2		1.95000243	-0.00046698
	29.1000	1	2		1.94900420	-0.00051028
	29.2000	1	2		1.94799716	-0.00035665
	29.3000	1	2		1.94700508	-0.00048084
	29.4000	1	2		1.94599866	-0.00059784
	29.5000	1	2		1.94500822	-0.00025110
	29.6000	1	2		1.94400343	-0.00045771
	29.7000	1	2		1.94301155	-0.00043226
	29.8000	1	2		1.94200472	-0.00042326
	29.9000	1	2		1.94100669	-0.00043516
	30.0000	1	2		1.94000007	-0.00043777
	30.1000	1	2		1.93900450	-0.00049481
	30.2000	1	2		1.93800443	-0.00047293
	30.3000	1	2		1.93700620	-0.00045734
	30.4000	1	2		1.93600367	-0.00047217
	30.5000	1	2		1.93501281	-0.00048146
	30.6000	1	2		1.93400270	-0.00039001
	30.7000	1	2		1.93300857	-0.00046311
	30.8000	1	2		1.93200297	-0.00055058
	30.9000	1	2		1.93101375	-0.00046290
	31.0000	1	2		1.93000405	-0.00036059
	31.1000	1	2		1.92901094	-0.00051557
	31.2000	1	2		1.92800145	-0.00035853
	31.3000	1	2		1.92700813	-0.00026236
	31.4000	1	2		1.92600089	-0.00044240
	31.5000	1	2		1.92501188	-0.00050067
	31.6000	1	2		1.92399665	-0.00042737
	31.7000	1	2		1.92300764	-0.00044060
	31.8000	1	2		1.92200183	-0.00054322
	31.9000	1	2		1.92101057	-0.00044635
	32.0000	1	2		1.92000844	-0.00049309
	32.1000	1	2		1.91901022	-0.00050149
	32.2000	1	2		1.91799887	-0.00043160
	32.3000	1	2		1.91700700	-0.00040442
	32.4000	1	2		1.91600037	-0.00046053
	32.5000	1	2		1.91501361	-0.00050280
	32.6000	1	2		1.91400657	-0.00049267
	32.7000	1	2		1.91301388	-0.00044622
	32.8000	1	2		1.91200438	-0.00046539
	32.9000	1	2		1.91101107	-0.00034766
	33.0000	1	2		1.91000772	-0.00042746
	33.1000	1	2		1.90901154	-0.00040600
	33.2000	1	2		1.90800409	-0.00054377
	33.3000	1	2		1.90701282	-0.00045742
	33.4000	1	2		1.90601111	-0.00045829
	33.5000	1	2		1.90501043	-0.00046166
	33.6000	1	2		1.90400216	-0.00044837
	33.7000	1	2		1.90301253	-0.00035291
	33.8000	1	2		1.90200918	-0.00047611
	33.9000	1	2		1.90101423	-0.00052009
	34.0000	1	2		1.90000863	-0.00043331
	34.1000	1	2		1.89901040	-0.00052358
	34.2000	1	2		1.89800418	-0.00050862
	34.3000	1	2		1.89701374	-0.00048952
	34.4000	1	2		1.89600772	-0.00047718
	34.5000	1	2		1.89501523	-0.00050551
	34.6000	1	2		1.89400799	-0.00044168
	34.7000	1	2		1.89302021	-0.00047398
	34.8000	1	2		1.89200354	-0.00053519
	34.9000	1	2		1.89101166	-0.00054650
	35.0000	1	2		1.89000442	-0.00052576
	35.1000	1	2		1.88901623	-0.00056799
	35.2000	1	2		1.88800796	-0.00058469
	35.3000	1	2		1.88701137	-0.00049361
	35.4000	1	2		1.88600023	-0.00049776
	35.5000	1	2		1.88501040	-0.00062707
	35.6000	1	2		1.88400562	-0.00059526
	35.7000	1	2		1.88301251	-0.00065486
	35.8000	1	2		1.88200527	-0.00057441
	35.9000	1	2		1.88101073	-0.00066146
	36.0000	1	2		1.88000164	-0.00060570
	36.1000	1	2		1.87901017	-0.00060316
	36.2000	1	2		1.87800334	-0.00060020
	36.3000	1	2		1.87701371	-0.00060430
	36.4000	1	2		1.87599950	-0.00057728
	36.5000	1	2		1.87501131	-0.00060145
	36.6000	1	2		1.87400612	-0.00073345
	36.7000	1	2		1.87301670	-0.00069218
	36.8000	1	2		1.87200946	-0.00066760
	36.9000	1	2		1.87101819	-0.00067700
	37.0000	1	2		1.87000931	-0.00069356
	37.1000	1	2		1.86901436	-0.00060779
	37.2000	1	2		1.86800814	-0.00057426
	37.3000	1	2		1.86701463	-0.00069619
	37.4000	1	2		1.86600472	-0.00065758
	37.5000	1	2		1.86501489	-0.00075769
	37.6000	1	2		1.86401543	-0.00077537
	37.7000	1	2		1.86301167	-0.00073456
	37.8000	1	2		1.86200504	-0.00071368
	37.9000	1	2		1.86101378	-0.00069984
	38.0000	1	2		1.86000121	-0.00071093
	38.1000	1	2		1.85901302	-0.00073185
	38.2000	1	2		1.85800536	-0.00069116
	38.3000	1	2		1.85701513	-0.00069230
	38.4000	1	2		1.85600501	-0.00074253
	38.5000	1	2		1.85501396	-0.00072196
	38.6000	1	2		1.85400302	-0.00074284
	38.7000	1	2		1.85301135	-0.00075706
	38.8000	1	2		1.85201005	-0.00070304
	38.9000	1	2		1.85102227	-0.00079290
	39.0000	1	2		1.85001195	-0.00088166
	39.1000	1	2		1.84901290	-0.00078198
	39.2000	1	2		1.84800771	-0.00077068
	39.3000	1	2		1.84702710	-0.00081450
	39.4000	1	2		1.84601146	-0.00082224
	39.5000	1	2		1.84501323	-0.00075749
	39.6000	1	2		1.84400435	-0.00065380
	39.7000	1	2		1.84301923	-0.00084366
	39.8000	1	2		1.84200727	-0.00091881
	39.9000	1	2		1.84101335	-0.00086741
	40.0000	1	2		1.84001225	-0.00092199
	40.1000	1	2		1.83901566	-0.00093653
	40.2000	1	2		1.83801497	-0.00091959
	40.3000	1	2		1.83702002	-0.00089443
	40.4000	1	2		1.83601196	-0.00092790
	40.5000	1	2		1.83502152	-0.00096671
	40.6000	1	2		1.83401243	-0.00089285
	40.7000	1	2		1.83301543	-0.00094192
	40.8000	1	2		1.83201658	-0.00096488
	40.9000	1	2		1.83101159	-0.00099204
	41.0000	1	2		1.83000333	-0.00096508
	41.1000	1	2		1.82901534	-0.00096896
	41.2000	1	2		1.82801302	-0.00098553
	41.3000	1	2		1.82701929	-0.00103333
	41.4000	1	2		1.82601000	-0.00103971
	41.5000	1	2		1.82501628	-0.00110338
	41.6000	1	2		1.82401211	-0.00123501
	41.7000	1	2		1.82301552	-0.00106102
	41.8000	1	2		1.82201606	-0.00101530
	41.9000	1	2		1.82102070	-0.00109589
	42.0000	1	2		1.82001551	-0.00101094
	42.1000	1	2		1.81902629	-0.00107138
	42.2000	1	2		1.81802110	-0.00113613
	42.3000	1	2		1.81702369	-0.00121050
	42.4000	1	2		1.81602013	-0.00124090
	42.5000	1	2		1.81501514	-0.00116918
	42.6000	1	2		1.81400974	-0.00133168
	42.7000	1	2		1.81300783	-0.00126821
	42.8000	1	2		1.81199812	-0.00123452
	42.9000	1	2		1.81101342	-0.00117985
	43.0000	1	2		1.81000781	-0.00115366
	43.1000	1	2		1.80901102	-0.00123315
	43.2000	1	2		1.80800705	-0.00131431
	43.3000	1	2		1.80701845	-0.00132130
	43.4000	1	2		1.80600670	-0.00142080
	43.5000	1	2		1.80501605	-0.00128536
	43.6000	1	2		1.80401332	-0.00138748
	43.7000	1	2		1.80302738	-0.00141081
	43.8000	1	2		1.80201727	-0.00136885
	43.9000	1	2		1.80101822	-0.00135109
	44.0000	1	2		1.80000483	-0.00150058
	44.1000	1	2		1.79901582	-0.00147026
	44.2000	1	2		1.79800653	-0.00156946
	44.3000	1	2		1.79702039	-0.00149749
	44.4000	1	2		1.79601560	-0.00144203
	44.5000	1	2		1.79501533	-0.00150554
	44.6000	1	2		1.79400788	-0.00165731
	44.7000	1	2		1.79302051	-0.00164048
	44.8000	1	2		1.79201326	-0.00170912
	44.9000	1	2		1.79102712	-0.00177859
	45.0000	1	2		1.79001414	-0.00178524
	45.1000	1	2		1.78901653	-0.00180990
	45.2000	1	2		1.78801195	-0.00176256
	45.3000	1	2		1.78702642	-0.00180406
	45.4000	1	2		1.78601447	-0.00193172
	45.5000	1	2		1.78502320	-0.00182113
	45.6000	1	2		1.78401924	-0.00188539
	45.7000	1	2		1.78302654	-0.00206367
	45.8000	1	2		1.78201930	-0.00206993
	45.9000	1	2		1.78102926	-0.00211458
	46.0000	1	2		1.78001546	-0.00220425
	46.1000	1	2		1.77901682	-0.00232531
	46.2000	1	2		1.77800384	-0.00216477
	46.3000	1	2		1.77701627	-0.00223068
	46.4000	1	2		1.77600861	-0.00237364
	46.5000	1	2		1.77501366	-0.00238120
	46.6000	1	2		1.77400785	-0.00243089
	46.7000	1	2		1.77301885	-0.00245016
	46.8000	1	2		1.77201242	-0.00254667
	46.9000	1	2		1.77102259	-0.00252713
	47.0000	1	2		1.77000715	-0.00255843
	47.1000	1	2		1.76902962	-0.00263723
	47.2000	1	2		1.76801500	-0.00282967
	47.3000	1	2		1.76702968	-0.00280476
	47.4000	1	2		1.76601239	-0.00286672
	47.5000	1	2		1.76502769	-0.00301840
	47.6000	1	2		1.76402680	-0.00313058
	47.7000	1	2		1.76302160	-0.00305101
	47.8000	1	2		1.76200923	-0.00310943
	47.9000	1	2		1.76102084	-0.00332023
	48.0000	1	2		1.76001093	-0.00335861
	48.1000	1	2		1.75902725	-0.00330312
	48.2000	1	2		1.75801837	-0.00349725
	48.3000	1	2		1.75701768	-0.00347836
	48.4000	1	2		1.75601167	-0.00368415
	48.5000	1	2		1.75503577	-0.00368475
	48.6000	1	2		1.75401767	-0.00381084
	48.7000	1	2		1.75302968	-0.00387314
	48.8000	1	2		1.75202613	-0.00400230
	48.9000	1	2		1.75103384	-0.00411539
	49.0000	1	2		1.75001676	-0.00416815
	49.1000	1	2		1.74902714	-0.00438658
	49.2000	1	2		1.74801354	-0.00430451
	49.3000	1	2		1.74702515	-0.00449392
	49.4000	1	2		1.74601893	-0.00460717
	49.5000	1	2		1.74502480	-0.00462831
	49.6000	1	2		1.74401530	-0.00472756
	49.7000	1	2		1.74302424	-0.00489607
	49.8000	1	2		1.74201454	-0.00496536
	49.9000	1	2		1.74102328	-0.00503144
	50.0000	1	2		1.74001972	-0.00523231
	50.1000	1	2		1.73902743	-0.00536235
	50.2000	1	2		1.73802060	-0.00535278
	50.3000	1	2		1.73703753	-0.00548992
	50.4000	1	2		1.73602209	-0.00551786
	50.5000	1	2		1.73503165	-0.00575337
	50.6000	1	2		1.73401908	-0.00581854
	50.7000	1	2		1.73303130	-0.00594615
	50.8000	1	2		1.73201668	-0.00609435
	50.9000	1	2		1.73102788	-0.00627534
	51.0000	1	2		1.73001346	-0.00625359
	51.1000	1	2		1.72902732	-0.00644486
	51.2000	1	2		1.72801987	-0.00661626
	51.3000	1	2		1.72702492	-0.00665969
	51.4000	1	2		1.72601133	-0.00692355
	51.5000	1	2		1.72502744	-0.00702239
	51.6000	1	2		1.72403187	-0.00708608
	51.7000	1	2		1.72303651	-0.00719991
	51.8000	1	2		1.72202271	-0.00725986
	51.9000	1	2		1.72103207	-0.00747570
	52.0000	1	2		1.72003199	-0.00752698
	52.1000	1	2		1.71902536	-0.00776092
	52.2000	1	2		1.71803185	-0.00784404
	52.3000	1	2		1.71702880	-0.00794825
	52.4000	1	2		1.71602812	-0.00806448
	52.5000	1	2		1.71503583	-0.00818884
	52.6000	1	2		1.71402203	-0.00849133
	52.7000	1	2		1.71302749	-0.00850679
	52.8000	1	2		1.71201830	-0.00862444
	52.9000	1	2		1.71102396	-0.00873295
	53.0000	1	2		1.71002860	-0.00897823
	53.1000	1	2		1.70903242	-0.00894939
	53.2000	1	2		1.70802129	-0.00914085
	53.3000	1	2		1.70703822	-0.00936704
	53.4000	1	2		1.70601796	-0.00944300
	53.5000	1	2		1.70503408	-0.00954878
	53.6000	1	2		1.70403185	-0.00978142
	53.7000	1	2		1.70302860	-0.00982812
	53.8000	1	2		1.70202474	-0.00992610
	53.9000	1	2		1.70103184	-0.01006200
	54.0000	1	2		1.70002193	-0.01027839
	54.1000	1	2		1.69902483	-0.01050732
	54.2000	1	2		1.69802199	-0.01061590
	54.3000	1	2		1.69703001	-0.01074577
	54.4000	1	2		1.69601549	-0.01090324
	54.5000	1	2		1.69502536	-0.01103716
	54.6000	1	2		1.69401535	-0.01121616
	54.7000	1	2		1.69302788	-0.01125996
	54.8000	1	2		1.69202299	-0.01137534
	54.9000	1	2		1.69103326	-0.01158781
	55.0000	1	2		1.69002141	-0.01171086
	55.1000	1	2		1.68903578	-0.01186914
	55.2000	1	2		1.68802075	-0.01191189
	55.3000	1	2		1.68703410	-0.01223483
	55.4000	1	2		1.68602040	-0.01211585
	55.5000	1	2		1.68503426	-0.01234170
	55.6000	1	2		1.68402456	-0.01267029
	55.7000	1	2		1.68302971	-0.01276045
	55.8000	1	2		1.68202257	-0.01280339
	55.9000	1	2		1.68103530	-0.01305509
	56.0000	1	2		1.68002314	-0.01326194
	56.1000	1	2		1.67903393	-0.01324904
	56.2000	1	2		1.67803303	-0.01345949
	56.3000	1	2		1.67703399	-0.01349858
	56.4000	1	2		1.67602377	-0.01368447
	56.5000	1	2		1.67502964	-0.01399069
	56.6000	1	2		1.67403582	-0.01401717
	56.7000	1	2		1.67303134	-0.01404515
	56.8000	1	2		1.67202911	-0.01456733
	56.9000	1	2		1.67103836	-0.01461355
	57.0000	1	2		1.67002692	-0.01449049
	57.1000	1	2		1.66904191	-0.01485681
	57.2000	1	2		1.66802852	-0.01507886
	57.3000	1	2		1.66704350	-0.01498552
	57.4000	1	2		1.66602530	-0.01524888
	57.5000	1	2		1.66503629	-0.01562092
	57.6000	1	2		1.66402802	-0.01558552
	57.7000	1	2		1.66303112	-0.01569013
	57.8000	1	2		1.66192533	-0.01592593
	57.9000	1	2		1.66105362	-0.01612837
	58.0000	1	2		1.66004043	-0.01595879
	58.1000	1	2		1.65904937	-0.01639937
	58.2000	1	2		1.65803721	-0.01666690
	58.3000	1	2		1.65704872	-0.01668100
	58.4000	1	2		1.65603891	-0.01655537
	58.5000	1	2		1.65505123	-0.01701935
	58.6000	1	2		1.65404225	-0.01705021
	58.7000	1	2		1.65305221	-0.01715205
	58.8000	1	2		1.65204220	-0.01739496
	58.9000	1	2		1.65105432	-0.01745620
	59.0000	1	2		1.65004216	-0.01781303
	59.1000	1	2		1.64905541	-0.01781697
	59.2000	1	2		1.64805410	-0.01796012
	59.3000	1	2		1.64705137	-0.01829062
	59.4000	1	2		1.64604320	-0.01822980
	59.5000	1	2		1.64505153	-0.01852148
	59.6000	1	2		1.64404603	-0.01856569
	59.7000	1	2		1.64305425	-0.01883937
	59.8000	1	2		1.64204773	-0.01895613
	59.9000	1	2		1.64105319	-0.01918651
	60.0000	1	2		1.64004738	-0.01933638
	60.1000	1	2		1.63905355	-0.01946509
	60.2000	1	2		1.63805123	-0.01963894
	60.3000	1	2		1.63705802	-0.01979826
	60.4000	1	2		1.63605241	-0.01989668
	60.5000	1	2		1.63505777	-0.02000454
	60.6000	1	2		1.63404807	-0.02024512
	60.7000	1	2		1.63305916	-0.02041074
	60.8000	1	2		1.63204526	-0.02054794
	60.9000	1	2		1.63105471	-0.02065154
	61.0000	1	2		1.63004286	-0.02091810
	61.1000	1	2		1.62905262	-0.02103698
	61.2000	1	2		1.62805050	-0.02110160
	61.3000	1	2		1.62704930	-0.02125913
	61.4000	1	2		1.62604554	-0.02152329
	61.5000	1	2		1.62505448	-0.02164133
	61.6000	1	2		1.62404611	-0.02186420
	61.7000	1	2		1.62305249	-0.02199607
	61.8000	1	2		1.62204186	-0.02221724
	61.9000	1	2		1.62105193	-0.02235350
	62.0000	1	2		1.62004889	-0.02238425
	62.1000	1	2		1.61905609	-0.02257154
	62.2000	1	2		1.61804659	-0.02284044
	62.3000	1	2		1.61705175	-0.02304361
	62.4000	1	2		1.61604450	-0.02315125
	62.5000	1	2		1.61504935	-0.02332070
	62.6000	1	2		1.61404456	-0.02347690
	62.7000	1	2		1.61305432	-0.02370237
	62.8000	1	2		1.61204462	-0.02375675
	62.9000	1	2		1.61105366	-0.02396465
	63.0000	1	2		1.61004304	-0.02410286
	63.1000	1	2		1.60905454	-0.02433970
	63.2000	1	2		1.60804576	-0.02445193
	63.3000	1	2		1.60705409	-0.02459116
	63.4000	1	2		1.60604869	-0.02477068
	63.5000	1	2		1.60505907	-0.02503042
	63.6000	1	2		1.60405090	-0.02514619
	63.7000	1	2		1.60305708	-0.02526580
	63.8000	1	2		1.60205096	-0.02535675
	63.9000	1	2		1.60105304	-0.02570406
	64.0000	1	2		1.60004190	-0.02578585
	64.1000	1	2		1.59905023	-0.02612480
	64.2000	1	2		1.59804083	-0.02618632
	64.3000	1	2		1.59705521	-0.02636490
	64.4000	1	2		1.59604776	-0.02646856
	64.5000	1	2		1.59505486	-0.02662252
	64.6000	1	2		1.59404413	-0.02671874
	64.7000	1	2		1.59305912	-0.02691661
	64.8000	1	2		1.59204808	-0.02713353
	64.9000	1	2		1.59105077	-0.02738155
	65.0000	1	2		1.59003646	-0.02751219
	65.1000	1	2		1.58904981	-0.02765554
	65.2000	1	2		1.58805301	-0.02777267
	65.3000	1	2		1.58705489	-0.02799037
	65.4000	1	2		1.58605072	-0.02807635
	65.5000	1	2		1.58506273	-0.02827431
	65.6000	1	2		1.58405487	-0.02849183
	65.7000	1	2		1.58306587	-0.02871049
	65.8000	1	2		1.58205852	-0.02894122
	65.9000	1	2		1.58105896	-0.02916943
	66.0000	1	2		1.58005223	-0.02929912
	66.1000	1	2		1.57905666	-0.02939712
	66.2000	1	2		1.57805218	-0.02960326
	66.3000	1	2		1.57706461	-0.02969608
	66.4000	1	2		1.57605327	-0.02996804
	66.5000	1	2		1.57505944	-0.03016908
	66.6000	1	2		1.57405599	-0.03044106
	66.7000	1	2		1.57306155	-0.03049397
	66.8000	1	2		1.57205421	-0.03073287
	66.9000	1	2		1.57105977	-0.03079668
	67.0000	1	2		1.57004771	-0.03103302
	67.1000	1	2		1.56906177	-0.03124125
	67.2000	1	2		1.56804890	-0.03140874
	67.3000	1	2		1.56706429	-0.03157381
	67.4000	1	2		1.56605049	-0.03178940
	67.5000	1	2		1.56506681	-0.03191676
	67.6000	1	2		1.56405711	-0.03228443
	67.7000	1	2		1.56305519	-0.03232190
	67.8000	1	2		1.56204989	-0.03240608
	67.9000	1	2		1.56106580	-0.03263818
	68.0000	1	2		1.56004944	-0.03285665
	68.1000	1	2		1.55906176	-0.03300778
	68.2000	1	2		1.55805114	-0.03324623
	68.3000	1	2		1.55705988	-0.03355062
	68.4000	1	2		1.55605304	-0.03361869
	68.5000	1	2		1.55506280	-0.03379157
	68.6000	1	2		1.55405085	-0.03395097
	68.7000	1	2		1.55306389	-0.03422071
	68.8000	1	2		1.55205357	-0.03428235
	68.9000	1	2		1.55105862	-0.03456594
	69.0000	1	2		1.55005179	-0.03475015
	69.1000	1	2		1.54906032	-0.03501210
	69.2000	1	2		1.54804939	-0.03518862
	69.3000	1	2		1.54706232	-0.03528138
	69.4000	1	2		1.54604996	-0.03553473
	69.5000	1	2		1.54506812	-0.03562838
	69.6000	1	2		1.54405862	-0.03586602
	69.7000	1	2		1.54307504	-0.03620958
	69.8000	1	2		1.54206698	-0.03632648
	69.9000	1	2		1.54107633	-0.03652030
	70.0000	1	2		1.54006663	-0.03672089
	70.1000	1	2		1.53907434	-0.03691191
	70.2000	1	2		1.53806669	-0.03702739
	70.3000	1	2		1.53707471	-0.03726225
	70.4000	1	2		1.53606234	-0.03754299
	70.5000	1	2		1.53507999	-0.03772750
	70.6000	1	2		1.53406711	-0.03794541
	70.7000	1	2		1.53306622	-0.03816274
	70.8000	1	2		1.53206062	-0.03835941
	70.9000	1	2		1.53106935	-0.03850853
	71.0000	1	2		1.53005975	-0.03886336
	71.1000	1	2		1.52907044	-0.03898108
	71.2000	1	2		1.52807037	-0.03894006
	71.3000	1	2		1.52707234	-0.03940352
	71.4000	1	2		1.52606059	-0.03948574
	71.5000	1	2		1.52507404	-0.03964395
	71.6000	1	2		1.52407048	-0.04001884
	71.7000	1	2		1.52306334	-0.04018109
	71.8000	1	2		1.52206204	-0.04041259
	71.9000	1	2		1.52106791	-0.04058662
	72.0000	1	2		1.52006056	-0.04075187
	72.1000	1	2		1.51906940	-0.04088395
	72.2000	1	2		1.51806626	-0.04116825
	72.3000	1	2		1.51707817	-0.04136272
	72.4000	1	2		1.51606416	-0.04165399
	72.5000	1	2		1.51506932	-0.04190868
	72.6000	1	2		1.51405920	-0.04203984
	72.7000	1	2		1.51307429	-0.04227925
	72.8000	1	2		1.51207043	-0.04236748
	72.9000	1	2		1.51107640	-0.04262757
	73.0000	1	2		1.51006537	-0.04278388
	73.1000	1	2		1.50908138	-0.04315817
	73.2000	1	2		1.50806440	-0.04331715
	73.3000	1	2		1.50707314	-0.04349856
	73.4000	1	2		1.50606907	-0.04378716
	73.5000	1	2		1.50507258	-0.04390888
	73.6000	1	2		1.50406708	-0.04414570
	73.7000	1	2		1.50307766	-0.04433210
	73.8000	1	2		1.50207216	-0.04451073
	73.9000	1	2		1.50108274	-0.04469888
	74.0000	1	2		1.50006423	-0.04499843
	74.1000	1	2		1.49907696	-0.04529047
	74.2000	1	2		1.49806910	-0.04543995
	74.3000	1	2		1.49708173	-0.04573787
	74.4000	1	2		1.49606722	-0.04589381
	74.5000	1	2		1.49508292	-0.04605732
	74.6000	1	2		1.49406338	-0.04641201
	74.7000	1	2		1.49308267	-0.04642699
	74.8000	1	2		1.49207061	-0.04678576
	74.9000	1	2		1.49108232	-0.04702587
	75.0000	1	2		1.49006760	-0.04719864
	75.1000	1	2		1.48908146	-0.04743040
	75.2000	1	2		1.48807094	-0.04768736
	75.3000	1	2		1.48709125	-0.04780392
	75.4000	1	2		1.48606884	-0.04799252
	75.5000	1	2		1.48507871	-0.04827932
	75.6000	1	2		1.48407075	-0.04844918
	75.7000	1	2		1.48308112	-0.04858925
	75.8000	1	2		1.48206896	-0.04904254
	75.9000	1	2		1.48107596	-0.04919576
	76.0000	1	2		1.48008490	-0.04932299
	76.1000	1	2		1.47908175	-0.04962917
	76.2000	1	2		1.47807205	-0.04982006
	76.3000	1	2		1.47708458	-0.05000182
	76.4000	1	2		1.47607723	-0.05022727
	76.5000	1	2		1.47508116	-0.05051910
	76.6000	1	2		1.47407965	-0.05063879
	76.7000	1	2		1.47308583	-0.05095890
	76.8000	1	2		1.47207776	-0.05118379
	76.9000	1	2		1.47108619	-0.05131945
	77.0000	1	2		1.47007475	-0.05157208
	77.1000	1	2		1.46908656	-0.05180189
	77.2000	1	2		1.46807542	-0.05214628
	77.3000	1	2		1.46707996	-0.05228428
	77.4000	1	2		1.46607589	-0.05249089
	77.5000	1	2		1.46508422	-0.05287058
	77.6000	1	2		1.46407001	-0.05295555
	77.7000	1	2		1.46307926	-0.05318916
	77.8000	1	2		1.46206607	-0.05340164
	77.9000	1	2		1.46107860	-0.05368507
	78.0000	1	2		1.46007064	-0.05380107
	78.1000	1	2		1.45909136	-0.05416872
	78.2000	1	2		1.45807305	-0.05444327
	78.3000	1	2		1.45708200	-0.05463228
	78.4000	1	2		1.45607199	-0.05487405
	78.5000	1	2		1.45508298	-0.05520525
	78.6000	1	2		1.45407061	-0.05528772
	78.7000	1	2		1.45308427	-0.05546063
	78.8000	1	2		1.45207047	-0.05575472
	78.9000	1	2		1.45108433	-0.05603730
	79.0000	1	2		1.45006735	-0.05627043
	79.1000	1	2		1.44907916	-0.05658659
	79.2000	1	2		1.44808144	-0.05684618
	79.3000	1	2		1.44707697	-0.05710287
	79.4000	1	2		1.44607751	-0.05731186
	79.5000	1	2		1.44508174	-0.05763615
	79.6000	1	2		1.44407480	-0.05775921
	79.7000	1	2		1.44307688	-0.05803317
	79.8000	1	2		1.44207281	-0.05833542
	79.9000	1	2		1.44108391	-0.05857940
	80.0000	1	2		1.44008906	-0.05883103
	80.1000	1	2		1.43908202	-0.05910898
	80.2000	1	2		1.43807457	-0.05929129
	80.3000	1	2		1.43708843	-0.05947321
	80.4000	1	2		1.43607801	-0.05979171
	80.5000	1	2		1.43507886	-0.05997322
	80.6000	1	2		1.43407325	-0.06034144
	80.7000	1	2		1.43308250	-0.06060682
	80.8000	1	2		1.43207823	-0.06084069
	80.9000	1	2		1.43107816	-0.06122096
	81.0000	1	2		1.43006999	-0.06142009
	81.1000	1	2		1.42908303	-0.06159139
	81.2000	1	2		1.42806964	-0.06187335
	81.3000	1	2		1.42707551	-0.06214994
	81.4000	1	2		1.42607359	-0.06249164
	81.5000	1	2		1.42507977	-0.06270283
	81.6000	1	2		1.42406853	-0.06303180
	81.7000	1	2		1.42307317	-0.06337799
	81.8000	1	2		1.42206746	-0.06356366
	81.9000	1	2		1.42107866	-0.06379080
	82.0000	1	2		1.42007152	-0.06401739
	82.1000	1	2		1.41908128	-0.06425051
	82.2000	1	2		1.41807496	-0.06449454
	82.3000	1	2		1.41708339	-0.06479495
	82.4000	1	2		1.41607215	-0.06517119
	82.5000	1	2		1.41508007	-0.06541596
	82.6000	1	2		1.41406985	-0.06570075
	82.7000	1	2		1.41308176	-0.06601902
	82.8000	1	2		1.41207032	-0.06615119
	82.9000	1	2		1.41107793	-0.06652846
	83.0000	1	2		1.41006977	-0.06678026
	83.1000	1	2		1.40907963	-0.06704650
	83.2000	1	2		1.40807003	-0.06734917
	83.3000	1	2		1.40707815	-0.06761598
	83.4000	1	2		1.40607009	-0.06792052
	83.5000	1	2		1.40508538	-0.06807357
	83.6000	1	2		1.40407353	-0.06835320
	83.7000	1	2		1.40308462	-0.06866567
	83.8000	1	2		1.40207379	-0.06893058
	83.9000	1	2		1.40108653	-0.06917764
	84.0000	1	2		1.40008102	-0.06958550
	84.1000	1	2		1.39908269	-0.06974765
	84.2000	1	2		1.39807033	-0.07010118
	84.3000	1	2		1.39708142	-0.07026494
	84.4000	1	2		1.39607305	-0.07053601
	84.5000	1	2		1.39508322	-0.07082250
	84.6000	1	2		1.39407137	-0.07105825
	84.7000	1	2		1.39308195	-0.07142525
	84.8000	1	2		1.39207450	-0.07158863
	84.9000	1	2		1.39108088	-0.07199785
	85.0000	1	2		1.39007067	-0.07221652
	85.1000	1	2		1.38908791	-0.07250501
	85.2000	1	2		1.38807605	-0.07278917
	85.3000	1	2		1.38708715	-0.07313877
	85.4000	1	2		1.38608082	-0.07348513
	85.5000	1	2		1.38508639	-0.07365214
	85.6000	1	2		1.38407801	-0.07404279
	85.7000	1	2		1.38308470	-0.07446096
	85.8000	1	2		1.38207213	-0.07463524
	85.9000	1	2		1.38108661	-0.07488248
	86.0000	1	2		1.38007485	-0.07528579
	86.1000	1	2		1.37908472	-0.07560971
	86.2000	1	2		1.37807563	-0.07568324
	86.3000	1	2		1.37708027	-0.07609759
	86.4000	1	2		1.37607282	-0.07655933
	86.5000	1	2		1.37508627	-0.07676805
	86.6000	1	2		1.37407636	-0.07707254
	86.7000	1	2		1.37308510	-0.07749781
	86.8000	1	2		1.37207653	-0.07759864
	86.9000	1	2		1.37108926	-0.07794420
	87.0000	1	2		1.37007781	-0.07817191
	87.1000	1	2		1.36908973	-0.07838125
	87.2000	1	2		1.36807869	-0.07861556
	87.3000	1	2		1.36708774	-0.07894288
	87.4000	1	2		1.36607957	-0.07934299
	87.5000	1	2		1.36508390	-0.07959151
	87.6000	1	2		1.36407810	-0.07991926
	87.7000	1	2		1.36308478	-0.08021565
	87.8000	1	2		1.36207232	-0.08049392
	87.9000	1	2		1.36108587	-0.08084054
	88.0000	1	2		1.36007330	-0.08123421
	88.1000	1	2		1.35908531	-0.08166057
	88.2000	1	2		1.35807971	-0.08186999
	88.3000	1	2		1.35708978	-0.08227194
	88.4000	1	2		1.35607884	-0.08258553
	88.5000	1	2		1.35508943	-0.08287321
	88.6000	1	2		1.35407767	-0.08315875
	88.7000	1	2		1.35308242	-0.08344513
	88.8000	1	2		1.35208286	-0.08389962
	88.9000	1	2		1.35109118	-0.08424117
	88.9940	1	2		1.35013957	-0.08478274
	89.0000	1	2		1.35007728	-0.08460274
	89.0010	1	2		1.35006745	-0.08461917
