# Supplementary material for: Hyaluronic Acid Enhances the Mechanical Properties of Tissue-Engineered Cartilage Constructs
Source: PLoS One. 2014 Dec 1;9(12):e113216. doi: 10.1371/journal.pone.0113216 (PMC4249877; doi:10.1371/journal.pone.0113216)
Supplement: Dataset S1 — Raw data from hydrogel constructs. Data on wet weight, dry weight, compressive modulus, DNA content, and GAG content are provided in a spreadsheet for all analysed hydrogel constructs. Additionally, raw data from mechanical compression tests (time, displacement, and load) are provided. (ZIP) [file pone.0113216.s004.zip › Data/Mechanical testing/Microtester/Day 1/G2 P4 M2 ramp.csv]

G2 P4 M2 12Dec2013
Notes	Time	Sequence	Block	Cycle	5800:Extension mm	5800:5N_Load_Cell N
Test Started : 12/12/2013 12:19:01 PM	4.0020	1	2		2.20028617	-0.00001379
	4.1000	1	2		2.19888882	0.00009032
	4.2000	1	2		2.19794837	0.00006424
	4.3000	1	2		2.19696919	-0.00019840
	4.4000	1	2		2.19596236	0.00012334
	4.5000	1	2		2.19497294	-0.00018488
	4.6000	1	2		2.19396529	-0.00040673
	4.7000	1	2		2.19297279	0.00001738
	4.8000	1	2		2.19196760	-0.00004475
	4.9000	1	2		2.19097859	-0.00011440
	5.0000	1	2		2.18996110	-0.00000840
	5.1000	1	2		2.18898008	0.00004346
	5.2000	1	2		2.18796772	-0.00001631
	5.2510	1	2		2.18746471	0.00018260
	5.3000	1	2		2.18698035	-0.00014677
	5.4000	1	2		2.18597208	-0.00003213
	5.5000	1	2		2.18498205	-0.00001193
	5.6000	1	2		2.18397234	-0.00025044
	5.7000	1	2		2.18298047	-0.00009258
	5.8000	1	2		2.18196830	-0.00002576
	5.9000	1	2		2.18098175	-0.00011899
	6.0000	1	2		2.17996857	-0.00015717
	6.1000	1	2		2.17898017	0.00001602
	6.2000	1	2		2.17796658	-0.00004621
	6.3000	1	2		2.17698064	-0.00023746
	6.4000	1	2		2.17597197	-0.00017793
	6.5000	1	2		2.17498091	0.00009063
	6.6000	1	2		2.17397551	-0.00004461
	6.7000	1	2		2.17298179	-0.00008793
	6.8000	1	2		2.17197721	-0.00001541
	6.9000	1	2		2.17097959	-0.00016433
	7.0000	1	2		2.16996682	-0.00017191
	7.1000	1	2		2.16897473	-0.00013254
	7.2000	1	2		2.16797753	-0.00009630
	7.3000	1	2		2.16697705	-0.00009395
	7.4000	1	2		2.16596017	-0.00009947
	7.5000	1	2		2.16498284	-0.00006759
	7.6000	1	2		2.16397785	-0.00014049
	7.7000	1	2		2.16298167	-0.00018942
	7.8000	1	2		2.16197607	-0.00014991
	7.9000	1	2		2.16098399	-0.00021892
	8.0000	1	2		2.15997264	-0.00006821
	8.1000	1	2		2.15898282	-0.00015347
	8.2000	1	2		2.15797619	-0.00021615
	8.3000	1	2		2.15698185	-0.00002613
	8.4000	1	2		2.15597133	-0.00011669
	8.5000	1	2		2.15497966	-0.00024545
	8.6000	1	2		2.15398901	-0.00014991
	8.7000	1	2		2.15298894	-0.00027704
	8.8000	1	2		2.15197186	-0.00020876
	8.9000	1	2		2.15098428	-0.00018247
	9.0000	1	2		2.14998339	-0.00010367
	9.1000	1	2		2.14899131	-0.00018021
	9.2000	1	2		2.14797669	-0.00007174
	9.3000	1	2		2.14698174	-0.00013804
	9.4000	1	2		2.14597900	-0.00010894
	9.5000	1	2		2.14498733	-0.00023734
	9.6000	1	2		2.14397640	-0.00016768
	9.7000	1	2		2.14298370	-0.00023629
	9.8000	1	2		2.14196683	-0.00010086
	9.9000	1	2		2.14098601	0.00000346
	10.0000	1	2		2.13997303	-0.00020589
	10.1000	1	2		2.13898177	-0.00008700
	10.2000	1	2		2.13797330	-0.00025036
	10.3000	1	2		2.13697958	-0.00009338
	10.4000	1	2		2.13597110	-0.00010206
	10.5000	1	2		2.13498312	-0.00020891
	10.6000	1	2		2.13397833	-0.00011005
	10.7000	1	2		2.13298523	-0.00015527
	10.8000	1	2		2.13197634	-0.00026550
	10.9000	1	2		2.13098713	-0.00018807
	11.0000	1	2		2.12997292	-0.00014616
	11.1000	1	2		2.12898453	-0.00017819
	11.2000	1	2		2.12798015	-0.00024004
	11.3000	1	2		2.12698581	-0.00018802
	11.4000	1	2		2.12597181	-0.00019695
	11.5000	1	2		2.12498198	-0.00017949
	11.6000	1	2		2.12397986	-0.00006147
	11.7000	1	2		2.12298942	-0.00017485
	11.8000	1	2		2.12198340	-0.00020728
	11.9000	1	2		2.12098763	-0.00020425
	12.0000	1	2		2.11998879	-0.00034816
	12.1000	1	2		2.11899240	-0.00030562
	12.2000	1	2		2.11798598	-0.00023481
	12.3000	1	2		2.11699246	-0.00020553
	12.4000	1	2		2.11598829	-0.00020688
	12.5000	1	2		2.11499396	-0.00010612
	12.6000	1	2		2.11398630	-0.00019442
	12.7000	1	2		2.11299893	-0.00021413
	12.8000	1	2		2.11199148	-0.00029920
	12.9000	1	2		2.11099039	-0.00027255
	13.0000	1	2		2.10998663	-0.00028530
	13.1000	1	2		2.10899208	-0.00030906
	13.2000	1	2		2.10798320	-0.00030083
	13.3000	1	2		2.10699255	-0.00028553
	13.4000	1	2		2.10598756	-0.00024659
	13.5000	1	2		2.10499528	-0.00034690
	13.6000	1	2		2.10398762	-0.00015293
	13.7000	1	2		2.10299390	-0.00040433
	13.8000	1	2		2.10198399	-0.00036466
	13.9000	1	2		2.10099847	-0.00025949
	14.0000	1	2		2.09998877	-0.00027615
	14.1000	1	2		2.09899627	-0.00031729
	14.2000	1	2		2.09798083	-0.00042750
	14.3000	1	2		2.09698609	-0.00040327
	14.4000	1	2		2.09599093	-0.00036831
	14.5000	1	2		2.09499414	-0.00029544
	14.6000	1	2		2.09397563	-0.00039205
	14.7000	1	2		2.09298764	-0.00039813
	14.8000	1	2		2.09198716	-0.00042426
	14.9000	1	2		2.09098893	-0.00033561
	15.0000	1	2		2.08998947	-0.00026367
	15.1000	1	2		2.08899432	-0.00036579
	15.2000	1	2		2.08798523	-0.00032606
	15.3000	1	2		2.08699212	-0.00040872
	15.4000	1	2		2.08598078	-0.00030980
	15.5000	1	2		2.08498993	-0.00043958
	15.6000	1	2		2.08398289	-0.00038894
	15.7000	1	2		2.08298896	-0.00040944
	15.8000	1	2		2.08198131	-0.00028833
	15.9000	1	2		2.08099169	-0.00034513
	16.0000	1	2		2.07997829	-0.00035702
	16.1000	1	2		2.07899154	-0.00036131
	16.2000	1	2		2.07798491	-0.00049561
	16.3000	1	2		2.07699508	-0.00057082
	16.4000	1	2		2.07598435	-0.00040694
	16.5000	1	2		2.07500006	-0.00052563
	16.6000	1	2		2.07398933	-0.00044221
	16.7000	1	2		2.07300258	-0.00041801
	16.8000	1	2		2.07199287	-0.00039060
	16.9000	1	2		2.07099874	-0.00040967
	17.0000	1	2		2.06998884	-0.00042309
	17.1000	1	2		2.06900270	-0.00040784
	17.2000	1	2		2.06799648	-0.00046297
	17.3000	1	2		2.06700234	-0.00046802
	17.4000	1	2		2.06598527	-0.00043186
	17.5000	1	2		2.06499359	-0.00045892
	17.6000	1	2		2.06398655	-0.00050307
	17.7000	1	2		2.06299181	-0.00047836
	17.8000	1	2		2.06198928	-0.00054405
	17.9000	1	2		2.06099166	-0.00058915
	18.0000	1	2		2.05999262	-0.00044726
	18.1000	1	2		2.05900053	-0.00048041
	18.2000	1	2		2.05798899	-0.00046337
	18.3000	1	2		2.05699895	-0.00044061
	18.4000	1	2		2.05598659	-0.00044816
	18.5000	1	2		2.05500332	-0.00045098
	18.6000	1	2		2.05399525	-0.00052492
	18.7000	1	2		2.05300133	-0.00050417
	18.8000	1	2		2.05198507	-0.00053900
	18.9000	1	2		2.05099852	-0.00057823
	19.0000	1	2		2.04998431	-0.00048454
	19.1000	1	2		2.04899489	-0.00050687
	19.2000	1	2		2.04798232	-0.00051054
	19.3000	1	2		2.04699249	-0.00046307
	19.4000	1	2		2.04599201	-0.00053995
	19.5000	1	2		2.04499460	-0.00041652
	19.6000	1	2		2.04399104	-0.00055284
	19.7000	1	2		2.04299507	-0.00058340
	19.8000	1	2		2.04199130	-0.00057278
	19.9000	1	2		2.04099451	-0.00052904
	20.0000	1	2		2.03997825	-0.00055452
	20.1000	1	2		2.03899006	-0.00060252
	20.2000	1	2		2.03799409	-0.00047936
	20.3000	1	2		2.03700303	-0.00062400
	20.4000	1	2		2.03599845	-0.00059790
	20.5000	1	2		2.03499776	-0.00057435
	20.6000	1	2		2.03399523	-0.00055951
	20.7000	1	2		2.03300315	-0.00053591
	20.8000	1	2		2.03198730	-0.00052238
	20.9000	1	2		2.03099624	-0.00048797
	21.0000	1	2		2.02999596	-0.00060050
	21.1000	1	2		2.02899958	-0.00057391
	21.2000	1	2		2.02799828	-0.00066796
	21.3000	1	2		2.02699554	-0.00059299
	21.4000	1	2		2.02598973	-0.00054764
	21.5000	1	2		2.02500584	-0.00060885
	21.6000	1	2		2.02399409	-0.00052155
	21.7000	1	2		2.02299279	-0.00055941
	21.8000	1	2		2.02198165	-0.00045537
	21.9000	1	2		2.02099756	-0.00051070
	22.0000	1	2		2.01999687	-0.00064521
	22.1000	1	2		2.01900787	-0.00063450
	22.2000	1	2		2.01799632	-0.00059906
	22.3000	1	2		2.01699645	-0.00055918
	22.4000	1	2		2.01598572	-0.00048413
	22.5000	1	2		2.01499569	-0.00051621
	22.6000	1	2		2.01400156	-0.00055394
	22.7000	1	2		2.01299718	-0.00051345
	22.8000	1	2		2.01198892	-0.00050294
	22.9000	1	2		2.01100155	-0.00067440
	23.0000	1	2		2.00999061	-0.00055605
	23.1000	1	2		2.00899956	-0.00054708
	23.2000	1	2		2.00799067	-0.00049510
	23.3000	1	2		2.00699654	-0.00049362
	23.4000	1	2		2.00598418	-0.00059879
	23.5000	1	2		2.00500193	-0.00050039
	23.6000	1	2		2.00399653	-0.00070212
	23.7000	1	2		2.00300424	-0.00065787
	23.8000	1	2		2.00199495	-0.00068746
	23.9000	1	2		2.00100451	-0.00067554
	24.0000	1	2		2.00000402	-0.00064710
	24.1000	1	2		1.99900620	-0.00059634
	24.2000	1	2		1.99799712	-0.00061057
	24.3000	1	2		1.99700381	-0.00062797
	24.4000	1	2		1.99599287	-0.00060842
	24.5000	1	2		1.99499690	-0.00061650
	24.6000	1	2		1.99399887	-0.00055602
	24.7000	1	2		1.99300126	-0.00064726
	24.8000	1	2		1.99200324	-0.00058074
	24.9000	1	2		1.99100665	-0.00062457
	25.0000	1	2		1.98999449	-0.00057087
	25.1000	1	2		1.98900671	-0.00063267
	25.2000	1	2		1.98800479	-0.00071503
	25.3000	1	2		1.98700922	-0.00055838
	25.4000	1	2		1.98599686	-0.00070625
	25.5000	1	2		1.98500232	-0.00055105
	25.6000	1	2		1.98399610	-0.00065755
	25.7000	1	2		1.98300545	-0.00052874
	25.8000	1	2		1.98199677	-0.00064573
	25.9000	1	2		1.98099793	-0.00059791
	26.0000	1	2		1.97998986	-0.00063427
	26.1000	1	2		1.97900024	-0.00071826
	26.2000	1	2		1.97799423	-0.00070574
	26.3000	1	2		1.97699825	-0.00059237
	26.4000	1	2		1.97599060	-0.00066053
	26.5000	1	2		1.97500138	-0.00058386
	26.6000	1	2		1.97399168	-0.00056002
	26.7000	1	2		1.97299837	-0.00056952
	26.8000	1	2		1.97199174	-0.00063662
	26.9000	1	2		1.97099966	-0.00070541
	27.0000	1	2		1.96999180	-0.00064368
	27.1000	1	2		1.96900832	-0.00065912
	27.2000	1	2		1.96800169	-0.00070745
	27.3000	1	2		1.96700695	-0.00061501
	27.4000	1	2		1.96599602	-0.00064865
	27.5000	1	2		1.96500762	-0.00065787
	27.6000	1	2		1.96400202	-0.00062876
	27.7000	1	2		1.96300481	-0.00063131
	27.8000	1	2		1.96200269	-0.00068405
	27.9000	1	2		1.96100918	-0.00069730
	28.0000	1	2		1.96000255	-0.00062065
	28.1000	1	2		1.95900841	-0.00062095
	28.2000	1	2		1.95800424	-0.00061723
	28.3000	1	2		1.95700888	-0.00064924
	28.4000	1	2		1.95600348	-0.00062088
	28.5000	1	2		1.95500976	-0.00069420
	28.6000	1	2		1.95399699	-0.00066661
	28.7000	1	2		1.95300962	-0.00071100
	28.8000	1	2		1.95199766	-0.00064541
	28.9000	1	2		1.95100169	-0.00061939
	29.0000	1	2		1.94999362	-0.00060073
	29.1000	1	2		1.94900031	-0.00056650
	29.2000	1	2		1.94799778	-0.00063544
	29.3000	1	2		1.94700570	-0.00069928
	29.4000	1	2		1.94600255	-0.00068950
	29.5000	1	2		1.94501006	-0.00068052
	29.6000	1	2		1.94400671	-0.00069923
	29.7000	1	2		1.94301094	-0.00066684
	29.8000	1	2		1.94200800	-0.00064441
	29.9000	1	2		1.94100977	-0.00066167
	30.0000	1	2		1.94000211	-0.00065209
	30.1000	1	2		1.93901003	-0.00054682
	30.2000	1	2		1.93799111	-0.00065813
	30.3000	1	2		1.93700825	-0.00067333
	30.4000	1	2		1.93599629	-0.00069393
	30.5000	1	2		1.93499642	-0.00061695
	30.6000	1	2		1.93399287	-0.00065870
	30.7000	1	2		1.93300406	-0.00072328
	30.8000	1	2		1.93199866	-0.00059326
	30.9000	1	2		1.93100187	-0.00068341
	31.0000	1	2		1.92999483	-0.00066049
	31.1000	1	2		1.92900848	-0.00065502
	31.2000	1	2		1.92799530	-0.00061207
	31.3000	1	2		1.92700793	-0.00072011
	31.4000	1	2		1.92600130	-0.00059621
	31.5000	1	2		1.92500512	-0.00062205
	31.6000	1	2		1.92399439	-0.00070767
	31.7000	1	2		1.92300477	-0.00062808
	31.8000	1	2		1.92199773	-0.00069910
	31.9000	1	2		1.92100749	-0.00068369
	32.0000	1	2		1.91999902	-0.00071247
	32.1000	1	2		1.91900899	-0.00064454
	32.2000	1	2		1.91799928	-0.00067030
	32.3000	1	2		1.91700433	-0.00065191
	32.4000	1	2		1.91600098	-0.00066247
	32.5000	1	2		1.91500931	-0.00055419
	32.6000	1	2		1.91399694	-0.00067628
	32.7000	1	2		1.91301224	-0.00069860
	32.8000	1	2		1.91199249	-0.00074952
	32.9000	1	2		1.91100635	-0.00066857
	33.0000	1	2		1.91000280	-0.00074398
	33.1000	1	2		1.90901379	-0.00069570
	33.2000	1	2		1.90800634	-0.00066797
	33.3000	1	2		1.90701098	-0.00061615
	33.4000	1	2		1.90600599	-0.00068150
	33.5000	1	2		1.90501514	-0.00059629
	33.6000	1	2		1.90400523	-0.00076223
	33.7000	1	2		1.90300495	-0.00078611
	33.8000	1	2		1.90199505	-0.00068271
	33.9000	1	2		1.90100665	-0.00072777
	34.0000	1	2		1.90000002	-0.00077110
	34.1000	1	2		1.89900507	-0.00067644
	34.2000	1	2		1.89799824	-0.00059097
	34.3000	1	2		1.89700820	-0.00069040
	34.4000	1	2		1.89599932	-0.00068353
	34.5000	1	2		1.89500683	-0.00072237
	34.6000	1	2		1.89400061	-0.00072964
	34.7000	1	2		1.89301631	-0.00079399
	34.8000	1	2		1.89199985	-0.00073506
	34.9000	1	2		1.89101023	-0.00067597
	35.0000	1	2		1.89001077	-0.00076246
	35.1000	1	2		1.88902032	-0.00062384
	35.2000	1	2		1.88800960	-0.00073439
	35.3000	1	2		1.88702407	-0.00076964
	35.4000	1	2		1.88600351	-0.00074606
	35.5000	1	2		1.88501348	-0.00071920
	35.6000	1	2		1.88401115	-0.00075162
	35.7000	1	2		1.88301026	-0.00066270
	35.8000	1	2		1.88200896	-0.00069210
	35.9000	1	2		1.88101421	-0.00079201
	36.0000	1	2		1.88000266	-0.00068794
	36.1000	1	2		1.87901304	-0.00071464
	36.2000	1	2		1.87800744	-0.00080268
	36.3000	1	2		1.87701822	-0.00072937
	36.4000	1	2		1.87600545	-0.00072551
	36.5000	1	2		1.87501808	-0.00072740
	36.6000	1	2		1.87401513	-0.00066962
	36.7000	1	2		1.87301814	-0.00073757
	36.8000	1	2		1.87201274	-0.00073234
	36.9000	1	2		1.87101451	-0.00079706
	37.0000	1	2		1.87001341	-0.00081002
	37.1000	1	2		1.86901907	-0.00073378
	37.2000	1	2		1.86800978	-0.00075190
	37.3000	1	2		1.86702507	-0.00077583
	37.4000	1	2		1.86600677	-0.00073707
	37.5000	1	2		1.86501489	-0.00071120
	37.6000	1	2		1.86400724	-0.00077466
	37.7000	1	2		1.86301147	-0.00078121
	37.8000	1	2		1.86201057	-0.00083309
	37.9000	1	2		1.86102054	-0.00077432
	38.0000	1	2		1.86000776	-0.00081778
	38.1000	1	2		1.85901794	-0.00078511
	38.2000	1	2		1.85801172	-0.00069091
	38.3000	1	2		1.85701390	-0.00071403
	38.4000	1	2		1.85601321	-0.00075558
	38.5000	1	2		1.85501867	-0.00076069
	38.6000	1	2		1.85401737	-0.00079100
	38.7000	1	2		1.85302426	-0.00089434
	38.8000	1	2		1.85201210	-0.00089827
	38.9000	1	2		1.85101059	-0.00077444
	39.0000	1	2		1.85001052	-0.00077884
	39.1000	1	2		1.84901967	-0.00094523
	39.2000	1	2		1.84801673	-0.00075025
	39.3000	1	2		1.84702403	-0.00076772
	39.4000	1	2		1.84601617	-0.00086094
	39.5000	1	2		1.84501282	-0.00084304
	39.6000	1	2		1.84401295	-0.00077628
	39.7000	1	2		1.84301534	-0.00079293
	39.8000	1	2		1.84201342	-0.00085601
	39.9000	1	2		1.84101888	-0.00080631
	40.0000	1	2		1.84001491	-0.00081496
	40.1000	1	2		1.83901443	-0.00092198
	40.2000	1	2		1.83801497	-0.00091539
	40.3000	1	2		1.83702002	-0.00088166
	40.4000	1	2		1.83601114	-0.00086416
	40.5000	1	2		1.83502029	-0.00101641
	40.6000	1	2		1.83400751	-0.00085183
	40.7000	1	2		1.83301297	-0.00079745
	40.8000	1	2		1.83200757	-0.00084667
	40.9000	1	2		1.83101651	-0.00082840
	41.0000	1	2		1.83000435	-0.00094860
	41.1000	1	2		1.82901186	-0.00093203
	41.2000	1	2		1.82800728	-0.00109937
	41.3000	1	2		1.82701253	-0.00092033
	41.4000	1	2		1.82600488	-0.00091236
	41.5000	1	2		1.82501485	-0.00101355
	41.6000	1	2		1.82400760	-0.00092145
	41.7000	1	2		1.82301613	-0.00083177
	41.8000	1	2		1.82200971	-0.00086911
	41.9000	1	2		1.82101988	-0.00107993
	42.0000	1	2		1.82001223	-0.00103316
	42.1000	1	2		1.81901523	-0.00092955
	42.2000	1	2		1.81800901	-0.00099202
	42.3000	1	2		1.81702102	-0.00102832
	42.4000	1	2		1.81600825	-0.00084389
	42.5000	1	2		1.81501699	-0.00091073
	42.6000	1	2		1.81399397	-0.00097621
	42.7000	1	2		1.81301295	-0.00096566
	42.8000	1	2		1.81200611	-0.00098856
	42.9000	1	2		1.81101424	-0.00101967
	43.0000	1	2		1.81000207	-0.00108943
	43.1000	1	2		1.80901737	-0.00106104
	43.2000	1	2		1.80800931	-0.00104913
	43.3000	1	2		1.80701599	-0.00102176
	43.4000	1	2		1.80600732	-0.00092878
	43.5000	1	2		1.80502056	-0.00109107
	43.6000	1	2		1.80400819	-0.00115030
	43.7000	1	2		1.80301693	-0.00107188
	43.8000	1	2		1.80201215	-0.00112334
	43.9000	1	2		1.80101966	-0.00119617
	44.0000	1	2		1.80001344	-0.00106956
	44.1000	1	2		1.79901787	-0.00103428
	44.2000	1	2		1.79801165	-0.00123160
	44.3000	1	2		1.79702367	-0.00118302
	44.4000	1	2		1.79601622	-0.00119989
	44.5000	1	2		1.79501819	-0.00123173
	44.6000	1	2		1.79401238	-0.00134016
	44.7000	1	2		1.79301846	-0.00121224
	44.8000	1	2		1.79201408	-0.00124622
	44.9000	1	2		1.79102118	-0.00131994
	45.0000	1	2		1.79001230	-0.00129430
	45.1000	1	2		1.78902022	-0.00128681
	45.2000	1	2		1.78801400	-0.00149073
	45.3000	1	2		1.78701946	-0.00143673
	45.4000	1	2		1.78601037	-0.00152851
	45.5000	1	2		1.78502259	-0.00147548
	45.6000	1	2		1.78401125	-0.00151709
	45.7000	1	2		1.78302470	-0.00144010
	45.8000	1	2		1.78201438	-0.00146284
	45.9000	1	2		1.78102803	-0.00155075
	46.0000	1	2		1.78002263	-0.00152430
	46.1000	1	2		1.77901826	-0.00164531
	46.2000	1	2		1.77801798	-0.00169149
	46.3000	1	2		1.77702303	-0.00169286
	46.4000	1	2		1.77601968	-0.00168643
	46.5000	1	2		1.77502452	-0.00179214
	46.6000	1	2		1.77401789	-0.00155392
	46.7000	1	2		1.77302622	-0.00165745
	46.8000	1	2		1.77202021	-0.00190972
	46.9000	1	2		1.77102321	-0.00189443
	47.0000	1	2		1.77001555	-0.00190856
	47.1000	1	2		1.76902224	-0.00197981
	47.2000	1	2		1.76801602	-0.00195322
	47.3000	1	2		1.76703296	-0.00207294
	47.4000	1	2		1.76601649	-0.00205465
	47.5000	1	2		1.76503261	-0.00214688
	47.6000	1	2		1.76401942	-0.00209413
	47.7000	1	2		1.76302775	-0.00209070
	47.8000	1	2		1.76202132	-0.00221893
	47.9000	1	2		1.76102822	-0.00231293
	48.0000	1	2		1.76001790	-0.00231734
	48.1000	1	2		1.75902377	-0.00244434
	48.2000	1	2		1.75801775	-0.00242171
	48.3000	1	2		1.75702752	-0.00256840
	48.4000	1	2		1.75602171	-0.00249735
	48.5000	1	2		1.75503188	-0.00264190
	48.6000	1	2		1.75401828	-0.00264427
	48.7000	1	2		1.75303153	-0.00266404
	48.8000	1	2		1.75202613	-0.00283345
	48.9000	1	2		1.75103036	-0.00273940
	49.0000	1	2		1.75002783	-0.00293296
	49.1000	1	2		1.74902488	-0.00305100
	49.2000	1	2		1.74802030	-0.00296508
	49.3000	1	2		1.74703068	-0.00310832
	49.4000	1	2		1.74602385	-0.00311635
	49.5000	1	2		1.74502746	-0.00330387
	49.6000	1	2		1.74402350	-0.00355178
	49.7000	1	2		1.74301625	-0.00326406
	49.8000	1	2		1.74201556	-0.00341339
	49.9000	1	2		1.74103516	-0.00371653
	50.0000	1	2		1.74003161	-0.00377486
	50.1000	1	2		1.73902539	-0.00337085
	50.2000	1	2		1.73802654	-0.00397028
	50.3000	1	2		1.73703303	-0.00411593
	50.4000	1	2		1.73602250	-0.00371123
	50.5000	1	2		1.73503513	-0.00379473
	50.6000	1	2		1.73402769	-0.00422814
	50.7000	1	2		1.73303151	-0.00446225
	50.8000	1	2		1.73203082	-0.00401951
	50.9000	1	2		1.73102419	-0.00430096
	51.0000	1	2		1.73001674	-0.00469979
	51.1000	1	2		1.72903326	-0.00454929
	51.2000	1	2		1.72802069	-0.00444176
	51.3000	1	2		1.72701919	-0.00506550
	51.4000	1	2		1.72602096	-0.00515590
	51.5000	1	2		1.72503051	-0.00465192
	51.6000	1	2		1.72402204	-0.00500896
	51.7000	1	2		1.72303447	-0.00523385
	51.8000	1	2		1.72202353	-0.00524881
	51.9000	1	2		1.72103371	-0.00550805
	52.0000	1	2		1.72002851	-0.00576363
	52.1000	1	2		1.71903315	-0.00568347
	52.2000	1	2		1.71802990	-0.00590648
	52.3000	1	2		1.71703393	-0.00617935
	52.4000	1	2		1.71602750	-0.00602470
	52.5000	1	2		1.71503214	-0.00628714
	52.6000	1	2		1.71402480	-0.00634385
	52.7000	1	2		1.71302667	-0.00645252
	52.8000	1	2		1.71201922	-0.00665757
	52.9000	1	2		1.71103021	-0.00666459
	53.0000	1	2		1.71001201	-0.00689977
	53.1000	1	2		1.70902914	-0.00695010
	53.2000	1	2		1.70802661	-0.00704615
	53.3000	1	2		1.70703443	-0.00716689
	53.4000	1	2		1.70602309	-0.00737755
	53.5000	1	2		1.70503346	-0.00739250
	53.6000	1	2		1.70402653	-0.00762114
	53.7000	1	2		1.70302799	-0.00782195
	53.8000	1	2		1.70202597	-0.00784101
	53.9000	1	2		1.70103338	-0.00810470
	54.0000	1	2		1.70002593	-0.00819274
	54.1000	1	2		1.69902975	-0.00828257
	54.2000	1	2		1.69802681	-0.00842199
	54.3000	1	2		1.69703196	-0.00854073
	54.4000	1	2		1.69602031	-0.00875315
	54.5000	1	2		1.69502444	-0.00891071
	54.6000	1	2		1.69401904	-0.00906033
	54.7000	1	2		1.69302767	-0.00919235
	54.8000	1	2		1.69202227	-0.00929299
	54.9000	1	2		1.69102865	-0.00946372
	55.0000	1	2		1.69001813	-0.00955348
	55.1000	1	2		1.68903045	-0.00968742
	55.2000	1	2		1.68802403	-0.00986862
	55.3000	1	2		1.68703451	-0.01002032
	55.4000	1	2		1.68602030	-0.01014380
	55.5000	1	2		1.68503252	-0.01033035
	55.6000	1	2		1.68402425	-0.01045955
	55.7000	1	2		1.68302991	-0.01046881
	55.8000	1	2		1.68201857	-0.01075089
	55.9000	1	2		1.68102977	-0.01078562
	56.0000	1	2		1.68002468	-0.01102371
	56.1000	1	2		1.67903136	-0.01124724
	56.2000	1	2		1.67802351	-0.01147889
	56.3000	1	2		1.67703235	-0.01153779
	56.4000	1	2		1.67602725	-0.01166495
	56.5000	1	2		1.67502943	-0.01184710
	56.6000	1	2		1.67401820	-0.01196936
	56.7000	1	2		1.67303974	-0.01217359
	56.8000	1	2		1.67203249	-0.01233834
	56.9000	1	2		1.67103263	-0.01243841
	57.0000	1	2		1.67001534	-0.01267093
	57.1000	1	2		1.66903832	-0.01280160
	57.2000	1	2		1.66802974	-0.01294702
	57.3000	1	2		1.66704278	-0.01303103
	57.4000	1	2		1.66603534	-0.01323082
	57.5000	1	2		1.66504418	-0.01352850
	57.6000	1	2		1.66403929	-0.01351728
	57.7000	1	2		1.66304106	-0.01370456
	57.8000	1	2		1.66202603	-0.01390308
	57.9000	1	2		1.66105157	-0.01404160
	58.0000	1	2		1.66004535	-0.01419560
	58.1000	1	2		1.65904507	-0.01434734
	58.2000	1	2		1.65804039	-0.01463157
	58.3000	1	2		1.65705240	-0.01462338
	58.4000	1	2		1.65604045	-0.01480436
	58.5000	1	2		1.65505113	-0.01495668
	58.6000	1	2		1.65403836	-0.01511795
	58.7000	1	2		1.65305211	-0.01528355
	58.8000	1	2		1.65203934	-0.01550938
	58.9000	1	2		1.65105279	-0.01573103
	59.0000	1	2		1.65004503	-0.01582860
	59.1000	1	2		1.64905213	-0.01597345
	59.2000	1	2		1.64804109	-0.01625841
	59.3000	1	2		1.64704911	-0.01629518
	59.4000	1	2		1.64603818	-0.01637484
	59.5000	1	2		1.64505307	-0.01673600
	59.6000	1	2		1.64403927	-0.01689083
	59.7000	1	2		1.64304288	-0.01688668
	59.8000	1	2		1.64204117	-0.01718014
	59.9000	1	2		1.64104960	-0.01739856
	60.0000	1	2		1.64004174	-0.01746351
	60.1000	1	2		1.63905355	-0.01764313
	60.2000	1	2		1.63804241	-0.01788273
	60.3000	1	2		1.63705556	-0.01815776
	60.4000	1	2		1.63604442	-0.01824446
	60.5000	1	2		1.63505992	-0.01824717
	60.6000	1	2		1.63404550	-0.01869922
	60.7000	1	2		1.63305322	-0.01875240
	60.8000	1	2		1.63205161	-0.01868321
	60.9000	1	2		1.63104652	-0.01909179
	61.0000	1	2		1.63004060	-0.01942412
	61.1000	1	2		1.62905088	-0.01937222
	61.2000	1	2		1.62804384	-0.01940773
	61.3000	1	2		1.62705268	-0.02008313
	61.4000	1	2		1.62603673	-0.02000222
	61.5000	1	2		1.62504925	-0.01974373
	61.6000	1	2		1.62403894	-0.02059533
	61.7000	1	2		1.62304942	-0.02065598
	61.8000	1	2		1.62204443	-0.02016863
	61.9000	1	2		1.62105450	-0.02089315
	62.0000	1	2		1.62005022	-0.02134936
	62.1000	1	2		1.61905435	-0.02078463
	62.2000	1	2		1.61804116	-0.02139131
	62.3000	1	2		1.61705605	-0.02195136
	62.4000	1	2		1.61604501	-0.02152984
	62.5000	1	2		1.61505129	-0.02168145
	62.6000	1	2		1.61404313	-0.02219956
	62.7000	1	2		1.61304818	-0.02234143
	62.8000	1	2		1.61204698	-0.02215399
	62.9000	1	2		1.61100859	-0.02262625
	63.0000	1	2		1.61004611	-0.02318464
	63.1000	1	2		1.60905895	-0.02280925
	63.2000	1	2		1.60804843	-0.02297294
	63.3000	1	2		1.60705327	-0.02350878
	63.4000	1	2		1.60604623	-0.02351650
	63.5000	1	2		1.60505425	-0.02362546
	63.6000	1	2		1.60405131	-0.02412843
	63.7000	1	2		1.60305810	-0.02430900
	63.8000	1	2		1.60204328	-0.02428543
	63.9000	1	2		1.60105345	-0.02444875
	64.0000	1	2		1.60004446	-0.02481133
	64.1000	1	2		1.59905043	-0.02474451
	64.2000	1	2		1.59804309	-0.02493715
	64.3000	1	2		1.59705387	-0.02542716
	64.4000	1	2		1.59604284	-0.02552698
	64.5000	1	2		1.59504728	-0.02552684
	64.6000	1	2		1.59404013	-0.02580428
	64.7000	1	2		1.59305307	-0.02612862
	64.8000	1	2		1.59204532	-0.02622413
	64.9000	1	2		1.59105170	-0.02635602
	65.0000	1	2		1.59004117	-0.02663781
	65.1000	1	2		1.58904674	-0.02673349
	65.2000	1	2		1.58804564	-0.02689204
	65.3000	1	2		1.58705089	-0.02730186
	65.4000	1	2		1.58604129	-0.02735962
	65.5000	1	2		1.58505167	-0.02748636
	65.6000	1	2		1.58404443	-0.02774285
	65.7000	1	2		1.58304835	-0.02805696
	65.8000	1	2		1.58204090	-0.02809854
	65.9000	1	2		1.58104871	-0.02836646
	66.0000	1	2		1.58004270	-0.02861993
	66.1000	1	2		1.57905267	-0.02872844
	66.2000	1	2		1.57804296	-0.02890650
	66.3000	1	2		1.57705416	-0.02922555
	66.4000	1	2		1.57604016	-0.02943174
	66.5000	1	2		1.57504910	-0.02943033
	66.6000	1	2		1.57404288	-0.02965593
	66.7000	1	2		1.57305459	-0.02989341
	66.8000	1	2		1.57204120	-0.03006229
	66.9000	1	2		1.57105219	-0.03015870
	67.0000	1	2		1.57004597	-0.03055278
	67.1000	1	2		1.56905716	-0.03080665
	67.2000	1	2		1.56804767	-0.03088268
	67.3000	1	2		1.56705978	-0.03103044
	67.4000	1	2		1.56604342	-0.03139519
	67.5000	1	2		1.56505042	-0.03135020
	67.6000	1	2		1.56404594	-0.03162776
	67.7000	1	2		1.56305038	-0.03192123
	67.8000	1	2		1.56204672	-0.03221785
	67.9000	1	2		1.56105924	-0.03227691
	68.0000	1	2		1.56004882	-0.03258187
	68.1000	1	2		1.55905398	-0.03282998
	68.2000	1	2		1.55804888	-0.03292089
	68.3000	1	2		1.55705496	-0.03315013
	68.4000	1	2		1.55604946	-0.03344709
	68.5000	1	2		1.55505492	-0.03359057
	68.6000	1	2		1.55405249	-0.03383058
	68.7000	1	2		1.55305733	-0.03412362
	68.8000	1	2		1.55205183	-0.03434024
	68.9000	1	2		1.55105903	-0.03439697
	69.0000	1	2		1.55004933	-0.03464192
	69.1000	1	2		1.54905735	-0.03495595
	69.2000	1	2		1.54804846	-0.03501371
	69.3000	1	2		1.54706048	-0.03533131
	69.4000	1	2		1.54605559	-0.03570248
	69.5000	1	2		1.54507027	-0.03588561
	69.6000	1	2		1.54406487	-0.03617334
	69.7000	1	2		1.54307197	-0.03648154
	69.8000	1	2		1.54206309	-0.03661780
	69.9000	1	2		1.54107295	-0.03676338
	70.0000	1	2		1.54006243	-0.03691858
	70.1000	1	2		1.53907373	-0.03716678
	70.2000	1	2		1.53806259	-0.03729079
	70.3000	1	2		1.53706825	-0.03760342
	70.4000	1	2		1.53605804	-0.03787505
	70.5000	1	2		1.53506801	-0.03802249
	70.6000	1	2		1.53405974	-0.03823796
	70.7000	1	2		1.53306889	-0.03848730
	70.8000	1	2		1.53206799	-0.03875070
	70.9000	1	2		1.53107765	-0.03883376
	71.0000	1	2		1.53007143	-0.03915288
	71.1000	1	2		1.52907474	-0.03937884
	71.2000	1	2		1.52806115	-0.03967915
	71.3000	1	2		1.52706794	-0.03983269
	71.4000	1	2		1.52605844	-0.04018110
	71.5000	1	2		1.52506646	-0.04020800
	71.6000	1	2		1.52405635	-0.04040852
	71.7000	1	2		1.52306242	-0.04071814
	71.8000	1	2		1.52205917	-0.04096755
	71.9000	1	2		1.52107539	-0.04116314
	72.0000	1	2		1.52006077	-0.04139499
	72.1000	1	2		1.51906879	-0.04167626
	72.2000	1	2		1.51806021	-0.04193814
	72.3000	1	2		1.51707530	-0.04215851
	72.4000	1	2		1.51607041	-0.04231400
	72.5000	1	2		1.51507229	-0.04246168
	72.6000	1	2		1.51406730	-0.04271903
	72.7000	1	2		1.51307020	-0.04288995
	72.8000	1	2		1.51206059	-0.04326023
	72.9000	1	2		1.51107005	-0.04343189
	73.0000	1	2		1.51005697	-0.04370371
	73.1000	1	2		1.50907093	-0.04389740
	73.2000	1	2		1.50806471	-0.04405970
	73.3000	1	2		1.50707191	-0.04446839
	73.4000	1	2		1.50606651	-0.04450792
	73.5000	1	2		1.50507801	-0.04492463
	73.6000	1	2		1.50407169	-0.04511205
	73.7000	1	2		1.50307695	-0.04535450
	73.8000	1	2		1.50206909	-0.04564300
	73.9000	1	2		1.50107803	-0.04587600
	74.0000	1	2		1.50007017	-0.04613617
	74.1000	1	2		1.49907819	-0.04634033
	74.2000	1	2		1.49806849	-0.04650158
	74.3000	1	2		1.49707825	-0.04690325
	74.4000	1	2		1.49607275	-0.04723096
	74.5000	1	2		1.49507923	-0.04727309
	74.6000	1	2		1.49406687	-0.04770235
	74.7000	1	2		1.49307622	-0.04792953
	74.8000	1	2		1.49207440	-0.04805410
	74.9000	1	2		1.49108037	-0.04839076
	75.0000	1	2		1.49007887	-0.04865303
	75.1000	1	2		1.48907869	-0.04882036
	75.2000	1	2		1.48807360	-0.04919601
	75.3000	1	2		1.48707896	-0.04944883
	75.4000	1	2		1.48607335	-0.04972360
	75.5000	1	2		1.48508383	-0.04991330
	75.6000	1	2		1.48408120	-0.05018346
	75.7000	1	2		1.48308041	-0.05041289
	75.8000	1	2		1.48207460	-0.05066711
	75.9000	1	2		1.48108016	-0.05097018
	76.0000	1	2		1.48007455	-0.05115213
	76.1000	1	2		1.47907755	-0.05147397
	76.2000	1	2		1.47806929	-0.05187426
	76.3000	1	2		1.47707731	-0.05204319
	76.4000	1	2		1.47607672	-0.05228352
	76.5000	1	2		1.47507798	-0.05261869
	76.6000	1	2		1.47408180	-0.05279951
	76.7000	1	2		1.47308388	-0.05301136
	76.8000	1	2		1.47207643	-0.05338355
	76.9000	1	2		1.47107984	-0.05364527
	77.0000	1	2		1.47007321	-0.05389846
	77.1000	1	2		1.46908482	-0.05414871
	77.2000	1	2		1.46807040	-0.05452713
	77.3000	1	2		1.46708201	-0.05471685
	77.4000	1	2		1.46607005	-0.05484763
	77.5000	1	2		1.46508115	-0.05519738
	77.6000	1	2		1.46406991	-0.05552146
	77.7000	1	2		1.46307321	-0.05569256
	77.8000	1	2		1.46207468	-0.05607734
	77.9000	1	2		1.46107409	-0.05643104
	78.0000	1	2		1.46007228	-0.05665721
	78.1000	1	2		1.45908009	-0.05694813
	78.2000	1	2		1.45807254	-0.05723601
	78.3000	1	2		1.45708292	-0.05742345
	78.4000	1	2		1.45607148	-0.05774278
	78.5000	1	2		1.45508298	-0.05793945
	78.6000	1	2		1.45407850	-0.05834191
	78.7000	1	2		1.45308232	-0.05850534
	78.8000	1	2		1.45207323	-0.05890463
	78.9000	1	2		1.45108166	-0.05911485
	79.0000	1	2		1.45008057	-0.05937197
	79.1000	1	2		1.44907578	-0.05959644
	79.2000	1	2		1.44807376	-0.05994170
	79.3000	1	2		1.44708352	-0.06008860
	79.4000	1	2		1.44607116	-0.06050434
	79.5000	1	2		1.44508604	-0.06086727
	79.6000	1	2		1.44408914	-0.06102960
	79.7000	1	2		1.44308712	-0.06137811
	79.8000	1	2		1.44207824	-0.06171217
	79.9000	1	2		1.44108237	-0.06182261
	80.0000	1	2		1.44007523	-0.06214669
	80.1000	1	2		1.43908120	-0.06248349
	80.2000	1	2		1.43808133	-0.06295651
	80.3000	1	2		1.43708054	-0.06315473
	80.4000	1	2		1.43607442	-0.06349529
	80.5000	1	2		1.43508685	-0.06390867
	80.6000	1	2		1.43407131	-0.06414366
	80.7000	1	2		1.43308425	-0.06441677
	80.8000	1	2		1.43207495	-0.06470896
	80.9000	1	2		1.43108728	-0.06498211
	81.0000	1	2		1.43007409	-0.06522433
	81.1000	1	2		1.42907975	-0.06566089
	81.2000	1	2		1.42807415	-0.06606665
	81.3000	1	2		1.42708330	-0.06634455
	81.4000	1	2		1.42607411	-0.06661968
	81.5000	1	2		1.42508653	-0.06702002
	81.6000	1	2		1.42407355	-0.06719467
	81.7000	1	2		1.42308167	-0.06749969
	81.8000	1	2		1.42207146	-0.06796463
	81.9000	1	2		1.42107958	-0.06814278
	82.0000	1	2		1.42007305	-0.06845344
	82.1000	1	2		1.41908323	-0.06882430
	82.2000	1	2		1.41807731	-0.06916252
	82.3000	1	2		1.41708226	-0.06937516
	82.4000	1	2		1.41607830	-0.06967088
	82.5000	1	2		1.41508386	-0.06996270
	82.6000	1	2		1.41407794	-0.07026207
	82.7000	1	2		1.41308299	-0.07062455
	82.8000	1	2		1.41207616	-0.07103283
	82.9000	1	2		1.41108387	-0.07131043
	83.0000	1	2		1.41007683	-0.07149353
	83.1000	1	2		1.40908178	-0.07190449
	83.2000	1	2		1.40807382	-0.07217776
	83.3000	1	2		1.40708522	-0.07234622
	83.4000	1	2		1.40606978	-0.07282355
	83.5000	1	2		1.40508712	-0.07301869
	83.6000	1	2		1.40407548	-0.07329352
	83.7000	1	2		1.40308688	-0.07370626
	83.8000	1	2		1.40207584	-0.07409931
	83.9000	1	2		1.40108816	-0.07419196
	84.0000	1	2		1.40007856	-0.07433615
	84.1000	1	2		1.39908259	-0.07475593
	84.2000	1	2		1.39807104	-0.07507790
	84.3000	1	2		1.39708296	-0.07533375
	84.4000	1	2		1.39607151	-0.07571549
	84.5000	1	2		1.39508168	-0.07602370
	84.6000	1	2		1.39407536	-0.07633178
	84.7000	1	2		1.39307816	-0.07653653
	84.8000	1	2		1.39207112	-0.07699460
	84.9000	1	2		1.39108201	-0.07726028
	85.0000	1	2		1.39006944	-0.07753391
	85.1000	1	2		1.38908432	-0.07781695
	85.2000	1	2		1.38807646	-0.07823347
	85.3000	1	2		1.38708715	-0.07851445
	85.4000	1	2		1.38607304	-0.07889649
	85.5000	1	2		1.38508577	-0.07930787
	85.6000	1	2		1.38407576	-0.07962906
	85.7000	1	2		1.38308481	-0.07999365
	85.8000	1	2		1.38207439	-0.08031340
	85.9000	1	2		1.38108456	-0.08060398
	86.0000	1	2		1.38007373	-0.08105613
	86.1000	1	2		1.37908134	-0.08135858
	86.2000	1	2		1.37807225	-0.08176890
	86.3000	1	2		1.37708017	-0.08220857
	86.4000	1	2		1.37607282	-0.08262620
	86.5000	1	2		1.37508340	-0.08291051
	86.6000	1	2		1.37407800	-0.08331306
	86.7000	1	2		1.37308746	-0.08360828
	86.8000	1	2		1.37207868	-0.08411379
	86.9000	1	2		1.37109018	-0.08448752
	87.0000	1	2		1.37007700	-0.08487296
	87.1000	1	2		1.36909301	-0.08507053
	87.2000	1	2		1.36807798	-0.08556265
	87.3000	1	2		1.36708887	-0.08588907
	87.4000	1	2		1.36608060	-0.08629808
	87.5000	1	2		1.36508667	-0.08658971
	87.6000	1	2		1.36407605	-0.08702235
	87.7000	1	2		1.36308612	-0.08731889
	87.8000	1	2		1.36207272	-0.08785041
	87.9000	1	2		1.36108341	-0.08802317
	88.0000	1	2		1.36007422	-0.08849916
	88.1000	1	2		1.35909156	-0.08871725
	88.2000	1	2		1.35807530	-0.08917458
	88.3000	1	2		1.35708875	-0.08933645
	88.4000	1	2		1.35608038	-0.08974100
	88.5000	1	2		1.35508912	-0.08997544
	88.6000	1	2		1.35407921	-0.09045633
	88.7000	1	2		1.35308477	-0.09073377
	88.8000	1	2		1.35207886	-0.09107446
	88.9000	1	2		1.35108596	-0.09143249
	88.9960	1	2		1.35012113	-0.09193338
	89.0000	1	2		1.35007831	-0.09176912
	89.0010	1	2		1.35006775	-0.09175921
