# Supplementary material for: Hyaluronic Acid Enhances the Mechanical Properties of Tissue-Engineered Cartilage Constructs
Source: PLoS One. 2014 Dec 1;9(12):e113216. doi: 10.1371/journal.pone.0113216 (PMC4249877; doi:10.1371/journal.pone.0113216)
Supplement: Dataset S1 — Raw data from hydrogel constructs. Data on wet weight, dry weight, compressive modulus, DNA content, and GAG content are provided in a spreadsheet for all analysed hydrogel constructs. Additionally, raw data from mechanical compression tests (time, displacement, and load) are provided. (ZIP) [file pone.0113216.s004.zip › Data/Mechanical testing/Microtester/Day 1/G2 P5 M1 ramp.csv]

G2 P5 M1 12Dec2013
Notes	Time	Sequence	Block	Cycle	5800:Extension mm	5800:5N_Load_Cell N
Test Started : 12/12/2013 12:21:53 PM	4.0020	1	2		2.20218633	0.00011200
	4.0260	1	2		2.19969055	0.00064956
	4.1000	1	2		2.19847227	-0.00044130
	4.2000	1	2		2.19782707	-0.00017777
	4.3000	1	2		2.19693538	-0.00019325
	4.4000	1	2		2.19595088	-0.00046125
	4.5000	1	2		2.19497888	-0.00019751
	4.6000	1	2		2.19397082	-0.00022402
	4.7000	1	2		2.19298714	-0.00026830
	4.8000	1	2		2.19197969	-0.00015717
	4.9000	1	2		2.19098883	-0.00025903
	5.0000	1	2		2.18997565	-0.00026069
	5.1000	1	2		2.18898193	-0.00027046
	5.2000	1	2		2.18797919	-0.00018471
	5.3000	1	2		2.18698404	-0.00021767
	5.4000	1	2		2.18597761	-0.00014744
	5.5000	1	2		2.18498840	-0.00023768
	5.6000	1	2		2.18397726	-0.00010500
	5.7000	1	2		2.18298231	-0.00019452
	5.8000	1	2		2.18196851	-0.00024898
	5.9000	1	2		2.18097909	-0.00017953
	6.0000	1	2		2.17996201	-0.00025685
	6.1000	1	2		2.17898325	-0.00024362
	6.2000	1	2		2.17797621	-0.00018636
	6.3000	1	2		2.17698986	-0.00019572
	6.4000	1	2		2.17597176	-0.00016125
	6.5000	1	2		2.17498357	-0.00017593
	6.6000	1	2		2.17397346	-0.00023190
	6.7000	1	2		2.17298322	-0.00023813
	6.8000	1	2		2.17197024	-0.00022833
	6.9000	1	2		2.17099496	-0.00033841
	7.0000	1	2		2.16997993	-0.00012873
	7.1000	1	2		2.16898416	-0.00018891
	7.2000	1	2		2.16798327	-0.00022256
	7.3000	1	2		2.16698668	-0.00022773
	7.4000	1	2		2.16597902	-0.00029084
	7.5000	1	2		2.16499206	-0.00022404
	7.6000	1	2		2.16398564	-0.00012848
	7.7000	1	2		2.16298905	-0.00026663
	7.8000	1	2		2.16198119	-0.00029276
	7.9000	1	2		2.16098870	-0.00023095
	8.0000	1	2		2.15998309	-0.00017496
	8.1000	1	2		2.15898978	-0.00010894
	8.2000	1	2		2.15798151	-0.00033314
	8.3000	1	2		2.15699251	-0.00029139
	8.4000	1	2		2.15598608	-0.00011876
	8.5000	1	2		2.15498826	-0.00029576
	8.6000	1	2		2.15398081	-0.00030672
	8.7000	1	2		2.15299221	-0.00022573
	8.8000	1	2		2.15197657	-0.00027111
	8.9000	1	2		2.15098264	-0.00010557
	9.0000	1	2		2.14998278	-0.00020304
	9.1000	1	2		2.14899500	-0.00019579
	9.2000	1	2		2.14798263	-0.00029846
	9.3000	1	2		2.14698030	-0.00026505
	9.4000	1	2		2.14597490	-0.00017463
	9.5000	1	2		2.14498303	-0.00029432
	9.6000	1	2		2.14396923	-0.00012309
	9.7000	1	2		2.14298370	-0.00023338
	9.8000	1	2		2.14196580	-0.00010489
	9.9000	1	2		2.14097761	-0.00024230
	10.0000	1	2		2.13997283	-0.00015803
	10.1000	1	2		2.13898075	-0.00027294
	10.2000	1	2		2.13797350	-0.00012474
	10.3000	1	2		2.13698613	-0.00022274
	10.4000	1	2		2.13598135	-0.00018510
	10.5000	1	2		2.13498373	-0.00016917
	10.6000	1	2		2.13397587	-0.00013915
	10.7000	1	2		2.13299076	-0.00014781
	10.8000	1	2		2.13197184	-0.00019988
	10.9000	1	2		2.13097791	-0.00013581
	11.0000	1	2		2.12997087	-0.00023111
	11.1000	1	2		2.12898821	-0.00011289
	11.2000	1	2		2.12797236	-0.00014581
	11.3000	1	2		2.12698192	-0.00016034
	11.4000	1	2		2.12597447	-0.00014035
	11.5000	1	2		2.12498546	-0.00030903
	11.6000	1	2		2.12397453	-0.00018259
	11.7000	1	2		2.12298880	-0.00029254
	11.8000	1	2		2.12197910	-0.00019060
	11.9000	1	2		2.12099255	-0.00026151
	12.0000	1	2		2.11997916	-0.00028771
	12.1000	1	2		2.11899261	-0.00016320
	12.2000	1	2		2.11798598	-0.00023021
	12.3000	1	2		2.11698877	-0.00006015
	12.4000	1	2		2.11597969	-0.00021190
	12.5000	1	2		2.11498740	-0.00018765
	12.6000	1	2		2.11398323	-0.00022565
	12.7000	1	2		2.11298725	-0.00020684
	12.8000	1	2		2.11198329	-0.00038670
	12.9000	1	2		2.11099407	-0.00009566
	13.0000	1	2		2.10998130	-0.00017399
	13.1000	1	2		2.10899331	-0.00024825
	13.2000	1	2		2.10798156	-0.00019183
	13.3000	1	2		2.10698538	-0.00024006
	13.4000	1	2		2.10598224	-0.00033375
	13.5000	1	2		2.10499548	-0.00031899
	13.6000	1	2		2.10398352	-0.00022035
	13.7000	1	2		2.10299288	-0.00013732
	13.8000	1	2		2.10197867	-0.00013968
	13.9000	1	2		2.10099191	-0.00015590
	14.0000	1	2		2.09999143	-0.00018368
	14.1000	1	2		2.09899791	-0.00022827
	14.2000	1	2		2.09797489	-0.00027340
	14.3000	1	2		2.09698834	-0.00032614
	14.4000	1	2		2.09598130	-0.00030961
	14.5000	1	2		2.09499004	-0.00022444
	14.6000	1	2		2.09398218	-0.00027310
	14.7000	1	2		2.09299379	-0.00018863
	14.8000	1	2		2.09198470	-0.00019212
	14.9000	1	2		2.09099282	-0.00024021
	15.0000	1	2		2.08999050	-0.00034931
	15.1000	1	2		2.08899227	-0.00028193
	15.2000	1	2		2.08797642	-0.00027964
	15.3000	1	2		2.08698741	-0.00033038
	15.4000	1	2		2.08597935	-0.00024771
	15.5000	1	2		2.08499423	-0.00016651
	15.6000	1	2		2.08398596	-0.00021152
	15.7000	1	2		2.08299327	-0.00024044
	15.8000	1	2		2.08197762	-0.00017590
	15.9000	1	2		2.08098287	-0.00012578
	16.0000	1	2		2.07998075	-0.00030525
	16.1000	1	2		2.07899400	-0.00027709
	16.2000	1	2		2.07797651	-0.00022285
	16.3000	1	2		2.07699426	-0.00031109
	16.4000	1	2		2.07598128	-0.00038077
	16.5000	1	2		2.07499535	-0.00038891
	16.6000	1	2		2.07398687	-0.00021153
	16.7000	1	2		2.07299397	-0.00039029
	16.8000	1	2		2.07199001	-0.00039636
	16.9000	1	2		2.07099280	-0.00029919
	17.0000	1	2		2.06998248	-0.00032262
	17.1000	1	2		2.06899450	-0.00035360
	17.2000	1	2		2.06798234	-0.00027235
	17.3000	1	2		2.06699108	-0.00035341
	17.4000	1	2		2.06598650	-0.00038960
	17.5000	1	2		2.06499359	-0.00024645
	17.6000	1	2		2.06399106	-0.00030188
	17.7000	1	2		2.06300000	-0.00036259
	17.8000	1	2		2.06199112	-0.00035080
	17.9000	1	2		2.06099802	-0.00041252
	18.0000	1	2		2.05999057	-0.00037144
	18.1000	1	2		2.05899172	-0.00033483
	18.2000	1	2		2.05798673	-0.00021031
	18.3000	1	2		2.05699957	-0.00033462
	18.4000	1	2		2.05599089	-0.00042409
	18.5000	1	2		2.05499307	-0.00030389
	18.6000	1	2		2.05398931	-0.00030618
	18.7000	1	2		2.05299702	-0.00020635
	18.8000	1	2		2.05198875	-0.00031929
	18.9000	1	2		2.05099257	-0.00028092
	19.0000	1	2		2.04999639	-0.00022181
	19.1000	1	2		2.04899366	-0.00037060
	19.2000	1	2		2.04798723	-0.00037015
	19.3000	1	2		2.04699249	-0.00027365
	19.4000	1	2		2.04599364	-0.00046724
	19.5000	1	2		2.04499542	-0.00037191
	19.6000	1	2		2.04399043	-0.00032684
	19.7000	1	2		2.04299425	-0.00020194
	19.8000	1	2		2.04196098	-0.00031505
	19.9000	1	2		2.04099390	-0.00033927
	20.0000	1	2		2.03999485	-0.00033075
	20.1000	1	2		2.03899539	-0.00039726
	20.2000	1	2		2.03799040	-0.00037476
	20.3000	1	2		2.03699422	-0.00024452
	20.4000	1	2		2.03598718	-0.00031359
	20.5000	1	2		2.03499981	-0.00031200
	20.6000	1	2		2.03398171	-0.00036077
	20.7000	1	2		2.03299393	-0.00021847
	20.8000	1	2		2.03198955	-0.00042341
	20.9000	1	2		2.03099665	-0.00032964
	21.0000	1	2		2.02998428	-0.00034053
	21.1000	1	2		2.02900368	-0.00043287
	21.2000	1	2		2.02798455	-0.00031972
	21.3000	1	2		2.02699964	-0.00043566
	21.4000	1	2		2.02598748	-0.00027932
	21.5000	1	2		2.02499294	-0.00038165
	21.6000	1	2		2.02398876	-0.00039724
	21.7000	1	2		2.02299504	-0.00047542
	21.8000	1	2		2.02198985	-0.00054648
	21.9000	1	2		2.02100023	-0.00037620
	22.0000	1	2		2.01999790	-0.00049520
	22.1000	1	2		2.01900705	-0.00042479
	22.2000	1	2		2.01799693	-0.00032290
	22.3000	1	2		2.01699768	-0.00049840
	22.4000	1	2		2.01598736	-0.00051850
	22.5000	1	2		2.01499426	-0.00042445
	22.6000	1	2		2.01399582	-0.00049478
	22.7000	1	2		2.01300190	-0.00060514
	22.8000	1	2		2.01199650	-0.00044112
	22.9000	1	2		2.01100155	-0.00041976
	23.0000	1	2		2.00999738	-0.00057830
	23.1000	1	2		2.00900079	-0.00036268
	23.2000	1	2		2.00799313	-0.00049722
	23.3000	1	2		2.00699941	-0.00051676
	23.4000	1	2		2.00599360	-0.00054858
	23.5000	1	2		2.00499865	-0.00053076
	23.6000	1	2		2.00399653	-0.00047645
	23.7000	1	2		2.00300117	-0.00053362
	23.8000	1	2		2.00199474	-0.00047319
	23.9000	1	2		2.00100102	-0.00061451
	24.0000	1	2		1.99999357	-0.00043703
	24.1000	1	2		1.99900252	-0.00049048
	24.2000	1	2		1.99799753	-0.00057611
	24.3000	1	2		1.99700073	-0.00056820
	24.4000	1	2		1.99599246	-0.00053657
	24.5000	1	2		1.99500079	-0.00054942
	24.6000	1	2		1.99398863	-0.00051650
	24.7000	1	2		1.99300024	-0.00045461
	24.8000	1	2		1.99199668	-0.00053067
	24.9000	1	2		1.99099743	-0.00046358
	25.0000	1	2		1.98998547	-0.00051656
	25.1000	1	2		1.98900076	-0.00052341
	25.2000	1	2		1.98800008	-0.00060692
	25.3000	1	2		1.98700902	-0.00055391
	25.4000	1	2		1.98599727	-0.00052052
	25.5000	1	2		1.98499617	-0.00053870
	25.6000	1	2		1.98398872	-0.00053807
	25.7000	1	2		1.98300340	-0.00048540
	25.8000	1	2		1.98199124	-0.00055576
	25.9000	1	2		1.98100469	-0.00064968
	26.0000	1	2		1.97999396	-0.00052778
	26.1000	1	2		1.97900434	-0.00050005
	26.2000	1	2		1.97799074	-0.00047348
	26.3000	1	2		1.97699723	-0.00049743
	26.4000	1	2		1.97599121	-0.00044091
	26.5000	1	2		1.97499872	-0.00049622
	26.6000	1	2		1.97399373	-0.00048395
	26.7000	1	2		1.97300021	-0.00046732
	26.8000	1	2		1.97199625	-0.00048778
	26.9000	1	2		1.97100417	-0.00052629
	27.0000	1	2		1.96999508	-0.00041987
	27.1000	1	2		1.96900115	-0.00048332
	27.2000	1	2		1.96799821	-0.00047122
	27.3000	1	2		1.96700777	-0.00046614
	27.4000	1	2		1.96599233	-0.00050720
	27.5000	1	2		1.96500373	-0.00050270
	27.6000	1	2		1.96399116	-0.00042909
	27.7000	1	2		1.96300461	-0.00045038
	27.8000	1	2		1.96199777	-0.00043930
	27.9000	1	2		1.96100241	-0.00039195
	28.0000	1	2		1.95999292	-0.00045728
	28.1000	1	2		1.95900534	-0.00056476
	28.2000	1	2		1.95799236	-0.00046598
	28.3000	1	2		1.95700151	-0.00040793
	28.4000	1	2		1.95599365	-0.00061378
	28.5000	1	2		1.95500198	-0.00057249
	28.6000	1	2		1.95399125	-0.00038993
	28.7000	1	2		1.95300675	-0.00042372
	28.8000	1	2		1.95200032	-0.00028126
	28.9000	1	2		1.95101173	-0.00029897
	29.0000	1	2		1.94999608	-0.00043544
	29.1000	1	2		1.94900256	-0.00046343
	29.2000	1	2		1.94800475	-0.00044368
	29.3000	1	2		1.94700979	-0.00056893
	29.4000	1	2		1.94599558	-0.00052060
	29.5000	1	2		1.94500985	-0.00047338
	29.6000	1	2		1.94400322	-0.00044536
	29.7000	1	2		1.94301155	-0.00040188
	29.8000	1	2		1.94200185	-0.00047829
	29.9000	1	2		1.94100772	-0.00052017
	30.0000	1	2		1.94000007	-0.00046872
	30.1000	1	2		1.93900962	-0.00059518
	30.2000	1	2		1.93799787	-0.00065235
	30.3000	1	2		1.93701419	-0.00049834
	30.4000	1	2		1.93600613	-0.00057092
	30.5000	1	2		1.93500523	-0.00054990
	30.6000	1	2		1.93400209	-0.00045262
	30.7000	1	2		1.93300570	-0.00054126
	30.8000	1	2		1.93200010	-0.00058861
	30.9000	1	2		1.93100699	-0.00052770
	31.0000	1	2		1.92999360	-0.00042703
	31.1000	1	2		1.92901811	-0.00052399
	31.2000	1	2		1.92800145	-0.00055950
	31.3000	1	2		1.92701203	-0.00045225
	31.4000	1	2		1.92600150	-0.00052599
	31.5000	1	2		1.92500942	-0.00055455
	31.6000	1	2		1.92400054	-0.00058353
	31.7000	1	2		1.92300661	-0.00060488
	31.8000	1	2		1.92200511	-0.00058815
	31.9000	1	2		1.92100893	-0.00066238
	32.0000	1	2		1.92000271	-0.00056270
	32.1000	1	2		1.91900878	-0.00053940
	32.2000	1	2		1.91800113	-0.00056025
	32.3000	1	2		1.91701027	-0.00055205
	32.4000	1	2		1.91599832	-0.00054478
	32.5000	1	2		1.91501218	-0.00063482
	32.6000	1	2		1.91400002	-0.00066153
	32.7000	1	2		1.91300752	-0.00058845
	32.8000	1	2		1.91200233	-0.00063501
	32.9000	1	2		1.91101004	-0.00057979
	33.0000	1	2		1.90999809	-0.00074389
	33.1000	1	2		1.90900723	-0.00063234
	33.2000	1	2		1.90799978	-0.00060784
	33.3000	1	2		1.90700955	-0.00067947
	33.4000	1	2		1.90599964	-0.00063235
	33.5000	1	2		1.90500592	-0.00055213
	33.6000	1	2		1.90399847	-0.00072850
	33.7000	1	2		1.90301253	-0.00076824
	33.8000	1	2		1.90199976	-0.00065148
	33.9000	1	2		1.90101013	-0.00053361
	34.0000	1	2		1.90000637	-0.00074634
	34.1000	1	2		1.89901265	-0.00082756
	34.2000	1	2		1.89800602	-0.00058081
	34.3000	1	2		1.89700697	-0.00084651
	34.4000	1	2		1.89599932	-0.00070592
	34.5000	1	2		1.89500970	-0.00062407
	34.6000	1	2		1.89399938	-0.00070420
	34.7000	1	2		1.89300607	-0.00070210
	34.8000	1	2		1.89200436	-0.00067454
	34.9000	1	2		1.89100449	-0.00066123
	35.0000	1	2		1.88999847	-0.00073048
	35.1000	1	2		1.88900906	-0.00069564
	35.2000	1	2		1.88800734	-0.00080039
	35.3000	1	2		1.88701506	-0.00076212
	35.4000	1	2		1.88601457	-0.00068943
	35.5000	1	2		1.88501819	-0.00073240
	35.6000	1	2		1.88400316	-0.00082619
	35.7000	1	2		1.88301169	-0.00073263
	35.8000	1	2		1.88199646	-0.00066712
	35.9000	1	2		1.88100991	-0.00082731
	36.0000	1	2		1.88000307	-0.00081945
	36.1000	1	2		1.87901365	-0.00076010
	36.2000	1	2		1.87800293	-0.00076517
	36.3000	1	2		1.87701207	-0.00091179
	36.4000	1	2		1.87600196	-0.00079580
	36.5000	1	2		1.87501295	-0.00075302
	36.6000	1	2		1.87400305	-0.00083668
	36.7000	1	2		1.87300953	-0.00087087
	36.8000	1	2		1.87200208	-0.00079128
	36.9000	1	2		1.87101287	-0.00086104
	37.0000	1	2		1.87000378	-0.00091968
	37.1000	1	2		1.86901170	-0.00077784
	37.2000	1	2		1.86800384	-0.00071866
	37.3000	1	2		1.86701114	-0.00082824
	37.4000	1	2		1.86600185	-0.00094515
	37.5000	1	2		1.86500383	-0.00081030
	37.6000	1	2		1.86399638	-0.00087607
	37.7000	1	2		1.86300532	-0.00100505
	37.8000	1	2		1.86199787	-0.00088715
	37.9000	1	2		1.86100538	-0.00073789
	38.0000	1	2		1.85999465	-0.00096034
	38.1000	1	2		1.85901302	-0.00092031
	38.2000	1	2		1.85799983	-0.00095471
	38.3000	1	2		1.85701738	-0.00093990
	38.4000	1	2		1.85601116	-0.00099744
	38.5000	1	2		1.85501826	-0.00108610
	38.6000	1	2		1.85401511	-0.00095454
	38.7000	1	2		1.85302119	-0.00104966
	38.8000	1	2		1.85200390	-0.00106167
	38.9000	1	2		1.85101674	-0.00105315
	39.0000	1	2		1.85000949	-0.00105476
	39.1000	1	2		1.84901700	-0.00116716
	39.2000	1	2		1.84800832	-0.00124019
	39.3000	1	2		1.84701030	-0.00105781
	39.4000	1	2		1.84600572	-0.00110270
	39.5000	1	2		1.84501528	-0.00136653
	39.6000	1	2		1.84400824	-0.00120108
	39.7000	1	2		1.84301616	-0.00116695
	39.8000	1	2		1.84200277	-0.00130195
	39.9000	1	2		1.84101622	-0.00129325
	40.0000	1	2		1.84000979	-0.00130940
	40.1000	1	2		1.83901525	-0.00131458
	40.2000	1	2		1.83801169	-0.00142612
	40.3000	1	2		1.83702084	-0.00145018
	40.4000	1	2		1.83601339	-0.00137539
	40.5000	1	2		1.83502111	-0.00142685
	40.6000	1	2		1.83401714	-0.00148562
	40.7000	1	2		1.83301399	-0.00149789
	40.8000	1	2		1.83200368	-0.00153032
	40.9000	1	2		1.83102020	-0.00173066
	41.0000	1	2		1.83000763	-0.00170282
	41.1000	1	2		1.82901596	-0.00173321
	41.2000	1	2		1.82800502	-0.00183648
	41.3000	1	2		1.82702032	-0.00182622
	41.4000	1	2		1.82600570	-0.00186426
	41.5000	1	2		1.82501833	-0.00184408
	41.6000	1	2		1.82401641	-0.00186678
	41.7000	1	2		1.82301941	-0.00206494
	41.8000	1	2		1.82202426	-0.00201955
	41.9000	1	2		1.82102132	-0.00213776
	42.0000	1	2		1.82001940	-0.00213817
	42.1000	1	2		1.81902896	-0.00215597
	42.2000	1	2		1.81802069	-0.00224443
	42.3000	1	2		1.81701816	-0.00220295
	42.4000	1	2		1.81601112	-0.00232965
	42.5000	1	2		1.81501535	-0.00250566
	42.6000	1	2		1.81400175	-0.00251388
	42.7000	1	2		1.81301602	-0.00245891
	42.8000	1	2		1.81200488	-0.00258774
	42.9000	1	2		1.81102510	-0.00263691
	43.0000	1	2		1.81000207	-0.00276422
	43.1000	1	2		1.80902393	-0.00282676
	43.2000	1	2		1.80801709	-0.00289329
	43.3000	1	2		1.80701825	-0.00307275
	43.4000	1	2		1.80601162	-0.00304467
	43.5000	1	2		1.80501564	-0.00316052
	43.6000	1	2		1.80401885	-0.00321900
	43.7000	1	2		1.80301919	-0.00326838
	43.8000	1	2		1.80201051	-0.00325599
	43.9000	1	2		1.80102273	-0.00341584
	44.0000	1	2		1.80002245	-0.00358168
	44.1000	1	2		1.79902443	-0.00355483
	44.2000	1	2		1.79801390	-0.00358361
	44.3000	1	2		1.79701895	-0.00382459
	44.4000	1	2		1.79601827	-0.00385025
	44.5000	1	2		1.79501983	-0.00399047
	44.6000	1	2		1.79400644	-0.00397366
	44.7000	1	2		1.79302235	-0.00405437
	44.8000	1	2		1.79201347	-0.00404201
	44.9000	1	2		1.79102159	-0.00427683
	45.0000	1	2		1.79000472	-0.00439944
	45.1000	1	2		1.78902022	-0.00443980
	45.2000	1	2		1.78802096	-0.00460312
	45.3000	1	2		1.78702027	-0.00458825
	45.4000	1	2		1.78601651	-0.00468124
	45.5000	1	2		1.78502320	-0.00483756
	45.6000	1	2		1.78402129	-0.00495902
	45.7000	1	2		1.78302285	-0.00498038
	45.8000	1	2		1.78201335	-0.00514355
	45.9000	1	2		1.78103172	-0.00522761
	46.0000	1	2		1.78001300	-0.00540810
	46.1000	1	2		1.77901928	-0.00539886
	46.2000	1	2		1.77801224	-0.00551820
	46.3000	1	2		1.77701504	-0.00561020
	46.4000	1	2		1.77601599	-0.00571043
	46.5000	1	2		1.77502104	-0.00579172
	46.6000	1	2		1.77400724	-0.00596756
	46.7000	1	2		1.77301803	-0.00609912
	46.8000	1	2		1.77202328	-0.00613197
	46.9000	1	2		1.77102915	-0.00641176
	47.0000	1	2		1.77002580	-0.00639921
	47.1000	1	2		1.76902839	-0.00634717
	47.2000	1	2		1.76802340	-0.00647093
	47.3000	1	2		1.76703029	-0.00674495
	47.4000	1	2		1.76602735	-0.00683331
	47.5000	1	2		1.76502421	-0.00687263
	47.6000	1	2		1.76401532	-0.00710788
	47.7000	1	2		1.76302099	-0.00717246
	47.8000	1	2		1.76201354	-0.00724030
	47.9000	1	2		1.76102289	-0.00742240
	48.0000	1	2		1.76000909	-0.00749921
	48.1000	1	2		1.75901619	-0.00765825
	48.2000	1	2		1.75801017	-0.00769347
	48.3000	1	2		1.75702403	-0.00794904
	48.4000	1	2		1.75601556	-0.00801675
	48.5000	1	2		1.75502245	-0.00811001
	48.6000	1	2		1.75401787	-0.00828049
	48.7000	1	2		1.75302518	-0.00832980
	48.8000	1	2		1.75201814	-0.00838906
	48.9000	1	2		1.75102687	-0.00867872
	49.0000	1	2		1.75001205	-0.00865711
	49.1000	1	2		1.74902304	-0.00895451
	49.2000	1	2		1.74801416	-0.00903721
	49.3000	1	2		1.74702351	-0.00920274
	49.4000	1	2		1.74601053	-0.00931346
	49.5000	1	2		1.74502357	-0.00942954
	49.6000	1	2		1.74400506	-0.00951943
	49.7000	1	2		1.74301564	-0.00963385
	49.8000	1	2		1.74201577	-0.00975573
	49.9000	1	2		1.74101918	-0.00994419
	50.0000	1	2		1.74001747	-0.01018790
	50.1000	1	2		1.73902866	-0.01020805
	50.2000	1	2		1.73801978	-0.01038005
	50.3000	1	2		1.73703487	-0.01051501
	50.4000	1	2		1.73602025	-0.01060130
	50.5000	1	2		1.73502673	-0.01073266
	50.6000	1	2		1.73402010	-0.01089992
	50.7000	1	2		1.73302597	-0.01105209
	50.8000	1	2		1.73201832	-0.01125838
	50.9000	1	2		1.73102378	-0.01140608
	51.0000	1	2		1.73000977	-0.01154719
	51.1000	1	2		1.72902056	-0.01153904
	51.2000	1	2		1.72801536	-0.01170493
	51.3000	1	2		1.72701734	-0.01195276
	51.4000	1	2		1.72601379	-0.01198046
	51.5000	1	2		1.72501883	-0.01215367
	51.6000	1	2		1.72401897	-0.01240344
	51.7000	1	2		1.72301869	-0.01256740
	51.8000	1	2		1.72202333	-0.01269351
	51.9000	1	2		1.72102694	-0.01287280
	52.0000	1	2		1.72002113	-0.01293379
	52.1000	1	2		1.71902782	-0.01311193
	52.2000	1	2		1.71803164	-0.01314254
	52.3000	1	2		1.71703618	-0.01340630
	52.4000	1	2		1.71601828	-0.01364520
	52.5000	1	2		1.71502804	-0.01367411
	52.6000	1	2		1.71401803	-0.01388096
	52.7000	1	2		1.71300813	-0.01413882
	52.8000	1	2		1.71202598	-0.01421466
	52.9000	1	2		1.71103083	-0.01426471
	53.0000	1	2		1.71001825	-0.01443734
	53.1000	1	2		1.70903130	-0.01479122
	53.2000	1	2		1.70802682	-0.01483351
	53.3000	1	2		1.70702951	-0.01506575
	53.4000	1	2		1.70602800	-0.01539887
	53.5000	1	2		1.70503561	-0.01519174
	53.6000	1	2		1.70402427	-0.01552198
	53.7000	1	2		1.70303342	-0.01567728
	53.8000	1	2		1.70202218	-0.01572784
	53.9000	1	2		1.70103963	-0.01604812
	54.0000	1	2		1.70001896	-0.01632578
	54.1000	1	2		1.69903856	-0.01632375
	54.2000	1	2		1.69802015	-0.01658429
	54.3000	1	2		1.69703237	-0.01683860
	54.4000	1	2		1.69602379	-0.01691756
	54.5000	1	2		1.69502741	-0.01701809
	54.6000	1	2		1.69402539	-0.01726312
	54.7000	1	2		1.69304130	-0.01729626
	54.8000	1	2		1.69202698	-0.01754074
	54.9000	1	2		1.69103039	-0.01782863
	55.0000	1	2		1.69003524	-0.01807524
	55.1000	1	2		1.68903261	-0.01821492
	55.2000	1	2		1.68801880	-0.01836657
	55.3000	1	2		1.68703082	-0.01865869
	55.4000	1	2		1.68602030	-0.01876859
	55.5000	1	2		1.68503447	-0.01889212
	55.6000	1	2		1.68403081	-0.01909492
	55.7000	1	2		1.68303647	-0.01927797
	55.8000	1	2		1.68202390	-0.01926428
	55.9000	1	2		1.68103510	-0.01960935
	56.0000	1	2		1.68002939	-0.01980261
	56.1000	1	2		1.67903188	-0.02001201
	56.2000	1	2		1.67802433	-0.01998364
	56.3000	1	2		1.67703573	-0.02033774
	56.4000	1	2		1.67603248	-0.02046926
	56.5000	1	2		1.67502616	-0.02069787
	56.6000	1	2		1.67401901	-0.02105799
	56.7000	1	2		1.67303021	-0.02116624
	56.8000	1	2		1.67202082	-0.02129455
	56.9000	1	2		1.67103027	-0.02144240
	57.0000	1	2		1.67001432	-0.02170557
	57.1000	1	2		1.66903105	-0.02174172
	57.2000	1	2		1.66802718	-0.02193106
	57.3000	1	2		1.66703172	-0.02216496
	57.4000	1	2		1.66602151	-0.02234640
	57.5000	1	2		1.66503905	-0.02250940
	57.6000	1	2		1.66402443	-0.02275093
	57.7000	1	2		1.66303450	-0.02301774
	57.8000	1	2		1.66202511	-0.02309502
	57.9000	1	2		1.66104583	-0.02327505
	58.0000	1	2		1.66003726	-0.02343988
	58.1000	1	2		1.65904036	-0.02363802
	58.2000	1	2		1.65803301	-0.02386282
	58.3000	1	2		1.65704267	-0.02425162
	58.4000	1	2		1.65603235	-0.02428334
	58.5000	1	2		1.65504468	-0.02432398
	58.6000	1	2		1.65403866	-0.02472078
	58.7000	1	2		1.65304556	-0.02477772
	58.8000	1	2		1.65203821	-0.02509250
	58.9000	1	2		1.65105238	-0.02522318
	59.0000	1	2		1.65003601	-0.02552088
	59.1000	1	2		1.64904608	-0.02571917
	59.2000	1	2		1.64804171	-0.02588075
	59.3000	1	2		1.64704225	-0.02609996
	59.4000	1	2		1.64603296	-0.02631097
	59.5000	1	2		1.64504344	-0.02650310
	59.6000	1	2		1.64403691	-0.02664791
	59.7000	1	2		1.64304155	-0.02695436
	59.8000	1	2		1.64203738	-0.02707957
	59.9000	1	2		1.64104735	-0.02734860
	60.0000	1	2		1.64004236	-0.02756034
	60.1000	1	2		1.63904986	-0.02778154
	60.2000	1	2		1.63804190	-0.02796239
	60.3000	1	2		1.63704962	-0.02799967
	60.4000	1	2		1.63604370	-0.02835338
	60.5000	1	2		1.63505367	-0.02844170
	60.6000	1	2		1.63404448	-0.02863218
	60.7000	1	2		1.63304984	-0.02897218
	60.8000	1	2		1.63204290	-0.02931609
	60.9000	1	2		1.63104897	-0.02933432
	61.0000	1	2		1.63003937	-0.02965248
	61.1000	1	2		1.62904944	-0.02986537
	61.2000	1	2		1.62804036	-0.03001485
	61.3000	1	2		1.62704459	-0.03023128
	61.4000	1	2		1.62603498	-0.03046949
	61.5000	1	2		1.62505417	-0.03069457
	61.6000	1	2		1.62404478	-0.03097271
	61.7000	1	2		1.62305382	-0.03117278
	61.8000	1	2		1.62204268	-0.03142868
	61.9000	1	2		1.62105695	-0.03157408
	62.0000	1	2		1.62005053	-0.03171092
	62.1000	1	2		1.61905496	-0.03192792
	62.2000	1	2		1.61804711	-0.03222586
	62.3000	1	2		1.61705502	-0.03242601
	62.4000	1	2		1.61604716	-0.03272210
	62.5000	1	2		1.61504832	-0.03293966
	62.6000	1	2		1.61403708	-0.03323867
	62.7000	1	2		1.61305760	-0.03349584
	62.8000	1	2		1.61204841	-0.03367227
	62.9000	1	2		1.61105377	-0.03386645
	63.0000	1	2		1.61005001	-0.03405879
	63.1000	1	2		1.60905331	-0.03430900
	63.2000	1	2		1.60804587	-0.03447247
	63.3000	1	2		1.60704876	-0.03482055
	63.4000	1	2		1.60604367	-0.03495685
	63.5000	1	2		1.60505569	-0.03521861
	63.6000	1	2		1.60405223	-0.03538217
	63.7000	1	2		1.60305779	-0.03570083
	63.8000	1	2		1.60205076	-0.03585519
	63.9000	1	2		1.60106134	-0.03607881
	64.0000	1	2		1.60005133	-0.03630009
	64.1000	1	2		1.59905371	-0.03661248
	64.2000	1	2		1.59804155	-0.03673191
	64.3000	1	2		1.59705480	-0.03715894
	64.4000	1	2		1.59604919	-0.03729247
	64.5000	1	2		1.59505475	-0.03748656
	64.6000	1	2		1.59405069	-0.03763237
	64.7000	1	2		1.59305973	-0.03781016
	64.8000	1	2		1.59204634	-0.03805415
	64.9000	1	2		1.59105221	-0.03832410
	65.0000	1	2		1.59003923	-0.03857267
	65.1000	1	2		1.58905319	-0.03873068
	65.2000	1	2		1.58804933	-0.03899936
	65.3000	1	2		1.58705489	-0.03915940
	65.4000	1	2		1.58604437	-0.03943524
	65.5000	1	2		1.58505771	-0.03955562
	65.6000	1	2		1.58404473	-0.03980672
	65.7000	1	2		1.58305091	-0.04010344
	65.8000	1	2		1.58204797	-0.04036875
	65.9000	1	2		1.58105875	-0.04059386
	66.0000	1	2		1.58004946	-0.04088425
	66.1000	1	2		1.57905779	-0.04102242
	66.2000	1	2		1.57805413	-0.04117851
	66.3000	1	2		1.57705447	-0.04148959
	66.4000	1	2		1.57604149	-0.04190268
	66.5000	1	2		1.57504889	-0.04207458
	66.6000	1	2		1.57404892	-0.04237495
	66.7000	1	2		1.57305786	-0.04260595
	66.8000	1	2		1.57204960	-0.04297093
	66.9000	1	2		1.57105854	-0.04326320
	67.0000	1	2		1.57005181	-0.04338863
	67.1000	1	2		1.56906116	-0.04362165
	67.2000	1	2		1.56804982	-0.04391291
	67.3000	1	2		1.56706081	-0.04408245
	67.4000	1	2		1.56605613	-0.04450087
	67.5000	1	2		1.56506128	-0.04463974
	67.6000	1	2		1.56405260	-0.04488908
	67.7000	1	2		1.56306205	-0.04525267
	67.8000	1	2		1.56205245	-0.04554605
	67.9000	1	2		1.56105535	-0.04573905
	68.0000	1	2		1.56005098	-0.04595456
	68.1000	1	2		1.55906330	-0.04635412
	68.2000	1	2		1.55805032	-0.04644443
	68.3000	1	2		1.55705629	-0.04678257
	68.4000	1	2		1.55605591	-0.04696250
	68.5000	1	2		1.55506588	-0.04742129
	68.6000	1	2		1.55405146	-0.04762379
	68.7000	1	2		1.55305887	-0.04780417
	68.8000	1	2		1.55205562	-0.04806373
	68.9000	1	2		1.55105893	-0.04845168
	69.0000	1	2		1.55005721	-0.04856931
	69.1000	1	2		1.54906134	-0.04883409
	69.2000	1	2		1.54805522	-0.04918387
	69.3000	1	2		1.54706089	-0.04941316
	69.4000	1	2		1.54605416	-0.04957433
	69.5000	1	2		1.54506546	-0.04982862
	69.6000	1	2		1.54406805	-0.05021764
	69.7000	1	2		1.54307453	-0.05028190
	69.8000	1	2		1.54206032	-0.05062222
	69.9000	1	2		1.54107059	-0.05084656
	70.0000	1	2		1.54005526	-0.05111899
	70.1000	1	2		1.53906533	-0.05131008
	70.2000	1	2		1.53806474	-0.05163778
	70.3000	1	2		1.53707338	-0.05188578
	70.4000	1	2		1.53607064	-0.05202047
	70.5000	1	2		1.53507344	-0.05237072
	70.6000	1	2		1.53407060	-0.05266992
	70.7000	1	2		1.53307001	-0.05284959
	70.8000	1	2		1.53206666	-0.05324235
	70.9000	1	2		1.53107058	-0.05353624
	71.0000	1	2		1.53006221	-0.05375641
	71.1000	1	2		1.52907843	-0.05391256
	71.2000	1	2		1.52806309	-0.05422618
	71.3000	1	2		1.52707808	-0.05449945
	71.4000	1	2		1.52605823	-0.05468670
	71.5000	1	2		1.52506974	-0.05495538
	71.6000	1	2		1.52405850	-0.05524965
	71.7000	1	2		1.52307430	-0.05565635
	71.8000	1	2		1.52206839	-0.05583882
	71.9000	1	2		1.52107395	-0.05609056
	72.0000	1	2		1.52006732	-0.05636713
	72.1000	1	2		1.51907217	-0.05663197
	72.2000	1	2		1.51806595	-0.05689730
	72.3000	1	2		1.51708524	-0.05715102
	72.4000	1	2		1.51606201	-0.05743785
	72.5000	1	2		1.51507638	-0.05780386
	72.6000	1	2		1.51406597	-0.05804435
	72.7000	1	2		1.51307716	-0.05820841
	72.8000	1	2		1.51206746	-0.05864063
	72.9000	1	2		1.51107527	-0.05890604
	73.0000	1	2		1.51006557	-0.05912407
	73.1000	1	2		1.50907636	-0.05940982
	73.2000	1	2		1.50806256	-0.05973595
	73.3000	1	2		1.50707345	-0.05997642
	73.4000	1	2		1.50606702	-0.06029451
	73.5000	1	2		1.50507637	-0.06070775
	73.6000	1	2		1.50406974	-0.06086821
	73.7000	1	2		1.50307807	-0.06116311
	73.8000	1	2		1.50206212	-0.06141234
	73.9000	1	2		1.50108254	-0.06171866
	74.0000	1	2		1.50007212	-0.06198985
	74.1000	1	2		1.49908424	-0.06229000
	74.2000	1	2		1.49806962	-0.06254238
	74.3000	1	2		1.49707774	-0.06289975
	74.4000	1	2		1.49606804	-0.06308588
	74.5000	1	2		1.49508036	-0.06331334
	74.6000	1	2		1.49407260	-0.06368128
	74.7000	1	2		1.49308021	-0.06396180
	74.8000	1	2		1.49207912	-0.06417938
	74.9000	1	2		1.49108283	-0.06459781
	75.0000	1	2		1.49007948	-0.06488292
	75.1000	1	2		1.48908279	-0.06522581
	75.2000	1	2		1.48807811	-0.06544019
	75.3000	1	2		1.48708223	-0.06567815
	75.4000	1	2		1.48607868	-0.06583204
	75.5000	1	2		1.48508527	-0.06607343
	75.6000	1	2		1.48407679	-0.06627859
	75.7000	1	2		1.48308338	-0.06675456
	75.8000	1	2		1.48207286	-0.06707479
	75.9000	1	2		1.48107483	-0.06732260
	76.0000	1	2		1.48007128	-0.06755737
	76.1000	1	2		1.47907960	-0.06791890
	76.2000	1	2		1.47806519	-0.06823932
	76.3000	1	2		1.47708058	-0.06856250
	76.4000	1	2		1.47607406	-0.06874443
	76.5000	1	2		1.47507870	-0.06914059
	76.6000	1	2		1.47406398	-0.06941969
	76.7000	1	2		1.47307835	-0.06966599
	76.8000	1	2		1.47208053	-0.07018924
	76.9000	1	2		1.47107585	-0.07041954
	77.0000	1	2		1.47007065	-0.07053703
	77.1000	1	2		1.46908420	-0.07082740
	77.2000	1	2		1.46807563	-0.07125695
	77.3000	1	2		1.46707545	-0.07143322
	77.4000	1	2		1.46607333	-0.07186773
	77.5000	1	2		1.46507807	-0.07210989
	77.6000	1	2		1.46406683	-0.07250012
	77.7000	1	2		1.46307700	-0.07271077
	77.8000	1	2		1.46206740	-0.07309260
	77.9000	1	2		1.46107481	-0.07336286
	78.0000	1	2		1.46007924	-0.07365819
	78.1000	1	2		1.45907886	-0.07394372
	78.2000	1	2		1.45807623	-0.07435932
	78.3000	1	2		1.45708528	-0.07474017
	78.4000	1	2		1.45607967	-0.07506311
	78.5000	1	2		1.45508636	-0.07543655
	78.6000	1	2		1.45407492	-0.07572653
	78.7000	1	2		1.45307986	-0.07596171
	78.8000	1	2		1.45207139	-0.07633731
	78.9000	1	2		1.45108289	-0.07670066
	79.0000	1	2		1.45007534	-0.07703443
	79.1000	1	2		1.44908049	-0.07733900
	79.2000	1	2		1.44807755	-0.07782180
	79.3000	1	2		1.44707840	-0.07810105
	79.4000	1	2		1.44608693	-0.07840248
	79.5000	1	2		1.44508082	-0.07878027
	79.6000	1	2		1.44407562	-0.07904138
	79.7000	1	2		1.44308620	-0.07938845
	79.8000	1	2		1.44207763	-0.07977425
	79.9000	1	2		1.44108647	-0.08011644
	80.0000	1	2		1.44007472	-0.08050111
	80.1000	1	2		1.43908560	-0.08076686
	80.2000	1	2		1.43807590	-0.08130209
	80.3000	1	2		1.43708607	-0.08151838
	80.4000	1	2		1.43607217	-0.08181145
	80.5000	1	2		1.43508716	-0.08214828
	80.6000	1	2		1.43406998	-0.08263501
	80.7000	1	2		1.43308640	-0.08286499
	80.8000	1	2		1.43207669	-0.08333049
	80.9000	1	2		1.43108031	-0.08365043
	81.0000	1	2		1.43007798	-0.08408749
	81.1000	1	2		1.42908027	-0.08428004
	81.2000	1	2		1.42807538	-0.08458717
	81.3000	1	2		1.42708709	-0.08493796
	81.4000	1	2		1.42607329	-0.08514863
	81.5000	1	2		1.42508940	-0.08549287
	81.6000	1	2		1.42406945	-0.08594965
	81.7000	1	2		1.42307440	-0.08633382
	81.8000	1	2		1.42206736	-0.08660764
	81.9000	1	2		1.42108296	-0.08700642
	82.0000	1	2		1.42006865	-0.08726438
	82.1000	1	2		1.41908148	-0.08754111
	82.2000	1	2		1.41807393	-0.08784560
	82.3000	1	2		1.41708339	-0.08834528
	82.4000	1	2		1.41606897	-0.08855392
	82.5000	1	2		1.41509369	-0.08893391
	82.6000	1	2		1.41407180	-0.08937206
	82.7000	1	2		1.41308361	-0.08972948
	82.8000	1	2		1.41207227	-0.08992694
	82.9000	1	2		1.41107762	-0.09021033
	83.0000	1	2		1.41006495	-0.09048373
	83.1000	1	2		1.40908506	-0.09073271
	83.2000	1	2		1.40806829	-0.09104235
	83.3000	1	2		1.40707569	-0.09151952
	83.4000	1	2		1.40607285	-0.09180740
	83.5000	1	2		1.40508149	-0.09203188
	83.6000	1	2		1.40407435	-0.09249286
	83.7000	1	2		1.40308196	-0.09282824
	83.8000	1	2		1.40207031	-0.09310159
	83.9000	1	2		1.40108386	-0.09348893
	84.0000	1	2		1.40007979	-0.09393332
	84.1000	1	2		1.39908320	-0.09421933
	84.2000	1	2		1.39807258	-0.09466700
	84.3000	1	2		1.39707937	-0.09513360
	84.4000	1	2		1.39607500	-0.09542588
	84.5000	1	2		1.39508353	-0.09589012
	84.6000	1	2		1.39407393	-0.09616131
	84.7000	1	2		1.39305285	-0.09653687
	84.8000	1	2		1.39207358	-0.09695073
	84.9000	1	2		1.39108805	-0.09750421
	85.0000	1	2		1.39007784	-0.09791086
	85.1000	1	2		1.38909057	-0.09818945
	85.2000	1	2		1.38808117	-0.09871989
	85.3000	1	2		1.38709196	-0.09899803
	85.4000	1	2		1.38608093	-0.09935210
	85.5000	1	2		1.38509243	-0.09965220
	85.6000	1	2		1.38407781	-0.10022193
	85.7000	1	2		1.38308788	-0.10057292
	85.8000	1	2		1.38208023	-0.10104364
	85.9000	1	2		1.38108845	-0.10131650
	86.0000	1	2		1.38007465	-0.10187053
	86.1000	1	2		1.37908851	-0.10217737
	86.2000	1	2		1.37807881	-0.10259076
	86.3000	1	2		1.37709052	-0.10302351
	86.4000	1	2		1.37607907	-0.10344481
	86.5000	1	2		1.37508678	-0.10374186
	86.6000	1	2		1.37407780	-0.10423173
	86.7000	1	2		1.37309053	-0.10471161
	86.8000	1	2		1.37207868	-0.10508518
	86.9000	1	2		1.37109428	-0.10546595
	87.0000	1	2		1.37008099	-0.10578902
	87.1000	1	2		1.36909075	-0.10607110
	87.2000	1	2		1.36808013	-0.10660896
	87.3000	1	2		1.36709143	-0.10697197
	87.4000	1	2		1.36607619	-0.10744896
	87.5000	1	2		1.36509210	-0.10780420
	87.6000	1	2		1.36408301	-0.10814046
	87.7000	1	2		1.36308601	-0.10856169
	87.8000	1	2		1.36208102	-0.10900465
	87.9000	1	2		1.36108945	-0.10954393
	88.0000	1	2		1.36008221	-0.10984669
	88.1000	1	2		1.35909382	-0.11032399
	88.2000	1	2		1.35808032	-0.11079807
	88.3000	1	2		1.35708865	-0.11130783
	88.4000	1	2		1.35608059	-0.11168326
	88.5000	1	2		1.35509537	-0.11216452
	88.6000	1	2		1.35407972	-0.11257674
	88.7000	1	2		1.35309164	-0.11287670
	88.8000	1	2		1.35208603	-0.11317155
	88.9000	1	2		1.35108924	-0.11374813
	88.9970	1	2		1.35011109	-0.11429398
	89.0000	1	2		1.35008189	-0.11419905
	89.0010	1	2		1.35007247	-0.11419667
