# Supplementary material for: Hyaluronic Acid Enhances the Mechanical Properties of Tissue-Engineered Cartilage Constructs
Source: PLoS One. 2014 Dec 1;9(12):e113216. doi: 10.1371/journal.pone.0113216 (PMC4249877; doi:10.1371/journal.pone.0113216)
Supplement: Dataset S1 — Raw data from hydrogel constructs. Data on wet weight, dry weight, compressive modulus, DNA content, and GAG content are provided in a spreadsheet for all analysed hydrogel constructs. Additionally, raw data from mechanical compression tests (time, displacement, and load) are provided. (ZIP) [file pone.0113216.s004.zip › Data/Mechanical testing/Microtester/Day 1/G2 P5 M2 ramp.csv]

G2 P5 M2 12Dec2013
Notes	Time	Sequence	Block	Cycle	5800:Extension mm	5800:5N_Load_Cell N
Test Started : 12/12/2013 12:24:53 PM	4.0020	1	2		2.19984443	0.00016712
	4.1000	1	2		2.19899556	0.00014007
	4.2000	1	2		2.19797049	0.00015546
	4.3000	1	2		2.19697390	0.00021488
	4.4000	1	2		2.19597854	0.00024920
	4.5000	1	2		2.19497827	0.00016900
	4.6000	1	2		2.19397758	0.00013091
	4.7000	1	2		2.19297730	0.00027241
	4.8000	1	2		2.19197641	0.00005033
	4.9000	1	2		2.19098597	0.00015504
	5.0000	1	2		2.18997544	0.00016764
	5.0370	1	2		2.18959762	0.00048401
	5.1000	1	2		2.18898582	0.00013943
	5.2000	1	2		2.18797714	0.00012498
	5.3000	1	2		2.18698506	0.00018893
	5.4000	1	2		2.18598068	0.00014144
	5.5000	1	2		2.18498491	0.00009854
	5.6000	1	2		2.18396476	0.00013262
	5.7000	1	2		2.18297821	0.00013338
	5.8000	1	2		2.18197466	0.00007514
	5.9000	1	2		2.18098073	0.00019168
	6.0000	1	2		2.17998025	0.00009958
	6.1000	1	2		2.17898489	0.00009721
	6.2000	1	2		2.17798133	0.00005324
	6.3000	1	2		2.17698822	0.00006334
	6.4000	1	2		2.17598139	0.00011952
	6.5000	1	2		2.17498542	-0.00003338
	6.6000	1	2		2.17397735	0.00012469
	6.7000	1	2		2.17298507	0.00006295
	6.8000	1	2		2.17197229	0.00015315
	6.9000	1	2		2.17097857	0.00009943
	7.0000	1	2		2.16997235	0.00012669
	7.1000	1	2		2.16898416	0.00006645
	7.2000	1	2		2.16797896	0.00007093
	7.3000	1	2		2.16698975	0.00007610
	7.4000	1	2		2.16598025	0.00006453
	7.5000	1	2		2.16499329	0.00004184
	7.6000	1	2		2.16398400	0.00006305
	7.7000	1	2		2.16298639	0.00023321
	7.8000	1	2		2.16197259	0.00005757
	7.9000	1	2		2.16098542	0.00007629
	8.0000	1	2		2.15998432	0.00004788
	8.1000	1	2		2.15898896	0.00004148
	8.2000	1	2		2.15797291	0.00007141
	8.3000	1	2		2.15697857	0.00006676
	8.4000	1	2		2.15597174	0.00007653
	8.5000	1	2		2.15497720	0.00009539
	8.6000	1	2		2.15397528	0.00009955
	8.7000	1	2		2.15299017	0.00000058
	8.8000	1	2		2.15198620	0.00010274
	8.9000	1	2		2.15099350	0.00000434
	9.0000	1	2		2.14997950	-0.00005661
	9.1000	1	2		2.14898270	0.00004862
	9.2000	1	2		2.14798570	0.00008458
	9.3000	1	2		2.14698747	-0.00001797
	9.4000	1	2		2.14597757	0.00013075
	9.5000	1	2		2.14499040	0.00004971
	9.6000	1	2		2.14397722	0.00004669
	9.7000	1	2		2.14298001	-0.00006895
	9.8000	1	2		2.14196785	0.00010511
	9.9000	1	2		2.14097925	0.00001456
	10.0000	1	2		2.13997098	0.00006231
	10.1000	1	2		2.13898116	0.00011804
	10.2000	1	2		2.13797391	0.00023468
	10.3000	1	2		2.13699023	0.00009649
	10.4000	1	2		2.13597663	-0.00002403
	10.5000	1	2		2.13498845	-0.00008731
	10.6000	1	2		2.13397854	0.00003535
	10.7000	1	2		2.13298502	-0.00013882
	10.8000	1	2		2.13197860	-0.00002619
	10.9000	1	2		2.13099246	0.00006865
	11.0000	1	2		2.12998030	-0.00006285
	11.1000	1	2		2.12899129	0.00005242
	11.2000	1	2		2.12797892	0.00004972
	11.3000	1	2		2.12699053	0.00006678
	11.4000	1	2		2.12598636	-0.00010384
	11.5000	1	2		2.12499141	-0.00000061
	11.6000	1	2		2.12397904	0.00003781
	11.7000	1	2		2.12299577	0.00004560
	11.8000	1	2		2.12198094	0.00000908
	11.9000	1	2		2.12099726	0.00006123
	12.0000	1	2		2.11997834	0.00004889
	12.1000	1	2		2.11898646	-0.00001705
	12.2000	1	2		2.11797901	-0.00008375
	12.3000	1	2		2.11698529	0.00000413
	12.4000	1	2		2.11597846	-0.00012173
	12.5000	1	2		2.11497695	0.00009480
	12.6000	1	2		2.11397585	0.00004975
	12.7000	1	2		2.11298746	-0.00001658
	12.8000	1	2		2.11198554	0.00002228
	12.9000	1	2		2.11099346	-0.00015892
	13.0000	1	2		2.10998130	-0.00004073
	13.1000	1	2		2.10899864	-0.00004843
	13.2000	1	2		2.10798259	0.00000809
	13.3000	1	2		2.10699214	0.00000999
	13.4000	1	2		2.10598306	-0.00001050
	13.5000	1	2		2.10499200	0.00001791
	13.6000	1	2		2.10397943	-0.00005786
	13.7000	1	2		2.10299267	-0.00005830
	13.8000	1	2		2.10198317	0.00004594
	13.9000	1	2		2.10099970	-0.00007221
	14.0000	1	2		2.09999204	-0.00003748
	14.1000	1	2		2.09898193	0.00005493
	14.2000	1	2		2.09798165	0.00012121
	14.3000	1	2		2.09698998	-0.00005958
	14.4000	1	2		2.09598847	0.00003806
	14.5000	1	2		2.09499270	0.00001794
	14.6000	1	2		2.09398730	-0.00002706
	14.7000	1	2		2.09299768	-0.00015483
	14.8000	1	2		2.09199146	-0.00002343
	14.9000	1	2		2.09099426	-0.00013736
	15.0000	1	2		2.08998927	-0.00006549
	15.1000	1	2		2.08899637	-0.00000922
	15.2000	1	2		2.08798482	0.00006842
	15.3000	1	2		2.08699540	-0.00009603
	15.4000	1	2		2.08598529	-0.00004669
	15.5000	1	2		2.08498911	0.00000712
	15.6000	1	2		2.08398227	-0.00020320
	15.7000	1	2		2.08298937	-0.00011853
	15.8000	1	2		2.08198520	-0.00006582
	15.9000	1	2		2.08098247	-0.00003239
	16.0000	1	2		2.07997686	-0.00010412
	16.1000	1	2		2.07898806	-0.00003049
	16.2000	1	2		2.07798491	0.00010914
	16.3000	1	2		2.07699324	-0.00010376
	16.4000	1	2		2.07599153	-0.00004863
	16.5000	1	2		2.07499801	-0.00005949
	16.6000	1	2		2.07399036	-0.00007971
	16.7000	1	2		2.07299500	-0.00001219
	16.8000	1	2		2.07199287	-0.00007384
	16.9000	1	2		2.07099342	-0.00006547
	17.0000	1	2		2.06999293	-0.00006812
	17.1000	1	2		2.06899675	-0.00018377
	17.2000	1	2		2.06798951	-0.00011634
	17.3000	1	2		2.06699579	-0.00015964
	17.4000	1	2		2.06598588	-0.00009632
	17.5000	1	2		2.06499646	-0.00014021
	17.6000	1	2		2.06398983	0.00000903
	17.7000	1	2		2.06298505	-0.00007387
	17.8000	1	2		2.06197022	-0.00006642
	17.9000	1	2		2.06099556	-0.00009711
	18.0000	1	2		2.05998196	-0.00019182
	18.1000	1	2		2.05899029	-0.00011941
	18.2000	1	2		2.05798653	-0.00008269
	18.3000	1	2		2.05699137	-0.00003081
	18.4000	1	2		2.05598761	-0.00009838
	18.5000	1	2		2.05499491	-0.00007701
	18.6000	1	2		2.05399689	-0.00012260
	18.7000	1	2		2.05299293	-0.00019762
	18.8000	1	2		2.05199019	-0.00024739
	18.9000	1	2		2.05099216	-0.00013884
	19.0000	1	2		2.04999025	-0.00011494
	19.1000	1	2		2.04899222	-0.00008279
	19.2000	1	2		2.04798109	-0.00018234
	19.3000	1	2		2.04699351	0.00000949
	19.4000	1	2		2.04598033	-0.00017073
	19.5000	1	2		2.04500197	-0.00017500
	19.6000	1	2		2.04398797	-0.00018922
	19.7000	1	2		2.04299814	-0.00017547
	19.8000	1	2		2.04198823	-0.00023908
	19.9000	1	2		2.04099676	-0.00020050
	20.0000	1	2		2.03998522	-0.00022483
	20.1000	1	2		2.03899211	-0.00013245
	20.2000	1	2		2.03798733	-0.00010751
	20.3000	1	2		2.03699401	-0.00015984
	20.4000	1	2		2.03598288	-0.00017555
	20.5000	1	2		2.03499530	-0.00012131
	20.6000	1	2		2.03398294	-0.00013874
	20.7000	1	2		2.03299598	-0.00010783
	20.8000	1	2		2.03198136	-0.00008917
	20.9000	1	2		2.03099276	-0.00017350
	21.0000	1	2		2.02998121	-0.00007367
	21.1000	1	2		2.02898810	0.00004489
	21.2000	1	2		2.02798414	-0.00015873
	21.3000	1	2		2.02698960	-0.00020707
	21.4000	1	2		2.02598071	-0.00012176
	21.5000	1	2		2.02499150	-0.00008243
	21.6000	1	2		2.02398815	-0.00023476
	21.7000	1	2		2.02299463	-0.00012381
	21.8000	1	2		2.02198083	0.00000344
	21.9000	1	2		2.02099961	-0.00024342
	22.0000	1	2		2.01999093	-0.00015268
	22.1000	1	2		2.01899578	-0.00014423
	22.2000	1	2		2.01799161	-0.00021383
	22.3000	1	2		2.01699645	-0.00028055
	22.4000	1	2		2.01598962	-0.00014108
	22.5000	1	2		2.01499303	-0.00012107
	22.6000	1	2		2.01398947	-0.00023970
	22.7000	1	2		2.01299821	-0.00020531
	22.8000	1	2		2.01198748	-0.00008686
	22.9000	1	2		2.01099622	-0.00016155
	23.0000	1	2		2.00999225	-0.00027480
	23.1000	1	2		2.00899894	-0.00010898
	23.2000	1	2		2.00799272	-0.00017677
	23.3000	1	2		2.00699511	-0.00016581
	23.4000	1	2		2.00600180	-0.00017597
	23.5000	1	2		2.00499722	-0.00010827
	23.6000	1	2		2.00399673	-0.00010689
	23.7000	1	2		2.00299830	-0.00030087
	23.8000	1	2		2.00199270	-0.00033541
	23.9000	1	2		2.00100696	-0.00021426
	24.0000	1	2		1.99998927	-0.00038658
	24.1000	1	2		1.99900006	-0.00022395
	24.2000	1	2		1.99798954	-0.00013236
	24.3000	1	2		1.99699336	-0.00028567
	24.4000	1	2		1.99599369	-0.00026325
	24.5000	1	2		1.99499915	-0.00029164
	24.6000	1	2		1.99399560	-0.00019784
	24.7000	1	2		1.99300679	-0.00034690
	24.8000	1	2		1.99199996	-0.00022954
	24.9000	1	2		1.99100193	-0.00022267
	25.0000	1	2		1.98999510	-0.00023001
	25.1000	1	2		1.98900076	-0.00019433
	25.2000	1	2		1.98799024	-0.00022618
	25.3000	1	2		1.98699836	-0.00021042
	25.4000	1	2		1.98599460	-0.00024122
	25.5000	1	2		1.98499965	-0.00033202
	25.6000	1	2		1.98400060	-0.00030343
	25.7000	1	2		1.98299725	-0.00029176
	25.8000	1	2		1.98198591	-0.00024959
	25.9000	1	2		1.98099813	-0.00016518
	26.0000	1	2		1.97998843	-0.00017707
	26.1000	1	2		1.97899881	-0.00035788
	26.2000	1	2		1.97798890	-0.00029434
	26.3000	1	2		1.97700563	-0.00026445
	26.4000	1	2		1.97599326	-0.00042258
	26.5000	1	2		1.97500507	-0.00032505
	26.6000	1	2		1.97400275	-0.00014301
	26.7000	1	2		1.97301107	-0.00028506
	26.8000	1	2		1.97199543	-0.00028983
	26.9000	1	2		1.97100273	-0.00034217
	27.0000	1	2		1.96999405	-0.00022340
	27.1000	1	2		1.96899767	-0.00037049
	27.2000	1	2		1.96799124	-0.00024391
	27.3000	1	2		1.96698933	-0.00017434
	27.4000	1	2		1.96598270	-0.00032806
	27.5000	1	2		1.96499697	-0.00020771
	27.6000	1	2		1.96398296	-0.00024131
	27.7000	1	2		1.96299785	-0.00018027
	27.8000	1	2		1.96199593	-0.00024490
	27.9000	1	2		1.96099995	-0.00034553
	28.0000	1	2		1.95999169	-0.00035430
	28.1000	1	2		1.95900104	-0.00034488
	28.2000	1	2		1.95799113	-0.00035211
	28.3000	1	2		1.95699761	-0.00034280
	28.4000	1	2		1.95598996	-0.00018124
	28.5000	1	2		1.95499604	-0.00027734
	28.6000	1	2		1.95399432	-0.00033962
	28.7000	1	2		1.95300429	-0.00031465
	28.8000	1	2		1.95199192	-0.00036552
	28.9000	1	2		1.95099615	-0.00038305
	29.0000	1	2		1.94999178	-0.00039177
	29.1000	1	2		1.94899990	-0.00024192
	29.2000	1	2		1.94799040	-0.00016099
	29.3000	1	2		1.94699832	-0.00033643
	29.4000	1	2		1.94599231	-0.00036317
	29.5000	1	2		1.94499879	-0.00022111
	29.6000	1	2		1.94399646	-0.00017494
	29.7000	1	2		1.94300049	-0.00039301
	29.8000	1	2		1.94199509	-0.00034757
	29.9000	1	2		1.94099952	-0.00035492
	30.0000	1	2		1.93999207	-0.00036693
	30.1000	1	2		1.93899876	-0.00029583
	30.2000	1	2		1.93798476	-0.00020765
	30.3000	1	2		1.93699677	-0.00030975
	30.4000	1	2		1.93599506	-0.00039269
	30.5000	1	2		1.93500114	-0.00035480
	30.6000	1	2		1.93400209	-0.00036604
	30.7000	1	2		1.93300201	-0.00031651
	30.8000	1	2		1.93199579	-0.00028235
	30.9000	1	2		1.93100453	-0.00032887
	31.0000	1	2		1.92999462	-0.00021094
	31.1000	1	2		1.92900930	-0.00034138
	31.2000	1	2		1.92799509	-0.00038430
	31.3000	1	2		1.92700383	-0.00033673
	31.4000	1	2		1.92599433	-0.00029741
	31.5000	1	2		1.92500389	-0.00034621
	31.6000	1	2		1.92399685	-0.00038567
	31.7000	1	2		1.92299698	-0.00020076
	31.8000	1	2		1.92198482	-0.00027351
	31.9000	1	2		1.92100544	-0.00036030
	32.0000	1	2		1.91999554	-0.00033588
	32.1000	1	2		1.91900489	-0.00033859
	32.2000	1	2		1.91800051	-0.00037825
	32.3000	1	2		1.91700782	-0.00031059
	32.4000	1	2		1.91599565	-0.00028712
	32.5000	1	2		1.91500419	-0.00021630
	32.6000	1	2		1.91399223	-0.00025097
	32.7000	1	2		1.91300015	-0.00041015
	32.8000	1	2		1.91199762	-0.00029213
	32.9000	1	2		1.91100513	-0.00028183
	33.0000	1	2		1.91000014	-0.00043833
	33.1000	1	2		1.90900805	-0.00033392
	33.2000	1	2		1.90800019	-0.00022663
	33.3000	1	2		1.90700668	-0.00022528
	33.4000	1	2		1.90600005	-0.00034456
	33.5000	1	2		1.90501063	-0.00043846
	33.6000	1	2		1.90399519	-0.00022619
	33.7000	1	2		1.90300803	-0.00036148
	33.8000	1	2		1.90200160	-0.00039082
	33.9000	1	2		1.90101013	-0.00039914
	34.0000	1	2		1.89999859	-0.00038929
	34.1000	1	2		1.89901122	-0.00028964
	34.2000	1	2		1.89799393	-0.00030489
	34.3000	1	2		1.89700636	-0.00027786
	34.4000	1	2		1.89599727	-0.00028263
	34.5000	1	2		1.89500437	-0.00044663
	34.6000	1	2		1.89399754	-0.00037335
	34.7000	1	2		1.89300750	-0.00038747
	34.8000	1	2		1.89199596	-0.00033828
	34.9000	1	2		1.89100510	-0.00030489
	35.0000	1	2		1.88999724	-0.00037774
	35.1000	1	2		1.88900988	-0.00028448
	35.2000	1	2		1.88800304	-0.00043937
	35.3000	1	2		1.88700727	-0.00042225
	35.4000	1	2		1.88599736	-0.00043134
	35.5000	1	2		1.88500610	-0.00037528
	35.6000	1	2		1.88399927	-0.00049816
	35.7000	1	2		1.88300862	-0.00048006
	35.8000	1	2		1.88199625	-0.00036371
	35.9000	1	2		1.88100642	-0.00037990
	36.0000	1	2		1.87999180	-0.00044121
	36.1000	1	2		1.87899931	-0.00041908
	36.2000	1	2		1.87799965	-0.00039949
	36.3000	1	2		1.87701207	-0.00052377
	36.4000	1	2		1.87600176	-0.00053896
	36.5000	1	2		1.87501070	-0.00048529
	36.6000	1	2		1.87400591	-0.00062562
	36.7000	1	2		1.87301137	-0.00061319
	36.8000	1	2		1.87200782	-0.00046908
	36.9000	1	2		1.87101348	-0.00063984
	37.0000	1	2		1.86999989	-0.00061904
	37.1000	1	2		1.86901108	-0.00066687
	37.2000	1	2		1.86800077	-0.00069940
	37.3000	1	2		1.86700602	-0.00075826
	37.4000	1	2		1.86599980	-0.00060768
	37.5000	1	2		1.86500854	-0.00059923
	37.6000	1	2		1.86399986	-0.00068374
	37.7000	1	2		1.86300675	-0.00075118
	37.8000	1	2		1.86200340	-0.00079449
	37.9000	1	2		1.86101111	-0.00077420
	38.0000	1	2		1.86000510	-0.00086770
	38.1000	1	2		1.85900974	-0.00095854
	38.2000	1	2		1.85800680	-0.00081872
	38.3000	1	2		1.85701431	-0.00087238
	38.4000	1	2		1.85601096	-0.00092306
	38.5000	1	2		1.85501416	-0.00083954
	38.6000	1	2		1.85400384	-0.00092865
	38.7000	1	2		1.85301361	-0.00106606
	38.8000	1	2		1.85200800	-0.00104592
	38.9000	1	2		1.85101080	-0.00104224
	39.0000	1	2		1.85000519	-0.00102830
	39.1000	1	2		1.84901557	-0.00114853
	39.2000	1	2		1.84800750	-0.00105987
	39.3000	1	2		1.84702116	-0.00117428
	39.4000	1	2		1.84600900	-0.00122764
	39.5000	1	2		1.84501384	-0.00118661
	39.6000	1	2		1.84400496	-0.00127908
	39.7000	1	2		1.84300919	-0.00140501
	39.8000	1	2		1.84200461	-0.00139411
	39.9000	1	2		1.84101396	-0.00131724
	40.0000	1	2		1.84000016	-0.00132309
	40.1000	1	2		1.83900767	-0.00144558
	40.2000	1	2		1.83800739	-0.00147892
	40.3000	1	2		1.83701285	-0.00157040
	40.4000	1	2		1.83600294	-0.00165582
	40.5000	1	2		1.83501066	-0.00170347
	40.6000	1	2		1.83400382	-0.00169565
	40.7000	1	2		1.83302076	-0.00174979
	40.8000	1	2		1.83200675	-0.00188231
	40.9000	1	2		1.83101037	-0.00185327
	41.0000	1	2		1.83000476	-0.00182836
	41.1000	1	2		1.82901411	-0.00198343
	41.2000	1	2		1.82800605	-0.00205754
	41.3000	1	2		1.82701561	-0.00217175
	41.4000	1	2		1.82600140	-0.00207571
	41.5000	1	2		1.82501935	-0.00217721
	41.6000	1	2		1.82400596	-0.00221950
	41.7000	1	2		1.82301429	-0.00228477
	41.8000	1	2		1.82200971	-0.00227392
	41.9000	1	2		1.82101476	-0.00244191
	42.0000	1	2		1.82000772	-0.00256162
	42.1000	1	2		1.81901851	-0.00261932
	42.2000	1	2		1.81800553	-0.00273272
	42.3000	1	2		1.81701406	-0.00272325
	42.4000	1	2		1.81601030	-0.00267569
	42.5000	1	2		1.81501125	-0.00287460
	42.6000	1	2		1.81400564	-0.00296319
	42.7000	1	2		1.81301684	-0.00305460
	42.8000	1	2		1.81200837	-0.00311431
	42.9000	1	2		1.81101178	-0.00335540
	43.0000	1	2		1.81001949	-0.00333822
	43.1000	1	2		1.80901573	-0.00348031
	43.2000	1	2		1.80801463	-0.00351413
	43.3000	1	2		1.80702091	-0.00365750
	43.4000	1	2		1.80600588	-0.00367114
	43.5000	1	2		1.80502363	-0.00383885
	43.6000	1	2		1.80401332	-0.00395881
	43.7000	1	2		1.80301406	-0.00405235
	43.8000	1	2		1.80201706	-0.00419851
	43.9000	1	2		1.80102519	-0.00420996
	44.0000	1	2		1.80001835	-0.00437288
	44.1000	1	2		1.79901767	-0.00435327
	44.2000	1	2		1.79800899	-0.00455413
	44.3000	1	2		1.79701486	-0.00462921
	44.4000	1	2		1.79600946	-0.00481083
	44.5000	1	2		1.79500877	-0.00495318
	44.6000	1	2		1.79401853	-0.00502985
	44.7000	1	2		1.79301764	-0.00522980
	44.8000	1	2		1.79200507	-0.00527462
	44.9000	1	2		1.79101503	-0.00537902
	45.0000	1	2		1.79001271	-0.00551199
	45.1000	1	2		1.78902063	-0.00556253
	45.2000	1	2		1.78800805	-0.00572343
	45.3000	1	2		1.78701782	-0.00585401
	45.4000	1	2		1.78601406	-0.00607308
	45.5000	1	2		1.78501788	-0.00624620
	45.6000	1	2		1.78402805	-0.00632864
	45.7000	1	2		1.78302593	-0.00652914
	45.8000	1	2		1.78201663	-0.00654466
	45.9000	1	2		1.78102639	-0.00675238
	46.0000	1	2		1.78000788	-0.00693446
	46.1000	1	2		1.77901478	-0.00705016
	46.2000	1	2		1.77800261	-0.00714149
	46.3000	1	2		1.77701176	-0.00733102
	46.4000	1	2		1.77600452	-0.00758981
	46.5000	1	2		1.77501264	-0.00765011
	46.6000	1	2		1.77400990	-0.00778591
	46.7000	1	2		1.77303852	-0.00789962
	46.8000	1	2		1.77201857	-0.00807829
	46.9000	1	2		1.77102382	-0.00825251
	47.0000	1	2		1.77001863	-0.00845565
	47.1000	1	2		1.76903536	-0.00863932
	47.2000	1	2		1.76802053	-0.00878987
	47.3000	1	2		1.76702394	-0.00895934
	47.4000	1	2		1.76602018	-0.00905106
	47.5000	1	2		1.76503199	-0.00911139
	47.6000	1	2		1.76401840	-0.00930303
	47.7000	1	2		1.76302652	-0.00967346
	47.8000	1	2		1.76200698	-0.00974710
	47.9000	1	2		1.76101674	-0.00992500
	48.0000	1	2		1.76002097	-0.01017245
	48.1000	1	2		1.75902049	-0.01027043
	48.2000	1	2		1.75801407	-0.01027756
	48.3000	1	2		1.75702321	-0.01058967
	48.4000	1	2		1.75601494	-0.01066741
	48.5000	1	2		1.75502081	-0.01088921
	48.6000	1	2		1.75401357	-0.01116433
	48.7000	1	2		1.75303030	-0.01138972
	48.8000	1	2		1.75201978	-0.01148970
	48.9000	1	2		1.75102646	-0.01168823
	49.0000	1	2		1.75001184	-0.01193162
	49.1000	1	2		1.74901915	-0.01214200
	49.2000	1	2		1.74800719	-0.01191321
	49.3000	1	2		1.74701593	-0.01228512
	49.4000	1	2		1.74601073	-0.01252147
	49.5000	1	2		1.74502418	-0.01272069
	49.6000	1	2		1.74400895	-0.01279295
	49.7000	1	2		1.74302260	-0.01309883
	49.8000	1	2		1.74201577	-0.01333992
	49.9000	1	2		1.74103004	-0.01347474
	50.0000	1	2		1.74002177	-0.01348917
	50.1000	1	2		1.73902539	-0.01375693
	50.2000	1	2		1.73801077	-0.01394579
	50.3000	1	2		1.73704184	-0.01417303
	50.4000	1	2		1.73602230	-0.01430000
	50.5000	1	2		1.73503001	-0.01474374
	50.6000	1	2		1.73401642	-0.01477318
	50.7000	1	2		1.73303540	-0.01485771
	50.8000	1	2		1.73202426	-0.01514314
	50.9000	1	2		1.73103116	-0.01526117
	51.0000	1	2		1.73002535	-0.01539448
	51.1000	1	2		1.72902240	-0.01567105
	51.2000	1	2		1.72802028	-0.01579328
	51.3000	1	2		1.72702246	-0.01610036
	51.4000	1	2		1.72601399	-0.01617180
	51.5000	1	2		1.72503687	-0.01632250
	51.6000	1	2		1.72401569	-0.01656521
	51.7000	1	2		1.72302832	-0.01664260
	51.8000	1	2		1.72201431	-0.01689213
	51.9000	1	2		1.72103002	-0.01714174
	52.0000	1	2		1.72002400	-0.01722837
	52.1000	1	2		1.71903499	-0.01756434
	52.2000	1	2		1.71802416	-0.01768487
	52.3000	1	2		1.71703403	-0.01793731
	52.4000	1	2		1.71602935	-0.01807712
	52.5000	1	2		1.71503265	-0.01819829
	52.6000	1	2		1.71402623	-0.01841096
	52.7000	1	2		1.71303743	-0.01874999
	52.8000	1	2		1.71202260	-0.01883319
	52.9000	1	2		1.71102335	-0.01914364
	53.0000	1	2		1.71001375	-0.01921263
	53.1000	1	2		1.70902750	-0.01938236
	53.2000	1	2		1.70802210	-0.01961605
	53.3000	1	2		1.70702797	-0.01980575
	53.4000	1	2		1.70602749	-0.01999759
	53.5000	1	2		1.70502834	-0.02020592
	53.6000	1	2		1.70402407	-0.02045097
	53.7000	1	2		1.70303188	-0.02061219
	53.8000	1	2		1.70203038	-0.02089478
	53.9000	1	2		1.70103583	-0.02114791
	54.0000	1	2		1.70003279	-0.02122798
	54.1000	1	2		1.69903292	-0.02137118
	54.2000	1	2		1.69802906	-0.02157134
	54.3000	1	2		1.69703308	-0.02190033
	54.4000	1	2		1.69603004	-0.02208780
	54.5000	1	2		1.69502997	-0.02222639
	54.6000	1	2		1.69403164	-0.02242830
	54.7000	1	2		1.69303874	-0.02255550
	54.8000	1	2		1.69202924	-0.02279383
	54.9000	1	2		1.69103162	-0.02296474
	55.0000	1	2		1.69002264	-0.02324693
	55.1000	1	2		1.68903455	-0.02333377
	55.2000	1	2		1.68802618	-0.02362727
	55.3000	1	2		1.68703676	-0.02386108
	55.4000	1	2		1.68602839	-0.02404728
	55.5000	1	2		1.68503406	-0.02426791
	55.6000	1	2		1.68402589	-0.02447415
	55.7000	1	2		1.68303217	-0.02462546
	55.8000	1	2		1.68202329	-0.02474052
	55.9000	1	2		1.68102833	-0.02506092
	56.0000	1	2		1.68001976	-0.02530296
	56.1000	1	2		1.67903055	-0.02545510
	56.2000	1	2		1.67802023	-0.02566007
	56.3000	1	2		1.67702866	-0.02596938
	56.4000	1	2		1.67602162	-0.02606810
	56.5000	1	2		1.67502308	-0.02628028
	56.6000	1	2		1.67401809	-0.02658100
	56.7000	1	2		1.67302796	-0.02674899
	56.8000	1	2		1.67202082	-0.02675318
	56.9000	1	2		1.67103048	-0.02719662
	57.0000	1	2		1.67001749	-0.02742325
	57.1000	1	2		1.66903525	-0.02751970
	57.2000	1	2		1.66802472	-0.02776560
	57.3000	1	2		1.66704504	-0.02798713
	57.4000	1	2		1.66602099	-0.02811515
	57.5000	1	2		1.66502973	-0.02831823
	57.6000	1	2		1.66402392	-0.02867837
	57.7000	1	2		1.66302508	-0.02877107
	57.8000	1	2		1.66202460	-0.02902193
	57.9000	1	2		1.66103938	-0.02935286
	58.0000	1	2		1.66003265	-0.02962445
	58.1000	1	2		1.65903739	-0.02968788
	58.2000	1	2		1.65803045	-0.02993133
	58.3000	1	2		1.65704984	-0.03006781
	58.4000	1	2		1.65603625	-0.03029401
	58.5000	1	2		1.65505144	-0.03055466
	58.6000	1	2		1.65403252	-0.03070301
	58.7000	1	2		1.65304422	-0.03101553
	58.8000	1	2		1.65204313	-0.03133016
	58.9000	1	2		1.65105217	-0.03155369
	59.0000	1	2		1.65003571	-0.03171983
	59.1000	1	2		1.64904680	-0.03198192
	59.2000	1	2		1.64803392	-0.03209604
	59.3000	1	2		1.64704604	-0.03235796
	59.4000	1	2		1.64603808	-0.03265382
	59.5000	1	2		1.64504272	-0.03286115
	59.6000	1	2		1.64403834	-0.03302200
	59.7000	1	2		1.64304186	-0.03326476
	59.8000	1	2		1.64203953	-0.03349408
	59.9000	1	2		1.64104776	-0.03366285
	60.0000	1	2		1.64004502	-0.03384771
	60.1000	1	2		1.63904935	-0.03411572
	60.2000	1	2		1.63804528	-0.03440079
	60.3000	1	2		1.63705228	-0.03455125
	60.4000	1	2		1.63604719	-0.03489306
	60.5000	1	2		1.63505244	-0.03500362
	60.6000	1	2		1.63404786	-0.03532428
	60.7000	1	2		1.63305035	-0.03543819
	60.8000	1	2		1.63204669	-0.03563128
	60.9000	1	2		1.63105645	-0.03598375
	61.0000	1	2		1.63003671	-0.03621058
	61.1000	1	2		1.62905344	-0.03652707
	61.2000	1	2		1.62804937	-0.03678476
	61.3000	1	2		1.62705493	-0.03703626
	61.4000	1	2		1.62604810	-0.03726703
	61.5000	1	2		1.62505089	-0.03745620
	61.6000	1	2		1.62403945	-0.03770767
	61.7000	1	2		1.62305300	-0.03784469
	61.8000	1	2		1.62203900	-0.03808608
	61.9000	1	2		1.62105624	-0.03838758
	62.0000	1	2		1.62005043	-0.03870319
	62.1000	1	2		1.61906091	-0.03889620
	62.2000	1	2		1.61805069	-0.03909788
	62.3000	1	2		1.61705482	-0.03942027
	62.4000	1	2		1.61605177	-0.03957156
	62.5000	1	2		1.61505314	-0.03977137
	62.6000	1	2		1.61404794	-0.03999422
	62.7000	1	2		1.61305678	-0.04035436
	62.8000	1	2		1.61204657	-0.04057911
	62.9000	1	2		1.61106012	-0.04072893
	63.0000	1	2		1.61004693	-0.04095043
	63.1000	1	2		1.60905434	-0.04117169
	63.2000	1	2		1.60804863	-0.04151810
	63.3000	1	2		1.60705317	-0.04166381
	63.4000	1	2		1.60605238	-0.04191102
	63.5000	1	2		1.60505937	-0.04221093
	63.6000	1	2		1.60405520	-0.04246020
	63.7000	1	2		1.60305523	-0.04273379
	63.8000	1	2		1.60205403	-0.04297456
	63.9000	1	2		1.60105816	-0.04327225
	64.0000	1	2		1.60005440	-0.04340492
	64.1000	1	2		1.59905750	-0.04369749
	64.2000	1	2		1.59805528	-0.04404308
	64.3000	1	2		1.59705336	-0.04447373
	64.4000	1	2		1.59605319	-0.04453145
	64.5000	1	2		1.59505619	-0.04481439
	64.6000	1	2		1.59404915	-0.04508993
	64.7000	1	2		1.59305758	-0.04530486
	64.8000	1	2		1.59204747	-0.04550985
	64.9000	1	2		1.59104801	-0.04573211
	65.0000	1	2		1.59004476	-0.04594793
	65.1000	1	2		1.58906241	-0.04619094
	65.2000	1	2		1.58805281	-0.04649946
	65.3000	1	2		1.58705817	-0.04671352
	65.4000	1	2		1.58604795	-0.04699004
	65.5000	1	2		1.58505833	-0.04725844
	65.6000	1	2		1.58405457	-0.04750273
	65.7000	1	2		1.58306013	-0.04775828
	65.8000	1	2		1.58205084	-0.04790244
	65.9000	1	2		1.58105548	-0.04826358
	66.0000	1	2		1.58005735	-0.04853023
	66.1000	1	2		1.57906353	-0.04884996
	66.2000	1	2		1.57805055	-0.04899828
	66.3000	1	2		1.57705355	-0.04936088
	66.4000	1	2		1.57604620	-0.04958823
	66.5000	1	2		1.57505494	-0.04977520
	66.6000	1	2		1.57404636	-0.05003238
	66.7000	1	2		1.57305725	-0.05030767
	66.8000	1	2		1.57205359	-0.05054125
	66.9000	1	2		1.57106018	-0.05080760
	67.0000	1	2		1.57005181	-0.05101912
	67.1000	1	2		1.56905614	-0.05134498
	67.2000	1	2		1.56805238	-0.05162677
	67.3000	1	2		1.56706798	-0.05182479
	67.4000	1	2		1.56604844	-0.05192296
	67.5000	1	2		1.56505738	-0.05225581
	67.6000	1	2		1.56405301	-0.05258761
	67.7000	1	2		1.56305929	-0.05277455
	67.8000	1	2		1.56205215	-0.05327178
	67.9000	1	2		1.56105720	-0.05343982
	68.0000	1	2		1.56005282	-0.05368071
	68.1000	1	2		1.55905500	-0.05391187
	68.2000	1	2		1.55804315	-0.05416299
	68.3000	1	2		1.55705527	-0.05449535
	68.4000	1	2		1.55604843	-0.05472316
	68.5000	1	2		1.55506567	-0.05497934
	68.6000	1	2		1.55405136	-0.05530484
	68.7000	1	2		1.55306696	-0.05563632
	68.8000	1	2		1.55205490	-0.05592975
	68.9000	1	2		1.55106251	-0.05613976
	69.0000	1	2		1.55005476	-0.05631551
	69.1000	1	2		1.54906308	-0.05668637
	69.2000	1	2		1.54805430	-0.05697592
	69.3000	1	2		1.54705782	-0.05717287
	69.4000	1	2		1.54605149	-0.05748834
	69.5000	1	2		1.54506587	-0.05787264
	69.6000	1	2		1.54406180	-0.05818702
	69.7000	1	2		1.54306695	-0.05844450
	69.8000	1	2		1.54205284	-0.05869815
	69.9000	1	2		1.54107172	-0.05889306
	70.0000	1	2		1.54006212	-0.05914231
	70.1000	1	2		1.53907147	-0.05944154
	70.2000	1	2		1.53806095	-0.05994034
	70.3000	1	2		1.53707215	-0.05996198
	70.4000	1	2		1.53607136	-0.06039936
	70.5000	1	2		1.53507221	-0.06072441
	70.6000	1	2		1.53406097	-0.06098560
	70.7000	1	2		1.53308282	-0.06118313
	70.8000	1	2		1.53206389	-0.06135863
	70.9000	1	2		1.53106976	-0.06177976
	71.0000	1	2		1.53005975	-0.06201401
	71.1000	1	2		1.52906962	-0.06223774
	71.2000	1	2		1.52805879	-0.06255463
	71.3000	1	2		1.52707224	-0.06286770
	71.4000	1	2		1.52605854	-0.06294476
	71.5000	1	2		1.52507281	-0.06342874
	71.6000	1	2		1.52406085	-0.06368697
	71.7000	1	2		1.52307307	-0.06373794
	71.8000	1	2		1.52206030	-0.06412100
	71.9000	1	2		1.52107303	-0.06453154
	72.0000	1	2		1.52006189	-0.06472075
	72.1000	1	2		1.51906838	-0.06515910
	72.2000	1	2		1.51806062	-0.06534487
	72.3000	1	2		1.51706670	-0.06573350
	72.4000	1	2		1.51606324	-0.06583627
	72.5000	1	2		1.51506819	-0.06623368
	72.6000	1	2		1.51406955	-0.06652416
	72.7000	1	2		1.51306794	-0.06689667
	72.8000	1	2		1.51206561	-0.06726514
	72.9000	1	2		1.51107404	-0.06762186
	73.0000	1	2		1.51006752	-0.06783985
	73.1000	1	2		1.50907503	-0.06813274
	73.2000	1	2		1.50806317	-0.06848932
	73.3000	1	2		1.50707375	-0.06875688
	73.4000	1	2		1.50606467	-0.06909004
	73.5000	1	2		1.50507279	-0.06944461
	73.6000	1	2		1.50406145	-0.06981983
	73.7000	1	2		1.50307295	-0.07007588
	73.8000	1	2		1.50206294	-0.07036801
	73.9000	1	2		1.50107096	-0.07073180
	74.0000	1	2		1.50006915	-0.07098200
	74.1000	1	2		1.49906928	-0.07129233
	74.2000	1	2		1.49805896	-0.07168889
	74.3000	1	2		1.49707610	-0.07194539
	74.4000	1	2		1.49606752	-0.07234613
	74.5000	1	2		1.49503795	-0.07272969
	74.6000	1	2		1.49406697	-0.07298949
	74.7000	1	2		1.49307939	-0.07340032
	74.8000	1	2		1.49207256	-0.07359859
	74.9000	1	2		1.49107904	-0.07391712
	75.0000	1	2		1.49006637	-0.07422165
	75.1000	1	2		1.48907910	-0.07442131
	75.2000	1	2		1.48807053	-0.07483494
	75.3000	1	2		1.48708101	-0.07511059
	75.4000	1	2		1.48607294	-0.07544215
	75.5000	1	2		1.48508076	-0.07580356
	75.6000	1	2		1.48406757	-0.07605511
	75.7000	1	2		1.48307662	-0.07628181
	75.8000	1	2		1.48206866	-0.07666071
	75.9000	1	2		1.48107995	-0.07687792
	76.0000	1	2		1.48007271	-0.07724326
	76.1000	1	2		1.47908073	-0.07759321
	76.2000	1	2		1.47807031	-0.07794746
	76.3000	1	2		1.47708294	-0.07815138
	76.4000	1	2		1.47607211	-0.07848690
	76.5000	1	2		1.47507972	-0.07884528
	76.6000	1	2		1.47407197	-0.07900744
	76.7000	1	2		1.47307753	-0.07934274
	76.8000	1	2		1.47207059	-0.07963296
	76.9000	1	2		1.47107421	-0.07989118
	77.0000	1	2		1.47006963	-0.08020738
	77.1000	1	2		1.46907744	-0.08056650
	77.2000	1	2		1.46806641	-0.08089374
	77.3000	1	2		1.46708293	-0.08118346
	77.4000	1	2		1.46607282	-0.08149986
	77.5000	1	2		1.46507910	-0.08187821
	77.6000	1	2		1.46406991	-0.08223591
	77.7000	1	2		1.46307793	-0.08256678
	77.8000	1	2		1.46207785	-0.08297349
	77.9000	1	2		1.46107440	-0.08317860
	78.0000	1	2		1.46006972	-0.08360612
	78.1000	1	2		1.45909013	-0.08386270
	78.2000	1	2		1.45807039	-0.08418252
	78.3000	1	2		1.45708108	-0.08460734
	78.4000	1	2		1.45607199	-0.08499436
	78.5000	1	2		1.45507919	-0.08540485
	78.6000	1	2		1.45406733	-0.08577575
	78.7000	1	2		1.45308222	-0.08607284
	78.8000	1	2		1.45207323	-0.08646906
	78.9000	1	2		1.45107746	-0.08678901
	79.0000	1	2		1.45007514	-0.08709307
	79.1000	1	2		1.44908141	-0.08745882
	79.2000	1	2		1.44806690	-0.08788847
	79.3000	1	2		1.44708137	-0.08834253
	79.4000	1	2		1.44606788	-0.08856463
	79.5000	1	2		1.44508307	-0.08901076
	79.6000	1	2		1.44406917	-0.08941945
	79.7000	1	2		1.44308344	-0.08976573
	79.8000	1	2		1.44208060	-0.09004779
	79.9000	1	2		1.44107766	-0.09048212
	80.0000	1	2		1.44007523	-0.09079180
	80.1000	1	2		1.43908028	-0.09122823
	80.2000	1	2		1.43807221	-0.09158666
	80.3000	1	2		1.43708577	-0.09198228
	80.4000	1	2		1.43607658	-0.09229000
	80.5000	1	2		1.43508552	-0.09263825
	80.6000	1	2		1.43407315	-0.09300937
	80.7000	1	2		1.43308189	-0.09334705
	80.8000	1	2		1.43208356	-0.09367856
	80.9000	1	2		1.43108246	-0.09396338
	81.0000	1	2		1.43007901	-0.09444855
	81.1000	1	2		1.42908160	-0.09475267
	81.2000	1	2		1.42807241	-0.09514502
	81.3000	1	2		1.42708104	-0.09538984
	81.4000	1	2		1.42607073	-0.09576072
	81.5000	1	2		1.42508028	-0.09610453
	81.6000	1	2		1.42406986	-0.09652690
	81.7000	1	2		1.42308137	-0.09680808
	81.8000	1	2		1.42206859	-0.09720629
	81.9000	1	2		1.42108440	-0.09759599
	82.0000	1	2		1.42007336	-0.09803735
	82.1000	1	2		1.41908917	-0.09824318
	82.2000	1	2		1.41807127	-0.09865768
	82.3000	1	2		1.41708492	-0.09915190
	82.4000	1	2		1.41607614	-0.09942406
	82.5000	1	2		1.41508283	-0.09983262
	82.6000	1	2		1.41407272	-0.10021068
	82.7000	1	2		1.41308156	-0.10069092
	82.8000	1	2		1.41207329	-0.10092795
	82.9000	1	2		1.41107957	-0.10139136
	83.0000	1	2		1.41006874	-0.10183320
	83.1000	1	2		1.40908209	-0.10203833
	83.2000	1	2		1.40807443	-0.10233397
	83.3000	1	2		1.40708686	-0.10283243
	83.4000	1	2		1.40607337	-0.10330273
	83.5000	1	2		1.40508180	-0.10366080
	83.6000	1	2		1.40407711	-0.10401655
	83.7000	1	2		1.40308360	-0.10441380
	83.8000	1	2		1.40207431	-0.10488275
	83.9000	1	2		1.40108735	-0.10528499
	84.0000	1	2		1.40007436	-0.10570982
	84.1000	1	2		1.39908167	-0.10597713
	84.2000	1	2		1.39807299	-0.10648035
	84.3000	1	2		1.39707999	-0.10686115
	84.4000	1	2		1.39607131	-0.10722389
	84.5000	1	2		1.39508681	-0.10771542
	84.6000	1	2		1.39407362	-0.10808043
	84.7000	1	2		1.39308307	-0.10839696
	84.8000	1	2		1.39207614	-0.10873097
	84.9000	1	2		1.39108375	-0.10928624
	85.0000	1	2		1.39007487	-0.10964420
	85.1000	1	2		1.38908627	-0.11006166
	85.2000	1	2		1.38807892	-0.11051857
	85.3000	1	2		1.38708489	-0.11093749
	85.4000	1	2		1.38607468	-0.11126120
	85.5000	1	2		1.38508178	-0.11160235
	85.6000	1	2		1.38407822	-0.11209738
	85.7000	1	2		1.38308347	-0.11244996
	85.8000	1	2		1.38207469	-0.11278342
	85.9000	1	2		1.38108589	-0.11330607
	86.0000	1	2		1.38007588	-0.11377939
	86.1000	1	2		1.37908318	-0.11448534
	86.2000	1	2		1.37807614	-0.11479786
	86.3000	1	2		1.37708816	-0.11482269
	86.4000	1	2		1.37607815	-0.11518474
	86.5000	1	2		1.37508709	-0.11574585
	86.6000	1	2		1.37407800	-0.11608602
	86.7000	1	2		1.37308992	-0.11671848
	86.8000	1	2		1.37208032	-0.11701688
	86.9000	1	2		1.37108588	-0.11743428
	87.0000	1	2		1.37007618	-0.11782416
	87.1000	1	2		1.36909024	-0.11831611
	87.2000	1	2		1.36808095	-0.11864040
	87.3000	1	2		1.36708958	-0.11905918
	87.4000	1	2		1.36607353	-0.11944400
	87.5000	1	2		1.36508575	-0.12000732
	87.6000	1	2		1.36407594	-0.12048074
	87.7000	1	2		1.36308509	-0.12087987
	87.8000	1	2		1.36208379	-0.12136740
	87.9000	1	2		1.36108556	-0.12169754
	88.0000	1	2		1.36007955	-0.12220260
	88.1000	1	2		1.35908521	-0.12262709
	88.2000	1	2		1.35807551	-0.12307737
	88.3000	1	2		1.35708947	-0.12346917
	88.4000	1	2		1.35607977	-0.12409716
	88.5000	1	2		1.35508820	-0.12459376
	88.6000	1	2		1.35407798	-0.12508258
	88.7000	1	2		1.35308846	-0.12549073
	88.8000	1	2		1.35207589	-0.12600620
	88.9000	1	2		1.35108586	-0.12644130
	88.9920	1	2		1.35016835	-0.12691321
	89.0000	1	2		1.35008507	-0.12682629
	89.0010	1	2		1.35007503	-0.12687561
