# Supplementary material for: Hyaluronic Acid Enhances the Mechanical Properties of Tissue-Engineered Cartilage Constructs
Source: PLoS One. 2014 Dec 1;9(12):e113216. doi: 10.1371/journal.pone.0113216 (PMC4249877; doi:10.1371/journal.pone.0113216)
Supplement: Dataset S1 — Raw data from hydrogel constructs. Data on wet weight, dry weight, compressive modulus, DNA content, and GAG content are provided in a spreadsheet for all analysed hydrogel constructs. Additionally, raw data from mechanical compression tests (time, displacement, and load) are provided. (ZIP) [file pone.0113216.s004.zip › Data/Mechanical testing/Microtester/Day 1/G3 CF M1 ramp.csv]

G3 CF M1 15Dec2013
Notes	Time	Sequence	Block	Cycle	5800:Extension mm	5800:500N_Load_Cell N
Test Started : 12/15/2013 1:18:41 PM	4.0020	1	2		2.20307146	0.00076961
	4.0240	1	2		2.19988663	0.00126131
	4.1000	1	2		2.19830283	0.00052463
	4.2000	1	2		2.19778773	0.00052401
	4.3000	1	2		2.19690363	0.00066805
	4.4000	1	2		2.19595621	0.00056080
	4.5000	1	2		2.19496187	0.00068214
	4.6000	1	2		2.19398188	0.00065936
	4.7000	1	2		2.19297238	0.00052758
	4.8000	1	2		2.19198317	0.00066451
	4.9000	1	2		2.19098064	0.00065226
	5.0000	1	2		2.18998794	0.00058441
	5.1000	1	2		2.18897025	0.00068253
	5.2000	1	2		2.18797694	0.00061422
	5.3000	1	2		2.18696744	0.00064510
	5.4000	1	2		2.18597085	0.00058246
	5.5000	1	2		2.18496361	0.00060886
	5.6000	1	2		2.18396517	0.00065460
	5.7000	1	2		2.18295690	0.00054926
	5.8000	1	2		2.18197650	0.00056963
	5.9000	1	2		2.18096290	0.00062751
	6.0000	1	2		2.17997533	0.00060653
	6.1000	1	2		2.17896337	0.00060426
	6.2000	1	2		2.17797805	0.00063479
	6.3000	1	2		2.17696548	0.00061547
	6.4000	1	2		2.17597279	0.00061039
	6.5000	1	2		2.17496534	0.00059664
	6.6000	1	2		2.17396916	0.00063381
	6.7000	1	2		2.17296703	0.00070509
	6.8000	1	2		2.17196430	0.00068380
	6.9000	1	2		2.17095890	0.00062835
	7.0000	1	2		2.16995965	0.00063907
	7.1000	1	2		2.16896449	0.00062184
	7.2000	1	2		2.16797179	0.00062932
	7.3000	1	2		2.16696127	0.00053717
	7.4000	1	2		2.16598230	0.00053904
	7.5000	1	2		2.16498202	0.00061637
	7.6000	1	2		2.16398625	0.00054729
	7.7000	1	2		2.16298372	0.00060706
	7.8000	1	2		2.16198344	0.00069080
	7.9000	1	2		2.16097784	0.00057554
	8.0000	1	2		2.15998186	0.00061139
	8.1000	1	2		2.15897257	0.00061844
	8.2000	1	2		2.15797926	0.00058732
	8.3000	1	2		2.15697878	0.00061150
	8.4000	1	2		2.15597891	0.00058173
	8.5000	1	2		2.15497290	0.00056091
	8.6000	1	2		2.15397569	0.00063718
	8.7000	1	2		2.15298648	0.00055044
	8.8000	1	2		2.15198005	0.00054739
	8.9000	1	2		2.15098285	0.00050036
	9.0000	1	2		2.14998298	0.00053191
	9.1000	1	2		2.14899131	0.00056616
	9.2000	1	2		2.14799001	0.00054195
	9.3000	1	2		2.14698461	0.00064169
	9.4000	1	2		2.14598289	0.00044477
	9.5000	1	2		2.14498630	0.00055230
	9.6000	1	2		2.14397496	0.00049314
	9.7000	1	2		2.14297591	0.00046842
	9.8000	1	2		2.14198055	0.00055410
	9.9000	1	2		2.14098048	0.00063010
	10.0000	1	2		2.13997652	0.00054435
	10.1000	1	2		2.13898648	0.00048257
	10.2000	1	2		2.13798743	0.00054761
	10.3000	1	2		2.13698613	0.00044555
	10.4000	1	2		2.13598299	0.00051644
	10.5000	1	2		2.13498455	0.00057295
	10.6000	1	2		2.13398305	0.00049743
	10.7000	1	2		2.13298256	0.00043421
	10.8000	1	2		2.13198577	0.00047933
	10.9000	1	2		2.13098651	0.00040247
	11.0000	1	2		2.12998952	0.00046950
	11.1000	1	2		2.12898780	0.00049016
	11.2000	1	2		2.12798220	0.00058106
	11.3000	1	2		2.12697516	0.00047765
	11.4000	1	2		2.12597959	0.00045043
	11.5000	1	2		2.12498219	0.00046737
	11.6000	1	2		2.12398416	0.00046692
	11.7000	1	2		2.12298183	0.00054369
	11.8000	1	2		2.12198258	0.00036406
	11.9000	1	2		2.12098087	0.00057044
	12.0000	1	2		2.11998694	0.00042158
	12.1000	1	2		2.11897458	0.00050049
	12.2000	1	2		2.11797963	0.00033763
	12.3000	1	2		2.11697955	0.00053754
	12.4000	1	2		2.11598788	0.00037713
	12.5000	1	2		2.11498084	0.00041844
	12.6000	1	2		2.11399081	0.00047202
	12.7000	1	2		2.11297967	0.00034356
	12.8000	1	2		2.11198042	0.00037911
	12.9000	1	2		2.11097871	0.00023808
	13.0000	1	2		2.10998867	0.00038062
	13.1000	1	2		2.10897467	0.00050090
	13.2000	1	2		2.10799037	0.00041993
	13.3000	1	2		2.10697842	0.00051370
	13.4000	1	2		2.10597834	0.00048380
	13.5000	1	2		2.10498011	0.00034599
	13.6000	1	2		2.10396058	0.00038778
	13.7000	1	2		2.10299411	0.00037185
	13.8000	1	2		2.10199198	0.00045259
	13.9000	1	2		2.10099212	0.00031082
	14.0000	1	2		2.09998795	0.00041896
	14.1000	1	2		2.09899156	0.00040914
	14.2000	1	2		2.09797756	0.00042595
	14.3000	1	2		2.09698629	0.00035732
	14.4000	1	2		2.09599134	0.00041796
	14.5000	1	2		2.09498943	0.00042294
	14.6000	1	2		2.09398567	0.00035132
	14.7000	1	2		2.09298846	0.00034429
	14.8000	1	2		2.09198695	0.00034450
	14.9000	1	2		2.09098995	0.00045147
	15.0000	1	2		2.08998845	0.00036657
	15.1000	1	2		2.08898694	0.00039024
	15.2000	1	2		2.08798646	0.00036887
	15.3000	1	2		2.08698557	0.00032836
	15.4000	1	2		2.08598877	0.00040811
	15.5000	1	2		2.08498481	0.00029780
	15.6000	1	2		2.08398924	0.00038074
	15.7000	1	2		2.08297237	0.00035377
	15.8000	1	2		2.08197926	0.00032546
	15.9000	1	2		2.08098042	0.00042273
	16.0000	1	2		2.07998813	0.00033629
	16.1000	1	2		2.07898949	0.00032973
	16.2000	1	2		2.07798348	0.00020127
	16.3000	1	2		2.07697869	0.00020239
	16.4000	1	2		2.07598087	0.00013992
	16.5000	1	2		2.07498223	0.00023726
	16.6000	1	2		2.07398503	0.00014361
	16.7000	1	2		2.07299028	0.00033271
	16.8000	1	2		2.07198345	0.00031421
	16.9000	1	2		2.07098665	0.00013792
	17.0000	1	2		2.06998535	0.00025222
	17.1000	1	2		2.06898917	0.00040741
	17.2000	1	2		2.06798910	0.00015813
	17.3000	1	2		2.06699538	0.00024874
	17.4000	1	2		2.06599367	0.00028976
	17.5000	1	2		2.06499339	0.00029834
	17.6000	1	2		2.06399024	0.00028274
	17.7000	1	2		2.06299037	0.00018192
	17.8000	1	2		2.06199460	0.00026273
	17.9000	1	2		2.06099330	0.00017114
	18.0000	1	2		2.05997991	0.00028635
	18.1000	1	2		2.05897390	0.00018907
	18.2000	1	2		2.05798100	0.00031481
	18.3000	1	2		2.05697826	0.00023754
	18.4000	1	2		2.05598290	0.00019816
	18.5000	1	2		2.05497934	0.00037949
	18.6000	1	2		2.05398685	0.00023922
	18.7000	1	2		2.05298227	0.00026219
	18.8000	1	2		2.05198527	0.00028043
	18.9000	1	2		2.05098069	0.00028812
	19.0000	1	2		2.04997652	0.00021427
	19.1000	1	2		2.04898587	0.00030303
	19.2000	1	2		2.04798641	0.00025225
	19.3000	1	2		2.04698101	0.00029410
	19.4000	1	2		2.04598320	0.00028760
	19.5000	1	2		2.04498251	0.00032704
	19.6000	1	2		2.04398899	0.00029715
	19.7000	1	2		2.04298134	0.00044701
	19.8000	1	2		2.04198475	0.00041068
	19.9000	1	2		2.04097443	0.00034424
	20.0000	1	2		2.03998542	0.00041628
	20.1000	1	2		2.03898125	0.00029026
	20.2000	1	2		2.03798733	0.00030971
	20.3000	1	2		2.03698459	0.00035031
	20.4000	1	2		2.03598718	0.00041224
	20.5000	1	2		2.03498752	0.00032708
	20.6000	1	2		2.03399277	0.00044765
	20.7000	1	2		2.03298594	0.00038309
	20.8000	1	2		2.03199406	0.00044650
	20.9000	1	2		2.03098989	0.00031265
	21.0000	1	2		2.02998838	0.00034282
	21.1000	1	2		2.02898667	0.00040879
	21.2000	1	2		2.02799213	0.00024302
	21.3000	1	2		2.02698407	0.00041919
	21.4000	1	2		2.02599444	0.00023452
	21.5000	1	2		2.02498576	0.00027032
	21.6000	1	2		2.02399307	0.00029099
	21.7000	1	2		2.02298582	0.00019887
	21.8000	1	2		2.02199251	0.00042503
	21.9000	1	2		2.02098855	0.00026081
	22.0000	1	2		2.01999421	0.00040179
	22.1000	1	2		2.01898738	0.00035728
	22.2000	1	2		2.01799140	0.00040867
	22.3000	1	2		2.01699993	0.00026120
	22.4000	1	2		2.01599515	0.00032593
	22.5000	1	2		2.01499118	0.00024372
	22.6000	1	2		2.01399603	0.00016945
	22.7000	1	2		2.01299104	0.00024623
	22.8000	1	2		2.01198912	0.00020803
	22.9000	1	2		2.01098167	0.00031065
	23.0000	1	2		2.00998672	0.00017501
	23.1000	1	2		2.00899341	0.00028554
	23.2000	1	2		2.00799928	0.00016994
	23.3000	1	2		2.00698650	0.00034082
	23.4000	1	2		2.00599893	0.00033794
	23.5000	1	2		2.00500316	0.00023533
	23.6000	1	2		2.00399735	0.00032368
	23.7000	1	2		2.00299359	0.00023657
	23.8000	1	2		2.00198962	0.00034430
	23.9000	1	2		2.00098852	0.00026438
	24.0000	1	2		1.99999439	0.00032112
	24.1000	1	2		1.99898367	0.00025783
	24.2000	1	2		1.99800080	0.00022507
	24.3000	1	2		1.99698291	0.00023194
	24.4000	1	2		1.99599656	0.00028100
	24.5000	1	2		1.99498542	0.00029203
	24.6000	1	2		1.99399662	0.00015872
	24.7000	1	2		1.99299020	0.00027945
	24.8000	1	2		1.99199135	0.00024773
	24.9000	1	2		1.99098800	0.00029080
	25.0000	1	2		1.98999285	0.00026727
	25.1000	1	2		1.98899359	0.00022852
	25.2000	1	2		1.98799516	0.00030715
	25.3000	1	2		1.98698730	0.00021607
	25.4000	1	2		1.98598866	0.00024978
	25.5000	1	2		1.98499125	0.00027941
	25.6000	1	2		1.98399261	0.00023598
	25.7000	1	2		1.98299357	0.00028694
	25.8000	1	2		1.98199390	0.00015784
	25.9000	1	2		1.98099547	0.00022429
	26.0000	1	2		1.98000277	0.00027086
	26.1000	1	2		1.97898631	0.00029617
	26.2000	1	2		1.97799771	0.00029688
	26.3000	1	2		1.97699169	0.00022091
	26.4000	1	2		1.97599920	0.00030484
	26.5000	1	2		1.97499237	0.00029055
	26.6000	1	2		1.97399885	0.00025881
	26.7000	1	2		1.97298587	0.00027597
	26.8000	1	2		1.97199277	0.00027568
	26.9000	1	2		1.97098614	0.00025446
	27.0000	1	2		1.96999323	0.00023361
	27.1000	1	2		1.96899152	0.00032409
	27.2000	1	2		1.96799022	0.00028972
	27.3000	1	2		1.96699220	0.00029617
	27.4000	1	2		1.96599294	0.00022572
	27.5000	1	2		1.96498570	0.00028162
	27.6000	1	2		1.96399259	0.00018935
	27.7000	1	2		1.96299211	0.00028726
	27.8000	1	2		1.96199921	0.00022132
	27.9000	1	2		1.96099217	0.00029739
	28.0000	1	2		1.95999783	0.00021131
	28.1000	1	2		1.95898670	0.00026185
	28.2000	1	2		1.95799871	0.00022369
	28.3000	1	2		1.95699167	0.00023719
	28.4000	1	2		1.95599160	0.00026916
	28.5000	1	2		1.95498907	0.00019277
	28.6000	1	2		1.95399289	0.00023186
	28.7000	1	2		1.95298913	0.00029763
	28.8000	1	2		1.95199664	0.00019964
	28.9000	1	2		1.95099308	0.00018740
	29.0000	1	2		1.94999506	0.00029347
	29.1000	1	2		1.94899478	0.00030323
	29.2000	1	2		1.94800679	0.00018387
	29.3000	1	2		1.94699525	0.00023253
	29.4000	1	2		1.94599456	0.00019275
	29.5000	1	2		1.94499367	0.00014648
	29.6000	1	2		1.94400138	0.00019778
	29.7000	1	2		1.94298717	0.00021656
	29.8000	1	2		1.94198976	0.00017722
	29.9000	1	2		1.94099604	0.00005462
	30.0000	1	2		1.93999187	0.00023558
	30.1000	1	2		1.93898606	0.00012954
	30.2000	1	2		1.93799910	0.00023548
	30.3000	1	2		1.93699698	0.00019920
	30.4000	1	2		1.93600428	0.00022238
	30.5000	1	2		1.93498946	0.00023542
	30.6000	1	2		1.93400065	0.00013464
	30.7000	1	2		1.93299648	0.00018378
	30.8000	1	2		1.93199887	0.00010765
	30.9000	1	2		1.93100494	0.00011947
	31.0000	1	2		1.92999995	0.00024080
	31.1000	1	2		1.92900930	0.00027144
	31.2000	1	2		1.92799735	0.00019049
	31.3000	1	2		1.92699646	0.00020522
	31.4000	1	2		1.92599679	0.00023143
	31.5000	1	2		1.92500410	0.00023677
	31.6000	1	2		1.92399706	0.00006582
	31.7000	1	2		1.92300252	0.00007686
	31.8000	1	2		1.92200695	0.00007042
	31.9000	1	2		1.92100995	0.00003517
	32.0000	1	2		1.92000517	0.00007869
	32.1000	1	2		1.91900776	0.00015086
	32.2000	1	2		1.91800871	0.00005944
	32.3000	1	2		1.91700741	0.00007950
	32.4000	1	2		1.91600283	0.00011452
	32.5000	1	2		1.91500111	0.00014459
	32.6000	1	2		1.91400657	0.00010285
	32.7000	1	2		1.91300035	0.00001638
	32.8000	1	2		1.91200704	0.00006623
	32.9000	1	2		1.91099488	0.00023228
	33.0000	1	2		1.90999727	0.00005322
	33.1000	1	2		1.90899207	0.00001592
	33.2000	1	2		1.90800265	0.00010302
	33.3000	1	2		1.90699602	0.00003040
	33.4000	1	2		1.90599882	0.00007566
	33.5000	1	2		1.90500039	0.00012057
	33.6000	1	2		1.90400523	0.00001135
	33.7000	1	2		1.90299737	0.00006510
	33.8000	1	2		1.90200119	0.00003257
	33.9000	1	2		1.90100542	0.00013788
	34.0000	1	2		1.90000555	-0.00004989
	34.1000	1	2		1.89900528	0.00006713
	34.2000	1	2		1.89800787	0.00004823
	34.3000	1	2		1.89700349	0.00000964
	34.4000	1	2		1.89600670	0.00008844
	34.5000	1	2		1.89499740	0.00012532
	34.6000	1	2		1.89401003	0.00001363
	34.7000	1	2		1.89301017	0.00001112
	34.8000	1	2		1.89200354	0.00008874
	34.9000	1	2		1.89100387	0.00010353
	35.0000	1	2		1.89001220	0.00004916
	35.1000	1	2		1.88900783	0.00000683
	35.2000	1	2		1.88800161	0.00008720
	35.3000	1	2		1.88699785	0.00004162
	35.4000	1	2		1.88600453	0.00003342
	35.5000	1	2		1.88500282	0.00003603
	35.6000	1	2		1.88401197	0.00001789
	35.7000	1	2		1.88300493	-0.00006633
	35.8000	1	2		1.88201469	-0.00001353
	35.9000	1	2		1.88101011	0.00009025
	36.0000	1	2		1.87999508	0.00000014
	36.1000	1	2		1.87899542	0.00009281
	36.2000	1	2		1.87800354	0.00013614
	36.3000	1	2		1.87699548	-0.00001151
	36.4000	1	2		1.87600237	0.00014089
	36.5000	1	2		1.87500332	0.00001694
	36.6000	1	2		1.87400878	0.00006998
	36.7000	1	2		1.87300625	-0.00002720
	36.8000	1	2		1.87200659	0.00008475
	36.9000	1	2		1.87099832	0.00010371
	37.0000	1	2		1.87000460	-0.00008294
	37.1000	1	2		1.86899920	0.00008090
	37.2000	1	2		1.86800404	0.00002548
	37.3000	1	2		1.86700233	0.00011971
	37.4000	1	2		1.86600595	-0.00010822
	37.5000	1	2		1.86500526	0.00009192
	37.6000	1	2		1.86400744	0.00008310
	37.7000	1	2		1.86300122	0.00004268
	37.8000	1	2		1.86201160	-0.00008076
	37.9000	1	2		1.86099698	0.00002753
	38.0000	1	2		1.86000817	0.00008891
	38.1000	1	2		1.85901138	0.00007110
	38.2000	1	2		1.85801458	0.00002002
	38.3000	1	2		1.85700652	0.00007278
	38.4000	1	2		1.85600092	0.00012110
	38.5000	1	2		1.85500105	0.00006040
	38.6000	1	2		1.85400528	0.00008680
	38.7000	1	2		1.85300541	0.00001894
	38.8000	1	2		1.85200841	-0.00004384
	38.9000	1	2		1.85100281	0.00003317
	39.0000	1	2		1.85001810	0.00006544
	39.1000	1	2		1.84900758	0.00004955
	39.2000	1	2		1.84801447	-0.00008909
	39.3000	1	2		1.84700620	0.00012643
	39.4000	1	2		1.84601576	0.00006694
	39.5000	1	2		1.84500688	0.00005786
	39.6000	1	2		1.84401295	0.00010628
	39.7000	1	2		1.84299915	-0.00004388
	39.8000	1	2		1.84201649	0.00006893
	39.9000	1	2		1.84099962	0.00017799
	40.0000	1	2		1.84000713	0.00004067
	40.1000	1	2		1.83900910	0.00006228
	40.2000	1	2		1.83801661	0.00000129
	40.3000	1	2		1.83699953	0.00011135
	40.4000	1	2		1.83601298	-0.00004515
	40.5000	1	2		1.83501107	0.00003126
	40.6000	1	2		1.83401591	0.00000510
	40.7000	1	2		1.83300539	-0.00000268
	40.8000	1	2		1.83200962	-0.00002497
	40.9000	1	2		1.83099971	0.00005324
	41.0000	1	2		1.83001091	0.00015021
	41.1000	1	2		1.82900510	0.00001783
	41.2000	1	2		1.82802203	0.00004469
	41.3000	1	2		1.82701274	0.00002357
	41.4000	1	2		1.82601205	-0.00006614
	41.5000	1	2		1.82501751	0.00006488
	41.6000	1	2		1.82401252	0.00004999
	41.7000	1	2		1.82301019	0.00012704
	41.8000	1	2		1.82201483	-0.00000225
	41.9000	1	2		1.82101599	0.00006957
	42.0000	1	2		1.82001551	0.00001529
	42.1000	1	2		1.81901502	-0.00011179
	42.2000	1	2		1.81801618	-0.00004381
	42.3000	1	2		1.81701693	0.00007140
	42.4000	1	2		1.81601890	-0.00003234
	42.5000	1	2		1.81501063	-0.00007519
	42.6000	1	2		1.81401507	-0.00001787
	42.7000	1	2		1.81301315	-0.00012737
	42.8000	1	2		1.81201144	-0.00008525
	42.9000	1	2		1.81101506	-0.00014487
	43.0000	1	2		1.81000843	-0.00001909
	43.1000	1	2		1.80900344	-0.00006603
	43.2000	1	2		1.80801299	-0.00007099
	43.3000	1	2		1.80701210	-0.00001043
	43.4000	1	2		1.80601572	-0.00007227
	43.5000	1	2		1.80501687	-0.00010202
	43.6000	1	2		1.80401291	-0.00002163
	43.7000	1	2		1.80301611	-0.00018269
	43.8000	1	2		1.80201747	-0.00010496
	43.9000	1	2		1.80101433	-0.00006430
	44.0000	1	2		1.80001446	-0.00000694
	44.1000	1	2		1.79901951	-0.00010560
	44.2000	1	2		1.79801862	-0.00011410
	44.3000	1	2		1.79701813	-0.00004616
	44.4000	1	2		1.79601847	-0.00019297
	44.5000	1	2		1.79500631	-0.00030424
	44.6000	1	2		1.79401710	-0.00017547
	44.7000	1	2		1.79301395	-0.00019077
	44.8000	1	2		1.79201859	-0.00028810
	44.9000	1	2		1.79101053	-0.00027657
	45.0000	1	2		1.79001517	-0.00024298
	45.1000	1	2		1.78902144	-0.00033259
	45.2000	1	2		1.78801912	-0.00046946
	45.3000	1	2		1.78701372	-0.00034518
	45.4000	1	2		1.78602061	-0.00028891
	45.5000	1	2		1.78501193	-0.00045237
	45.6000	1	2		1.78401452	-0.00044768
	45.7000	1	2		1.78301015	-0.00036269
	45.8000	1	2		1.78201315	-0.00039912
	45.9000	1	2		1.78102107	-0.00053105
	46.0000	1	2		1.78001895	-0.00051665
	46.1000	1	2		1.77901785	-0.00061802
	46.2000	1	2		1.77802105	-0.00060520
	46.3000	1	2		1.77701340	-0.00058104
	46.4000	1	2		1.77601251	-0.00062416
	46.5000	1	2		1.77501592	-0.00070370
	46.6000	1	2		1.77401974	-0.00075234
	46.7000	1	2		1.77302294	-0.00078574
	46.8000	1	2		1.77201672	-0.00075240
	46.9000	1	2		1.77101214	-0.00095483
	47.0000	1	2		1.77002375	-0.00079662
	47.1000	1	2		1.76901978	-0.00105437
	47.2000	1	2		1.76802422	-0.00097436
	47.3000	1	2		1.76701841	-0.00110171
	47.4000	1	2		1.76602182	-0.00102720
	47.5000	1	2		1.76501929	-0.00109119
	47.6000	1	2		1.76401962	-0.00123143
	47.7000	1	2		1.76302816	-0.00122924
	47.8000	1	2		1.76202911	-0.00139315
	47.9000	1	2		1.76101982	-0.00143748
	48.0000	1	2		1.76001954	-0.00138552
	48.1000	1	2		1.75901742	-0.00142565
	48.2000	1	2		1.75802021	-0.00157106
	48.3000	1	2		1.75701358	-0.00162547
	48.4000	1	2		1.75601904	-0.00163215
	48.5000	1	2		1.75501221	-0.00180359
	48.6000	1	2		1.75402545	-0.00185734
	48.7000	1	2		1.75301657	-0.00195031
	48.8000	1	2		1.75202449	-0.00200738
	48.9000	1	2		1.75101786	-0.00195155
	49.0000	1	2		1.75001594	-0.00218231
	49.1000	1	2		1.74902550	-0.00226778
	49.2000	1	2		1.74802112	-0.00241904
	49.3000	1	2		1.74701839	-0.00259846
	49.4000	1	2		1.74602549	-0.00259717
	49.5000	1	2		1.74501332	-0.00276507
	49.6000	1	2		1.74401571	-0.00300446
	49.7000	1	2		1.74301461	-0.00290672
	49.8000	1	2		1.74201618	-0.00316515
	49.9000	1	2		1.74102594	-0.00321166
	50.0000	1	2		1.74002013	-0.00338327
	50.1000	1	2		1.73901391	-0.00344726
	50.2000	1	2		1.73802511	-0.00379298
	50.3000	1	2		1.73701663	-0.00384835
	50.4000	1	2		1.73602045	-0.00403040
	50.5000	1	2		1.73501936	-0.00408407
	50.6000	1	2		1.73402318	-0.00429129
	50.7000	1	2		1.73302126	-0.00443483
	50.8000	1	2		1.73202713	-0.00463939
	50.9000	1	2		1.73102193	-0.00476732
	51.0000	1	2		1.73002678	-0.00505026
	51.1000	1	2		1.72902097	-0.00509270
	51.2000	1	2		1.72803073	-0.00530859
	51.3000	1	2		1.72702123	-0.00537097
	51.4000	1	2		1.72602137	-0.00557427
	51.5000	1	2		1.72501945	-0.00573298
	51.6000	1	2		1.72402040	-0.00594012
	51.7000	1	2		1.72301418	-0.00610716
	51.8000	1	2		1.72201780	-0.00629195
	51.9000	1	2		1.72101731	-0.00643794
	52.0000	1	2		1.72002359	-0.00672705
	52.1000	1	2		1.71902024	-0.00677087
	52.2000	1	2		1.71803011	-0.00704333
	52.3000	1	2		1.71702194	-0.00717696
	52.4000	1	2		1.71602668	-0.00734616
	52.5000	1	2		1.71502897	-0.00752181
	52.6000	1	2		1.71402654	-0.00773975
	52.7000	1	2		1.71302482	-0.00801631
	52.8000	1	2		1.71203407	-0.00801581
	52.9000	1	2		1.71102447	-0.00826077
	53.0000	1	2		1.71003547	-0.00845251
	53.1000	1	2		1.70903140	-0.00875772
	53.2000	1	2		1.70803194	-0.00880110
	53.3000	1	2		1.70701937	-0.00904065
	53.4000	1	2		1.70602524	-0.00924746
	53.5000	1	2		1.70502291	-0.00944601
	53.6000	1	2		1.70403400	-0.00970197
	53.7000	1	2		1.70302574	-0.00980855
	53.8000	1	2		1.70203283	-0.01003315
	53.9000	1	2		1.70103133	-0.01022678
	54.0000	1	2		1.70003166	-0.01044916
	54.1000	1	2		1.69902616	-0.01061865
	54.2000	1	2		1.69802763	-0.01078267
	54.3000	1	2		1.69701618	-0.01104485
	54.4000	1	2		1.69602338	-0.01118398
	54.5000	1	2		1.69501972	-0.01141129
	54.6000	1	2		1.69402836	-0.01156909
	54.7000	1	2		1.69301702	-0.01178998
	54.8000	1	2		1.69201910	-0.01199613
	54.9000	1	2		1.69101994	-0.01216671
	55.0000	1	2		1.69002838	-0.01240284
	55.1000	1	2		1.68902902	-0.01265668
	55.2000	1	2		1.68803110	-0.01277592
	55.3000	1	2		1.68702826	-0.01300647
	55.4000	1	2		1.68602347	-0.01324694
	55.5000	1	2		1.68502115	-0.01335497
	55.6000	1	2		1.68402937	-0.01363837
	55.7000	1	2		1.68302776	-0.01391876
	55.8000	1	2		1.68203035	-0.01399669
	55.9000	1	2		1.68103151	-0.01424293
	56.0000	1	2		1.68003799	-0.01451888
	56.1000	1	2		1.67901958	-0.01469339
	56.2000	1	2		1.67802586	-0.01477134
	56.3000	1	2		1.67702200	-0.01512610
	56.4000	1	2		1.67602377	-0.01528032
	56.5000	1	2		1.67502083	-0.01551525
	56.6000	1	2		1.67402629	-0.01575321
	56.7000	1	2		1.67303318	-0.01592549
	56.8000	1	2		1.67202594	-0.01613349
	56.9000	1	2		1.67092864	-0.01638145
	57.0000	1	2		1.67003122	-0.01648500
	57.1000	1	2		1.66902480	-0.01673456
	57.2000	1	2		1.66802903	-0.01689743
	57.3000	1	2		1.66702148	-0.01713951
	57.4000	1	2		1.66602970	-0.01734096
	57.5000	1	2		1.66502123	-0.01754528
	57.6000	1	2		1.66402730	-0.01772852
	57.7000	1	2		1.66302047	-0.01792943
	57.8000	1	2		1.66202357	-0.01821071
	57.9000	1	2		1.66103241	-0.01838620
	58.0000	1	2		1.66003613	-0.01864631
	58.1000	1	2		1.65903688	-0.01885740
	58.2000	1	2		1.65803793	-0.01921025
	58.3000	1	2		1.65703888	-0.01928003
	58.4000	1	2		1.65604270	-0.01963355
	58.5000	1	2		1.65503884	-0.01971136
	58.6000	1	2		1.65403754	-0.01996700
	58.7000	1	2		1.65304054	-0.02021123
	58.8000	1	2		1.65204374	-0.02042365
	58.9000	1	2		1.65103885	-0.02067843
	59.0000	1	2		1.65004595	-0.02087354
	59.1000	1	2		1.64904250	-0.02117050
	59.2000	1	2		1.64804550	-0.02140039
	59.3000	1	2		1.64704737	-0.02161268
	59.4000	1	2		1.64604566	-0.02175676
	59.5000	1	2		1.64503883	-0.02209853
	59.6000	1	2		1.64404726	-0.02224914
	59.7000	1	2		1.64303960	-0.02247015
	59.8000	1	2		1.64203553	-0.02283175
	59.9000	1	2		1.64103751	-0.02297715
	60.0000	1	2		1.64004184	-0.02326129
	60.1000	1	2		1.63903767	-0.02357075
	60.2000	1	2		1.63804518	-0.02367563
	60.3000	1	2		1.63704480	-0.02390137
	60.4000	1	2		1.63605057	-0.02415177
	60.5000	1	2		1.63504291	-0.02444998
	60.6000	1	2		1.63404182	-0.02467271
	60.7000	1	2		1.63303918	-0.02488608
	60.8000	1	2		1.63204946	-0.02523635
	60.9000	1	2		1.63104375	-0.02533953
	61.0000	1	2		1.63004880	-0.02564346
	61.1000	1	2		1.62904955	-0.02599203
	61.2000	1	2		1.62805378	-0.02603692
	61.3000	1	2		1.62704459	-0.02638494
	61.4000	1	2		1.62605588	-0.02671144
	61.5000	1	2		1.62504874	-0.02692498
	61.6000	1	2		1.62404744	-0.02708543
	61.7000	1	2		1.62303651	-0.02738166
	61.8000	1	2		1.62204279	-0.02762864
	61.9000	1	2		1.62104005	-0.02784991
	62.0000	1	2		1.62004541	-0.02807156
	62.1000	1	2		1.61903683	-0.02831399
	62.2000	1	2		1.61805100	-0.02869880
	62.3000	1	2		1.61704416	-0.02876744
	62.4000	1	2		1.61605567	-0.02919100
	62.5000	1	2		1.61504945	-0.02939828
	62.6000	1	2		1.61405142	-0.02958758
	62.7000	1	2		1.61304346	-0.02981282
	62.8000	1	2		1.61204513	-0.03003851
	62.9000	1	2		1.61103717	-0.03039044
	63.0000	1	2		1.61004652	-0.03055321
	63.1000	1	2		1.60904246	-0.03085564
	63.2000	1	2		1.60804863	-0.03118742
	63.3000	1	2		1.60703924	-0.03142205
	63.4000	1	2		1.60604756	-0.03160439
	63.5000	1	2		1.60503725	-0.03194753
	63.6000	1	2		1.60404424	-0.03223476
	63.7000	1	2		1.60304130	-0.03240644
	63.8000	1	2		1.60204789	-0.03273590
	63.9000	1	2		1.60104556	-0.03301237
	64.0000	1	2		1.60005461	-0.03327996
	64.1000	1	2		1.59905146	-0.03349852
	64.2000	1	2		1.59804924	-0.03380064
	64.3000	1	2		1.59704394	-0.03409643
	64.4000	1	2		1.59604878	-0.03428034
	64.5000	1	2		1.59504144	-0.03462416
	64.6000	1	2		1.59404874	-0.03487171
	64.7000	1	2		1.59304242	-0.03513511
	64.8000	1	2		1.59204286	-0.03540200
	64.9000	1	2		1.59103643	-0.03559715
	65.0000	1	2		1.59004353	-0.03592870
	65.1000	1	2		1.58904663	-0.03615348
	65.2000	1	2		1.58804103	-0.03648484
	65.3000	1	2		1.58703635	-0.03682305
	65.4000	1	2		1.58604129	-0.03698567
	65.5000	1	2		1.58503712	-0.03729808
	65.6000	1	2		1.58405016	-0.03763523
	65.7000	1	2		1.58304261	-0.03791492
	65.8000	1	2		1.58204920	-0.03814328
	65.9000	1	2		1.58104841	-0.03850391
	66.0000	1	2		1.58005274	-0.03873711
	66.1000	1	2		1.57904293	-0.03902636
	66.2000	1	2		1.57805434	-0.03933352
	66.3000	1	2		1.57704842	-0.03957199
	66.4000	1	2		1.57605603	-0.03992017
	66.5000	1	2		1.57504357	-0.04020568
	66.6000	1	2		1.57405005	-0.04053435
	66.7000	1	2		1.57305080	-0.04064227
	66.8000	1	2		1.57205779	-0.04101771
	66.9000	1	2		1.57104952	-0.04134853
	67.0000	1	2		1.57005140	-0.04160595
	67.1000	1	2		1.56905255	-0.04168341
	67.2000	1	2		1.56805412	-0.04212344
	67.3000	1	2		1.56704841	-0.04241352
	67.4000	1	2		1.56605510	-0.04271206
	67.5000	1	2		1.56505339	-0.04300456
	67.6000	1	2		1.56405485	-0.04317750
	67.7000	1	2		1.56304802	-0.04358184
	67.8000	1	2		1.56204959	-0.04381500
	67.9000	1	2		1.56105043	-0.04416973
	68.0000	1	2		1.56005702	-0.04437901
	68.1000	1	2		1.55904804	-0.04473003
	68.2000	1	2		1.55805688	-0.04502112
	68.3000	1	2		1.55705270	-0.04493792
	68.4000	1	2		1.55605468	-0.04564183
	68.5000	1	2		1.55504590	-0.04593154
	68.6000	1	2		1.55404429	-0.04616871
	68.7000	1	2		1.55304412	-0.04648792
	68.8000	1	2		1.55204486	-0.04688708
	68.9000	1	2		1.55104356	-0.04711335
	69.0000	1	2		1.55005312	-0.04745880
	69.1000	1	2		1.54905007	-0.04777140
	69.2000	1	2		1.54805277	-0.04805037
	69.3000	1	2		1.54704440	-0.04827398
	69.4000	1	2		1.54605621	-0.04851051
	69.5000	1	2		1.54506279	-0.04885053
	69.6000	1	2		1.54406477	-0.04919657
	69.7000	1	2		1.54305076	-0.04954628
	69.8000	1	2		1.54205479	-0.04973539
	69.9000	1	2		1.54105174	-0.05002800
	70.0000	1	2		1.54005976	-0.05040134
	70.1000	1	2		1.53905262	-0.05065892
	70.2000	1	2		1.53805624	-0.05094025
	70.3000	1	2		1.53705934	-0.05125559
	70.4000	1	2		1.53605384	-0.05156468
	70.5000	1	2		1.53505500	-0.05193666
	70.6000	1	2		1.53405636	-0.05221195
	70.7000	1	2		1.53305864	-0.05259504
	70.8000	1	2		1.53206748	-0.05283146
	70.9000	1	2		1.53105952	-0.05307510
	71.0000	1	2		1.53005955	-0.05353857
	71.1000	1	2		1.52905927	-0.05378174
	71.2000	1	2		1.52806432	-0.05418709
	71.3000	1	2		1.52705411	-0.05453230
	71.4000	1	2		1.52606633	-0.05480400
	71.5000	1	2		1.52505826	-0.05511806
	71.6000	1	2		1.52406618	-0.05541728
	71.7000	1	2		1.52305381	-0.05575054
	71.8000	1	2		1.52205743	-0.05597123
	71.9000	1	2		1.52106176	-0.05631179
	72.0000	1	2		1.52006814	-0.05654738
	72.1000	1	2		1.51905465	-0.05702089
	72.2000	1	2		1.51807363	-0.05714624
	72.3000	1	2		1.51706362	-0.05752839
	72.4000	1	2		1.51606939	-0.05795963
	72.5000	1	2		1.51506092	-0.05810910
	72.6000	1	2		1.51407457	-0.05844822
	72.7000	1	2		1.51306384	-0.05880939
	72.8000	1	2		1.51206080	-0.05921533
	72.9000	1	2		1.51106226	-0.05945703
	73.0000	1	2		1.51006916	-0.05978201
	73.1000	1	2		1.50906488	-0.06025859
	73.2000	1	2		1.50806983	-0.06036239
	73.3000	1	2		1.50705460	-0.06077465
	73.4000	1	2		1.50606395	-0.06106898
	73.5000	1	2		1.50505291	-0.06148696
	73.6000	1	2		1.50406186	-0.06175742
	73.7000	1	2		1.50305697	-0.06218553
	73.8000	1	2		1.50207277	-0.06250549
	73.9000	1	2		1.50105744	-0.06284358
	74.0000	1	2		1.50006300	-0.06325540
	74.1000	1	2		1.49906508	-0.06341470
	74.2000	1	2		1.49806562	-0.06380267
	74.3000	1	2		1.49706657	-0.06406395
	74.4000	1	2		1.49606926	-0.06449581
	74.5000	1	2		1.49506089	-0.06475864
	74.6000	1	2		1.49406871	-0.06512138
	74.7000	1	2		1.49305686	-0.06540130
	74.8000	1	2		1.49206867	-0.06572133
	74.9000	1	2		1.49106388	-0.06616362
	75.0000	1	2		1.49006780	-0.06645927
	75.1000	1	2		1.48906302	-0.06685074
	75.2000	1	2		1.48806868	-0.06720331
	75.3000	1	2		1.48705970	-0.06763485
	75.4000	1	2		1.48606721	-0.06793588
	75.5000	1	2		1.48506426	-0.06828160
	75.6000	1	2		1.48407177	-0.06863961
	75.7000	1	2		1.48305869	-0.06899599
	75.8000	1	2		1.48207183	-0.06932514
	75.9000	1	2		1.48106326	-0.06964127
	76.0000	1	2		1.48007558	-0.07007632
	76.1000	1	2		1.47906618	-0.07040752
	76.2000	1	2		1.47807154	-0.07083676
	76.3000	1	2		1.47706645	-0.07104673
	76.4000	1	2		1.47607508	-0.07123782
	76.5000	1	2		1.47506067	-0.07173487
	76.6000	1	2		1.47408160	-0.07202831
	76.7000	1	2		1.47306165	-0.07246044
	76.8000	1	2		1.47207274	-0.07271216
	76.9000	1	2		1.47106437	-0.07310569
	77.0000	1	2		1.47006778	-0.07346839
	77.1000	1	2		1.46907078	-0.07390521
	77.2000	1	2		1.46807542	-0.07414681
	77.3000	1	2		1.46707596	-0.07448711
	77.4000	1	2		1.46607733	-0.07493450
	77.5000	1	2		1.46507551	-0.07515168
	77.6000	1	2		1.46408015	-0.07561277
	77.7000	1	2		1.46306727	-0.07589290
	77.8000	1	2		1.46206976	-0.07636871
	77.9000	1	2		1.46106170	-0.07655235
	78.0000	1	2		1.46006685	-0.07708217
	78.1000	1	2		1.45906073	-0.07736622
	78.2000	1	2		1.45807644	-0.07772039
	78.3000	1	2		1.45707759	-0.07814077
	78.4000	1	2		1.45607445	-0.07844309
	78.5000	1	2		1.45506874	-0.07898295
	78.6000	1	2		1.45406692	-0.07920357
	78.7000	1	2		1.45305927	-0.07969785
	78.8000	1	2		1.45206391	-0.08005772
	78.9000	1	2		1.45106261	-0.08020953
	79.0000	1	2		1.45007288	-0.08071248
	79.1000	1	2		1.44906799	-0.08101741
	79.2000	1	2		1.44807571	-0.08139109
	79.3000	1	2		1.44706355	-0.08185872
	79.4000	1	2		1.44607597	-0.08220695
	79.5000	1	2		1.44506473	-0.08259678
	79.6000	1	2		1.44407357	-0.08294520
	79.7000	1	2		1.44306244	-0.08335139
	79.8000	1	2		1.44207558	-0.08368862
	79.9000	1	2		1.44106710	-0.08417995
	80.0000	1	2		1.44007318	-0.08448018
	80.1000	1	2		1.43906491	-0.08483220
	80.2000	1	2		1.43807334	-0.08537332
	80.3000	1	2		1.43707040	-0.08569320
	80.4000	1	2		1.43607586	-0.08614155
	80.5000	1	2		1.43506769	-0.08653669
	80.6000	1	2		1.43407336	-0.08679265
	80.7000	1	2		1.43307584	-0.08735996
	80.8000	1	2		1.43207137	-0.08772223
	80.9000	1	2		1.43106351	-0.08808202
	81.0000	1	2		1.43007757	-0.08847182
	81.1000	1	2		1.42907340	-0.08890537
	81.2000	1	2		1.42806780	-0.08918631
	81.3000	1	2		1.42707029	-0.08962358
	81.4000	1	2		1.42606939	-0.09001341
	81.5000	1	2		1.42506410	-0.09045395
	81.6000	1	2		1.42407263	-0.09084883
	81.7000	1	2		1.42307092	-0.09127333
	81.8000	1	2		1.42207166	-0.09174623
	81.9000	1	2		1.42107313	-0.09212205
	82.0000	1	2		1.42007551	-0.09246653
	82.1000	1	2		1.41906714	-0.09291351
	82.2000	1	2		1.41807035	-0.09324222
	82.3000	1	2		1.41707263	-0.09360308
	82.4000	1	2		1.41607194	-0.09406121
	82.5000	1	2		1.41507054	-0.09453967
	82.6000	1	2		1.41407876	-0.09491752
	82.7000	1	2		1.41307603	-0.09539360
	82.8000	1	2		1.41207544	-0.09578813
	82.9000	1	2		1.41106779	-0.09624389
	83.0000	1	2		1.41007530	-0.09649221
	83.1000	1	2		1.40907379	-0.09703734
	83.2000	1	2		1.40807925	-0.09739567
	83.3000	1	2		1.40707190	-0.09783930
	83.4000	1	2		1.40607624	-0.09815466
	83.5000	1	2		1.40507842	-0.09855639
	83.6000	1	2		1.40407845	-0.09906067
	83.7000	1	2		1.40306905	-0.09944264
	83.8000	1	2		1.40207523	-0.09991742
	83.9000	1	2		1.40107331	-0.10024541
	84.0000	1	2		1.40007775	-0.10073658
	84.1000	1	2		1.39907552	-0.10129829
	84.2000	1	2		1.39808180	-0.10163063
	84.3000	1	2		1.39707456	-0.10196343
	84.4000	1	2		1.39608329	-0.10244752
	84.5000	1	2		1.39507318	-0.10296686
	84.6000	1	2		1.39408110	-0.10331020
	84.7000	1	2		1.39307631	-0.10373694
	84.8000	1	2		1.39208515	-0.10421616
	84.9000	1	2		1.39107381	-0.10466653
	85.0000	1	2		1.39007999	-0.10507805
	85.1000	1	2		1.38907449	-0.10553168
	85.2000	1	2		1.38808415	-0.10603282
	85.3000	1	2		1.38707700	-0.10655241
	85.4000	1	2		1.38607959	-0.10694738
	85.5000	1	2		1.38508024	-0.10734864
	85.6000	1	2		1.38408344	-0.10791467
	85.7000	1	2		1.38308061	-0.10828617
	85.8000	1	2		1.38207961	-0.10879631
	85.9000	1	2		1.38107616	-0.10934174
	86.0000	1	2		1.38007906	-0.10972953
	86.1000	1	2		1.37907704	-0.11028964
	86.2000	1	2		1.37808526	-0.11068729
	86.3000	1	2		1.37707638	-0.11111456
	86.4000	1	2		1.37607969	-0.11167236
	86.5000	1	2		1.37507162	-0.11202520
	86.6000	1	2		1.37407975	-0.11253534
	86.7000	1	2		1.37307486	-0.11302425
	86.8000	1	2		1.37207939	-0.11346013
	86.9000	1	2		1.37106795	-0.11382109
	87.0000	1	2		1.37008427	-0.11428875
	87.1000	1	2		1.36907518	-0.11474018
	87.2000	1	2		1.36807757	-0.11510759
	87.3000	1	2		1.36707545	-0.11563392
	87.4000	1	2		1.36607804	-0.11611623
	87.5000	1	2		1.36507776	-0.11654602
	87.6000	1	2		1.36408291	-0.11705583
	87.7000	1	2		1.36307495	-0.11744894
	87.8000	1	2		1.36207488	-0.11801699
	87.9000	1	2		1.36107501	-0.11842647
	88.0000	1	2		1.36007606	-0.11892170
	88.1000	1	2		1.35907312	-0.11947600
	88.2000	1	2		1.35808012	-0.11988737
	88.3000	1	2		1.35707380	-0.12035741
	88.4000	1	2		1.35607925	-0.12091830
	88.5000	1	2		1.35507867	-0.12138933
	88.6000	1	2		1.35408300	-0.12177504
	88.7000	1	2		1.35307412	-0.12240543
	88.8000	1	2		1.35208193	-0.12276746
	88.9000	1	2		1.35107879	-0.12335976
	89.0000	1	2		1.35008384	-0.12371438
	89.0010	1	2		1.35007329	-0.12370554
