# Supplementary material for: Hyaluronic Acid Enhances the Mechanical Properties of Tissue-Engineered Cartilage Constructs
Source: PLoS One. 2014 Dec 1;9(12):e113216. doi: 10.1371/journal.pone.0113216 (PMC4249877; doi:10.1371/journal.pone.0113216)
Supplement: Dataset S1 — Raw data from hydrogel constructs. Data on wet weight, dry weight, compressive modulus, DNA content, and GAG content are provided in a spreadsheet for all analysed hydrogel constructs. Additionally, raw data from mechanical compression tests (time, displacement, and load) are provided. (ZIP) [file pone.0113216.s004.zip › Data/Mechanical testing/Microtester/Day 1/G3 CF M2 ramp.csv]

G3 CF M2 15Dec2013
Notes	Time	Sequence	Block	Cycle	5800:Extension mm	5800:500N_Load_Cell N
Test Started : 12/15/2013 1:21:42 PM	4.0020	1	2		2.19902691	0.00104276
	4.0530	1	2		2.19995548	0.00089372
	4.1000	1	2		2.19954344	0.00091296
	4.2000	1	2		2.19819362	0.00081407
	4.3000	1	2		2.19705770	0.00087557
	4.4000	1	2		2.19601030	0.00085121
	4.5000	1	2		2.19498544	0.00083266
	4.6000	1	2		2.19398414	0.00071759
	4.7000	1	2		2.19297689	0.00075611
	4.8000	1	2		2.19197661	0.00081145
	4.9000	1	2		2.19096445	0.00082895
	5.0000	1	2		2.18998630	0.00085340
	5.1000	1	2		2.18897189	0.00081629
	5.2000	1	2		2.18797796	0.00086523
	5.3000	1	2		2.18696785	0.00083088
	5.4000	1	2		2.18597761	0.00088265
	5.5000	1	2		2.18498123	0.00083208
	5.6000	1	2		2.18397747	0.00077643
	5.7000	1	2		2.18297391	0.00084304
	5.8000	1	2		2.18197609	0.00082305
	5.9000	1	2		2.18097540	0.00087131
	6.0000	1	2		2.17997369	0.00079238
	6.1000	1	2		2.17896911	0.00082328
	6.2000	1	2		2.17797375	0.00075181
	6.3000	1	2		2.17697245	0.00075345
	6.4000	1	2		2.17597422	0.00083758
	6.5000	1	2		2.17497210	0.00081673
	6.6000	1	2		2.17398124	0.00078810
	6.7000	1	2		2.17297503	0.00079392
	6.8000	1	2		2.17197311	0.00078111
	6.9000	1	2		2.17096996	0.00078562
	7.0000	1	2		2.16997747	0.00075378
	7.1000	1	2		2.16897514	0.00078646
	7.2000	1	2		2.16797241	0.00080414
	7.3000	1	2		2.16696803	0.00077849
	7.4000	1	2		2.16597431	0.00076532
	7.5000	1	2		2.16497198	0.00075703
	7.6000	1	2		2.16397396	0.00065969
	7.7000	1	2		2.16297245	0.00074035
	7.8000	1	2		2.16196849	0.00076010
	7.9000	1	2		2.16097005	0.00077344
	8.0000	1	2		2.15997613	0.00081312
	8.1000	1	2		2.15896704	0.00068668
	8.2000	1	2		2.15797393	0.00079373
	8.3000	1	2		2.15697468	0.00076940
	8.4000	1	2		2.15597604	0.00075950
	8.5000	1	2		2.15497761	0.00078989
	8.6000	1	2		2.15397569	0.00070509
	8.7000	1	2		2.15297009	0.00077015
	8.8000	1	2		2.15197944	0.00064178
	8.9000	1	2		2.15097097	0.00090096
	9.0000	1	2		2.14997212	0.00065998
	9.1000	1	2		2.14897676	0.00076685
	9.2000	1	2		2.14797976	0.00073493
	9.3000	1	2		2.14697395	0.00081710
	9.4000	1	2		2.14597921	0.00065997
	9.5000	1	2		2.14498323	0.00067612
	9.6000	1	2		2.14397988	0.00081456
	9.7000	1	2		2.14296649	0.00064744
	9.8000	1	2		2.14197605	0.00067880
	9.9000	1	2		2.14097515	0.00079120
	10.0000	1	2		2.13997529	0.00072092
	10.1000	1	2		2.13898054	0.00083872
	10.2000	1	2		2.13797965	0.00064505
	10.3000	1	2		2.13697794	0.00076260
	10.4000	1	2		2.13597520	0.00077125
	10.5000	1	2		2.13497800	0.00067119
	10.6000	1	2		2.13397690	0.00062113
	10.7000	1	2		2.13297765	0.00076899
	10.8000	1	2		2.13198392	0.00066550
	10.9000	1	2		2.13097381	0.00061057
	11.0000	1	2		2.12998009	0.00067963
	11.1000	1	2		2.12897817	0.00066701
	11.2000	1	2		2.12798589	0.00072935
	11.3000	1	2		2.12697332	0.00075643
	11.4000	1	2		2.12598205	0.00069721
	11.5000	1	2		2.12497747	0.00080760
	11.6000	1	2		2.12398109	0.00070993
	11.7000	1	2		2.12297856	0.00068461
	11.8000	1	2		2.12198729	0.00073529
	11.9000	1	2		2.12098415	0.00067759
	12.0000	1	2		2.11998510	0.00061615
	12.1000	1	2		2.11897786	0.00070806
	12.2000	1	2		2.11797799	0.00066817
	12.3000	1	2		2.11697587	0.00067351
	12.4000	1	2		2.11598645	0.00065000
	12.5000	1	2		2.11498269	0.00067774
	12.6000	1	2		2.11398487	0.00075492
	12.7000	1	2		2.11298152	0.00068851
	12.8000	1	2		2.11198677	0.00068181
	12.9000	1	2		2.11097830	0.00067637
	13.0000	1	2		2.10997679	0.00073367
	13.1000	1	2		2.10897918	0.00068660
	13.2000	1	2		2.10798177	0.00074808
	13.3000	1	2		2.10697924	0.00072495
	13.4000	1	2		2.10598449	0.00072633
	13.5000	1	2		2.10498134	0.00061296
	13.6000	1	2		2.10398393	0.00067652
	13.7000	1	2		2.10298694	0.00072410
	13.8000	1	2		2.10198850	0.00073245
	13.9000	1	2		2.10098597	0.00075878
	14.0000	1	2		2.09998508	0.00080467
	14.1000	1	2		2.09898214	0.00062405
	14.2000	1	2		2.09798124	0.00062909
	14.3000	1	2		2.09698650	0.00074951
	14.4000	1	2		2.09598704	0.00075844
	14.5000	1	2		2.09498492	0.00087303
	14.6000	1	2		2.09398546	0.00149726
	14.7000	1	2		2.09298252	0.00118431
	14.7250	1	2		2.09272845	0.00224836
	14.8000	1	2		2.09198286	-0.00015435
	14.9000	1	2		2.09097766	-0.00015266
	15.0000	1	2		2.08998681	0.00089026
	15.1000	1	2		2.08898305	0.00054146
	15.2000	1	2		2.08798523	0.00035863
	15.3000	1	2		2.08697532	0.00146810
	15.4000	1	2		2.08598303	0.00135279
	15.5000	1	2		2.08498296	0.00037143
	15.6000	1	2		2.08397982	0.00050746
	15.7000	1	2		2.08297851	0.00108995
	15.8000	1	2		2.08198766	0.00037658
	15.9000	1	2		2.08097673	-0.00006590
	16.0000	1	2		2.07998383	0.00092692
	16.1000	1	2		2.07896736	0.00071646
	16.2000	1	2		2.07798163	0.00044251
	16.3000	1	2		2.07697992	0.00064374
	16.4000	1	2		2.07599358	0.00099808
	16.5000	1	2		2.07498551	0.00065927
	16.6000	1	2		2.07397991	0.00044569
	16.7000	1	2		2.07297942	0.00077862
	16.8000	1	2		2.07198734	0.00075269
	16.9000	1	2		2.07098297	0.00043649
	17.0000	1	2		2.06998453	0.00066837
	17.1000	1	2		2.06898057	0.00073682
	17.2000	1	2		2.06798254	0.00064829
	17.3000	1	2		2.06697796	0.00053378
	17.4000	1	2		2.06598998	0.00065773
	17.5000	1	2		2.06497700	0.00071205
	17.6000	1	2		2.06397897	0.00048909
	17.7000	1	2		2.06297439	0.00055742
	17.8000	1	2		2.06199399	0.00071563
	17.9000	1	2		2.06097917	0.00062116
	18.0000	1	2		2.05998401	0.00053396
	18.1000	1	2		2.05898148	0.00074170
	18.2000	1	2		2.05797915	0.00070282
	18.3000	1	2		2.05698420	0.00041054
	18.4000	1	2		2.05599437	0.00074127
	18.5000	1	2		2.05498242	0.00057397
	18.6000	1	2		2.05398767	0.00055441
	18.7000	1	2		2.05299067	0.00048505
	18.8000	1	2		2.05198814	0.00073727
	18.9000	1	2		2.05097844	0.00058608
	19.0000	1	2		2.04998123	0.00055321
	19.1000	1	2		2.04898423	0.00060801
	19.2000	1	2		2.04798846	0.00061647
	19.3000	1	2		2.04697589	0.00064607
	19.4000	1	2		2.04598791	0.00048599
	19.5000	1	2		2.04497841	0.00063675
	19.6000	1	2		2.04398633	0.00048881
	19.7000	1	2		2.04297867	0.00058022
	19.8000	1	2		2.04198762	0.00052777
	19.9000	1	2		2.04098324	0.00050380
	20.0000	1	2		2.03998972	0.00056606
	20.1000	1	2		2.03898371	0.00051744
	20.2000	1	2		2.03800003	0.00062665
	20.3000	1	2		2.03699873	0.00049971
	20.4000	1	2		2.03599804	0.00047661
	20.5000	1	2		2.03499674	0.00065753
	20.6000	1	2		2.03399380	0.00045956
	20.7000	1	2		2.03299249	0.00049748
	20.8000	1	2		2.03198791	0.00049771
	20.9000	1	2		2.03098026	0.00053344
	21.0000	1	2		2.02999781	0.00054738
	21.1000	1	2		2.02899671	0.00049453
	21.2000	1	2		2.02799438	0.00052878
	21.3000	1	2		2.02698407	0.00051348
	21.4000	1	2		2.02599752	0.00049212
	21.5000	1	2		2.02499007	0.00053673
	21.6000	1	2		2.02399880	0.00047400
	21.7000	1	2		2.02299279	0.00049332
	21.8000	1	2		2.02200419	0.00047909
	21.9000	1	2		2.02099223	0.00056515
	22.0000	1	2		2.01999524	0.00049681
	22.1000	1	2		2.01897939	0.00052478
	22.2000	1	2		2.01799468	0.00059507
	22.3000	1	2		2.01698785	0.00055327
	22.4000	1	2		2.01598982	0.00051878
	22.5000	1	2		2.01498790	0.00051703
	22.6000	1	2		2.01399398	0.00047003
	22.7000	1	2		2.01298878	0.00045668
	22.8000	1	2		2.01198953	0.00042844
	22.9000	1	2		2.01098249	0.00051173
	23.0000	1	2		2.00998098	0.00038853
	23.1000	1	2		2.00898562	0.00038906
	23.2000	1	2		2.00799498	0.00052334
	23.3000	1	2		2.00699060	0.00045015
	23.4000	1	2		2.00599995	0.00043054
	23.5000	1	2		2.00499578	0.00040527
	23.6000	1	2		2.00400063	0.00046085
	23.7000	1	2		2.00299318	0.00046806
	23.8000	1	2		2.00198655	0.00043223
	23.9000	1	2		2.00099262	0.00042794
	24.0000	1	2		1.99998886	0.00040998
	24.1000	1	2		1.99899125	0.00040914
	24.2000	1	2		1.99799691	0.00052575
	24.3000	1	2		1.99699540	0.00042418
	24.4000	1	2		1.99599205	0.00046006
	24.5000	1	2		1.99498399	0.00047095
	24.6000	1	2		1.99398720	0.00035418
	24.7000	1	2		1.99298815	0.00046462
	24.8000	1	2		1.99199238	0.00043375
	24.9000	1	2		1.99098534	0.00041432
	25.0000	1	2		1.98999080	0.00031644
	25.1000	1	2		1.98899277	0.00040317
	25.2000	1	2		1.98799516	0.00035919
	25.3000	1	2		1.98699529	0.00045884
	25.4000	1	2		1.98599440	0.00041808
	25.5000	1	2		1.98499289	0.00037353
	25.6000	1	2		1.98400060	0.00038696
	25.7000	1	2		1.98299684	0.00041624
	25.8000	1	2		1.98200476	0.00039088
	25.9000	1	2		1.98099014	0.00036822
	26.0000	1	2		1.97999724	0.00042200
	26.1000	1	2		1.97898877	0.00032838
	26.2000	1	2		1.97799976	0.00046401
	26.3000	1	2		1.97699067	0.00034846
	26.4000	1	2		1.97600043	0.00029538
	26.5000	1	2		1.97498458	0.00040296
	26.6000	1	2		1.97399619	0.00039028
	26.7000	1	2		1.97298874	0.00037682
	26.8000	1	2		1.97200629	0.00037400
	26.9000	1	2		1.97098921	0.00041828
	27.0000	1	2		1.97000204	0.00038503
	27.1000	1	2		1.96899521	0.00035851
	27.2000	1	2		1.96800518	0.00032857
	27.3000	1	2		1.96699937	0.00028964
	27.4000	1	2		1.96599847	0.00039737
	27.5000	1	2		1.96499779	0.00036864
	27.6000	1	2		1.96399546	0.00034391
	27.7000	1	2		1.96299272	0.00046698
	27.8000	1	2		1.96200576	0.00029739
	27.9000	1	2		1.96099627	0.00037817
	28.0000	1	2		1.95999722	0.00035605
	28.1000	1	2		1.95898403	0.00035989
	28.2000	1	2		1.95799769	0.00035015
	28.3000	1	2		1.95699782	0.00026258
	28.4000	1	2		1.95600103	0.00039852
	28.5000	1	2		1.95499255	0.00043063
	28.6000	1	2		1.95399514	0.00035361
	28.7000	1	2		1.95298974	0.00038706
	28.8000	1	2		1.95199397	0.00037978
	28.9000	1	2		1.95099165	0.00041835
	29.0000	1	2		1.94999711	0.00032923
	29.1000	1	2		1.94899396	0.00035842
	29.2000	1	2		1.94799634	0.00034055
	29.3000	1	2		1.94699320	0.00044730
	29.4000	1	2		1.94599374	0.00032481
	29.5000	1	2		1.94498896	0.00035874
	29.6000	1	2		1.94398581	0.00046174
	29.7000	1	2		1.94298512	0.00024160
	29.8000	1	2		1.94199734	0.00040649
	29.9000	1	2		1.94099153	0.00031008
	30.0000	1	2		1.94000088	0.00030073
	30.1000	1	2		1.93899753	0.00033190
	30.2000	1	2		1.93799726	0.00032639
	30.3000	1	2		1.93699595	0.00034514
	30.4000	1	2		1.93600367	0.00032736
	30.5000	1	2		1.93500523	0.00037348
	30.6000	1	2		1.93400803	0.00033891
	30.7000	1	2		1.93300017	0.00035008
	30.8000	1	2		1.93200952	0.00038547
	30.9000	1	2		1.93099839	0.00040298
	31.0000	1	2		1.93001081	0.00035586
	31.1000	1	2		1.92899804	0.00047500
	31.2000	1	2		1.92799489	0.00035590
	31.3000	1	2		1.92699687	0.00036372
	31.4000	1	2		1.92599741	0.00041849
	31.5000	1	2		1.92499590	0.00034694
	31.6000	1	2		1.92399480	0.00029800
	31.7000	1	2		1.92298694	0.00043077
	31.8000	1	2		1.92199773	0.00036224
	31.9000	1	2		1.92098782	0.00033781
	32.0000	1	2		1.92000250	0.00026119
	32.1000	1	2		1.91899096	0.00035728
	32.2000	1	2		1.91799621	0.00040384
	32.3000	1	2		1.91699573	0.00030076
	32.4000	1	2		1.91599627	0.00033835
	32.5000	1	2		1.91499169	0.00037343
	32.6000	1	2		1.91399182	0.00029671
	32.7000	1	2		1.91299871	0.00031174
	32.8000	1	2		1.91200479	0.00026024
	32.9000	1	2		1.91098812	0.00042736
	33.0000	1	2		1.90999706	0.00021806
	33.1000	1	2		1.90899412	0.00023001
	33.2000	1	2		1.90799999	0.00040499
	33.3000	1	2		1.90699582	0.00032560
	33.4000	1	2		1.90600087	0.00032582
	33.5000	1	2		1.90499485	0.00033667
	33.6000	1	2		1.90399847	0.00038392
	33.7000	1	2		1.90299430	0.00031623
	33.8000	1	2		1.90199668	0.00037011
	33.9000	1	2		1.90099456	0.00029081
	34.0000	1	2		1.90000269	0.00029495
	34.1000	1	2		1.89899585	0.00040669
	34.2000	1	2		1.89800152	0.00025285
	34.3000	1	2		1.89700021	0.00034660
	34.4000	1	2		1.89600608	0.00039523
	34.5000	1	2		1.89499679	0.00029936
	34.6000	1	2		1.89400348	0.00038397
	34.7000	1	2		1.89299890	0.00034406
	34.8000	1	2		1.89200497	0.00033696
	34.9000	1	2		1.89099773	0.00030791
	35.0000	1	2		1.89000790	0.00031540
	35.1000	1	2		1.88900598	0.00025755
	35.2000	1	2		1.88800775	0.00026093
	35.3000	1	2		1.88700584	0.00025771
	35.4000	1	2		1.88601109	0.00032475
	35.5000	1	2		1.88500692	0.00032247
	35.6000	1	2		1.88401095	0.00021415
	35.7000	1	2		1.88300268	0.00026982
	35.8000	1	2		1.88201039	0.00034284
	35.9000	1	2		1.88100151	0.00025508
	36.0000	1	2		1.88000533	0.00032529
	36.1000	1	2		1.87900280	0.00016948
	36.2000	1	2		1.87800190	0.00026389
	36.3000	1	2		1.87700245	0.00033783
	36.4000	1	2		1.87600770	0.00026689
	36.5000	1	2		1.87500824	0.00024754
	36.6000	1	2		1.87400899	0.00025869
	36.7000	1	2		1.87300625	0.00019416
	36.8000	1	2		1.87200966	0.00032098
	36.9000	1	2		1.87101307	0.00010226
	37.0000	1	2		1.87001095	0.00024373
	37.1000	1	2		1.86900063	0.00026352
	37.2000	1	2		1.86801081	0.00012511
	37.3000	1	2		1.86700274	0.00023019
	37.4000	1	2		1.86601127	0.00024640
	37.5000	1	2		1.86500710	0.00024623
	37.6000	1	2		1.86401010	0.00006844
	37.7000	1	2		1.86300163	0.00020736
	37.8000	1	2		1.86200648	0.00013831
	37.9000	1	2		1.86100579	0.00021042
	38.0000	1	2		1.86000346	0.00011756
	38.1000	1	2		1.85900339	0.00011231
	38.2000	1	2		1.85800639	0.00028954
	38.3000	1	2		1.85701041	0.00022558
	38.4000	1	2		1.85601055	0.00016307
	38.5000	1	2		1.85500699	0.00015994
	38.6000	1	2		1.85400917	0.00010560
	38.7000	1	2		1.85300562	0.00012003
	38.8000	1	2		1.85200718	0.00007476
	38.9000	1	2		1.85100363	0.00022783
	39.0000	1	2		1.85001646	0.00010656
	39.1000	1	2		1.84900717	0.00019983
	39.2000	1	2		1.84801345	0.00020215
	39.3000	1	2		1.84700415	0.00023581
	39.4000	1	2		1.84600654	0.00013667
	39.5000	1	2		1.84500872	0.00009249
	39.6000	1	2		1.84400803	0.00015949
	39.7000	1	2		1.84300222	0.00013432
	39.8000	1	2		1.84201506	0.00008839
	39.9000	1	2		1.84100064	0.00015797
	40.0000	1	2		1.84001245	0.00019928
	40.1000	1	2		1.83900275	0.00001781
	40.2000	1	2		1.83801251	0.00011954
	40.3000	1	2		1.83700547	0.00015067
	40.4000	1	2		1.83601134	0.00015236
	40.5000	1	2		1.83500656	0.00004038
	40.6000	1	2		1.83401058	0.00010764
	40.7000	1	2		1.83300928	0.00010134
	40.8000	1	2		1.83201208	0.00009517
	40.9000	1	2		1.83100422	0.00009809
	41.0000	1	2		1.83000927	0.00014257
	41.1000	1	2		1.82900940	0.00005205
	41.2000	1	2		1.82800093	0.00007391
	41.3000	1	2		1.82700966	0.00017643
	41.4000	1	2		1.82600836	0.00004443
	41.5000	1	2		1.82500276	0.00000066
	41.6000	1	2		1.82400699	0.00011225
	41.7000	1	2		1.82300609	0.00000102
	41.8000	1	2		1.82200766	0.00003701
	41.9000	1	2		1.82100759	0.00014320
	42.0000	1	2		1.82001161	0.00004912
	42.1000	1	2		1.81900580	0.00008755
	42.2000	1	2		1.81801208	0.00003142
	42.3000	1	2		1.81700402	0.00006386
	42.4000	1	2		1.81600927	0.00010142
	42.5000	1	2		1.81500346	0.00000782
	42.6000	1	2		1.81400646	-0.00005940
	42.7000	1	2		1.81300885	-0.00008740
	42.8000	1	2		1.81201001	0.00004939
	42.9000	1	2		1.81100010	-0.00000425
	43.0000	1	2		1.81001191	0.00006469
	43.1000	1	2		1.80900794	0.00007339
	43.2000	1	2		1.80800787	0.00010782
	43.3000	1	2		1.80700513	0.00000157
	43.4000	1	2		1.80600404	0.00010641
	43.5000	1	2		1.80499905	0.00003537
	43.6000	1	2		1.80400840	0.00005865
	43.7000	1	2		1.80299665	-0.00002326
	43.8000	1	2		1.80201030	-0.00010238
	43.9000	1	2		1.80100962	0.00009237
	44.0000	1	2		1.80001036	-0.00004958
	44.1000	1	2		1.79900332	0.00003749
	44.2000	1	2		1.79801862	0.00004145
	44.3000	1	2		1.79701691	-0.00005134
	44.4000	1	2		1.79601396	-0.00002588
	44.5000	1	2		1.79500529	-0.00008172
	44.6000	1	2		1.79401300	-0.00006809
	44.7000	1	2		1.79301149	-0.00001755
	44.8000	1	2		1.79201613	-0.00001928
	44.9000	1	2		1.79101319	-0.00006630
	45.0000	1	2		1.79000943	-0.00008685
	45.1000	1	2		1.78900280	-0.00009666
	45.2000	1	2		1.78802199	-0.00011976
	45.3000	1	2		1.78701249	-0.00012643
	45.4000	1	2		1.78601016	-0.00016073
	45.5000	1	2		1.78501357	-0.00021670
	45.6000	1	2		1.78401514	-0.00008802
	45.7000	1	2		1.78301363	-0.00016471
	45.8000	1	2		1.78201725	-0.00002287
	45.9000	1	2		1.78102107	-0.00018704
	46.0000	1	2		1.78001792	-0.00015956
	46.1000	1	2		1.77901293	-0.00011423
	46.2000	1	2		1.77801552	-0.00031830
	46.3000	1	2		1.77701217	-0.00025381
	46.4000	1	2		1.77601128	-0.00021865
	46.5000	1	2		1.77500526	-0.00036329
	46.6000	1	2		1.77402670	-0.00040838
	46.7000	1	2		1.77302192	-0.00044978
	46.8000	1	2		1.77201898	-0.00035267
	46.9000	1	2		1.77101501	-0.00041410
	47.0000	1	2		1.77001617	-0.00043360
	47.1000	1	2		1.76901712	-0.00040205
	47.2000	1	2		1.76803446	-0.00047454
	47.3000	1	2		1.76701595	-0.00048048
	47.4000	1	2		1.76602571	-0.00049004
	47.5000	1	2		1.76501560	-0.00055517
	47.6000	1	2		1.76402680	-0.00062829
	47.7000	1	2		1.76302775	-0.00065545
	47.8000	1	2		1.76202501	-0.00068299
	47.9000	1	2		1.76101941	-0.00064506
	48.0000	1	2		1.76001565	-0.00073118
	48.1000	1	2		1.75901393	-0.00077223
	48.2000	1	2		1.75802841	-0.00083473
	48.3000	1	2		1.75702280	-0.00091619
	48.4000	1	2		1.75602294	-0.00092549
	48.5000	1	2		1.75502327	-0.00098305
	48.6000	1	2		1.75402853	-0.00090751
	48.7000	1	2		1.75302641	-0.00106582
	48.8000	1	2		1.75202633	-0.00106775
	48.9000	1	2		1.75101827	-0.00110915
	49.0000	1	2		1.75002250	-0.00109809
	49.1000	1	2		1.74901075	-0.00128136
	49.2000	1	2		1.74803403	-0.00136658
	49.3000	1	2		1.74701736	-0.00132050
	49.4000	1	2		1.74601278	-0.00135204
	49.5000	1	2		1.74501066	-0.00150274
	49.6000	1	2		1.74402903	-0.00168115
	49.7000	1	2		1.74301174	-0.00161122
	49.8000	1	2		1.74201864	-0.00179107
	49.9000	1	2		1.74101262	-0.00174569
	50.0000	1	2		1.74001562	-0.00189727
	50.1000	1	2		1.73900858	-0.00196868
	50.2000	1	2		1.73801937	-0.00207630
	50.3000	1	2		1.73701192	-0.00209720
	50.4000	1	2		1.73602414	-0.00226993
	50.5000	1	2		1.73500993	-0.00230053
	50.6000	1	2		1.73401724	-0.00245090
	50.7000	1	2		1.73301409	-0.00254188
	50.8000	1	2		1.73202160	-0.00266718
	50.9000	1	2		1.73101394	-0.00279611
	51.0000	1	2		1.73002371	-0.00290548
	51.1000	1	2		1.72901974	-0.00308518
	51.2000	1	2		1.72802028	-0.00321005
	51.3000	1	2		1.72700915	-0.00329457
	51.4000	1	2		1.72602034	-0.00347686
	51.5000	1	2		1.72501453	-0.00359182
	51.6000	1	2		1.72401507	-0.00379165
	51.7000	1	2		1.72300844	-0.00396011
	51.8000	1	2		1.72201718	-0.00401205
	51.9000	1	2		1.72101096	-0.00423464
	52.0000	1	2		1.72001540	-0.00433487
	52.1000	1	2		1.71901696	-0.00449959
	52.2000	1	2		1.71801740	-0.00469964
	52.3000	1	2		1.71701415	-0.00481720
	52.4000	1	2		1.71602125	-0.00512623
	52.5000	1	2		1.71501698	-0.00519935
	52.6000	1	2		1.71402459	-0.00538100
	52.7000	1	2		1.71301519	-0.00554027
	52.8000	1	2		1.71202578	-0.00568369
	52.9000	1	2		1.71102048	-0.00585904
	53.0000	1	2		1.71003168	-0.00604917
	53.1000	1	2		1.70903345	-0.00632857
	53.2000	1	2		1.70803030	-0.00643234
	53.3000	1	2		1.70702531	-0.00671693
	53.4000	1	2		1.70602800	-0.00684555
	53.5000	1	2		1.70502516	-0.00714635
	53.6000	1	2		1.70402253	-0.00725330
	53.7000	1	2		1.70302123	-0.00735708
	53.8000	1	2		1.70202177	-0.00764478
	53.9000	1	2		1.70101278	-0.00782360
	54.0000	1	2		1.70003474	-0.00793790
	54.1000	1	2		1.69902534	-0.00814483
	54.2000	1	2		1.69803142	-0.00829946
	54.3000	1	2		1.69703011	-0.00867190
	54.4000	1	2		1.69602410	-0.00874735
	54.5000	1	2		1.69502331	-0.00891052
	54.6000	1	2		1.69402221	-0.00920475
	54.7000	1	2		1.69302982	-0.00940352
	54.8000	1	2		1.69202873	-0.00948768
	54.9000	1	2		1.69102312	-0.00977033
	55.0000	1	2		1.69002540	-0.01000742
	55.1000	1	2		1.68902513	-0.01005749
	55.2000	1	2		1.68802311	-0.01032442
	55.3000	1	2		1.68702150	-0.01041564
	55.4000	1	2		1.68602644	-0.01073802
	55.5000	1	2		1.68502197	-0.01077325
	55.6000	1	2		1.68402722	-0.01111970
	55.7000	1	2		1.68301670	-0.01129743
	55.8000	1	2		1.68202533	-0.01153484
	55.9000	1	2		1.68102260	-0.01161122
	56.0000	1	2		1.68003021	-0.01176513
	56.1000	1	2		1.67902716	-0.01205091
	56.2000	1	2		1.67802596	-0.01220889
	56.3000	1	2		1.67701913	-0.01222147
	56.4000	1	2		1.67603248	-0.01269788
	56.5000	1	2		1.67502739	-0.01280667
	56.6000	1	2		1.67402834	-0.01295132
	56.7000	1	2		1.67302663	-0.01307765
	56.8000	1	2		1.67203106	-0.01335322
	56.9000	1	2		1.67102248	-0.01350302
	57.0000	1	2		1.67001811	-0.01375477
	57.1000	1	2		1.66901916	-0.01382582
	57.2000	1	2		1.66802698	-0.01414423
	57.3000	1	2		1.66702004	-0.01438049
	57.4000	1	2		1.66602734	-0.01442747
	57.5000	1	2		1.66502666	-0.01475430
	57.6000	1	2		1.66402720	-0.01489554
	57.7000	1	2		1.66302221	-0.01505393
	57.8000	1	2		1.66203207	-0.01516503
	57.9000	1	2		1.66103825	-0.01542814
	58.0000	1	2		1.66003828	-0.01569224
	58.1000	1	2		1.65903595	-0.01597628
	58.2000	1	2		1.65804233	-0.01606601
	58.3000	1	2		1.65703683	-0.01637437
	58.4000	1	2		1.65605336	-0.01666935
	58.5000	1	2		1.65503843	-0.01663913
	58.6000	1	2		1.65404327	-0.01686560
	58.7000	1	2		1.65303859	-0.01709421
	58.8000	1	2		1.65205716	-0.01744102
	58.9000	1	2		1.65104480	-0.01758144
	59.0000	1	2		1.65004575	-0.01762746
	59.1000	1	2		1.64903963	-0.01805136
	59.2000	1	2		1.64804745	-0.01823013
	59.3000	1	2		1.64704030	-0.01836978
	59.4000	1	2		1.64604648	-0.01870743
	59.5000	1	2		1.64503504	-0.01884907
	59.6000	1	2		1.64404623	-0.01918400
	59.7000	1	2		1.64303458	-0.01932601
	59.8000	1	2		1.64203553	-0.01956298
	59.9000	1	2		1.64102798	-0.01980479
	60.0000	1	2		1.64003826	-0.01997978
	60.1000	1	2		1.63902825	-0.02028398
	60.2000	1	2		1.63803483	-0.02050947
	60.3000	1	2		1.63703538	-0.02072486
	60.4000	1	2		1.63604463	-0.02092800
	60.5000	1	2		1.63503298	-0.02136896
	60.6000	1	2		1.63404366	-0.02142855
	60.7000	1	2		1.63304359	-0.02159274
	60.8000	1	2		1.63204690	-0.02192387
	60.9000	1	2		1.63103709	-0.02213954
	61.0000	1	2		1.63004204	-0.02247680
	61.1000	1	2		1.62903715	-0.02258703
	61.2000	1	2		1.62804107	-0.02291483
	61.3000	1	2		1.62704079	-0.02306604
	61.4000	1	2		1.62604072	-0.02343439
	61.5000	1	2		1.62504198	-0.02370840
	61.6000	1	2		1.62404529	-0.02388625
	61.7000	1	2		1.62304317	-0.02419112
	61.8000	1	2		1.62204514	-0.02447156
	61.9000	1	2		1.62104528	-0.02463783
	62.0000	1	2		1.62004162	-0.02483167
	62.1000	1	2		1.61904646	-0.02524917
	62.2000	1	2		1.61804905	-0.02555584
	62.3000	1	2		1.61704611	-0.02571600
	62.4000	1	2		1.61604973	-0.02593487
	62.5000	1	2		1.61505293	-0.02616841
	62.6000	1	2		1.61405419	-0.02639452
	62.7000	1	2		1.61303711	-0.02660951
	62.8000	1	2		1.61203765	-0.02692635
	62.9000	1	2		1.61103830	-0.02723726
	63.0000	1	2		1.61004171	-0.02740689
	63.1000	1	2		1.60904440	-0.02781078
	63.2000	1	2		1.60804689	-0.02796075
	63.3000	1	2		1.60704149	-0.02825608
	63.4000	1	2		1.60605381	-0.02847221
	63.5000	1	2		1.60504647	-0.02879503
	63.6000	1	2		1.60405397	-0.02901922
	63.7000	1	2		1.60304345	-0.02928853
	63.8000	1	2		1.60205362	-0.02957915
	63.9000	1	2		1.60105120	-0.02975977
	64.0000	1	2		1.60004825	-0.03010784
	64.1000	1	2		1.59904623	-0.03027446
	64.2000	1	2		1.59805610	-0.03050467
	64.3000	1	2		1.59704998	-0.03088032
	64.4000	1	2		1.59605513	-0.03110013
	64.5000	1	2		1.59505086	-0.03141432
	64.6000	1	2		1.59405314	-0.03163520
	64.7000	1	2		1.59304682	-0.03192784
	64.8000	1	2		1.59204583	-0.03218452
	64.9000	1	2		1.59103766	-0.03242891
	65.0000	1	2		1.59004896	-0.03280320
	65.1000	1	2		1.58904243	-0.03292596
	65.2000	1	2		1.58804718	-0.03335487
	65.3000	1	2		1.58703829	-0.03352269
	65.4000	1	2		1.58605154	-0.03385798
	65.5000	1	2		1.58504778	-0.03421182
	65.6000	1	2		1.58404453	-0.03438822
	65.7000	1	2		1.58304691	-0.03477750
	65.8000	1	2		1.58205319	-0.03497876
	65.9000	1	2		1.58104953	-0.03505988
	66.0000	1	2		1.58005305	-0.03549099
	66.1000	1	2		1.57905420	-0.03583747
	66.2000	1	2		1.57805987	-0.03608830
	66.3000	1	2		1.57704361	-0.03635139
	66.4000	1	2		1.57604231	-0.03667220
	66.5000	1	2		1.57503762	-0.03688982
	66.6000	1	2		1.57405394	-0.03716093
	66.7000	1	2		1.57305090	-0.03746517
	66.8000	1	2		1.57204908	-0.03776873
	66.9000	1	2		1.57104481	-0.03808544
	67.0000	1	2		1.57004873	-0.03826097
	67.1000	1	2		1.56904630	-0.03867761
	67.2000	1	2		1.56804961	-0.03882719
	67.3000	1	2		1.56704472	-0.03916665
	67.4000	1	2		1.56605162	-0.03944679
	67.5000	1	2		1.56504745	-0.03982120
	67.6000	1	2		1.56405680	-0.04007543
	67.7000	1	2		1.56304935	-0.04042578
	67.8000	1	2		1.56205512	-0.04080912
	67.9000	1	2		1.56105187	-0.04082674
	68.0000	1	2		1.56004616	-0.04112697
	68.1000	1	2		1.55903461	-0.04152380
	68.2000	1	2		1.55804376	-0.04185235
	68.3000	1	2		1.55704512	-0.04199246
	68.4000	1	2		1.55605109	-0.04251641
	68.5000	1	2		1.55504877	-0.04277376
	68.6000	1	2		1.55405023	-0.04308415
	68.7000	1	2		1.55304985	-0.04335615
	68.8000	1	2		1.55205500	-0.04379171
	68.9000	1	2		1.55105217	-0.04399027
	69.0000	1	2		1.55004615	-0.04422211
	69.1000	1	2		1.54904987	-0.04453463
	69.2000	1	2		1.54805451	-0.04492914
	69.3000	1	2		1.54705218	-0.04509904
	69.4000	1	2		1.54605252	-0.04537187
	69.5000	1	2		1.54506351	-0.04577544
	69.6000	1	2		1.54406456	-0.04600978
	69.7000	1	2		1.54306449	-0.04634710
	69.8000	1	2		1.54206626	-0.04657720
	69.9000	1	2		1.54106465	-0.04702375
	70.0000	1	2		1.54006161	-0.04725767
	70.1000	1	2		1.53906707	-0.04756934
	70.2000	1	2		1.53806822	-0.04795045
	70.3000	1	2		1.53705299	-0.04826118
	70.4000	1	2		1.53605732	-0.04847718
	70.5000	1	2		1.53505336	-0.04893112
	70.6000	1	2		1.53405892	-0.04915164
	70.7000	1	2		1.53306540	-0.04954288
	70.8000	1	2		1.53206092	-0.04971974
	70.9000	1	2		1.53105768	-0.05009009
	71.0000	1	2		1.53006283	-0.05040364
	71.1000	1	2		1.52905159	-0.05094162
	71.2000	1	2		1.52805735	-0.05106767
	71.3000	1	2		1.52705216	-0.05140119
	71.4000	1	2		1.52606520	-0.05175179
	71.5000	1	2		1.52505406	-0.05198141
	71.6000	1	2		1.52406382	-0.05226559
	71.7000	1	2		1.52305750	-0.05267808
	71.8000	1	2		1.52206983	-0.05289099
	71.9000	1	2		1.52106740	-0.05321449
	72.0000	1	2		1.52006784	-0.05356346
	72.1000	1	2		1.51905731	-0.05387149
	72.2000	1	2		1.51807035	-0.05414861
	72.3000	1	2		1.51706024	-0.05458894
	72.4000	1	2		1.51606509	-0.05493356
	72.5000	1	2		1.51505846	-0.05528489
	72.6000	1	2		1.51406258	-0.05556796
	72.7000	1	2		1.51306067	-0.05600438
	72.8000	1	2		1.51206234	-0.05618183
	72.9000	1	2		1.51105991	-0.05665912
	73.0000	1	2		1.51006178	-0.05692280
	73.1000	1	2		1.50906560	-0.05737796
	73.2000	1	2		1.50806860	-0.05751530
	73.3000	1	2		1.50706484	-0.05790677
	73.4000	1	2		1.50606774	-0.05828321
	73.5000	1	2		1.50506961	-0.05854684
	73.6000	1	2		1.50406749	-0.05902651
	73.7000	1	2		1.50307080	-0.05938949
	73.8000	1	2		1.50206571	-0.05970726
	73.9000	1	2		1.50106676	-0.06003721
	74.0000	1	2		1.50006669	-0.06027500
	74.1000	1	2		1.49906877	-0.06066786
	74.2000	1	2		1.49806808	-0.06101314
	74.3000	1	2		1.49706329	-0.06137245
	74.4000	1	2		1.49606496	-0.06171396
	74.5000	1	2		1.49505526	-0.06199080
	74.6000	1	2		1.49406277	-0.06240036
	74.7000	1	2		1.49306362	-0.06274823
	74.8000	1	2		1.49207604	-0.06315040
	74.9000	1	2		1.49107013	-0.06344344
	75.0000	1	2		1.49007293	-0.06387655
	75.1000	1	2		1.48907111	-0.06420817
	75.2000	1	2		1.48806940	-0.06451304
	75.3000	1	2		1.48707148	-0.06490115
	75.4000	1	2		1.48607356	-0.06520308
	75.5000	1	2		1.48507051	-0.06560549
	75.6000	1	2		1.48406778	-0.06588296
	75.7000	1	2		1.48306350	-0.06626774
	75.8000	1	2		1.48206743	-0.06663513
	75.9000	1	2		1.48106172	-0.06702398
	76.0000	1	2		1.48006790	-0.06742493
	76.1000	1	2		1.47905829	-0.06770230
	76.2000	1	2		1.47807144	-0.06816915
	76.3000	1	2		1.47706020	-0.06845644
	76.4000	1	2		1.47606566	-0.06881510
	76.5000	1	2		1.47506343	-0.06920450
	76.6000	1	2		1.47406643	-0.06959118
	76.7000	1	2		1.47306042	-0.06992825
	76.8000	1	2		1.47206936	-0.07021823
	76.9000	1	2		1.47105689	-0.07059124
	77.0000	1	2		1.47006471	-0.07099917
	77.1000	1	2		1.46905900	-0.07133077
	77.2000	1	2		1.46807009	-0.07169209
	77.3000	1	2		1.46706172	-0.07208508
	77.4000	1	2		1.46607261	-0.07246280
	77.5000	1	2		1.46506854	-0.07279287
	77.6000	1	2		1.46406601	-0.07329965
	77.7000	1	2		1.46306348	-0.07358059
	77.8000	1	2		1.46206689	-0.07396386
	77.9000	1	2		1.46106077	-0.07427415
	78.0000	1	2		1.46006111	-0.07473769
	78.1000	1	2		1.45905960	-0.07504165
	78.2000	1	2		1.45806383	-0.07543881
	78.3000	1	2		1.45706253	-0.07594015
	78.4000	1	2		1.45606574	-0.07635369
	78.5000	1	2		1.45505737	-0.07667817
	78.6000	1	2		1.45406385	-0.07700894
	78.7000	1	2		1.45306234	-0.07742031
	78.8000	1	2		1.45206678	-0.07780826
	78.9000	1	2		1.45106425	-0.07805654
	79.0000	1	2		1.45006776	-0.07859479
	79.1000	1	2		1.44907086	-0.07896707
	79.2000	1	2		1.44808134	-0.07936931
	79.3000	1	2		1.44706887	-0.07969112
	79.4000	1	2		1.44606829	-0.08020157
	79.5000	1	2		1.44506074	-0.08056396
	79.6000	1	2		1.44407132	-0.08095990
	79.7000	1	2		1.44305854	-0.08123607
	79.8000	1	2		1.44207107	-0.08169802
	79.9000	1	2		1.44106844	-0.08199640
	80.0000	1	2		1.44007164	-0.08245934
	80.1000	1	2		1.43906081	-0.08295775
	80.2000	1	2		1.43806699	-0.08332385
	80.3000	1	2		1.43706599	-0.08366166
	80.4000	1	2		1.43607442	-0.08405841
	80.5000	1	2		1.43506605	-0.08444418
	80.6000	1	2		1.43407141	-0.08478759
	80.7000	1	2		1.43306744	-0.08525825
	80.8000	1	2		1.43207536	-0.08572485
	80.9000	1	2		1.43106668	-0.08604950
	81.0000	1	2		1.43007327	-0.08656355
	81.1000	1	2		1.42906808	-0.08689676
	81.2000	1	2		1.42806749	-0.08728545
	81.3000	1	2		1.42706393	-0.08769329
	81.4000	1	2		1.42607257	-0.08810901
	81.5000	1	2		1.42507157	-0.08852595
	81.6000	1	2		1.42407130	-0.08887405
	81.7000	1	2		1.42306344	-0.08941662
	81.8000	1	2		1.42206982	-0.08980972
	81.9000	1	2		1.42106524	-0.09017923
	82.0000	1	2		1.42006906	-0.09061662
	82.1000	1	2		1.41906919	-0.09106871
	82.2000	1	2		1.41806717	-0.09149877
	82.3000	1	2		1.41707068	-0.09189975
	82.4000	1	2		1.41606918	-0.09237925
	82.5000	1	2		1.41506716	-0.09276816
	82.6000	1	2		1.41407497	-0.09322668
	82.7000	1	2		1.41307429	-0.09369084
	82.8000	1	2		1.41207094	-0.09403652
	82.9000	1	2		1.41106717	-0.09461029
	83.0000	1	2		1.41007468	-0.09493434
	83.1000	1	2		1.40906631	-0.09544368
	83.2000	1	2		1.40804442	-0.09590846
	83.3000	1	2		1.40707344	-0.09640956
	83.4000	1	2		1.40607726	-0.09687820
	83.5000	1	2		1.40507842	-0.09713814
	83.6000	1	2		1.40408244	-0.09761143
	83.7000	1	2		1.40307305	-0.09809178
	83.8000	1	2		1.40207871	-0.09841413
	83.9000	1	2		1.40107608	-0.09892261
	84.0000	1	2		1.40008410	-0.09917414
	84.1000	1	2		1.39907634	-0.09976537
	84.2000	1	2		1.39807309	-0.10013543
	84.3000	1	2		1.39707671	-0.10052780
	84.4000	1	2		1.39607817	-0.10100403
	84.5000	1	2		1.39507492	-0.10152216
	84.6000	1	2		1.39407710	-0.10182979
	84.7000	1	2		1.39307928	-0.10234599
	84.8000	1	2		1.39208269	-0.10276577
	84.9000	1	2		1.39107617	-0.10325752
	85.0000	1	2		1.39008030	-0.10369016
	85.1000	1	2		1.38907787	-0.10424067
	85.2000	1	2		1.38807923	-0.10480233
	85.3000	1	2		1.38708049	-0.10514859
	85.4000	1	2		1.38608041	-0.10571620
	85.5000	1	2		1.38508300	-0.10628454
	85.6000	1	2		1.38408058	-0.10658652
	85.7000	1	2		1.38308040	-0.10714686
	85.8000	1	2		1.38208422	-0.10757450
	85.9000	1	2		1.38107718	-0.10807374
	86.0000	1	2		1.38007803	-0.10849373
	86.1000	1	2		1.37907314	-0.10892112
	86.2000	1	2		1.37808608	-0.10949297
	86.3000	1	2		1.37707638	-0.10998921
	86.4000	1	2		1.37608071	-0.11036906
	86.5000	1	2		1.37507562	-0.11103446
	86.6000	1	2		1.37408077	-0.11140125
	86.7000	1	2		1.37307742	-0.11197113
	86.8000	1	2		1.37208175	-0.11239179
	86.9000	1	2		1.37107277	-0.11289713
	87.0000	1	2		1.37008406	-0.11324004
	87.1000	1	2		1.36907416	-0.11364083
	87.2000	1	2		1.36808474	-0.11414706
	87.3000	1	2		1.36707585	-0.11452571
	87.4000	1	2		1.36608101	-0.11498337
	87.5000	1	2		1.36507602	-0.11545755
	87.6000	1	2		1.36408312	-0.11594653
	87.7000	1	2		1.36307802	-0.11644712
	87.8000	1	2		1.36207744	-0.11691991
	87.9000	1	2		1.36107757	-0.11740498
	88.0000	1	2		1.36008272	-0.11797751
	88.1000	1	2		1.35907691	-0.11854679
	88.2000	1	2		1.35808524	-0.11892727
	88.3000	1	2		1.35708220	-0.11952453
	88.4000	1	2		1.35608274	-0.12015091
	88.5000	1	2		1.35507426	-0.12047241
	88.6000	1	2		1.35408106	-0.12093394
	88.7000	1	2		1.35308385	-0.12144493
	88.8000	1	2		1.35208060	-0.12217283
	88.9000	1	2		1.35107489	-0.12250935
	88.9910	1	2		1.35017378	-0.12319463
	89.0000	1	2		1.35008517	-0.12314932
	89.0010	1	2		1.35007503	-0.12315330
