# Supplementary material for: Hyaluronic Acid Enhances the Mechanical Properties of Tissue-Engineered Cartilage Constructs
Source: PLoS One. 2014 Dec 1;9(12):e113216. doi: 10.1371/journal.pone.0113216 (PMC4249877; doi:10.1371/journal.pone.0113216)
Supplement: Dataset S1 — Raw data from hydrogel constructs. Data on wet weight, dry weight, compressive modulus, DNA content, and GAG content are provided in a spreadsheet for all analysed hydrogel constructs. Additionally, raw data from mechanical compression tests (time, displacement, and load) are provided. (ZIP) [file pone.0113216.s004.zip › Data/Mechanical testing/Microtester/Day 1/G3 CF M3 ramp.csv]

G3 CF M3 15Dec2013
Notes	Time	Sequence	Block	Cycle	5800:Extension mm	5800:500N_Load_Cell N
Test Started : 12/15/2013 1:24:23 PM	4.0020	1	2		2.19913755	0.00109750
	4.0510	1	2		2.19992331	0.00087530
	4.1000	1	2		2.19952131	0.00088442
	4.2000	1	2		2.19818481	0.00093740
	4.3000	1	2		2.19705627	0.00082736
	4.4000	1	2		2.19601030	0.00091071
	4.5000	1	2		2.19498400	0.00101855
	4.6000	1	2		2.19398700	0.00083476
	4.7000	1	2		2.19298181	0.00095919
	4.8000	1	2		2.19197641	0.00104562
	4.9000	1	2		2.19097859	0.00089613
	5.0000	1	2		2.18997257	0.00098764
	5.1000	1	2		2.18898213	0.00099899
	5.2000	1	2		2.18797858	0.00102151
	5.3000	1	2		2.18696662	0.00097193
	5.4000	1	2		2.18596204	0.00101198
	5.5000	1	2		2.18496750	0.00102715
	5.6000	1	2		2.18397972	0.00098139
	5.7000	1	2		2.18297534	0.00087323
	5.8000	1	2		2.18198941	0.00095398
	5.9000	1	2		2.18097807	0.00097909
	6.0000	1	2		2.17998332	0.00089408
	6.1000	1	2		2.17897444	0.00102360
	6.2000	1	2		2.17796945	0.00102784
	6.3000	1	2		2.17696487	0.00095760
	6.4000	1	2		2.17598180	0.00094474
	6.5000	1	2		2.17497312	0.00096947
	6.6000	1	2		2.17397899	0.00083101
	6.7000	1	2		2.17297871	0.00095033
	6.8000	1	2		2.17197864	0.00086208
	6.9000	1	2		2.17098308	0.00092890
	7.0000	1	2		2.16997972	0.00088864
	7.1000	1	2		2.16896490	0.00095761
	7.2000	1	2		2.16798142	0.00089720
	7.3000	1	2		2.16698217	0.00086530
	7.4000	1	2		2.16598558	0.00080494
	7.5000	1	2		2.16497280	0.00082429
	7.6000	1	2		2.16398625	0.00092970
	7.7000	1	2		2.16297532	0.00075500
	7.8000	1	2		2.16197894	0.00094709
	7.9000	1	2		2.16096555	0.00090249
	8.0000	1	2		2.15996834	0.00092065
	8.1000	1	2		2.15896315	0.00088881
	8.2000	1	2		2.15797926	0.00090666
	8.3000	1	2		2.15697284	0.00085433
	8.4000	1	2		2.15598813	0.00072781
	8.5000	1	2		2.15498642	0.00090983
	8.6000	1	2		2.15398839	0.00087300
	8.7000	1	2		2.15297828	0.00085108
	8.8000	1	2		2.15198866	0.00080638
	8.9000	1	2		2.15097978	0.00081440
	9.0000	1	2		2.14999118	0.00084562
	9.1000	1	2		2.14897758	0.00083692
	9.2000	1	2		2.14798468	0.00083905
	9.3000	1	2		2.14697805	0.00084305
	9.4000	1	2		2.14598371	0.00095204
	9.5000	1	2		2.14498036	0.00085000
	9.6000	1	2		2.14398050	0.00088669
	9.7000	1	2		2.14297981	0.00096979
	9.8000	1	2		2.14198773	0.00084587
	9.9000	1	2		2.14098274	0.00087888
	10.0000	1	2		2.13997693	0.00088599
	10.1000	1	2		2.13897665	0.00090366
	10.2000	1	2		2.13798805	0.00082702
	10.3000	1	2		2.13698859	0.00081939
	10.4000	1	2		2.13598524	0.00088609
	10.5000	1	2		2.13497472	0.00091519
	10.6000	1	2		2.13397608	0.00090637
	10.7000	1	2		2.13297785	0.00083781
	10.8000	1	2		2.13197798	0.00081586
	10.9000	1	2		2.13097422	0.00080022
	11.0000	1	2		2.12998091	0.00087017
	11.1000	1	2		2.12898022	0.00081792
	11.2000	1	2		2.12798507	0.00087292
	11.3000	1	2		2.12698069	0.00078348
	11.4000	1	2		2.12598369	0.00074002
	11.5000	1	2		2.12498731	0.00086887
	11.6000	1	2		2.12398846	0.00076198
	11.7000	1	2		2.12298347	0.00083100
	11.8000	1	2		2.12198770	0.00079890
	11.9000	1	2		2.12097657	0.00083336
	12.0000	1	2		2.11998858	0.00078449
	12.1000	1	2		2.11897908	0.00080654
	12.2000	1	2		2.11797717	0.00082501
	12.3000	1	2		2.11697238	0.00081005
	12.4000	1	2		2.11599198	0.00078681
	12.5000	1	2		2.11498760	0.00084381
	12.6000	1	2		2.11398425	0.00084213
	12.7000	1	2		2.11297762	0.00097589
	12.8000	1	2		2.11197776	0.00082375
	12.9000	1	2		2.11096785	0.00096167
	13.0000	1	2		2.10997392	0.00070326
	13.1000	1	2		2.10897774	0.00081819
	13.2000	1	2		2.10798873	0.00078490
	13.3000	1	2		2.10697801	0.00073967
	13.4000	1	2		2.10598531	0.00083094
	13.5000	1	2		2.10497499	0.00086250
	13.6000	1	2		2.10398516	0.00084999
	13.7000	1	2		2.10297792	0.00082276
	13.8000	1	2		2.10198891	0.00084099
	13.9000	1	2		2.10098290	0.00089815
	14.0000	1	2		2.09998713	0.00085590
	14.1000	1	2		2.09898931	0.00070019
	14.2000	1	2		2.09799067	0.00080896
	14.3000	1	2		2.09698404	0.00086693
	14.4000	1	2		2.09597823	0.00078166
	14.5000	1	2		2.09497939	0.00078383
	14.6000	1	2		2.09398054	0.00077297
	14.7000	1	2		2.09298395	0.00079055
	14.8000	1	2		2.09198347	0.00076306
	14.9000	1	2		2.09097787	0.00086987
	15.0000	1	2		2.08998927	0.00074261
	15.1000	1	2		2.08898715	0.00075882
	15.2000	1	2		2.08798482	0.00088301
	15.3000	1	2		2.08697532	0.00082770
	15.4000	1	2		2.08599082	0.00074551
	15.5000	1	2		2.08498460	0.00080172
	15.6000	1	2		2.08398719	0.00076311
	15.7000	1	2		2.08297728	0.00068878
	15.8000	1	2		2.08199217	0.00067131
	15.9000	1	2		2.08098841	0.00074123
	16.0000	1	2		2.07999530	0.00076225
	16.1000	1	2		2.07898007	0.00077759
	16.2000	1	2		2.07798122	0.00078148
	16.3000	1	2		2.07697828	0.00071558
	16.4000	1	2		2.07598456	0.00076306
	16.5000	1	2		2.07497916	0.00065293
	16.6000	1	2		2.07397417	0.00101735
	16.7000	1	2		2.07298250	0.00071995
	16.8000	1	2		2.07200005	0.00061140
	16.9000	1	2		2.07098665	0.00091554
	17.0000	1	2		2.06998207	0.00071280
	17.1000	1	2		2.06897319	0.00068357
	17.2000	1	2		2.06798603	0.00087752
	17.3000	1	2		2.06698124	0.00076880
	17.4000	1	2		2.06598834	0.00062922
	17.5000	1	2		2.06499400	0.00082044
	17.6000	1	2		2.06399844	0.00076918
	17.7000	1	2		2.06298402	0.00074522
	17.8000	1	2		2.06197432	0.00065385
	17.9000	1	2		2.06097630	0.00088975
	18.0000	1	2		2.05998237	0.00069003
	18.1000	1	2		2.05897963	0.00077232
	18.2000	1	2		2.05799329	0.00064240
	18.3000	1	2		2.05698953	0.00077713
	18.4000	1	2		2.05599417	0.00070029
	18.5000	1	2		2.05499123	0.00060829
	18.6000	1	2		2.05399423	0.00066189
	18.7000	1	2		2.05298903	0.00074930
	18.8000	1	2		2.05198753	0.00065464
	18.9000	1	2		2.05098786	0.00063536
	19.0000	1	2		2.04999291	0.00065548
	19.1000	1	2		2.04897891	0.00070065
	19.2000	1	2		2.04798682	0.00065890
	19.3000	1	2		2.04697835	0.00068280
	19.4000	1	2		2.04598483	0.00079635
	19.5000	1	2		2.04499091	0.00066924
	19.6000	1	2		2.04398940	0.00070587
	19.7000	1	2		2.04299056	0.00066722
	19.8000	1	2		2.04199458	0.00067940
	19.9000	1	2		2.04098816	0.00065120
	20.0000	1	2		2.03999157	0.00066801
	20.1000	1	2		2.03899600	0.00068873
	20.2000	1	2		2.03799859	0.00071590
	20.3000	1	2		2.03698643	0.00071960
	20.4000	1	2		2.03598841	0.00062961
	20.5000	1	2		2.03498793	0.00060551
	20.6000	1	2		2.03399257	0.00068260
	20.7000	1	2		2.03298491	0.00061239
	20.8000	1	2		2.03199263	0.00060895
	20.9000	1	2		2.03097903	0.00061776
	21.0000	1	2		2.02999064	0.00072392
	21.1000	1	2		2.02897765	0.00058056
	21.2000	1	2		2.02798865	0.00059301
	21.3000	1	2		2.02698038	0.00061092
	21.4000	1	2		2.02598871	0.00060655
	21.5000	1	2		2.02498658	0.00047619
	21.6000	1	2		2.02398651	0.00085280
	21.7000	1	2		2.02298480	0.00077259
	21.8000	1	2		2.02199210	0.00049182
	21.9000	1	2		2.02098752	0.00066632
	22.0000	1	2		2.01998970	0.00066194
	22.1000	1	2		2.01899065	0.00057243
	22.2000	1	2		2.01799181	0.00031740
	22.3000	1	2		2.01698518	0.00082522
	22.4000	1	2		2.01598859	0.00085348
	22.5000	1	2		2.01498135	0.00036416
	22.6000	1	2		2.01398824	0.00069279
	22.7000	1	2		2.01298243	0.00094194
	22.8000	1	2		2.01199486	0.00024502
	22.9000	1	2		2.01098126	0.00043330
	23.0000	1	2		2.00999082	0.00109020
	23.1000	1	2		2.00898849	0.00051231
	23.2000	1	2		2.00798924	0.00005289
	23.3000	1	2		2.00698609	0.00082533
	23.4000	1	2		2.00599032	0.00096181
	23.4220	1	2		2.00577908	0.00136105
	23.5000	1	2		2.00499168	0.00005312
	23.6000	1	2		2.00399899	0.00045286
	23.7000	1	2		2.00298806	0.00112785
	23.8000	1	2		2.00199065	0.00059684
	23.9000	1	2		2.00099160	0.00018354
	24.0000	1	2		1.99999829	0.00070572
	24.1000	1	2		1.99899350	0.00086087
	24.2000	1	2		1.99799445	0.00026605
	24.3000	1	2		1.99700012	0.00034644
	24.4000	1	2		1.99599349	0.00080910
	24.5000	1	2		1.99499936	0.00040239
	24.6000	1	2		1.99399457	0.00030140
	24.7000	1	2		1.99299880	0.00072571
	24.8000	1	2		1.99199647	0.00072144
	24.9000	1	2		1.99099128	0.00053208
	25.0000	1	2		1.98999940	0.00058163
	25.1000	1	2		1.98899953	0.00078768
	25.2000	1	2		1.98799454	0.00042518
	25.3000	1	2		1.98699201	0.00041691
	25.4000	1	2		1.98599645	0.00051236
	25.5000	1	2		1.98499474	0.00065102
	25.6000	1	2		1.98399876	0.00041430
	25.7000	1	2		1.98300238	0.00059646
	25.8000	1	2		1.98199493	0.00063920
	25.9000	1	2		1.98099301	0.00041700
	26.0000	1	2		1.98000134	0.00050562
	26.1000	1	2		1.97898446	0.00051038
	26.2000	1	2		1.97799546	0.00058745
	26.3000	1	2		1.97698862	0.00052350
	26.4000	1	2		1.97599920	0.00060432
	26.5000	1	2		1.97499339	0.00063804
	26.6000	1	2		1.97399598	0.00055021
	26.7000	1	2		1.97299304	0.00048206
	26.8000	1	2		1.97200301	0.00043781
	26.9000	1	2		1.97099208	0.00049283
	27.0000	1	2		1.97001024	0.00035480
	27.1000	1	2		1.96900156	0.00045996
	27.2000	1	2		1.96800600	0.00058214
	27.3000	1	2		1.96699978	0.00045174
	27.4000	1	2		1.96600401	0.00041583
	27.5000	1	2		1.96499779	0.00051514
	27.6000	1	2		1.96399874	0.00038464
	27.7000	1	2		1.96299252	0.00053849
	27.8000	1	2		1.96198712	0.00049098
	27.9000	1	2		1.96099360	0.00052528
	28.0000	1	2		1.96000152	0.00050395
	28.1000	1	2		1.95898219	0.00057973
	28.2000	1	2		1.95799011	0.00063514
	28.3000	1	2		1.95699557	0.00043751
	28.4000	1	2		1.95599959	0.00044525
	28.5000	1	2		1.95499358	0.00044282
	28.6000	1	2		1.95400682	0.00039852
	28.7000	1	2		1.95299609	0.00052443
	28.8000	1	2		1.95200032	0.00045966
	28.9000	1	2		1.95099861	0.00065004
	29.0000	1	2		1.95000530	0.00057770
	29.1000	1	2		1.94899273	0.00045311
	29.2000	1	2		1.94800167	0.00052184
	29.3000	1	2		1.94699566	0.00057257
	29.4000	1	2		1.94599538	0.00053032
	29.5000	1	2		1.94499039	0.00052710
	29.6000	1	2		1.94399585	0.00053571
	29.7000	1	2		1.94299250	0.00050813
	29.8000	1	2		1.94199980	0.00049850
	29.9000	1	2		1.94099604	0.00063105
	30.0000	1	2		1.94000785	0.00042335
	30.1000	1	2		1.93899753	0.00052227
	30.2000	1	2		1.93800545	0.00038791
	30.3000	1	2		1.93699595	0.00055780
	30.4000	1	2		1.93600510	0.00041346
	30.5000	1	2		1.93500400	0.00055324
	30.6000	1	2		1.93400803	0.00041535
	30.7000	1	2		1.93300427	0.00048300
	30.8000	1	2		1.93200747	0.00053698
	30.9000	1	2		1.93099941	0.00049416
	31.0000	1	2		1.92999954	0.00043125
	31.1000	1	2		1.92899025	0.00042776
	31.2000	1	2		1.92799202	0.00050253
	31.3000	1	2		1.92698498	0.00036792
	31.4000	1	2		1.92600745	0.00039903
	31.5000	1	2		1.92500225	0.00043691
	31.6000	1	2		1.92400669	0.00037182
	31.7000	1	2		1.92299821	0.00046535
	31.8000	1	2		1.92201187	0.00045335
	31.9000	1	2		1.92100401	0.00043224
	32.0000	1	2		1.92000742	0.00044827
	32.1000	1	2		1.91899444	0.00047687
	32.2000	1	2		1.91800584	0.00048843
	32.3000	1	2		1.91700351	0.00044467
	32.4000	1	2		1.91600344	0.00040263
	32.5000	1	2		1.91499763	0.00042052
	32.6000	1	2		1.91401292	0.00041927
	32.7000	1	2		1.91300548	0.00047293
	32.8000	1	2		1.91200889	0.00042336
	32.9000	1	2		1.91101066	0.00042139
	33.0000	1	2		1.91001202	0.00040561
	33.1000	1	2		1.90900436	0.00042102
	33.2000	1	2		1.90801085	0.00033411
	33.3000	1	2		1.90700217	0.00040269
	33.4000	1	2		1.90600312	0.00032879
	33.5000	1	2		1.90499649	0.00036945
	33.6000	1	2		1.90400236	0.00031791
	33.7000	1	2		1.90299409	0.00034461
	33.8000	1	2		1.90200427	0.00040261
	33.9000	1	2		1.90099846	0.00040913
	34.0000	1	2		1.90000146	0.00038784
	34.1000	1	2		1.89900077	0.00044741
	34.2000	1	2		1.89800807	0.00030932
	34.3000	1	2		1.89699468	0.00049552
	34.4000	1	2		1.89600957	0.00013673
	34.5000	1	2		1.89500253	0.00043495
	34.6000	1	2		1.89399651	0.00056598
	34.7000	1	2		1.89299316	0.00041071
	34.8000	1	2		1.89200989	0.00031587
	34.9000	1	2		1.89100264	0.00042809
	35.0000	1	2		1.89000728	0.00042730
	35.1000	1	2		1.88900229	0.00029610
	35.2000	1	2		1.88800693	0.00044377
	35.3000	1	2		1.88699457	0.00046078
	35.4000	1	2		1.88600658	0.00031780
	35.5000	1	2		1.88499668	0.00039220
	35.6000	1	2		1.88400111	0.00045245
	35.7000	1	2		1.88300268	0.00040254
	35.8000	1	2		1.88200506	0.00034632
	35.9000	1	2		1.88100479	0.00051513
	36.0000	1	2		1.88000492	0.00041266
	36.1000	1	2		1.87899890	0.00034149
	36.2000	1	2		1.87799985	0.00031600
	36.3000	1	2		1.87700408	0.00040252
	36.4000	1	2		1.87600586	0.00033425
	36.5000	1	2		1.87499390	0.00047976
	36.6000	1	2		1.87400079	0.00034911
	36.7000	1	2		1.87300359	0.00033445
	36.8000	1	2		1.87200065	0.00028033
	36.9000	1	2		1.87099484	0.00031475
	37.0000	1	2		1.87000911	0.00039800
	37.1000	1	2		1.86900350	0.00029689
	37.2000	1	2		1.86801060	0.00041887
	37.3000	1	2		1.86700254	0.00037216
	37.4000	1	2		1.86600902	0.00029175
	37.5000	1	2		1.86500628	0.00035348
	37.6000	1	2		1.86401236	0.00034952
	37.7000	1	2		1.86300225	0.00036974
	37.8000	1	2		1.86200463	0.00030881
	37.9000	1	2		1.86100005	0.00032926
	38.0000	1	2		1.86000490	0.00031403
	38.1000	1	2		1.85899765	0.00035104
	38.2000	1	2		1.85800721	0.00036990
	38.3000	1	2		1.85700304	0.00024654
	38.4000	1	2		1.85600891	0.00038448
	38.5000	1	2		1.85500330	0.00023676
	38.6000	1	2		1.85401183	0.00034161
	38.7000	1	2		1.85300705	0.00026101
	38.8000	1	2		1.85201066	0.00034356
	38.9000	1	2		1.85099604	0.00029323
	39.0000	1	2		1.85000908	0.00034224
	39.1000	1	2		1.84900491	0.00019987
	39.2000	1	2		1.84800628	0.00032051
	39.3000	1	2		1.84701092	0.00026698
	39.4000	1	2		1.84600654	0.00033556
	39.5000	1	2		1.84500216	0.00038477
	39.6000	1	2		1.84400557	0.00022456
	39.7000	1	2		1.84300017	0.00027078
	39.8000	1	2		1.84200277	0.00034439
	39.9000	1	2		1.84100126	0.00022002
	40.0000	1	2		1.84001409	0.00039326
	40.1000	1	2		1.83899886	0.00026646
	40.2000	1	2		1.83801067	0.00029607
	40.3000	1	2		1.83699646	0.00032295
	40.4000	1	2		1.83600376	0.00027193
	40.5000	1	2		1.83500062	0.00028049
	40.6000	1	2		1.83400833	0.00021484
	40.7000	1	2		1.83301113	0.00022046
	40.8000	1	2		1.83201208	0.00025389
	40.9000	1	2		1.83100688	0.00033765
	41.0000	1	2		1.83000763	0.00027310
	41.1000	1	2		1.82899998	0.00030505
	41.2000	1	2		1.82800933	0.00027705
	41.3000	1	2		1.82699696	0.00026883
	41.4000	1	2		1.82600918	0.00020297
	41.5000	1	2		1.82500767	0.00029673
	41.6000	1	2		1.82400330	0.00025054
	41.7000	1	2		1.82300138	0.00030682
	41.8000	1	2		1.82201032	0.00021471
	41.9000	1	2		1.82100574	0.00027279
	42.0000	1	2		1.82001018	0.00018723
	42.1000	1	2		1.81901216	0.00011134
	42.2000	1	2		1.81801905	0.00016944
	42.3000	1	2		1.81701652	0.00017450
	42.4000	1	2		1.81601726	0.00016980
	42.5000	1	2		1.81501412	0.00026713
	42.6000	1	2		1.81401671	0.00011453
	42.7000	1	2		1.81301909	0.00030113
	42.8000	1	2		1.81201247	0.00016415
	42.9000	1	2		1.81099969	0.00029773
	43.0000	1	2		1.81000925	0.00027344
	43.1000	1	2		1.80900569	0.00017313
	43.2000	1	2		1.80800500	0.00018494
	43.3000	1	2		1.80700698	0.00019417
	43.4000	1	2		1.80601613	0.00025636
	43.5000	1	2		1.80501052	0.00010829
	43.6000	1	2		1.80401270	0.00024435
	43.7000	1	2		1.80299767	0.00022757
	43.8000	1	2		1.80201604	0.00011578
	43.9000	1	2		1.80100736	0.00012206
	44.0000	1	2		1.80001528	0.00021190
	44.1000	1	2		1.79901152	0.00025148
	44.2000	1	2		1.79801534	0.00014235
	44.3000	1	2		1.79700666	0.00019642
	44.4000	1	2		1.79602749	0.00019380
	44.5000	1	2		1.79500918	0.00016367
	44.6000	1	2		1.79402119	0.00010359
	44.7000	1	2		1.79300862	0.00014420
	44.8000	1	2		1.79201326	0.00009310
	44.9000	1	2		1.79100458	0.00006594
	45.0000	1	2		1.79001762	0.00017091
	45.1000	1	2		1.78900854	0.00011657
	45.2000	1	2		1.78801727	0.00015978
	45.3000	1	2		1.78700819	0.00014631
	45.4000	1	2		1.78601590	0.00013082
	45.5000	1	2		1.78501070	0.00013513
	45.6000	1	2		1.78401760	0.00011148
	45.7000	1	2		1.78301527	0.00005290
	45.8000	1	2		1.78201520	0.00009201
	45.9000	1	2		1.78100611	0.00007238
	46.0000	1	2		1.78002038	0.00014192
	46.1000	1	2		1.77900965	0.00011069
	46.2000	1	2		1.77802105	0.00003249
	46.3000	1	2		1.77701135	0.00001683
	46.4000	1	2		1.77601066	0.00006950
	46.5000	1	2		1.77501059	-0.00009730
	46.6000	1	2		1.77400704	-0.00000111
	46.7000	1	2		1.77301475	-0.00004614
	46.8000	1	2		1.77202123	-0.00006450
	46.9000	1	2		1.77100456	-0.00002228
	47.0000	1	2		1.77000920	-0.00006203
	47.1000	1	2		1.76901036	-0.00004905
	47.2000	1	2		1.76802483	-0.00011180
	47.3000	1	2		1.76701267	-0.00026182
	47.4000	1	2		1.76602141	-0.00021093
	47.5000	1	2		1.76501826	-0.00017233
	47.6000	1	2		1.76402270	-0.00009167
	47.7000	1	2		1.76300931	-0.00034325
	47.8000	1	2		1.76202009	-0.00025427
	47.9000	1	2		1.76101142	-0.00023449
	48.0000	1	2		1.76001708	-0.00037219
	48.1000	1	2		1.75900451	-0.00034740
	48.2000	1	2		1.75801591	-0.00031740
	48.3000	1	2		1.75700723	-0.00037816
	48.4000	1	2		1.75601167	-0.00063529
	48.5000	1	2		1.75500832	-0.00052535
	48.6000	1	2		1.75401050	-0.00059597
	48.7000	1	2		1.75301637	-0.00059055
	48.8000	1	2		1.75201916	-0.00076152
	48.9000	1	2		1.75101397	-0.00076164
	49.0000	1	2		1.75001082	-0.00066876
	49.1000	1	2		1.74901525	-0.00078205
	49.2000	1	2		1.74802133	-0.00076986
	49.3000	1	2		1.74701122	-0.00085708
	49.4000	1	2		1.74602077	-0.00107023
	49.5000	1	2		1.74501394	-0.00103012
	49.6000	1	2		1.74401305	-0.00105259
	49.7000	1	2		1.74301133	-0.00115027
	49.8000	1	2		1.74201577	-0.00125250
	49.9000	1	2		1.74101057	-0.00122790
	50.0000	1	2		1.74001890	-0.00132484
	50.1000	1	2		1.73900797	-0.00146770
	50.2000	1	2		1.73801507	-0.00161233
	50.3000	1	2		1.73701192	-0.00158385
	50.4000	1	2		1.73602025	-0.00176108
	50.5000	1	2		1.73501485	-0.00194678
	50.6000	1	2		1.73401601	-0.00186731
	50.7000	1	2		1.73301593	-0.00190421
	50.8000	1	2		1.73202139	-0.00205286
	50.9000	1	2		1.73101907	-0.00211313
	51.0000	1	2		1.73001961	-0.00219584
	51.1000	1	2		1.72902097	-0.00240566
	51.2000	1	2		1.72801700	-0.00266281
	51.3000	1	2		1.72701283	-0.00251825
	51.4000	1	2		1.72602055	-0.00279838
	51.5000	1	2		1.72501453	-0.00283707
	51.6000	1	2		1.72402224	-0.00311391
	51.7000	1	2		1.72301582	-0.00324998
	51.8000	1	2		1.72201985	-0.00331217
	51.9000	1	2		1.72101793	-0.00354690
	52.0000	1	2		1.72001990	-0.00364188
	52.1000	1	2		1.71901655	-0.00393161
	52.2000	1	2		1.71802068	-0.00391122
	52.3000	1	2		1.71701600	-0.00407688
	52.4000	1	2		1.71601992	-0.00431688
	52.5000	1	2		1.71501524	-0.00444300
	52.6000	1	2		1.71402449	-0.00471582
	52.7000	1	2		1.71302175	-0.00483297
	52.8000	1	2		1.71202342	-0.00516742
	52.9000	1	2		1.71101761	-0.00524540
	53.0000	1	2		1.71002327	-0.00546688
	53.1000	1	2		1.70902320	-0.00570122
	53.2000	1	2		1.70802149	-0.00577852
	53.3000	1	2		1.70701394	-0.00602686
	53.4000	1	2		1.70602329	-0.00645199
	53.5000	1	2		1.70502148	-0.00653835
	53.6000	1	2		1.70402458	-0.00672877
	53.7000	1	2		1.70302061	-0.00696880
	53.8000	1	2		1.70202157	-0.00720412
	53.9000	1	2		1.70101043	-0.00730689
	54.0000	1	2		1.70001425	-0.00759948
	54.1000	1	2		1.69901438	-0.00793150
	54.2000	1	2		1.69802086	-0.00812293
	54.3000	1	2		1.69701762	-0.00831218
	54.4000	1	2		1.69602779	-0.00848093
	54.5000	1	2		1.69502136	-0.00902243
	54.6000	1	2		1.69402938	-0.00909146
	54.7000	1	2		1.69302255	-0.00914500
	54.8000	1	2		1.69203057	-0.00942180
	54.9000	1	2		1.69101605	-0.00982678
	55.0000	1	2		1.69002284	-0.01010239
	55.1000	1	2		1.68901150	-0.01011552
	55.2000	1	2		1.68802526	-0.01054343
	55.3000	1	2		1.68702437	-0.01097217
	55.4000	1	2		1.68602327	-0.01099307
	55.5000	1	2		1.68502104	-0.01104096
	55.6000	1	2		1.68403204	-0.01176215
	55.7000	1	2		1.68301926	-0.01197223
	55.8000	1	2		1.68203261	-0.01184338
	55.9000	1	2		1.68103151	-0.01220700
	56.0000	1	2		1.68003646	-0.01311099
	56.1000	1	2		1.67902112	-0.01284829
	56.2000	1	2		1.67803365	-0.01271444
	56.3000	1	2		1.67702661	-0.01369319
	56.4000	1	2		1.67603207	-0.01401991
	56.5000	1	2		1.67502226	-0.01348483
	56.6000	1	2		1.67402957	-0.01416429
	56.7000	1	2		1.67302468	-0.01509440
	56.8000	1	2		1.67202286	-0.01463997
	56.9000	1	2		1.67101818	-0.01469600
	57.0000	1	2		1.67003255	-0.01586238
	57.1000	1	2		1.66901906	-0.01581669
	57.2000	1	2		1.66802268	-0.01566321
	57.3000	1	2		1.66701810	-0.01626020
	57.4000	1	2		1.66602960	-0.01682161
	57.5000	1	2		1.66502932	-0.01657214
	57.6000	1	2		1.66403540	-0.01688535
	57.7000	1	2		1.66302723	-0.01765485
	57.8000	1	2		1.66203207	-0.01777544
	57.9000	1	2		1.66104122	-0.01776923
	58.0000	1	2		1.66003961	-0.01825016
	58.1000	1	2		1.65903595	-0.01881524
	58.2000	1	2		1.65803977	-0.01873139
	58.3000	1	2		1.65703130	-0.01901675
	58.4000	1	2		1.65604588	-0.01966209
	58.5000	1	2		1.65503044	-0.01980095
	58.6000	1	2		1.65402924	-0.02000624
	58.7000	1	2		1.65304054	-0.02040850
	58.8000	1	2		1.65203442	-0.02083567
	58.9000	1	2		1.65103670	-0.02089701
	59.0000	1	2		1.65004062	-0.02123696
	59.1000	1	2		1.64903963	-0.02167506
	59.2000	1	2		1.64803986	-0.02190722
	59.3000	1	2		1.64703826	-0.02213927
	59.4000	1	2		1.64603818	-0.02241651
	59.5000	1	2		1.64503811	-0.02275354
	59.6000	1	2		1.64404091	-0.02305850
	59.7000	1	2		1.64303305	-0.02338464
	59.8000	1	2		1.64203717	-0.02374067
	59.9000	1	2		1.64104171	-0.02403053
	60.0000	1	2		1.64003365	-0.02424302
	60.1000	1	2		1.63903726	-0.02474505
	60.2000	1	2		1.63804426	-0.02495926
	60.3000	1	2		1.63704347	-0.02519524
	60.4000	1	2		1.63604934	-0.02564933
	60.5000	1	2		1.63503841	-0.02589833
	60.6000	1	2		1.63404602	-0.02628850
	60.7000	1	2		1.63304267	-0.02655175
	60.8000	1	2		1.63204987	-0.02676460
	60.9000	1	2		1.63104170	-0.02725204
	61.0000	1	2		1.63004357	-0.02759155
	61.1000	1	2		1.62904022	-0.02787529
	61.2000	1	2		1.62804527	-0.02819399
	61.3000	1	2		1.62703916	-0.02851706
	61.4000	1	2		1.62605291	-0.02875434
	61.5000	1	2		1.62504301	-0.02905053
	61.6000	1	2		1.62404672	-0.02944435
	61.7000	1	2		1.62303333	-0.02981572
	61.8000	1	2		1.62204514	-0.03002295
	61.9000	1	2		1.62104118	-0.03041670
	62.0000	1	2		1.62004285	-0.03074925
	62.1000	1	2		1.61903611	-0.03107307
	62.2000	1	2		1.61805100	-0.03128043
	62.3000	1	2		1.61704048	-0.03172809
	62.4000	1	2		1.61605003	-0.03205643
	62.5000	1	2		1.61504597	-0.03242674
	62.6000	1	2		1.61400420	-0.03263310
	62.7000	1	2		1.61304777	-0.03298448
	62.8000	1	2		1.61204739	-0.03337404
	62.9000	1	2		1.61103748	-0.03357234
	63.0000	1	2		1.61005185	-0.03403239
	63.1000	1	2		1.60904112	-0.03441942
	63.2000	1	2		1.60804597	-0.03463853
	63.3000	1	2		1.60703965	-0.03515814
	63.4000	1	2		1.60604633	-0.03538546
	63.5000	1	2		1.60504227	-0.03570529
	63.6000	1	2		1.60404977	-0.03604616
	63.7000	1	2		1.60303997	-0.03643963
	63.8000	1	2		1.60204604	-0.03673615
	63.9000	1	2		1.60104290	-0.03698236
	64.0000	1	2		1.60005082	-0.03733472
	64.1000	1	2		1.59904439	-0.03780650
	64.2000	1	2		1.59804801	-0.03809670
	64.3000	1	2		1.59704496	-0.03847579
	64.4000	1	2		1.59604817	-0.03874735
	64.5000	1	2		1.59503939	-0.03919269
	64.6000	1	2		1.59404556	-0.03947863
	64.7000	1	2		1.59304692	-0.03983221
	64.8000	1	2		1.59204644	-0.04013668
	64.9000	1	2		1.59104043	-0.04055597
	65.0000	1	2		1.59004435	-0.04097851
	65.1000	1	2		1.58904110	-0.04127730
	65.2000	1	2		1.58804451	-0.04157848
	65.3000	1	2		1.58703839	-0.04193556
	65.4000	1	2		1.58604928	-0.04224120
	65.5000	1	2		1.58503927	-0.04266916
	65.6000	1	2		1.58404955	-0.04294042
	65.7000	1	2		1.58304148	-0.04347184
	65.8000	1	2		1.58204909	-0.04373072
	65.9000	1	2		1.58104359	-0.04410997
	66.0000	1	2		1.58005335	-0.04440429
	66.1000	1	2		1.57904130	-0.04473703
	66.2000	1	2		1.57804665	-0.04513885
	66.3000	1	2		1.57704955	-0.04556002
	66.4000	1	2		1.57605378	-0.04585893
	66.5000	1	2		1.57504490	-0.04617786
	66.6000	1	2		1.57404984	-0.04658981
	66.7000	1	2		1.57304721	-0.04698933
	66.8000	1	2		1.57205369	-0.04739027
	66.9000	1	2		1.57104594	-0.04768892
	67.0000	1	2		1.57005160	-0.04802922
	67.1000	1	2		1.56904948	-0.04831291
	67.2000	1	2		1.56805607	-0.04882077
	67.3000	1	2		1.56704688	-0.04908702
	67.4000	1	2		1.56605408	-0.04955058
	67.5000	1	2		1.56505452	-0.04986018
	67.6000	1	2		1.56405311	-0.05032496
	67.7000	1	2		1.56304884	-0.05064464
	67.8000	1	2		1.56205850	-0.05102047
	67.9000	1	2		1.56104634	-0.05127203
	68.0000	1	2		1.56005651	-0.05190921
	68.1000	1	2		1.55905254	-0.05208377
	68.2000	1	2		1.55806650	-0.05251563
	68.3000	1	2		1.55704225	-0.05291975
	68.4000	1	2		1.55605335	-0.05325898
	68.5000	1	2		1.55504908	-0.05360994
	68.6000	1	2		1.55405423	-0.05400741
	68.7000	1	2		1.55304985	-0.05443233
	68.8000	1	2		1.55205214	-0.05473533
	68.9000	1	2		1.55104756	-0.05515445
	69.0000	1	2		1.55005711	-0.05561211
	69.1000	1	2		1.54904987	-0.05601027
	69.2000	1	2		1.54806127	-0.05621583
	69.3000	1	2		1.54703989	-0.05667556
	69.4000	1	2		1.54605569	-0.05705363
	69.5000	1	2		1.54506177	-0.05753012
	69.6000	1	2		1.54406702	-0.05781178
	69.7000	1	2		1.54305783	-0.05824036
	69.8000	1	2		1.54206186	-0.05870286
	69.9000	1	2		1.54105605	-0.05909786
	70.0000	1	2		1.54006366	-0.05946643
	70.1000	1	2		1.53905006	-0.05989601
	70.2000	1	2		1.53805880	-0.06034200
	70.3000	1	2		1.53705576	-0.06058601
	70.4000	1	2		1.53606111	-0.06105293
	70.5000	1	2		1.53505766	-0.06145179
	70.6000	1	2		1.53406250	-0.06186843
	70.7000	1	2		1.53305649	-0.06226180
	70.8000	1	2		1.53206267	-0.06256816
	70.9000	1	2		1.53106044	-0.06303706
	71.0000	1	2		1.53006354	-0.06342654
	71.1000	1	2		1.52905589	-0.06386114
	71.2000	1	2		1.52806145	-0.06427606
	71.3000	1	2		1.52705411	-0.06472237
	71.4000	1	2		1.52607155	-0.06507446
	71.5000	1	2		1.52506656	-0.06547609
	71.6000	1	2		1.52406321	-0.06588116
	71.7000	1	2		1.52305750	-0.06639823
	71.8000	1	2		1.52206665	-0.06661106
	71.9000	1	2		1.52105756	-0.06709252
	72.0000	1	2		1.52007286	-0.06753639
	72.1000	1	2		1.51905793	-0.06795331
	72.2000	1	2		1.51806052	-0.06829445
	72.3000	1	2		1.51705952	-0.06880044
	72.4000	1	2		1.51606201	-0.06927336
	72.5000	1	2		1.51505784	-0.06954730
	72.6000	1	2		1.51406433	-0.07001114
	72.7000	1	2		1.51306282	-0.07062063
	72.8000	1	2		1.51206418	-0.07094587
	72.9000	1	2		1.51106411	-0.07131454
	73.0000	1	2		1.51006045	-0.07187514
	73.1000	1	2		1.50905700	-0.07226472
	73.2000	1	2		1.50806870	-0.07252585
	73.3000	1	2		1.50705880	-0.07299169
	73.4000	1	2		1.50606712	-0.07349014
	73.5000	1	2		1.50505968	-0.07385360
	73.6000	1	2		1.50407456	-0.07430856
	73.7000	1	2		1.50306609	-0.07470322
	73.8000	1	2		1.50206519	-0.07514039
	73.9000	1	2		1.50106225	-0.07570747
	74.0000	1	2		1.50006443	-0.07615901
	74.1000	1	2		1.49906057	-0.07653150
	74.2000	1	2		1.49806480	-0.07699908
	74.3000	1	2		1.49706760	-0.07737656
	74.4000	1	2		1.49606752	-0.07790243
	74.5000	1	2		1.49505516	-0.07826404
	74.6000	1	2		1.49406943	-0.07876311
	74.7000	1	2		1.49306577	-0.07922946
	74.8000	1	2		1.49206477	-0.07969512
	74.9000	1	2		1.49106982	-0.08012344
	75.0000	1	2		1.49007487	-0.08057953
	75.1000	1	2		1.48906445	-0.08091920
	75.2000	1	2		1.48806766	-0.08138318
	75.3000	1	2		1.48706164	-0.08193683
	75.4000	1	2		1.48607141	-0.08230241
	75.5000	1	2		1.48506314	-0.08266129
	75.6000	1	2		1.48407013	-0.08318307
	75.7000	1	2		1.48305715	-0.08368623
	75.8000	1	2		1.48206712	-0.08402438
	75.9000	1	2		1.48106264	-0.08463548
	76.0000	1	2		1.48006759	-0.08508563
	76.1000	1	2		1.47905870	-0.08553791
	76.2000	1	2		1.47806693	-0.08596613
	76.3000	1	2		1.47705682	-0.08647922
	76.4000	1	2		1.47607529	-0.08698370
	76.5000	1	2		1.47506077	-0.08744902
	76.6000	1	2		1.47407166	-0.08785190
	76.7000	1	2		1.47306165	-0.08825981
	76.8000	1	2		1.47206455	-0.08884632
	76.9000	1	2		1.47106714	-0.08925856
	77.0000	1	2		1.47006799	-0.08976918
	77.1000	1	2		1.46906166	-0.09023496
	77.2000	1	2		1.46806303	-0.09077615
	77.3000	1	2		1.46705906	-0.09136637
	77.4000	1	2		1.46606278	-0.09173260
	77.5000	1	2		1.46506178	-0.09214566
	77.6000	1	2		1.46407267	-0.09254607
	77.7000	1	2		1.46306082	-0.09309988
	77.8000	1	2		1.46206413	-0.09359191
	77.9000	1	2		1.46105893	-0.09401481
	78.0000	1	2		1.46006961	-0.09451323
	78.1000	1	2		1.45905879	-0.09497714
	78.2000	1	2		1.45806435	-0.09548286
	78.3000	1	2		1.45706182	-0.09590843
	78.4000	1	2		1.45607516	-0.09640559
	78.5000	1	2		1.45506106	-0.09695225
	78.6000	1	2		1.45408004	-0.09747476
	78.7000	1	2		1.45306972	-0.09797214
	78.8000	1	2		1.45206483	-0.09848430
	78.9000	1	2		1.45105400	-0.09905449
	79.0000	1	2		1.45007493	-0.09949943
	79.1000	1	2		1.44906646	-0.09995098
	79.2000	1	2		1.44806557	-0.10055264
	79.3000	1	2		1.44706324	-0.10104982
	79.4000	1	2		1.44607095	-0.10150457
	79.5000	1	2		1.44506565	-0.10218888
	79.6000	1	2		1.44407183	-0.10258464
	79.7000	1	2		1.44306377	-0.10310574
	79.8000	1	2		1.44206871	-0.10364759
	79.9000	1	2		1.44106772	-0.10414915
	80.0000	1	2		1.44006683	-0.10469939
	80.1000	1	2		1.43905969	-0.10516008
	80.2000	1	2		1.43806689	-0.10589418
	80.3000	1	2		1.43706425	-0.10633201
	80.4000	1	2		1.43606520	-0.10677865
	80.5000	1	2		1.43507445	-0.10741513
	80.6000	1	2		1.43408053	-0.10787791
	80.7000	1	2		1.43307144	-0.10835993
	80.8000	1	2		1.43207967	-0.10884638
	80.9000	1	2		1.43106955	-0.10947784
	81.0000	1	2		1.43007409	-0.10997566
	81.1000	1	2		1.42907187	-0.11043526
	81.2000	1	2		1.42806729	-0.11106525
	81.3000	1	2		1.42706752	-0.11162582
	81.4000	1	2		1.42607267	-0.11213984
	81.5000	1	2		1.42506768	-0.11263787
	81.6000	1	2		1.42407263	-0.11323032
	81.7000	1	2		1.42306344	-0.11371045
	81.8000	1	2		1.42206644	-0.11422670
	81.9000	1	2		1.42106698	-0.11471148
	82.0000	1	2		1.42007449	-0.11544775
	82.1000	1	2		1.41906612	-0.11597770
	82.2000	1	2		1.41807025	-0.11640702
	82.3000	1	2		1.41706823	-0.11695916
	82.4000	1	2		1.41607307	-0.11752295
	82.5000	1	2		1.41506747	-0.11807841
	82.6000	1	2		1.41407129	-0.11861682
	82.7000	1	2		1.41306947	-0.11933863
	82.8000	1	2		1.41206940	-0.11987647
	82.9000	1	2		1.41107004	-0.12044482
	83.0000	1	2		1.41007233	-0.12100549
	83.1000	1	2		1.40906600	-0.12170897
	83.2000	1	2		1.40807443	-0.12220657
	83.3000	1	2		1.40707252	-0.12287672
	83.4000	1	2		1.40607367	-0.12339986
	83.5000	1	2		1.40507073	-0.12403377
	83.6000	1	2		1.40407916	-0.12448624
	83.7000	1	2		1.40306741	-0.12512746
	83.8000	1	2		1.40207369	-0.12576956
	83.9000	1	2		1.40107034	-0.12634909
	84.0000	1	2		1.40007570	-0.12690503
	84.1000	1	2		1.39906866	-0.12745881
	84.2000	1	2		1.39807330	-0.12813492
	84.3000	1	2		1.39707169	-0.12869962
	84.4000	1	2		1.39607858	-0.12924117
	84.5000	1	2		1.39507390	-0.12985607
	84.6000	1	2		1.39407321	-0.13035171
	84.7000	1	2		1.39306730	-0.13088417
	84.8000	1	2		1.39207849	-0.13145510
	84.9000	1	2		1.39107453	-0.13202417
	85.0000	1	2		1.39007558	-0.13261708
	85.1000	1	2		1.38907479	-0.13318730
	85.2000	1	2		1.38807513	-0.13378269
	85.3000	1	2		1.38707936	-0.13444360
	85.4000	1	2		1.38607939	-0.13491754
	85.5000	1	2		1.38507850	-0.13567342
	85.6000	1	2		1.38408365	-0.13630240
	85.7000	1	2		1.38308204	-0.13693241
	85.8000	1	2		1.38208084	-0.13747134
	85.9000	1	2		1.38108097	-0.13824697
	86.0000	1	2		1.38008039	-0.13882185
	86.1000	1	2		1.37907693	-0.13953740
	86.2000	1	2		1.37807983	-0.14011116
	86.3000	1	2		1.37708416	-0.14073871
	86.4000	1	2		1.37608450	-0.14138148
	86.5000	1	2		1.37507582	-0.14206837
	86.6000	1	2		1.37408056	-0.14253807
	86.7000	1	2		1.37308346	-0.14335345
	86.8000	1	2		1.37208298	-0.14394774
	86.9000	1	2		1.37108608	-0.14475645
	87.0000	1	2		1.37008130	-0.14528000
	87.1000	1	2		1.36908327	-0.14589577
	87.2000	1	2		1.36808423	-0.14670198
	87.3000	1	2		1.36708313	-0.14721037
	87.4000	1	2		1.36608418	-0.14793766
	87.5000	1	2		1.36508534	-0.14853084
	87.6000	1	2		1.36408342	-0.14929467
	87.7000	1	2		1.36308407	-0.14993976
	87.8000	1	2		1.36208635	-0.15051671
	87.9000	1	2		1.36108269	-0.15106377
	88.0000	1	2		1.36009061	-0.15169187
	88.1000	1	2		1.35908111	-0.15240345
	88.2000	1	2		1.35808268	-0.15296244
	88.3000	1	2		1.35708691	-0.15364185
	88.4000	1	2		1.35608089	-0.15424278
	88.5000	1	2		1.35508441	-0.15507046
	88.6000	1	2		1.35408454	-0.15555022
	88.7000	1	2		1.35308436	-0.15617384
	88.8000	1	2		1.35208542	-0.15706899
	88.9000	1	2		1.35108073	-0.15763866
	89.0000	1	2		1.35008035	-0.15825571
	89.0010	1	2		1.35007113	-0.15829250
