# Supplementary material for: Hyaluronic Acid Enhances the Mechanical Properties of Tissue-Engineered Cartilage Constructs
Source: PLoS One. 2014 Dec 1;9(12):e113216. doi: 10.1371/journal.pone.0113216 (PMC4249877; doi:10.1371/journal.pone.0113216)
Supplement: Dataset S1 — Raw data from hydrogel constructs. Data on wet weight, dry weight, compressive modulus, DNA content, and GAG content are provided in a spreadsheet for all analysed hydrogel constructs. Additionally, raw data from mechanical compression tests (time, displacement, and load) are provided. (ZIP) [file pone.0113216.s004.zip › Data/Mechanical testing/Microtester/Day 1/G3 CF M4 ramp.csv]

G3 CF M4 15Dec2013
Notes	Time	Sequence	Block	Cycle	5800:Extension mm	5800:500N_Load_Cell N
Test Started : 12/15/2013 1:27:15 PM	4.0020	1	2		2.20326467	0.00094046
	4.0320	1	2		2.19908346	0.00129838
	4.1000	1	2		2.19824546	0.00075639
	4.2000	1	2		2.19777974	0.00078903
	4.3000	1	2		2.19690793	0.00076480
	4.4000	1	2		2.19595744	0.00079691
	4.5000	1	2		2.19496864	0.00086384
	4.6000	1	2		2.19397881	0.00084858
	4.7000	1	2		2.19297197	0.00079743
	4.8000	1	2		2.19198174	0.00076794
	4.9000	1	2		2.19096015	0.00068081
	5.0000	1	2		2.18997872	0.00079068
	5.1000	1	2		2.18896492	0.00066953
	5.2000	1	2		2.18797427	0.00086258
	5.3000	1	2		2.18696068	0.00080829
	5.4000	1	2		2.18597659	0.00078301
	5.5000	1	2		2.18497405	0.00078488
	5.6000	1	2		2.18398300	0.00073202
	5.7000	1	2		2.18297370	0.00076195
	5.8000	1	2		2.18197302	0.00077730
	5.9000	1	2		2.18096577	0.00079042
	6.0000	1	2		2.17997144	0.00069712
	6.1000	1	2		2.17896501	0.00070381
	6.2000	1	2		2.17796699	0.00075802
	6.3000	1	2		2.17696733	0.00072691
	6.4000	1	2		2.17596869	0.00068914
	6.5000	1	2		2.17496062	0.00083325
	6.6000	1	2		2.17397817	0.00078632
	6.7000	1	2		2.17296949	0.00064478
	6.8000	1	2		2.17197557	0.00074620
	6.9000	1	2		2.17096771	0.00079699
	7.0000	1	2		2.16998239	0.00066944
	7.1000	1	2		2.16896838	0.00081263
	7.2000	1	2		2.16797179	0.00082614
	7.3000	1	2		2.16696988	0.00084396
	7.4000	1	2		2.16596898	0.00063312
	7.5000	1	2		2.16496748	0.00079740
	7.6000	1	2		2.16397089	0.00080419
	7.7000	1	2		2.16296651	0.00066372
	7.8000	1	2		2.16196685	0.00082870
	7.9000	1	2		2.16096063	0.00084708
	8.0000	1	2		2.15996814	0.00070282
	8.1000	1	2		2.15897073	0.00072480
	8.2000	1	2		2.15796738	0.00069942
	8.3000	1	2		2.15697161	0.00071587
	8.4000	1	2		2.15597850	0.00074038
	8.5000	1	2		2.15497208	0.00064800
	8.6000	1	2		2.15397467	0.00072831
	8.7000	1	2		2.15296783	0.00079949
	8.8000	1	2		2.15197145	0.00052934
	8.9000	1	2		2.15097301	0.00066799
	9.0000	1	2		2.14997438	0.00066599
	9.1000	1	2		2.14897348	0.00069479
	9.2000	1	2		2.14798038	0.00068252
	9.3000	1	2		2.14697416	0.00065960
	9.4000	1	2		2.14597736	0.00079079
	9.5000	1	2		2.14496991	0.00077248
	9.6000	1	2		2.14397988	0.00073613
	9.7000	1	2		2.14297550	0.00077320
	9.8000	1	2		2.14197400	0.00073952
	9.9000	1	2		2.14097638	0.00071891
	10.0000	1	2		2.13997590	0.00064553
	10.1000	1	2		2.13897030	0.00066243
	10.2000	1	2		2.13798231	0.00071058
	10.3000	1	2		2.13697589	0.00069710
	10.4000	1	2		2.13597909	0.00072149
	10.5000	1	2		2.13497656	0.00072356
	10.6000	1	2		2.13397936	0.00066799
	10.7000	1	2		2.13298277	0.00055460
	10.8000	1	2		2.13197573	0.00069671
	10.9000	1	2		2.13097750	0.00070537
	11.0000	1	2		2.12998112	0.00061823
	11.1000	1	2		2.12897182	0.00063907
	11.2000	1	2		2.12797605	0.00078815
	11.3000	1	2		2.12697434	0.00051976
	11.4000	1	2		2.12598103	0.00069395
	11.5000	1	2		2.12497911	0.00061913
	11.6000	1	2		2.12398703	0.00066459
	11.7000	1	2		2.12298183	0.00060081
	11.8000	1	2		2.12198135	0.00065831
	11.9000	1	2		2.12097780	0.00063403
	12.0000	1	2		2.11997772	0.00059257
	12.1000	1	2		2.11898277	0.00066853
	12.2000	1	2		2.11798557	0.00056097
	12.3000	1	2		2.11698857	0.00056741
	12.4000	1	2		2.11599505	0.00062891
	12.5000	1	2		2.11498986	0.00048551
	12.6000	1	2		2.11398774	0.00065995
	12.7000	1	2		2.11298664	0.00057035
	12.8000	1	2		2.11199107	0.00060997
	12.9000	1	2		2.11097850	0.00056267
	13.0000	1	2		2.10999400	0.00050534
	13.1000	1	2		2.10898471	0.00055613
	13.2000	1	2		2.10799119	0.00052131
	13.3000	1	2		2.10698128	0.00052936
	13.4000	1	2		2.10598818	0.00058723
	13.5000	1	2		2.10498339	0.00057712
	13.6000	1	2		2.10398537	0.00061499
	13.7000	1	2		2.10298325	0.00057578
	13.8000	1	2		2.10198850	0.00066581
	13.9000	1	2		2.10097695	0.00057056
	14.0000	1	2		2.09998405	0.00045071
	14.1000	1	2		2.09898091	0.00061991
	14.2000	1	2		2.09798514	0.00057555
	14.3000	1	2		2.09692216	0.00057940
	14.4000	1	2		2.09598909	0.00061105
	14.5000	1	2		2.09497406	0.00064326
	14.6000	1	2		2.09398239	0.00060625
	14.7000	1	2		2.09297842	0.00064707
	14.8000	1	2		2.09197999	0.00056298
	14.9000	1	2		2.09097520	0.00053963
	15.0000	1	2		2.08998312	0.00061832
	15.1000	1	2		2.08897547	0.00064672
	15.2000	1	2		2.08797212	0.00074639
	15.3000	1	2		2.08697327	0.00069730
	15.4000	1	2		2.08598078	0.00062373
	15.5000	1	2		2.08497722	0.00055651
	15.6000	1	2		2.08399580	0.00056979
	15.7000	1	2		2.08298896	0.00047417
	15.8000	1	2		2.08197516	0.00047135
	15.9000	1	2		2.08097755	0.00057764
	16.0000	1	2		2.07997993	0.00057396
	16.1000	1	2		2.07897228	0.00062372
	16.2000	1	2		2.07798266	0.00052764
	16.3000	1	2		2.07697254	0.00052283
	16.4000	1	2		2.07597985	0.00049443
	16.5000	1	2		2.07497506	0.00053218
	16.6000	1	2		2.07397970	0.00055275
	16.7000	1	2		2.07297656	0.00054835
	16.8000	1	2		2.07198488	0.00054279
	16.9000	1	2		2.07097621	0.00063183
	17.0000	1	2		2.06998003	0.00061740
	17.1000	1	2		2.06898241	0.00051488
	17.2000	1	2		2.06798541	0.00061708
	17.3000	1	2		2.06698493	0.00055237
	17.4000	1	2		2.06598035	0.00063843
	17.5000	1	2		2.06497679	0.00051194
	17.6000	1	2		2.06398717	0.00058578
	17.7000	1	2		2.06297460	0.00064380
	17.8000	1	2		2.06199030	0.00058406
	17.9000	1	2		2.06098736	0.00063683
	18.0000	1	2		2.05999302	0.00048604
	18.1000	1	2		2.05898619	0.00048707
	18.2000	1	2		2.05799493	0.00048672
	18.3000	1	2		2.05699670	0.00041150
	18.4000	1	2		2.05599007	0.00047889
	18.5000	1	2		2.05499225	0.00041138
	18.6000	1	2		2.05399853	0.00044039
	18.7000	1	2		2.05299272	0.00047359
	18.8000	1	2		2.05200064	0.00045227
	18.9000	1	2		2.05098335	0.00053421
	19.0000	1	2		2.04998799	0.00053376
	19.1000	1	2		2.04899243	0.00041038
	19.2000	1	2		2.04799645	0.00051747
	19.3000	1	2		2.04698839	0.00059730
	19.4000	1	2		2.04598647	0.00047663
	19.5000	1	2		2.04497800	0.00052478
	19.6000	1	2		2.04399534	0.00046850
	19.7000	1	2		2.04298687	0.00054697
	19.8000	1	2		2.04199253	0.00049105
	19.9000	1	2		2.04098898	0.00050656
	20.0000	1	2		2.04000017	0.00043376
	20.1000	1	2		2.03899314	0.00052607
	20.2000	1	2		2.03800433	0.00045707
	20.3000	1	2		2.03698582	0.00046781
	20.4000	1	2		2.03599374	0.00044143
	20.5000	1	2		2.03499039	0.00050837
	20.6000	1	2		2.03399462	0.00046613
	20.7000	1	2		2.03299147	0.00044861
	20.8000	1	2		2.03199385	0.00055801
	20.9000	1	2		2.03097883	0.00035487
	21.0000	1	2		2.02999494	0.00055087
	21.1000	1	2		2.02898421	0.00046514
	21.2000	1	2		2.02798639	0.00037093
	21.3000	1	2		2.02697567	0.00046341
	21.4000	1	2		2.02598194	0.00039863
	21.5000	1	2		2.02497880	0.00057697
	21.6000	1	2		2.02398282	0.00026619
	21.7000	1	2		2.02298603	0.00048042
	21.8000	1	2		2.02199046	0.00058438
	21.9000	1	2		2.02098711	0.00041986
	22.0000	1	2		2.01998970	0.00039102
	22.1000	1	2		2.01898717	0.00036844
	22.2000	1	2		2.01798669	0.00050474
	22.3000	1	2		2.01698764	0.00035609
	22.4000	1	2		2.01598880	0.00043249
	22.5000	1	2		2.01498463	0.00043397
	22.6000	1	2		2.01398783	0.00037615
	22.7000	1	2		2.01298940	0.00041978
	22.8000	1	2		2.01198953	0.00053027
	22.9000	1	2		2.01098577	0.00028010
	23.0000	1	2		2.00999369	0.00041199
	23.1000	1	2		2.00898583	0.00036256
	23.2000	1	2		2.00799539	0.00039473
	23.3000	1	2		2.00698794	0.00037158
	23.4000	1	2		2.00598991	0.00023792
	23.5000	1	2		2.00499086	0.00045604
	23.6000	1	2		2.00399079	0.00041474
	23.7000	1	2		2.00298580	0.00041132
	23.8000	1	2		2.00199085	0.00031750
	23.9000	1	2		2.00098668	0.00048650
	24.0000	1	2		1.99999501	0.00057376
	24.1000	1	2		1.99898428	0.00039723
	24.2000	1	2		1.99799486	0.00033794
	24.3000	1	2		1.99698885	0.00032475
	24.4000	1	2		1.99599369	0.00034747
	24.5000	1	2		1.99498870	0.00028051
	24.6000	1	2		1.99398228	0.00058047
	24.7000	1	2		1.99298671	0.00036251
	24.8000	1	2		1.99198951	0.00033512
	24.9000	1	2		1.99098616	0.00030615
	25.0000	1	2		1.98999285	0.00047458
	25.1000	1	2		1.98899298	0.00039899
	25.2000	1	2		1.98800622	0.00036795
	25.3000	1	2		1.98698361	0.00036931
	25.4000	1	2		1.98598702	0.00018558
	25.5000	1	2		1.98497998	0.00033221
	25.6000	1	2		1.98399118	0.00037194
	25.7000	1	2		1.98298517	0.00038965
	25.8000	1	2		1.98199534	0.00026399
	25.9000	1	2		1.98098891	0.00040227
	26.0000	1	2		1.97999294	0.00029469
	26.1000	1	2		1.97898733	0.00033198
	26.2000	1	2		1.97798849	0.00043787
	26.3000	1	2		1.97698924	0.00035225
	26.4000	1	2		1.97599224	0.00036535
	26.5000	1	2		1.97497823	0.00045057
	26.6000	1	2		1.97398984	0.00043722
	26.7000	1	2		1.97299017	0.00041443
	26.8000	1	2		1.97199830	0.00043885
	26.9000	1	2		1.97098675	0.00041559
	27.0000	1	2		1.96999856	0.00034923
	27.1000	1	2		1.96899193	0.00025560
	27.2000	1	2		1.96799965	0.00031194
	27.3000	1	2		1.96699220	0.00037425
	27.4000	1	2		1.96599479	0.00034679
	27.5000	1	2		1.96499389	0.00037978
	27.6000	1	2		1.96399853	0.00029640
	27.7000	1	2		1.96298699	0.00033618
	27.8000	1	2		1.96199163	0.00024579
	27.9000	1	2		1.96098930	0.00023345
	28.0000	1	2		1.95998964	0.00030976
	28.1000	1	2		1.95899141	0.00030740
	28.2000	1	2		1.95799031	0.00029110
	28.3000	1	2		1.95699044	0.00039546
	28.4000	1	2		1.95599508	0.00037117
	28.5000	1	2		1.95499132	0.00031803
	28.6000	1	2		1.95399535	0.00029056
	28.7000	1	2		1.95298892	0.00033259
	28.8000	1	2		1.95199459	0.00025044
	28.9000	1	2		1.95098898	0.00040688
	29.0000	1	2		1.94999526	0.00033252
	29.1000	1	2		1.94898699	0.00028768
	29.2000	1	2		1.94799716	0.00030000
	29.3000	1	2		1.94699197	0.00026277
	29.4000	1	2		1.94599866	0.00025455
	29.5000	1	2		1.94498445	0.00027303
	29.6000	1	2		1.94398950	0.00040876
	29.7000	1	2		1.94298901	0.00027067
	29.8000	1	2		1.94199734	0.00024035
	29.9000	1	2		1.94099502	0.00029738
	30.0000	1	2		1.93998818	0.00033157
	30.1000	1	2		1.93899344	0.00032883
	30.2000	1	2		1.93800115	0.00032620
	30.3000	1	2		1.93699534	0.00030397
	30.4000	1	2		1.93600408	0.00036767
	30.5000	1	2		1.93499888	0.00027049
	30.6000	1	2		1.93400475	0.00020003
	30.7000	1	2		1.93299812	0.00033980
	30.8000	1	2		1.93199784	0.00033678
	30.9000	1	2		1.93099326	0.00035744
	31.0000	1	2		1.92999852	0.00046036
	31.1000	1	2		1.92899025	0.00025212
	31.2000	1	2		1.92799673	0.00026363
	31.3000	1	2		1.92699359	0.00034873
	31.4000	1	2		1.92600028	0.00029122
	31.5000	1	2		1.92499529	0.00026601
	31.6000	1	2		1.92400279	0.00026530
	31.7000	1	2		1.92299371	0.00048527
	31.8000	1	2		1.92199712	0.00021166
	31.9000	1	2		1.92099766	0.00031102
	32.0000	1	2		1.91999492	0.00030732
	32.1000	1	2		1.91899218	0.00026482
	32.2000	1	2		1.91799969	0.00028577
	32.3000	1	2		1.91699757	0.00033918
	32.4000	1	2		1.91599504	0.00032117
	32.5000	1	2		1.91499169	0.00027380
	32.6000	1	2		1.91400125	0.00028727
	32.7000	1	2		1.91299748	0.00023936
	32.8000	1	2		1.91200131	0.00021712
	32.9000	1	2		1.91099427	0.00028899
	33.0000	1	2		1.90999788	0.00018696
	33.1000	1	2		1.90899781	0.00037357
	33.2000	1	2		1.90799896	0.00023410
	33.3000	1	2		1.90699418	0.00014640
	33.4000	1	2		1.90597997	0.00017185
	33.5000	1	2		1.90501452	0.00021421
	33.6000	1	2		1.90401199	0.00001892
	33.7000	1	2		1.90299901	0.00014827
	33.8000	1	2		1.90200427	0.00025013
	33.9000	1	2		1.90100419	0.00018221
	34.0000	1	2		1.90000719	0.00025710
	34.1000	1	2		1.89900507	0.00018521
	34.2000	1	2		1.89800397	0.00027559
	34.3000	1	2		1.89700656	0.00019548
	34.4000	1	2		1.89600424	0.00027694
	34.5000	1	2		1.89500929	0.00017953
	34.6000	1	2		1.89400819	0.00020392
	34.7000	1	2		1.89300504	0.00020174
	34.8000	1	2		1.89201522	0.00035386
	34.9000	1	2		1.89101084	0.00035884
	35.0000	1	2		1.89001282	0.00005548
	35.1000	1	2		1.88900537	0.00042172
	35.2000	1	2		1.88800734	0.00024181
	35.3000	1	2		1.88700461	0.00011515
	35.4000	1	2		1.88601027	0.00027729
	35.5000	1	2		1.88500610	0.00025082
	35.6000	1	2		1.88400685	0.00016365
	35.7000	1	2		1.88301067	0.00019686
	35.8000	1	2		1.88201182	0.00031628
	35.9000	1	2		1.88101155	0.00018266
	36.0000	1	2		1.88001147	-0.00002130
	36.1000	1	2		1.87901099	0.00025954
	36.2000	1	2		1.87800948	0.00032279
	36.3000	1	2		1.87700367	0.00023605
	36.4000	1	2		1.87601118	0.00015182
	36.5000	1	2		1.87501172	0.00041642
	36.6000	1	2		1.87401124	0.00023642
	36.7000	1	2		1.87300728	0.00018851
	36.8000	1	2		1.87201048	0.00020667
	36.9000	1	2		1.87100160	0.00024890
	37.0000	1	2		1.87001484	0.00008954
	37.1000	1	2		1.86901088	0.00019277
	37.2000	1	2		1.86801265	0.00020256
	37.3000	1	2		1.86700561	0.00015421
	37.4000	1	2		1.86601599	0.00007592
	37.5000	1	2		1.86501059	0.00028934
	37.6000	1	2		1.86401400	0.00014991
	37.7000	1	2		1.86300286	0.00025661
	37.8000	1	2		1.86201160	0.00009347
	37.9000	1	2		1.86100681	0.00027170
	38.0000	1	2		1.86000940	0.00009800
	38.1000	1	2		1.85899806	0.00010746
	38.2000	1	2		1.85800680	0.00019113
	38.3000	1	2		1.85700857	0.00009795
	38.4000	1	2		1.85601403	0.00025903
	38.5000	1	2		1.85500617	0.00009642
	38.6000	1	2		1.85401778	0.00021146
	38.7000	1	2		1.85301586	0.00015777
	38.8000	1	2		1.85201702	0.00017788
	38.9000	1	2		1.85100465	0.00019266
	39.0000	1	2		1.85001564	0.00021527
	39.1000	1	2		1.84900942	0.00005281
	39.2000	1	2		1.84801734	0.00012976
	39.3000	1	2		1.84700272	0.00028051
	39.4000	1	2		1.84602191	0.00017740
	39.5000	1	2		1.84500339	0.00013097
	39.6000	1	2		1.84401336	0.00016820
	39.7000	1	2		1.84299997	0.00023057
	39.8000	1	2		1.84201219	0.00013824
	39.9000	1	2		1.84101232	0.00005059
	40.0000	1	2		1.84001123	0.00005066
	40.1000	1	2		1.83900562	0.00017804
	40.2000	1	2		1.83801169	0.00006397
	40.3000	1	2		1.83701797	0.00002496
	40.4000	1	2		1.83601954	0.00004001
	40.5000	1	2		1.83500963	0.00022988
	40.6000	1	2		1.83401140	0.00010987
	40.7000	1	2		1.83300580	0.00018714
	40.8000	1	2		1.83201290	0.00004425
	40.9000	1	2		1.83100873	0.00000011
	41.0000	1	2		1.83001910	0.00020320
	41.1000	1	2		1.82901596	-0.00000879
	41.2000	1	2		1.82801424	0.00007919
	41.3000	1	2		1.82700290	0.00007660
	41.4000	1	2		1.82601943	0.00014288
	41.5000	1	2		1.82501546	0.00000467
	41.6000	1	2		1.82401559	0.00013666
	41.7000	1	2		1.82300855	0.00014675
	41.8000	1	2		1.82202077	-0.00000018
	41.9000	1	2		1.82101455	0.00000656
	42.0000	1	2		1.82002022	0.00011185
	42.1000	1	2		1.81901502	-0.00001662
	42.2000	1	2		1.81801946	0.00003633
	42.3000	1	2		1.81701344	0.00006543
	42.4000	1	2		1.81602239	0.00016087
	42.5000	1	2		1.81501453	0.00000712
	42.6000	1	2		1.81401425	0.00005224
	42.7000	1	2		1.81301295	0.00002369
	42.8000	1	2		1.81201226	0.00015603
	42.9000	1	2		1.81101137	-0.00000773
	43.0000	1	2		1.81001334	0.00022504
	43.1000	1	2		1.80900897	-0.00004148
	43.2000	1	2		1.80801586	0.00000166
	43.3000	1	2		1.80701210	-0.00001486
	43.4000	1	2		1.80601715	0.00013284
	43.5000	1	2		1.80500560	-0.00005938
	43.6000	1	2		1.80401619	-0.00002028
	43.7000	1	2		1.80301038	0.00011043
	43.8000	1	2		1.80201502	0.00009138
	43.9000	1	2		1.80101351	0.00001896
	44.0000	1	2		1.80001241	-0.00006700
	44.1000	1	2		1.79900988	0.00006902
	44.2000	1	2		1.79801452	-0.00001533
	44.3000	1	2		1.79701117	-0.00004068
	44.4000	1	2		1.79602441	-0.00000094
	44.5000	1	2		1.79502004	0.00004390
	44.6000	1	2		1.79401730	0.00002402
	44.7000	1	2		1.79301600	0.00002503
	44.8000	1	2		1.79202146	0.00003134
	44.9000	1	2		1.79100971	0.00008720
	45.0000	1	2		1.79002049	-0.00001775
	45.1000	1	2		1.78901837	0.00002390
	45.2000	1	2		1.78801707	-0.00000466
	45.3000	1	2		1.78701372	-0.00000007
	45.4000	1	2		1.78602328	0.00002085
	45.5000	1	2		1.78501767	0.00000557
	45.6000	1	2		1.78401616	-0.00003319
	45.7000	1	2		1.78301793	0.00000914
	45.8000	1	2		1.78201950	0.00004832
	45.9000	1	2		1.78100775	0.00004256
	46.0000	1	2		1.78002243	0.00008616
	46.1000	1	2		1.77901826	0.00005544
	46.2000	1	2		1.77802064	-0.00001609
	46.3000	1	2		1.77701709	0.00008652
	46.4000	1	2		1.77601968	0.00000579
	46.5000	1	2		1.77500588	0.00004484
	46.6000	1	2		1.77402404	-0.00005927
	46.7000	1	2		1.77301434	-0.00001792
	46.8000	1	2		1.77201775	-0.00008582
	46.9000	1	2		1.77101522	0.00008025
	47.0000	1	2		1.77001514	0.00000181
	47.1000	1	2		1.76901610	0.00005242
	47.2000	1	2		1.76802360	-0.00007056
	47.3000	1	2		1.76701984	0.00005355
	47.4000	1	2		1.76601752	-0.00014741
	47.5000	1	2		1.76501908	-0.00005136
	47.6000	1	2		1.76401942	-0.00007361
	47.7000	1	2		1.76301197	0.00001958
	47.8000	1	2		1.76201845	-0.00012671
	47.9000	1	2		1.76101674	0.00002542
	48.0000	1	2		1.76002425	-0.00003171
	48.1000	1	2		1.75901127	-0.00003597
	48.2000	1	2		1.75801939	-0.00007803
	48.3000	1	2		1.75701543	-0.00003905
	48.4000	1	2		1.75601802	-0.00004904
	48.5000	1	2		1.75500811	-0.00005392
	48.6000	1	2		1.75402381	-0.00011605
	48.7000	1	2		1.75301698	0.00000514
	48.8000	1	2		1.75202264	-0.00004169
	48.9000	1	2		1.75100659	-0.00016775
	49.0000	1	2		1.75002701	-0.00006810
	49.1000	1	2		1.74902529	-0.00017625
	49.2000	1	2		1.74802194	-0.00012468
	49.3000	1	2		1.74701408	-0.00009270
	49.4000	1	2		1.74602549	-0.00015390
	49.5000	1	2		1.74501845	-0.00010223
	49.6000	1	2		1.74402124	-0.00017261
	49.7000	1	2		1.74300806	-0.00016675
	49.8000	1	2		1.74202253	-0.00025774
	49.9000	1	2		1.74102061	-0.00029667
	50.0000	1	2		1.74001870	-0.00021662
	50.1000	1	2		1.73901658	-0.00033197
	50.2000	1	2		1.73802040	-0.00013158
	50.3000	1	2		1.73701602	-0.00035033
	50.4000	1	2		1.73602517	-0.00033817
	50.5000	1	2		1.73501997	-0.00039913
	50.6000	1	2		1.73402420	-0.00032383
	50.7000	1	2		1.73302229	-0.00048275
	50.8000	1	2		1.73202488	-0.00047364
	50.9000	1	2		1.73101948	-0.00035635
	51.0000	1	2		1.73003026	-0.00052610
	51.1000	1	2		1.72901769	-0.00046567
	51.2000	1	2		1.72802233	-0.00062570
	51.3000	1	2		1.72701857	-0.00063711
	51.4000	1	2		1.72602260	-0.00069027
	51.5000	1	2		1.72501658	-0.00062870
	51.6000	1	2		1.72402327	-0.00069844
	51.7000	1	2		1.72302115	-0.00072373
	51.8000	1	2		1.72202333	-0.00074182
	51.9000	1	2		1.72101977	-0.00083782
	52.0000	1	2		1.72002667	-0.00096400
	52.1000	1	2		1.71902291	-0.00084478
	52.2000	1	2		1.71802836	-0.00100689
	52.3000	1	2		1.71702194	-0.00103890
	52.4000	1	2		1.71602935	-0.00103649
	52.5000	1	2		1.71502231	-0.00113111
	52.6000	1	2		1.71402398	-0.00113987
	52.7000	1	2		1.71302134	-0.00130067
	52.8000	1	2		1.71203039	-0.00135066
	52.9000	1	2		1.71101986	-0.00138499
	53.0000	1	2		1.71002860	-0.00151685
	53.1000	1	2		1.70902648	-0.00151245
	53.2000	1	2		1.70802805	-0.00168189
	53.3000	1	2		1.70701681	-0.00161091
	53.4000	1	2		1.70603077	-0.00172307
	53.5000	1	2		1.70501133	-0.00177802
	53.6000	1	2		1.70403257	-0.00199690
	53.7000	1	2		1.70302225	-0.00202064
	53.8000	1	2		1.70202689	-0.00217543
	53.9000	1	2		1.70102047	-0.00221566
	54.0000	1	2		1.70002593	-0.00239799
	54.1000	1	2		1.69902463	-0.00236269
	54.2000	1	2		1.69803101	-0.00258612
	54.3000	1	2		1.69701454	-0.00269307
	54.4000	1	2		1.69602318	-0.00284729
	54.5000	1	2		1.69503396	-0.00295413
	54.6000	1	2		1.69403113	-0.00313025
	54.7000	1	2		1.69303085	-0.00326854
	54.8000	1	2		1.69203231	-0.00336821
	54.9000	1	2		1.69102076	-0.00356570
	55.0000	1	2		1.69003206	-0.00361981
	55.1000	1	2		1.68902943	-0.00387639
	55.2000	1	2		1.68802639	-0.00406087
	55.3000	1	2		1.68701525	-0.00424354
	55.4000	1	2		1.68602901	-0.00434863
	55.5000	1	2		1.68502473	-0.00455192
	55.6000	1	2		1.68402845	-0.00479524
	55.7000	1	2		1.68302879	-0.00498300
	55.8000	1	2		1.68202984	-0.00517025
	55.9000	1	2		1.68102936	-0.00536758
	56.0000	1	2		1.68003554	-0.00550412
	56.1000	1	2		1.67902327	-0.00579953
	56.2000	1	2		1.67803047	-0.00588698
	56.3000	1	2		1.67702999	-0.00608768
	56.4000	1	2		1.67603156	-0.00639362
	56.5000	1	2		1.67502441	-0.00649488
	56.6000	1	2		1.67402393	-0.00671007
	56.7000	1	2		1.67301679	-0.00685282
	56.8000	1	2		1.67201887	-0.00718047
	56.9000	1	2		1.67101603	-0.00736763
	57.0000	1	2		1.67002671	-0.00757751
	57.1000	1	2		1.66902316	-0.00788044
	57.2000	1	2		1.66802739	-0.00809555
	57.3000	1	2		1.66702691	-0.00830229
	57.4000	1	2		1.66603646	-0.00846541
	57.5000	1	2		1.66502656	-0.00889747
	57.6000	1	2		1.66403160	-0.00892341
	57.7000	1	2		1.66303092	-0.00929588
	57.8000	1	2		1.66203689	-0.00957104
	57.9000	1	2		1.66104225	-0.00959485
	58.0000	1	2		1.66004187	-0.00995968
	58.1000	1	2		1.65903534	-0.01002717
	58.2000	1	2		1.65804305	-0.01038458
	58.3000	1	2		1.65703970	-0.01045716
	58.4000	1	2		1.65603891	-0.01078144
	58.5000	1	2		1.65503597	-0.01103024
	58.6000	1	2		1.65403774	-0.01135496
	58.7000	1	2		1.65303398	-0.01165111
	58.8000	1	2		1.65204251	-0.01186329
	58.9000	1	2		1.65103168	-0.01200642
	59.0000	1	2		1.65003827	-0.01233728
	59.1000	1	2		1.64903850	-0.01252515
	59.2000	1	2		1.64804314	-0.01288406
	59.3000	1	2		1.64703549	-0.01305593
	59.4000	1	2		1.64603757	-0.01337667
	59.5000	1	2		1.64503217	-0.01360525
	59.6000	1	2		1.64403701	-0.01377115
	59.7000	1	2		1.64303632	-0.01403362
	59.8000	1	2		1.64203871	-0.01427514
	59.9000	1	2		1.64103362	-0.01464356
	60.0000	1	2		1.64003703	-0.01484129
	60.1000	1	2		1.63903081	-0.01514901
	60.2000	1	2		1.63803606	-0.01544138
	60.3000	1	2		1.63703865	-0.01570310
	60.4000	1	2		1.63603981	-0.01596986
	60.5000	1	2		1.63503718	-0.01620158
	60.6000	1	2		1.63404110	-0.01642882
	60.7000	1	2		1.63304523	-0.01658832
	60.8000	1	2		1.63204638	-0.01682281
	60.9000	1	2		1.63104375	-0.01722576
	61.0000	1	2		1.63004112	-0.01744797
	61.1000	1	2		1.62904360	-0.01777999
	61.2000	1	2		1.62804066	-0.01800497
	61.3000	1	2		1.62703772	-0.01826499
	61.4000	1	2		1.62604472	-0.01852836
	61.5000	1	2		1.62503717	-0.01872079
	61.6000	1	2		1.62404601	-0.01903593
	61.7000	1	2		1.62303835	-0.01930154
	61.8000	1	2		1.62204320	-0.01959607
	61.9000	1	2		1.62103708	-0.01992232
	62.0000	1	2		1.62004479	-0.02022821
	62.1000	1	2		1.61904451	-0.02050173
	62.2000	1	2		1.61805008	-0.02076754
	62.3000	1	2		1.61705256	-0.02108874
	62.4000	1	2		1.61604973	-0.02135860
	62.5000	1	2		1.61505150	-0.02162088
	62.6000	1	2		1.61405286	-0.02183854
	62.7000	1	2		1.61304654	-0.02222367
	62.8000	1	2		1.61204943	-0.02239360
	62.9000	1	2		1.61103748	-0.02283377
	63.0000	1	2		1.61004591	-0.02295357
	63.1000	1	2		1.60904573	-0.02329357
	63.2000	1	2		1.60805109	-0.02346453
	63.3000	1	2		1.60704569	-0.02392404
	63.4000	1	2		1.60604890	-0.02409332
	63.5000	1	2		1.60505200	-0.02441293
	63.6000	1	2		1.60405336	-0.02480865
	63.7000	1	2		1.60304509	-0.02499909
	63.8000	1	2		1.60205280	-0.02517039
	63.9000	1	2		1.60105406	-0.02557033
	64.0000	1	2		1.60005235	-0.02589423
	64.1000	1	2		1.59905279	-0.02611242
	64.2000	1	2		1.59805385	-0.02642073
	64.3000	1	2		1.59705131	-0.02674368
	64.4000	1	2		1.59604038	-0.02700147
	64.5000	1	2		1.59503273	-0.02721119
	64.6000	1	2		1.59404300	-0.02760942
	64.7000	1	2		1.59304590	-0.02786241
	64.8000	1	2		1.59204859	-0.02816950
	64.9000	1	2		1.59104504	-0.02840954
	65.0000	1	2		1.59005593	-0.02874641
	65.1000	1	2		1.58905032	-0.02908527
	65.2000	1	2		1.58805035	-0.02930207
	65.3000	1	2		1.58704423	-0.02966382
	65.4000	1	2		1.58604908	-0.02983941
	65.5000	1	2		1.58504511	-0.03020586
	65.6000	1	2		1.58405508	-0.03058355
	65.7000	1	2		1.58304743	-0.03081025
	65.8000	1	2		1.58205575	-0.03107770
	65.9000	1	2		1.58104769	-0.03148441
	66.0000	1	2		1.58005090	-0.03179199
	66.1000	1	2		1.57904355	-0.03207563
	66.2000	1	2		1.57805454	-0.03240356
	66.3000	1	2		1.57705478	-0.03263582
	66.4000	1	2		1.57605153	-0.03295423
	66.5000	1	2		1.57505176	-0.03320682
	66.6000	1	2		1.57405486	-0.03353084
	66.7000	1	2		1.57305151	-0.03386039
	66.8000	1	2		1.57205574	-0.03422564
	66.9000	1	2		1.57105301	-0.03449113
	67.0000	1	2		1.57005222	-0.03475345
	67.1000	1	2		1.56904487	-0.03513171
	67.2000	1	2		1.56805484	-0.03543258
	67.3000	1	2		1.56705097	-0.03576739
	67.4000	1	2		1.56605234	-0.03604319
	67.5000	1	2		1.56505728	-0.03651143
	67.6000	1	2		1.56405731	-0.03675937
	67.7000	1	2		1.56305365	-0.03702273
	67.8000	1	2		1.56205307	-0.03735131
	67.9000	1	2		1.56105084	-0.03765564
	68.0000	1	2		1.56005477	-0.03785446
	68.1000	1	2		1.55905275	-0.03826365
	68.2000	1	2		1.55805401	-0.03863255
	68.3000	1	2		1.55705117	-0.03888225
	68.4000	1	2		1.55605079	-0.03921357
	68.5000	1	2		1.55505051	-0.03965204
	68.6000	1	2		1.55405290	-0.03989485
	68.7000	1	2		1.55305313	-0.04019749
	68.8000	1	2		1.55204947	-0.04056841
	68.9000	1	2		1.55104530	-0.04087987
	69.0000	1	2		1.55005158	-0.04118268
	69.1000	1	2		1.54905028	-0.04158545
	69.2000	1	2		1.54805113	-0.04192742
	69.3000	1	2		1.54705566	-0.04218408
	69.4000	1	2		1.54606696	-0.04249114
	69.5000	1	2		1.54505972	-0.04281115
	69.6000	1	2		1.54405432	-0.04317595
	69.7000	1	2		1.54305763	-0.04344143
	69.8000	1	2		1.54206411	-0.04387073
	69.9000	1	2		1.54105564	-0.04425526
	70.0000	1	2		1.54006929	-0.04444940
	70.1000	1	2		1.53905027	-0.04482689
	70.2000	1	2		1.53805696	-0.04522260
	70.3000	1	2		1.53705053	-0.04560312
	70.4000	1	2		1.53605384	-0.04577419
	70.5000	1	2		1.53505254	-0.04619839
	70.6000	1	2		1.53405810	-0.04659688
	70.7000	1	2		1.53305413	-0.04684819
	70.8000	1	2		1.53206410	-0.04728046
	70.9000	1	2		1.53105419	-0.04759293
	71.0000	1	2		1.53006272	-0.04785393
	71.1000	1	2		1.52906214	-0.04812190
	71.2000	1	2		1.52806934	-0.04854463
	71.3000	1	2		1.52706271	-0.04880805
	71.4000	1	2		1.52606776	-0.04918593
	71.5000	1	2		1.52505468	-0.04964301
	71.6000	1	2		1.52407202	-0.04987868
	71.7000	1	2		1.52305300	-0.05040736
	71.8000	1	2		1.52206849	-0.05068985
	71.9000	1	2		1.52106340	-0.05100597
	72.0000	1	2		1.52006599	-0.05141312
	72.1000	1	2		1.51905649	-0.05164004
	72.2000	1	2		1.51806513	-0.05206432
	72.3000	1	2		1.51706629	-0.05235811
	72.4000	1	2		1.51607041	-0.05265639
	72.5000	1	2		1.51506532	-0.05318879
	72.6000	1	2		1.51407170	-0.05349792
	72.7000	1	2		1.51306138	-0.05388531
	72.8000	1	2		1.51206469	-0.05422516
	72.9000	1	2		1.51105878	-0.05457302
	73.0000	1	2		1.51006813	-0.05496784
	73.1000	1	2		1.50906222	-0.05535766
	73.2000	1	2		1.50806625	-0.05560250
	73.3000	1	2		1.50705992	-0.05604792
	73.4000	1	2		1.50606282	-0.05645151
	73.5000	1	2		1.50506203	-0.05677477
	73.6000	1	2		1.50406493	-0.05720733
	73.7000	1	2		1.50305666	-0.05756080
	73.8000	1	2		1.50206274	-0.05792491
	73.9000	1	2		1.50106184	-0.05829834
	74.0000	1	2		1.50007007	-0.05869227
	74.1000	1	2		1.49906170	-0.05905801
	74.2000	1	2		1.49806378	-0.05936776
	74.3000	1	2		1.49706493	-0.05973377
	74.4000	1	2		1.49606650	-0.06015978
	74.5000	1	2		1.49506294	-0.06048972
	74.6000	1	2		1.49406543	-0.06082485
	74.7000	1	2		1.49306013	-0.06133144
	74.8000	1	2		1.49206375	-0.06170787
	74.9000	1	2		1.49106593	-0.06204722
	75.0000	1	2		1.49006955	-0.06254807
	75.1000	1	2		1.48906742	-0.06278080
	75.2000	1	2		1.48806766	-0.06311313
	75.3000	1	2		1.48706031	-0.06347919
	75.4000	1	2		1.48606956	-0.06385022
	75.5000	1	2		1.48506478	-0.06434076
	75.6000	1	2		1.48407136	-0.06461987
	75.7000	1	2		1.48306197	-0.06514780
	75.8000	1	2		1.48206753	-0.06551228
	75.9000	1	2		1.48106561	-0.06580799
	76.0000	1	2		1.48007394	-0.06617718
	76.1000	1	2		1.47905911	-0.06669829
	76.2000	1	2		1.47808158	-0.06701213
	76.3000	1	2		1.47706317	-0.06737717
	76.4000	1	2		1.47607795	-0.06796539
	76.5000	1	2		1.47506866	-0.06825783
	76.6000	1	2		1.47407524	-0.06864137
	76.7000	1	2		1.47306687	-0.06915228
	76.8000	1	2		1.47206455	-0.06952169
	76.9000	1	2		1.47106376	-0.06984307
	77.0000	1	2		1.47007075	-0.07022873
	77.1000	1	2		1.46906986	-0.07070256
	77.2000	1	2		1.46806784	-0.07096621
	77.3000	1	2		1.46705701	-0.07136029
	77.4000	1	2		1.46607026	-0.07172915
	77.5000	1	2		1.46506711	-0.07218068
	77.6000	1	2		1.46406417	-0.07256316
	77.7000	1	2		1.46306051	-0.07307074
	77.8000	1	2		1.46206525	-0.07344198
	77.9000	1	2		1.46105965	-0.07393534
	78.0000	1	2		1.46006685	-0.07444237
	78.1000	1	2		1.45905694	-0.07484526
	78.2000	1	2		1.45806670	-0.07529663
	78.3000	1	2		1.45705956	-0.07570663
	78.4000	1	2		1.45606594	-0.07614580
	78.5000	1	2		1.45505952	-0.07649417
	78.6000	1	2		1.45406969	-0.07701271
	78.7000	1	2		1.45305999	-0.07736993
	78.8000	1	2		1.45207497	-0.07779371
	78.9000	1	2		1.45107316	-0.07820215
	79.0000	1	2		1.45006592	-0.07860037
	79.1000	1	2		1.44906810	-0.07903412
	79.2000	1	2		1.44807315	-0.07948499
	79.3000	1	2		1.44706836	-0.07980294
	79.4000	1	2		1.44607269	-0.08023908
	79.5000	1	2		1.44507528	-0.08072035
	79.6000	1	2		1.44407347	-0.08113639
	79.7000	1	2		1.44306244	-0.08149534
	79.8000	1	2		1.44206871	-0.08205991
	79.9000	1	2		1.44106813	-0.08252414
	80.0000	1	2		1.44007513	-0.08290078
	80.1000	1	2		1.43906409	-0.08335037
	80.2000	1	2		1.43807078	-0.08387886
	80.3000	1	2		1.43706661	-0.08435738
	80.4000	1	2		1.43606305	-0.08472456
	80.5000	1	2		1.43506288	-0.08522617
	80.6000	1	2		1.43407110	-0.08580119
	80.7000	1	2		1.43306878	-0.08621587
	80.8000	1	2		1.43206870	-0.08661268
	80.9000	1	2		1.43106771	-0.08709745
	81.0000	1	2		1.43008116	-0.08739254
	81.1000	1	2		1.42907135	-0.08776635
	81.2000	1	2		1.42807364	-0.08834722
	81.3000	1	2		1.42705912	-0.08891736
	81.4000	1	2		1.42607370	-0.08914222
	81.5000	1	2		1.42507055	-0.08975280
	81.6000	1	2		1.42407990	-0.09023919
	81.7000	1	2		1.42306856	-0.09071389
	81.8000	1	2		1.42206931	-0.09098455
	81.9000	1	2		1.42106032	-0.09164193
	82.0000	1	2		1.42007111	-0.09201180
	82.1000	1	2		1.41906509	-0.09253548
	82.2000	1	2		1.41806953	-0.09305030
	82.3000	1	2		1.41707120	-0.09354261
	82.4000	1	2		1.41606826	-0.09396207
	82.5000	1	2		1.41506726	-0.09439283
	82.6000	1	2		1.41407610	-0.09490470
	82.7000	1	2		1.41306681	-0.09531491
	82.8000	1	2		1.41206909	-0.09576921
	82.9000	1	2		1.41106000	-0.09632776
	83.0000	1	2		1.41007325	-0.09669322
	83.1000	1	2		1.40907154	-0.09727380
	83.2000	1	2		1.40807464	-0.09778381
	83.3000	1	2		1.40706350	-0.09833502
	83.4000	1	2		1.40608505	-0.09870652
	83.5000	1	2		1.40507053	-0.09922480
	83.6000	1	2		1.40407281	-0.09982154
	83.7000	1	2		1.40307581	-0.10025695
	83.8000	1	2		1.40207574	-0.10090559
	83.9000	1	2		1.40107474	-0.10127741
	84.0000	1	2		1.40007467	-0.10170789
	84.1000	1	2		1.39907347	-0.10218865
	84.2000	1	2		1.39807668	-0.10277201
	84.3000	1	2		1.39707281	-0.10320341
	84.4000	1	2		1.39607387	-0.10365019
	84.5000	1	2		1.39507400	-0.10431875
	84.6000	1	2		1.39407803	-0.10478491
	84.7000	1	2		1.39307304	-0.10529546
	84.8000	1	2		1.39207327	-0.10571574
	84.9000	1	2		1.39107873	-0.10634948
	85.0000	1	2		1.39007179	-0.10675307
	85.1000	1	2		1.38907807	-0.10721670
	85.2000	1	2		1.38806437	-0.10798829
	85.3000	1	2		1.38708223	-0.10828037
	85.4000	1	2		1.38608175	-0.10883060
	85.5000	1	2		1.38508126	-0.10931568
	85.6000	1	2		1.38407586	-0.10991823
	85.7000	1	2		1.38307292	-0.11033813
	85.8000	1	2		1.38207654	-0.11087946
	85.9000	1	2		1.38107800	-0.11149426
	86.0000	1	2		1.38007813	-0.11205590
	86.1000	1	2		1.37907335	-0.11251112
	86.2000	1	2		1.37807748	-0.11300008
	86.3000	1	2		1.37708058	-0.11372603
	86.4000	1	2		1.37607979	-0.11425273
	86.5000	1	2		1.37507347	-0.11470384
	86.6000	1	2		1.37407626	-0.11545476
	86.7000	1	2		1.37307967	-0.11589015
	86.8000	1	2		1.37207489	-0.11648966
	86.9000	1	2		1.37107891	-0.11703802
	87.0000	1	2		1.37008406	-0.11762170
	87.1000	1	2		1.36907733	-0.11811320
	87.2000	1	2		1.36808556	-0.11851961
	87.3000	1	2		1.36707555	-0.11918289
	87.4000	1	2		1.36608326	-0.11961038
	87.5000	1	2		1.36508032	-0.12019187
	87.6000	1	2		1.36407799	-0.12068624
	87.7000	1	2		1.36306901	-0.12128660
	87.8000	1	2		1.36208194	-0.12185659
	87.9000	1	2		1.36107952	-0.12235299
	88.0000	1	2		1.36008129	-0.12296128
	88.1000	1	2		1.35907732	-0.12345245
	88.2000	1	2		1.35808217	-0.12404014
	88.3000	1	2		1.35707892	-0.12449207
	88.4000	1	2		1.35607987	-0.12510288
	88.5000	1	2		1.35507416	-0.12556662
	88.6000	1	2		1.35408259	-0.12610151
	88.7000	1	2		1.35307484	-0.12661763
	88.8000	1	2		1.35208193	-0.12727390
	88.9000	1	2		1.35107756	-0.12788078
	89.0000	1	2		1.35008281	-0.12843630
	89.0010	1	2		1.35007308	-0.12846239
