# Supplementary material for: Hyaluronic Acid Enhances the Mechanical Properties of Tissue-Engineered Cartilage Constructs
Source: PLoS One. 2014 Dec 1;9(12):e113216. doi: 10.1371/journal.pone.0113216 (PMC4249877; doi:10.1371/journal.pone.0113216)
Supplement: Dataset S1 — Raw data from hydrogel constructs. Data on wet weight, dry weight, compressive modulus, DNA content, and GAG content are provided in a spreadsheet for all analysed hydrogel constructs. Additionally, raw data from mechanical compression tests (time, displacement, and load) are provided. (ZIP) [file pone.0113216.s004.zip › Data/Mechanical testing/Microtester/Day 1/G3 P1 M1 ramp.csv]

G3 P1 M1 end poor shape 10Dec2013
Notes	Time	Sequence	Block	Cycle	5800:Extension mm	5800:5N_Load_Cell N
Test Started : 12/10/2013 11:21:55 AM	4.0020	1	2		2.20078815	-0.00089039
	4.0200	1	2		2.19994626	-0.00060510
	4.1000	1	2		2.19877653	-0.00092805
	4.2000	1	2		2.19792378	-0.00094118
	4.3000	1	2		2.19697452	-0.00079841
	4.4000	1	2		2.19598961	-0.00086948
	4.5000	1	2		2.19498544	-0.00088663
	4.6000	1	2		2.19398106	-0.00087745
	4.7000	1	2		2.19298324	-0.00097222
	4.8000	1	2		2.19197190	-0.00090204
	4.9000	1	2		2.19097162	-0.00102715
	5.0000	1	2		2.18996991	-0.00100625
	5.1000	1	2		2.18897476	-0.00089011
	5.2000	1	2		2.18797366	-0.00107679
	5.3000	1	2		2.18698137	-0.00089626
	5.4000	1	2		2.18597659	-0.00095278
	5.5000	1	2		2.18498778	-0.00088744
	5.6000	1	2		2.18398238	-0.00096651
	5.7000	1	2		2.18298559	-0.00085286
	5.8000	1	2		2.18198039	-0.00069955
	5.9000	1	2		2.18098667	-0.00093768
	6.0000	1	2		2.17998435	-0.00097096
	6.1000	1	2		2.17898694	-0.00085720
	6.2000	1	2		2.17797600	-0.00092713
	6.3000	1	2		2.17697737	-0.00101577
	6.4000	1	2		2.17597442	-0.00091906
	6.5000	1	2		2.17497824	-0.00086248
	6.6000	1	2		2.17397080	-0.00087901
	6.7000	1	2		2.17297175	-0.00101701
	6.8000	1	2		2.17197393	-0.00074517
	6.9000	1	2		2.17097406	-0.00089514
	7.0000	1	2		2.16997460	-0.00101445
	7.1000	1	2		2.16898252	-0.00098099
	7.2000	1	2		2.16797917	-0.00089626
	7.3000	1	2		2.16698770	-0.00104029
	7.4000	1	2		2.16598865	-0.00114101
	7.5000	1	2		2.16498756	-0.00092714
	7.6000	1	2		2.16398175	-0.00081916
	7.7000	1	2		2.16299561	-0.00090425
	7.8000	1	2		2.16198426	-0.00100581
	7.9000	1	2		2.16099054	-0.00089268
	8.0000	1	2		2.15997838	-0.00107742
	8.1000	1	2		2.15898097	-0.00105267
	8.2000	1	2		2.15797434	-0.00090832
	8.3000	1	2		2.15698329	-0.00091734
	8.4000	1	2		2.15597707	-0.00113553
	8.5000	1	2		2.15498232	-0.00107466
	8.6000	1	2		2.15397835	-0.00091596
	8.7000	1	2		2.15298566	-0.00106564
	8.8000	1	2		2.15198640	-0.00095397
	8.9000	1	2		2.15098982	-0.00103340
	9.0000	1	2		2.14998728	-0.00096352
	9.1000	1	2		2.14899336	-0.00111644
	9.2000	1	2		2.14799595	-0.00098829
	9.3000	1	2		2.14698850	-0.00094480
	9.4000	1	2		2.14598556	-0.00102581
	9.5000	1	2		2.14499327	-0.00105460
	9.6000	1	2		2.14399176	-0.00093259
	9.7000	1	2		2.14298329	-0.00105669
	9.8000	1	2		2.14197646	-0.00113216
	9.9000	1	2		2.14098192	-0.00096429
	10.0000	1	2		2.13997262	-0.00106945
	10.1000	1	2		2.13897460	-0.00094325
	10.2000	1	2		2.13798026	-0.00106277
	10.3000	1	2		2.13698101	-0.00091767
	10.4000	1	2		2.13598770	-0.00101354
	10.5000	1	2		2.13498496	-0.00107304
	10.6000	1	2		2.13398653	-0.00079242
	10.7000	1	2		2.13298338	-0.00103774
	10.8000	1	2		2.13198823	-0.00092858
	10.9000	1	2		2.13098447	-0.00098565
	11.0000	1	2		2.12999115	-0.00094883
	11.1000	1	2		2.12898780	-0.00107159
	11.2000	1	2		2.12797749	-0.00090715
	11.3000	1	2		2.12697762	-0.00102104
	11.4000	1	2		2.12599045	-0.00092338
	11.5000	1	2		2.12498280	-0.00094010
	11.6000	1	2		2.12398539	-0.00104268
	11.7000	1	2		2.12297999	-0.00096760
	11.8000	1	2		2.12198135	-0.00104856
	11.9000	1	2		2.12098599	-0.00103769
	12.0000	1	2		2.11999145	-0.00104397
	12.1000	1	2		2.11898769	-0.00095190
	12.2000	1	2		2.11798741	-0.00099448
	12.3000	1	2		2.11698754	-0.00112644
	12.4000	1	2		2.11598235	-0.00091071
	12.5000	1	2		2.11499293	-0.00096976
	12.6000	1	2		2.11398610	-0.00105405
	12.7000	1	2		2.11298848	-0.00100671
	12.8000	1	2		2.11198452	-0.00117176
	12.9000	1	2		2.11098342	-0.00110079
	13.0000	1	2		2.10998294	-0.00108555
	13.1000	1	2		2.10898327	-0.00106952
	13.2000	1	2		2.10798853	-0.00116203
	13.3000	1	2		2.10698661	-0.00108568
	13.4000	1	2		2.10599146	-0.00105396
	13.5000	1	2		2.10498872	-0.00098675
	13.6000	1	2		2.10399029	-0.00111052
	13.7000	1	2		2.10298837	-0.00112772
	13.8000	1	2		2.10198891	-0.00111745
	13.9000	1	2		2.10099171	-0.00110802
	14.0000	1	2		2.09999040	-0.00119437
	14.1000	1	2		2.09898644	-0.00115572
	14.2000	1	2		2.09799292	-0.00101850
	14.3000	1	2		2.09699510	-0.00109379
	14.4000	1	2		2.09600077	-0.00111095
	14.5000	1	2		2.09498779	-0.00110801
	14.6000	1	2		2.09399181	-0.00126633
	14.7000	1	2		2.09299440	-0.00111070
	14.8000	1	2		2.09199105	-0.00106756
	14.9000	1	2		2.09098688	-0.00111339
	15.0000	1	2		2.08998968	-0.00113963
	15.1000	1	2		2.08898653	-0.00102833
	15.2000	1	2		2.08798359	-0.00107012
	15.3000	1	2		2.08698823	-0.00113673
	15.4000	1	2		2.08599328	-0.00106975
	15.5000	1	2		2.08499095	-0.00107726
	15.6000	1	2		2.08398576	-0.00106514
	15.7000	1	2		2.08299347	-0.00127019
	15.8000	1	2		2.08198520	-0.00104083
	15.9000	1	2		2.08099087	-0.00108817
	16.0000	1	2		2.07998751	-0.00105075
	16.1000	1	2		2.07899318	-0.00118404
	16.2000	1	2		2.07799659	-0.00112528
	16.3000	1	2		2.07699201	-0.00117266
	16.4000	1	2		2.07599132	-0.00110467
	16.5000	1	2		2.07498838	-0.00119214
	16.6000	1	2		2.07399650	-0.00115559
	16.7000	1	2		2.07299069	-0.00111506
	16.8000	1	2		2.07198796	-0.00118806
	16.9000	1	2		2.07099198	-0.00109347
	17.0000	1	2		2.06998597	-0.00124034
	17.1000	1	2		2.06898999	-0.00115314
	17.2000	1	2		2.06799197	-0.00104083
	17.3000	1	2		2.06698657	-0.00114977
	17.4000	1	2		2.06598752	-0.00112954
	17.5000	1	2		2.06499257	-0.00107551
	17.6000	1	2		2.06399618	-0.00113942
	17.7000	1	2		2.06299365	-0.00110103
	17.8000	1	2		2.06199215	-0.00110795
	17.9000	1	2		2.06099187	-0.00117274
	18.0000	1	2		2.05999241	-0.00109415
	18.1000	1	2		2.05899131	-0.00111714
	18.2000	1	2		2.05799083	-0.00112475
	18.3000	1	2		2.05699383	-0.00125607
	18.4000	1	2		2.05599212	-0.00117010
	18.5000	1	2		2.05499328	-0.00112345
	18.6000	1	2		2.05398726	-0.00116238
	18.7000	1	2		2.05299620	-0.00109216
	18.8000	1	2		2.05199101	-0.00109624
	18.9000	1	2		2.05099606	-0.00111656
	19.0000	1	2		2.04999435	-0.00107903
	19.1000	1	2		2.04899960	-0.00118509
	19.2000	1	2		2.04799850	-0.00118948
	19.3000	1	2		2.04699884	-0.00113018
	19.4000	1	2		2.04599569	-0.00112018
	19.5000	1	2		2.04499521	-0.00107563
	19.6000	1	2		2.04399350	-0.00115436
	19.7000	1	2		2.04298994	-0.00113804
	19.8000	1	2		2.04199991	-0.00134431
	19.9000	1	2		2.04099328	-0.00112965
	20.0000	1	2		2.03998727	-0.00115640
	20.1000	1	2		2.03898965	-0.00108328
	20.2000	1	2		2.03799142	-0.00109169
	20.3000	1	2		2.03698766	-0.00109604
	20.4000	1	2		2.03599742	-0.00114101
	20.5000	1	2		2.03498916	-0.00114871
	20.6000	1	2		2.03399421	-0.00118935
	20.7000	1	2		2.03299270	-0.00121233
	20.8000	1	2		2.03201885	-0.00130586
	20.9000	1	2		2.03100095	-0.00122661
	21.0000	1	2		2.02999289	-0.00116937
	21.1000	1	2		2.02899589	-0.00113008
	21.2000	1	2		2.02799684	-0.00113775
	21.3000	1	2		2.02699370	-0.00114636
	21.4000	1	2		2.02599260	-0.00128177
	21.5000	1	2		2.02498413	-0.00123742
	21.6000	1	2		2.02398938	-0.00124888
	21.7000	1	2		2.02298500	-0.00138756
	21.8000	1	2		2.02198534	-0.00120731
	21.9000	1	2		2.02099141	-0.00112558
	22.0000	1	2		2.01998745	-0.00115610
	22.1000	1	2		2.01899024	-0.00121898
	22.2000	1	2		2.01799243	-0.00129587
	22.3000	1	2		2.01699502	-0.00115168
	22.4000	1	2		2.01599494	-0.00124741
	22.5000	1	2		2.01499672	-0.00120935
	22.6000	1	2		2.01399254	-0.00129798
	22.7000	1	2		2.01299759	-0.00119756
	22.8000	1	2		2.01199793	-0.00112030
	22.9000	1	2		2.01099683	-0.00125829
	23.0000	1	2		2.00999328	-0.00119102
	23.1000	1	2		2.00898911	-0.00124528
	23.2000	1	2		2.00799518	-0.00107459
	23.3000	1	2		2.00699449	-0.00110736
	23.4000	1	2		2.00599442	-0.00116330
	23.5000	1	2		2.00499660	-0.00121481
	23.6000	1	2		2.00399509	-0.00118693
	23.7000	1	2		2.00299707	-0.00115190
	23.8000	1	2		2.00199782	-0.00116741
	23.9000	1	2		2.00100696	-0.00123134
	24.0000	1	2		2.00000320	-0.00125969
	24.1000	1	2		1.99900661	-0.00118151
	24.2000	1	2		1.99800490	-0.00130363
	24.3000	1	2		1.99700647	-0.00119992
	24.4000	1	2		1.99599328	-0.00114698
	24.5000	1	2		1.99499280	-0.00127538
	24.6000	1	2		1.99398781	-0.00132587
	24.7000	1	2		1.99298958	-0.00116597
	24.8000	1	2		1.99200119	-0.00123783
	24.9000	1	2		1.99100419	-0.00123944
	25.0000	1	2		1.99000534	-0.00124532
	25.1000	1	2		1.98900302	-0.00129418
	25.2000	1	2		1.98799454	-0.00123804
	25.3000	1	2		1.98699365	-0.00120866
	25.4000	1	2		1.98599460	-0.00129357
	25.5000	1	2		1.98499965	-0.00129481
	25.6000	1	2		1.98400020	-0.00134556
	25.7000	1	2		1.98300217	-0.00130065
	25.8000	1	2		1.98200722	-0.00127430
	25.9000	1	2		1.98100920	-0.00125822
	26.0000	1	2		1.98001117	-0.00130800
	26.1000	1	2		1.97900741	-0.00120283
	26.2000	1	2		1.97799709	-0.00128999
	26.3000	1	2		1.97700604	-0.00122676
	26.4000	1	2		1.97600105	-0.00130238
	26.5000	1	2		1.97500507	-0.00128668
	26.6000	1	2		1.97400172	-0.00127106
	26.7000	1	2		1.97299591	-0.00124947
	26.8000	1	2		1.97200137	-0.00121742
	26.9000	1	2		1.97100068	-0.00114361
	27.0000	1	2		1.97000143	-0.00127261
	27.1000	1	2		1.96899480	-0.00119076
	27.2000	1	2		1.96799124	-0.00134431
	27.3000	1	2		1.96699117	-0.00133967
	27.4000	1	2		1.96600196	-0.00124671
	27.5000	1	2		1.96500701	-0.00134139
	27.6000	1	2		1.96400407	-0.00119339
	27.7000	1	2		1.96300932	-0.00124817
	27.8000	1	2		1.96200658	-0.00125101
	27.9000	1	2		1.96099729	-0.00114718
	28.0000	1	2		1.95999066	-0.00118556
	28.1000	1	2		1.95899715	-0.00133963
	28.2000	1	2		1.95800097	-0.00128733
	28.3000	1	2		1.95700663	-0.00125938
	28.4000	1	2		1.95600389	-0.00126759
	28.5000	1	2		1.95500034	-0.00125835
	28.6000	1	2		1.95399432	-0.00113897
	28.7000	1	2		1.95300081	-0.00124181
	28.8000	1	2		1.95200709	-0.00126575
	28.9000	1	2		1.95100087	-0.00122229
	29.0000	1	2		1.95000325	-0.00128832
	29.1000	1	2		1.94900625	-0.00132523
	29.2000	1	2		1.94800946	-0.00125834
	29.3000	1	2		1.94700037	-0.00123919
	29.4000	1	2		1.94600993	-0.00129509
	29.5000	1	2		1.94499797	-0.00128164
	29.6000	1	2		1.94400220	-0.00130673
	29.7000	1	2		1.94300500	-0.00121055
	29.8000	1	2		1.94199550	-0.00129491
	29.9000	1	2		1.94099788	-0.00126282
	30.0000	1	2		1.93999638	-0.00131663
	30.1000	1	2		1.93900102	-0.00134555
	30.2000	1	2		1.93800545	-0.00126644
	30.3000	1	2		1.93700190	-0.00119770
	30.4000	1	2		1.93600162	-0.00118467
	30.5000	1	2		1.93500298	-0.00127718
	30.6000	1	2		1.93401315	-0.00124995
	30.7000	1	2		1.93300365	-0.00132895
	30.8000	1	2		1.93200911	-0.00130928
	30.9000	1	2		1.93100084	-0.00132746
	31.0000	1	2		1.93001655	-0.00128458
	31.1000	1	2		1.92900172	-0.00124489
	31.2000	1	2		1.92800349	-0.00117620
	31.3000	1	2		1.92699932	-0.00127963
	31.4000	1	2		1.92599884	-0.00130073
	31.5000	1	2		1.92500184	-0.00126701
	31.6000	1	2		1.92400300	-0.00128398
	31.7000	1	2		1.92300231	-0.00120396
	31.8000	1	2		1.92198933	-0.00126116
	31.9000	1	2		1.92100278	-0.00126932
	32.0000	1	2		1.91999922	-0.00126173
	32.1000	1	2		1.91900878	-0.00138542
	32.2000	1	2		1.91801485	-0.00128787
	32.3000	1	2		1.91700474	-0.00130844
	32.4000	1	2		1.91600528	-0.00129808
	32.5000	1	2		1.91500316	-0.00133448
	32.6000	1	2		1.91401088	-0.00121118
	32.7000	1	2		1.91301695	-0.00133818
	32.8000	1	2		1.91199495	-0.00115728
	32.9000	1	2		1.91100226	-0.00130655
	33.0000	1	2		1.90999829	-0.00124211
	33.1000	1	2		1.90900129	-0.00127027
	33.2000	1	2		1.90800900	-0.00133862
	33.3000	1	2		1.90700381	-0.00131765
	33.4000	1	2		1.90599861	-0.00123336
	33.5000	1	2		1.90500838	-0.00124772
	33.6000	1	2		1.90400462	-0.00135701
	33.7000	1	2		1.90300782	-0.00128789
	33.8000	1	2		1.90200590	-0.00126306
	33.9000	1	2		1.90101444	-0.00136205
	34.0000	1	2		1.90001150	-0.00135459
	34.1000	1	2		1.89900794	-0.00126688
	34.2000	1	2		1.89800807	-0.00128045
	34.3000	1	2		1.89701292	-0.00138827
	34.4000	1	2		1.89601243	-0.00138191
	34.5000	1	2		1.89500478	-0.00129817
	34.6000	1	2		1.89400491	-0.00137342
	34.7000	1	2		1.89300996	-0.00138943
	34.8000	1	2		1.89195498	-0.00129913
	34.9000	1	2		1.89101760	-0.00142524
	35.0000	1	2		1.89001548	-0.00134218
	35.1000	1	2		1.88901028	-0.00136781
	35.2000	1	2		1.88801718	-0.00138752
	35.3000	1	2		1.88701895	-0.00137629
	35.4000	1	2		1.88602011	-0.00139557
	35.5000	1	2		1.88501696	-0.00140770
	35.6000	1	2		1.88401566	-0.00143880
	35.7000	1	2		1.88301538	-0.00149513
	35.8000	1	2		1.88201859	-0.00145832
	35.9000	1	2		1.88101769	-0.00138811
	36.0000	1	2		1.88001803	-0.00149571
	36.1000	1	2		1.87902287	-0.00134809
	36.2000	1	2		1.87801911	-0.00150147
	36.3000	1	2		1.87701535	-0.00152768
	36.4000	1	2		1.87600217	-0.00149508
	36.5000	1	2		1.87500660	-0.00151764
	36.6000	1	2		1.87401268	-0.00151838
	36.7000	1	2		1.87301588	-0.00145266
	36.8000	1	2		1.87201868	-0.00151070
	36.9000	1	2		1.87101656	-0.00142578
	37.0000	1	2		1.87001505	-0.00156034
	37.1000	1	2		1.86901293	-0.00155555
	37.2000	1	2		1.86801634	-0.00158992
	37.3000	1	2		1.86701708	-0.00151606
	37.4000	1	2		1.86600779	-0.00153361
	37.5000	1	2		1.86502001	-0.00155555
	37.6000	1	2		1.86401256	-0.00152312
	37.7000	1	2		1.86300634	-0.00154417
	37.8000	1	2		1.86200402	-0.00155837
	37.9000	1	2		1.86101234	-0.00158043
	38.0000	1	2		1.86000981	-0.00160452
	38.1000	1	2		1.85901302	-0.00156849
	38.2000	1	2		1.85801581	-0.00158815
	38.3000	1	2		1.85701963	-0.00161984
	38.4000	1	2		1.85601382	-0.00168620
	38.5000	1	2		1.85501211	-0.00153828
	38.6000	1	2		1.85401470	-0.00160616
	38.7000	1	2		1.85301627	-0.00154525
	38.8000	1	2		1.85202234	-0.00172003
	38.9000	1	2		1.85102207	-0.00161394
	39.0000	1	2		1.85002179	-0.00170955
	39.1000	1	2		1.84902233	-0.00181709
	39.2000	1	2		1.84802451	-0.00170254
	39.3000	1	2		1.84701932	-0.00167093
	39.4000	1	2		1.84602170	-0.00164898
	39.5000	1	2		1.84501671	-0.00180471
	39.6000	1	2		1.84402156	-0.00171921
	39.7000	1	2		1.84301759	-0.00177873
	39.8000	1	2		1.84202366	-0.00188481
	39.9000	1	2		1.84101929	-0.00190298
	40.0000	1	2		1.84002229	-0.00173416
	40.1000	1	2		1.83901177	-0.00191147
	40.2000	1	2		1.83801456	-0.00185434
	40.3000	1	2		1.83702432	-0.00186933
	40.4000	1	2		1.83602056	-0.00205572
	40.5000	1	2		1.83502541	-0.00200686
	40.6000	1	2		1.83401325	-0.00198848
	40.7000	1	2		1.83301584	-0.00201890
	40.8000	1	2		1.83201617	-0.00201205
	40.9000	1	2		1.83102327	-0.00210865
	41.0000	1	2		1.83000968	-0.00216445
	41.1000	1	2		1.82902374	-0.00216248
	41.2000	1	2		1.82802265	-0.00219369
	41.3000	1	2		1.82701970	-0.00224479
	41.4000	1	2		1.82601389	-0.00214773
	41.5000	1	2		1.82502140	-0.00225066
	41.6000	1	2		1.82402235	-0.00221875
	41.7000	1	2		1.82301531	-0.00230590
	41.8000	1	2		1.82201299	-0.00222328
	41.9000	1	2		1.82102541	-0.00231365
	42.0000	1	2		1.82001530	-0.00233012
	42.1000	1	2		1.81902404	-0.00235534
	42.2000	1	2		1.81802110	-0.00241788
	42.3000	1	2		1.81703127	-0.00249499
	42.4000	1	2		1.81601501	-0.00249277
	42.5000	1	2		1.81501924	-0.00254689
	42.6000	1	2		1.81401937	-0.00267893
	42.7000	1	2		1.81302073	-0.00278918
	42.8000	1	2		1.81201472	-0.00267057
	42.9000	1	2		1.81102673	-0.00275881
	43.0000	1	2		1.81001293	-0.00301196
	43.1000	1	2		1.80901962	-0.00286890
	43.2000	1	2		1.80801709	-0.00292632
	43.3000	1	2		1.80702214	-0.00301897
	43.4000	1	2		1.80602719	-0.00297652
	43.5000	1	2		1.80502097	-0.00304575
	43.6000	1	2		1.80401987	-0.00302461
	43.7000	1	2		1.80301960	-0.00316697
	43.8000	1	2		1.80202505	-0.00313945
	43.9000	1	2		1.80102601	-0.00324769
	44.0000	1	2		1.80002266	-0.00340157
	44.1000	1	2		1.79902586	-0.00334300
	44.2000	1	2		1.79802231	-0.00349399
	44.3000	1	2		1.79703063	-0.00349113
	44.4000	1	2		1.79602236	-0.00348550
	44.5000	1	2		1.79502106	-0.00376412
	44.6000	1	2		1.79401628	-0.00372338
	44.7000	1	2		1.79301723	-0.00371465
	44.8000	1	2		1.79202105	-0.00382651
	44.9000	1	2		1.79103020	-0.00390677
	45.0000	1	2		1.79001332	-0.00391610
	45.1000	1	2		1.78901591	-0.00401170
	45.2000	1	2		1.78802199	-0.00422853
	45.3000	1	2		1.78701720	-0.00432334
	45.4000	1	2		1.78601877	-0.00433227
	45.5000	1	2		1.78502505	-0.00431720
	45.6000	1	2		1.78401821	-0.00462560
	45.7000	1	2		1.78301753	-0.00450118
	45.8000	1	2		1.78201540	-0.00460610
	45.9000	1	2		1.78101881	-0.00475349
	46.0000	1	2		1.78002448	-0.00488226
	46.1000	1	2		1.77902359	-0.00494866
	46.2000	1	2		1.77802351	-0.00506414
	46.3000	1	2		1.77703020	-0.00512415
	46.4000	1	2		1.77601865	-0.00532962
	46.5000	1	2		1.77500957	-0.00534348
	46.6000	1	2		1.77401626	-0.00540864
	46.7000	1	2		1.77301885	-0.00560980
	46.8000	1	2		1.77202410	-0.00556017
	46.9000	1	2		1.77102218	-0.00559646
	47.0000	1	2		1.77002170	-0.00588579
	47.1000	1	2		1.76902757	-0.00604467
	47.2000	1	2		1.76801397	-0.00603312
	47.3000	1	2		1.76702517	-0.00619301
	47.4000	1	2		1.76602694	-0.00631959
	47.5000	1	2		1.76502543	-0.00652865
	47.6000	1	2		1.76402782	-0.00663981
	47.7000	1	2		1.76302713	-0.00668289
	47.8000	1	2		1.76202849	-0.00691561
	47.9000	1	2		1.76102924	-0.00691139
	48.0000	1	2		1.76002241	-0.00704945
	48.1000	1	2		1.75901824	-0.00717931
	48.2000	1	2		1.75802411	-0.00743824
	48.3000	1	2		1.75702055	-0.00745618
	48.4000	1	2		1.75601966	-0.00755577
	48.5000	1	2		1.75502327	-0.00776501
	48.6000	1	2		1.75402218	-0.00779566
	48.7000	1	2		1.75302354	-0.00799424
	48.8000	1	2		1.75203064	-0.00819912
	48.9000	1	2		1.75103036	-0.00842100
	49.0000	1	2		1.75002824	-0.00852623
	49.1000	1	2		1.74902816	-0.00873901
	49.2000	1	2		1.74802010	-0.00885703
	49.3000	1	2		1.74702249	-0.00902361
	49.4000	1	2		1.74602180	-0.00904740
	49.5000	1	2		1.74502275	-0.00923517
	49.6000	1	2		1.74402821	-0.00937990
	49.7000	1	2		1.74302855	-0.00959051
	49.8000	1	2		1.74202458	-0.00972489
	49.9000	1	2		1.74102553	-0.00987793
	50.0000	1	2		1.74002341	-0.01017940
	50.1000	1	2		1.73902846	-0.01017592
	50.2000	1	2		1.73801937	-0.01035401
	50.3000	1	2		1.73703426	-0.01053846
	50.4000	1	2		1.73602722	-0.01081334
	50.5000	1	2		1.73503083	-0.01087578
	50.6000	1	2		1.73402133	-0.01113789
	50.7000	1	2		1.73302679	-0.01122726
	50.8000	1	2		1.73202119	-0.01145317
	50.9000	1	2		1.73102316	-0.01172347
	51.0000	1	2		1.73002535	-0.01203296
	51.1000	1	2		1.72902527	-0.01199564
	51.2000	1	2		1.72802745	-0.01216108
	51.3000	1	2		1.72702759	-0.01233300
	51.4000	1	2		1.72603304	-0.01253468
	51.5000	1	2		1.72503010	-0.01266989
	51.6000	1	2		1.72403433	-0.01281492
	51.7000	1	2		1.72302217	-0.01302601
	51.8000	1	2		1.72202804	-0.01332311
	51.9000	1	2		1.72104354	-0.01344513
	52.0000	1	2		1.72003527	-0.01363509
	52.1000	1	2		1.71903602	-0.01396582
	52.2000	1	2		1.71803656	-0.01408847
	52.3000	1	2		1.71704335	-0.01426279
	52.4000	1	2		1.71602771	-0.01434512
	52.5000	1	2		1.71504013	-0.01460781
	52.6000	1	2		1.71403402	-0.01474805
	52.7000	1	2		1.71303814	-0.01498609
	52.8000	1	2		1.71203582	-0.01517830
	52.9000	1	2		1.71104015	-0.01517565
	53.0000	1	2		1.71003157	-0.01557863
	53.1000	1	2		1.70903068	-0.01576391
	53.2000	1	2		1.70803163	-0.01586062
	53.3000	1	2		1.70702931	-0.01618646
	53.4000	1	2		1.70602770	-0.01638378
	53.5000	1	2		1.70504043	-0.01655903
	53.6000	1	2		1.70402663	-0.01662445
	53.7000	1	2		1.70303291	-0.01690622
	53.8000	1	2		1.70202648	-0.01700553
	53.9000	1	2		1.70103030	-0.01739437
	54.0000	1	2		1.70003166	-0.01748966
	54.1000	1	2		1.69903948	-0.01780332
	54.2000	1	2		1.69802691	-0.01796077
	54.3000	1	2		1.69703575	-0.01808782
	54.4000	1	2		1.69603588	-0.01819557
	54.5000	1	2		1.69504267	-0.01852733
	54.6000	1	2		1.69403051	-0.01864915
	54.7000	1	2		1.69303423	-0.01886871
	54.8000	1	2		1.69202873	-0.01909520
	54.9000	1	2		1.69103255	-0.01927978
	55.0000	1	2		1.69002684	-0.01953857
	55.1000	1	2		1.68903107	-0.01963839
	55.2000	1	2		1.68803335	-0.01988763
	55.3000	1	2		1.68703502	-0.02010525
	55.4000	1	2		1.68603280	-0.02024042
	55.5000	1	2		1.68504532	-0.02048009
	55.6000	1	2		1.68402988	-0.02081441
	55.7000	1	2		1.68303842	-0.02091906
	55.8000	1	2		1.68203558	-0.02116625
	55.9000	1	2		1.68103530	-0.02142373
	56.0000	1	2		1.68003103	-0.02155043
	56.1000	1	2		1.67904069	-0.02165801
	56.2000	1	2		1.67803764	-0.02186340
	56.3000	1	2		1.67703276	-0.02225318
	56.4000	1	2		1.67602695	-0.02235300
	56.5000	1	2		1.67502923	-0.02258418
	56.6000	1	2		1.67403131	-0.02277918
	56.7000	1	2		1.67303554	-0.02301999
	56.8000	1	2		1.67203096	-0.02311791
	56.9000	1	2		1.67103590	-0.02346947
	57.0000	1	2		1.67003491	-0.02369232
	57.1000	1	2		1.66903914	-0.02371502
	57.2000	1	2		1.66803907	-0.02391486
	57.3000	1	2		1.66704432	-0.02418770
	57.4000	1	2		1.66603575	-0.02434370
	57.5000	1	2		1.66504991	-0.02457048
	57.6000	1	2		1.66404093	-0.02486597
	57.7000	1	2		1.66304301	-0.02510319
	57.8000	1	2		1.66203002	-0.02517988
	57.9000	1	2		1.66105003	-0.02557688
	58.0000	1	2		1.66004320	-0.02581307
	58.1000	1	2		1.65904794	-0.02605472
	58.2000	1	2		1.65804274	-0.02626340
	58.3000	1	2		1.65704810	-0.02635397
	58.4000	1	2		1.65604926	-0.02672951
	58.5000	1	2		1.65505082	-0.02680705
	58.6000	1	2		1.65404594	-0.02700848
	58.7000	1	2		1.65305273	-0.02737463
	58.8000	1	2		1.65205142	-0.02747725
	58.9000	1	2		1.65105309	-0.02774209
	59.0000	1	2		1.65004483	-0.02788420
	59.1000	1	2		1.64905489	-0.02822904
	59.2000	1	2		1.64805513	-0.02840834
	59.3000	1	2		1.64705608	-0.02858391
	59.4000	1	2		1.64605918	-0.02881609
	59.5000	1	2		1.64506014	-0.02899145
	59.6000	1	2		1.64405054	-0.02928991
	59.7000	1	2		1.64304339	-0.02950117
	59.8000	1	2		1.64205172	-0.02976707
	59.9000	1	2		1.64104304	-0.02987967
	60.0000	1	2		1.64004615	-0.03011671
	60.1000	1	2		1.63904607	-0.03015523
	60.2000	1	2		1.63804416	-0.03054564
	60.3000	1	2		1.63704869	-0.03066902
	60.4000	1	2		1.63604760	-0.03087319
	60.5000	1	2		1.63504670	-0.03128470
	60.6000	1	2		1.63405421	-0.03138409
	60.7000	1	2		1.63304205	-0.03166731
	60.8000	1	2		1.63204505	-0.03190225
	60.9000	1	2		1.63104570	-0.03209268
	61.0000	1	2		1.63005034	-0.03230562
	61.1000	1	2		1.62904442	-0.03247595
	61.2000	1	2		1.62804558	-0.03276098
	61.3000	1	2		1.62704397	-0.03312400
	61.4000	1	2		1.62604769	-0.03323842
	61.5000	1	2		1.62505018	-0.03350044
	61.6000	1	2		1.62404590	-0.03372155
	61.7000	1	2		1.62304952	-0.03402290
	61.8000	1	2		1.62204586	-0.03408077
	61.9000	1	2		1.62104446	-0.03444624
	62.0000	1	2		1.62004213	-0.03460368
	62.1000	1	2		1.61904349	-0.03480013
	62.2000	1	2		1.61804526	-0.03518766
	62.3000	1	2		1.61704857	-0.03534584
	62.4000	1	2		1.61605157	-0.03561830
	62.5000	1	2		1.61505426	-0.03582371
	62.6000	1	2		1.61404856	-0.03609736
	62.7000	1	2		1.61305227	-0.03635987
	62.8000	1	2		1.61205507	-0.03655817
	62.9000	1	2		1.61105336	-0.03683092
	63.0000	1	2		1.61005267	-0.03706314
	63.1000	1	2		1.60904860	-0.03734407
	63.2000	1	2		1.60805232	-0.03758925
	63.3000	1	2		1.60704354	-0.03771458
	63.4000	1	2		1.60604531	-0.03800734
	63.5000	1	2		1.60505395	-0.03811954
	63.6000	1	2		1.60405049	-0.03847293
	63.7000	1	2		1.60305001	-0.03868965
	63.8000	1	2		1.60205690	-0.03894519
	63.9000	1	2		1.60105960	-0.03940564
	64.0000	1	2		1.60005491	-0.03950858
	64.1000	1	2		1.59905464	-0.03978195
	64.2000	1	2		1.59806245	-0.03998878
	64.3000	1	2		1.59706135	-0.04013510
	64.4000	1	2		1.59605616	-0.04036551
	64.5000	1	2		1.59505066	-0.04064618
	64.6000	1	2		1.59405304	-0.04094218
	64.7000	1	2		1.59303350	-0.04118706
	64.8000	1	2		1.59204911	-0.04138743
	64.9000	1	2		1.59105098	-0.04160922
	65.0000	1	2		1.59004865	-0.04183042
	65.1000	1	2		1.58906313	-0.04213748
	65.2000	1	2		1.58805117	-0.04236097
	65.3000	1	2		1.58705981	-0.04270405
	65.4000	1	2		1.58605830	-0.04276916
	65.5000	1	2		1.58505648	-0.04307056
	65.6000	1	2		1.58405682	-0.04349697
	65.7000	1	2		1.58306853	-0.04375406
	65.8000	1	2		1.58205534	-0.04393571
	65.9000	1	2		1.58106429	-0.04428885
	66.0000	1	2		1.58006985	-0.04439855
	66.1000	1	2		1.57905943	-0.04467624
	66.2000	1	2		1.57806069	-0.04499845
	66.3000	1	2		1.57705877	-0.04518722
	66.4000	1	2		1.57605470	-0.04537559
	66.5000	1	2		1.57505606	-0.04571229
	66.6000	1	2		1.57406910	-0.04613826
	66.7000	1	2		1.57305848	-0.04624402
	66.8000	1	2		1.57206035	-0.04645962
	66.9000	1	2		1.57105628	-0.04679216
	67.0000	1	2		1.57005109	-0.04702081
	67.1000	1	2		1.56905511	-0.04728416
	67.2000	1	2		1.56807051	-0.04755895
	67.3000	1	2		1.56705896	-0.04786078
	67.4000	1	2		1.56605520	-0.04812455
	67.5000	1	2		1.56506568	-0.04831695
	67.6000	1	2		1.56406172	-0.04866368
	67.7000	1	2		1.56306134	-0.04870356
	67.8000	1	2		1.56206075	-0.04892551
	67.9000	1	2		1.56105945	-0.04917861
	68.0000	1	2		1.56005507	-0.04968390
	68.1000	1	2		1.55905838	-0.04979705
	68.2000	1	2		1.55805985	-0.05006490
	68.3000	1	2		1.55705291	-0.05051796
	68.4000	1	2		1.55604812	-0.05061009
	68.5000	1	2		1.55505235	-0.05097920
	68.6000	1	2		1.55405648	-0.05123698
	68.7000	1	2		1.55305754	-0.05151832
	68.8000	1	2		1.55205582	-0.05177296
	68.9000	1	2		1.55105770	-0.05200775
	69.0000	1	2		1.55006162	-0.05239550
	69.1000	1	2		1.54906349	-0.05249924
	69.2000	1	2		1.54806373	-0.05283954
	69.3000	1	2		1.54707124	-0.05307736
	69.4000	1	2		1.54605989	-0.05344092
	69.5000	1	2		1.54507304	-0.05360579
	69.6000	1	2		1.54407757	-0.05402194
	69.7000	1	2		1.54307750	-0.05430474
	69.8000	1	2		1.54207405	-0.05454682
	69.9000	1	2		1.54107940	-0.05475444
	70.0000	1	2		1.54007810	-0.05506559
	70.1000	1	2		1.53907680	-0.05533044
	70.2000	1	2		1.53807365	-0.05555221
	70.3000	1	2		1.53707594	-0.05581624
	70.4000	1	2		1.53607341	-0.05618768
	70.5000	1	2		1.53507036	-0.05652466
	70.6000	1	2		1.53407193	-0.05664871
	70.7000	1	2		1.53307616	-0.05706532
	70.8000	1	2		1.53207680	-0.05725816
	70.9000	1	2		1.53107120	-0.05748275
	71.0000	1	2		1.53007461	-0.05772923
	71.1000	1	2		1.52906982	-0.05808324
	71.2000	1	2		1.52806545	-0.05824674
	71.3000	1	2		1.52706056	-0.05869158
	71.4000	1	2		1.52606038	-0.05904926
	71.5000	1	2		1.52506666	-0.05933008
	71.6000	1	2		1.52406178	-0.05952116
	71.7000	1	2		1.52306877	-0.05976225
	71.8000	1	2		1.52206583	-0.06011080
	71.9000	1	2		1.52106801	-0.06051410
	72.0000	1	2		1.52006589	-0.06067398
	72.1000	1	2		1.51906438	-0.06113417
	72.2000	1	2		1.51806349	-0.06123182
	72.3000	1	2		1.51707120	-0.06158504
	72.4000	1	2		1.51607062	-0.06190066
	72.5000	1	2		1.51507731	-0.06225110
	72.6000	1	2		1.51407037	-0.06239275
	72.7000	1	2		1.51306927	-0.06270980
	72.8000	1	2		1.51206838	-0.06307901
	72.9000	1	2		1.51106657	-0.06327834
	73.0000	1	2		1.51006936	-0.06375071
	73.1000	1	2		1.50906857	-0.06394486
	73.2000	1	2		1.50806758	-0.06425125
	73.3000	1	2		1.50706740	-0.06458925
	73.4000	1	2		1.50606497	-0.06492282
	73.5000	1	2		1.50507351	-0.06511391
	73.6000	1	2		1.50407118	-0.06539881
	73.7000	1	2		1.50307551	-0.06574149
	73.8000	1	2		1.50206540	-0.06598605
	73.9000	1	2		1.50106594	-0.06635000
	74.0000	1	2		1.50007826	-0.06676351
	74.1000	1	2		1.49907850	-0.06703550
	74.2000	1	2		1.49807720	-0.06730875
	74.3000	1	2		1.49707333	-0.06750585
	74.4000	1	2		1.49607265	-0.06796781
	74.5000	1	2		1.49508118	-0.06812114
	74.6000	1	2		1.49407721	-0.06854962
	74.7000	1	2		1.49307273	-0.06891251
	74.8000	1	2		1.49207717	-0.06923274
	74.9000	1	2		1.49108027	-0.06951595
	75.0000	1	2		1.49007620	-0.06969276
	75.1000	1	2		1.48907879	-0.06999864
	75.2000	1	2		1.48807596	-0.07038023
	75.3000	1	2		1.48707742	-0.07076911
	75.4000	1	2		1.48607345	-0.07102032
	75.5000	1	2		1.48507471	-0.07132543
	75.6000	1	2		1.48407720	-0.07172615
	75.7000	1	2		1.48307662	-0.07208344
	75.8000	1	2		1.48207531	-0.07239144
	75.9000	1	2		1.48107944	-0.07270121
	76.0000	1	2		1.48007332	-0.07292035
	76.1000	1	2		1.47907786	-0.07336400
	76.2000	1	2		1.47808137	-0.07367027
	76.3000	1	2		1.47708161	-0.07389660
	76.4000	1	2		1.47608082	-0.07437015
	76.5000	1	2		1.47507778	-0.07458230
	76.6000	1	2		1.47407422	-0.07514458
	76.7000	1	2		1.47308111	-0.07531375
	76.8000	1	2		1.47207827	-0.07570021
	76.9000	1	2		1.47108517	-0.07595705
	77.0000	1	2		1.47007977	-0.07642474
	77.1000	1	2		1.46907396	-0.07665850
	77.2000	1	2		1.46807399	-0.07694816
	77.3000	1	2		1.46708457	-0.07742170
	77.4000	1	2		1.46608798	-0.07782455
	77.5000	1	2		1.46508412	-0.07793048
	77.6000	1	2		1.46408599	-0.07830339
	77.7000	1	2		1.46308612	-0.07860708
	77.8000	1	2		1.46208369	-0.07889042
	77.9000	1	2		1.46107922	-0.07933646
	78.0000	1	2		1.46007627	-0.07967182
	78.1000	1	2		1.45908153	-0.07996879
	78.2000	1	2		1.45807459	-0.08028002
	78.3000	1	2		1.45707554	-0.08074702
	78.4000	1	2		1.45607066	-0.08094711
	78.5000	1	2		1.45507570	-0.08134241
	78.6000	1	2		1.45407451	-0.08161499
	78.7000	1	2		1.45307996	-0.08200616
	78.8000	1	2		1.45207590	-0.08228363
	78.9000	1	2		1.45108166	-0.08276680
	79.0000	1	2		1.45008323	-0.08313569
	79.1000	1	2		1.44908838	-0.08348537
	79.2000	1	2		1.44808298	-0.08381162
	79.3000	1	2		1.44707420	-0.08416851
	79.4000	1	2		1.44607986	-0.08457469
	79.5000	1	2		1.44507426	-0.08485643
	79.6000	1	2		1.44408433	-0.08526578
	79.7000	1	2		1.44307227	-0.08561434
	79.8000	1	2		1.44208142	-0.08593837
	79.9000	1	2		1.44107643	-0.08632782
	80.0000	1	2		1.44006713	-0.08671921
	80.1000	1	2		1.43908017	-0.08708789
	80.2000	1	2		1.43808123	-0.08742659
	80.3000	1	2		1.43707532	-0.08784511
	80.4000	1	2		1.43608139	-0.08828006
	80.5000	1	2		1.43508296	-0.08865330
	80.6000	1	2		1.43408831	-0.08885313
	80.7000	1	2		1.43307933	-0.08930854
	80.8000	1	2		1.43208274	-0.08969970
	80.9000	1	2		1.43107488	-0.09002433
	81.0000	1	2		1.43007839	-0.09031201
	81.1000	1	2		1.42907842	-0.09069665
	81.2000	1	2		1.42808316	-0.09117513
	81.3000	1	2		1.42708627	-0.09139935
	81.4000	1	2		1.42607308	-0.09179433
	81.5000	1	2		1.42506574	-0.09217579
	81.6000	1	2		1.42407529	-0.09242394
	81.7000	1	2		1.42307225	-0.09290838
	81.8000	1	2		1.42207300	-0.09322198
	81.9000	1	2		1.42107651	-0.09368598
	82.0000	1	2		1.42008033	-0.09413451
	82.1000	1	2		1.41907759	-0.09449161
	82.2000	1	2		1.41807957	-0.09490101
	82.3000	1	2		1.41708400	-0.09523625
	82.4000	1	2		1.41608301	-0.09566355
	82.5000	1	2		1.41507710	-0.09612525
	82.6000	1	2		1.41408491	-0.09650666
	82.7000	1	2		1.41308617	-0.09682323
	82.8000	1	2		1.41208886	-0.09720313
	82.9000	1	2		1.41107865	-0.09770703
	83.0000	1	2		1.41007899	-0.09799932
	83.1000	1	2		1.40907799	-0.09845969
	83.2000	1	2		1.40808314	-0.09898655
	83.3000	1	2		1.40708102	-0.09932589
	83.4000	1	2		1.40608638	-0.09961330
	83.5000	1	2		1.40508098	-0.10014697
	83.6000	1	2		1.40407875	-0.10045230
	83.7000	1	2		1.40308421	-0.10087239
	83.8000	1	2		1.40207502	-0.10123413
	83.9000	1	2		1.40108284	-0.10168597
	84.0000	1	2		1.40008102	-0.10210600
	84.1000	1	2		1.39908894	-0.10243698
	84.2000	1	2		1.39808692	-0.10288306
	84.3000	1	2		1.39708992	-0.10316157
	84.4000	1	2		1.39608237	-0.10362799
	84.5000	1	2		1.39508906	-0.10406910
	84.6000	1	2		1.39407690	-0.10461587
	84.7000	1	2		1.39308185	-0.10510555
	84.8000	1	2		1.39208054	-0.10535699
	84.9000	1	2		1.39108641	-0.10583060
	85.0000	1	2		1.39007517	-0.10612150
	85.1000	1	2		1.38908873	-0.10658965
	85.2000	1	2		1.38807851	-0.10697193
	85.3000	1	2		1.38707997	-0.10742242
	85.4000	1	2		1.38608677	-0.10765574
	85.5000	1	2		1.38507676	-0.10826439
	85.6000	1	2		1.38408580	-0.10869709
	85.7000	1	2		1.38308552	-0.10916023
	85.8000	1	2		1.38208361	-0.10945582
	85.9000	1	2		1.38108907	-0.10988957
	86.0000	1	2		1.38008305	-0.11034520
	86.1000	1	2		1.37908554	-0.11076951
	86.2000	1	2		1.37808239	-0.11121629
	86.3000	1	2		1.37709379	-0.11176927
	86.4000	1	2		1.37608501	-0.11216967
	86.5000	1	2		1.37508904	-0.11263236
	86.6000	1	2		1.37408282	-0.11311964
	86.7000	1	2		1.37309176	-0.11348666
	86.8000	1	2		1.37208175	-0.11396619
	86.9000	1	2		1.37107973	-0.11451388
	87.0000	1	2		1.37008447	-0.11484258
	87.1000	1	2		1.36908368	-0.11530796
	87.2000	1	2		1.36808300	-0.11589538
	87.3000	1	2		1.36708589	-0.11635525
	87.4000	1	2		1.36608603	-0.11660545
	87.5000	1	2		1.36509353	-0.11720730
	87.6000	1	2		1.36409029	-0.11752884
	87.7000	1	2		1.36309503	-0.11812641
	87.8000	1	2		1.36208389	-0.11846331
	87.9000	1	2		1.36109304	-0.11901299
	88.0000	1	2		1.36007985	-0.11949926
	88.1000	1	2		1.35908285	-0.12007745
	88.2000	1	2		1.35808432	-0.12033575
	88.3000	1	2		1.35709070	-0.12084819
	88.4000	1	2		1.35608386	-0.12135455
	88.5000	1	2		1.35508348	-0.12169758
	88.6000	1	2		1.35409243	-0.12221242
	88.7000	1	2		1.35309092	-0.12278321
	88.8000	1	2		1.35209433	-0.12330014
	88.9000	1	2		1.35108084	-0.12355245
	88.9970	1	2		1.35012738	-0.12423827
	89.0000	1	2		1.35009859	-0.12420046
	89.0010	1	2		1.35008855	-0.12419896
