# Supplementary material for: Hyaluronic Acid Enhances the Mechanical Properties of Tissue-Engineered Cartilage Constructs
Source: PLoS One. 2014 Dec 1;9(12):e113216. doi: 10.1371/journal.pone.0113216 (PMC4249877; doi:10.1371/journal.pone.0113216)
Supplement: Dataset S1 — Raw data from hydrogel constructs. Data on wet weight, dry weight, compressive modulus, DNA content, and GAG content are provided in a spreadsheet for all analysed hydrogel constructs. Additionally, raw data from mechanical compression tests (time, displacement, and load) are provided. (ZIP) [file pone.0113216.s004.zip › Data/Mechanical testing/Microtester/Day 1/G3 P1 M2 ramp.csv]

G3 P1 M2 10Dec2013
Notes	Time	Sequence	Block	Cycle	5800:Extension mm	5800:5N_Load_Cell N
Test Started : 12/10/2013 11:24:52 AM	4.0020	1	2		2.19997043	-0.00048068
	4.1000	1	2		2.19898409	-0.00056917
	4.2000	1	2		2.19796619	-0.00054337
	4.3000	1	2		2.19698640	-0.00062003
	4.4000	1	2		2.19598326	-0.00068998
	4.5000	1	2		2.19497929	-0.00065588
	4.6000	1	2		2.19397102	-0.00069479
	4.7000	1	2		2.19297812	-0.00077839
	4.8000	1	2		2.19197559	-0.00058424
	4.9000	1	2		2.19097797	-0.00064236
	5.0000	1	2		2.18997073	-0.00064688
	5.1000	1	2		2.18898234	-0.00054742
	5.2000	1	2		2.18796936	-0.00055748
	5.3000	1	2		2.18697215	-0.00057517
	5.4000	1	2		2.18596880	-0.00060220
	5.5000	1	2		2.18498102	-0.00057854
	5.6000	1	2		2.18397808	-0.00074324
	5.7000	1	2		2.18298805	-0.00075411
	5.8000	1	2		2.18198470	-0.00052916
	5.9000	1	2		2.18097868	-0.00057834
	6.0000	1	2		2.17999520	-0.00058930
	6.1000	1	2		2.17898817	-0.00079887
	6.2000	1	2		2.17798625	-0.00072765
	6.3000	1	2		2.17698618	-0.00054628
	6.4000	1	2		2.17597463	-0.00061310
	6.5000	1	2		2.17497661	-0.00064368
	6.6000	1	2		2.17397817	-0.00070670
	6.7000	1	2		2.17298240	-0.00068345
	6.8000	1	2		2.17199319	-0.00076281
	6.9000	1	2		2.17098000	-0.00065577
	7.0000	1	2		2.16997173	-0.00071820
	7.1000	1	2		2.16897125	-0.00063470
	7.2000	1	2		2.16797773	-0.00062384
	7.2980	1	2		2.16699938	-0.00032012
	7.3000	1	2		2.16697787	-0.00035326
	7.4000	1	2		2.16598640	-0.00060797
	7.5000	1	2		2.16498387	-0.00071114
	7.6000	1	2		2.16398380	-0.00064048
	7.7000	1	2		2.16298229	-0.00058200
	7.8000	1	2		2.16198385	-0.00083318
	7.9000	1	2		2.16098870	-0.00063531
	8.0000	1	2		2.15998289	-0.00074072
	8.1000	1	2		2.15898937	-0.00066829
	8.2000	1	2		2.15798705	-0.00061540
	8.3000	1	2		2.15698656	-0.00053834
	8.4000	1	2		2.15598608	-0.00080020
	8.5000	1	2		2.15498724	-0.00067200
	8.6000	1	2		2.15397979	-0.00058290
	8.7000	1	2		2.15297439	-0.00072428
	8.8000	1	2		2.15197534	-0.00068025
	8.9000	1	2		2.15098080	-0.00069572
	9.0000	1	2		2.14998011	-0.00066387
	9.1000	1	2		2.14898270	-0.00081672
	9.2000	1	2		2.14797710	-0.00075337
	9.3000	1	2		2.14698379	-0.00060043
	9.4000	1	2		2.14599170	-0.00078009
	9.5000	1	2		2.14498262	-0.00079467
	9.6000	1	2		2.14397865	-0.00071279
	9.7000	1	2		2.14296854	-0.00070494
	9.8000	1	2		2.14197523	-0.00080833
	9.9000	1	2		2.14097843	-0.00063725
	10.0000	1	2		2.13997672	-0.00072192
	10.1000	1	2		2.13898034	-0.00066632
	10.2000	1	2		2.13798231	-0.00073784
	10.3000	1	2		2.13697753	-0.00071012
	10.4000	1	2		2.13597561	-0.00073052
	10.5000	1	2		2.13498209	-0.00095088
	10.6000	1	2		2.13397915	-0.00070890
	10.7000	1	2		2.13298605	-0.00072792
	10.8000	1	2		2.13198700	-0.00074029
	10.9000	1	2		2.13099655	-0.00067504
	11.0000	1	2		2.12998603	-0.00057857
	11.1000	1	2		2.12899272	-0.00072134
	11.2000	1	2		2.12797994	-0.00068544
	11.3000	1	2		2.12698848	-0.00074255
	11.4000	1	2		2.12598554	-0.00067183
	11.5000	1	2		2.12498854	-0.00067927
	11.6000	1	2		2.12398949	-0.00073913
	11.7000	1	2		2.12299392	-0.00062504
	11.8000	1	2		2.12198606	-0.00072372
	11.9000	1	2		2.12099275	-0.00068150
	12.0000	1	2		2.11998940	-0.00070971
	12.1000	1	2		2.11898912	-0.00073284
	12.2000	1	2		2.11798004	-0.00073596
	12.3000	1	2		2.11699226	-0.00082910
	12.4000	1	2		2.11598686	-0.00087404
	12.5000	1	2		2.11498965	-0.00075415
	12.6000	1	2		2.11398446	-0.00084222
	12.7000	1	2		2.11299729	-0.00067368
	12.8000	1	2		2.11198513	-0.00068245
	12.9000	1	2		2.11097748	-0.00087172
	13.0000	1	2		2.10997495	-0.00075965
	13.1000	1	2		2.10898614	-0.00063234
	13.2000	1	2		2.10797685	-0.00078182
	13.3000	1	2		2.10698190	-0.00082477
	13.4000	1	2		2.10598715	-0.00077943
	13.5000	1	2		2.10498954	-0.00075219
	13.6000	1	2		2.10398393	-0.00081527
	13.7000	1	2		2.10298653	-0.00075235
	13.8000	1	2		2.10198584	-0.00069459
	13.9000	1	2		2.10098761	-0.00072936
	14.0000	1	2		2.09997791	-0.00070998
	14.1000	1	2		2.09898357	-0.00070706
	14.2000	1	2		2.09798657	-0.00081944
	14.3000	1	2		2.09698343	-0.00078425
	14.4000	1	2		2.09597884	-0.00078234
	14.5000	1	2		2.09498594	-0.00079995
	14.6000	1	2		2.09398874	-0.00080443
	14.7000	1	2		2.09298928	-0.00070875
	14.8000	1	2		2.09198511	-0.00079800
	14.9000	1	2		2.09098545	-0.00077386
	15.0000	1	2		2.08998251	-0.00079627
	15.1000	1	2		2.08898837	-0.00059787
	15.2000	1	2		2.08799240	-0.00084029
	15.3000	1	2		2.08699294	-0.00066034
	15.4000	1	2		2.08597996	-0.00076685
	15.5000	1	2		2.08499198	-0.00072361
	15.6000	1	2		2.08398309	-0.00076619
	15.7000	1	2		2.08299183	-0.00097674
	15.8000	1	2		2.08198930	-0.00078296
	15.9000	1	2		2.08099189	-0.00083728
	16.0000	1	2		2.07998936	-0.00077865
	16.1000	1	2		2.07899441	-0.00076982
	16.2000	1	2		2.07798921	-0.00082479
	16.3000	1	2		2.07698873	-0.00078796
	16.4000	1	2		2.07598907	-0.00085086
	16.5000	1	2		2.07499678	-0.00075641
	16.6000	1	2		2.07398318	-0.00071032
	16.7000	1	2		2.07299704	-0.00084796
	16.8000	1	2		2.07197997	-0.00086318
	16.9000	1	2		2.07098440	-0.00071860
	17.0000	1	2		2.06999150	-0.00095598
	17.1000	1	2		2.06899204	-0.00092895
	17.2000	1	2		2.06798562	-0.00078625
	17.3000	1	2		2.06699210	-0.00086145
	17.4000	1	2		2.06599305	-0.00081478
	17.5000	1	2		2.06499605	-0.00089417
	17.6000	1	2		2.06399332	-0.00075495
	17.7000	1	2		2.06298628	-0.00080844
	17.8000	1	2		2.06199071	-0.00090414
	17.9000	1	2		2.06099679	-0.00072295
	18.0000	1	2		2.05997807	-0.00081819
	18.1000	1	2		2.05899131	-0.00094855
	18.2000	1	2		2.05798366	-0.00076874
	18.3000	1	2		2.05698973	-0.00095600
	18.4000	1	2		2.05598433	-0.00091908
	18.5000	1	2		2.05499328	-0.00099743
	18.6000	1	2		2.05397968	-0.00085204
	18.7000	1	2		2.05299129	-0.00083569
	18.8000	1	2		2.05199224	-0.00067275
	18.9000	1	2		2.05100159	-0.00090681
	19.0000	1	2		2.04999598	-0.00078202
	19.1000	1	2		2.04899530	-0.00087445
	19.2000	1	2		2.04799563	-0.00085896
	19.3000	1	2		2.04700109	-0.00087595
	19.4000	1	2		2.04600082	-0.00101810
	19.5000	1	2		2.04499214	-0.00092737
	19.6000	1	2		2.04399227	-0.00097396
	19.7000	1	2		2.04299384	-0.00084403
	19.8000	1	2		2.04199581	-0.00079504
	19.9000	1	2		2.04099144	-0.00074264
	20.0000	1	2		2.03999423	-0.00070993
	20.1000	1	2		2.03899744	-0.00087154
	20.2000	1	2		2.03798917	-0.00095358
	20.3000	1	2		2.03699504	-0.00095941
	20.4000	1	2		2.03599579	-0.00113097
	20.5000	1	2		2.03499366	-0.00094948
	20.6000	1	2		2.03400015	-0.00093180
	20.7000	1	2		2.03299516	-0.00091142
	20.8000	1	2		2.03200185	-0.00085025
	20.9000	1	2		2.03099153	-0.00085750
	21.0000	1	2		2.03000293	-0.00097179
	21.1000	1	2		2.02900265	-0.00094571
	21.2000	1	2		2.02799623	-0.00093589
	21.3000	1	2		2.02698734	-0.00079623
	21.4000	1	2		2.02599075	-0.00097336
	21.5000	1	2		2.02499724	-0.00091517
	21.6000	1	2		2.02399184	-0.00092053
	21.7000	1	2		2.02300058	-0.00096469
	21.8000	1	2		2.02199845	-0.00106564
	21.9000	1	2		2.02099531	-0.00095611
	22.0000	1	2		2.01999339	-0.00095815
	22.1000	1	2		2.01899311	-0.00087248
	22.2000	1	2		2.01799161	-0.00097248
	22.3000	1	2		2.01699707	-0.00085620
	22.4000	1	2		2.01599843	-0.00100450
	22.5000	1	2		2.01499221	-0.00095809
	22.6000	1	2		2.01401262	-0.00099711
	22.7000	1	2		2.01299862	-0.00098850
	22.8000	1	2		2.01199465	-0.00120879
	22.9000	1	2		2.01099376	-0.00105774
	23.0000	1	2		2.00999082	-0.00099030
	23.1000	1	2		2.00898890	-0.00109602
	23.2000	1	2		2.00800850	-0.00082792
	23.3000	1	2		2.00699285	-0.00094221
	23.4000	1	2		2.00599708	-0.00099908
	23.5000	1	2		2.00500685	-0.00094662
	23.6000	1	2		2.00399776	-0.00096719
	23.7000	1	2		2.00299379	-0.00102164
	23.8000	1	2		2.00200130	-0.00097242
	23.9000	1	2		2.00101106	-0.00103580
	24.0000	1	2		2.00001038	-0.00100362
	24.1000	1	2		1.99900436	-0.00108326
	24.2000	1	2		1.99800736	-0.00124117
	24.3000	1	2		1.99701057	-0.00100969
	24.4000	1	2		1.99599881	-0.00108880
	24.5000	1	2		1.99499464	-0.00097137
	24.6000	1	2		1.99399437	-0.00105315
	24.7000	1	2		1.99300679	-0.00096753
	24.8000	1	2		1.99200590	-0.00099671
	24.9000	1	2		1.99099886	-0.00096681
	25.0000	1	2		1.98999879	-0.00092315
	25.1000	1	2		1.98900466	-0.00104712
	25.2000	1	2		1.98800540	-0.00108133
	25.3000	1	2		1.98700123	-0.00102563
	25.4000	1	2		1.98600096	-0.00090269
	25.5000	1	2		1.98499638	-0.00109115
	25.6000	1	2		1.98399733	-0.00093838
	25.7000	1	2		1.98299807	-0.00101069
	25.8000	1	2		1.98200128	-0.00095682
	25.9000	1	2		1.98100448	-0.00104184
	26.0000	1	2		1.97999724	-0.00097610
	26.1000	1	2		1.97900086	-0.00117732
	26.2000	1	2		1.97799976	-0.00102764
	26.3000	1	2		1.97699928	-0.00119554
	26.4000	1	2		1.97599961	-0.00103931
	26.5000	1	2		1.97499647	-0.00109585
	26.6000	1	2		1.97399783	-0.00094002
	26.7000	1	2		1.97300349	-0.00110325
	26.8000	1	2		1.97199850	-0.00105498
	26.9000	1	2		1.97099454	-0.00105404
	27.0000	1	2		1.96999487	-0.00109630
	27.1000	1	2		1.96899623	-0.00097996
	27.2000	1	2		1.96799083	-0.00113250
	27.3000	1	2		1.96699752	-0.00105453
	27.4000	1	2		1.96600196	-0.00102633
	27.5000	1	2		1.96500107	-0.00115125
	27.6000	1	2		1.96399956	-0.00097108
	27.7000	1	2		1.96300809	-0.00123853
	27.8000	1	2		1.96200310	-0.00108606
	27.9000	1	2		1.96100241	-0.00130537
	28.0000	1	2		1.95999804	-0.00119851
	28.1000	1	2		1.95900186	-0.00111485
	28.2000	1	2		1.95801162	-0.00097107
	28.3000	1	2		1.95700048	-0.00119626
	28.4000	1	2		1.95600328	-0.00109260
	28.5000	1	2		1.95500505	-0.00111945
	28.6000	1	2		1.95400293	-0.00126492
	28.7000	1	2		1.95300839	-0.00110935
	28.8000	1	2		1.95200237	-0.00121377
	28.9000	1	2		1.95100107	-0.00112487
	29.0000	1	2		1.95001145	-0.00125609
	29.1000	1	2		1.94900564	-0.00114586
	29.2000	1	2		1.94801376	-0.00107095
	29.3000	1	2		1.94700180	-0.00105802
	29.4000	1	2		1.94601034	-0.00113676
	29.5000	1	2		1.94500412	-0.00108914
	29.6000	1	2		1.94400466	-0.00113497
	29.7000	1	2		1.94300479	-0.00109255
	29.8000	1	2		1.94200882	-0.00109773
	29.9000	1	2		1.94100444	-0.00105867
	30.0000	1	2		1.94000580	-0.00109643
	30.1000	1	2		1.93901249	-0.00111130
	30.2000	1	2		1.93799971	-0.00106620
	30.3000	1	2		1.93700702	-0.00108416
	30.4000	1	2		1.93600613	-0.00112682
	30.5000	1	2		1.93500318	-0.00107842
	30.6000	1	2		1.93400496	-0.00106933
	30.7000	1	2		1.93300550	-0.00106536
	30.8000	1	2		1.93200665	-0.00109802
	30.9000	1	2		1.93101088	-0.00112644
	31.0000	1	2		1.93000651	-0.00126016
	31.1000	1	2		1.92900766	-0.00119619
	31.2000	1	2		1.92800124	-0.00105422
	31.3000	1	2		1.92700281	-0.00119752
	31.4000	1	2		1.92600069	-0.00117500
	31.5000	1	2		1.92500061	-0.00109242
	31.6000	1	2		1.92400033	-0.00116617
	31.7000	1	2		1.92300108	-0.00126187
	31.8000	1	2		1.92199732	-0.00120705
	31.9000	1	2		1.92099889	-0.00106324
	32.0000	1	2		1.92000332	-0.00124576
	32.1000	1	2		1.91899628	-0.00114965
	32.2000	1	2		1.91801240	-0.00123298
	32.3000	1	2		1.91700823	-0.00102387
	32.4000	1	2		1.91600508	-0.00122331
	32.5000	1	2		1.91500665	-0.00111607
	32.6000	1	2		1.91401190	-0.00113959
	32.7000	1	2		1.91300568	-0.00119162
	32.8000	1	2		1.91200581	-0.00116412
	32.9000	1	2		1.91099836	-0.00115592
	33.0000	1	2		1.91000116	-0.00121080
	33.1000	1	2		1.90900109	-0.00117770
	33.2000	1	2		1.90800081	-0.00109164
	33.3000	1	2		1.90700401	-0.00121461
	33.4000	1	2		1.90599882	-0.00122504
	33.5000	1	2		1.90499977	-0.00115643
	33.6000	1	2		1.90400236	-0.00116807
	33.7000	1	2		1.90300331	-0.00121660
	33.8000	1	2		1.90200427	-0.00128735
	33.9000	1	2		1.90100563	-0.00117097
	34.0000	1	2		1.90000453	-0.00120380
	34.1000	1	2		1.89901798	-0.00128905
	34.2000	1	2		1.89800807	-0.00133842
	34.3000	1	2		1.89700677	-0.00125857
	34.4000	1	2		1.89600444	-0.00130354
	34.5000	1	2		1.89500683	-0.00131561
	34.6000	1	2		1.89401106	-0.00121539
	34.7000	1	2		1.89301037	-0.00123654
	34.8000	1	2		1.89200682	-0.00121654
	34.9000	1	2		1.89100346	-0.00118202
	35.0000	1	2		1.89001077	-0.00127578
	35.1000	1	2		1.88900844	-0.00124575
	35.2000	1	2		1.88799853	-0.00128011
	35.3000	1	2		1.88699949	-0.00122316
	35.4000	1	2		1.88600679	-0.00127104
	35.5000	1	2		1.88500917	-0.00137503
	35.6000	1	2		1.88401648	-0.00121278
	35.7000	1	2		1.88301395	-0.00122817
	35.8000	1	2		1.88190487	-0.00111498
	35.9000	1	2		1.88102384	-0.00125578
	36.0000	1	2		1.88001864	-0.00133998
	36.1000	1	2		1.87901980	-0.00126264
	36.2000	1	2		1.87801051	-0.00128159
	36.3000	1	2		1.87702191	-0.00138658
	36.4000	1	2		1.87602389	-0.00125182
	36.5000	1	2		1.87501090	-0.00129540
	36.6000	1	2		1.87401001	-0.00127269
	36.7000	1	2		1.87302285	-0.00132785
	36.8000	1	2		1.87201253	-0.00147193
	36.9000	1	2		1.87101799	-0.00140862
	37.0000	1	2		1.87001853	-0.00153612
	37.1000	1	2		1.86902030	-0.00139470
	37.2000	1	2		1.86802064	-0.00139614
	37.3000	1	2		1.86701770	-0.00148580
	37.4000	1	2		1.86601763	-0.00148491
	37.5000	1	2		1.86502206	-0.00138760
	37.6000	1	2		1.86401769	-0.00142173
	37.7000	1	2		1.86302048	-0.00148841
	37.8000	1	2		1.86202041	-0.00140436
	37.9000	1	2		1.86101603	-0.00155738
	38.0000	1	2		1.86001514	-0.00146599
	38.1000	1	2		1.85900728	-0.00151079
	38.2000	1	2		1.85801540	-0.00148529
	38.3000	1	2		1.85702148	-0.00137925
	38.4000	1	2		1.85601608	-0.00151654
	38.5000	1	2		1.85501334	-0.00143961
	38.6000	1	2		1.85402126	-0.00160301
	38.7000	1	2		1.85301668	-0.00152503
	38.8000	1	2		1.85201394	-0.00160418
	38.9000	1	2		1.85101510	-0.00132318
	39.0000	1	2		1.85002199	-0.00153265
	39.1000	1	2		1.84902192	-0.00154616
	39.2000	1	2		1.84801918	-0.00148314
	39.3000	1	2		1.84701583	-0.00151048
	39.4000	1	2		1.84602355	-0.00161168
	39.5000	1	2		1.84502286	-0.00160184
	39.6000	1	2		1.84402279	-0.00150229
	39.7000	1	2		1.84301739	-0.00143203
	39.8000	1	2		1.84201875	-0.00162371
	39.9000	1	2		1.84102339	-0.00161434
	40.0000	1	2		1.84001614	-0.00163263
	40.1000	1	2		1.83901525	-0.00159650
	40.2000	1	2		1.83802132	-0.00180103
	40.3000	1	2		1.83702945	-0.00174201
	40.4000	1	2		1.83602138	-0.00179679
	40.5000	1	2		1.83502070	-0.00170995
	40.6000	1	2		1.83401612	-0.00180183
	40.7000	1	2		1.83302936	-0.00167842
	40.8000	1	2		1.83203011	-0.00178710
	40.9000	1	2		1.83101610	-0.00186712
	41.0000	1	2		1.83001726	-0.00185816
	41.1000	1	2		1.82902190	-0.00174470
	41.2000	1	2		1.82802387	-0.00187926
	41.3000	1	2		1.82701520	-0.00178293
	41.4000	1	2		1.82601697	-0.00174307
	41.5000	1	2		1.82501341	-0.00180601
	41.6000	1	2		1.82402297	-0.00189267
	41.7000	1	2		1.82301941	-0.00185617
	41.8000	1	2		1.82200991	-0.00197344
	41.9000	1	2		1.82101701	-0.00192656
	42.0000	1	2		1.82001079	-0.00200011
	42.1000	1	2		1.81901564	-0.00197753
	42.2000	1	2		1.81801229	-0.00206383
	42.3000	1	2		1.81701529	-0.00205171
	42.4000	1	2		1.81601972	-0.00202457
	42.5000	1	2		1.81501944	-0.00206878
	42.6000	1	2		1.81401896	-0.00216596
	42.7000	1	2		1.81302032	-0.00227179
	42.8000	1	2		1.81202701	-0.00224313
	42.9000	1	2		1.81102714	-0.00229999
	43.0000	1	2		1.81002646	-0.00224112
	43.1000	1	2		1.80902700	-0.00247153
	43.2000	1	2		1.80801955	-0.00238003
	43.3000	1	2		1.80701333	-0.00250410
	43.4000	1	2		1.80601428	-0.00235840
	43.5000	1	2		1.80502261	-0.00259436
	43.6000	1	2		1.80402520	-0.00236145
	43.7000	1	2		1.80302267	-0.00252351
	43.8000	1	2		1.80202813	-0.00264454
	43.9000	1	2		1.80102888	-0.00275468
	44.0000	1	2		1.80002778	-0.00267983
	44.1000	1	2		1.79903324	-0.00276228
	44.2000	1	2		1.79802558	-0.00284093
	44.3000	1	2		1.79703412	-0.00279639
	44.4000	1	2		1.79602605	-0.00289841
	44.5000	1	2		1.79502741	-0.00310237
	44.6000	1	2		1.79401300	-0.00306400
	44.7000	1	2		1.79301907	-0.00306111
	44.8000	1	2		1.79202310	-0.00331986
	44.9000	1	2		1.79102302	-0.00328892
	45.0000	1	2		1.79001742	-0.00330447
	45.1000	1	2		1.78902390	-0.00348578
	45.2000	1	2		1.78802383	-0.00363053
	45.3000	1	2		1.78702458	-0.00353914
	45.4000	1	2		1.78602778	-0.00345233
	45.5000	1	2		1.78502730	-0.00371390
	45.6000	1	2		1.78402661	-0.00374158
	45.7000	1	2		1.78302511	-0.00377517
	45.8000	1	2		1.78202893	-0.00379848
	45.9000	1	2		1.78102926	-0.00406774
	46.0000	1	2		1.78003062	-0.00406347
	46.1000	1	2		1.77903608	-0.00408154
	46.2000	1	2		1.77802515	-0.00425966
	46.3000	1	2		1.77703184	-0.00434991
	46.4000	1	2		1.77602029	-0.00438717
	46.5000	1	2		1.77501756	-0.00445638
	46.6000	1	2		1.77402199	-0.00445672
	46.7000	1	2		1.77303011	-0.00473749
	46.8000	1	2		1.77201263	-0.00479881
	46.9000	1	2		1.77101645	-0.00507971
	47.0000	1	2		1.77002006	-0.00494186
	47.1000	1	2		1.76902163	-0.00507957
	47.2000	1	2		1.76802668	-0.00517141
	47.3000	1	2		1.76702415	-0.00518899
	47.4000	1	2		1.76602735	-0.00545812
	47.5000	1	2		1.76502687	-0.00552790
	47.6000	1	2		1.76403028	-0.00574857
	47.7000	1	2		1.76302754	-0.00567961
	47.8000	1	2		1.76202911	-0.00607629
	47.9000	1	2		1.76102965	-0.00608284
	48.0000	1	2		1.76002855	-0.00613391
	48.1000	1	2		1.75902070	-0.00632959
	48.2000	1	2		1.75801837	-0.00642779
	48.3000	1	2		1.75702752	-0.00654907
	48.4000	1	2		1.75602970	-0.00663531
	48.5000	1	2		1.75502163	-0.00681308
	48.6000	1	2		1.75403078	-0.00687743
	48.7000	1	2		1.75302722	-0.00709185
	48.8000	1	2		1.75203125	-0.00712508
	48.9000	1	2		1.75102892	-0.00729492
	49.0000	1	2		1.75002926	-0.00752395
	49.1000	1	2		1.74903349	-0.00773918
	49.2000	1	2		1.74802870	-0.00773078
	49.3000	1	2		1.74703273	-0.00791559
	49.4000	1	2		1.74603512	-0.00802028
	49.5000	1	2		1.74503484	-0.00834037
	49.6000	1	2		1.74403354	-0.00834852
	49.7000	1	2		1.74303162	-0.00861774
	49.8000	1	2		1.74202950	-0.00887600
	49.9000	1	2		1.74103045	-0.00889792
	50.0000	1	2		1.74003120	-0.00909411
	50.1000	1	2		1.73902313	-0.00923105
	50.2000	1	2		1.73803535	-0.00947680
	50.3000	1	2		1.73703589	-0.00950655
	50.4000	1	2		1.73603172	-0.00992002
	50.5000	1	2		1.73503104	-0.00996081
	50.6000	1	2		1.73403465	-0.01009066
	50.7000	1	2		1.73302618	-0.01016998
	50.8000	1	2		1.73203225	-0.01045734
	50.9000	1	2		1.73103566	-0.01077197
	51.0000	1	2		1.73002862	-0.01085436
	51.1000	1	2		1.72902240	-0.01099323
	51.2000	1	2		1.72802172	-0.01105868
	51.3000	1	2		1.72702390	-0.01118959
	51.4000	1	2		1.72603550	-0.01138377
	51.5000	1	2		1.72502539	-0.01177952
	51.6000	1	2		1.72402716	-0.01200630
	51.7000	1	2		1.72302688	-0.01215754
	51.8000	1	2		1.72203419	-0.01227237
	51.9000	1	2		1.72103248	-0.01255845
	52.0000	1	2		1.72003507	-0.01270743
	52.1000	1	2		1.71903499	-0.01292054
	52.2000	1	2		1.71803021	-0.01309280
	52.3000	1	2		1.71702819	-0.01333931
	52.4000	1	2		1.71603519	-0.01357779
	52.5000	1	2		1.71503890	-0.01376327
	52.6000	1	2		1.71404119	-0.01408544
	52.7000	1	2		1.71303773	-0.01417548
	52.8000	1	2		1.71203151	-0.01442397
	52.9000	1	2		1.71103830	-0.01454936
	53.0000	1	2		1.71003188	-0.01482386
	53.1000	1	2		1.70902822	-0.01490122
	53.2000	1	2		1.70803665	-0.01515433
	53.3000	1	2		1.70703781	-0.01536835
	53.4000	1	2		1.70603272	-0.01560315
	53.5000	1	2		1.70503756	-0.01581842
	53.6000	1	2		1.70403728	-0.01601798
	53.7000	1	2		1.70303629	-0.01619087
	53.8000	1	2		1.70203540	-0.01643634
	53.9000	1	2		1.70104536	-0.01669494
	54.0000	1	2		1.70003853	-0.01686252
	54.1000	1	2		1.69903805	-0.01713287
	54.2000	1	2		1.69804074	-0.01726992
	54.3000	1	2		1.69703626	-0.01761425
	54.4000	1	2		1.69603998	-0.01777506
	54.5000	1	2		1.69504206	-0.01800652
	54.6000	1	2		1.69403840	-0.01821738
	54.7000	1	2		1.69303792	-0.01847794
	54.8000	1	2		1.69203446	-0.01879859
	54.9000	1	2		1.69103869	-0.01895574
	55.0000	1	2		1.69002141	-0.01925478
	55.1000	1	2		1.68903424	-0.01938812
	55.2000	1	2		1.68803059	-0.01958200
	55.3000	1	2		1.68704117	-0.01992782
	55.4000	1	2		1.68603321	-0.02007429
	55.5000	1	2		1.68504020	-0.02036223
	55.6000	1	2		1.68403675	-0.02049077
	55.7000	1	2		1.68304477	-0.02080330
	55.8000	1	2		1.68203425	-0.02097962
	55.9000	1	2		1.68103745	-0.02117515
	56.0000	1	2		1.68002949	-0.02154105
	56.1000	1	2		1.67903843	-0.02169629
	56.2000	1	2		1.67803191	-0.02186265
	56.3000	1	2		1.67703399	-0.02216542
	56.4000	1	2		1.67602336	-0.02229028
	56.5000	1	2		1.67503599	-0.02272389
	56.6000	1	2		1.67402895	-0.02287751
	56.7000	1	2		1.67302888	-0.02346006
	56.8000	1	2		1.67202102	-0.02329900
	56.9000	1	2		1.67103519	-0.02363115
	57.0000	1	2		1.67003337	-0.02386138
	57.1000	1	2		1.66903678	-0.02411239
	57.2000	1	2		1.66803220	-0.02426098
	57.3000	1	2		1.66704022	-0.02456608
	57.4000	1	2		1.66603318	-0.02489909
	57.5000	1	2		1.66503680	-0.02506752
	57.6000	1	2		1.66403468	-0.02534013
	57.7000	1	2		1.66303788	-0.02553294
	57.8000	1	2		1.66202398	-0.02578245
	57.9000	1	2		1.66104358	-0.02597745
	58.0000	1	2		1.66003377	-0.02625119
	58.1000	1	2		1.65904282	-0.02651391
	58.2000	1	2		1.65803875	-0.02675382
	58.3000	1	2		1.65704994	-0.02709874
	58.4000	1	2		1.65604209	-0.02720359
	58.5000	1	2		1.65504242	-0.02771656
	58.6000	1	2		1.65404163	-0.02776021
	58.7000	1	2		1.65304422	-0.02801285
	58.8000	1	2		1.65204815	-0.02826581
	58.9000	1	2		1.65105412	-0.02848503
	59.0000	1	2		1.65004790	-0.02866791
	59.1000	1	2		1.64905387	-0.02905291
	59.2000	1	2		1.64804837	-0.02932400
	59.3000	1	2		1.64705557	-0.02954218
	59.4000	1	2		1.64605181	-0.02980046
	59.5000	1	2		1.64505358	-0.03011387
	59.6000	1	2		1.64404808	-0.03025672
	59.7000	1	2		1.64304954	-0.03068006
	59.8000	1	2		1.64204803	-0.03082464
	59.9000	1	2		1.64104960	-0.03115132
	60.0000	1	2		1.64004574	-0.03136417
	60.1000	1	2		1.63905458	-0.03167943
	60.2000	1	2		1.63804959	-0.03191367
	60.3000	1	2		1.63705259	-0.03217858
	60.4000	1	2		1.63605630	-0.03249391
	60.5000	1	2		1.63505613	-0.03271625
	60.6000	1	2		1.63405093	-0.03303247
	60.7000	1	2		1.63305762	-0.03328356
	60.8000	1	2		1.63205489	-0.03342922
	60.9000	1	2		1.63106127	-0.03377563
	61.0000	1	2		1.63005587	-0.03400886
	61.1000	1	2		1.62905897	-0.03419953
	61.2000	1	2		1.62805193	-0.03452463
	61.3000	1	2		1.62705514	-0.03473285
	61.4000	1	2		1.62605322	-0.03493838
	61.5000	1	2		1.62505581	-0.03524310
	61.6000	1	2		1.62405451	-0.03552717
	61.7000	1	2		1.62305485	-0.03581502
	61.8000	1	2		1.62205590	-0.03609698
	61.9000	1	2		1.62105511	-0.03644702
	62.0000	1	2		1.62005278	-0.03681634
	62.1000	1	2		1.61905035	-0.03688981
	62.2000	1	2		1.61805366	-0.03715745
	62.3000	1	2		1.61705502	-0.03747843
	62.4000	1	2		1.61605516	-0.03780980
	62.5000	1	2		1.61505478	-0.03805814
	62.6000	1	2		1.61405317	-0.03822468
	62.7000	1	2		1.61304674	-0.03867719
	62.8000	1	2		1.61205087	-0.03878967
	62.9000	1	2		1.61104854	-0.03906583
	63.0000	1	2		1.61004632	-0.03922293
	63.1000	1	2		1.60904891	-0.03961889
	63.2000	1	2		1.60804423	-0.03989165
	63.3000	1	2		1.60704292	-0.04020032
	63.4000	1	2		1.60604162	-0.04057681
	63.5000	1	2		1.60504800	-0.04075029
	63.6000	1	2		1.60404875	-0.04098432
	63.7000	1	2		1.60304888	-0.04114274
	63.8000	1	2		1.60204594	-0.04159012
	63.9000	1	2		1.60105017	-0.04179526
	64.0000	1	2		1.60004989	-0.04203220
	64.1000	1	2		1.59904972	-0.04234590
	64.2000	1	2		1.59805374	-0.04265593
	64.3000	1	2		1.59705029	-0.04285227
	64.4000	1	2		1.59605042	-0.04319966
	64.5000	1	2		1.59505045	-0.04349994
	64.6000	1	2		1.59404956	-0.04385300
	64.7000	1	2		1.59305358	-0.04397254
	64.8000	1	2		1.59204685	-0.04436388
	64.9000	1	2		1.59104944	-0.04458581
	65.0000	1	2		1.59004896	-0.04483762
	65.1000	1	2		1.58904786	-0.04511765
	65.2000	1	2		1.58804461	-0.04544680
	65.3000	1	2		1.58705212	-0.04581498
	65.4000	1	2		1.58604867	-0.04605692
	65.5000	1	2		1.58505423	-0.04640311
	65.6000	1	2		1.58406082	-0.04655531
	65.7000	1	2		1.58306351	-0.04682944
	65.8000	1	2		1.58205678	-0.04715460
	65.9000	1	2		1.58105937	-0.04736579
	66.0000	1	2		1.58005438	-0.04782320
	66.1000	1	2		1.57905390	-0.04801569
	66.2000	1	2		1.57804829	-0.04837921
	66.3000	1	2		1.57705641	-0.04856047
	66.4000	1	2		1.57604948	-0.04894512
	66.5000	1	2		1.57505740	-0.04917234
	66.6000	1	2		1.57404841	-0.04951244
	66.7000	1	2		1.57305561	-0.04979777
	66.8000	1	2		1.57205062	-0.05009013
	66.9000	1	2		1.57105444	-0.05042553
	67.0000	1	2		1.57004761	-0.05063206
	67.1000	1	2		1.56905839	-0.05090333
	67.2000	1	2		1.56805207	-0.05120775
	67.3000	1	2		1.56705989	-0.05151195
	67.4000	1	2		1.56605725	-0.05181946
	67.5000	1	2		1.56505697	-0.05215778
	67.6000	1	2		1.56405403	-0.05249020
	67.7000	1	2		1.56305826	-0.05280252
	67.8000	1	2		1.56205829	-0.05307093
	67.9000	1	2		1.56105996	-0.05337047
	68.0000	1	2		1.56004964	-0.05366982
	68.1000	1	2		1.55905664	-0.05387777
	68.2000	1	2		1.55805462	-0.05421731
	68.3000	1	2		1.55705578	-0.05458622
	68.4000	1	2		1.55605191	-0.05480362
	68.5000	1	2		1.55505317	-0.05508936
	68.6000	1	2		1.55405105	-0.05542250
	68.7000	1	2		1.55305917	-0.05578242
	68.8000	1	2		1.55204937	-0.05597796
	68.9000	1	2		1.55105862	-0.05625395
	69.0000	1	2		1.55005609	-0.05668211
	69.1000	1	2		1.54905755	-0.05703246
	69.2000	1	2		1.54805717	-0.05728919
	69.3000	1	2		1.54705669	-0.05768523
	69.4000	1	2		1.54606235	-0.05794497
	69.5000	1	2		1.54506873	-0.05816490
	69.6000	1	2		1.54406354	-0.05851382
	69.7000	1	2		1.54306767	-0.05886605
	69.8000	1	2		1.54206565	-0.05910769
	69.9000	1	2		1.54106814	-0.05951338
	70.0000	1	2		1.54006284	-0.05995290
	70.1000	1	2		1.53906850	-0.06025227
	70.2000	1	2		1.53807990	-0.06044556
	70.3000	1	2		1.53707204	-0.06086375
	70.4000	1	2		1.53606839	-0.06108760
	70.5000	1	2		1.53506463	-0.06144277
	70.6000	1	2		1.53406517	-0.06165089
	70.7000	1	2		1.53307411	-0.06204495
	70.8000	1	2		1.53206461	-0.06230426
	70.9000	1	2		1.53107314	-0.06260176
	71.0000	1	2		1.53006436	-0.06287875
	71.1000	1	2		1.52906818	-0.06330005
	71.2000	1	2		1.52806401	-0.06362824
	71.3000	1	2		1.52706660	-0.06379382
	71.4000	1	2		1.52607503	-0.06426389
	71.5000	1	2		1.52506871	-0.06461487
	71.6000	1	2		1.52406239	-0.06483698
	71.7000	1	2		1.52307318	-0.06524406
	71.8000	1	2		1.52206706	-0.06568822
	71.9000	1	2		1.52107078	-0.06589726
	72.0000	1	2		1.52006948	-0.06607629
	72.1000	1	2		1.51908047	-0.06655900
	72.2000	1	2		1.51806482	-0.06705393
	72.3000	1	2		1.51707335	-0.06719553
	72.4000	1	2		1.51607502	-0.06748811
	72.5000	1	2		1.51508366	-0.06801364
	72.6000	1	2		1.51407744	-0.06824858
	72.7000	1	2		1.51307747	-0.06857563
	72.8000	1	2		1.51207678	-0.06903986
	72.9000	1	2		1.51107486	-0.06930865
	73.0000	1	2		1.51007520	-0.06957112
	73.1000	1	2		1.50908056	-0.06987958
	73.2000	1	2		1.50807383	-0.07025329
	73.3000	1	2		1.50707437	-0.07072502
	73.4000	1	2		1.50606989	-0.07084349
	73.5000	1	2		1.50506736	-0.07129601
	73.6000	1	2		1.50407384	-0.07153281
	73.7000	1	2		1.50308104	-0.07201574
	73.8000	1	2		1.50208200	-0.07224896
	73.9000	1	2		1.50106666	-0.07265864
	74.0000	1	2		1.50007191	-0.07299282
	74.1000	1	2		1.49907389	-0.07318105
	74.2000	1	2		1.49806644	-0.07355194
	74.3000	1	2		1.49707374	-0.07388914
	74.4000	1	2		1.49607490	-0.07438593
	74.5000	1	2		1.49506745	-0.07465757
	74.6000	1	2		1.49407117	-0.07500893
	74.7000	1	2		1.49307130	-0.07534840
	74.8000	1	2		1.49207369	-0.07580888
	74.9000	1	2		1.49107167	-0.07605978
	75.0000	1	2		1.49006780	-0.07638126
	75.1000	1	2		1.48907326	-0.07690968
	75.2000	1	2		1.48807063	-0.07722210
	75.3000	1	2		1.48706666	-0.07754476
	75.4000	1	2		1.48607345	-0.07782623
	75.5000	1	2		1.48507686	-0.07831754
	75.6000	1	2		1.48407853	-0.07858899
	75.7000	1	2		1.48307508	-0.07902588
	75.8000	1	2		1.48208269	-0.07938602
	75.9000	1	2		1.48108354	-0.07972592
	76.0000	1	2		1.48007957	-0.08001834
	76.1000	1	2		1.47908268	-0.08045997
	76.2000	1	2		1.47807267	-0.08076366
	76.3000	1	2		1.47707659	-0.08113391
	76.4000	1	2		1.47608174	-0.08152205
	76.5000	1	2		1.47507757	-0.08174576
	76.6000	1	2		1.47407955	-0.08227179
	76.7000	1	2		1.47307712	-0.08258270
	76.8000	1	2		1.47206670	-0.08293860
	76.9000	1	2		1.47107052	-0.08330492
	77.0000	1	2		1.47006645	-0.08382125
	77.1000	1	2		1.46907027	-0.08402780
	77.2000	1	2		1.46807050	-0.08451328
	77.3000	1	2		1.46707125	-0.08483354
	77.4000	1	2		1.46607876	-0.08526895
	77.5000	1	2		1.46508309	-0.08554718
	77.6000	1	2		1.46408148	-0.08587279
	77.7000	1	2		1.46307854	-0.08642444
	77.8000	1	2		1.46207714	-0.08666079
	77.9000	1	2		1.46107522	-0.08710142
	78.0000	1	2		1.46008211	-0.08727933
	78.1000	1	2		1.45907149	-0.08795861
	78.2000	1	2		1.45807541	-0.08820142
	78.3000	1	2		1.45707442	-0.08865491
	78.4000	1	2		1.45606912	-0.08906484
	78.5000	1	2		1.45507243	-0.08947436
	78.6000	1	2		1.45407215	-0.08980959
	78.7000	1	2		1.45308212	-0.09025311
	78.8000	1	2		1.45206944	-0.09056926
	78.9000	1	2		1.45107336	-0.09080828
	79.0000	1	2		1.45007708	-0.09124160
	79.1000	1	2		1.44908367	-0.09164494
	79.2000	1	2		1.44808564	-0.09208399
	79.3000	1	2		1.44707943	-0.09230961
	79.4000	1	2		1.44608027	-0.09290181
	79.5000	1	2		1.44507805	-0.09328756
	79.6000	1	2		1.44408146	-0.09362399
	79.7000	1	2		1.44307442	-0.09402833
	79.8000	1	2		1.44207691	-0.09455042
	79.9000	1	2		1.44107766	-0.09488163
	80.0000	1	2		1.44007574	-0.09525339
	80.1000	1	2		1.43908017	-0.09573027
	80.2000	1	2		1.43808031	-0.09609748
	80.3000	1	2		1.43707839	-0.09635128
	80.4000	1	2		1.43608006	-0.09687147
	80.5000	1	2		1.43507712	-0.09734612
	80.6000	1	2		1.43408637	-0.09769513
	80.7000	1	2		1.43307902	-0.09811648
	80.8000	1	2		1.43208509	-0.09864789
	80.9000	1	2		1.43108799	-0.09909083
	81.0000	1	2		1.43008167	-0.09938804
	81.1000	1	2		1.42908600	-0.09974172
	81.2000	1	2		1.42807456	-0.10017479
	81.3000	1	2		1.42707049	-0.10048627
	81.4000	1	2		1.42607349	-0.10101272
	81.5000	1	2		1.42507137	-0.10150217
	81.6000	1	2		1.42407345	-0.10180843
	81.7000	1	2		1.42307092	-0.10238986
	81.8000	1	2		1.42208293	-0.10274538
	81.9000	1	2		1.42107487	-0.10321054
	82.0000	1	2		1.42007930	-0.10365536
	82.1000	1	2		1.41907698	-0.10398858
	82.2000	1	2		1.41808223	-0.10447910
	82.3000	1	2		1.41708236	-0.10483438
	82.4000	1	2		1.41608997	-0.10541057
	82.5000	1	2		1.41507904	-0.10577506
	82.6000	1	2		1.41408911	-0.10621662
	82.7000	1	2		1.41308043	-0.10658452
	82.8000	1	2		1.41207790	-0.10696261
	82.9000	1	2		1.41108275	-0.10749454
	83.0000	1	2		1.41007181	-0.10787290
	83.1000	1	2		1.40907656	-0.10837683
	83.2000	1	2		1.40807290	-0.10884277
	83.3000	1	2		1.40707846	-0.10923712
	83.4000	1	2		1.40607511	-0.10974683
	83.5000	1	2		1.40507790	-0.11014233
	83.6000	1	2		1.40407250	-0.11056534
	83.7000	1	2		1.40308011	-0.11089370
	83.8000	1	2		1.40207697	-0.11157689
	83.9000	1	2		1.40108724	-0.11195658
	84.0000	1	2		1.40007641	-0.11244886
	84.1000	1	2		1.39908013	-0.11293986
	84.2000	1	2		1.39807596	-0.11343133
	84.3000	1	2		1.39707978	-0.11376248
	84.4000	1	2		1.39607715	-0.11425010
	84.5000	1	2		1.39507810	-0.11466356
	84.6000	1	2		1.39407413	-0.11525515
	84.7000	1	2		1.39307877	-0.11560321
	84.8000	1	2		1.39207665	-0.11626999
	84.9000	1	2		1.39107904	-0.11670384
	85.0000	1	2		1.39007948	-0.11718648
	85.1000	1	2		1.38908012	-0.11763028
	85.2000	1	2		1.38807790	-0.11821372
	85.3000	1	2		1.38708346	-0.11862976
	85.4000	1	2		1.38608072	-0.11891792
	85.5000	1	2		1.38508003	-0.11948914
	85.6000	1	2		1.38407853	-0.11991692
	85.7000	1	2		1.38308276	-0.12041442
	85.8000	1	2		1.38208033	-0.12081943
	85.9000	1	2		1.38108159	-0.12146815
	86.0000	1	2		1.38008479	-0.12185302
	86.1000	1	2		1.37908585	-0.12231539
	86.2000	1	2		1.37807768	-0.12273120
	86.3000	1	2		1.37708048	-0.12332750
	86.4000	1	2		1.37607958	-0.12358134
	86.5000	1	2		1.37508596	-0.12425281
	86.6000	1	2		1.37407759	-0.12479261
	86.7000	1	2		1.37308275	-0.12523861
	86.8000	1	2		1.37208749	-0.12569664
	86.9000	1	2		1.37108434	-0.12616670
	87.0000	1	2		1.37007935	-0.12665314
	87.1000	1	2		1.36908901	-0.12719089
	87.2000	1	2		1.36808412	-0.12760734
	87.3000	1	2		1.36708579	-0.12826541
	87.4000	1	2		1.36608500	-0.12855420
	87.5000	1	2		1.36509200	-0.12910331
	87.6000	1	2		1.36408598	-0.12954989
	87.7000	1	2		1.36308786	-0.13021731
	87.8000	1	2		1.36208912	-0.13060031
	87.9000	1	2		1.36109376	-0.13117336
	88.0000	1	2		1.36008457	-0.13167570
	88.1000	1	2		1.35908675	-0.13223843
	88.2000	1	2		1.35808401	-0.13271356
	88.3000	1	2		1.35708691	-0.13333151
	88.4000	1	2		1.35608704	-0.13382035
	88.5000	1	2		1.35509148	-0.13451055
	88.6000	1	2		1.35408464	-0.13484343
	88.7000	1	2		1.35308795	-0.13543534
	88.8000	1	2		1.35208450	-0.13575129
	88.9000	1	2		1.35109774	-0.13633925
	88.9850	1	2		1.35023576	-0.13692551
	89.0000	1	2		1.35009101	-0.13681575
	89.0010	1	2		1.35008199	-0.13682791
