# Supplementary material for: Hyaluronic Acid Enhances the Mechanical Properties of Tissue-Engineered Cartilage Constructs
Source: PLoS One. 2014 Dec 1;9(12):e113216. doi: 10.1371/journal.pone.0113216 (PMC4249877; doi:10.1371/journal.pone.0113216)
Supplement: Dataset S1 — Raw data from hydrogel constructs. Data on wet weight, dry weight, compressive modulus, DNA content, and GAG content are provided in a spreadsheet for all analysed hydrogel constructs. Additionally, raw data from mechanical compression tests (time, displacement, and load) are provided. (ZIP) [file pone.0113216.s004.zip › Data/Mechanical testing/Microtester/Day 1/G3 P2 M1 ramp.csv]

G3 P2 M1 10Dec2013
Notes	Time	Sequence	Block	Cycle	5800:Extension mm	5800:5N_Load_Cell N
Test Started : 12/10/2013 11:28:07 AM	4.0020	1	2		2.20056277	-0.00085259
	4.1000	1	2		2.19882489	-0.00085481
	4.2000	1	2		2.19794386	-0.00097627
	4.3000	1	2		2.19697206	-0.00089136
	4.4000	1	2		2.19598162	-0.00096446
	4.5000	1	2		2.19497396	-0.00089178
	4.6000	1	2		2.19398045	-0.00088002
	4.7000	1	2		2.19298181	-0.00098971
	4.8000	1	2		2.19196821	-0.00087682
	4.9000	1	2		2.19097838	-0.00097335
	5.0000	1	2		2.18997852	-0.00097680
	5.1000	1	2		2.18897721	-0.00101193
	5.2000	1	2		2.18797612	-0.00093366
	5.3000	1	2		2.18697830	-0.00088439
	5.4000	1	2		2.18597351	-0.00090565
	5.5000	1	2		2.18497385	-0.00091508
	5.6000	1	2		2.18397583	-0.00092976
	5.7000	1	2		2.18298149	-0.00085152
	5.8000	1	2		2.18198162	-0.00101916
	5.9000	1	2		2.18098831	-0.00087707
	6.0000	1	2		2.17997635	-0.00097685
	6.1000	1	2		2.17897403	-0.00095726
	6.2000	1	2		2.17797539	-0.00079316
	6.3000	1	2		2.17698331	-0.00087467
	6.4000	1	2		2.17597873	-0.00088274
	6.5000	1	2		2.17498111	-0.00094150
	6.6000	1	2		2.17397039	-0.00084835
	6.7000	1	2		2.17297380	-0.00091791
	6.8000	1	2		2.17196963	-0.00078605
	6.9000	1	2		2.17097447	-0.00089180
	7.0000	1	2		2.16997563	-0.00088421
	7.1000	1	2		2.16898006	-0.00085124
	7.2000	1	2		2.16797917	-0.00091455
	7.3000	1	2		2.16698033	-0.00091622
	7.4000	1	2		2.16597984	-0.00100122
	7.5000	1	2		2.16498059	-0.00077294
	7.6000	1	2		2.16398543	-0.00093792
	7.7000	1	2		2.16297983	-0.00082817
	7.8000	1	2		2.16197996	-0.00102237
	7.9000	1	2		2.16098931	-0.00079717
	8.0000	1	2		2.15997162	-0.00098554
	8.1000	1	2		2.15897421	-0.00098867
	8.2000	1	2		2.15797639	-0.00102359
	8.3000	1	2		2.15698185	-0.00088139
	8.4000	1	2		2.15598547	-0.00104973
	8.5000	1	2		2.15498048	-0.00088955
	8.6000	1	2		2.15398614	-0.00089171
	8.7000	1	2		2.15298299	-0.00096876
	8.8000	1	2		2.15198866	-0.00088661
	8.9000	1	2		2.15098428	-0.00104394
	9.0000	1	2		2.14998872	-0.00086536
	9.1000	1	2		2.14898024	-0.00098309
	9.2000	1	2		2.14798673	-0.00077989
	9.3000	1	2		2.14697907	-0.00077003
	9.4000	1	2		2.14597921	-0.00084457
	9.5000	1	2		2.14497463	-0.00090807
	9.6000	1	2		2.14398295	-0.00079302
	9.7000	1	2		2.14297858	-0.00087630
	9.8000	1	2		2.14198219	-0.00091818
	9.9000	1	2		2.14098704	-0.00083107
	10.0000	1	2		2.13998328	-0.00087976
	10.1000	1	2		2.13898075	-0.00078218
	10.2000	1	2		2.13798416	-0.00074825
	10.3000	1	2		2.13698449	-0.00075632
	10.3450	1	2		2.13653189	-0.00061537
	10.4000	1	2		2.13598647	-0.00096226
	10.5000	1	2		2.13498353	-0.00078284
	10.6000	1	2		2.13397505	-0.00084849
	10.7000	1	2		2.13298809	-0.00102860
	10.8000	1	2		2.13198003	-0.00091337
	10.9000	1	2		2.13098815	-0.00096735
	11.0000	1	2		2.12999074	-0.00089149
	11.1000	1	2		2.12898780	-0.00085501
	11.2000	1	2		2.12797605	-0.00095570
	11.3000	1	2		2.12698827	-0.00099625
	11.4000	1	2		2.12598492	-0.00102664
	11.5000	1	2		2.12498403	-0.00099987
	11.6000	1	2		2.12398723	-0.00087567
	11.7000	1	2		2.12298860	-0.00096990
	11.8000	1	2		2.12198750	-0.00080834
	11.9000	1	2		2.12098988	-0.00088264
	12.0000	1	2		2.11998715	-0.00082592
	12.1000	1	2		2.11898892	-0.00091781
	12.2000	1	2		2.11798905	-0.00086484
	12.3000	1	2		2.11699369	-0.00098300
	12.4000	1	2		2.11599198	-0.00085078
	12.5000	1	2		2.11499068	-0.00085434
	12.6000	1	2		2.11398261	-0.00091332
	12.7000	1	2		2.11298951	-0.00070923
	12.8000	1	2		2.11198226	-0.00080404
	12.9000	1	2		2.11099203	-0.00081219
	13.0000	1	2		2.10998642	-0.00094573
	13.1000	1	2		2.10899434	-0.00077763
	13.2000	1	2		2.10799427	-0.00088959
	13.3000	1	2		2.10699276	-0.00095616
	13.4000	1	2		2.10598674	-0.00086035
	13.5000	1	2		2.10498729	-0.00090092
	13.6000	1	2		2.10399746	-0.00087749
	13.7000	1	2		2.10299452	-0.00090132
	13.8000	1	2		2.10198809	-0.00076559
	13.9000	1	2		2.10099437	-0.00106631
	14.0000	1	2		2.09998897	-0.00090966
	14.1000	1	2		2.09899177	-0.00095509
	14.2000	1	2		2.09799231	-0.00097690
	14.3000	1	2		2.09699346	-0.00100489
	14.4000	1	2		2.09599606	-0.00099788
	14.5000	1	2		2.09499148	-0.00093044
	14.6000	1	2		2.09399181	-0.00086141
	14.7000	1	2		2.09298846	-0.00093977
	14.8000	1	2		2.09200539	-0.00093652
	14.9000	1	2		2.09099303	-0.00107745
	15.0000	1	2		2.08999603	-0.00105743
	15.1000	1	2		2.08899596	-0.00096939
	15.2000	1	2		2.08799814	-0.00096169
	15.3000	1	2		2.08698864	-0.00086446
	15.4000	1	2		2.08599779	-0.00093107
	15.5000	1	2		2.08497989	-0.00082422
	15.6000	1	2		2.08399149	-0.00095236
	15.7000	1	2		2.08298835	-0.00097910
	15.8000	1	2		2.08200077	-0.00102066
	15.9000	1	2		2.08100254	-0.00099625
	16.0000	1	2		2.07999510	-0.00097151
	16.1000	1	2		2.07899174	-0.00078395
	16.2000	1	2		2.07798675	-0.00091110
	16.3000	1	2		2.07698443	-0.00076017
	16.4000	1	2		2.07598251	-0.00084617
	16.5000	1	2		2.07498510	-0.00103624
	16.6000	1	2		2.07398667	-0.00088218
	16.7000	1	2		2.07298311	-0.00096315
	16.8000	1	2		2.07198468	-0.00104099
	16.9000	1	2		2.07098747	-0.00096602
	17.0000	1	2		2.06998310	-0.00092889
	17.1000	1	2		2.06898303	-0.00088143
	17.2000	1	2		2.06798910	-0.00087793
	17.3000	1	2		2.06698759	-0.00095808
	17.4000	1	2		2.06598629	-0.00088508
	17.5000	1	2		2.06499114	-0.00088265
	17.6000	1	2		2.06398860	-0.00097247
	17.7000	1	2		2.06299037	-0.00106606
	17.8000	1	2		2.06199133	-0.00095886
	17.9000	1	2		2.06098347	-0.00097230
	18.0000	1	2		2.05998339	-0.00088839
	18.1000	1	2		2.05898844	-0.00092336
	18.2000	1	2		2.05798182	-0.00089998
	18.3000	1	2		2.05698768	-0.00098544
	18.4000	1	2		2.05598003	-0.00086399
	18.5000	1	2		2.05499205	-0.00095584
	18.6000	1	2		2.05398070	-0.00095113
	18.7000	1	2		2.05299108	-0.00098462
	18.8000	1	2		2.05199490	-0.00096179
	18.9000	1	2		2.05099196	-0.00080035
	19.0000	1	2		2.04999906	-0.00096142
	19.1000	1	2		2.04899530	-0.00093696
	19.2000	1	2		2.04799133	-0.00101971
	19.3000	1	2		2.04699577	-0.00095311
	19.4000	1	2		2.04599139	-0.00085086
	19.5000	1	2		2.04499501	-0.00080470
	19.6000	1	2		2.04398735	-0.00095807
	19.7000	1	2		2.04298851	-0.00102924
	19.8000	1	2		2.04198147	-0.00107341
	19.9000	1	2		2.04098529	-0.00112450
	20.0000	1	2		2.03997969	-0.00097458
	20.1000	1	2		2.03899354	-0.00110407
	20.2000	1	2		2.03799081	-0.00097533
	20.3000	1	2		2.03699278	-0.00095463
	20.4000	1	2		2.03599087	-0.00091550
	20.5000	1	2		2.03499284	-0.00108731
	20.6000	1	2		2.03398847	-0.00104832
	20.7000	1	2		2.03299885	-0.00095601
	20.8000	1	2		2.03199631	-0.00104259
	20.9000	1	2		2.03099727	-0.00101825
	21.0000	1	2		2.02999023	-0.00097641
	21.1000	1	2		2.02898401	-0.00096745
	21.2000	1	2		2.02798516	-0.00118309
	21.3000	1	2		2.02698509	-0.00120463
	21.4000	1	2		2.02599014	-0.00101843
	21.5000	1	2		2.02499007	-0.00100230
	21.6000	1	2		2.02399819	-0.00103521
	21.7000	1	2		2.02298705	-0.00094256
	21.8000	1	2		2.02198780	-0.00099427
	21.9000	1	2		2.02099531	-0.00094917
	22.0000	1	2		2.01998929	-0.00099857
	22.1000	1	2		2.01899578	-0.00092550
	22.2000	1	2		2.01798935	-0.00089293
	22.3000	1	2		2.01699502	-0.00097307
	22.4000	1	2		2.01599351	-0.00090836
	22.5000	1	2		2.01500204	-0.00086655
	22.6000	1	2		2.01400730	-0.00097639
	22.7000	1	2		2.01301153	-0.00104760
	22.8000	1	2		2.01198912	-0.00093575
	22.9000	1	2		2.01099704	-0.00097451
	23.0000	1	2		2.01000311	-0.00106991
	23.1000	1	2		2.00900550	-0.00101191
	23.2000	1	2		2.00800481	-0.00107695
	23.3000	1	2		2.00700105	-0.00103486
	23.4000	1	2		2.00600589	-0.00111823
	23.5000	1	2		2.00500049	-0.00096005
	23.6000	1	2		2.00400268	-0.00106605
	23.7000	1	2		2.00299707	-0.00090204
	23.8000	1	2		2.00200028	-0.00105080
	23.9000	1	2		2.00100328	-0.00097134
	24.0000	1	2		2.00000320	-0.00110663
	24.1000	1	2		1.99899739	-0.00110367
	24.2000	1	2		1.99799322	-0.00115476
	24.3000	1	2		1.99699950	-0.00113696
	24.4000	1	2		1.99599226	-0.00104051
	24.5000	1	2		1.99499874	-0.00107476
	24.6000	1	2		1.99399867	-0.00098597
	24.7000	1	2		1.99300392	-0.00118669
	24.8000	1	2		1.99199811	-0.00098180
	24.9000	1	2		1.99098657	-0.00099318
	25.0000	1	2		1.98999244	-0.00102177
	25.1000	1	2		1.98900281	-0.00119751
	25.2000	1	2		1.98799352	-0.00108746
	25.3000	1	2		1.98699734	-0.00093765
	25.4000	1	2		1.98599604	-0.00110512
	25.5000	1	2		1.98493204	-0.00093651
	25.6000	1	2		1.98400020	-0.00108894
	25.7000	1	2		1.98299992	-0.00109997
	25.8000	1	2		1.98200353	-0.00106752
	25.9000	1	2		1.98100940	-0.00089142
	26.0000	1	2		1.98000277	-0.00102344
	26.1000	1	2		1.97900598	-0.00099975
	26.2000	1	2		1.97800037	-0.00097171
	26.3000	1	2		1.97701075	-0.00098843
	26.4000	1	2		1.97599920	-0.00110229
	26.5000	1	2		1.97500815	-0.00111219
	26.6000	1	2		1.97399865	-0.00097600
	26.7000	1	2		1.97300513	-0.00106032
	26.8000	1	2		1.97200588	-0.00101064
	26.9000	1	2		1.97100642	-0.00102686
	27.0000	1	2		1.96999815	-0.00109315
	27.1000	1	2		1.96901037	-0.00107257
	27.2000	1	2		1.96800313	-0.00103166
	27.3000	1	2		1.96701310	-0.00108961
	27.4000	1	2		1.96600155	-0.00108544
	27.5000	1	2		1.96501438	-0.00109088
	27.6000	1	2		1.96400878	-0.00107327
	27.7000	1	2		1.96301649	-0.00112882
	27.8000	1	2		1.96200331	-0.00112583
	27.9000	1	2		1.96100692	-0.00102636
	28.0000	1	2		1.96000459	-0.00120166
	28.1000	1	2		1.95901825	-0.00128730
	28.2000	1	2		1.95800896	-0.00129452
	28.3000	1	2		1.95700335	-0.00121980
	28.4000	1	2		1.95600594	-0.00124172
	28.5000	1	2		1.95501058	-0.00123570
	28.6000	1	2		1.95401030	-0.00107789
	28.7000	1	2		1.95300798	-0.00117376
	28.8000	1	2		1.95201282	-0.00107966
	28.9000	1	2		1.95100087	-0.00105984
	29.0000	1	2		1.95000714	-0.00109055
	29.1000	1	2		1.94901691	-0.00111426
	29.2000	1	2		1.94801458	-0.00112576
	29.3000	1	2		1.94700877	-0.00114020
	29.4000	1	2		1.94601259	-0.00110469
	29.5000	1	2		1.94500822	-0.00102208
	29.6000	1	2		1.94400937	-0.00109994
	29.7000	1	2		1.94300664	-0.00103200
	29.8000	1	2		1.94200738	-0.00115906
	29.9000	1	2		1.94099870	-0.00104431
	30.0000	1	2		1.94000314	-0.00115782
	30.1000	1	2		1.93900430	-0.00103861
	30.2000	1	2		1.93800484	-0.00098519
	30.3000	1	2		1.93700456	-0.00111873
	30.4000	1	2		1.93601186	-0.00113823
	30.5000	1	2		1.93500769	-0.00100667
	30.6000	1	2		1.93401766	-0.00114179
	30.7000	1	2		1.93301595	-0.00125611
	30.8000	1	2		1.93201239	-0.00102897
	30.9000	1	2		1.93101088	-0.00095498
	31.0000	1	2		1.93001655	-0.00114121
	31.1000	1	2		1.92902139	-0.00122963
	31.2000	1	2		1.92801312	-0.00115394
	31.3000	1	2		1.92701387	-0.00115538
	31.4000	1	2		1.92600560	-0.00117114
	31.5000	1	2		1.92499569	-0.00115982
	31.6000	1	2		1.92399480	-0.00115671
	31.7000	1	2		1.92299862	-0.00126080
	31.8000	1	2		1.92200736	-0.00121926
	31.9000	1	2		1.92100688	-0.00114826
	32.0000	1	2		1.92000414	-0.00123194
	32.1000	1	2		1.91900181	-0.00121818
	32.2000	1	2		1.91800809	-0.00116041
	32.3000	1	2		1.91700741	-0.00107263
	32.4000	1	2		1.91600446	-0.00120331
	32.5000	1	2		1.91501279	-0.00131791
	32.6000	1	2		1.91401292	-0.00118790
	32.7000	1	2		1.91301388	-0.00113997
	32.8000	1	2		1.91201544	-0.00129907
	32.9000	1	2		1.91101127	-0.00108359
	33.0000	1	2		1.91001612	-0.00115018
	33.1000	1	2		1.90902055	-0.00120050
	33.2000	1	2		1.90800552	-0.00115852
	33.3000	1	2		1.90700238	-0.00110297
	33.4000	1	2		1.90600476	-0.00109549
	33.5000	1	2		1.90500325	-0.00123752
	33.6000	1	2		1.90401998	-0.00120285
	33.7000	1	2		1.90301233	-0.00096455
	33.8000	1	2		1.90200693	-0.00123419
	33.9000	1	2		1.90100768	-0.00116957
	34.0000	1	2		1.90000617	-0.00116926
	34.1000	1	2		1.89900589	-0.00107770
	34.2000	1	2		1.89801893	-0.00128044
	34.3000	1	2		1.89702050	-0.00127972
	34.4000	1	2		1.89601223	-0.00114896
	34.5000	1	2		1.89501420	-0.00121726
	34.6000	1	2		1.89401475	-0.00141103
	34.7000	1	2		1.89301283	-0.00109727
	34.8000	1	2		1.89202300	-0.00131099
	34.9000	1	2		1.89101822	-0.00130601
	35.0000	1	2		1.89001937	-0.00135534
	35.1000	1	2		1.88901233	-0.00123096
	35.2000	1	2		1.88801431	-0.00147270
	35.3000	1	2		1.88700625	-0.00114685
	35.4000	1	2		1.88601355	-0.00112643
	35.5000	1	2		1.88501204	-0.00121456
	35.6000	1	2		1.88401074	-0.00128037
	35.7000	1	2		1.88300780	-0.00122545
	35.8000	1	2		1.88201654	-0.00125117
	35.9000	1	2		1.88101626	-0.00135554
	36.0000	1	2		1.88001578	-0.00119315
	36.1000	1	2		1.87900525	-0.00122084
	36.2000	1	2		1.87801338	-0.00130369
	36.3000	1	2		1.87701228	-0.00127516
	36.4000	1	2		1.87601323	-0.00123768
	36.5000	1	2		1.87501459	-0.00124801
	36.6000	1	2		1.87401452	-0.00131183
	36.7000	1	2		1.87300871	-0.00109877
	36.8000	1	2		1.87200372	-0.00124352
	36.9000	1	2		1.87100201	-0.00124170
	37.0000	1	2		1.87000398	-0.00126067
	37.1000	1	2		1.86900801	-0.00122939
	37.2000	1	2		1.86800835	-0.00136661
	37.3000	1	2		1.86700131	-0.00136256
	37.4000	1	2		1.86600308	-0.00126772
	37.5000	1	2		1.86500772	-0.00140184
	37.6000	1	2		1.86401277	-0.00124191
	37.7000	1	2		1.86300696	-0.00148110
	37.8000	1	2		1.86200484	-0.00123090
	37.9000	1	2		1.86100722	-0.00157108
	38.0000	1	2		1.86000572	-0.00132325
	38.1000	1	2		1.85900339	-0.00135317
	38.2000	1	2		1.85800782	-0.00130171
	38.3000	1	2		1.85701287	-0.00138689
	38.4000	1	2		1.85600604	-0.00130509
	38.5000	1	2		1.85501396	-0.00127743
	38.6000	1	2		1.85401245	-0.00129282
	38.7000	1	2		1.85301729	-0.00138302
	38.8000	1	2		1.85201394	-0.00128662
	38.9000	1	2		1.85101182	-0.00135622
	39.0000	1	2		1.85001318	-0.00126065
	39.1000	1	2		1.84901434	-0.00129277
	39.2000	1	2		1.84801939	-0.00133382
	39.3000	1	2		1.84700887	-0.00128521
	39.4000	1	2		1.84601330	-0.00138922
	39.5000	1	2		1.84501446	-0.00131989
	39.6000	1	2		1.84400906	-0.00136413
	39.7000	1	2		1.84301452	-0.00128479
	39.8000	1	2		1.84201608	-0.00139743
	39.9000	1	2		1.84101027	-0.00126198
	40.0000	1	2		1.84001286	-0.00131058
	40.1000	1	2		1.83901238	-0.00128811
	40.2000	1	2		1.83801456	-0.00131031
	40.3000	1	2		1.83701203	-0.00135990
	40.4000	1	2		1.83601196	-0.00138779
	40.5000	1	2		1.83502029	-0.00138316
	40.6000	1	2		1.83401653	-0.00145407
	40.7000	1	2		1.83302260	-0.00156042
	40.8000	1	2		1.83202068	-0.00136219
	40.9000	1	2		1.83102204	-0.00145486
	41.0000	1	2		1.83002054	-0.00134875
	41.1000	1	2		1.82902108	-0.00151246
	41.2000	1	2		1.82800912	-0.00140836
	41.3000	1	2		1.82701376	-0.00151211
	41.4000	1	2		1.82600611	-0.00145932
	41.5000	1	2		1.82501341	-0.00143813
	41.6000	1	2		1.82400514	-0.00148335
	41.7000	1	2		1.82300978	-0.00147555
	41.8000	1	2		1.82200664	-0.00142937
	41.9000	1	2		1.82101210	-0.00134704
	42.0000	1	2		1.82000915	-0.00149522
	42.1000	1	2		1.81901338	-0.00161484
	42.2000	1	2		1.81801044	-0.00156888
	42.3000	1	2		1.81702061	-0.00139835
	42.4000	1	2		1.81602034	-0.00155716
	42.5000	1	2		1.81501760	-0.00152200
	42.6000	1	2		1.81400933	-0.00134839
	42.7000	1	2		1.81301889	-0.00146631
	42.8000	1	2		1.81201677	-0.00144150
	42.9000	1	2		1.81101895	-0.00146667
	43.0000	1	2		1.81001703	-0.00142158
	43.1000	1	2		1.80901491	-0.00157715
	43.2000	1	2		1.80801791	-0.00156047
	43.3000	1	2		1.80701538	-0.00146522
	43.4000	1	2		1.80602002	-0.00159035
	43.5000	1	2		1.80501196	-0.00166320
	43.6000	1	2		1.80401680	-0.00164029
	43.7000	1	2		1.80301775	-0.00166498
	43.8000	1	2		1.80201829	-0.00166889
	43.9000	1	2		1.80102724	-0.00178925
	44.0000	1	2		1.80002102	-0.00165264
	44.1000	1	2		1.79902320	-0.00175616
	44.2000	1	2		1.79802497	-0.00173434
	44.3000	1	2		1.79703084	-0.00163479
	44.4000	1	2		1.79602872	-0.00176050
	44.5000	1	2		1.79501614	-0.00180801
	44.6000	1	2		1.79401853	-0.00171089
	44.7000	1	2		1.79301579	-0.00184438
	44.8000	1	2		1.79201429	-0.00191681
	44.9000	1	2		1.79101565	-0.00180462
	45.0000	1	2		1.79000697	-0.00173803
	45.1000	1	2		1.78901468	-0.00177637
	45.2000	1	2		1.78802137	-0.00179873
	45.3000	1	2		1.78701454	-0.00179263
	45.4000	1	2		1.78601836	-0.00186075
	45.5000	1	2		1.78501583	-0.00197724
	45.6000	1	2		1.78401493	-0.00187919
	45.7000	1	2		1.78301712	-0.00190949
	45.8000	1	2		1.78202237	-0.00187492
	45.9000	1	2		1.78103090	-0.00201054
	46.0000	1	2		1.78002386	-0.00180432
	46.1000	1	2		1.77901273	-0.00186437
	46.2000	1	2		1.77801532	-0.00201862
	46.3000	1	2		1.77701647	-0.00195708
	46.4000	1	2		1.77601066	-0.00196447
	46.5000	1	2		1.77501141	-0.00208723
	46.6000	1	2		1.77401503	-0.00202058
	46.7000	1	2		1.77301967	-0.00200198
	46.8000	1	2		1.77201734	-0.00202941
	46.9000	1	2		1.77101153	-0.00212634
	47.0000	1	2		1.77001392	-0.00216804
	47.1000	1	2		1.76901610	-0.00205549
	47.2000	1	2		1.76801705	-0.00221042
	47.3000	1	2		1.76702230	-0.00221016
	47.4000	1	2		1.76602202	-0.00212256
	47.5000	1	2		1.76501703	-0.00216869
	47.6000	1	2		1.76401430	-0.00232448
	47.7000	1	2		1.76301791	-0.00234461
	47.8000	1	2		1.76202030	-0.00226261
	47.9000	1	2		1.76102719	-0.00244752
	48.0000	1	2		1.76002097	-0.00244622
	48.1000	1	2		1.75901885	-0.00253390
	48.2000	1	2		1.75801325	-0.00245766
	48.3000	1	2		1.75702301	-0.00265287
	48.4000	1	2		1.75602109	-0.00251345
	48.5000	1	2		1.75502061	-0.00260740
	48.6000	1	2		1.75401336	-0.00265283
	48.7000	1	2		1.75302477	-0.00273947
	48.8000	1	2		1.75202572	-0.00277143
	48.9000	1	2		1.75102278	-0.00270098
	49.0000	1	2		1.75002680	-0.00272512
	49.1000	1	2		1.74901976	-0.00286974
	49.2000	1	2		1.74802645	-0.00283361
	49.3000	1	2		1.74702453	-0.00277002
	49.4000	1	2		1.74602405	-0.00279370
	49.5000	1	2		1.74502869	-0.00294217
	49.6000	1	2		1.74402227	-0.00301873
	49.7000	1	2		1.74302568	-0.00301430
	49.8000	1	2		1.74201761	-0.00307040
	49.9000	1	2		1.74102533	-0.00309813
	50.0000	1	2		1.74001911	-0.00310338
	50.1000	1	2		1.73902272	-0.00316538
	50.2000	1	2		1.73801384	-0.00317346
	50.3000	1	2		1.73702442	-0.00319667
	50.4000	1	2		1.73602086	-0.00323665
	50.5000	1	2		1.73502202	-0.00336336
	50.6000	1	2		1.73402502	-0.00355022
	50.7000	1	2		1.73301860	-0.00337267
	50.8000	1	2		1.73202303	-0.00359102
	50.9000	1	2		1.73102316	-0.00348947
	51.0000	1	2		1.73001899	-0.00358679
	51.1000	1	2		1.72902302	-0.00366676
	51.2000	1	2		1.72802151	-0.00375524
	51.3000	1	2		1.72702267	-0.00388278
	51.4000	1	2		1.72601747	-0.00402785
	51.5000	1	2		1.72502232	-0.00402993
	51.6000	1	2		1.72402532	-0.00409029
	51.7000	1	2		1.72302729	-0.00410576
	51.8000	1	2		1.72202169	-0.00412072
	51.9000	1	2		1.72102121	-0.00420062
	52.0000	1	2		1.72002380	-0.00428748
	52.1000	1	2		1.71902618	-0.00430373
	52.2000	1	2		1.71801966	-0.00439965
	52.3000	1	2		1.71702512	-0.00437810
	52.4000	1	2		1.71602678	-0.00450269
	52.5000	1	2		1.71503675	-0.00466241
	52.6000	1	2		1.71402643	-0.00463117
	52.7000	1	2		1.71303404	-0.00474275
	52.8000	1	2		1.71202229	-0.00469216
	52.9000	1	2		1.71103062	-0.00476265
	53.0000	1	2		1.71002420	-0.00507683
	53.1000	1	2		1.70902167	-0.00501418
	53.2000	1	2		1.70802620	-0.00519001
	53.3000	1	2		1.70702480	-0.00511606
	53.4000	1	2		1.70602411	-0.00537117
	53.5000	1	2		1.70502639	-0.00534106
	53.6000	1	2		1.70402253	-0.00540442
	53.7000	1	2		1.70302594	-0.00546855
	53.8000	1	2		1.70202679	-0.00558855
	53.9000	1	2		1.70103409	-0.00579356
	54.0000	1	2		1.70003095	-0.00599042
	54.1000	1	2		1.69902903	-0.00598642
	54.2000	1	2		1.69802722	-0.00607082
	54.3000	1	2		1.69703339	-0.00620538
	54.4000	1	2		1.69603137	-0.00637566
	54.5000	1	2		1.69503263	-0.00643854
	54.6000	1	2		1.69403266	-0.00660561
	54.7000	1	2		1.69303187	-0.00671733
	54.8000	1	2		1.69202248	-0.00695486
	54.9000	1	2		1.69102394	-0.00702019
	55.0000	1	2		1.69002745	-0.00704415
	55.1000	1	2		1.68902379	-0.00720456
	55.2000	1	2		1.68802608	-0.00731984
	55.3000	1	2		1.68703031	-0.00754156
	55.4000	1	2		1.68602388	-0.00750407
	55.5000	1	2		1.68503426	-0.00770689
	55.6000	1	2		1.68402845	-0.00797052
	55.7000	1	2		1.68302817	-0.00812740
	55.8000	1	2		1.68203189	-0.00821920
	55.9000	1	2		1.68103694	-0.00825725
	56.0000	1	2		1.68003113	-0.00857105
	56.1000	1	2		1.67903177	-0.00849063
	56.2000	1	2		1.67802760	-0.00873045
	56.3000	1	2		1.67702907	-0.00880609
	56.4000	1	2		1.67602285	-0.00907529
	56.5000	1	2		1.67502564	-0.00923497
	56.6000	1	2		1.67402301	-0.00935297
	56.7000	1	2		1.67302437	-0.00949861
	56.8000	1	2		1.67202286	-0.00947197
	56.9000	1	2		1.67103498	-0.00976319
	57.0000	1	2		1.67003450	-0.00985074
	57.1000	1	2		1.66903320	-0.01006905
	57.2000	1	2		1.66803651	-0.01025816
	57.3000	1	2		1.66704237	-0.01039330
	57.4000	1	2		1.66604445	-0.01052008
	57.5000	1	2		1.66504336	-0.01062319
	57.6000	1	2		1.66403673	-0.01093884
	57.7000	1	2		1.66303809	-0.01089321
	57.8000	1	2		1.66203873	-0.01117253
	57.9000	1	2		1.66105024	-0.01123727
	58.0000	1	2		1.65990100	-0.01147239
	58.1000	1	2		1.65906085	-0.01169952
	58.2000	1	2		1.65805606	-0.01167898
	58.3000	1	2		1.65705425	-0.01204392
	58.4000	1	2		1.65604895	-0.01206128
	58.5000	1	2		1.65504959	-0.01220415
	58.6000	1	2		1.65404993	-0.01257913
	58.7000	1	2		1.65305221	-0.01262710
	58.8000	1	2		1.65204559	-0.01289706
	58.9000	1	2		1.65105084	-0.01309544
	59.0000	1	2		1.65004964	-0.01320657
	59.1000	1	2		1.64905336	-0.01336669
	59.2000	1	2		1.64804775	-0.01352766
	59.3000	1	2		1.64704829	-0.01365493
	59.4000	1	2		1.64604863	-0.01383755
	59.5000	1	2		1.64505481	-0.01407303
	59.6000	1	2		1.64404972	-0.01412924
	59.7000	1	2		1.64304995	-0.01445100
	59.8000	1	2		1.64204547	-0.01458150
	59.9000	1	2		1.64105513	-0.01482746
	60.0000	1	2		1.64004502	-0.01493713
	60.1000	1	2		1.63905447	-0.01531721
	60.2000	1	2		1.63805071	-0.01532036
	60.3000	1	2		1.63705279	-0.01554225
	60.4000	1	2		1.63604534	-0.01570943
	60.5000	1	2		1.63504599	-0.01583769
	60.6000	1	2		1.63405186	-0.01604725
	60.7000	1	2		1.63305230	-0.01616211
	60.8000	1	2		1.63204751	-0.01648477
	60.9000	1	2		1.63104662	-0.01652972
	61.0000	1	2		1.63004552	-0.01660808
	61.1000	1	2		1.62905344	-0.01685138
	61.2000	1	2		1.62804650	-0.01709170
	61.3000	1	2		1.62704971	-0.01711308
	61.4000	1	2		1.62604513	-0.01747051
	61.5000	1	2		1.62504587	-0.01757165
	61.6000	1	2		1.62404047	-0.01788870
	61.7000	1	2		1.62305085	-0.01802944
	61.8000	1	2		1.62204340	-0.01832374
	61.9000	1	2		1.62105019	-0.01829396
	62.0000	1	2		1.62004766	-0.01856369
	62.1000	1	2		1.61904175	-0.01874812
	62.2000	1	2		1.61804413	-0.01881789
	62.3000	1	2		1.61704949	-0.01910147
	62.4000	1	2		1.61604645	-0.01921857
	62.5000	1	2		1.61505037	-0.01952774
	62.6000	1	2		1.61405060	-0.01963031
	62.7000	1	2		1.61305361	-0.01980543
	62.8000	1	2		1.61204288	-0.02004548
	62.9000	1	2		1.61104946	-0.02028418
	63.0000	1	2		1.61004365	-0.02056620
	63.1000	1	2		1.60904840	-0.02058856
	63.2000	1	2		1.60804587	-0.02076995
	63.3000	1	2		1.60704958	-0.02100151
	63.4000	1	2		1.60604890	-0.02136602
	63.5000	1	2		1.60504780	-0.02140184
	63.6000	1	2		1.60404250	-0.02172332
	63.7000	1	2		1.60304755	-0.02192570
	63.8000	1	2		1.60206018	-0.02207552
	63.9000	1	2		1.60105396	-0.02230610
	64.0000	1	2		1.60005143	-0.02235133
	64.1000	1	2		1.59905105	-0.02270040
	64.2000	1	2		1.59805180	-0.02280967
	64.3000	1	2		1.59705889	-0.02306276
	64.4000	1	2		1.59604950	-0.02317146
	64.5000	1	2		1.59505322	-0.02343598
	64.6000	1	2		1.59405058	-0.02361475
	64.7000	1	2		1.59305574	-0.02373236
	64.8000	1	2		1.59204532	-0.02400619
	64.9000	1	2		1.59105590	-0.02416254
	65.0000	1	2		1.59004589	-0.02435578
	65.1000	1	2		1.58905585	-0.02478624
	65.2000	1	2		1.58805056	-0.02490004
	65.3000	1	2		1.58705940	-0.02513790
	65.4000	1	2		1.58604846	-0.02515219
	65.5000	1	2		1.58506140	-0.02551114
	65.6000	1	2		1.58406143	-0.02571686
	65.7000	1	2		1.58306033	-0.02590246
	65.8000	1	2		1.58205842	-0.02605995
	65.9000	1	2		1.58106173	-0.02625319
	66.0000	1	2		1.58006268	-0.02658097
	66.1000	1	2		1.57905738	-0.02679131
	66.2000	1	2		1.57805772	-0.02717641
	66.3000	1	2		1.57706092	-0.02717280
	66.4000	1	2		1.57605153	-0.02754270
	66.5000	1	2		1.57505944	-0.02781298
	66.6000	1	2		1.57405138	-0.02799273
	66.7000	1	2		1.57305684	-0.02810840
	66.8000	1	2		1.57205841	-0.02826924
	66.9000	1	2		1.57105905	-0.02846324
	67.0000	1	2		1.57006174	-0.02869240
	67.1000	1	2		1.56906608	-0.02893542
	67.2000	1	2		1.56806303	-0.02915763
	67.3000	1	2		1.56706665	-0.02930853
	67.4000	1	2		1.56606637	-0.02973492
	67.5000	1	2		1.56506927	-0.02990337
	67.6000	1	2		1.56406008	-0.03004716
	67.7000	1	2		1.56305826	-0.03013042
	67.8000	1	2		1.56205870	-0.03046562
	67.9000	1	2		1.56106406	-0.03064397
	68.0000	1	2		1.56005712	-0.03081064
	68.1000	1	2		1.55906166	-0.03112291
	68.2000	1	2		1.55805380	-0.03130342
	68.3000	1	2		1.55705649	-0.03145254
	68.4000	1	2		1.55605560	-0.03156454
	68.5000	1	2		1.55506495	-0.03184084
	68.6000	1	2		1.55405341	-0.03207074
	68.7000	1	2		1.55306061	-0.03211971
	68.8000	1	2		1.55204968	-0.03264681
	68.9000	1	2		1.55105852	-0.03279127
	69.0000	1	2		1.55005978	-0.03304768
	69.1000	1	2		1.54906616	-0.03331058
	69.2000	1	2		1.54805492	-0.03356078
	69.3000	1	2		1.54706478	-0.03375582
	69.4000	1	2		1.54605498	-0.03394759
	69.5000	1	2		1.54507427	-0.03429439
	69.6000	1	2		1.54406569	-0.03438144
	69.7000	1	2		1.54306429	-0.03467422
	69.8000	1	2		1.54205950	-0.03503009
	69.9000	1	2		1.54106732	-0.03513775
	70.0000	1	2		1.54006612	-0.03553886
	70.1000	1	2		1.53906666	-0.03559598
	70.2000	1	2		1.53806730	-0.03597930
	70.3000	1	2		1.53707481	-0.03615059
	70.4000	1	2		1.53606951	-0.03644775
	70.5000	1	2		1.53506780	-0.03662474
	70.6000	1	2		1.53406886	-0.03695814
	70.7000	1	2		1.53308046	-0.03703332
	70.8000	1	2		1.53207506	-0.03733302
	70.9000	1	2		1.53107325	-0.03744744
	71.0000	1	2		1.53007072	-0.03765840
	71.1000	1	2		1.52907495	-0.03814571
	71.2000	1	2		1.52807969	-0.03825788
	71.3000	1	2		1.52707224	-0.03842793
	71.4000	1	2		1.52607401	-0.03851397
	71.5000	1	2		1.52507824	-0.03907804
	71.6000	1	2		1.52407530	-0.03916636
	71.7000	1	2		1.52307092	-0.03954556
	71.8000	1	2		1.52207208	-0.03960618
	71.9000	1	2		1.52107867	-0.03993153
	72.0000	1	2		1.52006640	-0.04023635
	72.1000	1	2		1.51907504	-0.04053300
	72.2000	1	2		1.51807363	-0.04076443
	72.3000	1	2		1.51707643	-0.04097746
	72.4000	1	2		1.51607779	-0.04131738
	72.5000	1	2		1.51508520	-0.04155634
	72.6000	1	2		1.51408082	-0.04172105
	72.7000	1	2		1.51308218	-0.04188427
	72.8000	1	2		1.51206818	-0.04220031
	72.9000	1	2		1.51107230	-0.04242172
	73.0000	1	2		1.51006957	-0.04266970
	73.1000	1	2		1.50907052	-0.04296176
	73.2000	1	2		1.50807147	-0.04310555
	73.3000	1	2		1.50706740	-0.04341653
	73.4000	1	2		1.50607409	-0.04358610
	73.5000	1	2		1.50507228	-0.04389928
	73.6000	1	2		1.50406616	-0.04408585
	73.7000	1	2		1.50307090	-0.04437242
	73.8000	1	2		1.50206929	-0.04469870
	73.9000	1	2		1.50106942	-0.04491243
	74.0000	1	2		1.50007130	-0.04521023
	74.1000	1	2		1.49906866	-0.04542197
	74.2000	1	2		1.49808109	-0.04564169
	74.3000	1	2		1.49706995	-0.04589644
	74.4000	1	2		1.49607521	-0.04614250
	74.5000	1	2		1.49507247	-0.04647668
	74.6000	1	2		1.49407598	-0.04673424
	74.7000	1	2		1.49307612	-0.04700698
	74.8000	1	2		1.49207594	-0.04721519
	74.9000	1	2		1.49106890	-0.04759258
	75.0000	1	2		1.49006770	-0.04792421
	75.1000	1	2		1.48907787	-0.04793384
	75.2000	1	2		1.48807544	-0.04848972
	75.3000	1	2		1.48707722	-0.04860859
	75.4000	1	2		1.48607643	-0.04879886
	75.5000	1	2		1.48507635	-0.04909120
	75.6000	1	2		1.48407792	-0.04948701
	75.7000	1	2		1.48307457	-0.04953898
	75.8000	1	2		1.48208331	-0.04991418
	75.9000	1	2		1.48108231	-0.05018136
	76.0000	1	2		1.48006738	-0.05040357
	76.1000	1	2		1.47906977	-0.05063046
	76.2000	1	2		1.47807431	-0.05097262
	76.3000	1	2		1.47707065	-0.05128738
	76.4000	1	2		1.47607088	-0.05151737
	76.5000	1	2		1.47507235	-0.05187328
	76.6000	1	2		1.47407279	-0.05207402
	76.7000	1	2		1.47307445	-0.05240273
	76.8000	1	2		1.47207623	-0.05255934
	76.9000	1	2		1.47107410	-0.05299120
	77.0000	1	2		1.47007506	-0.05325471
	77.1000	1	2		1.46907304	-0.05349876
	77.2000	1	2		1.46807245	-0.05382296
	77.3000	1	2		1.46707422	-0.05410951
	77.4000	1	2		1.46607825	-0.05439813
	77.5000	1	2		1.46508248	-0.05469903
	77.6000	1	2		1.46407185	-0.05506248
	77.7000	1	2		1.46307547	-0.05528071
	77.8000	1	2		1.46207509	-0.05554119
	77.9000	1	2		1.46107235	-0.05586393
	78.0000	1	2		1.46007607	-0.05610101
	78.1000	1	2		1.45907548	-0.05639207
	78.2000	1	2		1.45807254	-0.05673357
	78.3000	1	2		1.45707524	-0.05707710
	78.4000	1	2		1.45607537	-0.05714463
	78.5000	1	2		1.45507663	-0.05741084
	78.6000	1	2		1.45407891	-0.05774797
	78.7000	1	2		1.45307546	-0.05804874
	78.8000	1	2		1.45207754	-0.05840708
	78.9000	1	2		1.45107603	-0.05873824
	79.0000	1	2		1.45007739	-0.05906832
	79.1000	1	2		1.44907537	-0.05931640
	79.2000	1	2		1.44807622	-0.05950287
	79.3000	1	2		1.44707973	-0.05995361
	79.4000	1	2		1.44607013	-0.06004410
	79.5000	1	2		1.44507508	-0.06045579
	79.6000	1	2		1.44407060	-0.06068652
	79.7000	1	2		1.44307637	-0.06099847
	79.8000	1	2		1.44207271	-0.06128587
	79.9000	1	2		1.44108268	-0.06152554
	80.0000	1	2		1.44006939	-0.06187351
	80.1000	1	2		1.43908130	-0.06208760
	80.2000	1	2		1.43807303	-0.06252615
	80.3000	1	2		1.43707624	-0.06280742
	80.4000	1	2		1.43607391	-0.06327976
	80.5000	1	2		1.43507886	-0.06350722
	80.6000	1	2		1.43408452	-0.06389448
	80.7000	1	2		1.43307513	-0.06426935
	80.8000	1	2		1.43208970	-0.06451682
	80.9000	1	2		1.43108533	-0.06499910
	81.0000	1	2		1.43007368	-0.06515296
	81.1000	1	2		1.42907934	-0.06551898
	81.2000	1	2		1.42807599	-0.06585700
	81.3000	1	2		1.42708135	-0.06618878
	81.4000	1	2		1.42607308	-0.06646079
	81.5000	1	2		1.42507496	-0.06672212
	81.6000	1	2		1.42407468	-0.06711260
	81.7000	1	2		1.42307450	-0.06729668
	81.8000	1	2		1.42207463	-0.06758575
	81.9000	1	2		1.42107682	-0.06779209
	82.0000	1	2		1.42007756	-0.06808007
	82.1000	1	2		1.41907749	-0.06841010
	82.2000	1	2		1.41809504	-0.06873084
	82.3000	1	2		1.41708503	-0.06906805
	82.4000	1	2		1.41608608	-0.06918095
	82.5000	1	2		1.41507822	-0.06950708
	82.6000	1	2		1.41408235	-0.06988300
	82.7000	1	2		1.41308525	-0.07019922
	82.8000	1	2		1.41209183	-0.07062195
	82.9000	1	2		1.41107752	-0.07085638
	83.0000	1	2		1.41008595	-0.07130240
	83.1000	1	2		1.40908260	-0.07156650
	83.2000	1	2		1.40808437	-0.07197853
	83.3000	1	2		1.40707897	-0.07247076
	83.4000	1	2		1.40607921	-0.07260654
	83.5000	1	2		1.40507995	-0.07303497
	83.6000	1	2		1.40407302	-0.07331889
	83.7000	1	2		1.40307807	-0.07363042
	83.8000	1	2		1.40207799	-0.07406021
	83.9000	1	2		1.40107833	-0.07452076
	84.0000	1	2		1.40007611	-0.07485243
	84.1000	1	2		1.39907900	-0.07514548
	84.2000	1	2		1.39808190	-0.07552396
	84.3000	1	2		1.39708634	-0.07592469
	84.4000	1	2		1.39608165	-0.07611390
	84.5000	1	2		1.39508004	-0.07657009
	84.6000	1	2		1.39407516	-0.07678804
	84.7000	1	2		1.39308400	-0.07715242
	84.8000	1	2		1.39208454	-0.07751125
	84.9000	1	2		1.39107268	-0.07791444
	85.0000	1	2		1.39007446	-0.07825098
	85.1000	1	2		1.38908278	-0.07862203
	85.2000	1	2		1.38807831	-0.07893222
	85.3000	1	2		1.38707659	-0.07921330
	85.4000	1	2		1.38608257	-0.07944196
	85.5000	1	2		1.38507481	-0.07977618
	85.6000	1	2		1.38409184	-0.08013345
	85.7000	1	2		1.38307927	-0.08050253
	85.8000	1	2		1.38208924	-0.08074873
	85.9000	1	2		1.38109286	-0.08107639
	86.0000	1	2		1.38008879	-0.08158485
	86.1000	1	2		1.37909056	-0.08190379
	86.2000	1	2		1.37809274	-0.08225298
	86.3000	1	2		1.37708550	-0.08277008
	86.4000	1	2		1.37609106	-0.08315128
	86.5000	1	2		1.37508935	-0.08351252
	86.6000	1	2		1.37408589	-0.08393805
	86.7000	1	2		1.37308346	-0.08427853
	86.8000	1	2		1.37207673	-0.08469270
	86.9000	1	2		1.37107676	-0.08503913
	87.0000	1	2		1.37008161	-0.08547563
	87.1000	1	2		1.36908440	-0.08577519
	87.2000	1	2		1.36808392	-0.08615927
	87.3000	1	2		1.36708313	-0.08653275
	87.4000	1	2		1.36608459	-0.08701866
	87.5000	1	2		1.36508708	-0.08737656
	87.6000	1	2		1.36408568	-0.08780368
	87.7000	1	2		1.36308202	-0.08815447
	87.8000	1	2		1.36209342	-0.08834991
	87.9000	1	2		1.36108433	-0.08883483
	88.0000	1	2		1.36008282	-0.08912546
	88.1000	1	2		1.35908121	-0.08962484
	88.2000	1	2		1.35808503	-0.08992000
	88.3000	1	2		1.35708650	-0.09040254
	88.4000	1	2		1.35608059	-0.09071209
	88.5000	1	2		1.35508697	-0.09100449
	88.6000	1	2		1.35409038	-0.09140310
	88.7000	1	2		1.35308733	-0.09178468
	88.8000	1	2		1.35208716	-0.09193766
	88.9000	1	2		1.35109118	-0.09235950
	88.9880	1	2		1.35021476	-0.09304199
	89.0000	1	2		1.35009121	-0.09279715
	89.0010	1	2		1.35008066	-0.09276193
