# Supplementary material for: Hyaluronic Acid Enhances the Mechanical Properties of Tissue-Engineered Cartilage Constructs
Source: PLoS One. 2014 Dec 1;9(12):e113216. doi: 10.1371/journal.pone.0113216 (PMC4249877; doi:10.1371/journal.pone.0113216)
Supplement: Dataset S1 — Raw data from hydrogel constructs. Data on wet weight, dry weight, compressive modulus, DNA content, and GAG content are provided in a spreadsheet for all analysed hydrogel constructs. Additionally, raw data from mechanical compression tests (time, displacement, and load) are provided. (ZIP) [file pone.0113216.s004.zip › Data/Mechanical testing/Microtester/Day 1/G3 P2 M2 ramp.csv]

G3 P2 M2 10Dec2013
Notes	Time	Sequence	Block	Cycle	5800:Extension mm	5800:5N_Load_Cell N
Test Started : 12/10/2013 11:31:00 AM	4.0020	1	2		2.20084143	-0.00100394
	4.1000	1	2		2.19877879	-0.00103503
	4.2000	1	2		2.19790862	-0.00109838
	4.3000	1	2		2.19695792	-0.00113890
	4.3650	1	2		2.19631354	-0.00059002
	4.4000	1	2		2.19598797	-0.00088240
	4.5000	1	2		2.19497970	-0.00081867
	4.6000	1	2		2.19397942	-0.00087752
	4.7000	1	2		2.19298201	-0.00091313
	4.8000	1	2		2.19197846	-0.00080618
	4.9000	1	2		2.19097367	-0.00104857
	5.0000	1	2		2.18996991	-0.00098767
	5.1000	1	2		2.18897640	-0.00095255
	5.2000	1	2		2.18797571	-0.00094049
	5.3000	1	2		2.18696744	-0.00093958
	5.4000	1	2		2.18597392	-0.00099089
	5.5000	1	2		2.18497405	-0.00072444
	5.6000	1	2		2.18397644	-0.00099224
	5.7000	1	2		2.18297739	-0.00089238
	5.8000	1	2		2.18197527	-0.00087143
	5.9000	1	2		2.18097704	-0.00080202
	6.0000	1	2		2.17997554	-0.00090649
	6.1000	1	2		2.17898038	-0.00091679
	6.2000	1	2		2.17798440	-0.00080198
	6.3000	1	2		2.17697675	-0.00083650
	6.4000	1	2		2.17597647	-0.00087085
	6.5000	1	2		2.17497558	-0.00062916
	6.6000	1	2		2.17396875	-0.00074119
	6.7000	1	2		2.17297134	-0.00086108
	6.8000	1	2		2.17196799	-0.00091728
	6.9000	1	2		2.17097734	-0.00071688
	7.0000	1	2		2.16997829	-0.00079181
	7.1000	1	2		2.16898477	-0.00083720
	7.2000	1	2		2.16798839	-0.00098892
	7.3000	1	2		2.16697951	-0.00080660
	7.4000	1	2		2.16598742	-0.00104119
	7.5000	1	2		2.16497957	-0.00094610
	7.6000	1	2		2.16398216	-0.00088868
	7.7000	1	2		2.16297614	-0.00079251
	7.8000	1	2		2.16198324	-0.00098320
	7.9000	1	2		2.16097825	-0.00075393
	8.0000	1	2		2.15997633	-0.00085914
	8.1000	1	2		2.15897483	-0.00089066
	8.2000	1	2		2.15797639	-0.00091453
	8.3000	1	2		2.15697140	-0.00084938
	8.4000	1	2		2.15597645	-0.00088214
	8.5000	1	2		2.15497494	-0.00072656
	8.6000	1	2		2.15397385	-0.00073008
	8.7000	1	2		2.15297787	-0.00076609
	8.8000	1	2		2.15197227	-0.00080975
	8.9000	1	2		2.15097445	-0.00075229
	9.0000	1	2		2.14997356	-0.00090411
	9.1000	1	2		2.14898229	-0.00085891
	9.2000	1	2		2.14798345	-0.00068118
	9.3000	1	2		2.14698604	-0.00081382
	9.4000	1	2		2.14597982	-0.00086846
	9.5000	1	2		2.14498364	-0.00077626
	9.6000	1	2		2.14397578	-0.00081844
	9.7000	1	2		2.14297448	-0.00090823
	9.8000	1	2		2.14196662	-0.00077105
	9.9000	1	2		2.14097802	-0.00088987
	10.0000	1	2		2.13997631	-0.00090621
	10.1000	1	2		2.13897542	-0.00097036
	10.2000	1	2		2.13797309	-0.00078457
	10.3000	1	2		2.13697732	-0.00075200
	10.4000	1	2		2.13597213	-0.00070116
	10.5000	1	2		2.13498025	-0.00078586
	10.6000	1	2		2.13397669	-0.00078198
	10.7000	1	2		2.13298318	-0.00089833
	10.8000	1	2		2.13198208	-0.00083408
	10.9000	1	2		2.13098529	-0.00075836
	11.0000	1	2		2.12998071	-0.00080852
	11.1000	1	2		2.12898657	-0.00075948
	11.2000	1	2		2.12798158	-0.00082294
	11.3000	1	2		2.12698192	-0.00071605
	11.4000	1	2		2.12598410	-0.00073836
	11.5000	1	2		2.12498239	-0.00084328
	11.6000	1	2		2.12398293	-0.00080575
	11.7000	1	2		2.12297856	-0.00082701
	11.8000	1	2		2.12197910	-0.00094022
	11.9000	1	2		2.12098558	-0.00068480
	12.0000	1	2		2.11997731	-0.00079314
	12.1000	1	2		2.11898072	-0.00076570
	12.2000	1	2		2.11797512	-0.00089130
	12.3000	1	2		2.11699451	-0.00080594
	12.4000	1	2		2.11598665	-0.00079409
	12.5000	1	2		2.11499170	-0.00082810
	12.6000	1	2		2.11398589	-0.00080413
	12.7000	1	2		2.11299053	-0.00080151
	12.8000	1	2		2.11198165	-0.00072867
	12.9000	1	2		2.11098649	-0.00082141
	13.0000	1	2		2.10998335	-0.00078283
	13.1000	1	2		2.10898901	-0.00100245
	13.2000	1	2		2.10798750	-0.00090635
	13.3000	1	2		2.10698600	-0.00089360
	13.4000	1	2		2.10597384	-0.00087409
	13.5000	1	2		2.10499323	-0.00078228
	13.6000	1	2		2.10398578	-0.00091968
	13.7000	1	2		2.10299554	-0.00075060
	13.8000	1	2		2.10198809	-0.00085436
	13.9000	1	2		2.10099068	-0.00095947
	14.0000	1	2		2.09998897	-0.00103559
	14.1000	1	2		2.09899832	-0.00094792
	14.2000	1	2		2.09799067	-0.00101462
	14.3000	1	2		2.09700043	-0.00073603
	14.4000	1	2		2.09599544	-0.00099537
	14.5000	1	2		2.09499926	-0.00084331
	14.6000	1	2		2.09399263	-0.00078929
	14.7000	1	2		2.09299871	-0.00074366
	14.8000	1	2		2.09199453	-0.00117897
	14.9000	1	2		2.09099528	-0.00084232
	15.0000	1	2		2.08998865	-0.00080702
	15.1000	1	2		2.08899145	-0.00094432
	15.2000	1	2		2.08799752	-0.00085430
	15.3000	1	2		2.08699233	-0.00079546
	15.4000	1	2		2.08599389	-0.00087106
	15.5000	1	2		2.08499894	-0.00088062
	15.6000	1	2		2.08399539	-0.00089487
	15.7000	1	2		2.08299654	-0.00075936
	15.8000	1	2		2.08199114	-0.00088547
	15.9000	1	2		2.08099619	-0.00080931
	16.0000	1	2		2.07999878	-0.00077270
	16.1000	1	2		2.07899707	-0.00096560
	16.2000	1	2		2.07799167	-0.00084976
	16.3000	1	2		2.07699406	-0.00075864
	16.4000	1	2		2.07599173	-0.00082239
	16.5000	1	2		2.07498387	-0.00094142
	16.6000	1	2		2.07398872	-0.00095513
	16.7000	1	2		2.07299008	-0.00075985
	16.8000	1	2		2.07199287	-0.00087476
	16.9000	1	2		2.07098809	-0.00095013
	17.0000	1	2		2.06999765	-0.00086715
	17.1000	1	2		2.06898589	-0.00083993
	17.2000	1	2		2.06798623	-0.00103752
	17.3000	1	2		2.06698739	-0.00084868
	17.4000	1	2		2.06598916	-0.00108296
	17.5000	1	2		2.06499318	-0.00081196
	17.6000	1	2		2.06399147	-0.00107007
	17.7000	1	2		2.06299857	-0.00086598
	17.8000	1	2		2.06200075	-0.00096021
	17.9000	1	2		2.06099802	-0.00085736
	18.0000	1	2		2.05999528	-0.00096233
	18.1000	1	2		2.05899930	-0.00090661
	18.2000	1	2		2.05799390	-0.00078682
	18.3000	1	2		2.05699506	-0.00088430
	18.4000	1	2		2.05599376	-0.00073152
	18.5000	1	2		2.05498733	-0.00083227
	18.6000	1	2		2.05398890	-0.00076147
	18.7000	1	2		2.05299047	-0.00086498
	18.8000	1	2		2.05199777	-0.00091104
	18.9000	1	2		2.05099339	-0.00085719
	19.0000	1	2		2.04998574	-0.00091965
	19.1000	1	2		2.04899202	-0.00077908
	19.2000	1	2		2.04799686	-0.00077506
	19.3000	1	2		2.04699146	-0.00078825
	19.4000	1	2		2.04599733	-0.00071319
	19.5000	1	2		2.04499337	-0.00077470
	19.6000	1	2		2.04399206	-0.00087006
	19.7000	1	2		2.04298810	-0.00078592
	19.8000	1	2		2.04199766	-0.00091150
	19.9000	1	2		2.04099328	-0.00084383
	20.0000	1	2		2.03999259	-0.00091526
	20.1000	1	2		2.03899314	-0.00090157
	20.2000	1	2		2.03798937	-0.00090456
	20.3000	1	2		2.03699729	-0.00084771
	20.4000	1	2		2.03598902	-0.00091955
	20.5000	1	2		2.03499039	-0.00090280
	20.6000	1	2		2.03398785	-0.00092744
	20.7000	1	2		2.03299680	-0.00080586
	20.8000	1	2		2.03199672	-0.00108224
	20.9000	1	2		2.03098927	-0.00092241
	21.0000	1	2		2.03000068	-0.00103043
	21.1000	1	2		2.02899876	-0.00098951
	21.2000	1	2		2.02798721	-0.00085746
	21.3000	1	2		2.02699267	-0.00094513
	21.4000	1	2		2.02598850	-0.00088448
	21.5000	1	2		2.02499560	-0.00090399
	21.6000	1	2		2.02399676	-0.00092980
	21.7000	1	2		2.02299054	-0.00103644
	21.8000	1	2		2.02199620	-0.00093034
	21.9000	1	2		2.02099592	-0.00096914
	22.0000	1	2		2.01998806	-0.00107342
	22.1000	1	2		2.01899721	-0.00110300
	22.2000	1	2		2.01799345	-0.00085875
	22.3000	1	2		2.01699973	-0.00083901
	22.4000	1	2		2.01600498	-0.00113764
	22.5000	1	2		2.01499815	-0.00085479
	22.6000	1	2		2.01399623	-0.00095811
	22.7000	1	2		2.01300231	-0.00102693
	22.8000	1	2		2.01199137	-0.00099531
	22.9000	1	2		2.01099499	-0.00108005
	23.0000	1	2		2.00999287	-0.00099032
	23.1000	1	2		2.00899915	-0.00113690
	23.2000	1	2		2.00799805	-0.00081355
	23.3000	1	2		2.00699777	-0.00096255
	23.4000	1	2		2.00599790	-0.00100071
	23.5000	1	2		2.00499619	-0.00100863
	23.6000	1	2		2.00400411	-0.00103591
	23.7000	1	2		2.00300383	-0.00096746
	23.8000	1	2		2.00199946	-0.00099497
	23.9000	1	2		2.00100287	-0.00085815
	24.0000	1	2		1.99999829	-0.00092154
	24.1000	1	2		1.99901276	-0.00092082
	24.2000	1	2		1.99800121	-0.00093381
	24.3000	1	2		1.99700585	-0.00088413
	24.4000	1	2		1.99600107	-0.00083344
	24.5000	1	2		1.99500284	-0.00084237
	24.6000	1	2		1.99400092	-0.00096843
	24.7000	1	2		1.99300536	-0.00082732
	24.8000	1	2		1.99200406	-0.00099507
	24.9000	1	2		1.99100603	-0.00099124
	25.0000	1	2		1.99000186	-0.00090297
	25.1000	1	2		1.98900835	-0.00094952
	25.2000	1	2		1.98800151	-0.00097322
	25.3000	1	2		1.98700717	-0.00109657
	25.4000	1	2		1.98600300	-0.00088810
	25.5000	1	2		1.98499842	-0.00117923
	25.6000	1	2		1.98400081	-0.00106557
	25.7000	1	2		1.98300750	-0.00104703
	25.8000	1	2		1.98200456	-0.00085893
	25.9000	1	2		1.98100530	-0.00102927
	26.0000	1	2		1.98000605	-0.00097124
	26.1000	1	2		1.97899737	-0.00101820
	26.2000	1	2		1.97799443	-0.00095551
	26.3000	1	2		1.97700214	-0.00098724
	26.4000	1	2		1.97599531	-0.00102428
	26.5000	1	2		1.97499462	-0.00096301
	26.6000	1	2		1.97399803	-0.00112232
	26.7000	1	2		1.97300329	-0.00092191
	26.8000	1	2		1.97199563	-0.00109610
	26.9000	1	2		1.97100232	-0.00101283
	27.0000	1	2		1.96999139	-0.00105080
	27.1000	1	2		1.96899501	-0.00100812
	27.2000	1	2		1.96799227	-0.00102893
	27.3000	1	2		1.96699629	-0.00099739
	27.4000	1	2		1.96599561	-0.00105014
	27.5000	1	2		1.96500885	-0.00098856
	27.6000	1	2		1.96399300	-0.00091541
	27.7000	1	2		1.96299723	-0.00106199
	27.8000	1	2		1.96199839	-0.00088925
	27.9000	1	2		1.96100241	-0.00099759
	28.0000	1	2		1.95999537	-0.00087497
	28.1000	1	2		1.95899612	-0.00101803
	28.2000	1	2		1.95799502	-0.00093322
	28.3000	1	2		1.95700417	-0.00108988
	28.4000	1	2		1.95600103	-0.00095238
	28.5000	1	2		1.95500566	-0.00093102
	28.6000	1	2		1.95400026	-0.00092534
	28.7000	1	2		1.95300839	-0.00090269
	28.8000	1	2		1.95199561	-0.00109086
	28.9000	1	2		1.95100496	-0.00112467
	29.0000	1	2		1.95000182	-0.00120404
	29.1000	1	2		1.94900728	-0.00126513
	29.2000	1	2		1.94800495	-0.00119038
	29.3000	1	2		1.94700611	-0.00099550
	29.4000	1	2		1.94599599	-0.00099089
	29.5000	1	2		1.94500391	-0.00099459
	29.6000	1	2		1.94399974	-0.00097305
	29.7000	1	2		1.94299987	-0.00111373
	29.8000	1	2		1.94199550	-0.00117418
	29.9000	1	2		1.94100403	-0.00111040
	30.0000	1	2		1.93999904	-0.00106550
	30.1000	1	2		1.93900839	-0.00117850
	30.2000	1	2		1.93800340	-0.00099829
	30.3000	1	2		1.93700948	-0.00112968
	30.4000	1	2		1.93600551	-0.00118690
	30.5000	1	2		1.93501425	-0.00114284
	30.6000	1	2		1.93400434	-0.00101844
	30.7000	1	2		1.93300857	-0.00107223
	30.8000	1	2		1.93200973	-0.00088744
	30.9000	1	2		1.93101519	-0.00091544
	31.0000	1	2		1.93000774	-0.00089401
	31.1000	1	2		1.92901094	-0.00105134
	31.2000	1	2		1.92800534	-0.00106153
	31.3000	1	2		1.92700076	-0.00083810
	31.4000	1	2		1.92600007	-0.00104119
	31.5000	1	2		1.92499918	-0.00100548
	31.6000	1	2		1.92399890	-0.00099263
	31.7000	1	2		1.92300395	-0.00088180
	31.8000	1	2		1.92199998	-0.00102311
	31.9000	1	2		1.92100380	-0.00098140
	32.0000	1	2		1.92000619	-0.00103865
	32.1000	1	2		1.91900120	-0.00109122
	32.2000	1	2		1.91799723	-0.00098205
	32.3000	1	2		1.91699778	-0.00105779
	32.4000	1	2		1.91600959	-0.00121568
	32.5000	1	2		1.91501566	-0.00119351
	32.6000	1	2		1.91400678	-0.00119923
	32.7000	1	2		1.91300568	-0.00115699
	32.8000	1	2		1.91200602	-0.00117182
	32.9000	1	2		1.91099898	-0.00124975
	33.0000	1	2		1.91000813	-0.00126721
	33.1000	1	2		1.90901543	-0.00122099
	33.2000	1	2		1.90800962	-0.00118276
	33.3000	1	2		1.90700647	-0.00132757
	33.4000	1	2		1.90601070	-0.00116883
	33.5000	1	2		1.90501206	-0.00125072
	33.6000	1	2		1.90400113	-0.00117605
	33.7000	1	2		1.90299881	-0.00125630
	33.8000	1	2		1.90199955	-0.00123071
	33.9000	1	2		1.90101013	-0.00119157
	34.0000	1	2		1.90001088	-0.00128425
	34.1000	1	2		1.89901450	-0.00117846
	34.2000	1	2		1.89801791	-0.00113819
	34.3000	1	2		1.89702173	-0.00115681
	34.4000	1	2		1.89601038	-0.00112364
	34.5000	1	2		1.89501031	-0.00110964
	34.6000	1	2		1.89400594	-0.00104434
	34.7000	1	2		1.89301181	-0.00113637
	34.8000	1	2		1.89201235	-0.00123418
	34.9000	1	2		1.89101064	-0.00107985
	35.0000	1	2		1.89000646	-0.00101006
	35.1000	1	2		1.88901172	-0.00109700
	35.2000	1	2		1.88799935	-0.00118849
	35.3000	1	2		1.88700092	-0.00099053
	35.4000	1	2		1.88600761	-0.00109374
	35.5000	1	2		1.88500938	-0.00117345
	35.6000	1	2		1.88401054	-0.00114318
	35.7000	1	2		1.88301292	-0.00119620
	35.8000	1	2		1.88200896	-0.00119121
	35.9000	1	2		1.88102384	-0.00110153
	36.0000	1	2		1.88001004	-0.00100305
	36.1000	1	2		1.87901222	-0.00127469
	36.2000	1	2		1.87800866	-0.00117618
	36.3000	1	2		1.87700654	-0.00116227
	36.4000	1	2		1.87600975	-0.00111070
	36.5000	1	2		1.87501808	-0.00134675
	36.6000	1	2		1.87401370	-0.00118779
	36.7000	1	2		1.87301342	-0.00120801
	36.8000	1	2		1.87201048	-0.00123270
	36.9000	1	2		1.87101963	-0.00125994
	37.0000	1	2		1.87001320	-0.00101835
	37.1000	1	2		1.86902420	-0.00112179
	37.2000	1	2		1.86801429	-0.00131947
	37.3000	1	2		1.86702077	-0.00114129
	37.4000	1	2		1.86601640	-0.00119782
	37.5000	1	2		1.86502390	-0.00121462
	37.6000	1	2		1.86401748	-0.00125924
	37.7000	1	2		1.86302028	-0.00125999
	37.8000	1	2		1.86201119	-0.00129140
	37.9000	1	2		1.86101460	-0.00116942
	38.0000	1	2		1.86001022	-0.00112710
	38.1000	1	2		1.85901876	-0.00120072
	38.2000	1	2		1.85800680	-0.00115587
	38.3000	1	2		1.85701636	-0.00124115
	38.4000	1	2		1.85601751	-0.00133972
	38.5000	1	2		1.85501621	-0.00117995
	38.6000	1	2		1.85401655	-0.00118024
	38.7000	1	2		1.85301545	-0.00119339
	38.8000	1	2		1.85201784	-0.00124746
	38.9000	1	2		1.85101920	-0.00126872
	39.0000	1	2		1.85001687	-0.00134060
	39.1000	1	2		1.84902253	-0.00137754
	39.2000	1	2		1.84801816	-0.00119186
	39.3000	1	2		1.84702485	-0.00119941
	39.4000	1	2		1.84601842	-0.00139290
	39.5000	1	2		1.84502101	-0.00132235
	39.6000	1	2		1.84401746	-0.00117376
	39.7000	1	2		1.84302415	-0.00122093
	39.8000	1	2		1.84201875	-0.00129637
	39.9000	1	2		1.84101335	-0.00124038
	40.0000	1	2		1.84002249	-0.00126723
	40.1000	1	2		1.83901976	-0.00146126
	40.2000	1	2		1.83801907	-0.00122478
	40.3000	1	2		1.83701736	-0.00133230
	40.4000	1	2		1.83602036	-0.00141951
	40.5000	1	2		1.83501762	-0.00138487
	40.6000	1	2		1.83401816	-0.00129564
	40.7000	1	2		1.83302157	-0.00129516
	40.8000	1	2		1.83202499	-0.00132223
	40.9000	1	2		1.83102000	-0.00131554
	41.0000	1	2		1.83001316	-0.00132220
	41.1000	1	2		1.82902046	-0.00129205
	41.2000	1	2		1.82802142	-0.00132805
	41.3000	1	2		1.82701622	-0.00127305
	41.4000	1	2		1.82602270	-0.00124326
	41.5000	1	2		1.82501833	-0.00139078
	41.6000	1	2		1.82402071	-0.00129876
	41.7000	1	2		1.82301675	-0.00127552
	41.8000	1	2		1.82201381	-0.00129745
	41.9000	1	2		1.82101312	-0.00132081
	42.0000	1	2		1.82001592	-0.00119444
	42.1000	1	2		1.81901113	-0.00119884
	42.2000	1	2		1.81800983	-0.00120878
	42.3000	1	2		1.81701488	-0.00129532
	42.4000	1	2		1.81601112	-0.00114693
	42.5000	1	2		1.81501309	-0.00134422
	42.6000	1	2		1.81401876	-0.00131251
	42.7000	1	2		1.81302401	-0.00126173
	42.8000	1	2		1.81203009	-0.00129610
	42.9000	1	2		1.81102428	-0.00121655
	43.0000	1	2		1.81001539	-0.00133948
	43.1000	1	2		1.80901573	-0.00131582
	43.2000	1	2		1.80802324	-0.00140011
	43.3000	1	2		1.80701026	-0.00117933
	43.4000	1	2		1.80601899	-0.00151654
	43.5000	1	2		1.80501974	-0.00123374
	43.6000	1	2		1.80402172	-0.00128855
	43.7000	1	2		1.80302042	-0.00112394
	43.8000	1	2		1.80202567	-0.00144428
	43.9000	1	2		1.80101515	-0.00131083
	44.0000	1	2		1.80001856	-0.00137777
	44.1000	1	2		1.79902258	-0.00144384
	44.2000	1	2		1.79802866	-0.00148531
	44.3000	1	2		1.79702920	-0.00146098
	44.4000	1	2		1.79603056	-0.00134303
	44.5000	1	2		1.79502455	-0.00138627
	44.6000	1	2		1.79401894	-0.00122087
	44.7000	1	2		1.79301907	-0.00133266
	44.8000	1	2		1.79201695	-0.00146436
	44.9000	1	2		1.79101831	-0.00130516
	45.0000	1	2		1.79001783	-0.00133743
	45.1000	1	2		1.78901550	-0.00136556
	45.2000	1	2		1.78801564	-0.00140293
	45.3000	1	2		1.78701946	-0.00130082
	45.4000	1	2		1.78601651	-0.00138203
	45.5000	1	2		1.78501644	-0.00139622
	45.6000	1	2		1.78401985	-0.00140119
	45.7000	1	2		1.78302388	-0.00129139
	45.8000	1	2		1.78202585	-0.00149461
	45.9000	1	2		1.78102353	-0.00135456
	46.0000	1	2		1.78001690	-0.00137510
	46.1000	1	2		1.77901846	-0.00136593
	46.2000	1	2		1.77802577	-0.00146883
	46.3000	1	2		1.77702426	-0.00126069
	46.4000	1	2		1.77602234	-0.00140910
	46.5000	1	2		1.77501715	-0.00140401
	46.6000	1	2		1.77401052	-0.00137448
	46.7000	1	2		1.77301577	-0.00112448
	46.8000	1	2		1.77202574	-0.00131684
	46.9000	1	2		1.77101358	-0.00129815
	47.0000	1	2		1.77002416	-0.00142931
	47.1000	1	2		1.76902265	-0.00137960
	47.2000	1	2		1.76801848	-0.00152608
	47.3000	1	2		1.76702783	-0.00152489
	47.4000	1	2		1.76601834	-0.00143772
	47.5000	1	2		1.76502502	-0.00163154
	47.6000	1	2		1.76402065	-0.00149932
	47.7000	1	2		1.76302037	-0.00134194
	47.8000	1	2		1.76201989	-0.00130230
	47.9000	1	2		1.76102248	-0.00145135
	48.0000	1	2		1.76002855	-0.00131140
	48.1000	1	2		1.75901516	-0.00138341
	48.2000	1	2		1.75802431	-0.00162885
	48.3000	1	2		1.75701399	-0.00150957
	48.4000	1	2		1.75601843	-0.00144767
	48.5000	1	2		1.75502225	-0.00155398
	48.6000	1	2		1.75402136	-0.00185078
	48.7000	1	2		1.75302825	-0.00161103
	48.8000	1	2		1.75202879	-0.00155462
	48.9000	1	2		1.75102933	-0.00167222
	49.0000	1	2		1.75003069	-0.00168796
	49.1000	1	2		1.74903247	-0.00160872
	49.2000	1	2		1.74802563	-0.00170713
	49.3000	1	2		1.74703252	-0.00167252
	49.4000	1	2		1.74603430	-0.00165285
	49.5000	1	2		1.74503033	-0.00180850
	49.6000	1	2		1.74403169	-0.00184970
	49.7000	1	2		1.74302691	-0.00177266
	49.8000	1	2		1.74202478	-0.00181002
	49.9000	1	2		1.74103721	-0.00180906
	50.0000	1	2		1.74003386	-0.00172605
	50.1000	1	2		1.73902866	-0.00176213
	50.2000	1	2		1.73802572	-0.00188666
	50.3000	1	2		1.73703200	-0.00184010
	50.4000	1	2		1.73603357	-0.00177562
	50.5000	1	2		1.73502284	-0.00196370
	50.6000	1	2		1.73402769	-0.00191586
	50.7000	1	2		1.73302720	-0.00180776
	50.8000	1	2		1.73202262	-0.00205810
	50.9000	1	2		1.73102870	-0.00217337
	51.0000	1	2		1.73002862	-0.00208395
	51.1000	1	2		1.72902671	-0.00202099
	51.2000	1	2		1.72802356	-0.00224377
	51.3000	1	2		1.72702287	-0.00218371
	51.4000	1	2		1.72602587	-0.00211721
	51.5000	1	2		1.72503605	-0.00220446
	51.6000	1	2		1.72403044	-0.00224672
	51.7000	1	2		1.72303180	-0.00225774
	51.8000	1	2		1.72202948	-0.00228471
	51.9000	1	2		1.72103862	-0.00245471
	52.0000	1	2		1.72003589	-0.00235504
	52.1000	1	2		1.71903971	-0.00237720
	52.2000	1	2		1.71803308	-0.00240917
	52.3000	1	2		1.71703239	-0.00234115
	52.4000	1	2		1.71603498	-0.00244378
	52.5000	1	2		1.71503358	-0.00257705
	52.6000	1	2		1.71403186	-0.00254758
	52.7000	1	2		1.71303753	-0.00256025
	52.8000	1	2		1.71203623	-0.00257558
	52.9000	1	2		1.71103083	-0.00260828
	53.0000	1	2		1.71002707	-0.00261455
	53.1000	1	2		1.70903457	-0.00278143
	53.2000	1	2		1.70803348	-0.00273436
	53.3000	1	2		1.70703084	-0.00279893
	53.4000	1	2		1.70602934	-0.00276264
	53.5000	1	2		1.70502219	-0.00293969
	53.6000	1	2		1.70402827	-0.00291700
	53.7000	1	2		1.70302697	-0.00300401
	53.8000	1	2		1.70202607	-0.00299508
	53.9000	1	2		1.70103174	-0.00302757
	54.0000	1	2		1.70003423	-0.00312384
	54.1000	1	2		1.69903118	-0.00314565
	54.2000	1	2		1.69803162	-0.00320924
	54.3000	1	2		1.69703851	-0.00334324
	54.4000	1	2		1.69604100	-0.00350606
	54.5000	1	2		1.69503499	-0.00323861
	54.6000	1	2		1.69403072	-0.00342469
	54.7000	1	2		1.69304171	-0.00368151
	54.8000	1	2		1.69202545	-0.00365702
	54.9000	1	2		1.69103070	-0.00362988
	55.0000	1	2		1.69003227	-0.00386761
	55.1000	1	2		1.68903066	-0.00388440
	55.2000	1	2		1.68803776	-0.00391168
	55.3000	1	2		1.68702652	-0.00390692
	55.4000	1	2		1.68603566	-0.00413579
	55.5000	1	2		1.68503406	-0.00404500
	55.6000	1	2		1.68403398	-0.00414370
	55.7000	1	2		1.68302838	-0.00430881
	55.8000	1	2		1.68203476	-0.00437156
	55.9000	1	2		1.68103397	-0.00441590
	56.0000	1	2		1.68003502	-0.00431111
	56.1000	1	2		1.67903710	-0.00472402
	56.2000	1	2		1.67802822	-0.00470766
	56.3000	1	2		1.67703142	-0.00474813
	56.4000	1	2		1.67603781	-0.00469733
	56.5000	1	2		1.67502503	-0.00492564
	56.6000	1	2		1.67401963	-0.00491609
	56.7000	1	2		1.67301833	-0.00496814
	56.8000	1	2		1.67202338	-0.00500979
	56.9000	1	2		1.67102607	-0.00511966
	57.0000	1	2		1.67002559	-0.00523987
	57.1000	1	2		1.66902254	-0.00533444
	57.2000	1	2		1.66802872	-0.00552984
	57.3000	1	2		1.66698306	-0.00556542
	57.4000	1	2		1.66603062	-0.00559792
	57.5000	1	2		1.66504315	-0.00577888
	57.6000	1	2		1.66403990	-0.00584866
	57.7000	1	2		1.66303901	-0.00580596
	57.8000	1	2		1.66203566	-0.00606809
	57.9000	1	2		1.66105269	-0.00620733
	58.0000	1	2		1.66005057	-0.00629144
	58.1000	1	2		1.65904476	-0.00639620
	58.2000	1	2		1.65804295	-0.00649954
	58.3000	1	2		1.65704923	-0.00653854
	58.4000	1	2		1.65604526	-0.00656948
	58.5000	1	2		1.65504232	-0.00680081
	58.6000	1	2		1.65404297	-0.00679909
	58.7000	1	2		1.65304617	-0.00701220
	58.8000	1	2		1.65204702	-0.00706321
	58.9000	1	2		1.65104848	-0.00721829
	59.0000	1	2		1.65005425	-0.00724141
	59.1000	1	2		1.64904926	-0.00740339
	59.2000	1	2		1.64804878	-0.00757590
	59.3000	1	2		1.64705219	-0.00766637
	59.4000	1	2		1.64604730	-0.00787282
	59.5000	1	2		1.64505573	-0.00783782
	59.6000	1	2		1.64404931	-0.00816077
	59.7000	1	2		1.64304401	-0.00809140
	59.8000	1	2		1.64205193	-0.00838647
	59.9000	1	2		1.64104888	-0.00843399
	60.0000	1	2		1.64004389	-0.00866370
	60.1000	1	2		1.63904986	-0.00876465
	60.2000	1	2		1.63805102	-0.00885275
	60.3000	1	2		1.63704900	-0.00892835
	60.4000	1	2		1.63604944	-0.00897880
	60.5000	1	2		1.63505275	-0.00907921
	60.6000	1	2		1.63405278	-0.00932092
	60.7000	1	2		1.63305424	-0.00944847
	60.8000	1	2		1.63204608	-0.00946138
	60.9000	1	2		1.63105338	-0.00962884
	61.0000	1	2		1.63004624	-0.00979671
	61.1000	1	2		1.62905375	-0.00980896
	61.2000	1	2		1.62804927	-0.01002919
	61.3000	1	2		1.62705391	-0.01029985
	61.4000	1	2		1.62605056	-0.01032284
	61.5000	1	2		1.62504557	-0.01056639
	61.6000	1	2		1.62405748	-0.01053359
	61.7000	1	2		1.62305413	-0.01086751
	61.8000	1	2		1.62205149	-0.01068842
	61.9000	1	2		1.62105521	-0.01106842
	62.0000	1	2		1.62005176	-0.01113561
	62.1000	1	2		1.61905609	-0.01145132
	62.2000	1	2		1.61805151	-0.01139755
	62.3000	1	2		1.61705256	-0.01165465
	62.4000	1	2		1.61605792	-0.01184352
	62.5000	1	2		1.61504750	-0.01188027
	62.6000	1	2		1.61404938	-0.01208405
	62.7000	1	2		1.61305996	-0.01216028
	62.8000	1	2		1.61204759	-0.01234723
	62.9000	1	2		1.61105274	-0.01244077
	63.0000	1	2		1.61004960	-0.01263439
	63.1000	1	2		1.60905434	-0.01282363
	63.2000	1	2		1.60804996	-0.01286487
	63.3000	1	2		1.60705337	-0.01301217
	63.4000	1	2		1.60604982	-0.01313860
	63.5000	1	2		1.60505579	-0.01326890
	63.6000	1	2		1.60405223	-0.01345553
	63.7000	1	2		1.60304857	-0.01362446
	63.8000	1	2		1.60205424	-0.01386556
	63.9000	1	2		1.60105529	-0.01398084
	64.0000	1	2		1.60005000	-0.01419923
	64.1000	1	2		1.59906068	-0.01426009
	64.2000	1	2		1.59806296	-0.01424788
	64.3000	1	2		1.59705746	-0.01452567
	64.4000	1	2		1.59605626	-0.01478021
	64.5000	1	2		1.59505496	-0.01483364
	64.6000	1	2		1.59405366	-0.01507053
	64.7000	1	2		1.59305563	-0.01535339
	64.8000	1	2		1.59205300	-0.01543987
	64.9000	1	2		1.59105139	-0.01562134
	65.0000	1	2		1.59005162	-0.01563333
	65.1000	1	2		1.58905432	-0.01589101
	65.2000	1	2		1.58804625	-0.01596001
	65.3000	1	2		1.58705858	-0.01614584
	65.4000	1	2		1.58605359	-0.01641524
	65.5000	1	2		1.58505679	-0.01656848
	65.6000	1	2		1.58405692	-0.01656235
	65.7000	1	2		1.58305378	-0.01689108
	65.8000	1	2		1.58205432	-0.01707542
	65.9000	1	2		1.58105486	-0.01709119
	66.0000	1	2		1.58005776	-0.01727270
	66.1000	1	2		1.57904806	-0.01751231
	66.2000	1	2		1.57805044	-0.01767274
	66.3000	1	2		1.57705293	-0.01777042
	66.4000	1	2		1.57605030	-0.01807174
	66.5000	1	2		1.57505432	-0.01811782
	66.6000	1	2		1.57405015	-0.01829164
	66.7000	1	2		1.57304957	-0.01845708
	66.8000	1	2		1.57205103	-0.01867920
	66.9000	1	2		1.57105004	-0.01882325
	67.0000	1	2		1.57004945	-0.01906579
	67.1000	1	2		1.56905276	-0.01919428
	67.2000	1	2		1.56805310	-0.01944141
	67.3000	1	2		1.56704892	-0.01964240
	67.4000	1	2		1.56604936	-0.01975886
	67.5000	1	2		1.56505370	-0.01986631
	67.6000	1	2		1.56405147	-0.01994706
	67.7000	1	2		1.56305857	-0.02017419
	67.8000	1	2		1.56205358	-0.02047953
	67.9000	1	2		1.56105791	-0.02067500
	68.0000	1	2		1.56005354	-0.02106541
	68.1000	1	2		1.55905142	-0.02128339
	68.2000	1	2		1.55805728	-0.02134255
	68.3000	1	2		1.55705404	-0.02135554
	68.4000	1	2		1.55605028	-0.02155737
	68.5000	1	2		1.55505471	-0.02163011
	68.6000	1	2		1.55405167	-0.02193050
	68.7000	1	2		1.55305334	-0.02225492
	68.8000	1	2		1.55205675	-0.02236170
	68.9000	1	2		1.55105186	-0.02231574
	69.0000	1	2		1.55004974	-0.02275978
	69.1000	1	2		1.54905735	-0.02276415
	69.2000	1	2		1.54805717	-0.02299803
	69.3000	1	2		1.54705935	-0.02323958
	69.4000	1	2		1.54605877	-0.02346604
	69.5000	1	2		1.54506710	-0.02366970
	69.6000	1	2		1.54406231	-0.02384883
	69.7000	1	2		1.54306715	-0.02412339
	69.8000	1	2		1.54205653	-0.02424167
	69.9000	1	2		1.54106414	-0.02461773
	70.0000	1	2		1.54006038	-0.02468912
	70.1000	1	2		1.53906615	-0.02492898
	70.2000	1	2		1.53806741	-0.02492307
	70.3000	1	2		1.53706508	-0.02517709
	70.4000	1	2		1.53606244	-0.02543209
	70.5000	1	2		1.53507016	-0.02559975
	70.6000	1	2		1.53406845	-0.02577791
	70.7000	1	2		1.53307401	-0.02608783
	70.8000	1	2		1.53206543	-0.02619341
	70.9000	1	2		1.53107376	-0.02634811
	71.0000	1	2		1.53006867	-0.02666071
	71.1000	1	2		1.52906993	-0.02683898
	71.2000	1	2		1.52807661	-0.02703802
	71.3000	1	2		1.52706363	-0.02711856
	71.4000	1	2		1.52606438	-0.02748785
	71.5000	1	2		1.52506902	-0.02753092
	71.6000	1	2		1.52407100	-0.02766246
	71.7000	1	2		1.52305914	-0.02809819
	71.8000	1	2		1.52206747	-0.02821316
	71.9000	1	2		1.52106525	-0.02845090
	72.0000	1	2		1.52006179	-0.02861702
	72.1000	1	2		1.51907442	-0.02882631
	72.2000	1	2		1.51806933	-0.02911476
	72.3000	1	2		1.51707520	-0.02931783
	72.4000	1	2		1.51607687	-0.02952797
	72.5000	1	2		1.51507044	-0.02969471
	72.6000	1	2		1.51406883	-0.02985503
	72.7000	1	2		1.51307675	-0.02999423
	72.8000	1	2		1.51207432	-0.03035797
	72.9000	1	2		1.51107036	-0.03062096
	73.0000	1	2		1.51006434	-0.03069950
	73.1000	1	2		1.50907390	-0.03108180
	73.2000	1	2		1.50806686	-0.03115799
	73.3000	1	2		1.50706556	-0.03151145
	73.4000	1	2		1.50606835	-0.03169770
	73.5000	1	2		1.50507514	-0.03176488
	73.6000	1	2		1.50406862	-0.03218313
	73.7000	1	2		1.50307254	-0.03226801
	73.8000	1	2		1.50206939	-0.03261096
	73.9000	1	2		1.50107998	-0.03292699
	74.0000	1	2		1.50007529	-0.03312720
	74.1000	1	2		1.49907829	-0.03324586
	74.2000	1	2		1.49807617	-0.03346473
	74.3000	1	2		1.49707497	-0.03372515
	74.4000	1	2		1.49607572	-0.03382801
	74.5000	1	2		1.49507985	-0.03414267
	74.6000	1	2		1.49407291	-0.03449304
	74.7000	1	2		1.49307673	-0.03458407
	74.8000	1	2		1.49207317	-0.03471133
	74.9000	1	2		1.49106911	-0.03498089
	75.0000	1	2		1.49007118	-0.03522004
	75.1000	1	2		1.48908433	-0.03551777
	75.2000	1	2		1.48807637	-0.03564131
	75.3000	1	2		1.48708029	-0.03605005
	75.4000	1	2		1.48606669	-0.03622670
	75.5000	1	2		1.48506918	-0.03648476
	75.6000	1	2		1.48407024	-0.03670185
	75.7000	1	2		1.48307805	-0.03707554
	75.8000	1	2		1.48207552	-0.03721518
	75.9000	1	2		1.48108231	-0.03755625
	76.0000	1	2		1.48007752	-0.03765557
	76.1000	1	2		1.47907704	-0.03796021
	76.2000	1	2		1.47807615	-0.03830291
	76.3000	1	2		1.47707597	-0.03831273
	76.4000	1	2		1.47608123	-0.03871332
	76.5000	1	2		1.47507757	-0.03877166
	76.6000	1	2		1.47408037	-0.03906871
	76.7000	1	2		1.47308152	-0.03932396
	76.8000	1	2		1.47208176	-0.03959487
	76.9000	1	2		1.47107687	-0.03978165
	77.0000	1	2		1.47007065	-0.04005315
	77.1000	1	2		1.46907580	-0.04036694
	77.2000	1	2		1.46808116	-0.04057744
	77.3000	1	2		1.46707545	-0.04084211
	77.4000	1	2		1.46607067	-0.04108549
	77.5000	1	2		1.46507438	-0.04146892
	77.6000	1	2		1.46407534	-0.04148572
	77.7000	1	2		1.46307393	-0.04188396
	77.8000	1	2		1.46207253	-0.04205934
	77.9000	1	2		1.46107676	-0.04237653
	78.0000	1	2		1.46006890	-0.04252161
	78.1000	1	2		1.45907968	-0.04293537
	78.2000	1	2		1.45807736	-0.04302394
	78.3000	1	2		1.45707298	-0.04330997
	78.4000	1	2		1.45607598	-0.04373800
	78.5000	1	2		1.45507550	-0.04393045
	78.6000	1	2		1.45407410	-0.04419450
	78.7000	1	2		1.45307535	-0.04448216
	78.8000	1	2		1.45207477	-0.04483627
	78.9000	1	2		1.45107849	-0.04502219
	79.0000	1	2		1.45007831	-0.04522811
	79.1000	1	2		1.44908285	-0.04546572
	79.2000	1	2		1.44808288	-0.04573520
	79.3000	1	2		1.44708055	-0.04617191
	79.4000	1	2		1.44607351	-0.04639925
	79.5000	1	2		1.44507498	-0.04663270
	79.6000	1	2		1.44406825	-0.04682707
	79.7000	1	2		1.44307329	-0.04701077
	79.8000	1	2		1.44206841	-0.04726856
	79.9000	1	2		1.44106864	-0.04753906
	80.0000	1	2		1.44006816	-0.04791020
	80.1000	1	2		1.43906809	-0.04811865
	80.2000	1	2		1.43806904	-0.04842434
	80.3000	1	2		1.43707747	-0.04866699
	80.4000	1	2		1.43607371	-0.04881134
	80.5000	1	2		1.43507107	-0.04924058
	80.6000	1	2		1.43408831	-0.04954045
	80.7000	1	2		1.43307902	-0.04967813
	80.8000	1	2		1.43208007	-0.04994805
	80.9000	1	2		1.43108359	-0.05035937
	81.0000	1	2		1.43007358	-0.05054502
	81.1000	1	2		1.42908098	-0.05079900
	81.2000	1	2		1.42807692	-0.05117220
	81.3000	1	2		1.42707377	-0.05141660
	81.4000	1	2		1.42607021	-0.05164241
	81.5000	1	2		1.42507618	-0.05197566
	81.6000	1	2		1.42407376	-0.05233150
	81.7000	1	2		1.42307399	-0.05249367
	81.8000	1	2		1.42207361	-0.05274826
	81.9000	1	2		1.42107456	-0.05318040
	82.0000	1	2		1.42007418	-0.05334710
	82.1000	1	2		1.41906868	-0.05347875
	82.2000	1	2		1.41807434	-0.05398689
	82.3000	1	2		1.41708267	-0.05427091
	82.4000	1	2		1.41608014	-0.05436939
	82.5000	1	2		1.41508212	-0.05469081
	82.6000	1	2		1.41408358	-0.05509650
	82.7000	1	2		1.41308084	-0.05525270
	82.8000	1	2		1.41207442	-0.05564170
	82.9000	1	2		1.41108029	-0.05600531
	83.0000	1	2		1.41007397	-0.05627758
	83.1000	1	2		1.40907809	-0.05652721
	83.2000	1	2		1.40807402	-0.05698754
	83.3000	1	2		1.40707866	-0.05719085
	83.4000	1	2		1.40608003	-0.05746470
	83.5000	1	2		1.40507749	-0.05773112
	83.6000	1	2		1.40407404	-0.05810740
	83.7000	1	2		1.40307622	-0.05846991
	83.8000	1	2		1.40207256	-0.05862199
	83.9000	1	2		1.40107833	-0.05895183
	84.0000	1	2		1.40007344	-0.05921422
	84.1000	1	2		1.39908167	-0.05951697
	84.2000	1	2		1.39808323	-0.05975265
	84.3000	1	2		1.39708275	-0.06024309
	84.4000	1	2		1.39607530	-0.06052359
	84.5000	1	2		1.39507769	-0.06071333
	84.6000	1	2		1.39407854	-0.06115600
	84.7000	1	2		1.39307754	-0.06154379
	84.8000	1	2		1.39207245	-0.06168193
	84.9000	1	2		1.39107750	-0.06205645
	85.0000	1	2		1.39007702	-0.06243236
	85.1000	1	2		1.38907951	-0.06269726
	85.2000	1	2		1.38807605	-0.06300864
	85.3000	1	2		1.38708233	-0.06340818
	85.4000	1	2		1.38607386	-0.06383598
	85.5000	1	2		1.38508536	-0.06396985
	85.6000	1	2		1.38408242	-0.06442540
	85.7000	1	2		1.38308337	-0.06464931
	85.8000	1	2		1.38209528	-0.06491900
	85.9000	1	2		1.38108640	-0.06506884
	86.0000	1	2		1.38009145	-0.06548366
	86.1000	1	2		1.37908953	-0.06575249
	86.2000	1	2		1.37808444	-0.06602129
	86.3000	1	2		1.37708836	-0.06639465
	86.4000	1	2		1.37608460	-0.06677618
	86.5000	1	2		1.37507961	-0.06705807
	86.6000	1	2		1.37408026	-0.06724602
	86.7000	1	2		1.37308377	-0.06798620
	86.8000	1	2		1.37208185	-0.06803333
	86.9000	1	2		1.37107881	-0.06841623
	87.0000	1	2		1.37007812	-0.06877697
	87.1000	1	2		1.36907948	-0.06920331
	87.2000	1	2		1.36808382	-0.06952436
	87.3000	1	2		1.36708262	-0.06977845
	87.4000	1	2		1.36608756	-0.07024007
	87.5000	1	2		1.36509087	-0.07049331
	87.6000	1	2		1.36408178	-0.07089558
	87.7000	1	2		1.36308273	-0.07124598
	87.8000	1	2		1.36208225	-0.07163369
	87.9000	1	2		1.36108300	-0.07195988
	88.0000	1	2		1.36009215	-0.07226627
	88.1000	1	2		1.35909033	-0.07248605
	88.2000	1	2		1.35808985	-0.07294708
	88.3000	1	2		1.35708670	-0.07317929
	88.4000	1	2		1.35608520	-0.07361516
	88.5000	1	2		1.35508420	-0.07395044
	88.6000	1	2		1.35408741	-0.07431331
	88.7000	1	2		1.35308764	-0.07470206
	88.8000	1	2		1.35208870	-0.07501845
	88.9000	1	2		1.35109272	-0.07542442
	88.9970	1	2		1.35011918	-0.07575227
	89.0000	1	2		1.35008722	-0.07570055
	89.0010	1	2		1.35007667	-0.07567657
