# Supplementary material for: Hyaluronic Acid Enhances the Mechanical Properties of Tissue-Engineered Cartilage Constructs
Source: PLoS One. 2014 Dec 1;9(12):e113216. doi: 10.1371/journal.pone.0113216 (PMC4249877; doi:10.1371/journal.pone.0113216)
Supplement: Dataset S1 — Raw data from hydrogel constructs. Data on wet weight, dry weight, compressive modulus, DNA content, and GAG content are provided in a spreadsheet for all analysed hydrogel constructs. Additionally, raw data from mechanical compression tests (time, displacement, and load) are provided. (ZIP) [file pone.0113216.s004.zip › Data/Mechanical testing/Microtester/Day 1/G3 P4 M1 ramp.csv]

G3 P4 M1 12Dec2013
Notes	Time	Sequence	Block	Cycle	5800:Extension mm	5800:5N_Load_Cell N
Test Started : 12/12/2013 12:27:31 PM	4.0020	1	2		2.19876793	0.00017657
	4.0520	1	2		2.20004071	-0.00003726
	4.1000	1	2		2.19958360	0.00029724
	4.2000	1	2		2.19819526	0.00014893
	4.3000	1	2		2.19707246	0.00025576
	4.4000	1	2		2.19600457	0.00021733
	4.5000	1	2		2.19499650	0.00009941
	4.6000	1	2		2.19398618	0.00020963
	4.7000	1	2		2.19299328	0.00020489
	4.8000	1	2		2.19198071	0.00018298
	4.9000	1	2		2.19098248	0.00014756
	5.0000	1	2		2.18997483	0.00014119
	5.1000	1	2		2.18897558	0.00005980
	5.1390	1	2		2.18859407	0.00038891
	5.2000	1	2		2.18797161	0.00019121
	5.3000	1	2		2.18698240	0.00024367
	5.4000	1	2		2.18597167	0.00017265
	5.5000	1	2		2.18498020	0.00019491
	5.6000	1	2		2.18397050	0.00021294
	5.7000	1	2		2.18298907	0.00014182
	5.8000	1	2		2.18197261	-0.00000953
	5.9000	1	2		2.18098032	0.00016491
	6.0000	1	2		2.17997513	0.00019423
	6.1000	1	2		2.17897895	0.00016418
	6.2000	1	2		2.17797355	0.00010275
	6.3000	1	2		2.17698249	0.00017645
	6.4000	1	2		2.17597791	0.00010333
	6.5000	1	2		2.17498173	0.00011519
	6.6000	1	2		2.17396875	0.00010089
	6.7000	1	2		2.17297584	0.00008377
	6.8000	1	2		2.17197680	0.00012754
	6.9000	1	2		2.17098021	0.00007592
	7.0000	1	2		2.16997993	0.00013253
	7.1000	1	2		2.16897760	0.00009300
	7.2000	1	2		2.16797405	0.00007643
	7.3000	1	2		2.16698565	-0.00001390
	7.4000	1	2		2.16596693	0.00001362
	7.5000	1	2		2.16498551	0.00016689
	7.6000	1	2		2.16397027	0.00005599
	7.7000	1	2		2.16297635	0.00012726
	7.8000	1	2		2.16197463	0.00007155
	7.9000	1	2		2.16098522	0.00007745
	8.0000	1	2		2.15997326	0.00011356
	8.1000	1	2		2.15898056	0.00006821
	8.2000	1	2		2.15797639	0.00005222
	8.3000	1	2		2.15698718	-0.00005314
	8.4000	1	2		2.15597604	0.00003375
	8.5000	1	2		2.15498314	0.00005043
	8.6000	1	2		2.15397938	-0.00000565
	8.7000	1	2		2.15298812	0.00011109
	8.8000	1	2		2.15198907	0.00009659
	8.9000	1	2		2.15098510	-0.00001492
	9.0000	1	2		2.14998011	-0.00005407
	9.1000	1	2		2.14898639	-0.00001714
	9.2000	1	2		2.14798161	-0.00004688
	9.3000	1	2		2.14698952	0.00010551
	9.4000	1	2		2.14598126	0.00004253
	9.5000	1	2		2.14498487	0.00000484
	9.6000	1	2		2.14397824	-0.00004877
	9.7000	1	2		2.14298124	-0.00013755
	9.8000	1	2		2.14198977	-0.00001691
	9.9000	1	2		2.14098581	-0.00009371
	10.0000	1	2		2.13998574	-0.00007920
	10.1000	1	2		2.13898484	-0.00008955
	10.2000	1	2		2.13798088	-0.00004499
	10.3000	1	2		2.13699043	-0.00003850
	10.4000	1	2		2.13598319	0.00004563
	10.5000	1	2		2.13498537	0.00000061
	10.6000	1	2		2.13399124	-0.00003515
	10.7000	1	2		2.13298441	-0.00004833
	10.8000	1	2		2.13197532	-0.00008460
	10.9000	1	2		2.13098037	-0.00010743
	11.0000	1	2		2.12996821	-0.00000766
	11.1000	1	2		2.12899313	-0.00005900
	11.2000	1	2		2.12798363	-0.00004948
	11.3000	1	2		2.12698950	-0.00002150
	11.4000	1	2		2.12598697	-0.00012253
	11.5000	1	2		2.12499038	-0.00012557
	11.6000	1	2		2.12399051	-0.00006068
	11.7000	1	2		2.12299556	-0.00015536
	11.8000	1	2		2.12198320	-0.00002407
	11.9000	1	2		2.12098804	-0.00011159
	12.0000	1	2		2.11998817	-0.00011040
	12.1000	1	2		2.11898830	-0.00004147
	12.2000	1	2		2.11798229	-0.00009220
	12.3000	1	2		2.11699595	-0.00015173
	12.4000	1	2		2.11597518	-0.00007377
	12.5000	1	2		2.11498043	-0.00006319
	12.6000	1	2		2.11397421	-0.00005629
	12.7000	1	2		2.11298377	-0.00000363
	12.8000	1	2		2.11197345	0.00000700
	12.9000	1	2		2.11098793	-0.00007888
	13.0000	1	2		2.10997986	-0.00015746
	13.1000	1	2		2.10898778	-0.00016689
	13.2000	1	2		2.10797910	-0.00018313
	13.3000	1	2		2.10698948	-0.00018786
	13.4000	1	2		2.10597896	-0.00006013
	13.5000	1	2		2.10499261	-0.00010886
	13.6000	1	2		2.10398414	-0.00005707
	13.7000	1	2		2.10298550	0.00000069
	13.8000	1	2		2.10198113	-0.00011636
	13.9000	1	2		2.10099150	-0.00006409
	14.0000	1	2		2.09999245	-0.00015518
	14.1000	1	2		2.09898234	-0.00011781
	14.2000	1	2		2.09798227	-0.00013766
	14.3000	1	2		2.09699387	-0.00008857
	14.4000	1	2		2.09598950	0.00001664
	14.5000	1	2		2.09499455	-0.00011399
	14.6000	1	2		2.09398280	-0.00010005
	14.7000	1	2		2.09298990	-0.00007187
	14.8000	1	2		2.09198675	-0.00011249
	14.9000	1	2		2.09099508	-0.00025689
	15.0000	1	2		2.08997882	-0.00006304
	15.1000	1	2		2.08898940	-0.00015594
	15.2000	1	2		2.08798420	-0.00005659
	15.3000	1	2		2.08698884	-0.00001440
	15.4000	1	2		2.08598078	-0.00000002
	15.5000	1	2		2.08499075	-0.00011485
	15.6000	1	2		2.08398350	-0.00011076
	15.7000	1	2		2.08298343	-0.00010383
	15.8000	1	2		2.08198356	-0.00003361
	15.9000	1	2		2.08098759	-0.00011943
	16.0000	1	2		2.07998075	-0.00003696
	16.1000	1	2		2.07898703	0.00008195
	16.2000	1	2		2.07799700	-0.00005763
	16.3000	1	2		2.07699160	-0.00005580
	16.4000	1	2		2.07598825	-0.00008044
	16.5000	1	2		2.07499371	-0.00011168
	16.6000	1	2		2.07398032	-0.00012967
	16.7000	1	2		2.07299541	-0.00002778
	16.8000	1	2		2.07197648	0.00005888
	16.9000	1	2		2.07099014	-0.00008510
	17.0000	1	2		2.06998371	-0.00001492
	17.1000	1	2		2.06899860	-0.00003151
	17.2000	1	2		2.06798685	-0.00006683
	17.3000	1	2		2.06698903	-0.00008333
	17.4000	1	2		2.06599018	-0.00008045
	17.5000	1	2		2.06498929	-0.00007878
	17.6000	1	2		2.06398655	-0.00005206
	17.7000	1	2		2.06298587	-0.00001510
	17.8000	1	2		2.06198272	-0.00000781
	17.9000	1	2		2.06099125	-0.00008779
	18.0000	1	2		2.05998667	0.00000069
	18.1000	1	2		2.05899213	0.00000166
	18.2000	1	2		2.05798448	-0.00008316
	18.3000	1	2		2.05698953	-0.00008359
	18.4000	1	2		2.05598105	0.00000332
	18.5000	1	2		2.05499717	-0.00008648
	18.6000	1	2		2.05398992	-0.00008550
	18.7000	1	2		2.05299252	0.00001119
	18.8000	1	2		2.05199285	0.00000273
	18.9000	1	2		2.05099647	-0.00008433
	19.0000	1	2		2.04998779	-0.00004675
	19.1000	1	2		2.04899058	0.00004012
	19.2000	1	2		2.04798252	-0.00009361
	19.3000	1	2		2.04699228	-0.00009158
	19.4000	1	2		2.04598442	0.00002587
	19.5000	1	2		2.04499562	-0.00008120
	19.6000	1	2		2.04399391	-0.00002970
	19.7000	1	2		2.04299035	-0.00004644
	19.8000	1	2		2.04198393	-0.00002231
	19.9000	1	2		2.04100209	-0.00007215
	20.0000	1	2		2.03998972	-0.00009431
	20.1000	1	2		2.03900113	0.00008272
	20.2000	1	2		2.03798507	-0.00006436
	20.3000	1	2		2.03700078	0.00000652
	20.4000	1	2		2.03599005	-0.00007996
	20.5000	1	2		2.03500104	-0.00000500
	20.6000	1	2		2.03398314	-0.00010654
	20.7000	1	2		2.03300233	-0.00017660
	20.8000	1	2		2.03198484	-0.00019702
	20.9000	1	2		2.03099706	-0.00004952
	21.0000	1	2		2.02999023	-0.00009587
	21.1000	1	2		2.02899487	-0.00009595
	21.2000	1	2		2.02798188	-0.00001526
	21.3000	1	2		2.02699595	-0.00019791
	21.4000	1	2		2.02598645	-0.00010377
	21.5000	1	2		2.02499929	-0.00012744
	21.6000	1	2		2.02398836	-0.00012747
	21.7000	1	2		2.02299320	-0.00013167
	21.8000	1	2		2.02198944	-0.00015828
	21.9000	1	2		2.02100145	-0.00014717
	22.0000	1	2		2.01999524	-0.00003535
	22.1000	1	2		2.01900520	-0.00018015
	22.2000	1	2		2.01799734	-0.00003179
	22.3000	1	2		2.01700444	-0.00022770
	22.4000	1	2		2.01599105	-0.00007099
	22.5000	1	2		2.01499590	-0.00031426
	22.6000	1	2		2.01399050	-0.00015746
	22.7000	1	2		2.01299268	-0.00002151
	22.8000	1	2		2.01198605	-0.00028076
	22.9000	1	2		2.01099663	0.00000050
	23.0000	1	2		2.00999410	-0.00015943
	23.1000	1	2		2.00899935	-0.00014590
	23.2000	1	2		2.00799498	-0.00011852
	23.3000	1	2		2.00699716	-0.00022196
	23.4000	1	2		2.00598827	-0.00022063
	23.5000	1	2		2.00499722	-0.00020131
	23.6000	1	2		2.00398608	-0.00012344
	23.7000	1	2		2.00300014	-0.00016615
	23.8000	1	2		2.00198614	-0.00017414
	23.9000	1	2		2.00099488	-0.00017109
	24.0000	1	2		1.99999071	-0.00005223
	24.1000	1	2		1.99899453	-0.00022287
	24.2000	1	2		1.99798933	-0.00016615
	24.3000	1	2		1.99699930	-0.00015026
	24.4000	1	2		1.99598837	-0.00001758
	24.5000	1	2		1.99500120	-0.00014700
	24.6000	1	2		1.99399252	-0.00014864
	24.7000	1	2		1.99300392	-0.00026240
	24.8000	1	2		1.99198705	-0.00021203
	24.9000	1	2		1.99099722	-0.00024336
	25.0000	1	2		1.98998301	-0.00017859
	25.1000	1	2		1.98899749	-0.00016855
	25.2000	1	2		1.98798778	-0.00014674
	25.3000	1	2		1.98699918	-0.00009152
	25.4000	1	2		1.98599215	-0.00022072
	25.5000	1	2		1.98500068	-0.00020457
	25.6000	1	2		1.98398831	-0.00028427
	25.7000	1	2		1.98300443	-0.00022323
	25.8000	1	2		1.98198817	-0.00027095
	25.9000	1	2		1.98100121	-0.00026286
	26.0000	1	2		1.97998925	-0.00019705
	26.1000	1	2		1.97900188	-0.00015137
	26.2000	1	2		1.97798890	-0.00018981
	26.3000	1	2		1.97699846	-0.00031726
	26.4000	1	2		1.97599039	-0.00029472
	26.5000	1	2		1.97500097	-0.00033387
	26.6000	1	2		1.97399742	-0.00025283
	26.7000	1	2		1.97300616	-0.00021673
	26.8000	1	2		1.97199399	-0.00022739
	26.9000	1	2		1.97100560	-0.00032154
	27.0000	1	2		1.96998791	-0.00025329
	27.1000	1	2		1.96900300	-0.00030377
	27.2000	1	2		1.96799534	-0.00026354
	27.3000	1	2		1.96700347	-0.00033158
	27.4000	1	2		1.96599581	-0.00032637
	27.5000	1	2		1.96500352	-0.00036227
	27.6000	1	2		1.96400284	-0.00028736
	27.7000	1	2		1.96300666	-0.00029817
	27.8000	1	2		1.96199839	-0.00027368
	27.9000	1	2		1.96100426	-0.00025933
	28.0000	1	2		1.95999025	-0.00020958
	28.1000	1	2		1.95899407	-0.00022111
	28.2000	1	2		1.95798908	-0.00032570
	28.3000	1	2		1.95700048	-0.00028927
	28.4000	1	2		1.95599672	-0.00024769
	28.5000	1	2		1.95500116	-0.00036439
	28.6000	1	2		1.95397978	-0.00026985
	28.7000	1	2		1.95300368	-0.00025600
	28.8000	1	2		1.95199950	-0.00032302
	28.9000	1	2		1.95100128	-0.00034680
	29.0000	1	2		1.94999321	-0.00027331
	29.1000	1	2		1.94899908	-0.00029586
	29.2000	1	2		1.94799532	-0.00031556
	29.3000	1	2		1.94700570	-0.00026337
	29.4000	1	2		1.94599272	-0.00021764
	29.5000	1	2		1.94499838	-0.00026093
	29.6000	1	2		1.94399585	-0.00016719
	29.7000	1	2		1.94300725	-0.00034948
	29.8000	1	2		1.94199550	-0.00031089
	29.9000	1	2		1.94100342	-0.00036297
	30.0000	1	2		1.93999064	-0.00029664
	30.1000	1	2		1.93900430	-0.00031519
	30.2000	1	2		1.93800012	-0.00020721
	30.3000	1	2		1.93700640	-0.00031505
	30.4000	1	2		1.93600203	-0.00020664
	30.5000	1	2		1.93500318	-0.00026937
	30.6000	1	2		1.93399881	-0.00027665
	30.7000	1	2		1.93300652	-0.00036905
	30.8000	1	2		1.93199764	-0.00031685
	30.9000	1	2		1.93100310	-0.00034306
	31.0000	1	2		1.92999913	-0.00024564
	31.1000	1	2		1.92900234	-0.00041415
	31.2000	1	2		1.92799653	-0.00024777
	31.3000	1	2		1.92700854	-0.00030839
	31.4000	1	2		1.92599946	-0.00040834
	31.5000	1	2		1.92500532	-0.00026129
	31.6000	1	2		1.92399849	-0.00027991
	31.7000	1	2		1.92300436	-0.00038943
	31.8000	1	2		1.92199609	-0.00028358
	31.9000	1	2		1.92100667	-0.00022863
	32.0000	1	2		1.91999799	-0.00020665
	32.1000	1	2		1.91900427	-0.00037385
	32.2000	1	2		1.91799539	-0.00035631
	32.3000	1	2		1.91700905	-0.00032077
	32.4000	1	2		1.91599893	-0.00034185
	32.5000	1	2		1.91500726	-0.00037380
	32.6000	1	2		1.91399961	-0.00026237
	32.7000	1	2		1.91300445	-0.00027857
	32.8000	1	2		1.91199352	-0.00026782
	32.9000	1	2		1.91100717	-0.00032350
	33.0000	1	2		1.90999481	-0.00022712
	33.1000	1	2		1.90900600	-0.00030521
	33.2000	1	2		1.90799937	-0.00041181
	33.3000	1	2		1.90700688	-0.00032159
	33.4000	1	2		1.90600189	-0.00022957
	33.5000	1	2		1.90501206	-0.00039624
	33.6000	1	2		1.90399908	-0.00031726
	33.7000	1	2		1.90301007	-0.00030919
	33.8000	1	2		1.90200406	-0.00026530
	33.9000	1	2		1.90101075	-0.00041780
	34.0000	1	2		1.89999756	-0.00036231
	34.1000	1	2		1.89900978	-0.00037631
	34.2000	1	2		1.89799701	-0.00037053
	34.3000	1	2		1.89701169	-0.00027183
	34.4000	1	2		1.89600321	-0.00028816
	34.5000	1	2		1.89501339	-0.00020098
	34.6000	1	2		1.89400840	-0.00032670
	34.7000	1	2		1.89302041	-0.00029190
	34.8000	1	2		1.89200989	-0.00041739
	34.9000	1	2		1.89102088	-0.00038963
	35.0000	1	2		1.89001056	-0.00035614
	35.1000	1	2		1.88902032	-0.00052730
	35.2000	1	2		1.88800857	-0.00033532
	35.3000	1	2		1.88701403	-0.00044533
	35.4000	1	2		1.88601396	-0.00034474
	35.5000	1	2		1.88501225	-0.00034619
	35.6000	1	2		1.88400951	-0.00043302
	35.7000	1	2		1.88301743	-0.00041049
	35.8000	1	2		1.88200670	-0.00039526
	35.9000	1	2		1.88101462	-0.00038831
	36.0000	1	2		1.88000287	-0.00032078
	36.1000	1	2		1.87901919	-0.00031217
	36.2000	1	2		1.87800682	-0.00052091
	36.3000	1	2		1.87702109	-0.00031112
	36.4000	1	2		1.87601528	-0.00039680
	36.5000	1	2		1.87502074	-0.00044039
	36.6000	1	2		1.87401534	-0.00044785
	36.7000	1	2		1.87301322	-0.00039120
	36.8000	1	2		1.87200987	-0.00033881
	36.9000	1	2		1.87101963	-0.00032816
	37.0000	1	2		1.87001607	-0.00049991
	37.1000	1	2		1.86901293	-0.00039796
	37.2000	1	2		1.86800978	-0.00045495
	37.3000	1	2		1.86701073	-0.00052834
	37.4000	1	2		1.86600390	-0.00044434
	37.5000	1	2		1.86500772	-0.00043117
	37.6000	1	2		1.86400949	-0.00048929
	37.7000	1	2		1.86302232	-0.00038811
	37.8000	1	2		1.86201508	-0.00047144
	37.9000	1	2		1.86101726	-0.00041503
	38.0000	1	2		1.86001145	-0.00043537
	38.1000	1	2		1.85901056	-0.00040252
	38.2000	1	2		1.85801499	-0.00041919
	38.3000	1	2		1.85702373	-0.00053573
	38.4000	1	2		1.85601874	-0.00048342
	38.5000	1	2		1.85502154	-0.00040212
	38.6000	1	2		1.85401081	-0.00037665
	38.7000	1	2		1.85301545	-0.00042013
	38.8000	1	2		1.85201230	-0.00044910
	38.9000	1	2		1.85102125	-0.00040350
	39.0000	1	2		1.85001646	-0.00045292
	39.1000	1	2		1.84901618	-0.00044693
	39.2000	1	2		1.84801242	-0.00033399
	39.3000	1	2		1.84701604	-0.00045427
	39.4000	1	2		1.84601351	-0.00034565
	39.5000	1	2		1.84502142	-0.00040326
	39.6000	1	2		1.84401664	-0.00042269
	39.7000	1	2		1.84302107	-0.00046373
	39.8000	1	2		1.84200625	-0.00057730
	39.9000	1	2		1.84101109	-0.00046983
	40.0000	1	2		1.84000631	-0.00046858
	40.1000	1	2		1.83901177	-0.00045012
	40.2000	1	2		1.83801067	-0.00046470
	40.3000	1	2		1.83702043	-0.00030606
	40.4000	1	2		1.83600950	-0.00047517
	40.5000	1	2		1.83501475	-0.00041195
	40.6000	1	2		1.83401653	-0.00050270
	40.7000	1	2		1.83301953	-0.00043385
	40.8000	1	2		1.83200675	-0.00052894
	40.9000	1	2		1.83101528	-0.00039738
	41.0000	1	2		1.83000476	-0.00040957
	41.1000	1	2		1.82901473	-0.00041444
	41.2000	1	2		1.82801527	-0.00044205
	41.3000	1	2		1.82701725	-0.00038325
	41.4000	1	2		1.82600344	-0.00049777
	41.5000	1	2		1.82501710	-0.00043316
	41.6000	1	2		1.82401354	-0.00048976
	41.7000	1	2		1.82301777	-0.00051000
	41.8000	1	2		1.82200418	-0.00039890
	41.9000	1	2		1.82102029	-0.00034479
	42.0000	1	2		1.82000977	-0.00044109
	42.1000	1	2		1.81901666	-0.00041892
	42.2000	1	2		1.81800450	-0.00044050
	42.3000	1	2		1.81702471	-0.00055112
	42.4000	1	2		1.81600804	-0.00052997
	42.5000	1	2		1.81501596	-0.00051480
	42.6000	1	2		1.81400401	-0.00052319
	42.7000	1	2		1.81301295	-0.00049602
	42.8000	1	2		1.81200365	-0.00053522
	42.9000	1	2		1.81101772	-0.00042010
	43.0000	1	2		1.81000597	-0.00051679
	43.1000	1	2		1.80901593	-0.00060111
	43.2000	1	2		1.80800500	-0.00051551
	43.3000	1	2		1.80702132	-0.00046661
	43.4000	1	2		1.80601613	-0.00052475
	43.5000	1	2		1.80502425	-0.00047839
	43.6000	1	2		1.80402192	-0.00045271
	43.7000	1	2		1.80302164	-0.00047914
	43.8000	1	2		1.80201502	-0.00061791
	43.9000	1	2		1.80102293	-0.00051833
	44.0000	1	2		1.80000442	-0.00052044
	44.1000	1	2		1.79901582	-0.00062896
	44.2000	1	2		1.79801349	-0.00053322
	44.3000	1	2		1.79701895	-0.00042827
	44.4000	1	2		1.79600392	-0.00055880
	44.5000	1	2		1.79502229	-0.00060433
	44.6000	1	2		1.79401074	-0.00052156
	44.7000	1	2		1.79301825	-0.00061066
	44.8000	1	2		1.79200917	-0.00063251
	44.9000	1	2		1.79102262	-0.00055396
	45.0000	1	2		1.79001619	-0.00059238
	45.1000	1	2		1.78902636	-0.00056102
	45.2000	1	2		1.78801707	-0.00047850
	45.3000	1	2		1.78702437	-0.00048796
	45.4000	1	2		1.78601754	-0.00053854
	45.5000	1	2		1.78502177	-0.00057784
	45.6000	1	2		1.78400920	-0.00064166
	45.7000	1	2		1.78302552	-0.00061171
	45.8000	1	2		1.78201458	-0.00061028
	45.9000	1	2		1.78102558	-0.00060915
	46.0000	1	2		1.78001116	-0.00060009
	46.1000	1	2		1.77901334	-0.00064453
	46.2000	1	2		1.77801347	-0.00069831
	46.3000	1	2		1.77702528	-0.00073268
	46.4000	1	2		1.77601968	-0.00068546
	46.5000	1	2		1.77502821	-0.00080186
	46.6000	1	2		1.77401236	-0.00081649
	46.7000	1	2		1.77301946	-0.00070420
	46.8000	1	2		1.77201918	-0.00071480
	46.9000	1	2		1.77102526	-0.00068101
	47.0000	1	2		1.77002723	-0.00071852
	47.1000	1	2		1.76903413	-0.00075023
	47.2000	1	2		1.76802586	-0.00079615
	47.3000	1	2		1.76703173	-0.00095827
	47.4000	1	2		1.76602346	-0.00089040
	47.5000	1	2		1.76502851	-0.00098406
	47.6000	1	2		1.76402147	-0.00080281
	47.7000	1	2		1.76303267	-0.00092806
	47.8000	1	2		1.76202132	-0.00098082
	47.9000	1	2		1.76102760	-0.00108225
	48.0000	1	2		1.76002200	-0.00107393
	48.1000	1	2		1.75902787	-0.00110645
	48.2000	1	2		1.75801017	-0.00113568
	48.3000	1	2		1.75702485	-0.00114261
	48.4000	1	2		1.75602621	-0.00109552
	48.5000	1	2		1.75502635	-0.00109192
	48.6000	1	2		1.75402320	-0.00112334
	48.7000	1	2		1.75303235	-0.00106629
	48.8000	1	2		1.75202408	-0.00116860
	48.9000	1	2		1.75102892	-0.00123208
	49.0000	1	2		1.75002004	-0.00137619
	49.1000	1	2		1.74902591	-0.00129364
	49.2000	1	2		1.74802399	-0.00139731
	49.3000	1	2		1.74703191	-0.00143898
	49.4000	1	2		1.74601176	-0.00138783
	49.5000	1	2		1.74502377	-0.00140900
	49.6000	1	2		1.74402411	-0.00159230
	49.7000	1	2		1.74303039	-0.00156955
	49.8000	1	2		1.74201823	-0.00164585
	49.9000	1	2		1.74103045	-0.00163562
	50.0000	1	2		1.74002525	-0.00174899
	50.1000	1	2		1.73903071	-0.00180381
	50.2000	1	2		1.73802470	-0.00174381
	50.3000	1	2		1.73702770	-0.00181829
	50.4000	1	2		1.73602394	-0.00183059
	50.5000	1	2		1.73502878	-0.00187521
	50.6000	1	2		1.73401928	-0.00206316
	50.7000	1	2		1.73303622	-0.00207631
	50.8000	1	2		1.73202447	-0.00206146
	50.9000	1	2		1.73102808	-0.00215707
	51.0000	1	2		1.73001817	-0.00221628
	51.1000	1	2		1.72902589	-0.00225138
	51.2000	1	2		1.72802377	-0.00239219
	51.3000	1	2		1.72703271	-0.00252974
	51.4000	1	2		1.72602628	-0.00257201
	51.5000	1	2		1.72503154	-0.00254525
	51.6000	1	2		1.72401364	-0.00263762
	51.7000	1	2		1.72302299	-0.00273948
	51.8000	1	2		1.72202230	-0.00277921
	51.9000	1	2		1.72103616	-0.00292921
	52.0000	1	2		1.72002708	-0.00288527
	52.1000	1	2		1.71903151	-0.00311880
	52.2000	1	2		1.71802949	-0.00323149
	52.3000	1	2		1.71703239	-0.00331513
	52.4000	1	2		1.71602709	-0.00331488
	52.5000	1	2		1.71504208	-0.00347429
	52.6000	1	2		1.71402080	-0.00344682
	52.7000	1	2		1.71302564	-0.00350623
	52.8000	1	2		1.71202834	-0.00363361
	52.9000	1	2		1.71102980	-0.00373447
	53.0000	1	2		1.71002573	-0.00393914
	53.1000	1	2		1.70903365	-0.00397912
	53.2000	1	2		1.70802385	-0.00427102
	53.3000	1	2		1.70702931	-0.00428285
	53.4000	1	2		1.70602585	-0.00438126
	53.5000	1	2		1.70503285	-0.00451284
	53.6000	1	2		1.70402898	-0.00454778
	53.7000	1	2		1.70303660	-0.00468660
	53.8000	1	2		1.70202331	-0.00488014
	53.9000	1	2		1.70103133	-0.00497528
	54.0000	1	2		1.70002531	-0.00511172
	54.1000	1	2		1.69902647	-0.00522234
	54.2000	1	2		1.69802609	-0.00529921
	54.3000	1	2		1.69703421	-0.00542702
	54.4000	1	2		1.69602635	-0.00553392
	54.5000	1	2		1.69502966	-0.00566612
	54.6000	1	2		1.69401945	-0.00580055
	54.7000	1	2		1.69303208	-0.00598017
	54.8000	1	2		1.69202637	-0.00608659
	54.9000	1	2		1.69102763	-0.00635431
	55.0000	1	2		1.69002141	-0.00631613
	55.1000	1	2		1.68903383	-0.00642527
	55.2000	1	2		1.68802680	-0.00661026
	55.3000	1	2		1.68703564	-0.00675788
	55.4000	1	2		1.68603024	-0.00689888
	55.5000	1	2		1.68503447	-0.00717966
	55.6000	1	2		1.68403142	-0.00733954
	55.7000	1	2		1.68303135	-0.00743930
	55.8000	1	2		1.68202154	-0.00764065
	55.9000	1	2		1.68103151	-0.00769484
	56.0000	1	2		1.68001720	-0.00788597
	56.1000	1	2		1.67903136	-0.00805450
	56.2000	1	2		1.67802453	-0.00826633
	56.3000	1	2		1.67703491	-0.00834309
	56.4000	1	2		1.67602981	-0.00859444
	56.5000	1	2		1.67503497	-0.00883616
	56.6000	1	2		1.67402834	-0.00893295
	56.7000	1	2		1.67303359	-0.00908030
	56.8000	1	2		1.67203864	-0.00916922
	56.9000	1	2		1.67103990	-0.00935245
	57.0000	1	2		1.67003542	-0.00956976
	57.1000	1	2		1.66904314	-0.00968484
	57.2000	1	2		1.66803610	-0.00998837
	57.3000	1	2		1.66703561	-0.01003858
	57.4000	1	2		1.66603359	-0.01020451
	57.5000	1	2		1.66503270	-0.01040854
	57.6000	1	2		1.66401952	-0.01062157
	57.7000	1	2		1.66303563	-0.01071239
	57.8000	1	2		1.66201517	-0.01091894
	57.9000	1	2		1.66104778	-0.01115167
	58.0000	1	2		1.66003900	-0.01133008
	58.1000	1	2		1.65905122	-0.01145354
	58.2000	1	2		1.65804192	-0.01169184
	58.3000	1	2		1.65705117	-0.01188143
	58.4000	1	2		1.65604475	-0.01195312
	58.5000	1	2		1.65504703	-0.01220276
	58.6000	1	2		1.65404307	-0.01224372
	58.7000	1	2		1.65305283	-0.01249337
	58.8000	1	2		1.65205071	-0.01258171
	58.9000	1	2		1.65105494	-0.01290978
	59.0000	1	2		1.65004144	-0.01309895
	59.1000	1	2		1.64905028	-0.01329552
	59.2000	1	2		1.64804161	-0.01348286
	59.3000	1	2		1.64705342	-0.01356770
	59.4000	1	2		1.64603900	-0.01384933
	59.5000	1	2		1.64504774	-0.01407723
	59.6000	1	2		1.64403599	-0.01417805
	59.7000	1	2		1.64304380	-0.01436286
	59.8000	1	2		1.64204045	-0.01465134
	59.9000	1	2		1.64105431	-0.01475335
	60.0000	1	2		1.64004041	-0.01498352
	60.1000	1	2		1.63904956	-0.01513372
	60.2000	1	2		1.63804385	-0.01524127
	60.3000	1	2		1.63705392	-0.01549243
	60.4000	1	2		1.63604299	-0.01576263
	60.5000	1	2		1.63505531	-0.01589677
	60.6000	1	2		1.63404929	-0.01621666
	60.7000	1	2		1.63305496	-0.01635045
	60.8000	1	2		1.63204567	-0.01662583
	60.9000	1	2		1.63105246	-0.01664686
	61.0000	1	2		1.63004286	-0.01690096
	61.1000	1	2		1.62904873	-0.01709871
	61.2000	1	2		1.62804742	-0.01731070
	61.3000	1	2		1.62704797	-0.01753873
	61.4000	1	2		1.62604308	-0.01778954
	61.5000	1	2		1.62505202	-0.01793311
	61.6000	1	2		1.62404724	-0.01813423
	61.7000	1	2		1.62304921	-0.01836290
	61.8000	1	2		1.62203848	-0.01847496
	61.9000	1	2		1.62105972	-0.01865978
	62.0000	1	2		1.62005493	-0.01883112
	62.1000	1	2		1.61905292	-0.01915624
	62.2000	1	2		1.61804096	-0.01935108
	62.3000	1	2		1.61705256	-0.01949752
	62.4000	1	2		1.61604819	-0.01965072
	62.5000	1	2		1.61506010	-0.02001446
	62.6000	1	2		1.61404282	-0.02008392
	62.7000	1	2		1.61304920	-0.02035619
	62.8000	1	2		1.61203837	-0.02051628
	62.9000	1	2		1.61105295	-0.02079585
	63.0000	1	2		1.61004437	-0.02103024
	63.1000	1	2		1.60905424	-0.02125068
	63.2000	1	2		1.60804556	-0.02142216
	63.3000	1	2		1.60705983	-0.02166678
	63.4000	1	2		1.60604449	-0.02170854
	63.5000	1	2		1.60505241	-0.02199593
	63.6000	1	2		1.60404947	-0.02220752
	63.7000	1	2		1.60305739	-0.02243165
	63.8000	1	2		1.60204963	-0.02266053
	63.9000	1	2		1.60105427	-0.02300168
	64.0000	1	2		1.60005133	-0.02313079
	64.1000	1	2		1.59905515	-0.02335332
	64.2000	1	2		1.59803213	-0.02357477
	64.3000	1	2		1.59705695	-0.02370558
	64.4000	1	2		1.59605175	-0.02380998
	64.5000	1	2		1.59505209	-0.02414729
	64.6000	1	2		1.59404126	-0.02438645
	64.7000	1	2		1.59305133	-0.02460189
	64.8000	1	2		1.59204316	-0.02493743
	64.9000	1	2		1.59105118	-0.02499296
	65.0000	1	2		1.59004097	-0.02527833
	65.1000	1	2		1.58904868	-0.02546591
	65.2000	1	2		1.58804123	-0.02567550
	65.3000	1	2		1.58704874	-0.02591552
	65.4000	1	2		1.58603955	-0.02619799
	65.5000	1	2		1.58505013	-0.02649305
	65.6000	1	2		1.58404279	-0.02660280
	65.7000	1	2		1.58305388	-0.02694703
	65.8000	1	2		1.58203926	-0.02706950
	65.9000	1	2		1.58105117	-0.02734189
	66.0000	1	2		1.58004116	-0.02758328
	66.1000	1	2		1.57905472	-0.02773081
	66.2000	1	2		1.57804122	-0.02786402
	66.3000	1	2		1.57704894	-0.02826751
	66.4000	1	2		1.57603964	-0.02856241
	66.5000	1	2		1.57505063	-0.02875946
	66.6000	1	2		1.57403868	-0.02895371
	66.7000	1	2		1.57305018	-0.02923129
	66.8000	1	2		1.57204242	-0.02933289
	66.9000	1	2		1.57105495	-0.02952039
	67.0000	1	2		1.57004566	-0.02987857
	67.1000	1	2		1.56905655	-0.03008154
	67.2000	1	2		1.56804715	-0.03031092
	67.3000	1	2		1.56705774	-0.03064781
	67.4000	1	2		1.56604199	-0.03082708
	67.5000	1	2		1.56505206	-0.03103807
	67.6000	1	2		1.56404420	-0.03122048
	67.7000	1	2		1.56305703	-0.03148982
	67.8000	1	2		1.56204067	-0.03180666
	67.9000	1	2		1.56105361	-0.03199833
	68.0000	1	2		1.56004288	-0.03229571
	68.1000	1	2		1.55905019	-0.03247437
	68.2000	1	2		1.55804520	-0.03278682
	68.3000	1	2		1.55705107	-0.03294682
	68.4000	1	2		1.55604577	-0.03327253
	68.5000	1	2		1.55506096	-0.03347126
	68.6000	1	2		1.55406048	-0.03371404
	68.7000	1	2		1.55305846	-0.03394808
	68.8000	1	2		1.55204455	-0.03417187
	68.9000	1	2		1.55106016	-0.03454256
	69.0000	1	2		1.55004574	-0.03476865
	69.1000	1	2		1.54905325	-0.03501029
	69.2000	1	2		1.54805625	-0.03527639
	69.3000	1	2		1.54705782	-0.03545050
	69.4000	1	2		1.54605426	-0.03568115
	69.5000	1	2		1.54506320	-0.03592059
	69.6000	1	2		1.54406262	-0.03619358
	69.7000	1	2		1.54307217	-0.03644683
	69.8000	1	2		1.54205796	-0.03674112
	69.9000	1	2		1.54107684	-0.03709798
	70.0000	1	2		1.54006489	-0.03721321
	70.1000	1	2		1.53907147	-0.03741801
	70.2000	1	2		1.53806402	-0.03771843
	70.3000	1	2		1.53707266	-0.03790630
	70.4000	1	2		1.53606081	-0.03826208
	70.5000	1	2		1.53507415	-0.03853138
	70.6000	1	2		1.53406660	-0.03880953
	70.7000	1	2		1.53307831	-0.03909192
	70.8000	1	2		1.53207496	-0.03939975
	70.9000	1	2		1.53107530	-0.03969509
	71.0000	1	2		1.53006693	-0.03982777
	71.1000	1	2		1.52907566	-0.04006511
	71.2000	1	2		1.52806965	-0.04032454
	71.3000	1	2		1.52707326	-0.04064119
	71.4000	1	2		1.52606858	-0.04099910
	71.5000	1	2		1.52506646	-0.04126479
	71.6000	1	2		1.52407141	-0.04146395
	71.7000	1	2		1.52306724	-0.04166512
	71.8000	1	2		1.52206583	-0.04204916
	71.9000	1	2		1.52107569	-0.04223970
	72.0000	1	2		1.52005831	-0.04248710
	72.1000	1	2		1.51906664	-0.04281385
	72.2000	1	2		1.51806206	-0.04300417
	72.3000	1	2		1.51707407	-0.04341045
	72.4000	1	2		1.51606447	-0.04364045
	72.5000	1	2		1.51506952	-0.04397491
	72.6000	1	2		1.51406607	-0.04417915
	72.7000	1	2		1.51307317	-0.04445686
	72.8000	1	2		1.51206439	-0.04466292
	72.9000	1	2		1.51107927	-0.04505028
	73.0000	1	2		1.51006219	-0.04524653
	73.1000	1	2		1.50907236	-0.04549040
	73.2000	1	2		1.50806348	-0.04599056
	73.3000	1	2		1.50707109	-0.04616374
	73.4000	1	2		1.50606610	-0.04641430
	73.5000	1	2		1.50507443	-0.04670682
	73.6000	1	2		1.50406534	-0.04697201
	73.7000	1	2		1.50307234	-0.04711372
	73.8000	1	2		1.50206499	-0.04756508
	73.9000	1	2		1.50107362	-0.04783733
	74.0000	1	2		1.50006956	-0.04813390
	74.1000	1	2		1.49907327	-0.04839676
	74.2000	1	2		1.49806542	-0.04881183
	74.3000	1	2		1.49708102	-0.04890584
	74.4000	1	2		1.49606824	-0.04913875
	74.5000	1	2		1.49507052	-0.04952786
	74.6000	1	2		1.49406236	-0.04986293
	74.7000	1	2		1.49308298	-0.05003836
	74.8000	1	2		1.49207031	-0.05040737
	74.9000	1	2		1.49107576	-0.05083349
	75.0000	1	2		1.49006975	-0.05104648
	75.1000	1	2		1.48907849	-0.05128862
	75.2000	1	2		1.48807432	-0.05160594
	75.3000	1	2		1.48707998	-0.05187216
	75.4000	1	2		1.48606557	-0.05209666
	75.5000	1	2		1.48508055	-0.05250419
	75.6000	1	2		1.48407730	-0.05280407
	75.7000	1	2		1.48307877	-0.05306364
	75.8000	1	2		1.48207388	-0.05343472
	75.9000	1	2		1.48107995	-0.05367955
	76.0000	1	2		1.48007015	-0.05404308
	76.1000	1	2		1.47907940	-0.05416989
	76.2000	1	2		1.47806754	-0.05461347
	76.3000	1	2		1.47707690	-0.05495182
	76.4000	1	2		1.47606760	-0.05522820
	76.5000	1	2		1.47508064	-0.05561859
	76.6000	1	2		1.47406541	-0.05593110
	76.7000	1	2		1.47307855	-0.05614770
	76.8000	1	2		1.47207008	-0.05651014
	76.9000	1	2		1.47107769	-0.05669231
	77.0000	1	2		1.47006420	-0.05705390
	77.1000	1	2		1.46908400	-0.05750673
	77.2000	1	2		1.46807276	-0.05774410
	77.3000	1	2		1.46708016	-0.05803694
	77.4000	1	2		1.46607005	-0.05839954
	77.5000	1	2		1.46508412	-0.05872435
	77.6000	1	2		1.46406755	-0.05896739
	77.7000	1	2		1.46308786	-0.05931943
	77.8000	1	2		1.46206536	-0.05974219
	77.9000	1	2		1.46107665	-0.05998016
	78.0000	1	2		1.46007156	-0.06025477
	78.1000	1	2		1.45908153	-0.06075177
	78.2000	1	2		1.45807428	-0.06113322
	78.3000	1	2		1.45707483	-0.06130342
	78.4000	1	2		1.45606994	-0.06167820
	78.5000	1	2		1.45508001	-0.06203284
	78.6000	1	2		1.45407082	-0.06231685
	78.7000	1	2		1.45308037	-0.06258613
	78.8000	1	2		1.45207682	-0.06293583
	78.9000	1	2		1.45108177	-0.06329775
	79.0000	1	2		1.45007247	-0.06368832
	79.1000	1	2		1.44908428	-0.06392645
	79.2000	1	2		1.44807950	-0.06426805
	79.3000	1	2		1.44708137	-0.06456177
	79.4000	1	2		1.44607331	-0.06486418
	79.5000	1	2		1.44507815	-0.06518392
	79.6000	1	2		1.44407531	-0.06547743
	79.7000	1	2		1.44308395	-0.06578448
	79.8000	1	2		1.44207527	-0.06621082
	79.9000	1	2		1.44108237	-0.06654306
	80.0000	1	2		1.44006877	-0.06690582
	80.1000	1	2		1.43908274	-0.06713284
	80.2000	1	2		1.43807477	-0.06752508
	80.3000	1	2		1.43708945	-0.06787736
	80.4000	1	2		1.43607658	-0.06826662
	80.5000	1	2		1.43508583	-0.06859574
	80.6000	1	2		1.43407192	-0.06898847
	80.7000	1	2		1.43308209	-0.06941470
	80.8000	1	2		1.43207823	-0.06982051
	80.9000	1	2		1.43108492	-0.07016400
	81.0000	1	2		1.43007286	-0.07045498
	81.1000	1	2		1.42908969	-0.07084002
	81.2000	1	2		1.42807589	-0.07107055
	81.3000	1	2		1.42708033	-0.07157674
	81.4000	1	2		1.42607175	-0.07191568
	81.5000	1	2		1.42508223	-0.07230963
	81.6000	1	2		1.42407232	-0.07267273
	81.7000	1	2		1.42308546	-0.07302139
	81.8000	1	2		1.42207627	-0.07332659
	81.9000	1	2		1.42108726	-0.07380451
	82.0000	1	2		1.42007889	-0.07401109
	82.1000	1	2		1.41908138	-0.07442431
	82.2000	1	2		1.41807834	-0.07482802
	82.3000	1	2		1.41708503	-0.07519558
	82.4000	1	2		1.41607809	-0.07556749
	82.5000	1	2		1.41508283	-0.07585168
	82.6000	1	2		1.41407651	-0.07619009
	82.7000	1	2		1.41308228	-0.07653425
	82.8000	1	2		1.41207544	-0.07685764
	82.9000	1	2		1.41108152	-0.07722505
	83.0000	1	2		1.41007776	-0.07768600
	83.1000	1	2		1.40908240	-0.07803943
	83.2000	1	2		1.40807700	-0.07834682
	83.3000	1	2		1.40708778	-0.07876907
	83.4000	1	2		1.40607767	-0.07908928
	83.5000	1	2		1.40508508	-0.07935764
	83.6000	1	2		1.40407435	-0.07979205
	83.7000	1	2		1.40308206	-0.08022601
	83.8000	1	2		1.40207082	-0.08054498
	83.9000	1	2		1.40108509	-0.08101974
	84.0000	1	2		1.40008051	-0.08141130
	84.1000	1	2		1.39908413	-0.08181925
	84.2000	1	2		1.39807115	-0.08212589
	84.3000	1	2		1.39708623	-0.08259792
	84.4000	1	2		1.39607295	-0.08298902
	84.5000	1	2		1.39508650	-0.08325337
	84.6000	1	2		1.39407260	-0.08377299
	84.7000	1	2		1.39308707	-0.08421011
	84.8000	1	2		1.39207727	-0.08466418
	84.9000	1	2		1.39108231	-0.08500051
	85.0000	1	2		1.39007179	-0.08549169
	85.1000	1	2		1.38908555	-0.08596499
	85.2000	1	2		1.38807728	-0.08626373
	85.3000	1	2		1.38708684	-0.08667858
	85.4000	1	2		1.38607150	-0.08708248
	85.5000	1	2		1.38508516	-0.08761641
	85.6000	1	2		1.38407269	-0.08802839
	85.7000	1	2		1.38307979	-0.08854104
	85.8000	1	2		1.38207152	-0.08890113
	85.9000	1	2		1.38108353	-0.08920357
	86.0000	1	2		1.38007793	-0.08968049
	86.1000	1	2		1.37908472	-0.08994144
	86.2000	1	2		1.37807502	-0.09049525
	86.3000	1	2		1.37708826	-0.09082085
	86.4000	1	2		1.37607487	-0.09131826
	86.5000	1	2		1.37508637	-0.09164471
	86.6000	1	2		1.37407872	-0.09215675
	86.7000	1	2		1.37308705	-0.09242787
	86.8000	1	2		1.37207827	-0.09286031
	86.9000	1	2		1.37108680	-0.09319539
	87.0000	1	2		1.37007638	-0.09361339
	87.1000	1	2		1.36908799	-0.09416126
	87.2000	1	2		1.36807460	-0.09448923
	87.3000	1	2		1.36708917	-0.09489700
	87.4000	1	2		1.36607937	-0.09526426
	87.5000	1	2		1.36508892	-0.09573865
	87.6000	1	2		1.36407871	-0.09603648
	87.7000	1	2		1.36308888	-0.09639260
	87.8000	1	2		1.36207682	-0.09685874
	87.9000	1	2		1.36108781	-0.09727979
	88.0000	1	2		1.36007463	-0.09770846
	88.1000	1	2		1.35908695	-0.09830893
	88.2000	1	2		1.35807079	-0.09862891
	88.3000	1	2		1.35708783	-0.09914087
	88.4000	1	2		1.35607741	-0.09955489
	88.5000	1	2		1.35508727	-0.10008628
	88.6000	1	2		1.35407501	-0.10034379
	88.7000	1	2		1.35308826	-0.10094795
	88.8000	1	2		1.35207978	-0.10137309
	88.9000	1	2		1.35108729	-0.10197742
	88.9970	1	2		1.35010996	-0.10244992
	89.0000	1	2		1.35007851	-0.10234526
	89.0010	1	2		1.35006816	-0.10230055
