# Supplementary material for: Hyaluronic Acid Enhances the Mechanical Properties of Tissue-Engineered Cartilage Constructs
Source: PLoS One. 2014 Dec 1;9(12):e113216. doi: 10.1371/journal.pone.0113216 (PMC4249877; doi:10.1371/journal.pone.0113216)
Supplement: Dataset S1 — Raw data from hydrogel constructs. Data on wet weight, dry weight, compressive modulus, DNA content, and GAG content are provided in a spreadsheet for all analysed hydrogel constructs. Additionally, raw data from mechanical compression tests (time, displacement, and load) are provided. (ZIP) [file pone.0113216.s004.zip › Data/Mechanical testing/Microtester/Day 1/G3 P4 M2 ramp.csv]

G3 P4 M2 12Dec2013
Notes	Time	Sequence	Block	Cycle	5800:Extension mm	5800:5N_Load_Cell N
Test Started : 12/12/2013 12:30:08 PM	4.0020	1	2		2.20100841	0.00028260
	4.0360	1	2		2.19935617	0.00060348
	4.1000	1	2		2.19872941	0.00011479
	4.2000	1	2		2.19789653	0.00023365
	4.3000	1	2		2.19696284	0.00025335
	4.4000	1	2		2.19596338	0.00015649
	4.5000	1	2		2.19497950	0.00024047
	4.6000	1	2		2.19396713	0.00020249
	4.7000	1	2		2.19298017	0.00033507
	4.8000	1	2		2.19197538	0.00029303
	4.9000	1	2		2.19098084	0.00030396
	5.0000	1	2		2.18997401	0.00026159
	5.1000	1	2		2.18898316	0.00032891
	5.2000	1	2		2.18796874	0.00025661
	5.3000	1	2		2.18697912	0.00027647
	5.4000	1	2		2.18597249	0.00022186
	5.5000	1	2		2.18498532	0.00023184
	5.6000	1	2		2.18397111	0.00034162
	5.7000	1	2		2.18297985	0.00037423
	5.8000	1	2		2.18196523	0.00018655
	5.9000	1	2		2.18098093	0.00016802
	6.0000	1	2		2.17998148	0.00022734
	6.1000	1	2		2.17898222	0.00022396
	6.2000	1	2		2.17797580	0.00023120
	6.3000	1	2		2.17697798	0.00041083
	6.4000	1	2		2.17597238	0.00033601
	6.5000	1	2		2.17498234	0.00030667
	6.6000	1	2		2.17396588	0.00024205
	6.7000	1	2		2.17298302	0.00037081
	6.8000	1	2		2.17196348	0.00019291
	6.9000	1	2		2.17097488	0.00025190
	7.0000	1	2		2.16997419	0.00031579
	7.1000	1	2		2.16898191	0.00028934
	7.2000	1	2		2.16797630	0.00026934
	7.3000	1	2		2.16697746	0.00033486
	7.4000	1	2		2.16596960	0.00026906
	7.5000	1	2		2.16498202	0.00029021
	7.6000	1	2		2.16398011	0.00020863
	7.7000	1	2		2.16298598	0.00038774
	7.8000	1	2		2.16196931	0.00029233
	7.9000	1	2		2.16098726	0.00027436
	8.0000	1	2		2.15998064	0.00031334
	8.1000	1	2		2.15898302	0.00046316
	8.2000	1	2		2.15797701	0.00044068
	8.3000	1	2		2.15698718	0.00013792
	8.4000	1	2		2.15597809	0.00035270
	8.5000	1	2		2.15498601	0.00022217
	8.6000	1	2		2.15397282	0.00019570
	8.7000	1	2		2.15299365	0.00039899
	8.8000	1	2		2.15198149	0.00017577
	8.9000	1	2		2.15098592	0.00042064
	9.0000	1	2		2.14998380	0.00040651
	9.1000	1	2		2.14899336	0.00026483
	9.2000	1	2		2.14797382	0.00028505
	9.3000	1	2		2.14698993	0.00031757
	9.4000	1	2		2.14597736	0.00019178
	9.5000	1	2		2.14499184	0.00024956
	9.6000	1	2		2.14398172	0.00029840
	9.7000	1	2		2.14298350	0.00022885
	9.8000	1	2		2.14198383	0.00022361
	9.9000	1	2		2.14099196	0.00024877
	10.0000	1	2		2.13998041	0.00027766
	10.1000	1	2		2.13899201	0.00019079
	10.2000	1	2		2.13798231	0.00022335
	10.3000	1	2		2.13699515	0.00007108
	10.4000	1	2		2.13598401	0.00022701
	10.5000	1	2		2.13498845	0.00022546
	10.6000	1	2		2.13397792	0.00028050
	10.7000	1	2		2.13298666	0.00019301
	10.8000	1	2		2.13197450	0.00022622
	10.9000	1	2		2.13098324	0.00023158
	11.0000	1	2		2.12997333	0.00020480
	11.1000	1	2		2.12898678	0.00017770
	11.2000	1	2		2.12797892	0.00024673
	11.3000	1	2		2.12698581	0.00029746
	11.4000	1	2		2.12597959	0.00022560
	11.5000	1	2		2.12498833	0.00026990
	11.6000	1	2		2.12397822	0.00022766
	11.7000	1	2		2.12298778	0.00014828
	11.8000	1	2		2.12197684	0.00019060
	11.9000	1	2		2.12098763	0.00009999
	12.0000	1	2		2.11997977	0.00028050
	12.1000	1	2		2.11898298	0.00019908
	12.2000	1	2		2.11797942	0.00019924
	12.3000	1	2		2.11698550	0.00016775
	12.4000	1	2		2.11597620	0.00016278
	12.5000	1	2		2.11498269	0.00011979
	12.6000	1	2		2.11396971	0.00013496
	12.7000	1	2		2.11298336	0.00006936
	12.8000	1	2		2.11198861	0.00010994
	12.9000	1	2		2.11098834	0.00004218
	13.0000	1	2		2.10997781	0.00008176
	13.1000	1	2		2.10898676	0.00020266
	13.2000	1	2		2.10797664	0.00014734
	13.3000	1	2		2.10698477	0.00006622
	13.4000	1	2		2.10597220	0.00011048
	13.5000	1	2		2.10498380	0.00011087
	13.6000	1	2		2.10398086	0.00000987
	13.7000	1	2		2.10298366	0.00004752
	13.8000	1	2		2.10197764	0.00020552
	13.9000	1	2		2.10099294	0.00020358
	14.0000	1	2		2.09998016	0.00000903
	14.1000	1	2		2.09898603	0.00022751
	14.2000	1	2		2.09797899	0.00016653
	14.3000	1	2		2.09698752	0.00002761
	14.4000	1	2		2.09597905	0.00014167
	14.5000	1	2		2.09498615	0.00001856
	14.6000	1	2		2.09397481	0.00009294
	14.7000	1	2		2.09298580	-0.00002297
	14.8000	1	2		2.09197364	0.00008615
	14.9000	1	2		2.09099118	0.00004020
	15.0000	1	2		2.08997861	0.00006602
	15.1000	1	2		2.08898674	-0.00000264
	15.2000	1	2		2.08797970	0.00002147
	15.3000	1	2		2.08698823	-0.00009206
	15.4000	1	2		2.08598242	-0.00000296
	15.5000	1	2		2.08498501	-0.00008297
	15.6000	1	2		2.08398043	0.00005071
	15.7000	1	2		2.08298650	0.00002947
	15.8000	1	2		2.08198008	-0.00005668
	15.9000	1	2		2.08098656	-0.00005111
	16.0000	1	2		2.07998383	-0.00004877
	16.1000	1	2		2.07899133	-0.00002165
	16.2000	1	2		2.07797712	0.00001996
	16.3000	1	2		2.07698340	0.00000431
	16.4000	1	2		2.07597186	0.00004685
	16.5000	1	2		2.07499207	0.00007602
	16.6000	1	2		2.07398052	0.00002868
	16.7000	1	2		2.07299254	0.00004356
	16.8000	1	2		2.07198161	-0.00006626
	16.9000	1	2		2.07098686	-0.00002319
	17.0000	1	2		2.06997962	-0.00005996
	17.1000	1	2		2.06899286	0.00001123
	17.2000	1	2		2.06798316	0.00011991
	17.3000	1	2		2.06699374	0.00011328
	17.4000	1	2		2.06598691	0.00003139
	17.5000	1	2		2.06499380	-0.00006013
	17.6000	1	2		2.06398737	-0.00010150
	17.7000	1	2		2.06299775	-0.00005225
	17.8000	1	2		2.06198682	-0.00009793
	17.9000	1	2		2.06099474	-0.00001383
	18.0000	1	2		2.05997971	0.00002838
	18.1000	1	2		2.05898783	0.00004852
	18.2000	1	2		2.05798386	0.00004272
	18.3000	1	2		2.05699158	0.00001304
	18.4000	1	2		2.05598720	-0.00009528
	18.5000	1	2		2.05499246	-0.00003304
	18.6000	1	2		2.05398870	-0.00002945
	18.7000	1	2		2.05299682	-0.00009827
	18.8000	1	2		2.05198158	-0.00005168
	18.9000	1	2		2.05099360	0.00001007
	19.0000	1	2		2.04998799	-0.00008701
	19.1000	1	2		2.04899735	-0.00002196
	19.2000	1	2		2.04799277	-0.00002795
	19.3000	1	2		2.04699823	-0.00008677
	19.4000	1	2		2.04597910	-0.00014062
	19.5000	1	2		2.04499583	-0.00007756
	19.6000	1	2		2.04398612	-0.00007917
	19.7000	1	2		2.04299527	-0.00015588
	19.8000	1	2		2.04197942	-0.00005570
	19.9000	1	2		2.04099328	-0.00019771
	20.0000	1	2		2.03998214	-0.00001675
	20.1000	1	2		2.03899600	-0.00008563
	20.2000	1	2		2.03798896	-0.00018768
	20.3000	1	2		2.03699586	-0.00008103
	20.4000	1	2		2.03599415	-0.00009401
	20.5000	1	2		2.03499858	0.00000052
	20.6000	1	2		2.03399011	-0.00014152
	20.7000	1	2		2.03299905	-0.00009959
	20.8000	1	2		2.03199713	-0.00011429
	20.9000	1	2		2.03100177	-0.00014421
	21.0000	1	2		2.02999514	-0.00017569
	21.1000	1	2		2.02899876	-0.00013235
	21.2000	1	2		2.02799602	-0.00010133
	21.3000	1	2		2.02700107	-0.00011614
	21.4000	1	2		2.02598502	0.00003116
	21.5000	1	2		2.02500011	-0.00002839
	21.6000	1	2		2.02399225	-0.00013144
	21.7000	1	2		2.02298726	-0.00008475
	21.8000	1	2		2.02198473	-0.00020641
	21.9000	1	2		2.02099654	-0.00010730
	22.0000	1	2		2.01999790	-0.00012430
	22.1000	1	2		2.01900254	-0.00012852
	22.2000	1	2		2.01799243	-0.00016326
	22.3000	1	2		2.01700383	-0.00011338
	22.4000	1	2		2.01599330	-0.00007466
	22.5000	1	2		2.01500020	-0.00014191
	22.6000	1	2		2.01399152	-0.00001630
	22.7000	1	2		2.01299759	-0.00015303
	22.8000	1	2		2.01199486	-0.00012777
	22.9000	1	2		2.01099765	-0.00025290
	23.0000	1	2		2.00999389	-0.00010523
	23.1000	1	2		2.00900181	-0.00004306
	23.2000	1	2		2.00799539	-0.00022128
	23.3000	1	2		2.00700228	-0.00012648
	23.4000	1	2		2.00599401	-0.00015402
	23.5000	1	2		2.00499537	-0.00013764
	23.6000	1	2		2.00399366	-0.00023503
	23.7000	1	2		2.00299666	-0.00011348
	23.8000	1	2		2.00198962	-0.00015980
	23.9000	1	2		2.00100430	-0.00018381
	24.0000	1	2		1.99999091	-0.00008500
	24.1000	1	2		1.99901276	-0.00016726
	24.2000	1	2		1.99799322	-0.00022534
	24.3000	1	2		1.99700278	-0.00027779
	24.4000	1	2		1.99599636	-0.00018790
	24.5000	1	2		1.99500796	-0.00017586
	24.6000	1	2		1.99399293	-0.00021209
	24.7000	1	2		1.99300515	-0.00003266
	24.8000	1	2		1.99199238	-0.00006662
	24.9000	1	2		1.99100296	-0.00019756
	25.0000	1	2		1.98999244	-0.00015185
	25.1000	1	2		1.98900445	-0.00007127
	25.2000	1	2		1.98799086	-0.00017215
	25.3000	1	2		1.98700267	-0.00010140
	25.4000	1	2		1.98599296	-0.00014497
	25.5000	1	2		1.98500416	-0.00004148
	25.6000	1	2		1.98399200	-0.00018442
	25.7000	1	2		1.98301180	-0.00019508
	25.8000	1	2		1.98199247	-0.00011659
	25.9000	1	2		1.98100223	-0.00027612
	26.0000	1	2		1.98000708	-0.00025926
	26.1000	1	2		1.97900495	-0.00009357
	26.2000	1	2		1.97799689	-0.00019153
	26.3000	1	2		1.97700706	-0.00016818
	26.4000	1	2		1.97600064	-0.00014340
	26.5000	1	2		1.97499831	-0.00006624
	26.6000	1	2		1.97399844	-0.00014460
	26.7000	1	2		1.97300698	-0.00029159
	26.8000	1	2		1.97199625	-0.00010203
	26.9000	1	2		1.97100826	-0.00019534
	27.0000	1	2		1.96999733	-0.00025596
	27.1000	1	2		1.96900443	-0.00017470
	27.2000	1	2		1.96799227	-0.00005893
	27.3000	1	2		1.96699793	-0.00017216
	27.4000	1	2		1.96599868	-0.00012785
	27.5000	1	2		1.96500557	-0.00014470
	27.6000	1	2		1.96399321	-0.00018421
	27.7000	1	2		1.96300379	-0.00020211
	27.8000	1	2		1.96198896	-0.00005593
	27.9000	1	2		1.96100036	-0.00016922
	28.0000	1	2		1.95999599	-0.00015329
	28.1000	1	2		1.95900124	-0.00014037
	28.2000	1	2		1.95798621	-0.00000666
	28.3000	1	2		1.95700110	-0.00017025
	28.4000	1	2		1.95599283	-0.00007770
	28.5000	1	2		1.95500280	-0.00019879
	28.6000	1	2		1.95399371	-0.00020112
	28.7000	1	2		1.95300695	-0.00018059
	28.8000	1	2		1.95199479	-0.00015361
	28.9000	1	2		1.95100722	-0.00014475
	29.0000	1	2		1.94999936	-0.00016952
	29.1000	1	2		1.94901117	-0.00020436
	29.2000	1	2		1.94800372	-0.00016146
	29.3000	1	2		1.94700918	-0.00025892
	29.4000	1	2		1.94599395	-0.00020053
	29.5000	1	2		1.94500330	-0.00012517
	29.6000	1	2		1.94399790	-0.00007953
	29.7000	1	2		1.94300664	-0.00013150
	29.8000	1	2		1.94198894	-0.00014941
	29.9000	1	2		1.94099891	-0.00011639
	30.0000	1	2		1.94000170	-0.00010465
	30.1000	1	2		1.93899815	-0.00037400
	30.2000	1	2		1.93799439	-0.00018371
	30.3000	1	2		1.93699800	-0.00011858
	30.4000	1	2		1.93599977	-0.00012603
	30.5000	1	2		1.93499786	-0.00017458
	30.6000	1	2		1.93399922	0.00003532
	30.7000	1	2		1.93300550	-0.00011100
	30.8000	1	2		1.93199846	-0.00017256
	30.9000	1	2		1.93100433	-0.00006542
	31.0000	1	2		1.93000815	-0.00015000
	31.1000	1	2		1.92901197	-0.00024484
	31.2000	1	2		1.92799776	-0.00011365
	31.3000	1	2		1.92700137	-0.00010934
	31.4000	1	2		1.92591525	-0.00008670
	31.5000	1	2		1.92502213	-0.00004623
	31.6000	1	2		1.92400402	-0.00007109
	31.7000	1	2		1.92301256	-0.00006263
	31.8000	1	2		1.92200367	-0.00019873
	31.9000	1	2		1.92100975	-0.00018399
	32.0000	1	2		1.92000394	-0.00019275
	32.1000	1	2		1.91900919	-0.00008605
	32.2000	1	2		1.91800256	-0.00004413
	32.3000	1	2		1.91700884	-0.00012723
	32.4000	1	2		1.91599402	-0.00010088
	32.5000	1	2		1.91500644	-0.00015970
	32.6000	1	2		1.91400555	-0.00019082
	32.7000	1	2		1.91300732	-0.00014096
	32.8000	1	2		1.91200458	-0.00017334
	32.9000	1	2		1.91101189	-0.00007023
	33.0000	1	2		1.90999440	-0.00015922
	33.1000	1	2		1.90900559	-0.00013550
	33.2000	1	2		1.90800286	-0.00016165
	33.3000	1	2		1.90700627	-0.00007969
	33.4000	1	2		1.90600620	-0.00024810
	33.5000	1	2		1.90501145	-0.00013801
	33.6000	1	2		1.90400646	-0.00023151
	33.7000	1	2		1.90301663	-0.00007795
	33.8000	1	2		1.90201000	-0.00017599
	33.9000	1	2		1.90101812	-0.00013088
	34.0000	1	2		1.90000617	-0.00014861
	34.1000	1	2		1.89901388	-0.00007087
	34.2000	1	2		1.89800561	-0.00031335
	34.3000	1	2		1.89701947	-0.00020074
	34.4000	1	2		1.89601592	-0.00016394
	34.5000	1	2		1.89501851	-0.00039501
	34.6000	1	2		1.89400655	-0.00017457
	34.7000	1	2		1.89301406	-0.00019899
	34.8000	1	2		1.89200026	-0.00019909
	34.9000	1	2		1.89101494	-0.00032580
	35.0000	1	2		1.89000974	-0.00027221
	35.1000	1	2		1.88901684	-0.00021395
	35.2000	1	2		1.88800714	-0.00041226
	35.3000	1	2		1.88701342	-0.00019034
	35.4000	1	2		1.88600433	-0.00013345
	35.5000	1	2		1.88501553	-0.00034282
	35.6000	1	2		1.88401627	-0.00020572
	35.7000	1	2		1.88301681	-0.00020383
	35.8000	1	2		1.88200015	-0.00037013
	35.9000	1	2		1.88100827	-0.00042506
	36.0000	1	2		1.88000348	-0.00020304
	36.1000	1	2		1.87901365	-0.00042191
	36.2000	1	2		1.87800785	-0.00027649
	36.3000	1	2		1.87701617	-0.00028984
	36.4000	1	2		1.87600647	-0.00019745
	36.5000	1	2		1.87501787	-0.00035116
	36.6000	1	2		1.87400981	-0.00018237
	36.7000	1	2		1.87301588	-0.00026297
	36.8000	1	2		1.87200966	-0.00033144
	36.9000	1	2		1.87101676	-0.00026869
	37.0000	1	2		1.87001525	-0.00025976
	37.1000	1	2		1.86901641	-0.00032413
	37.2000	1	2		1.86801408	-0.00032468
	37.3000	1	2		1.86701626	-0.00026842
	37.4000	1	2		1.86601209	-0.00038555
	37.5000	1	2		1.86501468	-0.00040216
	37.6000	1	2		1.86400846	-0.00032543
	37.7000	1	2		1.86301638	-0.00033824
	37.8000	1	2		1.86200852	-0.00041735
	37.9000	1	2		1.86101316	-0.00037666
	38.0000	1	2		1.86001330	-0.00033326
	38.1000	1	2		1.85901773	-0.00039146
	38.2000	1	2		1.85800086	-0.00041115
	38.3000	1	2		1.85701410	-0.00040164
	38.4000	1	2		1.85600870	-0.00050781
	38.5000	1	2		1.85501498	-0.00046916
	38.6000	1	2		1.85399954	-0.00045976
	38.7000	1	2		1.85301238	-0.00031828
	38.8000	1	2		1.85201107	-0.00027886
	38.9000	1	2		1.85101756	-0.00039441
	39.0000	1	2		1.85000765	-0.00037114
	39.1000	1	2		1.84901700	-0.00047845
	39.2000	1	2		1.84800812	-0.00055610
	39.3000	1	2		1.84702055	-0.00055331
	39.4000	1	2		1.84600920	-0.00051127
	39.5000	1	2		1.84502491	-0.00052765
	39.6000	1	2		1.84401275	-0.00049379
	39.7000	1	2		1.84301226	-0.00041418
	39.8000	1	2		1.84200461	-0.00050796
	39.9000	1	2		1.84101499	-0.00043108
	40.0000	1	2		1.84000692	-0.00060196
	40.1000	1	2		1.83901709	-0.00059379
	40.2000	1	2		1.83801313	-0.00050609
	40.3000	1	2		1.83702228	-0.00051896
	40.4000	1	2		1.83601360	-0.00039627
	40.5000	1	2		1.83501598	-0.00039233
	40.6000	1	2		1.83401325	-0.00054675
	40.7000	1	2		1.83302403	-0.00055881
	40.8000	1	2		1.83202109	-0.00037595
	40.9000	1	2		1.83102471	-0.00044931
	41.0000	1	2		1.83000066	-0.00057798
	41.1000	1	2		1.82901739	-0.00055846
	41.2000	1	2		1.82801261	-0.00053071
	41.3000	1	2		1.82702093	-0.00062542
	41.4000	1	2		1.82601287	-0.00043498
	41.5000	1	2		1.82502099	-0.00061302
	41.6000	1	2		1.82401354	-0.00054185
	41.7000	1	2		1.82301531	-0.00054048
	41.8000	1	2		1.82201934	-0.00063366
	41.9000	1	2		1.82102009	-0.00067362
	42.0000	1	2		1.82000874	-0.00056194
	42.1000	1	2		1.81902240	-0.00060080
	42.2000	1	2		1.81802048	-0.00060214
	42.3000	1	2		1.81702594	-0.00060610
	42.4000	1	2		1.81601890	-0.00059727
	42.5000	1	2		1.81502539	-0.00064196
	42.6000	1	2		1.81401691	-0.00068615
	42.7000	1	2		1.81301766	-0.00061169
	42.8000	1	2		1.81201472	-0.00062347
	42.9000	1	2		1.81102018	-0.00072155
	43.0000	1	2		1.81001109	-0.00062120
	43.1000	1	2		1.80902372	-0.00067336
	43.2000	1	2		1.80801156	-0.00056854
	43.3000	1	2		1.80702050	-0.00076071
	43.4000	1	2		1.80600629	-0.00064913
	43.5000	1	2		1.80501769	-0.00076947
	43.6000	1	2		1.80402110	-0.00071234
	43.7000	1	2		1.80302246	-0.00071039
	43.8000	1	2		1.80200784	-0.00059346
	43.9000	1	2		1.80101986	-0.00067061
	44.0000	1	2		1.80001303	-0.00072276
	44.1000	1	2		1.79902197	-0.00070935
	44.2000	1	2		1.79800940	-0.00064256
	44.3000	1	2		1.79701670	-0.00083078
	44.4000	1	2		1.79600659	-0.00083124
	44.5000	1	2		1.79501266	-0.00070713
	44.6000	1	2		1.79400788	-0.00070828
	44.7000	1	2		1.79301682	-0.00076842
	44.8000	1	2		1.79200445	-0.00075786
	44.9000	1	2		1.79101442	-0.00070040
	45.0000	1	2		1.79001148	-0.00089490
	45.1000	1	2		1.78901796	-0.00083469
	45.2000	1	2		1.78801256	-0.00077049
	45.3000	1	2		1.78702089	-0.00089237
	45.4000	1	2		1.78601426	-0.00084452
	45.5000	1	2		1.78502197	-0.00077998
	45.6000	1	2		1.78401309	-0.00085777
	45.7000	1	2		1.78303125	-0.00084357
	45.8000	1	2		1.78201868	-0.00093702
	45.9000	1	2		1.78102680	-0.00096767
	46.0000	1	2		1.78000624	-0.00090773
	46.1000	1	2		1.77901846	-0.00104292
	46.2000	1	2		1.77800671	-0.00089565
	46.3000	1	2		1.77701483	-0.00095238
	46.4000	1	2		1.77601210	-0.00094872
	46.5000	1	2		1.77501858	-0.00100865
	46.6000	1	2		1.77401154	-0.00101954
	46.7000	1	2		1.77302561	-0.00110976
	46.8000	1	2		1.77201693	-0.00113038
	46.9000	1	2		1.77102444	-0.00109592
	47.0000	1	2		1.77001740	-0.00099107
	47.1000	1	2		1.76903064	-0.00108910
	47.2000	1	2		1.76801910	-0.00107047
	47.3000	1	2		1.76702619	-0.00100442
	47.4000	1	2		1.76601239	-0.00114114
	47.5000	1	2		1.76502400	-0.00116478
	47.6000	1	2		1.76401799	-0.00132695
	47.7000	1	2		1.76302877	-0.00121446
	47.8000	1	2		1.76202071	-0.00135536
	47.9000	1	2		1.76102719	-0.00124292
	48.0000	1	2		1.76001913	-0.00127587
	48.1000	1	2		1.75902029	-0.00125555
	48.2000	1	2		1.75801386	-0.00137259
	48.3000	1	2		1.75702956	-0.00136135
	48.4000	1	2		1.75602335	-0.00151053
	48.5000	1	2		1.75503126	-0.00146593
	48.6000	1	2		1.75401746	-0.00148948
	48.7000	1	2		1.75302948	-0.00154312
	48.8000	1	2		1.75201855	-0.00153217
	48.9000	1	2		1.75103302	-0.00147345
	49.0000	1	2		1.75003274	-0.00165906
	49.1000	1	2		1.74903226	-0.00166311
	49.2000	1	2		1.74802092	-0.00165655
	49.3000	1	2		1.74702412	-0.00178277
	49.4000	1	2		1.74602180	-0.00175929
	49.5000	1	2		1.74502746	-0.00174867
	49.6000	1	2		1.74401366	-0.00179807
	49.7000	1	2		1.74302424	-0.00179437
	49.8000	1	2		1.74202151	-0.00183966
	49.9000	1	2		1.74102983	-0.00189428
	50.0000	1	2		1.74002361	-0.00206588
	50.1000	1	2		1.73903153	-0.00205703
	50.2000	1	2		1.73802347	-0.00207786
	50.3000	1	2		1.73703999	-0.00220572
	50.4000	1	2		1.73602578	-0.00204034
	50.5000	1	2		1.73503493	-0.00212883
	50.6000	1	2		1.73402932	-0.00219530
	50.7000	1	2		1.73303663	-0.00228814
	50.8000	1	2		1.73202344	-0.00224481
	50.9000	1	2		1.73102829	-0.00241751
	51.0000	1	2		1.73002330	-0.00252881
	51.1000	1	2		1.72903408	-0.00251746
	51.2000	1	2		1.72802766	-0.00257106
	51.3000	1	2		1.72702554	-0.00264866
	51.4000	1	2		1.72603100	-0.00262469
	51.5000	1	2		1.72503113	-0.00273326
	51.6000	1	2		1.72402757	-0.00278637
	51.7000	1	2		1.72303283	-0.00296166
	51.8000	1	2		1.72202415	-0.00296672
	51.9000	1	2		1.72103248	-0.00305949
	52.0000	1	2		1.72002708	-0.00312359
	52.1000	1	2		1.71902577	-0.00312102
	52.2000	1	2		1.71802375	-0.00314936
	52.3000	1	2		1.71703239	-0.00328077
	52.4000	1	2		1.71603764	-0.00337406
	52.5000	1	2		1.71504126	-0.00344243
	52.6000	1	2		1.71402141	-0.00357913
	52.7000	1	2		1.71303394	-0.00371333
	52.8000	1	2		1.71202096	-0.00368023
	52.9000	1	2		1.71102806	-0.00377171
	53.0000	1	2		1.71001825	-0.00384133
	53.1000	1	2		1.70902392	-0.00398370
	53.2000	1	2		1.70802200	-0.00396478
	53.3000	1	2		1.70703023	-0.00420199
	53.4000	1	2		1.70602083	-0.00419928
	53.5000	1	2		1.70503049	-0.00433905
	53.6000	1	2		1.70402058	-0.00442490
	53.7000	1	2		1.70302615	-0.00446825
	53.8000	1	2		1.70202351	-0.00453590
	53.9000	1	2		1.70103583	-0.00462446
	54.0000	1	2		1.70002511	-0.00468008
	54.1000	1	2		1.69903313	-0.00474790
	54.2000	1	2		1.69802496	-0.00486123
	54.3000	1	2		1.69703647	-0.00514529
	54.4000	1	2		1.69602533	-0.00509432
	54.5000	1	2		1.69502720	-0.00518806
	54.6000	1	2		1.69402231	-0.00536690
	54.7000	1	2		1.69302767	-0.00541943
	54.8000	1	2		1.69203129	-0.00555076
	54.9000	1	2		1.69102660	-0.00577041
	55.0000	1	2		1.69002336	-0.00591471
	55.1000	1	2		1.68903496	-0.00584680
	55.2000	1	2		1.68802475	-0.00604311
	55.3000	1	2		1.68703482	-0.00622104
	55.4000	1	2		1.68603300	-0.00626667
	55.5000	1	2		1.68503979	-0.00624260
	55.6000	1	2		1.68402640	-0.00655691
	55.7000	1	2		1.68303422	-0.00650797
	55.8000	1	2		1.68202165	-0.00667896
	55.9000	1	2		1.68103827	-0.00697386
	56.0000	1	2		1.68002427	-0.00695217
	56.1000	1	2		1.67902850	-0.00723317
	56.2000	1	2		1.67802115	-0.00736497
	56.3000	1	2		1.67703808	-0.00745601
	56.4000	1	2		1.67603135	-0.00746264
	56.5000	1	2		1.67503189	-0.00773293
	56.6000	1	2		1.67400959	-0.00780751
	56.7000	1	2		1.67302929	-0.00779017
	56.8000	1	2		1.67201969	-0.00809093
	56.9000	1	2		1.67103939	-0.00847214
	57.0000	1	2		1.67002467	-0.00836978
	57.1000	1	2		1.66903443	-0.00836377
	57.2000	1	2		1.66802759	-0.00867362
	57.3000	1	2		1.66703469	-0.00882756
	57.4000	1	2		1.66603021	-0.00881274
	57.5000	1	2		1.66502932	-0.00909876
	57.6000	1	2		1.66402884	-0.00944520
	57.7000	1	2		1.66303010	-0.00946576
	57.8000	1	2		1.66202029	-0.00948755
	57.9000	1	2		1.66104532	-0.00982765
	58.0000	1	2		1.66004535	-0.00999476
	58.1000	1	2		1.65904220	-0.00992320
	58.2000	1	2		1.65803516	-0.01018244
	58.3000	1	2		1.65704800	-0.01052184
	58.4000	1	2		1.65604598	-0.01050493
	58.5000	1	2		1.65505461	-0.01066308
	58.6000	1	2		1.65404512	-0.01099288
	58.7000	1	2		1.65305099	-0.01103330
	58.8000	1	2		1.65204087	-0.01114008
	58.9000	1	2		1.65105688	-0.01141638
	59.0000	1	2		1.65004042	-0.01168246
	59.1000	1	2		1.64905131	-0.01173390
	59.2000	1	2		1.64804499	-0.01198203
	59.3000	1	2		1.64705055	-0.01227840
	59.4000	1	2		1.64603716	-0.01236691
	59.5000	1	2		1.64504846	-0.01242766
	59.6000	1	2		1.64404172	-0.01276155
	59.7000	1	2		1.64304554	-0.01289042
	59.8000	1	2		1.64204742	-0.01300938
	59.9000	1	2		1.64104878	-0.01322905
	60.0000	1	2		1.64005465	-0.01351672
	60.1000	1	2		1.63905478	-0.01370242
	60.2000	1	2		1.63804190	-0.01387653
	60.3000	1	2		1.63705187	-0.01404845
	60.4000	1	2		1.63604749	-0.01425401
	60.5000	1	2		1.63505490	-0.01442681
	60.6000	1	2		1.63405093	-0.01460805
	60.7000	1	2		1.63305271	-0.01481074
	60.8000	1	2		1.63205171	-0.01499872
	60.9000	1	2		1.63105430	-0.01528129
	61.0000	1	2		1.63003958	-0.01553207
	61.1000	1	2		1.62905149	-0.01573886
	61.2000	1	2		1.62804824	-0.01573973
	61.3000	1	2		1.62705534	-0.01612814
	61.4000	1	2		1.62604318	-0.01634487
	61.5000	1	2		1.62505212	-0.01641967
	61.6000	1	2		1.62405000	-0.01665755
	61.7000	1	2		1.62305843	-0.01699434
	61.8000	1	2		1.62204514	-0.01716828
	61.9000	1	2		1.62106126	-0.01728675
	62.0000	1	2		1.62005155	-0.01769327
	62.1000	1	2		1.61905773	-0.01787922
	62.2000	1	2		1.61805018	-0.01793838
	62.3000	1	2		1.61705472	-0.01821951
	62.4000	1	2		1.61605024	-0.01848758
	62.5000	1	2		1.61505232	-0.01863881
	62.6000	1	2		1.61404528	-0.01886643
	62.7000	1	2		1.61305596	-0.01918665
	62.8000	1	2		1.61204360	-0.01940179
	62.9000	1	2		1.61105725	-0.01950214
	63.0000	1	2		1.61004939	-0.01980170
	63.1000	1	2		1.60905823	-0.02010902
	63.2000	1	2		1.60804966	-0.02027314
	63.3000	1	2		1.60705778	-0.02047789
	63.4000	1	2		1.60605064	-0.02081250
	63.5000	1	2		1.60505579	-0.02098510
	63.6000	1	2		1.60405428	-0.02118353
	63.7000	1	2		1.60306066	-0.02144314
	63.8000	1	2		1.60205700	-0.02168258
	63.9000	1	2		1.60105499	-0.02184496
	64.0000	1	2		1.60005399	-0.02217069
	64.1000	1	2		1.59906232	-0.02242192
	64.2000	1	2		1.59805057	-0.02264744
	64.3000	1	2		1.59705654	-0.02286850
	64.4000	1	2		1.59605380	-0.02313459
	64.5000	1	2		1.59504984	-0.02332191
	64.6000	1	2		1.59405151	-0.02358091
	64.7000	1	2		1.59305328	-0.02368036
	64.8000	1	2		1.59204470	-0.02392150
	64.9000	1	2		1.59105313	-0.02419697
	65.0000	1	2		1.59004691	-0.02446766
	65.1000	1	2		1.58905278	-0.02467616
	65.2000	1	2		1.58804554	-0.02499473
	65.3000	1	2		1.58705028	-0.02520207
	65.4000	1	2		1.58604437	-0.02548942
	65.5000	1	2		1.58506079	-0.02571545
	65.6000	1	2		1.58405487	-0.02596281
	65.7000	1	2		1.58306566	-0.02623385
	65.8000	1	2		1.58205084	-0.02635112
	65.9000	1	2		1.58106326	-0.02683876
	66.0000	1	2		1.58005335	-0.02707710
	66.1000	1	2		1.57905799	-0.02713259
	66.2000	1	2		1.57804839	-0.02751820
	66.3000	1	2		1.57705928	-0.02765815
	66.4000	1	2		1.57605439	-0.02792685
	66.5000	1	2		1.57505637	-0.02815289
	66.6000	1	2		1.57405507	-0.02846404
	66.7000	1	2		1.57305991	-0.02880077
	66.8000	1	2		1.57204908	-0.02891741
	66.9000	1	2		1.57105833	-0.02912387
	67.0000	1	2		1.57005929	-0.02950085
	67.1000	1	2		1.56906095	-0.02965715
	67.2000	1	2		1.56806109	-0.02984330
	67.3000	1	2		1.56706112	-0.03019950
	67.4000	1	2		1.56605377	-0.03041921
	67.5000	1	2		1.56505872	-0.03070901
	67.6000	1	2		1.56405403	-0.03102667
	67.7000	1	2		1.56306410	-0.03125347
	67.8000	1	2		1.56204948	-0.03157050
	67.9000	1	2		1.56106201	-0.03169160
	68.0000	1	2		1.56004923	-0.03201478
	68.1000	1	2		1.55905797	-0.03233263
	68.2000	1	2		1.55805431	-0.03248191
	68.3000	1	2		1.55706869	-0.03279476
	68.4000	1	2		1.55604812	-0.03307146
	68.5000	1	2		1.55506311	-0.03332123
	68.6000	1	2		1.55405228	-0.03360858
	68.7000	1	2		1.55307290	-0.03384766
	68.8000	1	2		1.55205613	-0.03412148
	68.9000	1	2		1.55106046	-0.03435133
	69.0000	1	2		1.55005537	-0.03455374
	69.1000	1	2		1.54906667	-0.03499563
	69.2000	1	2		1.54804467	-0.03517662
	69.3000	1	2		1.54705105	-0.03552111
	69.4000	1	2		1.54604535	-0.03570505
	69.5000	1	2		1.54506710	-0.03600877
	69.6000	1	2		1.54406016	-0.03613148
	69.7000	1	2		1.54307289	-0.03643450
	69.8000	1	2		1.54206247	-0.03663479
	69.9000	1	2		1.54106916	-0.03695535
	70.0000	1	2		1.54006171	-0.03727328
	70.1000	1	2		1.53906901	-0.03761873
	70.2000	1	2		1.53806136	-0.03786010
	70.3000	1	2		1.53707584	-0.03813704
	70.4000	1	2		1.53606255	-0.03837992
	70.5000	1	2		1.53506924	-0.03869609
	70.6000	1	2		1.53406209	-0.03891611
	70.7000	1	2		1.53307052	-0.03930730
	70.8000	1	2		1.53206564	-0.03947608
	70.9000	1	2		1.53106894	-0.03975121
	71.0000	1	2		1.53006570	-0.04010316
	71.1000	1	2		1.52906921	-0.04032652
	71.2000	1	2		1.52806576	-0.04061900
	71.3000	1	2		1.52707306	-0.04095403
	71.4000	1	2		1.52606161	-0.04122313
	71.5000	1	2		1.52507640	-0.04144628
	71.6000	1	2		1.52406382	-0.04172880
	71.7000	1	2		1.52307922	-0.04207806
	71.8000	1	2		1.52206450	-0.04247065
	71.9000	1	2		1.52107969	-0.04275616
	72.0000	1	2		1.52006917	-0.04297256
	72.1000	1	2		1.51907903	-0.04325604
	72.2000	1	2		1.51806759	-0.04344529
	72.3000	1	2		1.51707766	-0.04379305
	72.4000	1	2		1.51606867	-0.04403464
	72.5000	1	2		1.51506798	-0.04447221
	72.6000	1	2		1.51406904	-0.04464808
	72.7000	1	2		1.51307337	-0.04501036
	72.8000	1	2		1.51206019	-0.04534447
	72.9000	1	2		1.51107118	-0.04553158
	73.0000	1	2		1.51005768	-0.04579341
	73.1000	1	2		1.50907124	-0.04614096
	73.2000	1	2		1.50805764	-0.04643234
	73.3000	1	2		1.50706679	-0.04671087
	73.4000	1	2		1.50605924	-0.04707268
	73.5000	1	2		1.50507310	-0.04741525
	73.6000	1	2		1.50406524	-0.04776707
	73.7000	1	2		1.50307316	-0.04792071
	73.8000	1	2		1.50205874	-0.04824808
	73.9000	1	2		1.50107649	-0.04852626
	74.0000	1	2		1.50006566	-0.04880233
	74.1000	1	2		1.49907348	-0.04906259
	74.2000	1	2		1.49805712	-0.04950342
	74.3000	1	2		1.49707241	-0.04975277
	74.4000	1	2		1.49607408	-0.05009799
	74.5000	1	2		1.49507278	-0.05035419
	74.6000	1	2		1.49406482	-0.05066214
	74.7000	1	2		1.49307591	-0.05088980
	74.8000	1	2		1.49206846	-0.05127747
	74.9000	1	2		1.49107331	-0.05153419
	75.0000	1	2		1.49006483	-0.05192417
	75.1000	1	2		1.48907449	-0.05221048
	75.2000	1	2		1.48806643	-0.05258631
	75.3000	1	2		1.48707312	-0.05290658
	75.4000	1	2		1.48607100	-0.05319517
	75.5000	1	2		1.48507389	-0.05346179
	75.6000	1	2		1.48406286	-0.05374400
	75.7000	1	2		1.48307170	-0.05401778
	75.8000	1	2		1.48206640	-0.05437362
	75.9000	1	2		1.48107657	-0.05470027
	76.0000	1	2		1.48006318	-0.05508819
	76.1000	1	2		1.47907264	-0.05537316
	76.2000	1	2		1.47806355	-0.05569375
	76.3000	1	2		1.47707485	-0.05602691
	76.4000	1	2		1.47606873	-0.05625187
	76.5000	1	2		1.47508198	-0.05659770
	76.6000	1	2		1.47406520	-0.05695701
	76.7000	1	2		1.47308152	-0.05728476
	76.8000	1	2		1.47206629	-0.05755995
	76.9000	1	2		1.47107933	-0.05796236
	77.0000	1	2		1.47006819	-0.05830771
	77.1000	1	2		1.46907519	-0.05854965
	77.2000	1	2		1.46807040	-0.05886150
	77.3000	1	2		1.46707771	-0.05922054
	77.4000	1	2		1.46606462	-0.05951591
	77.5000	1	2		1.46507213	-0.05990530
	77.6000	1	2		1.46406683	-0.06033456
	77.7000	1	2		1.46307004	-0.06056831
	77.8000	1	2		1.46206812	-0.06095622
	77.9000	1	2		1.46107461	-0.06129851
	78.0000	1	2		1.46006808	-0.06152539
	78.1000	1	2		1.45907292	-0.06188018
	78.2000	1	2		1.45806363	-0.06227152
	78.3000	1	2		1.45707196	-0.06249153
	78.4000	1	2		1.45606830	-0.06285117
	78.5000	1	2		1.45507202	-0.06331834
	78.6000	1	2		1.45406580	-0.06358988
	78.7000	1	2		1.45307433	-0.06396406
	78.8000	1	2		1.45207036	-0.06431444
	78.9000	1	2		1.45108617	-0.06459693
	79.0000	1	2		1.45006878	-0.06494625
	79.1000	1	2		1.44908060	-0.06528256
	79.2000	1	2		1.44806628	-0.06561012
	79.3000	1	2		1.44707369	-0.06599380
	79.4000	1	2		1.44606296	-0.06637787
	79.5000	1	2		1.44507836	-0.06682931
	79.6000	1	2		1.44407163	-0.06710930
	79.7000	1	2		1.44308415	-0.06743260
	79.8000	1	2		1.44206974	-0.06770742
	79.9000	1	2		1.44108483	-0.06811559
	80.0000	1	2		1.44006724	-0.06853809
	80.1000	1	2		1.43908345	-0.06887053
	80.2000	1	2		1.43807109	-0.06930372
	80.3000	1	2		1.43708464	-0.06962964
	80.4000	1	2		1.43607350	-0.06999570
	80.5000	1	2		1.43508275	-0.07032414
	80.6000	1	2		1.43407233	-0.07071944
	80.7000	1	2		1.43308711	-0.07095048
	80.8000	1	2		1.43207280	-0.07147375
	80.9000	1	2		1.43108154	-0.07181186
	81.0000	1	2		1.43007225	-0.07216616
	81.1000	1	2		1.42907863	-0.07256674
	81.2000	1	2		1.42806913	-0.07291385
	81.3000	1	2		1.42708104	-0.07325741
	81.4000	1	2		1.42606775	-0.07366536
	81.5000	1	2		1.42508602	-0.07400067
	81.6000	1	2		1.42407560	-0.07434236
	81.7000	1	2		1.42307870	-0.07471190
	81.8000	1	2		1.42206910	-0.07510658
	81.9000	1	2		1.42108286	-0.07540963
	82.0000	1	2		1.42007398	-0.07583412
	82.1000	1	2		1.41908189	-0.07619590
	82.2000	1	2		1.41807516	-0.07649647
	82.3000	1	2		1.41708062	-0.07700702
	82.4000	1	2		1.41607276	-0.07731618
	82.5000	1	2		1.41508212	-0.07772036
	82.6000	1	2		1.41407395	-0.07806137
	82.7000	1	2		1.41308422	-0.07861119
	82.8000	1	2		1.41207216	-0.07892760
	82.9000	1	2		1.41107875	-0.07927895
	83.0000	1	2		1.41006997	-0.07963882
	83.1000	1	2		1.40908680	-0.08006173
	83.2000	1	2		1.40807689	-0.08038581
	83.3000	1	2		1.40708655	-0.08076321
	83.4000	1	2		1.40607624	-0.08126793
	83.5000	1	2		1.40508958	-0.08169573
	83.6000	1	2		1.40408142	-0.08208843
	83.7000	1	2		1.40308606	-0.08242053
	83.8000	1	2		1.40208291	-0.08291259
	83.9000	1	2		1.40108735	-0.08324943
	84.0000	1	2		1.40007805	-0.08366048
	84.1000	1	2		1.39908566	-0.08403478
	84.2000	1	2		1.39807565	-0.08451313
	84.3000	1	2		1.39708511	-0.08484602
	84.4000	1	2		1.39608206	-0.08529706
	84.5000	1	2		1.39508926	-0.08580979
	84.6000	1	2		1.39408294	-0.08608492
	84.7000	1	2		1.39308738	-0.08650229
	84.8000	1	2		1.39208310	-0.08672916
	84.9000	1	2		1.39109276	-0.08717685
	85.0000	1	2		1.39007825	-0.08754773
	85.1000	1	2		1.38909118	-0.08800257
	85.2000	1	2		1.38808415	-0.08844986
	85.3000	1	2		1.38709063	-0.08890040
	85.4000	1	2		1.38608298	-0.08921244
	85.5000	1	2		1.38509335	-0.08960450
	85.6000	1	2		1.38408611	-0.09003389
	85.7000	1	2		1.38308983	-0.09051690
	85.8000	1	2		1.38207562	-0.09090202
	85.9000	1	2		1.38109019	-0.09130103
	86.0000	1	2		1.38008633	-0.09183497
	86.1000	1	2		1.37908912	-0.09225060
	86.2000	1	2		1.37808290	-0.09262675
	86.3000	1	2		1.37709338	-0.09306076
	86.4000	1	2		1.37608583	-0.09356328
	86.5000	1	2		1.37509621	-0.09393772
	86.6000	1	2		1.37408005	-0.09432503
	86.7000	1	2		1.37309463	-0.09490379
	86.8000	1	2		1.37209015	-0.09529881
	86.9000	1	2		1.37108936	-0.09573195
	87.0000	1	2		1.37008755	-0.09611447
	87.1000	1	2		1.36909249	-0.09663267
	87.2000	1	2		1.36808904	-0.09694276
	87.3000	1	2		1.36709214	-0.09745241
	87.4000	1	2		1.36608633	-0.09776185
	87.5000	1	2		1.36509548	-0.09834297
	87.6000	1	2		1.36408701	-0.09869901
	87.7000	1	2		1.36308632	-0.09922092
	87.8000	1	2		1.36208215	-0.09967053
	87.9000	1	2		1.36109283	-0.10021906
	88.0000	1	2		1.36008672	-0.10049576
	88.1000	1	2		1.35908982	-0.10094862
	88.2000	1	2		1.35808452	-0.10146937
	88.3000	1	2		1.35708701	-0.10191883
	88.4000	1	2		1.35608950	-0.10229334
	88.5000	1	2		1.35509342	-0.10292332
	88.6000	1	2		1.35409284	-0.10344774
	88.7000	1	2		1.35309184	-0.10380441
	88.8000	1	2		1.35208716	-0.10410272
	88.9000	1	2		1.35109467	-0.10470491
	88.9980	1	2		1.35011068	-0.10520576
	89.0000	1	2		1.35009142	-0.10516260
	89.0010	1	2		1.35008158	-0.10513622
