# Supplementary material for: Hyaluronic Acid Enhances the Mechanical Properties of Tissue-Engineered Cartilage Constructs
Source: PLoS One. 2014 Dec 1;9(12):e113216. doi: 10.1371/journal.pone.0113216 (PMC4249877; doi:10.1371/journal.pone.0113216)
Supplement: Dataset S1 — Raw data from hydrogel constructs. Data on wet weight, dry weight, compressive modulus, DNA content, and GAG content are provided in a spreadsheet for all analysed hydrogel constructs. Additionally, raw data from mechanical compression tests (time, displacement, and load) are provided. (ZIP) [file pone.0113216.s004.zip › Data/Mechanical testing/Microtester/Day 1/G3 P5 M1 ramp.csv]

G3 P5 M1 12Dec2013
Notes	Time	Sequence	Block	Cycle	5800:Extension mm	5800:5N_Load_Cell N
Test Started : 12/12/2013 12:33:08 PM	4.0020	1	2		2.20082462	0.00060588
	4.0160	1	2		2.20012062	0.00096430
	4.1000	1	2		2.19877469	0.00038947
	4.2000	1	2		2.19789899	0.00039224
	4.3000	1	2		2.19695485	0.00039149
	4.4000	1	2		2.19596031	0.00040923
	4.5000	1	2		2.19497745	0.00037974
	4.6000	1	2		2.19397184	0.00043200
	4.7000	1	2		2.19298365	0.00048983
	4.8000	1	2		2.19197825	0.00043314
	4.9000	1	2		2.19099047	0.00036644
	5.0000	1	2		2.18997626	0.00036435
	5.1000	1	2		2.18898357	0.00044200
	5.2000	1	2		2.18797878	0.00044644
	5.3000	1	2		2.18698445	0.00053330
	5.4000	1	2		2.18598171	0.00033203
	5.5000	1	2		2.18498778	0.00038626
	5.6000	1	2		2.18398095	0.00045561
	5.7000	1	2		2.18298989	0.00048443
	5.8000	1	2		2.18197097	0.00045176
	5.9000	1	2		2.18098462	0.00035985
	6.0000	1	2		2.17997451	0.00036566
	6.1000	1	2		2.17898837	0.00039164
	6.2000	1	2		2.17797744	0.00053146
	6.3000	1	2		2.17699540	0.00045298
	6.4000	1	2		2.17597832	0.00044222
	6.5000	1	2		2.17498521	0.00054877
	6.6000	1	2		2.17397756	0.00046219
	6.7000	1	2		2.17298466	0.00034445
	6.8000	1	2		2.17197680	0.00040024
	6.9000	1	2		2.17098349	0.00052555
	7.0000	1	2		2.16997542	0.00037933
	7.1000	1	2		2.16898272	0.00043657
	7.2000	1	2		2.16798552	0.00051262
	7.3000	1	2		2.16697930	0.00051905
	7.4000	1	2		2.16597738	0.00038480
	7.5000	1	2		2.16498325	0.00037206
	7.6000	1	2		2.16397580	0.00050672
	7.7000	1	2		2.16298680	0.00041181
	7.8000	1	2		2.16197463	0.00034919
	7.9000	1	2		2.16099095	0.00048265
	8.0000	1	2		2.15997900	0.00036884
	8.1000	1	2		2.15898302	0.00045469
	8.2000	1	2		2.15797475	0.00045228
	8.3000	1	2		2.15699148	0.00049596
	8.4000	1	2		2.15597276	0.00032861
	8.5000	1	2		2.15497802	0.00035078
	8.6000	1	2		2.15396668	0.00046304
	8.7000	1	2		2.15297890	0.00033802
	8.8000	1	2		2.15197186	0.00051232
	8.9000	1	2		2.15098428	0.00051031
	9.0000	1	2		2.14997315	0.00052467
	9.1000	1	2		2.14898680	0.00050424
	9.2000	1	2		2.14797997	0.00053655
	9.3000	1	2		2.14698256	0.00043005
	9.4000	1	2		2.14596773	0.00039803
	9.5000	1	2		2.14498016	0.00060369
	9.6000	1	2		2.14397476	0.00052629
	9.7000	1	2		2.14298780	0.00040634
	9.8000	1	2		2.14197359	0.00042181
	9.9000	1	2		2.14098376	0.00064179
	10.0000	1	2		2.13997467	0.00037736
	10.1000	1	2		2.13898034	0.00045068
	10.2000	1	2		2.13797227	0.00047978
	10.3000	1	2		2.13698326	0.00038070
	10.4000	1	2		2.13597745	0.00041790
	10.5000	1	2		2.13498496	0.00044778
	10.6000	1	2		2.13398161	0.00055486
	10.7000	1	2		2.13298113	0.00044069
	10.8000	1	2		2.13197327	0.00052103
	10.9000	1	2		2.13098385	0.00043811
	11.0000	1	2		2.12997353	0.00050246
	11.1000	1	2		2.12898350	0.00043782
	11.2000	1	2		2.12797400	0.00044493
	11.3000	1	2		2.12698540	0.00057987
	11.4000	1	2		2.12597468	0.00051129
	11.5000	1	2		2.12498546	0.00047792
	11.6000	1	2		2.12397842	0.00052097
	11.7000	1	2		2.12298880	0.00042333
	11.8000	1	2		2.12197910	0.00033544
	11.9000	1	2		2.12099193	0.00045960
	12.0000	1	2		2.11998694	0.00031122
	12.1000	1	2		2.11899834	0.00037983
	12.2000	1	2		2.11799397	0.00044205
	12.3000	1	2		2.11699615	0.00041611
	12.4000	1	2		2.11599014	0.00045354
	12.5000	1	2		2.11499109	0.00043437
	12.6000	1	2		2.11398794	0.00038786
	12.7000	1	2		2.11299955	0.00046674
	12.8000	1	2		2.11199210	0.00036484
	12.9000	1	2		2.11099592	0.00047387
	13.0000	1	2		2.10998027	0.00047360
	13.1000	1	2		2.10898922	0.00046288
	13.2000	1	2		2.10798464	0.00034397
	13.3000	1	2		2.10699378	0.00039653
	13.4000	1	2		2.10599043	0.00039330
	13.5000	1	2		2.10499835	0.00052214
	13.6000	1	2		2.10399029	0.00031345
	13.7000	1	2		2.10299984	0.00039599
	13.8000	1	2		2.10198481	0.00051790
	13.9000	1	2		2.10099580	0.00029074
	14.0000	1	2		2.09998508	0.00038737
	14.1000	1	2		2.09898705	0.00040335
	14.2000	1	2		2.09797120	0.00035430
	14.3000	1	2		2.09698588	0.00032899
	14.4000	1	2		2.09598765	0.00048329
	14.5000	1	2		2.09498205	0.00037390
	14.6000	1	2		2.09398013	0.00039818
	14.7000	1	2		2.09299215	0.00040254
	14.8000	1	2		2.09198511	0.00046193
	14.9000	1	2		2.09099139	0.00040173
	15.0000	1	2		2.08998374	0.00041122
	15.1000	1	2		2.08899923	0.00037248
	15.2000	1	2		2.08798523	0.00038944
	15.3000	1	2		2.08698700	0.00024942
	15.4000	1	2		2.08597545	0.00040436
	15.5000	1	2		2.08498399	0.00028288
	15.6000	1	2		2.08398330	0.00042267
	15.7000	1	2		2.08299327	0.00039273
	15.8000	1	2		2.08198602	0.00033228
	15.9000	1	2		2.08099517	0.00026643
	16.0000	1	2		2.07998034	0.00023786
	16.1000	1	2		2.07899215	0.00031592
	16.2000	1	2		2.07798634	0.00026779
	16.3000	1	2		2.07699467	0.00031124
	16.4000	1	2		2.07598476	0.00040188
	16.5000	1	2		2.07498654	0.00035960
	16.6000	1	2		2.07398564	0.00021852
	16.7000	1	2		2.07299274	0.00029923
	16.8000	1	2		2.07198406	0.00019229
	16.9000	1	2		2.07099424	0.00025026
	17.0000	1	2		2.06999273	0.00025578
	17.1000	1	2		2.06899737	0.00033271
	17.2000	1	2		2.06798275	0.00035095
	17.3000	1	2		2.06700214	0.00030882
	17.4000	1	2		2.06598752	0.00038471
	17.5000	1	2		2.06498827	0.00021856
	17.6000	1	2		2.06399065	0.00016178
	17.7000	1	2		2.06299591	0.00027377
	17.8000	1	2		2.06198784	0.00023357
	17.9000	1	2		2.06098654	0.00022820
	18.0000	1	2		2.05998585	0.00025134
	18.1000	1	2		2.05900197	0.00031936
	18.2000	1	2		2.05798940	0.00027240
	18.3000	1	2		2.05699813	0.00016188
	18.4000	1	2		2.05599314	0.00024426
	18.5000	1	2		2.05499491	0.00025558
	18.6000	1	2		2.05398480	0.00010379
	18.7000	1	2		2.05299149	0.00023928
	18.8000	1	2		2.05198548	0.00041585
	18.9000	1	2		2.05098991	0.00025013
	19.0000	1	2		2.04997980	0.00033289
	19.1000	1	2		2.04899407	0.00007708
	19.2000	1	2		2.04799379	0.00024868
	19.3000	1	2		2.04699515	0.00023146
	19.4000	1	2		2.04599057	0.00023580
	19.5000	1	2		2.04499419	0.00036425
	19.6000	1	2		2.04398182	0.00027866
	19.7000	1	2		2.04299711	0.00028688
	19.8000	1	2		2.04198946	0.00018028
	19.9000	1	2		2.04099287	0.00014795
	20.0000	1	2		2.03998378	0.00017714
	20.1000	1	2		2.03899047	0.00011383
	20.2000	1	2		2.03797626	0.00020192
	20.3000	1	2		2.03699442	0.00026503
	20.4000	1	2		2.03597919	0.00026184
	20.5000	1	2		2.03499305	0.00024060
	20.6000	1	2		2.03399339	0.00029871
	20.7000	1	2		2.03300110	0.00023424
	20.8000	1	2		2.03199181	0.00012589
	20.9000	1	2		2.03099849	0.00005284
	21.0000	1	2		2.02998592	0.00004212
	21.1000	1	2		2.02900060	0.00022970
	21.2000	1	2		2.02798496	0.00017667
	21.3000	1	2		2.02699697	0.00020426
	21.4000	1	2		2.02598993	0.00017660
	21.5000	1	2		2.02499273	0.00013200
	21.6000	1	2		2.02398815	0.00015073
	21.7000	1	2		2.02300099	0.00007029
	21.8000	1	2		2.02198616	0.00011520
	21.9000	1	2		2.02099879	0.00000514
	22.0000	1	2		2.01999319	0.00022315
	22.1000	1	2		2.01900192	0.00011846
	22.2000	1	2		2.01800001	0.00008702
	22.3000	1	2		2.01700280	0.00001434
	22.4000	1	2		2.01600252	0.00009616
	22.5000	1	2		2.01500594	0.00003794
	22.6000	1	2		2.01399500	0.00004897
	22.7000	1	2		2.01300763	0.00002914
	22.8000	1	2		2.01199834	-0.00006468
	22.9000	1	2		2.01100544	0.00016576
	23.0000	1	2		2.00999389	0.00016656
	23.1000	1	2		2.00899689	0.00009466
	23.2000	1	2		2.00799784	0.00014897
	23.3000	1	2		2.00699408	0.00004298
	23.4000	1	2		2.00599606	0.00013141
	23.5000	1	2		2.00500111	0.00004216
	23.6000	1	2		2.00398567	0.00006600
	23.7000	1	2		2.00299297	0.00018891
	23.8000	1	2		2.00199065	0.00013141
	23.9000	1	2		2.00099570	0.00019185
	24.0000	1	2		1.99999398	0.00006672
	24.1000	1	2		1.99899739	0.00009294
	24.2000	1	2		1.99798790	0.00008473
	24.3000	1	2		1.99699499	0.00007808
	24.4000	1	2		1.99598611	0.00004084
	24.5000	1	2		1.99499444	0.00023421
	24.6000	1	2		1.99398720	0.00015531
	24.7000	1	2		1.99299798	0.00015972
	24.8000	1	2		1.99198439	0.00018732
	24.9000	1	2		1.99099743	0.00004306
	25.0000	1	2		1.98999551	0.00006340
	25.1000	1	2		1.98899831	0.00015824
	25.2000	1	2		1.98798963	0.00004750
	25.3000	1	2		1.98699959	0.00012086
	25.4000	1	2		1.98599010	0.00009016
	25.5000	1	2		1.98500129	0.00017115
	25.6000	1	2		1.98399282	0.00010813
	25.7000	1	2		1.98300627	0.00007259
	25.8000	1	2		1.98199882	-0.00003627
	25.9000	1	2		1.98100223	-0.00003331
	26.0000	1	2		1.97999929	0.00003525
	26.1000	1	2		1.97900393	0.00004950
	26.2000	1	2		1.97800017	0.00016819
	26.3000	1	2		1.97699784	0.00004712
	26.4000	1	2		1.97599982	0.00003228
	26.5000	1	2		1.97500384	0.00007572
	26.6000	1	2		1.97400131	0.00006920
	26.7000	1	2		1.97300144	-0.00002986
	26.8000	1	2		1.97200260	-0.00001343
	26.9000	1	2		1.97100724	0.00002418
	27.0000	1	2		1.96999979	0.00007309
	27.1000	1	2		1.96900361	-0.00003018
	27.2000	1	2		1.96799534	0.00004843
	27.3000	1	2		1.96700469	-0.00008710
	27.4000	1	2		1.96599786	-0.00005565
	27.5000	1	2		1.96500393	-0.00008042
	27.6000	1	2		1.96399300	-0.00008955
	27.7000	1	2		1.96301198	-0.00007918
	27.8000	1	2		1.96198425	0.00005642
	27.9000	1	2		1.96100713	0.00001978
	28.0000	1	2		1.95999394	-0.00001695
	28.1000	1	2		1.95900719	0.00002675
	28.2000	1	2		1.95799912	-0.00009101
	28.3000	1	2		1.95700704	-0.00004186
	28.4000	1	2		1.95599508	0.00002297
	28.5000	1	2		1.95500833	0.00005707
	28.6000	1	2		1.95399555	-0.00002160
	28.7000	1	2		1.95300716	-0.00004136
	28.8000	1	2		1.95199807	-0.00002990
	28.9000	1	2		1.95100660	0.00009602
	29.0000	1	2		1.95000161	-0.00010012
	29.1000	1	2		1.94900892	-0.00009476
	29.2000	1	2		1.94799819	-0.00003336
	29.3000	1	2		1.94700385	-0.00000967
	29.4000	1	2		1.94599866	0.00002124
	29.5000	1	2		1.94500658	-0.00002195
	29.6000	1	2		1.94399728	0.00015874
	29.7000	1	2		1.94300172	-0.00002185
	29.8000	1	2		1.94199324	-0.00006748
	29.9000	1	2		1.94100178	-0.00002131
	30.0000	1	2		1.94000170	0.00004522
	30.1000	1	2		1.93901331	-0.00008769
	30.2000	1	2		1.93800094	0.00005141
	30.3000	1	2		1.93699882	0.00001187
	30.4000	1	2		1.93599977	0.00009646
	30.5000	1	2		1.93500667	-0.00002083
	30.6000	1	2		1.93399492	0.00003331
	30.7000	1	2		1.93300283	-0.00004049
	30.8000	1	2		1.93200051	-0.00005028
	30.9000	1	2		1.93101293	-0.00021027
	31.0000	1	2		1.92999749	0.00009286
	31.1000	1	2		1.92901074	0.00001470
	31.2000	1	2		1.92800165	-0.00001363
	31.3000	1	2		1.92700342	-0.00001206
	31.4000	1	2		1.92600376	0.00005066
	31.5000	1	2		1.92500410	-0.00000531
	31.6000	1	2		1.92399665	-0.00005639
	31.7000	1	2		1.92300211	-0.00008312
	31.8000	1	2		1.92199527	-0.00008469
	31.9000	1	2		1.92100155	-0.00005067
	32.0000	1	2		1.91999922	-0.00004732
	32.1000	1	2		1.91900202	0.00003714
	32.2000	1	2		1.91799355	-0.00003256
	32.3000	1	2		1.91701806	-0.00005081
	32.4000	1	2		1.91600795	-0.00009868
	32.5000	1	2		1.91501136	-0.00018395
	32.6000	1	2		1.91400555	-0.00007731
	32.7000	1	2		1.91301080	-0.00002878
	32.8000	1	2		1.91200622	-0.00007328
	32.9000	1	2		1.91101107	0.00005200
	33.0000	1	2		1.90999501	0.00002572
	33.1000	1	2		1.90900416	0.00000069
	33.2000	1	2		1.90800409	-0.00006180
	33.3000	1	2		1.90701119	-0.00003904
	33.4000	1	2		1.90600210	0.00001562
	33.5000	1	2		1.90500961	-0.00011757
	33.6000	1	2		1.90399785	0.00004692
	33.7000	1	2		1.90301233	0.00003841
	33.8000	1	2		1.90200386	-0.00006716
	33.9000	1	2		1.90101608	0.00000097
	34.0000	1	2		1.90000535	-0.00001069
	34.1000	1	2		1.89900610	-0.00014675
	34.2000	1	2		1.89800254	-0.00006583
	34.3000	1	2		1.89701497	-0.00005377
	34.4000	1	2		1.89600424	0.00001071
	34.5000	1	2		1.89501236	-0.00003858
	34.6000	1	2		1.89400512	-0.00010372
	34.7000	1	2		1.89300996	0.00001485
	34.8000	1	2		1.89200538	-0.00004272
	34.9000	1	2		1.89101146	-0.00018575
	35.0000	1	2		1.89000810	0.00001067
	35.1000	1	2		1.88901541	-0.00009443
	35.2000	1	2		1.88801001	-0.00003823
	35.3000	1	2		1.88702264	-0.00002211
	35.4000	1	2		1.88600638	0.00006166
	35.5000	1	2		1.88501983	-0.00003044
	35.6000	1	2		1.88401054	-0.00007264
	35.7000	1	2		1.88301845	-0.00004819
	35.8000	1	2		1.88201039	-0.00002495
	35.9000	1	2		1.88100663	-0.00009874
	36.0000	1	2		1.88000225	-0.00008077
	36.1000	1	2		1.87901693	0.00007407
	36.2000	1	2		1.87800293	-0.00006014
	36.3000	1	2		1.87701330	0.00001624
	36.4000	1	2		1.87600360	-0.00006042
	36.5000	1	2		1.87501664	0.00003046
	36.6000	1	2		1.87400120	-0.00013494
	36.7000	1	2		1.87301609	-0.00003779
	36.8000	1	2		1.87200987	-0.00007492
	36.9000	1	2		1.87101799	-0.00002419
	37.0000	1	2		1.87000767	-0.00007223
	37.1000	1	2		1.86901621	-0.00003218
	37.2000	1	2		1.86801101	-0.00002858
	37.3000	1	2		1.86701729	-0.00000331
	37.4000	1	2		1.86600349	-0.00004112
	37.5000	1	2		1.86501632	-0.00015645
	37.6000	1	2		1.86399535	0.00000753
	37.7000	1	2		1.86301229	0.00001157
	37.8000	1	2		1.86200422	-0.00004038
	37.9000	1	2		1.86101890	-0.00002028
	38.0000	1	2		1.86000981	0.00001639
	38.1000	1	2		1.85902162	-0.00006310
	38.2000	1	2		1.85800598	0.00001121
	38.3000	1	2		1.85701779	-0.00009069
	38.4000	1	2		1.85601055	-0.00008561
	38.5000	1	2		1.85502092	-0.00010874
	38.6000	1	2		1.85401061	0.00005881
	38.7000	1	2		1.85300521	0.00003856
	38.8000	1	2		1.85200595	0.00000134
	38.9000	1	2		1.85101305	-0.00005090
	39.0000	1	2		1.85000519	-0.00001120
	39.1000	1	2		1.84901598	-0.00000769
	39.2000	1	2		1.84801037	-0.00004082
	39.3000	1	2		1.84701317	-0.00000436
	39.4000	1	2		1.84600674	-0.00003790
	39.5000	1	2		1.84501282	-0.00000705
	39.6000	1	2		1.84401275	-0.00005641
	39.7000	1	2		1.84301800	-0.00009363
	39.8000	1	2		1.84201076	-0.00004094
	39.9000	1	2		1.84102072	-0.00006752
	40.0000	1	2		1.84000672	-0.00006084
	40.1000	1	2		1.83902365	-0.00008442
	40.2000	1	2		1.83800883	0.00001247
	40.3000	1	2		1.83701572	-0.00001515
	40.4000	1	2		1.83600909	-0.00000514
	40.5000	1	2		1.83502254	0.00003265
	40.6000	1	2		1.83400464	-0.00013052
	40.7000	1	2		1.83302239	-0.00003270
	40.8000	1	2		1.83201208	-0.00015814
	40.9000	1	2		1.83101508	-0.00007143
	41.0000	1	2		1.83000497	-0.00008033
	41.1000	1	2		1.82901411	0.00003262
	41.2000	1	2		1.82801179	-0.00007986
	41.3000	1	2		1.82701725	-0.00001661
	41.4000	1	2		1.82601328	-0.00004860
	41.5000	1	2		1.82501526	-0.00007479
	41.6000	1	2		1.82401190	-0.00015055
	41.7000	1	2		1.82302638	-0.00016570
	41.8000	1	2		1.82200807	-0.00012284
	41.9000	1	2		1.82102009	-0.00014724
	42.0000	1	2		1.82002083	-0.00020880
	42.1000	1	2		1.81901769	-0.00010503
	42.2000	1	2		1.81801065	-0.00012358
	42.3000	1	2		1.81702041	-0.00025109
	42.4000	1	2		1.81601358	-0.00023090
	42.5000	1	2		1.81501801	-0.00025409
	42.6000	1	2		1.81400892	-0.00014491
	42.7000	1	2		1.81300946	-0.00018035
	42.8000	1	2		1.81201820	-0.00020172
	42.9000	1	2		1.81101649	-0.00021079
	43.0000	1	2		1.81000064	-0.00019134
	43.1000	1	2		1.80901368	-0.00028445
	43.2000	1	2		1.80800869	-0.00022554
	43.3000	1	2		1.80702562	-0.00028197
	43.4000	1	2		1.80600691	-0.00024713
	43.5000	1	2		1.80501359	-0.00020832
	43.6000	1	2		1.80400615	-0.00023736
	43.7000	1	2		1.80302164	-0.00022643
	43.8000	1	2		1.80200559	-0.00019358
	43.9000	1	2		1.80101187	-0.00027236
	44.0000	1	2		1.80001876	-0.00032216
	44.1000	1	2		1.79902381	-0.00037864
	44.2000	1	2		1.79801042	-0.00033432
	44.3000	1	2		1.79702633	-0.00033834
	44.4000	1	2		1.79601355	-0.00024259
	44.5000	1	2		1.79501574	-0.00024952
	44.6000	1	2		1.79401218	-0.00030837
	44.7000	1	2		1.79301989	-0.00028812
	44.8000	1	2		1.79201183	-0.00048622
	44.9000	1	2		1.79101708	-0.00046711
	45.0000	1	2		1.79001558	-0.00043553
	45.1000	1	2		1.78902226	-0.00048954
	45.2000	1	2		1.78801359	-0.00049315
	45.3000	1	2		1.78702642	-0.00051035
	45.4000	1	2		1.78601303	-0.00043153
	45.5000	1	2		1.78502525	-0.00044909
	45.6000	1	2		1.78401432	-0.00061554
	45.7000	1	2		1.78302695	-0.00051663
	45.8000	1	2		1.78201971	-0.00049902
	45.9000	1	2		1.78102148	-0.00064722
	46.0000	1	2		1.78001136	-0.00055270
	46.1000	1	2		1.77901990	-0.00052853
	46.2000	1	2		1.77801286	-0.00073741
	46.3000	1	2		1.77701811	-0.00073960
	46.4000	1	2		1.77600984	-0.00069336
	46.5000	1	2		1.77502186	-0.00091211
	46.6000	1	2		1.77401277	-0.00081870
	46.7000	1	2		1.77302192	-0.00087561
	46.8000	1	2		1.77202000	-0.00081780
	46.9000	1	2		1.77102075	-0.00088519
	47.0000	1	2		1.77001392	-0.00084041
	47.1000	1	2		1.76902614	-0.00085313
	47.2000	1	2		1.76801766	-0.00099510
	47.3000	1	2		1.76702660	-0.00110839
	47.4000	1	2		1.76601670	-0.00105471
	47.5000	1	2		1.76502421	-0.00104594
	47.6000	1	2		1.76401881	-0.00114894
	47.7000	1	2		1.76302201	-0.00113409
	47.8000	1	2		1.76200821	-0.00123168
	47.9000	1	2		1.76102965	-0.00121953
	48.0000	1	2		1.76001606	-0.00129860
	48.1000	1	2		1.75902356	-0.00139835
	48.2000	1	2		1.75801058	-0.00132080
	48.3000	1	2		1.75702403	-0.00148723
	48.4000	1	2		1.75601822	-0.00144254
	48.5000	1	2		1.75502614	-0.00152052
	48.6000	1	2		1.75401972	-0.00160561
	48.7000	1	2		1.75302538	-0.00157142
	48.8000	1	2		1.75201957	-0.00173894
	48.9000	1	2		1.75102687	-0.00174249
	49.0000	1	2		1.75002270	-0.00182491
	49.1000	1	2		1.74903103	-0.00186804
	49.2000	1	2		1.74801826	-0.00193932
	49.3000	1	2		1.74702494	-0.00208660
	49.4000	1	2		1.74601053	-0.00201212
	49.5000	1	2		1.74502152	-0.00213257
	49.6000	1	2		1.74401899	-0.00216213
	49.7000	1	2		1.74302404	-0.00232082
	49.8000	1	2		1.74202007	-0.00245177
	49.9000	1	2		1.74102184	-0.00247146
	50.0000	1	2		1.74002116	-0.00253441
	50.1000	1	2		1.73901985	-0.00249040
	50.2000	1	2		1.73802019	-0.00265901
	50.3000	1	2		1.73702196	-0.00280741
	50.4000	1	2		1.73602291	-0.00277140
	50.5000	1	2		1.73502407	-0.00289457
	50.6000	1	2		1.73402400	-0.00303759
	50.7000	1	2		1.73302413	-0.00319151
	50.8000	1	2		1.73201975	-0.00320771
	50.9000	1	2		1.73102849	-0.00332381
	51.0000	1	2		1.73001961	-0.00342725
	51.1000	1	2		1.72902404	-0.00349131
	51.2000	1	2		1.72801024	-0.00361895
	51.3000	1	2		1.72702697	-0.00376451
	51.4000	1	2		1.72601891	-0.00386573
	51.5000	1	2		1.72502478	-0.00394008
	51.6000	1	2		1.72401241	-0.00418418
	51.7000	1	2		1.72302955	-0.00434139
	51.8000	1	2		1.72201759	-0.00428362
	51.9000	1	2		1.72102367	-0.00442820
	52.0000	1	2		1.72001827	-0.00465093
	52.1000	1	2		1.71903069	-0.00465510
	52.2000	1	2		1.71802857	-0.00486821
	52.3000	1	2		1.71703915	-0.00512157
	52.4000	1	2		1.71603334	-0.00524837
	52.5000	1	2		1.71503583	-0.00531623
	52.6000	1	2		1.71402039	-0.00551038
	52.7000	1	2		1.71302851	-0.00558042
	52.8000	1	2		1.71202424	-0.00565814
	52.9000	1	2		1.71101904	-0.00590162
	53.0000	1	2		1.71001436	-0.00601154
	53.1000	1	2		1.70903048	-0.00629518
	53.2000	1	2		1.70801975	-0.00645800
	53.3000	1	2		1.70702521	-0.00665461
	53.4000	1	2		1.70601346	-0.00671910
	53.5000	1	2		1.70502506	-0.00694931
	53.6000	1	2		1.70401997	-0.00703132
	53.7000	1	2		1.70302502	-0.00724279
	53.8000	1	2		1.70201941	-0.00739641
	53.9000	1	2		1.70103614	-0.00758700
	54.0000	1	2		1.70002019	-0.00777017
	54.1000	1	2		1.69903651	-0.00797182
	54.2000	1	2		1.69802076	-0.00804062
	54.3000	1	2		1.69704261	-0.00819869
	54.4000	1	2		1.69603352	-0.00841968
	54.5000	1	2		1.69503612	-0.00862214
	54.6000	1	2		1.69402918	-0.00874184
	54.7000	1	2		1.69303597	-0.00895158
	54.8000	1	2		1.69202575	-0.00915888
	54.9000	1	2		1.69103521	-0.00931534
	55.0000	1	2		1.69002756	-0.00951272
	55.1000	1	2		1.68903168	-0.00966530
	55.2000	1	2		1.68802936	-0.00985015
	55.3000	1	2		1.68704096	-0.01000048
	55.4000	1	2		1.68603177	-0.01018049
	55.5000	1	2		1.68502873	-0.01044516
	55.6000	1	2		1.68403316	-0.01056363
	55.7000	1	2		1.68303411	-0.01075163
	55.8000	1	2		1.68202902	-0.01095617
	55.9000	1	2		1.68103018	-0.01104143
	56.0000	1	2		1.68002713	-0.01121722
	56.1000	1	2		1.67903966	-0.01147030
	56.2000	1	2		1.67803047	-0.01157241
	56.3000	1	2		1.67703593	-0.01183556
	56.4000	1	2		1.67602756	-0.01198595
	56.5000	1	2		1.67503988	-0.01219774
	56.6000	1	2		1.67402342	-0.01230518
	56.7000	1	2		1.67303595	-0.01253644
	56.8000	1	2		1.67202399	-0.01258543
	56.9000	1	2		1.67103734	-0.01280439
	57.0000	1	2		1.67002641	-0.01302505
	57.1000	1	2		1.66903166	-0.01320758
	57.2000	1	2		1.66802882	-0.01343493
	57.3000	1	2		1.66702936	-0.01368773
	57.4000	1	2		1.66602468	-0.01388100
	57.5000	1	2		1.66503455	-0.01393253
	57.6000	1	2		1.66402710	-0.01422503
	57.7000	1	2		1.66303348	-0.01431029
	57.8000	1	2		1.66202214	-0.01445332
	57.9000	1	2		1.66104931	-0.01478395
	58.0000	1	2		1.66003992	-0.01494913
	58.1000	1	2		1.65905091	-0.01508753
	58.2000	1	2		1.65803527	-0.01539167
	58.3000	1	2		1.65704974	-0.01560861
	58.4000	1	2		1.65603819	-0.01557040
	58.5000	1	2		1.65504539	-0.01584643
	58.6000	1	2		1.65404276	-0.01606854
	58.7000	1	2		1.65305242	-0.01626980
	58.8000	1	2		1.65204989	-0.01646630
	58.9000	1	2		1.65104889	-0.01669604
	59.0000	1	2		1.65004042	-0.01691972
	59.1000	1	2		1.64905612	-0.01710423
	59.2000	1	2		1.64804335	-0.01733543
	59.3000	1	2		1.64705045	-0.01756683
	59.4000	1	2		1.64603634	-0.01768234
	59.5000	1	2		1.64505184	-0.01779998
	59.6000	1	2		1.64404224	-0.01816161
	59.7000	1	2		1.64304944	-0.01831864
	59.8000	1	2		1.64204055	-0.01863442
	59.9000	1	2		1.64105001	-0.01864033
	60.0000	1	2		1.64004471	-0.01893872
	60.1000	1	2		1.63905120	-0.01914816
	60.2000	1	2		1.63803914	-0.01923646
	60.3000	1	2		1.63705423	-0.01954097
	60.4000	1	2		1.63605651	-0.01970001
	60.5000	1	2		1.63505562	-0.01994836
	60.6000	1	2		1.63404059	-0.02022106
	60.7000	1	2		1.63305598	-0.02040628
	60.8000	1	2		1.63204157	-0.02058095
	60.9000	1	2		1.63105205	-0.02073101
	61.0000	1	2		1.63004982	-0.02077838
	61.1000	1	2		1.62905446	-0.02122031
	61.2000	1	2		1.62805378	-0.02135803
	61.3000	1	2		1.62705760	-0.02156084
	61.4000	1	2		1.62604103	-0.02188008
	61.5000	1	2		1.62504751	-0.02208767
	61.6000	1	2		1.62404426	-0.02220733
	61.7000	1	2		1.62305362	-0.02238601
	61.8000	1	2		1.62204207	-0.02261614
	61.9000	1	2		1.62106064	-0.02286807
	62.0000	1	2		1.62004828	-0.02304464
	62.1000	1	2		1.61905834	-0.02332430
	62.2000	1	2		1.61805571	-0.02350650
	62.3000	1	2		1.61705359	-0.02369656
	62.4000	1	2		1.61605044	-0.02398401
	62.5000	1	2		1.61505150	-0.02434040
	62.6000	1	2		1.61404026	-0.02431917
	62.7000	1	2		1.61304992	-0.02452873
	62.8000	1	2		1.61204482	-0.02482385
	62.9000	1	2		1.61105233	-0.02503783
	63.0000	1	2		1.61004652	-0.02528274
	63.1000	1	2		1.60906294	-0.02546705
	63.2000	1	2		1.60805386	-0.02576568
	63.3000	1	2		1.60705819	-0.02581183
	63.4000	1	2		1.60605207	-0.02610635
	63.5000	1	2		1.60505528	-0.02630600
	63.6000	1	2		1.60405531	-0.02664619
	63.7000	1	2		1.60306128	-0.02684134
	63.8000	1	2		1.60205158	-0.02714506
	63.9000	1	2		1.60106605	-0.02730939
	64.0000	1	2		1.60005245	-0.02756681
	64.1000	1	2		1.59906529	-0.02785135
	64.2000	1	2		1.59805159	-0.02804376
	64.3000	1	2		1.59705551	-0.02814665
	64.4000	1	2		1.59605124	-0.02841773
	64.5000	1	2		1.59505895	-0.02868449
	64.6000	1	2		1.59405847	-0.02887442
	64.7000	1	2		1.59305819	-0.02921112
	64.8000	1	2		1.59205587	-0.02936847
	64.9000	1	2		1.59106092	-0.02956800
	65.0000	1	2		1.59005101	-0.02980647
	65.1000	1	2		1.58906282	-0.02994213
	65.2000	1	2		1.58805168	-0.03029670
	65.3000	1	2		1.58705653	-0.03047228
	65.4000	1	2		1.58605441	-0.03075665
	65.5000	1	2		1.58506232	-0.03110068
	65.6000	1	2		1.58405508	-0.03129296
	65.7000	1	2		1.58306085	-0.03151726
	65.8000	1	2		1.58204889	-0.03169031
	65.9000	1	2		1.58105671	-0.03192800
	66.0000	1	2		1.58004536	-0.03215880
	66.1000	1	2		1.57905707	-0.03240624
	66.2000	1	2		1.57804389	-0.03259803
	66.3000	1	2		1.57705939	-0.03289625
	66.4000	1	2		1.57605091	-0.03321027
	66.5000	1	2		1.57506098	-0.03338312
	66.6000	1	2		1.57405210	-0.03367892
	66.7000	1	2		1.57306032	-0.03386027
	66.8000	1	2		1.57205031	-0.03411001
	66.9000	1	2		1.57106130	-0.03426674
	67.0000	1	2		1.57005416	-0.03462084
	67.1000	1	2		1.56906065	-0.03487019
	67.2000	1	2		1.56805043	-0.03516335
	67.3000	1	2		1.56705692	-0.03539520
	67.4000	1	2		1.56604834	-0.03562461
	67.5000	1	2		1.56505861	-0.03590174
	67.6000	1	2		1.56404850	-0.03617210
	67.7000	1	2		1.56306175	-0.03642337
	67.8000	1	2		1.56205665	-0.03670394
	67.9000	1	2		1.56106293	-0.03689725
	68.0000	1	2		1.56005221	-0.03713160
	68.1000	1	2		1.55906002	-0.03752791
	68.2000	1	2		1.55805636	-0.03776288
	68.3000	1	2		1.55705803	-0.03792546
	68.4000	1	2		1.55604618	-0.03824603
	68.5000	1	2		1.55505655	-0.03844846
	68.6000	1	2		1.55405474	-0.03877444
	68.7000	1	2		1.55306942	-0.03892872
	68.8000	1	2		1.55206146	-0.03923400
	68.9000	1	2		1.55106661	-0.03951961
	69.0000	1	2		1.55005916	-0.03971690
	69.1000	1	2		1.54906421	-0.03998391
	69.2000	1	2		1.54805615	-0.04022733
	69.3000	1	2		1.54705474	-0.04049139
	69.4000	1	2		1.54605416	-0.04062447
	69.5000	1	2		1.54506658	-0.04102993
	69.6000	1	2		1.54406518	-0.04126931
	69.7000	1	2		1.54306388	-0.04155231
	69.8000	1	2		1.54206319	-0.04178767
	69.9000	1	2		1.54107275	-0.04222134
	70.0000	1	2		1.54006294	-0.04229613
	70.1000	1	2		1.53907240	-0.04250926
	70.2000	1	2		1.53806310	-0.04295993
	70.3000	1	2		1.53707327	-0.04306979
	70.4000	1	2		1.53607085	-0.04339086
	70.5000	1	2		1.53507344	-0.04372947
	70.6000	1	2		1.53405974	-0.04406041
	70.7000	1	2		1.53306848	-0.04425533
	70.8000	1	2		1.53206174	-0.04449935
	70.9000	1	2		1.53107058	-0.04484918
	71.0000	1	2		1.53005719	-0.04496922
	71.1000	1	2		1.52907054	-0.04530646
	71.2000	1	2		1.52806002	-0.04569985
	71.3000	1	2		1.52707285	-0.04594588
	71.4000	1	2		1.52606038	-0.04623150
	71.5000	1	2		1.52507220	-0.04644387
	71.6000	1	2		1.52406833	-0.04683947
	71.7000	1	2		1.52307215	-0.04695155
	71.8000	1	2		1.52205999	-0.04738345
	71.9000	1	2		1.52108256	-0.04759172
	72.0000	1	2		1.52006620	-0.04796312
	72.1000	1	2		1.51907473	-0.04820904
	72.2000	1	2		1.51806185	-0.04855609
	72.3000	1	2		1.51707694	-0.04884949
	72.4000	1	2		1.51607185	-0.04910036
	72.5000	1	2		1.51507444	-0.04939734
	72.6000	1	2		1.51407027	-0.04967541
	72.7000	1	2		1.51307091	-0.04993823
	72.8000	1	2		1.51207299	-0.05029037
	72.9000	1	2		1.51107364	-0.05052857
	73.0000	1	2		1.51006875	-0.05079516
	73.1000	1	2		1.50907646	-0.05119084
	73.2000	1	2		1.50806543	-0.05132040
	73.3000	1	2		1.50707273	-0.05157607
	73.4000	1	2		1.50606426	-0.05180440
	73.5000	1	2		1.50507566	-0.05204790
	73.6000	1	2		1.50406964	-0.05249450
	73.7000	1	2		1.50307695	-0.05273100
	73.8000	1	2		1.50207370	-0.05299443
	73.9000	1	2		1.50107762	-0.05338553
	74.0000	1	2		1.50007273	-0.05360761
	74.1000	1	2		1.49907512	-0.05387221
	74.2000	1	2		1.49806439	-0.05423611
	74.3000	1	2		1.49707262	-0.05442768
	74.4000	1	2		1.49606947	-0.05471044
	74.5000	1	2		1.49507380	-0.05521912
	74.6000	1	2		1.49405826	-0.05544068
	74.7000	1	2		1.49307437	-0.05565862
	74.8000	1	2		1.49206754	-0.05595969
	74.9000	1	2		1.49107607	-0.05636542
	75.0000	1	2		1.49007416	-0.05662122
	75.1000	1	2		1.48908156	-0.05684012
	75.2000	1	2		1.48807493	-0.05715280
	75.3000	1	2		1.48707885	-0.05758074
	75.4000	1	2		1.48607489	-0.05767308
	75.5000	1	2		1.48508229	-0.05811524
	75.6000	1	2		1.48406921	-0.05853078
	75.7000	1	2		1.48307928	-0.05874428
	75.8000	1	2		1.48206415	-0.05907719
	75.9000	1	2		1.48107780	-0.05941119
	76.0000	1	2		1.48007476	-0.05975017
	76.1000	1	2		1.47906711	-0.05994594
	76.2000	1	2		1.47806836	-0.06042195
	76.3000	1	2		1.47707608	-0.06068919
	76.4000	1	2		1.47606986	-0.06098242
	76.5000	1	2		1.47507665	-0.06134485
	76.6000	1	2		1.47406264	-0.06162218
	76.7000	1	2		1.47307435	-0.06190887
	76.8000	1	2		1.47206782	-0.06228523
	76.9000	1	2		1.47107134	-0.06260358
	77.0000	1	2		1.47006840	-0.06286808
	77.1000	1	2		1.46907129	-0.06321541
	77.2000	1	2		1.46806702	-0.06368103
	77.3000	1	2		1.46707637	-0.06397261
	77.4000	1	2		1.46606544	-0.06429394
	77.5000	1	2		1.46507756	-0.06463581
	77.6000	1	2		1.46406273	-0.06486007
	77.7000	1	2		1.46307260	-0.06527955
	77.8000	1	2		1.46206361	-0.06563880
	77.9000	1	2		1.46107184	-0.06591026
	78.0000	1	2		1.46006900	-0.06621280
	78.1000	1	2		1.45907477	-0.06643598
	78.2000	1	2		1.45807090	-0.06670153
	78.3000	1	2		1.45707503	-0.06705885
	78.4000	1	2		1.45606676	-0.06729104
	78.5000	1	2		1.45508277	-0.06754705
	78.6000	1	2		1.45406488	-0.06796649
	78.7000	1	2		1.45307976	-0.06825753
	78.8000	1	2		1.45206545	-0.06863257
	78.9000	1	2		1.45107531	-0.06907017
	79.0000	1	2		1.45006971	-0.06933008
	79.1000	1	2		1.44907301	-0.06981876
	79.2000	1	2		1.44806587	-0.07005850
	79.3000	1	2		1.44707697	-0.07030356
	79.4000	1	2		1.44606808	-0.07071779
	79.5000	1	2		1.44507487	-0.07112891
	79.6000	1	2		1.44406835	-0.07142378
	79.7000	1	2		1.44307360	-0.07186919
	79.8000	1	2		1.44206646	-0.07227392
	79.9000	1	2		1.44108729	-0.07252851
	80.0000	1	2		1.44007082	-0.07276864
	80.1000	1	2		1.43908397	-0.07326563
	80.2000	1	2		1.43806699	-0.07365472
	80.3000	1	2		1.43708259	-0.07392142
	80.4000	1	2		1.43607453	-0.07431637
	80.5000	1	2		1.43507527	-0.07479448
	80.6000	1	2		1.43406987	-0.07511147
	80.7000	1	2		1.43308240	-0.07551072
	80.8000	1	2		1.43206850	-0.07581599
	80.9000	1	2		1.43107601	-0.07604709
	81.0000	1	2		1.43007255	-0.07647595
	81.1000	1	2		1.42908170	-0.07688718
	81.2000	1	2		1.42807056	-0.07728980
	81.3000	1	2		1.42707817	-0.07779329
	81.4000	1	2		1.42607144	-0.07806537
	81.5000	1	2		1.42507823	-0.07838396
	81.6000	1	2		1.42407191	-0.07875467
	81.7000	1	2		1.42307788	-0.07914668
	81.8000	1	2		1.42207002	-0.07946637
	81.9000	1	2		1.42107825	-0.07975060
	82.0000	1	2		1.42007039	-0.08032109
	82.1000	1	2		1.41908200	-0.08061898
	82.2000	1	2		1.41807393	-0.08116186
	82.3000	1	2		1.41708953	-0.08143019
	82.4000	1	2		1.41608014	-0.08180770
	82.5000	1	2		1.41508560	-0.08216104
	82.6000	1	2		1.41407006	-0.08262370
	82.7000	1	2		1.41308709	-0.08295272
	82.8000	1	2		1.41207411	-0.08329581
	82.9000	1	2		1.41108244	-0.08353416
	83.0000	1	2		1.41007468	-0.08389425
	83.1000	1	2		1.40908332	-0.08422100
	83.2000	1	2		1.40807618	-0.08464430
	83.3000	1	2		1.40708317	-0.08497016
	83.4000	1	2		1.40607285	-0.08544948
	83.5000	1	2		1.40508262	-0.08574176
	83.6000	1	2		1.40407865	-0.08616753
	83.7000	1	2		1.40308647	-0.08672826
	83.8000	1	2		1.40207902	-0.08712294
	83.9000	1	2		1.40109124	-0.08754153
	84.0000	1	2		1.40007949	-0.08807810
	84.1000	1	2		1.39908740	-0.08843581
	84.2000	1	2		1.39808139	-0.08872593
	84.3000	1	2		1.39708654	-0.08904416
	84.4000	1	2		1.39607807	-0.08958520
	84.5000	1	2		1.39508926	-0.08995559
	84.6000	1	2		1.39407905	-0.09037388
	84.7000	1	2		1.39308994	-0.09093418
	84.8000	1	2		1.39208044	-0.09135747
	84.9000	1	2		1.39108764	-0.09178499
	85.0000	1	2		1.39008040	-0.09216773
	85.1000	1	2		1.38908995	-0.09258272
	85.2000	1	2		1.38808896	-0.09305683
	85.3000	1	2		1.38709421	-0.09347602
	85.4000	1	2		1.38608789	-0.09393724
	85.5000	1	2		1.38509212	-0.09443300
	85.6000	1	2		1.38408590	-0.09486443
	85.7000	1	2		1.38309198	-0.09528689
	85.8000	1	2		1.38208299	-0.09565890
	85.9000	1	2		1.38109111	-0.09602814
	86.0000	1	2		1.38008274	-0.09646919
	86.1000	1	2		1.37908953	-0.09698072
	86.2000	1	2		1.37808147	-0.09734696
	86.3000	1	2		1.37708867	-0.09769049
	86.4000	1	2		1.37608348	-0.09812543
	86.5000	1	2		1.37509129	-0.09847176
	86.6000	1	2		1.37408313	-0.09875096
	86.7000	1	2		1.37309104	-0.09907788
	86.8000	1	2		1.37208278	-0.09961044
	86.9000	1	2		1.37108987	-0.10007467
	87.0000	1	2		1.37008417	-0.10047423
	87.1000	1	2		1.36910028	-0.10098961
	87.2000	1	2		1.36808894	-0.10143852
	87.3000	1	2		1.36709573	-0.10191638
	87.4000	1	2		1.36608429	-0.10233198
	87.5000	1	2		1.36509282	-0.10273937
	87.6000	1	2		1.36409418	-0.10320911
	87.7000	1	2		1.36309226	-0.10380010
	87.8000	1	2		1.36208194	-0.10423136
	87.9000	1	2		1.36109550	-0.10465333
	88.0000	1	2		1.36008334	-0.10509368
	88.1000	1	2		1.35908992	-0.10561702
	88.2000	1	2		1.35809067	-0.10608273
	88.3000	1	2		1.35709705	-0.10656901
	88.4000	1	2		1.35608735	-0.10694494
	88.5000	1	2		1.35509486	-0.10750488
	88.6000	1	2		1.35407972	-0.10793837
	88.7000	1	2		1.35309707	-0.10847557
	88.8000	1	2		1.35208654	-0.10893668
	88.9000	1	2		1.35109252	-0.10941580
	88.9700	1	2		1.35038011	-0.10975013
	89.0000	1	2		1.35008671	-0.10971846
	89.0010	1	2		1.35007626	-0.10974435
