# Supplementary material for: Hyaluronic Acid Enhances the Mechanical Properties of Tissue-Engineered Cartilage Constructs
Source: PLoS One. 2014 Dec 1;9(12):e113216. doi: 10.1371/journal.pone.0113216 (PMC4249877; doi:10.1371/journal.pone.0113216)
Supplement: Dataset S1 — Raw data from hydrogel constructs. Data on wet weight, dry weight, compressive modulus, DNA content, and GAG content are provided in a spreadsheet for all analysed hydrogel constructs. Additionally, raw data from mechanical compression tests (time, displacement, and load) are provided. (ZIP) [file pone.0113216.s004.zip › Data/Mechanical testing/Microtester/Day 1/G3 P5 M2 ramp.csv]

G3 P5 M2 12Dec2013
Notes	Time	Sequence	Block	Cycle	5800:Extension mm	5800:5N_Load_Cell N
Test Started : 12/12/2013 12:35:58 PM	4.0020	1	2		2.20033453	0.00038545
	4.0680	1	2		2.19912423	0.00082531
	4.1000	1	2		2.19887201	0.00032599
	4.2000	1	2		2.19794673	0.00047617
	4.3000	1	2		2.19697206	0.00055701
	4.4000	1	2		2.19597424	0.00024281
	4.5000	1	2		2.19498339	0.00065058
	4.6000	1	2		2.19397328	0.00055703
	4.7000	1	2		2.19298652	0.00042675
	4.8000	1	2		2.19197477	0.00049997
	4.9000	1	2		2.19097941	0.00034792
	5.0000	1	2		2.18997421	0.00044231
	5.1000	1	2		2.18899279	0.00027657
	5.2000	1	2		2.18798103	0.00028188
	5.3000	1	2		2.18698137	0.00034811
	5.4000	1	2		2.18597577	0.00051539
	5.5000	1	2		2.18498799	0.00026437
	5.6000	1	2		2.18397910	0.00038991
	5.7000	1	2		2.18298190	0.00040694
	5.8000	1	2		2.18197445	0.00041710
	5.9000	1	2		2.18098462	0.00039295
	6.0000	1	2		2.17998107	0.00047288
	6.1000	1	2		2.17898796	0.00038501
	6.2000	1	2		2.17797744	0.00037802
	6.3000	1	2		2.17698556	0.00036484
	6.4000	1	2		2.17598037	0.00028870
	6.5000	1	2		2.17498603	0.00037436
	6.6000	1	2		2.17397858	0.00034388
	6.7000	1	2		2.17298588	0.00020092
	6.8000	1	2		2.17197434	0.00025197
	6.9000	1	2		2.17098533	0.00041363
	7.0000	1	2		2.16997870	0.00032500
	7.1000	1	2		2.16898211	0.00051450
	7.2000	1	2		2.16797855	0.00046486
	7.3000	1	2		2.16698319	0.00026510
	7.4000	1	2		2.16597800	0.00031355
	7.5000	1	2		2.16498120	0.00040526
	7.6000	1	2		2.16398154	0.00034410
	7.7000	1	2		2.16298536	0.00033650
	7.8000	1	2		2.16198017	0.00031377
	7.9000	1	2		2.16098624	0.00046474
	8.0000	1	2		2.15997510	0.00040204
	8.1000	1	2		2.15898917	0.00015759
	8.2000	1	2		2.15797680	0.00034927
	8.3000	1	2		2.15698615	0.00031712
	8.4000	1	2		2.15597850	0.00033585
	8.5000	1	2		2.15498642	0.00028546
	8.6000	1	2		2.15397835	0.00042709
	8.7000	1	2		2.15298750	0.00040616
	8.8000	1	2		2.15198477	0.00033742
	8.9000	1	2		2.15099555	0.00029188
	9.0000	1	2		2.14998380	0.00037000
	9.1000	1	2		2.14898496	0.00025677
	9.2000	1	2		2.14798325	0.00026216
	9.3000	1	2		2.14698502	0.00034770
	9.4000	1	2		2.14597163	0.00037749
	9.5000	1	2		2.14498590	0.00038296
	9.6000	1	2		2.14398418	0.00034343
	9.7000	1	2		2.14298821	0.00035488
	9.8000	1	2		2.14197502	0.00032930
	9.9000	1	2		2.14098663	0.00024171
	10.0000	1	2		2.13998574	0.00031025
	10.1000	1	2		2.13898648	0.00027231
	10.2000	1	2		2.13798252	0.00026375
	10.3000	1	2		2.13698634	0.00033588
	10.4000	1	2		2.13598319	0.00039378
	10.5000	1	2		2.13498660	0.00028675
	10.6000	1	2		2.13398755	0.00043130
	10.7000	1	2		2.13299322	0.00037839
	10.8000	1	2		2.13197634	0.00025569
	10.9000	1	2		2.13098447	0.00029474
	11.0000	1	2		2.12998050	0.00028132
	11.1000	1	2		2.12898289	0.00042717
	11.2000	1	2		2.12798076	0.00021824
	11.3000	1	2		2.12698069	0.00035551
	11.4000	1	2		2.12597427	0.00034331
	11.5000	1	2		2.12497891	0.00030748
	11.6000	1	2		2.12398314	0.00027284
	11.7000	1	2		2.12298819	0.00021859
	11.8000	1	2		2.12197766	0.00035450
	11.9000	1	2		2.12098661	0.00049130
	12.0000	1	2		2.11997957	0.00041851
	12.1000	1	2		2.11899302	0.00009025
	12.2000	1	2		2.11798311	0.00034343
	12.3000	1	2		2.11699451	0.00016163
	12.4000	1	2		2.11598051	0.00020366
	12.5000	1	2		2.11499355	0.00010121
	12.6000	1	2		2.11398405	0.00030255
	12.7000	1	2		2.11298520	0.00031052
	12.8000	1	2		2.11198452	0.00023616
	12.9000	1	2		2.11099121	0.00043592
	13.0000	1	2		2.10998089	0.00055421
	13.1000	1	2		2.10899372	0.00004132
	13.2000	1	2		2.10798033	0.00021473
	13.3000	1	2		2.10699153	0.00033178
	13.4000	1	2		2.10597588	0.00017283
	13.5000	1	2		2.10499405	0.00032509
	13.6000	1	2		2.10398455	0.00020259
	13.7000	1	2		2.10299185	0.00032222
	13.8000	1	2		2.10197908	0.00017815
	13.9000	1	2		2.10099970	0.00020500
	14.0000	1	2		2.09998426	0.00040085
	14.1000	1	2		2.09898460	0.00003970
	14.2000	1	2		2.09798227	0.00017456
	14.3000	1	2		2.09700207	0.00012493
	14.4000	1	2		2.09598110	0.00022237
	14.5000	1	2		2.09499086	0.00022462
	14.6000	1	2		2.09398075	0.00028505
	14.7000	1	2		2.09298867	0.00021068
	14.8000	1	2		2.09198368	0.00013055
	14.9000	1	2		2.09098852	0.00021964
	15.0000	1	2		2.08998046	0.00013265
	15.1000	1	2		2.08899514	-0.00007330
	15.2000	1	2		2.08798134	0.00027262
	15.3000	1	2		2.08699028	0.00030124
	15.4000	1	2		2.08598488	0.00017586
	15.5000	1	2		2.08499157	0.00021621
	15.6000	1	2		2.08398371	0.00027471
	15.7000	1	2		2.08298548	0.00022377
	15.8000	1	2		2.08198090	0.00006692
	15.9000	1	2		2.08098779	0.00022027
	16.0000	1	2		2.07998157	0.00025718
	16.1000	1	2		2.07898929	0.00022755
	16.2000	1	2		2.07798081	0.00005492
	16.3000	1	2		2.07699180	0.00021147
	16.4000	1	2		2.07599009	0.00023562
	16.5000	1	2		2.07499002	0.00013383
	16.6000	1	2		2.07398318	0.00009293
	16.7000	1	2		2.07299889	0.00017064
	16.8000	1	2		2.07197997	0.00019638
	16.9000	1	2		2.07099383	0.00015873
	17.0000	1	2		2.06998166	0.00027152
	17.1000	1	2		2.06898774	0.00027595
	17.2000	1	2		2.06798521	0.00005209
	17.3000	1	2		2.06699333	0.00005205
	17.4000	1	2		2.06599346	0.00023833
	17.5000	1	2		2.06499421	0.00010062
	17.6000	1	2		2.06398860	0.00006790
	17.7000	1	2		2.06299304	0.00022768
	17.8000	1	2		2.06200342	0.00014666
	17.9000	1	2		2.06099597	0.00011314
	18.0000	1	2		2.05999262	0.00016689
	18.1000	1	2		2.05899172	0.00017066
	18.2000	1	2		2.05798653	0.00008865
	18.3000	1	2		2.05699711	0.00007020
	18.4000	1	2		2.05598454	0.00009574
	18.5000	1	2		2.05498856	0.00017301
	18.6000	1	2		2.05398747	0.00004941
	18.7000	1	2		2.05298698	0.00022371
	18.8000	1	2		2.05198793	0.00023846
	18.9000	1	2		2.05099278	0.00016509
	19.0000	1	2		2.04998205	0.00021755
	19.1000	1	2		2.04899694	0.00011139
	19.2000	1	2		2.04798723	0.00008389
	19.3000	1	2		2.04699986	0.00008177
	19.4000	1	2		2.04598996	0.00020886
	19.5000	1	2		2.04499746	0.00025060
	19.6000	1	2		2.04399022	0.00004364
	19.7000	1	2		2.04299507	0.00014209
	19.8000	1	2		2.04198413	0.00011656
	19.9000	1	2		2.04099164	0.00008722
	20.0000	1	2		2.03998583	0.00013361
	20.1000	1	2		2.03899703	-0.00005919
	20.2000	1	2		2.03798855	-0.00002958
	20.3000	1	2		2.03699832	0.00001585
	20.4000	1	2		2.03599251	0.00012499
	20.5000	1	2		2.03500083	0.00014010
	20.6000	1	2		2.03398929	0.00006453
	20.7000	1	2		2.03300376	0.00006515
	20.8000	1	2		2.03199754	0.00018676
	20.9000	1	2		2.03099665	0.00007076
	21.0000	1	2		2.02998326	0.00012710
	21.1000	1	2		2.02900245	0.00008150
	21.2000	1	2		2.02799766	0.00018993
	21.3000	1	2		2.02700312	0.00019236
	21.4000	1	2		2.02599506	0.00006426
	21.5000	1	2		2.02500072	0.00012480
	21.6000	1	2		2.02399225	0.00004059
	21.7000	1	2		2.02299791	-0.00007385
	21.8000	1	2		2.02199641	0.00016688
	21.9000	1	2		2.02100453	0.00011355
	22.0000	1	2		2.01999216	0.00017446
	22.1000	1	2		2.01900090	0.00010825
	22.2000	1	2		2.01799529	0.00012084
	22.3000	1	2		2.01700547	0.00004170
	22.4000	1	2		2.01600048	0.00003761
	22.5000	1	2		2.01500471	0.00010941
	22.6000	1	2		2.01399132	0.00005396
	22.7000	1	2		2.01300374	0.00013568
	22.8000	1	2		2.01199117	0.00004623
	22.9000	1	2		2.01099540	0.00014175
	23.0000	1	2		2.00998406	0.00010027
	23.1000	1	2		2.00900427	0.00010103
	23.2000	1	2		2.00799067	-0.00007371
	23.3000	1	2		2.00699326	0.00009371
	23.4000	1	2		2.00598909	0.00011951
	23.5000	1	2		2.00500029	0.00002075
	23.6000	1	2		2.00399428	0.00014148
	23.7000	1	2		2.00300117	0.00015683
	23.8000	1	2		2.00199065	0.00008914
	23.9000	1	2		2.00100594	0.00010328
	24.0000	1	2		1.99999808	-0.00006024
	24.1000	1	2		1.99900498	0.00014298
	24.2000	1	2		1.99799486	-0.00002364
	24.3000	1	2		1.99699745	0.00006029
	24.4000	1	2		1.99599943	0.00019462
	24.5000	1	2		1.99500264	0.00004922
	24.6000	1	2		1.99399867	0.00011842
	24.7000	1	2		1.99300720	0.00004607
	24.8000	1	2		1.99199873	0.00017781
	24.9000	1	2		1.99100870	0.00000711
	25.0000	1	2		1.98999940	0.00001139
	25.1000	1	2		1.98900589	0.00005322
	25.2000	1	2		1.98799926	0.00011838
	25.3000	1	2		1.98700472	0.00015471
	25.4000	1	2		1.98599276	0.00011074
	25.5000	1	2		1.98500334	0.00009831
	25.6000	1	2		1.98399282	0.00002307
	25.7000	1	2		1.98300340	0.00010762
	25.8000	1	2		1.98199267	-0.00009513
	25.9000	1	2		1.98100592	-0.00006370
	26.0000	1	2		1.97999970	0.00011218
	26.1000	1	2		1.97900618	0.00000762
	26.2000	1	2		1.97799976	0.00004611
	26.3000	1	2		1.97700870	0.00012760
	26.4000	1	2		1.97600146	0.00010292
	26.5000	1	2		1.97500528	0.00003629
	26.6000	1	2		1.97400049	-0.00001697
	26.7000	1	2		1.97300267	0.00010035
	26.8000	1	2		1.97200178	-0.00001251
	26.9000	1	2		1.97100109	0.00009566
	27.0000	1	2		1.96999836	0.00012167
	27.1000	1	2		1.96900566	0.00012311
	27.2000	1	2		1.96800702	0.00003574
	27.3000	1	2		1.96700285	0.00008400
	27.4000	1	2		1.96599684	0.00005147
	27.5000	1	2		1.96500148	0.00003790
	27.6000	1	2		1.96399649	0.00002737
	27.7000	1	2		1.96300604	0.00003730
	27.8000	1	2		1.96199757	0.00003060
	27.9000	1	2		1.96100836	0.00006778
	28.0000	1	2		1.96000275	0.00006062
	28.1000	1	2		1.95901087	0.00002858
	28.2000	1	2		1.95800199	-0.00001341
	28.3000	1	2		1.95700151	0.00000122
	28.4000	1	2		1.95600000	0.00003337
	28.5000	1	2		1.95500894	0.00016139
	28.6000	1	2		1.95400354	0.00006429
	28.7000	1	2		1.95300572	0.00008554
	28.8000	1	2		1.95200217	0.00014083
	28.9000	1	2		1.95101091	0.00007219
	29.0000	1	2		1.94999362	0.00002046
	29.1000	1	2		1.94900072	0.00007587
	29.2000	1	2		1.94799040	0.00008663
	29.3000	1	2		1.94700201	0.00009940
	29.4000	1	2		1.94599558	0.00014408
	29.5000	1	2		1.94500186	0.00000081
	29.6000	1	2		1.94399708	0.00016376
	29.7000	1	2		1.94300315	0.00005291
	29.8000	1	2		1.94198669	0.00006900
	29.9000	1	2		1.94100506	0.00009583
	30.0000	1	2		1.94000847	0.00003724
	30.1000	1	2		1.93900225	0.00011142
	30.2000	1	2		1.93798906	0.00001135
	30.3000	1	2		1.93700231	0.00002368
	30.4000	1	2		1.93599178	0.00012069
	30.5000	1	2		1.93500093	0.00007834
	30.6000	1	2		1.93400373	0.00002226
	30.7000	1	2		1.93300181	0.00005462
	30.8000	1	2		1.93200870	0.00008982
	30.9000	1	2		1.93100310	0.00006499
	31.0000	1	2		1.92999524	0.00001702
	31.1000	1	2		1.92900336	0.00019523
	31.2000	1	2		1.92799837	0.00007834
	31.3000	1	2		1.92700649	0.00006848
	31.4000	1	2		1.92600007	0.00003603
	31.5000	1	2		1.92500430	-0.00003589
	31.6000	1	2		1.92399501	-0.00009581
	31.7000	1	2		1.92299575	0.00012215
	31.8000	1	2		1.92200572	-0.00001193
	31.9000	1	2		1.92100975	-0.00001252
	32.0000	1	2		1.92000701	0.00019827
	32.1000	1	2		1.91901165	0.00003419
	32.2000	1	2		1.91800953	0.00005282
	32.3000	1	2		1.91701355	-0.00009680
	32.4000	1	2		1.91600426	-0.00000619
	32.5000	1	2		1.91500910	-0.00002559
	32.6000	1	2		1.91399817	0.00000099
	32.7000	1	2		1.91300466	0.00001005
	32.8000	1	2		1.91200069	0.00007110
	32.9000	1	2		1.91100820	0.00005805
	33.0000	1	2		1.91000382	0.00009899
	33.1000	1	2		1.90901031	0.00005786
	33.2000	1	2		1.90800122	0.00003666
	33.3000	1	2		1.90701344	0.00003881
	33.4000	1	2		1.90600148	0.00000940
	33.5000	1	2		1.90501247	0.00008283
	33.6000	1	2		1.90400175	0.00004075
	33.7000	1	2		1.90300639	0.00010389
	33.8000	1	2		1.90200078	-0.00000855
	33.9000	1	2		1.90100624	-0.00000416
	34.0000	1	2		1.89999838	0.00003329
	34.1000	1	2		1.89901736	0.00000093
	34.2000	1	2		1.89800664	0.00004924
	34.3000	1	2		1.89701210	0.00003466
	34.4000	1	2		1.89600280	0.00005462
	34.5000	1	2		1.89501154	0.00002228
	34.6000	1	2		1.89400061	0.00004673
	34.7000	1	2		1.89301201	0.00008978
	34.8000	1	2		1.89200804	0.00003783
	34.9000	1	2		1.89101637	0.00009245
	35.0000	1	2		1.89000667	-0.00002215
	35.1000	1	2		1.88902032	0.00007370
	35.2000	1	2		1.88800898	0.00002763
	35.3000	1	2		1.88701157	0.00005442
	35.4000	1	2		1.88600433	0.00011242
	35.5000	1	2		1.88502024	0.00005065
	35.6000	1	2		1.88400644	0.00001957
	35.7000	1	2		1.88301579	-0.00004305
	35.8000	1	2		1.88200588	0.00001621
	35.9000	1	2		1.88101175	0.00006761
	36.0000	1	2		1.88000615	-0.00001982
	36.1000	1	2		1.87901693	0.00006106
	36.2000	1	2		1.87799862	0.00019037
	36.3000	1	2		1.87701966	-0.00001950
	36.4000	1	2		1.87600708	-0.00005951
	36.5000	1	2		1.87502156	-0.00006334
	36.6000	1	2		1.87400960	0.00000361
	36.7000	1	2		1.87301055	0.00002811
	36.8000	1	2		1.87200536	0.00002662
	36.9000	1	2		1.87102004	0.00004205
	37.0000	1	2		1.87000870	0.00013361
	37.1000	1	2		1.86901539	-0.00003803
	37.2000	1	2		1.86800466	-0.00005863
	37.3000	1	2		1.86702077	0.00008568
	37.4000	1	2		1.86600779	-0.00004989
	37.5000	1	2		1.86500936	-0.00009025
	37.6000	1	2		1.86400969	-0.00000618
	37.7000	1	2		1.86301700	0.00007289
	37.8000	1	2		1.86201016	0.00002787
	37.9000	1	2		1.86101501	0.00004811
	38.0000	1	2		1.86000141	0.00008790
	38.1000	1	2		1.85900810	-0.00006099
	38.2000	1	2		1.85800188	-0.00020536
	38.3000	1	2		1.85701103	0.00009099
	38.4000	1	2		1.85600952	-0.00000773
	38.5000	1	2		1.85502318	-0.00017863
	38.6000	1	2		1.85400057	-0.00002215
	38.7000	1	2		1.85301074	0.00002343
	38.8000	1	2		1.85200185	-0.00001357
	38.9000	1	2		1.85101879	0.00000254
	39.0000	1	2		1.85000191	0.00007635
	39.1000	1	2		1.84901290	-0.00007136
	39.2000	1	2		1.84801140	-0.00009667
	39.3000	1	2		1.84701378	-0.00009506
	39.4000	1	2		1.84600449	0.00009484
	39.5000	1	2		1.84501220	0.00001345
	39.6000	1	2		1.84401664	0.00001108
	39.7000	1	2		1.84301042	-0.00008882
	39.8000	1	2		1.84200768	-0.00008306
	39.9000	1	2		1.84101273	-0.00007847
	40.0000	1	2		1.84000754	0.00000831
	40.1000	1	2		1.83901013	-0.00006869
	40.2000	1	2		1.83800186	-0.00000343
	40.3000	1	2		1.83701101	-0.00003646
	40.4000	1	2		1.83600663	-0.00000983
	40.5000	1	2		1.83500635	-0.00005232
	40.6000	1	2		1.83400608	-0.00002041
	40.7000	1	2		1.83301461	-0.00015548
	40.8000	1	2		1.83200573	-0.00002227
	40.9000	1	2		1.83101385	-0.00000016
	41.0000	1	2		1.83000537	-0.00003353
	41.1000	1	2		1.82901534	-0.00006297
	41.2000	1	2		1.82800461	-0.00002333
	41.3000	1	2		1.82701417	-0.00004050
	41.4000	1	2		1.82600672	-0.00015165
	41.5000	1	2		1.82501382	-0.00006349
	41.6000	1	2		1.82400658	-0.00012947
	41.7000	1	2		1.82301921	-0.00025533
	41.8000	1	2		1.82200582	-0.00013362
	41.9000	1	2		1.82101599	-0.00003708
	42.0000	1	2		1.82001018	-0.00004590
	42.1000	1	2		1.81902117	-0.00003507
	42.2000	1	2		1.81800942	0.00006291
	42.3000	1	2		1.81702143	-0.00015071
	42.4000	1	2		1.81600845	-0.00017428
	42.5000	1	2		1.81501822	-0.00005267
	42.6000	1	2		1.81399704	-0.00013984
	42.7000	1	2		1.81301909	-0.00018645
	42.8000	1	2		1.81201308	-0.00018033
	42.9000	1	2		1.81102346	-0.00013173
	43.0000	1	2		1.81001232	-0.00024523
	43.1000	1	2		1.80902147	-0.00016644
	43.2000	1	2		1.80801709	-0.00015048
	43.3000	1	2		1.80702480	-0.00017788
	43.4000	1	2		1.80601490	-0.00018679
	43.5000	1	2		1.80501913	-0.00015990
	43.6000	1	2		1.80402438	-0.00004292
	43.7000	1	2		1.80302267	-0.00017295
	43.8000	1	2		1.80202485	-0.00008826
	43.9000	1	2		1.80101945	-0.00013787
	44.0000	1	2		1.80002593	-0.00012534
	44.1000	1	2		1.79902115	-0.00020221
	44.2000	1	2		1.79802845	-0.00026850
	44.3000	1	2		1.79702817	-0.00021648
	44.4000	1	2		1.79601868	-0.00017008
	44.5000	1	2		1.79501737	-0.00015449
	44.6000	1	2		1.79401300	-0.00005207
	44.7000	1	2		1.79301928	-0.00023398
	44.8000	1	2		1.79202043	-0.00017948
	44.9000	1	2		1.79102282	-0.00019605
	45.0000	1	2		1.79001455	-0.00024946
	45.1000	1	2		1.78902657	-0.00022831
	45.2000	1	2		1.78802404	-0.00021907
	45.3000	1	2		1.78702191	-0.00023966
	45.4000	1	2		1.78601672	-0.00020310
	45.5000	1	2		1.78502669	-0.00023135
	45.6000	1	2		1.78402456	-0.00023888
	45.7000	1	2		1.78303535	-0.00018718
	45.8000	1	2		1.78202380	-0.00027734
	45.9000	1	2		1.78102435	-0.00029509
	46.0000	1	2		1.78001587	-0.00028191
	46.1000	1	2		1.77901867	-0.00009896
	46.2000	1	2		1.77800487	-0.00022775
	46.3000	1	2		1.77701422	-0.00020680
	46.4000	1	2		1.77600841	-0.00025244
	46.5000	1	2		1.77501756	-0.00030265
	46.6000	1	2		1.77400458	-0.00026974
	46.7000	1	2		1.77302110	-0.00034371
	46.8000	1	2		1.77201795	-0.00037390
	46.9000	1	2		1.77101686	-0.00023771
	47.0000	1	2		1.77001248	-0.00020420
	47.1000	1	2		1.76902122	-0.00013064
	47.2000	1	2		1.76801705	-0.00024181
	47.3000	1	2		1.76702353	-0.00029101
	47.4000	1	2		1.76601280	-0.00035504
	47.5000	1	2		1.76502748	-0.00034392
	47.6000	1	2		1.76402106	-0.00043560
	47.7000	1	2		1.76302099	-0.00032068
	47.8000	1	2		1.76200555	-0.00031111
	47.9000	1	2		1.76101695	-0.00026094
	48.0000	1	2		1.76001032	-0.00033600
	48.1000	1	2		1.75901598	-0.00035090
	48.2000	1	2		1.75800444	-0.00027969
	48.3000	1	2		1.75702034	-0.00039459
	48.4000	1	2		1.75601331	-0.00033564
	48.5000	1	2		1.75502409	-0.00040563
	48.6000	1	2		1.75401787	-0.00036742
	48.7000	1	2		1.75302395	-0.00043815
	48.8000	1	2		1.75201609	-0.00042276
	48.9000	1	2		1.75102687	-0.00048078
	49.0000	1	2		1.75001287	-0.00046678
	49.1000	1	2		1.74902878	-0.00038718
	49.2000	1	2		1.74801190	-0.00055148
	49.3000	1	2		1.74702330	-0.00045642
	49.4000	1	2		1.74600705	-0.00046848
	49.5000	1	2		1.74502521	-0.00052616
	49.6000	1	2		1.74401223	-0.00049919
	49.7000	1	2		1.74301871	-0.00049815
	49.8000	1	2		1.74201229	-0.00051427
	49.9000	1	2		1.74102369	-0.00052341
	50.0000	1	2		1.74001624	-0.00062234
	50.1000	1	2		1.73902969	-0.00055778
	50.2000	1	2		1.73801794	-0.00059500
	50.3000	1	2		1.73702360	-0.00046776
	50.4000	1	2		1.73601677	-0.00064997
	50.5000	1	2		1.73502243	-0.00063425
	50.6000	1	2		1.73401642	-0.00068726
	50.7000	1	2		1.73302290	-0.00076049
	50.8000	1	2		1.73201709	-0.00075688
	50.9000	1	2		1.73102726	-0.00082697
	51.0000	1	2		1.73001899	-0.00077249
	51.1000	1	2		1.72902302	-0.00075805
	51.2000	1	2		1.72801782	-0.00076983
	51.3000	1	2		1.72702451	-0.00083734
	51.4000	1	2		1.72601235	-0.00083156
	51.5000	1	2		1.72502232	-0.00101054
	51.6000	1	2		1.72401343	-0.00095324
	51.7000	1	2		1.72302545	-0.00104046
	51.8000	1	2		1.72202087	-0.00107608
	51.9000	1	2		1.72092757	-0.00113900
	52.0000	1	2		1.72004347	-0.00116370
	52.1000	1	2		1.71903520	-0.00113782
	52.2000	1	2		1.71802539	-0.00115344
	52.3000	1	2		1.71703731	-0.00122204
	52.4000	1	2		1.71603129	-0.00131221
	52.5000	1	2		1.71502856	-0.00143801
	52.6000	1	2		1.71402203	-0.00138381
	52.7000	1	2		1.71303107	-0.00144093
	52.8000	1	2		1.71202987	-0.00150596
	52.9000	1	2		1.71103021	-0.00153358
	53.0000	1	2		1.71001979	-0.00153894
	53.1000	1	2		1.70903150	-0.00180079
	53.2000	1	2		1.70803891	-0.00170982
	53.3000	1	2		1.70703340	-0.00183823
	53.4000	1	2		1.70602565	-0.00200124
	53.5000	1	2		1.70503049	-0.00193023
	53.6000	1	2		1.70402427	-0.00196959
	53.7000	1	2		1.70303086	-0.00206965
	53.8000	1	2		1.70202904	-0.00208552
	53.9000	1	2		1.70103471	-0.00225293
	54.0000	1	2		1.70003300	-0.00240164
	54.1000	1	2		1.69903128	-0.00247895
	54.2000	1	2		1.69802609	-0.00247529
	54.3000	1	2		1.69703636	-0.00250556
	54.4000	1	2		1.69602164	-0.00271366
	54.5000	1	2		1.69502823	-0.00271551
	54.6000	1	2		1.69402098	-0.00282604
	54.7000	1	2		1.69303515	-0.00291849
	54.8000	1	2		1.69203743	-0.00303622
	54.9000	1	2		1.69103357	-0.00329796
	55.0000	1	2		1.69002397	-0.00340575
	55.1000	1	2		1.68903342	-0.00337813
	55.2000	1	2		1.68802536	-0.00356097
	55.3000	1	2		1.68703840	-0.00370338
	55.4000	1	2		1.68603372	-0.00372270
	55.5000	1	2		1.68503703	-0.00389377
	55.6000	1	2		1.68402189	-0.00405244
	55.7000	1	2		1.68303903	-0.00409997
	55.8000	1	2		1.68201990	-0.00430875
	55.9000	1	2		1.68103397	-0.00445144
	56.0000	1	2		1.68002017	-0.00451015
	56.1000	1	2		1.67904120	-0.00465370
	56.2000	1	2		1.67802627	-0.00469502
	56.3000	1	2		1.67703132	-0.00491662
	56.4000	1	2		1.67603186	-0.00504581
	56.5000	1	2		1.67502698	-0.00527721
	56.6000	1	2		1.67401246	-0.00541725
	56.7000	1	2		1.67303195	-0.00558302
	56.8000	1	2		1.67202952	-0.00565528
	56.9000	1	2		1.67103519	-0.00586160
	57.0000	1	2		1.67002764	-0.00589578
	57.1000	1	2		1.66903402	-0.00605952
	57.2000	1	2		1.66802698	-0.00617180
	57.3000	1	2		1.66703541	-0.00645616
	57.4000	1	2		1.66602663	-0.00658277
	57.5000	1	2		1.66503362	-0.00682526
	57.6000	1	2		1.66402443	-0.00700674
	57.7000	1	2		1.66303133	-0.00711516
	57.8000	1	2		1.66202664	-0.00727014
	57.9000	1	2		1.66104491	-0.00743899
	58.0000	1	2		1.66003766	-0.00767709
	58.1000	1	2		1.65904169	-0.00779158
	58.2000	1	2		1.65803352	-0.00808628
	58.3000	1	2		1.65704861	-0.00820038
	58.4000	1	2		1.65604229	-0.00843624
	58.5000	1	2		1.65504621	-0.00851270
	58.6000	1	2		1.65404225	-0.00861734
	58.7000	1	2		1.65305324	-0.00880924
	58.8000	1	2		1.65204118	-0.00912864
	58.9000	1	2		1.65104643	-0.00923167
	59.0000	1	2		1.65004370	-0.00942349
	59.1000	1	2		1.64904363	-0.00969173
	59.2000	1	2		1.64803986	-0.00982520
	59.3000	1	2		1.64704563	-0.00986690
	59.4000	1	2		1.64603511	-0.01016214
	59.5000	1	2		1.64504026	-0.01033860
	59.6000	1	2		1.64403568	-0.01059033
	59.7000	1	2		1.64304626	-0.01070431
	59.8000	1	2		1.64203687	-0.01097511
	59.9000	1	2		1.64104335	-0.01131276
	60.0000	1	2		1.64003867	-0.01130326
	60.1000	1	2		1.63905263	-0.01160573
	60.2000	1	2		1.63804405	-0.01177337
	60.3000	1	2		1.63705228	-0.01196578
	60.4000	1	2		1.63604975	-0.01208678
	60.5000	1	2		1.63505254	-0.01242681
	60.6000	1	2		1.63403854	-0.01259911
	60.7000	1	2		1.63305434	-0.01277052
	60.8000	1	2		1.63203860	-0.01311137
	60.9000	1	2		1.63104262	-0.01332058
	61.0000	1	2		1.63003835	-0.01343229
	61.1000	1	2		1.62905077	-0.01361616
	61.2000	1	2		1.62804425	-0.01387073
	61.3000	1	2		1.62705258	-0.01401946
	61.4000	1	2		1.62604205	-0.01418921
	61.5000	1	2		1.62505468	-0.01449200
	61.6000	1	2		1.62404898	-0.01475955
	61.7000	1	2		1.62305485	-0.01494918
	61.8000	1	2		1.62204463	-0.01513097
	61.9000	1	2		1.62106126	-0.01528316
	62.0000	1	2		1.62005237	-0.01556945
	62.1000	1	2		1.61905671	-0.01570399
	62.2000	1	2		1.61804772	-0.01588685
	62.3000	1	2		1.61705246	-0.01620867
	62.4000	1	2		1.61604573	-0.01648197
	62.5000	1	2		1.61505303	-0.01673073
	62.6000	1	2		1.61404866	-0.01694190
	62.7000	1	2		1.61305391	-0.01711054
	62.8000	1	2		1.61204677	-0.01737759
	62.9000	1	2		1.61105561	-0.01750488
	63.0000	1	2		1.61004601	-0.01784784
	63.1000	1	2		1.60905454	-0.01793216
	63.2000	1	2		1.60804925	-0.01822307
	63.3000	1	2		1.60705389	-0.01855276
	63.4000	1	2		1.60605248	-0.01870950
	63.5000	1	2		1.60505978	-0.01892660
	63.6000	1	2		1.60404342	-0.01908004
	63.7000	1	2		1.60305472	-0.01930323
	63.8000	1	2		1.60204912	-0.01960176
	63.9000	1	2		1.60105478	-0.01983368
	64.0000	1	2		1.60004200	-0.01997831
	64.1000	1	2		1.59905679	-0.02027705
	64.2000	1	2		1.59805446	-0.02060377
	64.3000	1	2		1.59705767	-0.02076183
	64.4000	1	2		1.59605104	-0.02100141
	64.5000	1	2		1.59505824	-0.02130899
	64.6000	1	2		1.59404556	-0.02121063
	64.7000	1	2		1.59305614	-0.02159730
	64.8000	1	2		1.59205064	-0.02199655
	64.9000	1	2		1.59105641	-0.02226702
	65.0000	1	2		1.59004886	-0.02229893
	65.1000	1	2		1.58905503	-0.02269199
	65.2000	1	2		1.58805199	-0.02284851
	65.3000	1	2		1.58704700	-0.02305871
	65.4000	1	2		1.58604242	-0.02326285
	65.5000	1	2		1.58505618	-0.02353097
	65.6000	1	2		1.58405487	-0.02371822
	65.7000	1	2		1.58305941	-0.02392952
	65.8000	1	2		1.58205032	-0.02431241
	65.9000	1	2		1.58106111	-0.02445802
	66.0000	1	2		1.58005366	-0.02476368
	66.1000	1	2		1.57905635	-0.02502122
	66.2000	1	2		1.57804891	-0.02520463
	66.3000	1	2		1.57705344	-0.02535092
	66.4000	1	2		1.57605019	-0.02566020
	66.5000	1	2		1.57505227	-0.02599412
	66.6000	1	2		1.57404667	-0.02627548
	66.7000	1	2		1.57305274	-0.02633080
	66.8000	1	2		1.57204775	-0.02669350
	66.9000	1	2		1.57105721	-0.02693871
	67.0000	1	2		1.57005129	-0.02711197
	67.1000	1	2		1.56905901	-0.02736557
	67.2000	1	2		1.56805730	-0.02778037
	67.3000	1	2		1.56706183	-0.02785678
	67.4000	1	2		1.56605244	-0.02819179
	67.5000	1	2		1.56506005	-0.02852309
	67.6000	1	2		1.56405465	-0.02874494
	67.7000	1	2		1.56306082	-0.02893807
	67.8000	1	2		1.56205020	-0.02923931
	67.9000	1	2		1.56105515	-0.02943181
	68.0000	1	2		1.56004831	-0.02972591
	68.1000	1	2		1.55905418	-0.03012696
	68.2000	1	2		1.55805513	-0.03027435
	68.3000	1	2		1.55705916	-0.03055125
	68.4000	1	2		1.55604843	-0.03078407
	68.5000	1	2		1.55505328	-0.03115390
	68.6000	1	2		1.55404911	-0.03126770
	68.7000	1	2		1.55306573	-0.03149307
	68.8000	1	2		1.55205347	-0.03181775
	68.9000	1	2		1.55106313	-0.03208356
	69.0000	1	2		1.55005363	-0.03227443
	69.1000	1	2		1.54906267	-0.03263145
	69.2000	1	2		1.54805482	-0.03290435
	69.3000	1	2		1.54706048	-0.03318956
	69.4000	1	2		1.54604955	-0.03330373
	69.5000	1	2		1.54506433	-0.03362305
	69.6000	1	2		1.54406938	-0.03380974
	69.7000	1	2		1.54306603	-0.03397104
	69.8000	1	2		1.54205294	-0.03446550
	69.9000	1	2		1.54106322	-0.03467194
	70.0000	1	2		1.54005597	-0.03494088
	70.1000	1	2		1.53906912	-0.03524621
	70.2000	1	2		1.53805972	-0.03562752
	70.3000	1	2		1.53706866	-0.03573561
	70.4000	1	2		1.53606644	-0.03596462
	70.5000	1	2		1.53507128	-0.03633113
	70.6000	1	2		1.53406558	-0.03667273
	70.7000	1	2		1.53307493	-0.03681724
	70.8000	1	2		1.53206246	-0.03726581
	70.9000	1	2		1.53107202	-0.03747959
	71.0000	1	2		1.53006498	-0.03775309
	71.1000	1	2		1.52907812	-0.03797278
	71.2000	1	2		1.52806719	-0.03828064
	71.3000	1	2		1.52706783	-0.03857206
	71.4000	1	2		1.52606131	-0.03888124
	71.5000	1	2		1.52507537	-0.03911857
	71.6000	1	2		1.52407069	-0.03947855
	71.7000	1	2		1.52307697	-0.03973722
	71.8000	1	2		1.52206993	-0.03996926
	71.9000	1	2		1.52108287	-0.04026745
	72.0000	1	2		1.52006937	-0.04052609
	72.1000	1	2		1.51907842	-0.04069115
	72.2000	1	2		1.51807271	-0.04107317
	72.3000	1	2		1.51707530	-0.04138605
	72.4000	1	2		1.51606775	-0.04171257
	72.5000	1	2		1.51507577	-0.04206120
	72.6000	1	2		1.51405982	-0.04230869
	72.7000	1	2		1.51306968	-0.04253229
	72.8000	1	2		1.51206141	-0.04281270
	72.9000	1	2		1.51107743	-0.04312400
	73.0000	1	2		1.51006721	-0.04336199
	73.1000	1	2		1.50907728	-0.04356852
	73.2000	1	2		1.50807403	-0.04404538
	73.3000	1	2		1.50708154	-0.04438891
	73.4000	1	2		1.50607501	-0.04460359
	73.5000	1	2		1.50507914	-0.04490900
	73.6000	1	2		1.50406934	-0.04520949
	73.7000	1	2		1.50307469	-0.04545110
	73.8000	1	2		1.50206919	-0.04573206
	73.9000	1	2		1.50107690	-0.04613306
	74.0000	1	2		1.50006361	-0.04635571
	74.1000	1	2		1.49906897	-0.04672357
	74.2000	1	2		1.49806951	-0.04707322
	74.3000	1	2		1.49707528	-0.04734096
	74.4000	1	2		1.49606660	-0.04765663
	74.5000	1	2		1.49507667	-0.04791064
	74.6000	1	2		1.49406707	-0.04818541
	74.7000	1	2		1.49308195	-0.04848807
	74.8000	1	2		1.49207328	-0.04884488
	74.9000	1	2		1.49107792	-0.04912385
	75.0000	1	2		1.49006709	-0.04950485
	75.1000	1	2		1.48907572	-0.04971825
	75.2000	1	2		1.48806479	-0.05020957
	75.3000	1	2		1.48707414	-0.05034859
	75.4000	1	2		1.48607294	-0.05076143
	75.5000	1	2		1.48508229	-0.05110936
	75.6000	1	2		1.48406347	-0.05143752
	75.7000	1	2		1.48307487	-0.05174107
	75.8000	1	2		1.48206773	-0.05215315
	75.9000	1	2		1.48107545	-0.05241978
	76.0000	1	2		1.48006574	-0.05267140
	76.1000	1	2		1.47907592	-0.05298646
	76.2000	1	2		1.47807953	-0.05336375
	76.3000	1	2		1.47707239	-0.05363787
	76.4000	1	2		1.47606504	-0.05396221
	76.5000	1	2		1.47507501	-0.05432575
	76.6000	1	2		1.47406582	-0.05472777
	76.7000	1	2		1.47307876	-0.05506138
	76.8000	1	2		1.47207192	-0.05540532
	76.9000	1	2		1.47107882	-0.05568544
	77.0000	1	2		1.47007710	-0.05607073
	77.1000	1	2		1.46907529	-0.05640429
	77.2000	1	2		1.46806651	-0.05660977
	77.3000	1	2		1.46708457	-0.05696747
	77.4000	1	2		1.46607292	-0.05736186
	77.5000	1	2		1.46507899	-0.05775471
	77.6000	1	2		1.46406970	-0.05798249
	77.7000	1	2		1.46307823	-0.05832199
	77.8000	1	2		1.46206443	-0.05869489
	77.9000	1	2		1.46107583	-0.05896280
	78.0000	1	2		1.46007228	-0.05927815
	78.1000	1	2		1.45907938	-0.05956637
	78.2000	1	2		1.45807418	-0.05995373
	78.3000	1	2		1.45708046	-0.06031208
	78.4000	1	2		1.45607240	-0.06064978
	78.5000	1	2		1.45507570	-0.06102432
	78.6000	1	2		1.45406477	-0.06145885
	78.7000	1	2		1.45308171	-0.06167652
	78.8000	1	2		1.45207958	-0.06207462
	78.9000	1	2		1.45108238	-0.06253852
	79.0000	1	2		1.45007206	-0.06274424
	79.1000	1	2		1.44908264	-0.06315130
	79.2000	1	2		1.44807919	-0.06364983
	79.3000	1	2		1.44708065	-0.06396741
	79.4000	1	2		1.44606931	-0.06424684
	79.5000	1	2		1.44508850	-0.06460997
	79.6000	1	2		1.44406978	-0.06498027
	79.7000	1	2		1.44304359	-0.06520859
	79.8000	1	2		1.44206636	-0.06564377
	79.9000	1	2		1.44107776	-0.06615824
	80.0000	1	2		1.44006765	-0.06631070
	80.1000	1	2		1.43908192	-0.06676449
	80.2000	1	2		1.43806894	-0.06719226
	80.3000	1	2		1.43708157	-0.06753135
	80.4000	1	2		1.43607524	-0.06779210
	80.5000	1	2		1.43508183	-0.06822229
	80.6000	1	2		1.43407100	-0.06859759
	80.7000	1	2		1.43308875	-0.06901581
	80.8000	1	2		1.43207270	-0.06939749
	80.9000	1	2		1.43107980	-0.06974287
	81.0000	1	2		1.43007122	-0.07019565
	81.1000	1	2		1.42908191	-0.07047855
	81.2000	1	2		1.42807159	-0.07093624
	81.3000	1	2		1.42708268	-0.07128240
	81.4000	1	2		1.42607288	-0.07165404
	81.5000	1	2		1.42507721	-0.07210685
	81.6000	1	2		1.42407570	-0.07259081
	81.7000	1	2		1.42308608	-0.07290546
	81.8000	1	2		1.42207422	-0.07334401
	81.9000	1	2		1.42108245	-0.07368917
	82.0000	1	2		1.42007111	-0.07407183
	82.1000	1	2		1.41908077	-0.07450490
	82.2000	1	2		1.41807424	-0.07485708
	82.3000	1	2		1.41708585	-0.07517514
	82.4000	1	2		1.41607235	-0.07565446
	82.5000	1	2		1.41508703	-0.07610028
	82.6000	1	2		1.41407364	-0.07647881
	82.7000	1	2		1.41308586	-0.07677887
	82.8000	1	2		1.41208097	-0.07723672
	82.9000	1	2		1.41108193	-0.07763899
	83.0000	1	2		1.41007366	-0.07788888
	83.1000	1	2		1.40908578	-0.07836470
	83.2000	1	2		1.40808089	-0.07885825
	83.3000	1	2		1.40708758	-0.07928547
	83.4000	1	2		1.40607757	-0.07961447
	83.5000	1	2		1.40508610	-0.07997112
	83.6000	1	2		1.40408244	-0.08033330
	83.7000	1	2		1.40308688	-0.08066188
	83.8000	1	2		1.40207451	-0.08097830
	83.9000	1	2		1.40108857	-0.08136970
	84.0000	1	2		1.40007662	-0.08187511
	84.1000	1	2		1.39908443	-0.08235632
	84.2000	1	2		1.39807565	-0.08282872
	84.3000	1	2		1.39708654	-0.08319122
	84.4000	1	2		1.39607520	-0.08366743
	84.5000	1	2		1.39508824	-0.08402500
	84.6000	1	2		1.39407772	-0.08444685
	84.7000	1	2		1.39308553	-0.08497030
	84.8000	1	2		1.39207317	-0.08535677
	84.9000	1	2		1.39108190	-0.08573462
	85.0000	1	2		1.39007886	-0.08627404
	85.1000	1	2		1.38908678	-0.08669324
	85.2000	1	2		1.38807472	-0.08713786
	85.3000	1	2		1.38708745	-0.08761625
	85.4000	1	2		1.38607785	-0.08801987
	85.5000	1	2		1.38509069	-0.08843907
	85.6000	1	2		1.38408191	-0.08886387
	85.7000	1	2		1.38308327	-0.08944334
	85.8000	1	2		1.38207377	-0.08988316
	85.9000	1	2		1.38108732	-0.09018948
	86.0000	1	2		1.38007291	-0.09076308
	86.1000	1	2		1.37908288	-0.09112234
	86.2000	1	2		1.37807594	-0.09144315
	86.3000	1	2		1.37708314	-0.09185543
	86.4000	1	2		1.37607702	-0.09232020
	86.5000	1	2		1.37508637	-0.09267950
	86.6000	1	2		1.37407923	-0.09323098
	86.7000	1	2		1.37308326	-0.09370331
	86.8000	1	2		1.37207673	-0.09419557
	86.9000	1	2		1.37108680	-0.09453128
	87.0000	1	2		1.37007863	-0.09500425
	87.1000	1	2		1.36908911	-0.09547518
	87.2000	1	2		1.36807808	-0.09582512
	87.3000	1	2		1.36708630	-0.09623447
	87.4000	1	2		1.36607363	-0.09664913
	87.5000	1	2		1.36508811	-0.09714272
	87.6000	1	2		1.36408014	-0.09762726
	87.7000	1	2		1.36308724	-0.09794797
	87.8000	1	2		1.36207877	-0.09841851
	87.9000	1	2		1.36108587	-0.09893030
	88.0000	1	2		1.36008180	-0.09937336
	88.1000	1	2		1.35908521	-0.09988093
	88.2000	1	2		1.35807817	-0.10033399
	88.3000	1	2		1.35708937	-0.10087419
	88.4000	1	2		1.35607495	-0.10130146
	88.5000	1	2		1.35508605	-0.10183975
	88.6000	1	2		1.35407942	-0.10229021
	88.7000	1	2		1.35308826	-0.10273689
	88.8000	1	2		1.35207794	-0.10322252
	88.9000	1	2		1.35109272	-0.10378390
	88.9940	1	2		1.35014838	-0.10453537
	89.0000	1	2		1.35008343	-0.10433963
	89.0010	1	2		1.35007277	-0.10437257
