# Supplementary material for: Hyaluronic Acid Enhances the Mechanical Properties of Tissue-Engineered Cartilage Constructs
Source: PLoS One. 2014 Dec 1;9(12):e113216. doi: 10.1371/journal.pone.0113216 (PMC4249877; doi:10.1371/journal.pone.0113216)
Supplement: Dataset S1 — Raw data from hydrogel constructs. Data on wet weight, dry weight, compressive modulus, DNA content, and GAG content are provided in a spreadsheet for all analysed hydrogel constructs. Additionally, raw data from mechanical compression tests (time, displacement, and load) are provided. (ZIP) [file pone.0113216.s004.zip › Data/Mechanical testing/Microtester/Day 1/G4 CF M1 ramp.csv]

G4 CF M1 15Dec2013
Notes	Time	Sequence	Block	Cycle	5800:Extension mm	5800:500N_Load_Cell N
Test Started : 12/15/2013 1:29:52 PM	4.0020	1	2		2.20127989	0.00106606
	4.0170	1	2		2.20021180	0.00125089
	4.1000	1	2		2.19868331	0.00089147
	4.2000	1	2		2.19787891	0.00086740
	4.3000	1	2		2.19695710	0.00089335
	4.4000	1	2		2.19597383	0.00073199
	4.5000	1	2		2.19496905	0.00082313
	4.6000	1	2		2.19397778	0.00086070
	4.7000	1	2		2.19297955	0.00078147
	4.8000	1	2		2.19197825	0.00076584
	4.9000	1	2		2.19096732	0.00100704
	5.0000	1	2		2.18997094	0.00091203
	5.1000	1	2		2.18897558	0.00094236
	5.2000	1	2		2.18797263	0.00080996
	5.3000	1	2		2.18696621	0.00091855
	5.4000	1	2		2.18598068	0.00094281
	5.5000	1	2		2.18497016	0.00090261
	5.6000	1	2		2.18397480	0.00083691
	5.7000	1	2		2.18297924	0.00092136
	5.8000	1	2		2.18197957	0.00079660
	5.9000	1	2		2.18097848	0.00086149
	6.0000	1	2		2.17998619	0.00084846
	6.1000	1	2		2.17897915	0.00086077
	6.2000	1	2		2.17798563	0.00089247
	6.3000	1	2		2.17697921	0.00077218
	6.4000	1	2		2.17598303	0.00087864
	6.5000	1	2		2.17498439	0.00092691
	6.6000	1	2		2.17397940	0.00081257
	6.7000	1	2		2.17297810	0.00093430
	6.8000	1	2		2.17197454	0.00100291
	6.9000	1	2		2.17097795	0.00087758
	7.0000	1	2		2.16998157	0.00087147
	7.1000	1	2		2.16897801	0.00084049
	7.2000	1	2		2.16798573	0.00078032
	7.3000	1	2		2.16697705	0.00078874
	7.4000	1	2		2.16597984	0.00081596
	7.5000	1	2		2.16497854	0.00083625
	7.6000	1	2		2.16398543	0.00089254
	7.7000	1	2		2.16296795	0.00084787
	7.8000	1	2		2.16197443	0.00083903
	7.9000	1	2		2.16097333	0.00081550
	8.0000	1	2		2.15997879	0.00081901
	8.1000	1	2		2.15896704	0.00083947
	8.2000	1	2		2.15797885	0.00079960
	8.3000	1	2		2.15697407	0.00087999
	8.4000	1	2		2.15597871	0.00083487
	8.5000	1	2		2.15497269	0.00083520
	8.6000	1	2		2.15398225	0.00082598
	8.7000	1	2		2.15297316	0.00078649
	8.8000	1	2		2.15198313	0.00083570
	8.9000	1	2		2.15097978	0.00078572
	9.0000	1	2		2.14999118	0.00093189
	9.1000	1	2		2.14898004	0.00081211
	9.2000	1	2		2.14798202	0.00087135
	9.3000	1	2		2.14697866	0.00090492
	9.4000	1	2		2.14598576	0.00082549
	9.5000	1	2		2.14497627	0.00077221
	9.6000	1	2		2.14398029	0.00076572
	9.7000	1	2		2.14298186	0.00081617
	9.8000	1	2		2.14198629	0.00084816
	9.9000	1	2		2.14098519	0.00080650
	10.0000	1	2		2.13998574	0.00089645
	10.1000	1	2		2.13897132	0.00078740
	10.2000	1	2		2.13799235	0.00085330
	10.3000	1	2		2.13697855	0.00070149
	10.4000	1	2		2.13597827	0.00076432
	10.5000	1	2		2.13498353	0.00078882
	10.6000	1	2		2.13398427	0.00065162
	10.7000	1	2		2.13298195	0.00086691
	10.8000	1	2		2.13198351	0.00083272
	10.9000	1	2		2.13098160	0.00080215
	11.0000	1	2		2.12998747	0.00086438
	11.1000	1	2		2.12897858	0.00082636
	11.2000	1	2		2.12798466	0.00075326
	11.3000	1	2		2.12697065	0.00081667
	11.4000	1	2		2.12597816	0.00079860
	11.5000	1	2		2.12498178	0.00086565
	11.6000	1	2		2.12398682	0.00071893
	11.7000	1	2		2.12296995	0.00087376
	11.8000	1	2		2.12197787	0.00073618
	11.9000	1	2		2.12097923	0.00079138
	12.0000	1	2		2.11998489	0.00078421
	12.1000	1	2		2.11898072	0.00074202
	12.2000	1	2		2.11798987	0.00082369
	12.3000	1	2		2.11698263	0.00075407
	12.4000	1	2		2.11598768	0.00081571
	12.5000	1	2		2.11498064	0.00076248
	12.6000	1	2		2.11398712	0.00077283
	12.7000	1	2		2.11297906	0.00071267
	12.8000	1	2		2.11198513	0.00070349
	12.9000	1	2		2.11097154	0.00074233
	13.0000	1	2		2.10997802	0.00031012
	13.1000	1	2		2.10898164	0.00096962
	13.2000	1	2		2.10798259	0.00072691
	13.3000	1	2		2.10697678	0.00061585
	13.4000	1	2		2.10598285	0.00070548
	13.5000	1	2		2.10498401	0.00070407
	13.6000	1	2		2.10398783	0.00074677
	13.7000	1	2		2.10298222	0.00066326
	13.8000	1	2		2.10198338	0.00090822
	13.9000	1	2		2.10098208	0.00063533
	14.0000	1	2		2.09998631	0.00083642
	14.1000	1	2		2.09898214	0.00074885
	14.2000	1	2		2.09798985	0.00077710
	14.3000	1	2		2.09698158	0.00067325
	14.4000	1	2		2.09598069	0.00076901
	14.5000	1	2		2.09497611	0.00073563
	14.6000	1	2		2.09398485	0.00075206
	14.7000	1	2		2.09297391	0.00077837
	14.8000	1	2		2.09198429	0.00076158
	14.9000	1	2		2.09097438	0.00083280
	15.0000	1	2		2.08998333	0.00073024
	15.1000	1	2		2.08898059	0.00067485
	15.2000	1	2		2.08798420	0.00074693
	15.3000	1	2		2.08697409	0.00071719
	15.4000	1	2		2.08598180	0.00071804
	15.5000	1	2		2.08497784	0.00063809
	15.6000	1	2		2.08398084	0.00077923
	15.7000	1	2		2.08297769	0.00072899
	15.8000	1	2		2.08198090	0.00072174
	15.9000	1	2		2.08098595	0.00081968
	16.0000	1	2		2.07998239	0.00071943
	16.1000	1	2		2.07897474	0.00066438
	16.2000	1	2		2.07798962	0.00062444
	16.3000	1	2		2.07698463	0.00073231
	16.4000	1	2		2.07597923	0.00068547
	16.5000	1	2		2.07497875	0.00070774
	16.6000	1	2		2.07398687	0.00068354
	16.7000	1	2		2.07297205	0.00068975
	16.8000	1	2		2.07197956	0.00063650
	16.9000	1	2		2.07098071	0.00065716
	17.0000	1	2		2.06998351	0.00069977
	17.1000	1	2		2.06898364	0.00068175
	17.2000	1	2		2.06799115	0.00061858
	17.3000	1	2		2.06698247	0.00061221
	17.4000	1	2		2.06599182	0.00062535
	17.5000	1	2		2.06498847	0.00071626
	17.6000	1	2		2.06399045	0.00064965
	17.7000	1	2		2.06298300	0.00058942
	17.8000	1	2		2.06199338	0.00064111
	17.9000	1	2		2.06098777	0.00073017
	18.0000	1	2		2.05998975	0.00062882
	18.1000	1	2		2.05897062	0.00071260
	18.2000	1	2		2.05797833	0.00070740
	18.3000	1	2		2.05698482	0.00058868
	18.4000	1	2		2.05598208	0.00069898
	18.5000	1	2		2.05498426	0.00071649
	18.6000	1	2		2.05398665	0.00062475
	18.7000	1	2		2.05297776	0.00064392
	18.8000	1	2		2.05197851	0.00067229
	18.9000	1	2		2.05097987	0.00072208
	19.0000	1	2		2.04998082	0.00062368
	19.1000	1	2		2.04898034	0.00072869
	19.2000	1	2		2.04798273	0.00065766
	19.3000	1	2		2.04697958	0.00063281
	19.4000	1	2		2.04598524	0.00065202
	19.5000	1	2		2.04499111	0.00070000
	19.6000	1	2		2.04398100	0.00058057
	19.7000	1	2		2.04298441	0.00067008
	19.8000	1	2		2.04198536	0.00057989
	19.9000	1	2		2.04098468	0.00057852
	20.0000	1	2		2.03998460	0.00071678
	20.1000	1	2		2.03898945	0.00059921
	20.2000	1	2		2.03798978	0.00069596
	20.3000	1	2		2.03698807	0.00061512
	20.4000	1	2		2.03598513	0.00066517
	20.5000	1	2		2.03498362	0.00058499
	20.6000	1	2		2.03399072	0.00068174
	20.7000	1	2		2.03298635	0.00047359
	20.8000	1	2		2.03198504	0.00059125
	20.9000	1	2		2.03098354	0.00057183
	21.0000	1	2		2.02998879	0.00060148
	21.1000	1	2		2.02898995	0.00070823
	21.2000	1	2		2.02798475	0.00064444
	21.3000	1	2		2.02698530	0.00064666
	21.4000	1	2		2.02598522	0.00062970
	21.5000	1	2		2.02498761	0.00064581
	21.6000	1	2		2.02398897	0.00061365
	21.7000	1	2		2.02298910	0.00050000
	21.8000	1	2		2.02199190	0.00054711
	21.9000	1	2		2.02098814	0.00062493
	22.0000	1	2		2.01998929	0.00051626
	22.1000	1	2		2.01899352	0.00057645
	22.2000	1	2		2.01799652	0.00056486
	22.3000	1	2		2.01698846	0.00050455
	22.4000	1	2		2.01599617	0.00050904
	22.5000	1	2		2.01499221	0.00056954
	22.6000	1	2		2.01399480	0.00055560
	22.7000	1	2		2.01299944	0.00050473
	22.8000	1	2		2.01199752	0.00049400
	22.9000	1	2		2.01099048	0.00054073
	23.0000	1	2		2.00999369	0.00046342
	23.1000	1	2		2.00899259	0.00044394
	23.2000	1	2		2.00799313	0.00058833
	23.3000	1	2		2.00699265	0.00051985
	23.4000	1	2		2.00600016	0.00055120
	23.5000	1	2		2.00499107	0.00048350
	23.6000	1	2		2.00400145	0.00059689
	23.7000	1	2		2.00299707	0.00053192
	23.8000	1	2		2.00199597	0.00058125
	23.9000	1	2		2.00099016	0.00056596
	24.0000	1	2		1.99999788	0.00044128
	24.1000	1	2		1.99899002	0.00052155
	24.2000	1	2		1.99799302	0.00046830
	24.3000	1	2		1.99698905	0.00062831
	24.4000	1	2		1.99599759	0.00056723
	24.5000	1	2		1.99498583	0.00049759
	24.6000	1	2		1.99399662	0.00055429
	24.7000	1	2		1.99299204	0.00050267
	24.8000	1	2		1.99198828	0.00050526
	24.9000	1	2		1.99098657	0.00043605
	25.0000	1	2		1.98999490	0.00049863
	25.1000	1	2		1.98898827	0.00042990
	25.2000	1	2		1.98799291	0.00048339
	25.3000	1	2		1.98698443	0.00052030
	25.4000	1	2		1.98599194	0.00052988
	25.5000	1	2		1.98499392	0.00047473
	25.6000	1	2		1.98399774	0.00062441
	25.7000	1	2		1.98299029	0.00066986
	25.8000	1	2		1.98199718	0.00049447
	25.9000	1	2		1.98099383	0.00045088
	26.0000	1	2		1.97999458	0.00054806
	26.1000	1	2		1.97898836	0.00026953
	26.2000	1	2		1.97799443	0.00058943
	26.3000	1	2		1.97699292	0.00045424
	26.4000	1	2		1.97599429	0.00045661
	26.5000	1	2		1.97499278	0.00032973
	26.6000	1	2		1.97399721	0.00049946
	26.7000	1	2		1.97299509	0.00053022
	26.8000	1	2		1.97199625	0.00046749
	26.9000	1	2		1.97099126	0.00047847
	27.0000	1	2		1.96999856	0.00054102
	27.1000	1	2		1.96898886	0.00036084
	27.2000	1	2		1.96799575	0.00046377
	27.3000	1	2		1.96699363	0.00048288
	27.4000	1	2		1.96600339	0.00043673
	27.5000	1	2		1.96499410	0.00046685
	27.6000	1	2		1.96400263	0.00030602
	27.7000	1	2		1.96299068	0.00060911
	27.8000	1	2		1.96200249	0.00054067
	27.9000	1	2		1.96099995	0.00038446
	28.0000	1	2		1.96000132	0.00039735
	28.1000	1	2		1.95899940	0.00047135
	28.2000	1	2		1.95799912	0.00033712
	28.3000	1	2		1.95698983	0.00042630
	28.4000	1	2		1.95599447	0.00042357
	28.5000	1	2		1.95498354	0.00052642
	28.6000	1	2		1.95399514	0.00036107
	28.7000	1	2		1.95298728	0.00048483
	28.8000	1	2		1.95199807	0.00047994
	28.9000	1	2		1.95098632	0.00040350
	29.0000	1	2		1.94999239	0.00041365
	29.1000	1	2		1.94898945	0.00040644
	29.2000	1	2		1.94799634	0.00047456
	29.3000	1	2		1.94699135	0.00039857
	29.4000	1	2		1.94598821	0.00048250
	29.5000	1	2		1.94499756	0.00045864
	29.6000	1	2		1.94400138	0.00043291
	29.7000	1	2		1.94298615	0.00032858
	29.8000	1	2		1.94199714	0.00041687
	29.9000	1	2		1.94098498	0.00038377
	30.0000	1	2		1.93999863	0.00038590
	30.1000	1	2		1.93898975	0.00037072
	30.2000	1	2		1.93799951	0.00048651
	30.3000	1	2		1.93698858	0.00033986
	30.4000	1	2		1.93599670	0.00040713
	30.5000	1	2		1.93499827	0.00042737
	30.6000	1	2		1.93399758	0.00032946
	30.7000	1	2		1.93298972	0.00037915
	30.8000	1	2		1.93200276	0.00044021
	30.9000	1	2		1.93099552	0.00041276
	31.0000	1	2		1.93000323	0.00035753
	31.1000	1	2		1.92900049	0.00038506
	31.2000	1	2		1.92799858	0.00033821
	31.3000	1	2		1.92699564	0.00034188
	31.4000	1	2		1.92600314	0.00045097
	31.5000	1	2		1.92500164	0.00047268
	31.6000	1	2		1.92400505	0.00044971
	31.7000	1	2		1.92299350	0.00043375
	31.8000	1	2		1.92200121	0.00035738
	31.9000	1	2		1.92099622	0.00039717
	32.0000	1	2		1.91999717	0.00024204
	32.1000	1	2		1.91898973	0.00043434
	32.2000	1	2		1.91800400	0.00036878
	32.3000	1	2		1.91699532	0.00030686
	32.4000	1	2		1.91600283	0.00035757
	32.5000	1	2		1.91499845	0.00042041
	32.6000	1	2		1.91401170	0.00038663
	32.7000	1	2		1.91300097	0.00030183
	32.8000	1	2		1.91200274	0.00042935
	32.9000	1	2		1.91099836	0.00034767
	33.0000	1	2		1.91000300	0.00027161
	33.1000	1	2		1.90899453	0.00034820
	33.2000	1	2		1.90800593	0.00040133
	33.3000	1	2		1.90699459	0.00035489
	33.4000	1	2		1.90599820	0.00021004
	33.5000	1	2		1.90499793	0.00037601
	33.6000	1	2		1.90400359	0.00037143
	33.7000	1	2		1.90299778	0.00025865
	33.8000	1	2		1.90200406	0.00040209
	33.9000	1	2		1.90098862	0.00031420
	34.0000	1	2		1.90000678	0.00028984
	34.1000	1	2		1.89900589	0.00029115
	34.2000	1	2		1.89800766	0.00037123
	34.3000	1	2		1.89700493	0.00028279
	34.4000	1	2		1.89600608	0.00037051
	34.5000	1	2		1.89499904	0.00023728
	34.6000	1	2		1.89400204	0.00034682
	34.7000	1	2		1.89300054	0.00017627
	34.8000	1	2		1.89200415	0.00018713
	34.9000	1	2		1.89099650	0.00036178
	35.0000	1	2		1.89000442	0.00023844
	35.1000	1	2		1.88899881	0.00017828
	35.2000	1	2		1.88799976	0.00016363
	35.3000	1	2		1.88699457	0.00025911
	35.4000	1	2		1.88601068	0.00010682
	35.5000	1	2		1.88500344	0.00021540
	35.6000	1	2		1.88399824	0.00015394
	35.7000	1	2		1.88299899	0.00008123
	35.8000	1	2		1.88201019	0.00022960
	35.9000	1	2		1.88099925	0.00019975
	36.0000	1	2		1.88000492	0.00018580
	36.1000	1	2		1.87899521	0.00007845
	36.2000	1	2		1.87800067	0.00013434
	36.3000	1	2		1.87699548	0.00010151
	36.4000	1	2		1.87600667	0.00002269
	36.5000	1	2		1.87499513	0.00003416
	36.6000	1	2		1.87400776	0.00002812
	36.7000	1	2		1.87300851	0.00003731
	36.8000	1	2		1.87201171	-0.00000217
	36.9000	1	2		1.87099975	-0.00003643
	37.0000	1	2		1.87000235	0.00000427
	37.1000	1	2		1.86900924	-0.00012726
	37.2000	1	2		1.86801593	-0.00003225
	37.3000	1	2		1.86700438	-0.00010523
	37.4000	1	2		1.86600738	-0.00005567
	37.5000	1	2		1.86500751	-0.00024085
	37.6000	1	2		1.86400498	-0.00026417
	37.7000	1	2		1.86299466	-0.00024928
	37.8000	1	2		1.86199951	-0.00026149
	37.9000	1	2		1.86099636	-0.00027289
	38.0000	1	2		1.86000408	-0.00037778
	38.1000	1	2		1.85899765	-0.00030156
	38.2000	1	2		1.85801028	-0.00044934
	38.3000	1	2		1.85700632	-0.00039039
	38.4000	1	2		1.85601280	-0.00048760
	38.5000	1	2		1.85500535	-0.00057316
	38.6000	1	2		1.85400774	-0.00056430
	38.7000	1	2		1.85300766	-0.00069792
	38.8000	1	2		1.85201230	-0.00062329
	38.9000	1	2		1.85100506	-0.00079424
	39.0000	1	2		1.85000027	-0.00084997
	39.1000	1	2		1.84901168	-0.00073199
	39.2000	1	2		1.84801591	-0.00084572
	39.3000	1	2		1.84700846	-0.00096105
	39.4000	1	2		1.84600367	-0.00098222
	39.5000	1	2		1.84500626	-0.00114325
	39.6000	1	2		1.84400803	-0.00104039
	39.7000	1	2		1.84300345	-0.00122711
	39.8000	1	2		1.84200748	-0.00123866
	39.9000	1	2		1.84100843	-0.00136925
	40.0000	1	2		1.84000631	-0.00141037
	40.1000	1	2		1.83900152	-0.00149787
	40.2000	1	2		1.83801374	-0.00173851
	40.3000	1	2		1.83700363	-0.00171830
	40.4000	1	2		1.83600479	-0.00168082
	40.5000	1	2		1.83499590	-0.00186248
	40.6000	1	2		1.83400546	-0.00217412
	40.7000	1	2		1.83300354	-0.00209415
	40.8000	1	2		1.83200306	-0.00215893
	40.9000	1	2		1.83100115	-0.00231858
	41.0000	1	2		1.83001521	-0.00248782
	41.1000	1	2		1.82900305	-0.00258232
	41.2000	1	2		1.82801179	-0.00267488
	41.3000	1	2		1.82700188	-0.00281748
	41.4000	1	2		1.82600406	-0.00294060
	41.5000	1	2		1.82499968	-0.00309673
	41.6000	1	2		1.82400453	-0.00327122
	41.7000	1	2		1.82300343	-0.00338837
	41.8000	1	2		1.82201606	-0.00355241
	41.9000	1	2		1.82100779	-0.00364871
	42.0000	1	2		1.82001448	-0.00388844
	42.1000	1	2		1.81900539	-0.00401551
	42.2000	1	2		1.81801208	-0.00415273
	42.3000	1	2		1.81700668	-0.00437483
	42.4000	1	2		1.81602116	-0.00445235
	42.5000	1	2		1.81500531	-0.00458269
	42.6000	1	2		1.81401527	-0.00482478
	42.7000	1	2		1.81301356	-0.00513838
	42.8000	1	2		1.81201554	-0.00514296
	42.9000	1	2		1.81100092	-0.00532918
	43.0000	1	2		1.80999572	-0.00573969
	43.1000	1	2		1.80900077	-0.00572501
	43.2000	1	2		1.80801299	-0.00589421
	43.3000	1	2		1.80700513	-0.00620700
	43.4000	1	2		1.80600814	-0.00637340
	43.5000	1	2		1.80500253	-0.00658386
	43.6000	1	2		1.80400451	-0.00673244
	43.7000	1	2		1.80300238	-0.00693482
	43.8000	1	2		1.80200866	-0.00711699
	43.9000	1	2		1.80100757	-0.00738012
	44.0000	1	2		1.80001139	-0.00772031
	44.1000	1	2		1.79900681	-0.00763665
	44.2000	1	2		1.79801349	-0.00809436
	44.3000	1	2		1.79700809	-0.00830534
	44.4000	1	2		1.79600987	-0.00840015
	44.5000	1	2		1.79500733	-0.00861987
	44.6000	1	2		1.79400972	-0.00886558
	44.7000	1	2		1.79301170	-0.00897729
	44.8000	1	2		1.79200896	-0.00920548
	44.9000	1	2		1.79100295	-0.00942972
	45.0000	1	2		1.79001394	-0.00967643
	45.1000	1	2		1.78900649	-0.00991469
	45.2000	1	2		1.78800785	-0.01021191
	45.3000	1	2		1.78700593	-0.01039410
	45.4000	1	2		1.78601426	-0.01060982
	45.5000	1	2		1.78501111	-0.01072807
	45.6000	1	2		1.78400981	-0.01108505
	45.7000	1	2		1.78300871	-0.01114236
	45.8000	1	2		1.78201930	-0.01142872
	45.9000	1	2		1.78101164	-0.01160292
	46.0000	1	2		1.78001444	-0.01205567
	46.1000	1	2		1.77900822	-0.01208085
	46.2000	1	2		1.77801491	-0.01252617
	46.3000	1	2		1.77700848	-0.01256398
	46.4000	1	2		1.77601066	-0.01290109
	46.5000	1	2		1.77500957	-0.01309535
	46.6000	1	2		1.77401482	-0.01332049
	46.7000	1	2		1.77301004	-0.01360717
	46.8000	1	2		1.77201447	-0.01383131
	46.9000	1	2		1.77100559	-0.01405544
	47.0000	1	2		1.77001310	-0.01441753
	47.1000	1	2		1.76900790	-0.01443175
	47.2000	1	2		1.76801684	-0.01481728
	47.3000	1	2		1.76701062	-0.01503950
	47.4000	1	2		1.76601629	-0.01527068
	47.5000	1	2		1.76501150	-0.01544742
	47.6000	1	2		1.76402352	-0.01569554
	47.7000	1	2		1.76301013	-0.01595250
	47.8000	1	2		1.76201579	-0.01627905
	47.9000	1	2		1.76101510	-0.01641648
	48.0000	1	2		1.76001933	-0.01675013
	48.1000	1	2		1.75901373	-0.01702025
	48.2000	1	2		1.75800894	-0.01715660
	48.3000	1	2		1.75700621	-0.01753011
	48.4000	1	2		1.75601884	-0.01782810
	48.5000	1	2		1.75501016	-0.01790351
	48.6000	1	2		1.75401849	-0.01822038
	48.7000	1	2		1.75301473	-0.01856095
	48.8000	1	2		1.75201691	-0.01871832
	48.9000	1	2		1.75101007	-0.01897247
	49.0000	1	2		1.75001143	-0.01926713
	49.1000	1	2		1.74901116	-0.01962137
	49.2000	1	2		1.74801375	-0.01976241
	49.3000	1	2		1.74701163	-0.02007015
	49.4000	1	2		1.74601872	-0.02031709
	49.5000	1	2		1.74501005	-0.02048324
	49.6000	1	2		1.74401305	-0.02077555
	49.7000	1	2		1.74301256	-0.02107381
	49.8000	1	2		1.74201270	-0.02132765
	49.9000	1	2		1.74101119	-0.02163320
	50.0000	1	2		1.74001931	-0.02189618
	50.1000	1	2		1.73901412	-0.02221116
	50.2000	1	2		1.73801630	-0.02241006
	50.3000	1	2		1.73701582	-0.02259642
	50.4000	1	2		1.73601923	-0.02304229
	50.5000	1	2		1.73501342	-0.02325231
	50.6000	1	2		1.73401683	-0.02348550
	50.7000	1	2		1.73301655	-0.02381624
	50.8000	1	2		1.73201934	-0.02406718
	50.9000	1	2		1.73101579	-0.02427217
	51.0000	1	2		1.73001613	-0.02455760
	51.1000	1	2		1.72902076	-0.02480531
	51.2000	1	2		1.72802295	-0.02509292
	51.3000	1	2		1.72701714	-0.02538079
	51.4000	1	2		1.72601952	-0.02563675
	51.5000	1	2		1.72501556	-0.02600302
	51.6000	1	2		1.72401938	-0.02625206
	51.7000	1	2		1.72301357	-0.02651182
	51.8000	1	2		1.72201411	-0.02683784
	51.9000	1	2		1.72101527	-0.02711946
	52.0000	1	2		1.72001786	-0.02739197
	52.1000	1	2		1.71902045	-0.02757179
	52.2000	1	2		1.71802089	-0.02792259
	52.3000	1	2		1.71702348	-0.02817697
	52.4000	1	2		1.71602217	-0.02843970
	52.5000	1	2		1.71501739	-0.02876334
	52.6000	1	2		1.71402818	-0.02908792
	52.7000	1	2		1.71302575	-0.02934807
	52.8000	1	2		1.71202281	-0.02960735
	52.9000	1	2		1.71102120	-0.02991893
	53.0000	1	2		1.71002471	-0.03018460
	53.1000	1	2		1.70901890	-0.03041744
	53.2000	1	2		1.70802682	-0.03075199
	53.3000	1	2		1.70701609	-0.03110866
	53.4000	1	2		1.70601878	-0.03138979
	53.5000	1	2		1.70502260	-0.03154762
	53.6000	1	2		1.70402335	-0.03200923
	53.7000	1	2		1.70301652	-0.03222605
	53.8000	1	2		1.70202659	-0.03249345
	53.9000	1	2		1.70101576	-0.03281823
	54.0000	1	2		1.70002910	-0.03321311
	54.1000	1	2		1.69902329	-0.03347717
	54.2000	1	2		1.69801943	-0.03371740
	54.3000	1	2		1.69701782	-0.03399518
	54.4000	1	2		1.69602031	-0.03425316
	54.5000	1	2		1.69501419	-0.03453461
	54.6000	1	2		1.69402221	-0.03482020
	54.7000	1	2		1.69301487	-0.03521203
	54.8000	1	2		1.69201828	-0.03562637
	54.9000	1	2		1.69101564	-0.03580429
	55.0000	1	2		1.69002571	-0.03615338
	55.1000	1	2		1.68901765	-0.03652723
	55.2000	1	2		1.68802802	-0.03681079
	55.3000	1	2		1.68700931	-0.03712625
	55.4000	1	2		1.68601630	-0.03748131
	55.5000	1	2		1.68502770	-0.03772180
	55.6000	1	2		1.68402988	-0.03797564
	55.7000	1	2		1.68302643	-0.03832499
	55.8000	1	2		1.68203363	-0.03869840
	55.9000	1	2		1.68102977	-0.03880814
	56.0000	1	2		1.68002314	-0.03919711
	56.1000	1	2		1.67902092	-0.03969246
	56.2000	1	2		1.67802320	-0.03990436
	56.3000	1	2		1.67702128	-0.04016456
	56.4000	1	2		1.67602254	-0.04053269
	56.5000	1	2		1.67501694	-0.04090094
	56.6000	1	2		1.67401727	-0.04114967
	56.7000	1	2		1.67301853	-0.04150966
	56.8000	1	2		1.67202502	-0.04193710
	56.9000	1	2		1.67101521	-0.04212948
	57.0000	1	2		1.67002661	-0.04244145
	57.1000	1	2		1.66902398	-0.04290336
	57.2000	1	2		1.66802882	-0.04312709
	57.3000	1	2		1.66702199	-0.04340588
	57.4000	1	2		1.66603472	-0.04374476
	57.5000	1	2		1.66502574	-0.04414285
	57.6000	1	2		1.66403099	-0.04435421
	57.7000	1	2		1.66301965	-0.04477076
	57.8000	1	2		1.66203125	-0.04518745
	57.9000	1	2		1.66104071	-0.04528130
	58.0000	1	2		1.66003756	-0.04569255
	58.1000	1	2		1.65903042	-0.04614052
	58.2000	1	2		1.65804418	-0.04645825
	58.3000	1	2		1.65703837	-0.04667372
	58.4000	1	2		1.65604157	-0.04703189
	58.5000	1	2		1.65503136	-0.04754919
	58.6000	1	2		1.65403508	-0.04780402
	58.7000	1	2		1.65304320	-0.04810506
	58.8000	1	2		1.65204681	-0.04843218
	58.9000	1	2		1.65103312	-0.04877547
	59.0000	1	2		1.65004903	-0.04908970
	59.1000	1	2		1.64903779	-0.04957480
	59.2000	1	2		1.64804529	-0.04988964
	59.3000	1	2		1.64703692	-0.05014093
	59.4000	1	2		1.64604433	-0.05051811
	59.5000	1	2		1.64504016	-0.05092677
	59.6000	1	2		1.64404838	-0.05133070
	59.7000	1	2		1.64303827	-0.05143660
	59.8000	1	2		1.64204680	-0.05196893
	59.9000	1	2		1.64104376	-0.05240670
	60.0000	1	2		1.64004635	-0.05252704
	60.1000	1	2		1.63903706	-0.05290043
	60.2000	1	2		1.63805204	-0.05328414
	60.3000	1	2		1.63704173	-0.05373996
	60.4000	1	2		1.63604965	-0.05404320
	60.5000	1	2		1.63504701	-0.05439728
	60.6000	1	2		1.63404909	-0.05481928
	60.7000	1	2		1.63304943	-0.05513940
	60.8000	1	2		1.63205120	-0.05545599
	60.9000	1	2		1.63104488	-0.05585604
	61.0000	1	2		1.63005023	-0.05618194
	61.1000	1	2		1.62903756	-0.05655249
	61.2000	1	2		1.62804128	-0.05696231
	61.3000	1	2		1.62704151	-0.05729943
	61.4000	1	2		1.62604687	-0.05773310
	61.5000	1	2		1.62504311	-0.05806171
	61.6000	1	2		1.62405185	-0.05841833
	61.7000	1	2		1.62303825	-0.05877876
	61.8000	1	2		1.62204115	-0.05928200
	61.9000	1	2		1.62103974	-0.05956361
	62.0000	1	2		1.62005442	-0.05995341
	62.1000	1	2		1.61904144	-0.06030506
	62.2000	1	2		1.61805254	-0.06074898
	62.3000	1	2		1.61704334	-0.06114673
	62.4000	1	2		1.61604798	-0.06137207
	62.5000	1	2		1.61504125	-0.06174753
	62.6000	1	2		1.61404702	-0.06221314
	62.7000	1	2		1.61304316	-0.06249452
	62.8000	1	2		1.61204862	-0.06284754
	62.9000	1	2		1.61104414	-0.06339605
	63.0000	1	2		1.61005216	-0.06376583
	63.1000	1	2		1.60904061	-0.06408986
	63.2000	1	2		1.60804730	-0.06439280
	63.3000	1	2		1.60703862	-0.06485278
	63.4000	1	2		1.60604654	-0.06512892
	63.5000	1	2		1.60504329	-0.06560221
	63.6000	1	2		1.60404496	-0.06596072
	63.7000	1	2		1.60303679	-0.06639852
	63.8000	1	2		1.60204666	-0.06690315
	63.9000	1	2		1.60103993	-0.06727806
	64.0000	1	2		1.60004508	-0.06755174
	64.1000	1	2		1.59904398	-0.06805299
	64.2000	1	2		1.59805313	-0.06839042
	64.3000	1	2		1.59704240	-0.06881386
	64.4000	1	2		1.59605616	-0.06922927
	64.5000	1	2		1.59504277	-0.06964392
	64.6000	1	2		1.59405058	-0.07005007
	64.7000	1	2		1.59304037	-0.07051580
	64.8000	1	2		1.59204450	-0.07082564
	64.9000	1	2		1.59104494	-0.07137155
	65.0000	1	2		1.59004384	-0.07173897
	65.1000	1	2		1.58903598	-0.07207862
	65.2000	1	2		1.58803744	-0.07252672
	65.3000	1	2		1.58703430	-0.07285105
	65.4000	1	2		1.58604478	-0.07333389
	65.5000	1	2		1.58504317	-0.07371983
	65.6000	1	2		1.58404996	-0.07421429
	65.7000	1	2		1.58304066	-0.07445225
	65.8000	1	2		1.58204643	-0.07482260
	65.9000	1	2		1.58104052	-0.07542233
	66.0000	1	2		1.58005018	-0.07587619
	66.1000	1	2		1.57904345	-0.07634916
	66.2000	1	2		1.57805167	-0.07673664
	66.3000	1	2		1.57704719	-0.07718448
	66.4000	1	2		1.57604395	-0.07762094
	66.5000	1	2		1.57504398	-0.07801411
	66.6000	1	2		1.57405036	-0.07837262
	66.7000	1	2		1.57304823	-0.07883862
	66.8000	1	2		1.57204888	-0.07926362
	66.9000	1	2		1.57104020	-0.07969974
	67.0000	1	2		1.57004802	-0.08007585
	67.1000	1	2		1.56904579	-0.08057130
	67.2000	1	2		1.56804787	-0.08108210
	67.3000	1	2		1.56704278	-0.08135166
	67.4000	1	2		1.56604906	-0.08191026
	67.5000	1	2		1.56504233	-0.08233796
	67.6000	1	2		1.56404563	-0.08271307
	67.7000	1	2		1.56304812	-0.08320689
	67.8000	1	2		1.56205440	-0.08363371
	67.9000	1	2		1.56104664	-0.08410122
	68.0000	1	2		1.56005641	-0.08447912
	68.1000	1	2		1.55903881	-0.08506143
	68.2000	1	2		1.55805349	-0.08546324
	68.3000	1	2		1.55704830	-0.08591391
	68.4000	1	2		1.55604495	-0.08635537
	68.5000	1	2		1.55504242	-0.08683367
	68.6000	1	2		1.55405238	-0.08734635
	68.7000	1	2		1.55304780	-0.08769506
	68.8000	1	2		1.55205511	-0.08830752
	68.9000	1	2		1.55104417	-0.08869868
	69.0000	1	2		1.55004984	-0.08914647
	69.1000	1	2		1.54904341	-0.08957020
	69.2000	1	2		1.54805359	-0.09005640
	69.3000	1	2		1.54704511	-0.09053949
	69.4000	1	2		1.54604914	-0.09099267
	69.5000	1	2		1.54505665	-0.09148277
	69.6000	1	2		1.54406210	-0.09198127
	69.7000	1	2		1.54304728	-0.09232400
	69.8000	1	2		1.54206124	-0.09286833
	69.9000	1	2		1.54105277	-0.09335869
	70.0000	1	2		1.54005485	-0.09378863
	70.1000	1	2		1.53905293	-0.09424611
	70.2000	1	2		1.53806177	-0.09476293
	70.3000	1	2		1.53705617	-0.09534623
	70.4000	1	2		1.53606419	-0.09577933
	70.5000	1	2		1.53505131	-0.09633424
	70.6000	1	2		1.53406343	-0.09670822
	70.7000	1	2		1.53306284	-0.09731064
	70.8000	1	2		1.53206676	-0.09777191
	70.9000	1	2		1.53106157	-0.09825877
	71.0000	1	2		1.53006098	-0.09873713
	71.1000	1	2		1.52905579	-0.09925218
	71.2000	1	2		1.52807139	-0.09981131
	71.3000	1	2		1.52705308	-0.10031962
	71.4000	1	2		1.52606479	-0.10092492
	71.5000	1	2		1.52505867	-0.10132420
	71.6000	1	2		1.52406413	-0.10183658
	71.7000	1	2		1.52305597	-0.10243124
	71.8000	1	2		1.52206706	-0.10282029
	71.9000	1	2		1.52105613	-0.10345471
	72.0000	1	2		1.52005892	-0.10392491
	72.1000	1	2		1.51905690	-0.10439291
	72.2000	1	2		1.51807240	-0.10488696
	72.3000	1	2		1.51706209	-0.10536362
	72.4000	1	2		1.51607697	-0.10580146
	72.5000	1	2		1.51505815	-0.10640355
	72.6000	1	2		1.51406330	-0.10695683
	72.7000	1	2		1.51305903	-0.10733851
	72.8000	1	2		1.51205916	-0.10805311
	72.9000	1	2		1.51105253	-0.10851217
	73.0000	1	2		1.51007172	-0.10896266
	73.1000	1	2		1.50905874	-0.10958659
	73.2000	1	2		1.50806747	-0.11016197
	73.3000	1	2		1.50705695	-0.11058299
	73.4000	1	2		1.50606825	-0.11115040
	73.5000	1	2		1.50505466	-0.11172921
	73.6000	1	2		1.50405837	-0.11233621
	73.7000	1	2		1.50305471	-0.11289637
	73.8000	1	2		1.50206970	-0.11353013
	73.9000	1	2		1.50106502	-0.11398212
	74.0000	1	2		1.50006587	-0.11456879
	74.1000	1	2		1.49905842	-0.11507423
	74.2000	1	2		1.49807023	-0.11561832
	74.3000	1	2		1.49706237	-0.11630568
	74.4000	1	2		1.49606363	-0.11682586
	74.5000	1	2		1.49505956	-0.11741591
	74.6000	1	2		1.49406092	-0.11789423
	74.7000	1	2		1.49306392	-0.11851970
	74.8000	1	2		1.49206611	-0.11903233
	74.9000	1	2		1.49106234	-0.11959855
	75.0000	1	2		1.49005992	-0.12009861
	75.1000	1	2		1.48906046	-0.12069046
	75.2000	1	2		1.48806663	-0.12136221
	75.3000	1	2		1.48706144	-0.12172589
	75.4000	1	2		1.48606403	-0.12248782
	75.5000	1	2		1.48506723	-0.12291813
	75.6000	1	2		1.48406163	-0.12351992
	75.7000	1	2		1.48306678	-0.12415001
	75.8000	1	2		1.48207029	-0.12473574
	75.9000	1	2		1.48106797	-0.12531249
	76.0000	1	2		1.48007076	-0.12585545
	76.1000	1	2		1.47907182	-0.12649623
	76.2000	1	2		1.47806775	-0.12710497
	76.3000	1	2		1.47706932	-0.12769033
	76.4000	1	2		1.47606935	-0.12818563
	76.5000	1	2		1.47507132	-0.12900127
	76.6000	1	2		1.47406736	-0.12946258
	76.7000	1	2		1.47306943	-0.13010400
	76.8000	1	2		1.47207059	-0.13083328
	76.9000	1	2		1.47106642	-0.13145938
	77.0000	1	2		1.47007147	-0.13211834
	77.1000	1	2		1.46906853	-0.13276330
	77.2000	1	2		1.46806805	-0.13333712
	77.3000	1	2		1.46707422	-0.13388086
	77.4000	1	2		1.46607118	-0.13438553
	77.5000	1	2		1.46507623	-0.13513985
	77.6000	1	2		1.46407851	-0.13556588
	77.7000	1	2		1.46307086	-0.13630958
	77.8000	1	2		1.46206833	-0.13692246
	77.9000	1	2		1.46106938	-0.13748514
	78.0000	1	2		1.46007166	-0.13810095
	78.1000	1	2		1.45907067	-0.13877289
	78.2000	1	2		1.45807285	-0.13935429
	78.3000	1	2		1.45707606	-0.13987998
	78.4000	1	2		1.45607660	-0.14056184
	78.5000	1	2		1.45506823	-0.14133922
	78.6000	1	2		1.45406877	-0.14188900
	78.7000	1	2		1.45307064	-0.14255799
	78.8000	1	2		1.45207118	-0.14324986
	78.9000	1	2		1.45106312	-0.14389367
	79.0000	1	2		1.45008415	-0.14448585
	79.1000	1	2		1.44907445	-0.14515229
	79.2000	1	2		1.44807868	-0.14591444
	79.3000	1	2		1.44707410	-0.14655353
	79.4000	1	2		1.44606911	-0.14712888
	79.5000	1	2		1.44507487	-0.14798720
	79.6000	1	2		1.44406558	-0.14855988
	79.7000	1	2		1.44306838	-0.14919796
	79.8000	1	2		1.44207373	-0.14987422
	79.9000	1	2		1.44107018	-0.15059292
	80.0000	1	2		1.44007625	-0.15120588
	80.1000	1	2		1.43907434	-0.15190267
	80.2000	1	2		1.43807355	-0.15250130
	80.3000	1	2		1.43706589	-0.15316823
	80.4000	1	2		1.43607985	-0.15383955
	80.5000	1	2		1.43506677	-0.15450352
	80.6000	1	2		1.43407950	-0.15518948
	80.7000	1	2		1.43308086	-0.15586299
	80.8000	1	2		1.43208110	-0.15647937
	80.9000	1	2		1.43107304	-0.15721954
	81.0000	1	2		1.43008239	-0.15801603
	81.1000	1	2		1.42907781	-0.15856620
	81.2000	1	2		1.42807394	-0.15940040
	81.3000	1	2		1.42707223	-0.16013732
	81.4000	1	2		1.42607585	-0.16078619
	81.5000	1	2		1.42507352	-0.16153945
	81.6000	1	2		1.42408308	-0.16219927
	81.7000	1	2		1.42307553	-0.16296703
	81.8000	1	2		1.42207883	-0.16361155
	81.9000	1	2		1.42107405	-0.16446199
	82.0000	1	2		1.42007838	-0.16518733
	82.1000	1	2		1.41907903	-0.16592722
	82.2000	1	2		1.41808028	-0.16656665
	82.3000	1	2		1.41707550	-0.16734010
	82.4000	1	2		1.41608413	-0.16795982
	82.5000	1	2		1.41507822	-0.16867077
	82.6000	1	2		1.41408071	-0.16949162
	82.7000	1	2		1.41307869	-0.17019922
	82.8000	1	2		1.41207636	-0.17079493
	82.9000	1	2		1.41107107	-0.17173892
	83.0000	1	2		1.41007325	-0.17229287
	83.1000	1	2		1.40907912	-0.17324578
	83.2000	1	2		1.40807966	-0.17386395
	83.3000	1	2		1.40707426	-0.17462721
	83.4000	1	2		1.40608013	-0.17537585
	83.5000	1	2		1.40508282	-0.17619506
	83.6000	1	2		1.40408193	-0.17683186
	83.7000	1	2		1.40307571	-0.17764142
	83.8000	1	2		1.40207656	-0.17842883
	83.9000	1	2		1.40108519	-0.17930185
	84.0000	1	2		1.40008266	-0.18008642
	84.1000	1	2		1.39907788	-0.18090425
	84.2000	1	2		1.39807903	-0.18160407
	84.3000	1	2		1.39707579	-0.18254785
	84.4000	1	2		1.39607336	-0.18324886
	84.5000	1	2		1.39507707	-0.18415686
	84.6000	1	2		1.39408161	-0.18490857
	84.7000	1	2		1.39308307	-0.18568469
	84.8000	1	2		1.39208147	-0.18638266
	84.9000	1	2		1.39107986	-0.18729387
	85.0000	1	2		1.39008142	-0.18796450
	85.1000	1	2		1.38907735	-0.18882394
	85.2000	1	2		1.38808650	-0.18957753
	85.3000	1	2		1.38707690	-0.19039584
	85.4000	1	2		1.38608625	-0.19112023
	85.5000	1	2		1.38507614	-0.19184900
	85.6000	1	2		1.38408191	-0.19277016
	85.7000	1	2		1.38308142	-0.19355422
	85.8000	1	2		1.38208432	-0.19428503
	85.9000	1	2		1.38108384	-0.19514633
	86.0000	1	2		1.38008080	-0.19603271
	86.1000	1	2		1.37907775	-0.19680489
	86.2000	1	2		1.37808639	-0.19769821
	86.3000	1	2		1.37708263	-0.19847270
	86.4000	1	2		1.37608378	-0.19934554
	86.5000	1	2		1.37507357	-0.20029385
	86.6000	1	2		1.37407934	-0.20116039
	86.7000	1	2		1.37308295	-0.20210240
	86.8000	1	2		1.37208564	-0.20298727
	86.9000	1	2		1.37107932	-0.20375120
	87.0000	1	2		1.37007126	-0.20470923
	87.1000	1	2		1.36907713	-0.20545347
	87.2000	1	2		1.36808576	-0.20637214
	87.3000	1	2		1.36707739	-0.20732064
	87.4000	1	2		1.36608049	-0.20818876
	87.5000	1	2		1.36507274	-0.20897528
	87.6000	1	2		1.36408127	-0.20990299
	87.7000	1	2		1.36307495	-0.21075625
	87.8000	1	2		1.36207979	-0.21153683
	87.9000	1	2		1.36107777	-0.21252213
	88.0000	1	2		1.36007750	-0.21323921
	88.1000	1	2		1.35907537	-0.21422412
	88.2000	1	2		1.35808022	-0.21510763
	88.3000	1	2		1.35707769	-0.21606119
	88.4000	1	2		1.35607741	-0.21688377
	88.5000	1	2		1.35507283	-0.21787744
	88.6000	1	2		1.35407481	-0.21879582
	88.7000	1	2		1.35307545	-0.21974830
	88.8000	1	2		1.35208091	-0.22068935
	88.9000	1	2		1.35107735	-0.22164807
	88.9970	1	2		1.35011611	-0.22249352
	89.0000	1	2		1.35008486	-0.22246674
	89.0010	1	2		1.35007472	-0.22247650
