# Supplementary material for: Hyaluronic Acid Enhances the Mechanical Properties of Tissue-Engineered Cartilage Constructs
Source: PLoS One. 2014 Dec 1;9(12):e113216. doi: 10.1371/journal.pone.0113216 (PMC4249877; doi:10.1371/journal.pone.0113216)
Supplement: Dataset S1 — Raw data from hydrogel constructs. Data on wet weight, dry weight, compressive modulus, DNA content, and GAG content are provided in a spreadsheet for all analysed hydrogel constructs. Additionally, raw data from mechanical compression tests (time, displacement, and load) are provided. (ZIP) [file pone.0113216.s004.zip › Data/Mechanical testing/Microtester/Day 1/G4 CF M2 ramp.csv]

G4 CF M2 15Dec2013
Notes	Time	Sequence	Block	Cycle	5800:Extension mm	5800:500N_Load_Cell N
Test Started : 12/15/2013 1:32:34 PM	4.0020	1	2		2.19974075	0.00121483
	4.1000	1	2		2.19905969	0.00119142
	4.2000	1	2		2.19800901	0.00122930
	4.3000	1	2		2.19698517	0.00110309
	4.4000	1	2		2.19598838	0.00099582
	4.5000	1	2		2.19497991	0.00110239
	4.6000	1	2		2.19398229	0.00107164
	4.7000	1	2		2.19297074	0.00107502
	4.8000	1	2		2.19197846	0.00116094
	4.9000	1	2		2.19096978	0.00111253
	4.9130	1	2		2.19083455	0.00129983
	5.0000	1	2		2.18997278	0.00109092
	5.1000	1	2		2.18897353	0.00122443
	5.2000	1	2		2.18797940	0.00109965
	5.3000	1	2		2.18697707	0.00103163
	5.4000	1	2		2.18596942	0.00102271
	5.5000	1	2		2.18496791	0.00118047
	5.6000	1	2		2.18397275	0.00113152
	5.7000	1	2		2.18297248	0.00105286
	5.8000	1	2		2.18198531	0.00110419
	5.9000	1	2		2.18098421	0.00103116
	6.0000	1	2		2.17998045	0.00104708
	6.1000	1	2		2.17897403	0.00106382
	6.2000	1	2		2.17797662	0.00102138
	6.3000	1	2		2.17697655	0.00103947
	6.4000	1	2		2.17597832	0.00106316
	6.5000	1	2		2.17496779	0.00113517
	6.6000	1	2		2.17398206	0.00111180
	6.7000	1	2		2.17298220	0.00110699
	6.8000	1	2		2.17198253	0.00113797
	6.9000	1	2		2.17097242	0.00102906
	7.0000	1	2		2.16997850	0.00104567
	7.1000	1	2		2.16897678	0.00108710
	7.2000	1	2		2.16797978	0.00107525
	7.3000	1	2		2.16696680	0.00108860
	7.4000	1	2		2.16597800	0.00104091
	7.5000	1	2		2.16497752	0.00106131
	7.6000	1	2		2.16398748	0.00106553
	7.7000	1	2		2.16298085	0.00111693
	7.8000	1	2		2.16197955	0.00100636
	7.9000	1	2		2.16097927	0.00116855
	8.0000	1	2		2.15998432	0.00106592
	8.1000	1	2		2.15897565	0.00101504
	8.2000	1	2		2.15798295	0.00118029
	8.3000	1	2		2.15697632	0.00096422
	8.4000	1	2		2.15597789	0.00109737
	8.5000	1	2		2.15497822	0.00101016
	8.6000	1	2		2.15398225	0.00108993
	8.7000	1	2		2.15298197	0.00099436
	8.8000	1	2		2.15198231	0.00106666
	8.9000	1	2		2.15097547	0.00106395
	9.0000	1	2		2.14998933	0.00106108
	9.1000	1	2		2.14898578	0.00104957
	9.2000	1	2		2.14797382	0.00105582
	9.3000	1	2		2.14697170	0.00100960
	9.4000	1	2		2.14597757	0.00109083
	9.5000	1	2		2.14498098	0.00100336
	9.6000	1	2		2.14399053	0.00097734
	9.7000	1	2		2.14298534	0.00098167
	9.8000	1	2		2.14198055	0.00089975
	9.9000	1	2		2.14097802	0.00100861
	10.0000	1	2		2.13999065	0.00092806
	10.1000	1	2		2.13898054	0.00096190
	10.2000	1	2		2.13798047	0.00086711
	10.3000	1	2		2.13697712	0.00101861
	10.4000	1	2		2.13598852	0.00103808
	10.5000	1	2		2.13498599	0.00096736
	10.6000	1	2		2.13398960	0.00101689
	10.7000	1	2		2.13297887	0.00098002
	10.8000	1	2		2.13197716	0.00101675
	10.9000	1	2		2.13097217	0.00090213
	11.0000	1	2		2.12998665	0.00098290
	11.1000	1	2		2.12898494	0.00099722
	11.2000	1	2		2.12798261	0.00090915
	11.3000	1	2		2.12697475	0.00099402
	11.4000	1	2		2.12598410	0.00090032
	11.5000	1	2		2.12497665	0.00103301
	11.6000	1	2		2.12398969	0.00086536
	11.7000	1	2		2.12297917	0.00096740
	11.8000	1	2		2.12198893	0.00090344
	11.9000	1	2		2.12097923	0.00098738
	12.0000	1	2		2.11998346	0.00107528
	12.1000	1	2		2.11897335	0.00102403
	12.2000	1	2		2.11798659	0.00114773
	12.3000	1	2		2.11698324	0.00102873
	12.4000	1	2		2.11597497	0.00104539
	12.5000	1	2		2.11498515	0.00090553
	12.6000	1	2		2.11398097	0.00095825
	12.7000	1	2		2.11297803	0.00093418
	12.8000	1	2		2.11198554	0.00098159
	12.9000	1	2		2.11097256	0.00109443
	13.0000	1	2		2.10998519	0.00083451
	13.1000	1	2		2.10897979	0.00093834
	13.2000	1	2		2.10798914	0.00084023
	13.3000	1	2		2.10697862	0.00108468
	13.4000	1	2		2.10598654	0.00086548
	13.5000	1	2		2.10498319	0.00103562
	13.6000	1	2		2.10398496	0.00103945
	13.7000	1	2		2.10297853	0.00091092
	13.8000	1	2		2.10198010	0.00101627
	13.9000	1	2		2.10098228	0.00094626
	14.0000	1	2		2.09998672	0.00102624
	14.1000	1	2		2.09898070	0.00091396
	14.2000	1	2		2.09798493	0.00092196
	14.3000	1	2		2.09697871	0.00099623
	14.4000	1	2		2.09598069	0.00106096
	14.5000	1	2		2.09497181	0.00100127
	14.6000	1	2		2.09398853	0.00099229
	14.7000	1	2		2.09298518	0.00094571
	14.8000	1	2		2.09198552	0.00088389
	14.9000	1	2		2.09097930	0.00095658
	15.0000	1	2		2.08998599	0.00095143
	15.1000	1	2		2.08897526	0.00088858
	15.2000	1	2		2.08798789	0.00091183
	15.3000	1	2		2.08698577	0.00096778
	15.4000	1	2		2.08598385	0.00098664
	15.5000	1	2		2.08498071	0.00102981
	15.6000	1	2		2.08398125	0.00088708
	15.7000	1	2		2.08298097	0.00092588
	15.8000	1	2		2.08198725	0.00091817
	15.9000	1	2		2.08098103	0.00087189
	16.0000	1	2		2.07998567	0.00097368
	16.1000	1	2		2.07897453	0.00093902
	16.2000	1	2		2.07798184	0.00092540
	16.3000	1	2		2.07698033	0.00096115
	16.4000	1	2		2.07598743	0.00092575
	16.5000	1	2		2.07497773	0.00086359
	16.6000	1	2		2.07398400	0.00077487
	16.7000	1	2		2.07297901	0.00088660
	16.8000	1	2		2.07199246	0.00079829
	16.9000	1	2		2.07098297	0.00085816
	17.0000	1	2		2.06998576	0.00090756
	17.1000	1	2		2.06898323	0.00096302
	17.2000	1	2		2.06798623	0.00085752
	17.3000	1	2		2.06698083	0.00090781
	17.4000	1	2		2.06598731	0.00088360
	17.5000	1	2		2.06499236	0.00084550
	17.6000	1	2		2.06399270	0.00089893
	17.7000	1	2		2.06298341	0.00085939
	17.8000	1	2		2.06199768	0.00079685
	17.9000	1	2		2.06098961	0.00084441
	18.0000	1	2		2.05999794	0.00077845
	18.1000	1	2		2.05897943	0.00091086
	18.2000	1	2		2.05798817	0.00073528
	18.3000	1	2		2.05698953	0.00082183
	18.4000	1	2		2.05598884	0.00090393
	18.5000	1	2		2.05497934	0.00083104
	18.6000	1	2		2.05398583	0.00096475
	18.7000	1	2		2.05297469	0.00079080
	18.8000	1	2		2.05198281	0.00092646
	18.9000	1	2		2.05097168	0.00090595
	19.0000	1	2		2.04999025	0.00071090
	19.1000	1	2		2.04898772	0.00079957
	19.2000	1	2		2.04799625	0.00084223
	19.3000	1	2		2.04698286	0.00088425
	19.4000	1	2		2.04598811	0.00081128
	19.5000	1	2		2.04498087	0.00085851
	19.6000	1	2		2.04397731	0.00076936
	19.7000	1	2		2.04298789	0.00079251
	19.8000	1	2		2.04199356	0.00080968
	19.9000	1	2		2.04098570	0.00076077
	20.0000	1	2		2.03999772	0.00083147
	20.1000	1	2		2.03897613	0.00069928
	20.2000	1	2		2.03798466	0.00080263
	20.3000	1	2		2.03698070	0.00089461
	20.4000	1	2		2.03598431	0.00080972
	20.5000	1	2		2.03497953	0.00068957
	20.6000	1	2		2.03398949	0.00087424
	20.7000	1	2		2.03298368	0.00092156
	20.8000	1	2		2.03198914	0.00075114
	20.9000	1	2		2.03098395	0.00087727
	21.0000	1	2		2.02998326	0.00098006
	21.1000	1	2		2.02897847	0.00076730
	21.2000	1	2		2.02798742	0.00083935
	21.3000	1	2		2.02698878	0.00085300
	21.4000	1	2		2.02598973	0.00089909
	21.5000	1	2		2.02498494	0.00078361
	21.6000	1	2		2.02398754	0.00086695
	21.7000	1	2		2.02298050	0.00088708
	21.8000	1	2		2.02198698	0.00087725
	21.9000	1	2		2.02098691	0.00082968
	22.0000	1	2		2.01998704	0.00095421
	22.1000	1	2		2.01898881	0.00083700
	22.2000	1	2		2.01798874	0.00070522
	22.3000	1	2		2.01698887	0.00088717
	22.4000	1	2		2.01599023	0.00080536
	22.5000	1	2		2.01498524	0.00088131
	22.6000	1	2		2.01399050	0.00074718
	22.7000	1	2		2.01298796	0.00087175
	22.8000	1	2		2.01198892	0.00085020
	22.9000	1	2		2.01098290	0.00073181
	23.0000	1	2		2.00998611	0.00074960
	23.1000	1	2		2.00898603	0.00072236
	23.2000	1	2		2.00798780	0.00082041
	23.3000	1	2		2.00698671	0.00078804
	23.4000	1	2		2.00598991	0.00077713
	23.5000	1	2		2.00499435	0.00076849
	23.6000	1	2		2.00399325	0.00078797
	23.7000	1	2		2.00298683	0.00076681
	23.8000	1	2		2.00199351	0.00078963
	23.9000	1	2		2.00099774	0.00069930
	24.0000	1	2		2.00000054	0.00080082
	24.1000	1	2		1.99899145	0.00082428
	24.2000	1	2		1.99799691	0.00074963
	24.3000	1	2		1.99700032	0.00081955
	24.4000	1	2		1.99600209	0.00079709
	24.5000	1	2		1.99499382	0.00075778
	24.6000	1	2		1.99399498	0.00067506
	24.7000	1	2		1.99299122	0.00072873
	24.8000	1	2		1.99199770	0.00069458
	24.9000	1	2		1.99099968	0.00073211
	25.0000	1	2		1.99000002	0.00072787
	25.1000	1	2		1.98900384	0.00068936
	25.2000	1	2		1.98799987	0.00069368
	25.3000	1	2		1.98698996	0.00071855
	25.4000	1	2		1.98600075	0.00080266
	25.5000	1	2		1.98500539	0.00057852
	25.6000	1	2		1.98400183	0.00068047
	25.7000	1	2		1.98299418	0.00075568
	25.8000	1	2		1.98200620	0.00061548
	25.9000	1	2		1.98099096	0.00070503
	26.0000	1	2		1.98000482	0.00063724
	26.1000	1	2		1.97899348	0.00082687
	26.2000	1	2		1.97799894	0.00064894
	26.3000	1	2		1.97698452	0.00081414
	26.4000	1	2		1.97599592	0.00070026
	26.5000	1	2		1.97499913	0.00056736
	26.6000	1	2		1.97399824	0.00069385
	26.7000	1	2		1.97299550	0.00064345
	26.8000	1	2		1.97200260	0.00068578
	26.9000	1	2		1.97099495	0.00064754
	27.0000	1	2		1.97000061	0.00072052
	27.1000	1	2		1.96899173	0.00064220
	27.2000	1	2		1.96799760	0.00067387
	27.3000	1	2		1.96698810	0.00071307
	27.4000	1	2		1.96598946	0.00069153
	27.5000	1	2		1.96498631	0.00061527
	27.6000	1	2		1.96399116	0.00063383
	27.7000	1	2		1.96299252	0.00070429
	27.8000	1	2		1.96199695	0.00057308
	27.9000	1	2		1.96099135	0.00067509
	28.0000	1	2		1.96000111	0.00067727
	28.1000	1	2		1.95898383	0.00064253
	28.2000	1	2		1.95799257	0.00067865
	28.3000	1	2		1.95699352	0.00065747
	28.4000	1	2		1.95599816	0.00068503
	28.5000	1	2		1.95499440	0.00067039
	28.6000	1	2		1.95398736	0.00057290
	28.7000	1	2		1.95299609	0.00065430
	28.8000	1	2		1.95199479	0.00068075
	28.9000	1	2		1.95099513	0.00066590
	29.0000	1	2		1.94999915	0.00064679
	29.1000	1	2		1.94899539	0.00066361
	29.2000	1	2		1.94799307	0.00065042
	29.3000	1	2		1.94699217	0.00073064
	29.4000	1	2		1.94600358	0.00074521
	29.5000	1	2		1.94499633	0.00073585
	29.6000	1	2		1.94400118	0.00072238
	29.7000	1	2		1.94298574	0.00070259
	29.8000	1	2		1.94199058	0.00059437
	29.9000	1	2		1.94099092	0.00079613
	30.0000	1	2		1.94000621	0.00064605
	30.1000	1	2		1.93898831	0.00068855
	30.2000	1	2		1.93799828	0.00068561
	30.3000	1	2		1.93699554	0.00065174
	30.4000	1	2		1.93600018	0.00067426
	30.5000	1	2		1.93498782	0.00060143
	30.6000	1	2		1.93400229	0.00064961
	30.7000	1	2		1.93300078	0.00071319
	30.8000	1	2		1.93200461	0.00062769
	30.9000	1	2		1.93099900	0.00071905
	31.0000	1	2		1.93000282	0.00068156
	31.1000	1	2		1.92900131	0.00080119
	31.2000	1	2		1.92800534	0.00069708
	31.3000	1	2		1.92698887	0.00067344
	31.4000	1	2		1.92600335	0.00067040
	31.5000	1	2		1.92499324	0.00066714
	31.6000	1	2		1.92400976	0.00073932
	31.7000	1	2		1.92299289	0.00060541
	31.8000	1	2		1.92199384	0.00065107
	31.9000	1	2		1.92099499	0.00062946
	32.0000	1	2		1.91999758	0.00054216
	32.1000	1	2		1.91899895	0.00073642
	32.2000	1	2		1.91800809	0.00062262
	32.3000	1	2		1.91700249	0.00067108
	32.4000	1	2		1.91600098	0.00061487
	32.5000	1	2		1.91499415	0.00070777
	32.6000	1	2		1.91399756	0.00060675
	32.7000	1	2		1.91298417	0.00062527
	32.8000	1	2		1.91200335	0.00060502
	32.9000	1	2		1.91099775	0.00062539
	33.0000	1	2		1.91000341	0.00054681
	33.1000	1	2		1.90899187	0.00057030
	33.2000	1	2		1.90800962	0.00054804
	33.3000	1	2		1.90699090	0.00067242
	33.4000	1	2		1.90600620	0.00065336
	33.5000	1	2		1.90500100	0.00064666
	33.6000	1	2		1.90400810	0.00058918
	33.7000	1	2		1.90299778	0.00056562
	33.8000	1	2		1.90201041	0.00067007
	33.9000	1	2		1.90099702	0.00066250
	34.0000	1	2		1.90000064	0.00050552
	34.1000	1	2		1.89899770	0.00054194
	34.2000	1	2		1.89801074	0.00048662
	34.3000	1	2		1.89699734	0.00062576
	34.4000	1	2		1.89600977	0.00057953
	34.5000	1	2		1.89499966	0.00045029
	34.6000	1	2		1.89400409	0.00063213
	34.7000	1	2		1.89300463	0.00055866
	34.8000	1	2		1.89200579	0.00065906
	34.9000	1	2		1.89100715	0.00053354
	35.0000	1	2		1.89000974	0.00066553
	35.1000	1	2		1.88900025	0.00060198
	35.2000	1	2		1.88800673	0.00049558
	35.3000	1	2		1.88699334	0.00053398
	35.4000	1	2		1.88600023	0.00046671
	35.5000	1	2		1.88499750	0.00047540
	35.6000	1	2		1.88400357	0.00057441
	35.7000	1	2		1.88300268	0.00055216
	35.8000	1	2		1.88200732	0.00052397
	35.9000	1	2		1.88100868	0.00049366
	36.0000	1	2		1.87999631	0.00058035
	36.1000	1	2		1.87899767	0.00046134
	36.2000	1	2		1.87800088	0.00047761
	36.3000	1	2		1.87700511	0.00054551
	36.4000	1	2		1.87600893	0.00048944
	36.5000	1	2		1.87499779	0.00051413
	36.6000	1	2		1.87401493	0.00043805
	36.7000	1	2		1.87300461	0.00037371
	36.8000	1	2		1.87200925	0.00051205
	36.9000	1	2		1.87099750	0.00043473
	37.0000	1	2		1.87000767	0.00040267
	37.1000	1	2		1.86900186	0.00041243
	37.2000	1	2		1.86800650	0.00046157
	37.3000	1	2		1.86699659	0.00052377
	37.4000	1	2		1.86601455	0.00051204
	37.5000	1	2		1.86500342	0.00050359
	37.6000	1	2		1.86400109	0.00046472
	37.7000	1	2		1.86300204	0.00050299
	37.8000	1	2		1.86200750	0.00046789
	37.9000	1	2		1.86100189	0.00050851
	38.0000	1	2		1.86000776	0.00028141
	38.1000	1	2		1.85901281	0.00043114
	38.2000	1	2		1.85800864	0.00038275
	38.3000	1	2		1.85700734	0.00040329
	38.4000	1	2		1.85601321	0.00026659
	38.5000	1	2		1.85500187	0.00027549
	38.6000	1	2		1.85401327	0.00037613
	38.7000	1	2		1.85300705	0.00033578
	38.8000	1	2		1.85201620	0.00029710
	38.9000	1	2		1.85099727	0.00028545
	39.0000	1	2		1.85001441	0.00036414
	39.1000	1	2		1.84900471	0.00024200
	39.2000	1	2		1.84801037	0.00030534
	39.3000	1	2		1.84700559	0.00027223
	39.4000	1	2		1.84601371	0.00012932
	39.5000	1	2		1.84500688	0.00018118
	39.6000	1	2		1.84401008	0.00012555
	39.7000	1	2		1.84299587	0.00024434
	39.8000	1	2		1.84200379	0.00028521
	39.9000	1	2		1.84100269	0.00011702
	40.0000	1	2		1.84000508	0.00014381
	40.1000	1	2		1.83899558	0.00018876
	40.2000	1	2		1.83801210	0.00009102
	40.3000	1	2		1.83700547	0.00000468
	40.4000	1	2		1.83601339	0.00003693
	40.5000	1	2		1.83499508	-0.00005882
	40.6000	1	2		1.83400915	-0.00004262
	40.7000	1	2		1.83300580	-0.00001040
	40.8000	1	2		1.83200532	0.00008028
	40.9000	1	2		1.83101037	-0.00006530
	41.0000	1	2		1.83001890	-0.00020452
	41.1000	1	2		1.82900879	-0.00011708
	41.2000	1	2		1.82800523	-0.00024106
	41.3000	1	2		1.82699983	-0.00034908
	41.4000	1	2		1.82601123	-0.00038290
	41.5000	1	2		1.82501341	-0.00035407
	41.6000	1	2		1.82401354	-0.00039636
	41.7000	1	2		1.82300671	-0.00043529
	41.8000	1	2		1.82201463	-0.00040618
	41.9000	1	2		1.82100759	-0.00044656
	42.0000	1	2		1.82000854	-0.00051459
	42.1000	1	2		1.81900929	-0.00053608
	42.2000	1	2		1.81801270	-0.00055221
	42.3000	1	2		1.81701262	-0.00061896
	42.4000	1	2		1.81601952	-0.00075844
	42.5000	1	2		1.81500777	-0.00082471
	42.6000	1	2		1.81401466	-0.00088001
	42.7000	1	2		1.81300783	-0.00086525
	42.8000	1	2		1.81201554	-0.00095277
	42.9000	1	2		1.81100235	-0.00099739
	43.0000	1	2		1.81001314	-0.00116545
	43.1000	1	2		1.80900118	-0.00116151
	43.2000	1	2		1.80801504	-0.00137536
	43.3000	1	2		1.80700534	-0.00145910
	43.4000	1	2		1.80600936	-0.00154165
	43.5000	1	2		1.80500499	-0.00161154
	43.6000	1	2		1.80401516	-0.00175270
	43.7000	1	2		1.80300587	-0.00180118
	43.8000	1	2		1.80201583	-0.00180329
	43.9000	1	2		1.80100818	-0.00206357
	44.0000	1	2		1.80001098	-0.00214744
	44.1000	1	2		1.79901398	-0.00224457
	44.2000	1	2		1.79801083	-0.00248450
	44.3000	1	2		1.79701137	-0.00258983
	44.4000	1	2		1.79601069	-0.00263170
	44.5000	1	2		1.79501348	-0.00285591
	44.6000	1	2		1.79401402	-0.00297430
	44.7000	1	2		1.79301006	-0.00309470
	44.8000	1	2		1.79200691	-0.00325718
	44.9000	1	2		1.79100581	-0.00343404
	45.0000	1	2		1.79000636	-0.00359636
	45.1000	1	2		1.78901509	-0.00375508
	45.2000	1	2		1.78801584	-0.00408884
	45.3000	1	2		1.78702109	-0.00413223
	45.4000	1	2		1.78600484	-0.00423453
	45.5000	1	2		1.78500948	-0.00447791
	45.6000	1	2		1.78402149	-0.00466382
	45.7000	1	2		1.78301138	-0.00483868
	45.8000	1	2		1.78201172	-0.00498148
	45.9000	1	2		1.78101123	-0.00526965
	46.0000	1	2		1.78002468	-0.00534437
	46.1000	1	2		1.77901129	-0.00548355
	46.2000	1	2		1.77801675	-0.00584298
	46.3000	1	2		1.77700848	-0.00592916
	46.4000	1	2		1.77601743	-0.00607896
	46.5000	1	2		1.77501612	-0.00630782
	46.6000	1	2		1.77401339	-0.00663945
	46.7000	1	2		1.77301352	-0.00674702
	46.8000	1	2		1.77201857	-0.00695660
	46.9000	1	2		1.77101337	-0.00712625
	47.0000	1	2		1.77001986	-0.00734533
	47.1000	1	2		1.76901712	-0.00745490
	47.2000	1	2		1.76801992	-0.00778262
	47.3000	1	2		1.76702066	-0.00800534
	47.4000	1	2		1.76602039	-0.00813436
	47.5000	1	2		1.76501847	-0.00838497
	47.6000	1	2		1.76402044	-0.00863521
	47.7000	1	2		1.76301238	-0.00876260
	47.8000	1	2		1.76201927	-0.00896129
	47.9000	1	2		1.76101695	-0.00916709
	48.0000	1	2		1.76001585	-0.00929761
	48.1000	1	2		1.75900840	-0.00960851
	48.2000	1	2		1.75801550	-0.00985769
	48.3000	1	2		1.75701686	-0.01016793
	48.4000	1	2		1.75601351	-0.01028744
	48.5000	1	2		1.75501426	-0.01045502
	48.6000	1	2		1.75401459	-0.01082692
	48.7000	1	2		1.75301841	-0.01089163
	48.8000	1	2		1.75202039	-0.01114421
	48.9000	1	2		1.75101048	-0.01145981
	49.0000	1	2		1.75001902	-0.01167019
	49.1000	1	2		1.74901710	-0.01185621
	49.2000	1	2		1.74801477	-0.01205673
	49.3000	1	2		1.74700937	-0.01238092
	49.4000	1	2		1.74602508	-0.01240884
	49.5000	1	2		1.74501373	-0.01283334
	49.6000	1	2		1.74401960	-0.01303136
	49.7000	1	2		1.74301072	-0.01321930
	49.8000	1	2		1.74202253	-0.01351557
	49.9000	1	2		1.74101508	-0.01381799
	50.0000	1	2		1.74002300	-0.01401659
	50.1000	1	2		1.73901412	-0.01419893
	50.2000	1	2		1.73802183	-0.01447179
	50.3000	1	2		1.73702114	-0.01464093
	50.4000	1	2		1.73602312	-0.01485399
	50.5000	1	2		1.73501465	-0.01516306
	50.6000	1	2		1.73402338	-0.01550558
	50.7000	1	2		1.73301532	-0.01574017
	50.8000	1	2		1.73202652	-0.01583489
	50.9000	1	2		1.73101948	-0.01615918
	51.0000	1	2		1.73001940	-0.01635667
	51.1000	1	2		1.72902076	-0.01661966
	51.2000	1	2		1.72802274	-0.01690722
	51.3000	1	2		1.72701714	-0.01714699
	51.4000	1	2		1.72602321	-0.01746568
	51.5000	1	2		1.72501720	-0.01769517
	51.6000	1	2		1.72402470	-0.01801283
	51.7000	1	2		1.72301234	-0.01815140
	51.8000	1	2		1.72201390	-0.01835716
	51.9000	1	2		1.72101178	-0.01871058
	52.0000	1	2		1.72002462	-0.01893058
	52.1000	1	2		1.71901041	-0.01922595
	52.2000	1	2		1.71802222	-0.01939527
	52.3000	1	2		1.71701794	-0.01972300
	52.4000	1	2		1.71602043	-0.01994818
	52.5000	1	2		1.71502098	-0.02021114
	52.6000	1	2		1.71402756	-0.02040248
	52.7000	1	2		1.71302513	-0.02068699
	52.8000	1	2		1.71203151	-0.02097691
	52.9000	1	2		1.71102161	-0.02124769
	53.0000	1	2		1.71002737	-0.02150001
	53.1000	1	2		1.70902300	-0.02180972
	53.2000	1	2		1.70802067	-0.02210496
	53.3000	1	2		1.70701425	-0.02230879
	53.4000	1	2		1.70602329	-0.02258131
	53.5000	1	2		1.70501728	-0.02283596
	53.6000	1	2		1.70402355	-0.02309305
	53.7000	1	2		1.70302205	-0.02345790
	53.8000	1	2		1.70202577	-0.02359545
	53.9000	1	2		1.70095070	-0.02405516
	54.0000	1	2		1.70003289	-0.02418164
	54.1000	1	2		1.69902268	-0.02455771
	54.2000	1	2		1.69803265	-0.02471551
	54.3000	1	2		1.69702110	-0.02492571
	54.4000	1	2		1.69602103	-0.02534068
	54.5000	1	2		1.69501501	-0.02545098
	54.6000	1	2		1.69402969	-0.02593814
	54.7000	1	2		1.69302747	-0.02619951
	54.8000	1	2		1.69203077	-0.02651544
	54.9000	1	2		1.69101913	-0.02667615
	55.0000	1	2		1.69003001	-0.02704665
	55.1000	1	2		1.68902359	-0.02729848
	55.2000	1	2		1.68802721	-0.02754164
	55.3000	1	2		1.68702437	-0.02791383
	55.4000	1	2		1.68602091	-0.02813117
	55.5000	1	2		1.68501910	-0.02842579
	55.6000	1	2		1.68402097	-0.02863494
	55.7000	1	2		1.68301588	-0.02906973
	55.8000	1	2		1.68202708	-0.02922594
	55.9000	1	2		1.68102147	-0.02952249
	56.0000	1	2		1.68002539	-0.02990275
	56.1000	1	2		1.67901559	-0.03013141
	56.2000	1	2		1.67802156	-0.03046312
	56.3000	1	2		1.67702118	-0.03065601
	56.4000	1	2		1.67601773	-0.03094123
	56.5000	1	2		1.67501222	-0.03133922
	56.6000	1	2		1.67402260	-0.03158599
	56.7000	1	2		1.67301228	-0.03184015
	56.8000	1	2		1.67201713	-0.03215905
	56.9000	1	2		1.67101244	-0.03243663
	57.0000	1	2		1.67001616	-0.03273796
	57.1000	1	2		1.66902101	-0.03311792
	57.2000	1	2		1.66802585	-0.03329420
	57.3000	1	2		1.66701728	-0.03367450
	57.4000	1	2		1.66602294	-0.03385723
	57.5000	1	2		1.66501908	-0.03434922
	57.6000	1	2		1.66402433	-0.03451159
	57.7000	1	2		1.66302241	-0.03485726
	57.8000	1	2		1.66201958	-0.03512886
	57.9000	1	2		1.66102749	-0.03556370
	58.0000	1	2		1.66003582	-0.03584748
	58.1000	1	2		1.65902970	-0.03610929
	58.2000	1	2		1.65803516	-0.03636481
	58.3000	1	2		1.65703396	-0.03662681
	58.4000	1	2		1.65603768	-0.03692382
	58.5000	1	2		1.65503115	-0.03730480
	58.6000	1	2		1.65403487	-0.03768172
	58.7000	1	2		1.65303623	-0.03800184
	58.8000	1	2		1.65203555	-0.03830880
	58.9000	1	2		1.65103056	-0.03861376
	59.0000	1	2		1.65004206	-0.03893198
	59.1000	1	2		1.64903707	-0.03917910
	59.2000	1	2		1.64803628	-0.03959453
	59.3000	1	2		1.64703365	-0.03987278
	59.4000	1	2		1.64603265	-0.04011870
	59.5000	1	2		1.64503186	-0.04053786
	59.6000	1	2		1.64403947	-0.04072606
	59.7000	1	2		1.64303438	-0.04101556
	59.8000	1	2		1.64203594	-0.04139794
	59.9000	1	2		1.64103628	-0.04176061
	60.0000	1	2		1.64004102	-0.04205537
	60.1000	1	2		1.63903737	-0.04240977
	60.2000	1	2		1.63803934	-0.04278592
	60.3000	1	2		1.63704132	-0.04310556
	60.4000	1	2		1.63604893	-0.04340684
	60.5000	1	2		1.63503083	-0.04377934
	60.6000	1	2		1.63403915	-0.04400897
	60.7000	1	2		1.63304379	-0.04440706
	60.8000	1	2		1.63203880	-0.04474759
	60.9000	1	2		1.63103760	-0.04507654
	61.0000	1	2		1.63004153	-0.04540494
	61.1000	1	2		1.62904135	-0.04574475
	61.2000	1	2		1.62803738	-0.04596752
	61.3000	1	2		1.62704346	-0.04643528
	61.4000	1	2		1.62604431	-0.04663584
	61.5000	1	2		1.62504495	-0.04694905
	61.6000	1	2		1.62404672	-0.04743089
	61.7000	1	2		1.62304706	-0.04772313
	61.8000	1	2		1.62204965	-0.04798114
	61.9000	1	2		1.62104743	-0.04834204
	62.0000	1	2		1.62004633	-0.04868425
	62.1000	1	2		1.61904482	-0.04912795
	62.2000	1	2		1.61804475	-0.04942956
	62.3000	1	2		1.61703884	-0.04974192
	62.4000	1	2		1.61604563	-0.05007251
	62.5000	1	2		1.61504730	-0.05041766
	62.6000	1	2		1.61405235	-0.05075226
	62.7000	1	2		1.61305248	-0.05111084
	62.8000	1	2		1.61205476	-0.05150565
	62.9000	1	2		1.61104465	-0.05191952
	63.0000	1	2		1.61005083	-0.05220051
	63.1000	1	2		1.60904799	-0.05261617
	63.2000	1	2		1.60805324	-0.05292795
	63.3000	1	2		1.60704784	-0.05317930
	63.4000	1	2		1.60605053	-0.05366686
	63.5000	1	2		1.60504493	-0.05403861
	63.6000	1	2		1.60405111	-0.05433273
	63.7000	1	2		1.60304704	-0.05474119
	63.8000	1	2		1.60205127	-0.05499151
	63.9000	1	2		1.60104136	-0.05543716
	64.0000	1	2		1.60004866	-0.05581333
	64.1000	1	2		1.59904808	-0.05610598
	64.2000	1	2		1.59805876	-0.05656756
	64.3000	1	2		1.59704957	-0.05680291
	64.4000	1	2		1.59605114	-0.05729403
	64.5000	1	2		1.59503918	-0.05758292
	64.6000	1	2		1.59404833	-0.05799194
	64.7000	1	2		1.59304119	-0.05827467
	64.8000	1	2		1.59205044	-0.05864857
	64.9000	1	2		1.59103828	-0.05910529
	65.0000	1	2		1.59004824	-0.05949727
	65.1000	1	2		1.58904110	-0.05984008
	65.2000	1	2		1.58803796	-0.06017491
	65.3000	1	2		1.58704639	-0.06067019
	65.4000	1	2		1.58604508	-0.06089048
	65.5000	1	2		1.58504696	-0.06147308
	65.6000	1	2		1.58404719	-0.06162092
	65.7000	1	2		1.58304814	-0.06212353
	65.8000	1	2		1.58204285	-0.06249154
	65.9000	1	2		1.58104308	-0.06291173
	66.0000	1	2		1.58005540	-0.06328860
	66.1000	1	2		1.57903617	-0.06362858
	66.2000	1	2		1.57804604	-0.06397824
	66.3000	1	2		1.57704197	-0.06437599
	66.4000	1	2		1.57604835	-0.06472198
	66.5000	1	2		1.57504428	-0.06521376
	66.6000	1	2		1.57404534	-0.06547861
	66.7000	1	2		1.57304086	-0.06590144
	66.8000	1	2		1.57204714	-0.06635463
	66.9000	1	2		1.57103743	-0.06681562
	67.0000	1	2		1.57004371	-0.06712153
	67.1000	1	2		1.56903852	-0.06755854
	67.2000	1	2		1.56806016	-0.06798386
	67.3000	1	2		1.56704872	-0.06828823
	67.4000	1	2		1.56605377	-0.06882358
	67.5000	1	2		1.56503976	-0.06905303
	67.6000	1	2		1.56404891	-0.06957411
	67.7000	1	2		1.56304781	-0.07005172
	67.8000	1	2		1.56204948	-0.07032434
	67.9000	1	2		1.56104982	-0.07081228
	68.0000	1	2		1.56005456	-0.07119040
	68.1000	1	2		1.55904230	-0.07150124
	68.2000	1	2		1.55805493	-0.07206953
	68.3000	1	2		1.55704768	-0.07243241
	68.4000	1	2		1.55604587	-0.07283498
	68.5000	1	2		1.55505010	-0.07332303
	68.6000	1	2		1.55405914	-0.07371245
	68.7000	1	2		1.55303653	-0.07406466
	68.8000	1	2		1.55205623	-0.07449890
	68.9000	1	2		1.55104858	-0.07492210
	69.0000	1	2		1.55005476	-0.07536985
	69.1000	1	2		1.54904905	-0.07581659
	69.2000	1	2		1.54804703	-0.07629920
	69.3000	1	2		1.54704194	-0.07659907
	69.4000	1	2		1.54604852	-0.07713750
	69.5000	1	2		1.54505286	-0.07752054
	69.6000	1	2		1.54406282	-0.07783504
	69.7000	1	2		1.54305896	-0.07829577
	69.8000	1	2		1.54206227	-0.07879731
	69.9000	1	2		1.54105963	-0.07926417
	70.0000	1	2		1.54005741	-0.07961488
	70.1000	1	2		1.53905426	-0.08011376
	70.2000	1	2		1.53805491	-0.08056501
	70.3000	1	2		1.53705279	-0.08092185
	70.4000	1	2		1.53606583	-0.08128621
	70.5000	1	2		1.53505100	-0.08182500
	70.6000	1	2		1.53405953	-0.08225869
	70.7000	1	2		1.53305977	-0.08262894
	70.8000	1	2		1.53206113	-0.08316384
	70.9000	1	2		1.53106474	-0.08356610
	71.0000	1	2		1.53006191	-0.08389660
	71.1000	1	2		1.52905661	-0.08441949
	71.2000	1	2		1.52806319	-0.08490969
	71.3000	1	2		1.52705892	-0.08526151
	71.4000	1	2		1.52606346	-0.08567629
	71.5000	1	2		1.52506400	-0.08625044
	71.6000	1	2		1.52406352	-0.08657299
	71.7000	1	2		1.52306232	-0.08716181
	71.8000	1	2		1.52206153	-0.08761109
	71.9000	1	2		1.52105797	-0.08812713
	72.0000	1	2		1.52006251	-0.08850828
	72.1000	1	2		1.51906121	-0.08901107
	72.2000	1	2		1.51806636	-0.08946448
	72.3000	1	2		1.51706311	-0.08984109
	72.4000	1	2		1.51607246	-0.09042341
	72.5000	1	2		1.51506337	-0.09096726
	72.6000	1	2		1.51406760	-0.09133901
	72.7000	1	2		1.51306876	-0.09173917
	72.8000	1	2		1.51207248	-0.09232432
	72.9000	1	2		1.51106308	-0.09276228
	73.0000	1	2		1.51006864	-0.09329189
	73.1000	1	2		1.50907093	-0.09376456
	73.2000	1	2		1.50807178	-0.09424155
	73.3000	1	2		1.50705849	-0.09475598
	73.4000	1	2		1.50606651	-0.09522752
	73.5000	1	2		1.50506213	-0.09569624
	73.6000	1	2		1.50407866	-0.09615301
	73.7000	1	2		1.50305963	-0.09663770
	73.8000	1	2		1.50207349	-0.09711613
	73.9000	1	2		1.50106317	-0.09762619
	74.0000	1	2		1.50007632	-0.09812390
	74.1000	1	2		1.49906180	-0.09860146
	74.2000	1	2		1.49806900	-0.09920144
	74.3000	1	2		1.49706842	-0.09971648
	74.4000	1	2		1.49607439	-0.10007480
	74.5000	1	2		1.49506141	-0.10061977
	74.6000	1	2		1.49407834	-0.10113048
	74.7000	1	2		1.49307007	-0.10165534
	74.8000	1	2		1.49207143	-0.10214556
	74.9000	1	2		1.49106152	-0.10269029
	75.0000	1	2		1.49007426	-0.10313606
	75.1000	1	2		1.48906363	-0.10367802
	75.2000	1	2		1.48807176	-0.10409576
	75.3000	1	2		1.48706308	-0.10458140
	75.4000	1	2		1.48602459	-0.10503348
	75.5000	1	2		1.48507564	-0.10562574
	75.6000	1	2		1.48407864	-0.10599947
	75.7000	1	2		1.48306637	-0.10659484
	75.8000	1	2		1.48207275	-0.10720232
	75.9000	1	2		1.48107022	-0.10765693
	76.0000	1	2		1.48007046	-0.10819925
	76.1000	1	2		1.47906219	-0.10870713
	76.2000	1	2		1.47806468	-0.10917807
	76.3000	1	2		1.47706563	-0.10977546
	76.4000	1	2		1.47607211	-0.11026034
	76.5000	1	2		1.47507040	-0.11084292
	76.6000	1	2		1.47406869	-0.11124797
	76.7000	1	2		1.47306257	-0.11188480
	76.8000	1	2		1.47207254	-0.11227597
	76.9000	1	2		1.47106427	-0.11296868
	77.0000	1	2		1.47006952	-0.11346882
	77.1000	1	2		1.46906279	-0.11389590
	77.2000	1	2		1.46806969	-0.11456386
	77.3000	1	2		1.46707453	-0.11511838
	77.4000	1	2		1.46607128	-0.11579464
	77.5000	1	2		1.46507111	-0.11624897
	77.6000	1	2		1.46406816	-0.11679721
	77.7000	1	2		1.46306246	-0.11742642
	77.8000	1	2		1.46207785	-0.11780528
	77.9000	1	2		1.46106631	-0.11847468
	78.0000	1	2		1.46007545	-0.11908168
	78.1000	1	2		1.45906063	-0.11965239
	78.2000	1	2		1.45807111	-0.12014923
	78.3000	1	2		1.45705925	-0.12077471
	78.4000	1	2		1.45607424	-0.12141676
	78.5000	1	2		1.45506638	-0.12189460
	78.6000	1	2		1.45407635	-0.12249763
	78.7000	1	2		1.45306654	-0.12299427
	78.8000	1	2		1.45207651	-0.12351415
	78.9000	1	2		1.45107316	-0.12414735
	79.0000	1	2		1.45007698	-0.12472162
	79.1000	1	2		1.44907599	-0.12524431
	79.2000	1	2		1.44808011	-0.12579384
	79.3000	1	2		1.44707051	-0.12648295
	79.4000	1	2		1.44606952	-0.12694338
	79.5000	1	2		1.44506801	-0.12745483
	79.6000	1	2		1.44407972	-0.12810706
	79.7000	1	2		1.44306817	-0.12878424
	79.8000	1	2		1.44207691	-0.12923992
	79.9000	1	2		1.44106618	-0.12983656
	80.0000	1	2		1.44007953	-0.13050178
	80.1000	1	2		1.43906614	-0.13100006
	80.2000	1	2		1.43807119	-0.13147182
	80.3000	1	2		1.43707573	-0.13222827
	80.4000	1	2		1.43607729	-0.13290241
	80.5000	1	2		1.43506523	-0.13336630
	80.6000	1	2		1.43408422	-0.13397780
	80.7000	1	2		1.43306673	-0.13468938
	80.8000	1	2		1.43207874	-0.13509013
	80.9000	1	2		1.43107283	-0.13582321
	81.0000	1	2		1.43007122	-0.13639076
	81.1000	1	2		1.42906726	-0.13704088
	81.2000	1	2		1.42807241	-0.13756406
	81.3000	1	2		1.42706588	-0.13826974
	81.4000	1	2		1.42607052	-0.13891965
	81.5000	1	2		1.42506768	-0.13948668
	81.6000	1	2		1.42407304	-0.14010695
	81.7000	1	2		1.42306416	-0.14081158
	81.8000	1	2		1.42207043	-0.14136476
	81.9000	1	2		1.42106729	-0.14202929
	82.0000	1	2		1.42007695	-0.14287256
	82.1000	1	2		1.41906868	-0.14336690
	82.2000	1	2		1.41808080	-0.14400048
	82.3000	1	2		1.41706905	-0.14468698
	82.4000	1	2		1.41607440	-0.14538994
	82.5000	1	2		1.41506101	-0.14601391
	82.6000	1	2		1.41407303	-0.14664871
	82.7000	1	2		1.41306886	-0.14734936
	82.8000	1	2		1.41207175	-0.14796350
	82.9000	1	2		1.41106533	-0.14857180
	83.0000	1	2		1.41007038	-0.14923382
	83.1000	1	2		1.40907809	-0.14980198
	83.2000	1	2		1.40807720	-0.15051572
	83.3000	1	2		1.40706903	-0.15123754
	83.4000	1	2		1.40607941	-0.15179378
	83.5000	1	2		1.40507176	-0.15241911
	83.6000	1	2		1.40407384	-0.15310622
	83.7000	1	2		1.40306905	-0.15378202
	83.8000	1	2		1.40207881	-0.15427135
	83.9000	1	2		1.40107485	-0.15509704
	84.0000	1	2		1.40007488	-0.15565823
	84.1000	1	2		1.39906814	-0.15628001
	84.2000	1	2		1.39807955	-0.15691770
	84.3000	1	2		1.39707701	-0.15749134
	84.4000	1	2		1.39607745	-0.15824769
	84.5000	1	2		1.39507113	-0.15911698
	84.6000	1	2		1.39408069	-0.15970485
	84.7000	1	2		1.39308000	-0.16055014
	84.8000	1	2		1.39207993	-0.16121108
	84.9000	1	2		1.39107053	-0.16190642
	85.0000	1	2		1.39007814	-0.16260287
	85.1000	1	2		1.38907858	-0.16332781
	85.2000	1	2		1.38807595	-0.16404396
	85.3000	1	2		1.38707219	-0.16481053
	85.4000	1	2		1.38607416	-0.16544782
	85.5000	1	2		1.38507133	-0.16622884
	85.6000	1	2		1.38407986	-0.16694818
	85.7000	1	2		1.38307343	-0.16756706
	85.8000	1	2		1.38207900	-0.16837398
	85.9000	1	2		1.38107636	-0.16907163
	86.0000	1	2		1.38007926	-0.16977575
	86.1000	1	2		1.37907273	-0.17045636
	86.2000	1	2		1.37807973	-0.17117457
	86.3000	1	2		1.37707494	-0.17201636
	86.4000	1	2		1.37608051	-0.17269811
	86.5000	1	2		1.37507470	-0.17347291
	86.6000	1	2		1.37407616	-0.17427724
	86.7000	1	2		1.37307066	-0.17490273
	86.8000	1	2		1.37207929	-0.17572502
	86.9000	1	2		1.37107072	-0.17654771
	87.0000	1	2		1.37007669	-0.17724939
	87.1000	1	2		1.36907047	-0.17801020
	87.2000	1	2		1.36807931	-0.17875444
	87.3000	1	2		1.36707176	-0.17958058
	87.4000	1	2		1.36608039	-0.18027609
	87.5000	1	2		1.36507929	-0.18102249
	87.6000	1	2		1.36407932	-0.18176947
	87.7000	1	2		1.36307198	-0.18244749
	87.8000	1	2		1.36207662	-0.18311720
	87.9000	1	2		1.36107921	-0.18377867
	88.0000	1	2		1.36007873	-0.18454686
	88.1000	1	2		1.35907497	-0.18532757
	88.2000	1	2		1.35808022	-0.18601036
	88.3000	1	2		1.35707523	-0.18689249
	88.4000	1	2		1.35607936	-0.18757248
	88.5000	1	2		1.35507037	-0.18842237
	88.6000	1	2		1.35407849	-0.18920841
	88.7000	1	2		1.35307299	-0.19015951
	88.8000	1	2		1.35208040	-0.19085634
	88.9000	1	2		1.35107828	-0.19180233
	88.9990	1	2		1.35009009	-0.19264279
	89.0000	1	2		1.35007974	-0.19263094
	89.0010	1	2		1.35006970	-0.19261520
