# Supplementary material for: Hyaluronic Acid Enhances the Mechanical Properties of Tissue-Engineered Cartilage Constructs
Source: PLoS One. 2014 Dec 1;9(12):e113216. doi: 10.1371/journal.pone.0113216 (PMC4249877; doi:10.1371/journal.pone.0113216)
Supplement: Dataset S1 — Raw data from hydrogel constructs. Data on wet weight, dry weight, compressive modulus, DNA content, and GAG content are provided in a spreadsheet for all analysed hydrogel constructs. Additionally, raw data from mechanical compression tests (time, displacement, and load) are provided. (ZIP) [file pone.0113216.s004.zip › Data/Mechanical testing/Microtester/Day 1/G4 CF M3 ramp.csv]

G4 CF M3 15Dec2013
Notes	Time	Sequence	Block	Cycle	5800:Extension mm	5800:500N_Load_Cell N
Test Started : 12/15/2013 1:35:13 PM	4.0020	1	2		2.20034846	0.00157512
	4.1000	1	2		2.19885275	0.00146241
	4.2000	1	2		2.19794837	0.00134673
	4.2740	1	2		2.19721424	0.00168910
	4.3000	1	2		2.19696694	0.00153610
	4.4000	1	2		2.19596113	0.00145767
	4.5000	1	2		2.19495737	0.00136263
	4.6000	1	2		2.19397061	0.00149948
	4.7000	1	2		2.19296132	0.00138837
	4.8000	1	2		2.19197170	0.00153883
	4.9000	1	2		2.19096875	0.00134510
	5.0000	1	2		2.18998261	0.00139544
	5.1000	1	2		2.18896779	0.00146560
	5.2000	1	2		2.18797817	0.00133044
	5.3000	1	2		2.18696498	0.00150918
	5.4000	1	2		2.18597351	0.00148365
	5.5000	1	2		2.18496791	0.00142871
	5.6000	1	2		2.18397050	0.00146383
	5.7000	1	2		2.18296448	0.00148642
	5.8000	1	2		2.18197097	0.00141884
	5.9000	1	2		2.18096536	0.00142903
	6.0000	1	2		2.17998066	0.00139180
	6.1000	1	2		2.17896788	0.00149016
	6.2000	1	2		2.17796637	0.00131139
	6.3000	1	2		2.17696241	0.00141033
	6.4000	1	2		2.17598119	0.00152733
	6.5000	1	2		2.17497374	0.00136930
	6.6000	1	2		2.17397797	0.00142020
	6.7000	1	2		2.17296744	0.00148316
	6.8000	1	2		2.17197618	0.00150068
	6.9000	1	2		2.17097427	0.00148818
	7.0000	1	2		2.16998321	0.00140154
	7.1000	1	2		2.16897228	0.00153308
	7.2000	1	2		2.16798040	0.00138495
	7.3000	1	2		2.16696824	0.00140822
	7.4000	1	2		2.16597390	0.00143279
	7.5000	1	2		2.16497116	0.00145428
	7.6000	1	2		2.16397806	0.00132421
	7.7000	1	2		2.16296999	0.00143281
	7.8000	1	2		2.16197812	0.00143150
	7.9000	1	2		2.16098399	0.00135621
	8.0000	1	2		2.15997490	0.00148009
	8.1000	1	2		2.15897134	0.00142042
	8.2000	1	2		2.15797291	0.00145556
	8.3000	1	2		2.15697099	0.00125891
	8.4000	1	2		2.15597727	0.00142511
	8.5000	1	2		2.15497023	0.00138703
	8.6000	1	2		2.15397528	0.00146471
	8.7000	1	2		2.15297890	0.00137758
	8.8000	1	2		2.15198620	0.00139912
	8.9000	1	2		2.15097158	0.00136014
	9.0000	1	2		2.14997950	0.00140188
	9.1000	1	2		2.14897840	0.00134433
	9.2000	1	2		2.14798406	0.00144708
	9.3000	1	2		2.14697436	0.00140111
	9.4000	1	2		2.14598474	0.00139867
	9.5000	1	2		2.14498241	0.00144656
	9.6000	1	2		2.14398439	0.00140413
	9.7000	1	2		2.14297305	0.00137879
	9.8000	1	2		2.14198445	0.00126539
	9.9000	1	2		2.14098151	0.00144355
	10.0000	1	2		2.13998164	0.00127219
	10.1000	1	2		2.13898013	0.00137653
	10.2000	1	2		2.13798621	0.00125736
	10.3000	1	2		2.13698388	0.00133999
	10.4000	1	2		2.13598237	0.00131960
	10.5000	1	2		2.13497841	0.00134294
	10.6000	1	2		2.13398591	0.00131940
	10.7000	1	2		2.13297887	0.00140642
	10.8000	1	2		2.13197470	0.00135908
	10.9000	1	2		2.13097709	0.00136134
	11.0000	1	2		2.12998173	0.00136425
	11.1000	1	2		2.12898637	0.00138873
	11.2000	1	2		2.12798158	0.00131631
	11.3000	1	2		2.12697741	0.00126475
	11.4000	1	2		2.12598513	0.00132929
	11.5000	1	2		2.12498444	0.00141096
	11.6000	1	2		2.12398764	0.00118596
	11.7000	1	2		2.12297856	0.00145134
	11.8000	1	2		2.12198074	0.00139654
	11.9000	1	2		2.12097862	0.00139113
	12.0000	1	2		2.11998797	0.00123564
	12.1000	1	2		2.11898216	0.00141270
	12.2000	1	2		2.11797389	0.00132916
	12.3000	1	2		2.11697914	0.00119778
	12.4000	1	2		2.11598296	0.00123338
	12.5000	1	2		2.11497838	0.00130157
	12.6000	1	2		2.11398097	0.00132395
	12.7000	1	2		2.11297701	0.00130524
	12.8000	1	2		2.11197980	0.00133836
	12.9000	1	2		2.11097338	0.00142539
	13.0000	1	2		2.10998642	0.00127970
	13.1000	1	2		2.10898799	0.00137165
	13.2000	1	2		2.10798423	0.00137638
	13.3000	1	2		2.10697862	0.00125961
	13.4000	1	2		2.10598060	0.00125715
	13.5000	1	2		2.10498319	0.00126030
	13.6000	1	2		2.10398434	0.00136335
	13.7000	1	2		2.10297812	0.00129910
	13.8000	1	2		2.10198072	0.00120450
	13.9000	1	2		2.10098310	0.00130831
	14.0000	1	2		2.09998918	0.00121311
	14.1000	1	2		2.09897845	0.00121305
	14.2000	1	2		2.09798698	0.00125375
	14.3000	1	2		2.09697523	0.00131947
	14.4000	1	2		2.09598192	0.00140610
	14.5000	1	2		2.09496955	0.00123312
	14.6000	1	2		2.09397829	0.00130095
	14.7000	1	2		2.09297719	0.00135715
	14.8000	1	2		2.09198265	0.00124009
	14.9000	1	2		2.09097828	0.00125095
	15.0000	1	2		2.08998210	0.00125025
	15.1000	1	2		2.08897690	0.00127984
	15.2000	1	2		2.08798994	0.00131943
	15.3000	1	2		2.08696958	0.00129586
	15.4000	1	2		2.08599307	0.00139207
	15.5000	1	2		2.08498562	0.00130150
	15.6000	1	2		2.08398863	0.00131365
	15.7000	1	2		2.08297564	0.00124849
	15.8000	1	2		2.08197967	0.00130369
	15.9000	1	2		2.08097570	0.00129544
	16.0000	1	2		2.07998526	0.00126972
	16.1000	1	2		2.07897044	0.00133471
	16.2000	1	2		2.07798266	0.00126343
	16.3000	1	2		2.07697910	0.00126171
	16.4000	1	2		2.07598640	0.00124608
	16.5000	1	2		2.07497711	0.00132406
	16.6000	1	2		2.07398155	0.00138078
	16.7000	1	2		2.07298024	0.00119299
	16.8000	1	2		2.07198488	0.00127320
	16.9000	1	2		2.07097805	0.00127925
	17.0000	1	2		2.06998535	0.00130661
	17.1000	1	2		2.06897319	0.00122564
	17.2000	1	2		2.06798541	0.00123351
	17.3000	1	2		2.06697653	0.00120515
	17.4000	1	2		2.06598670	0.00114966
	17.5000	1	2		2.06497925	0.00116399
	17.6000	1	2		2.06398328	0.00123994
	17.7000	1	2		2.06298054	0.00119295
	17.8000	1	2		2.06198538	0.00124990
	17.9000	1	2		2.06097568	0.00122149
	18.0000	1	2		2.05998053	0.00119415
	18.1000	1	2		2.05897574	0.00116873
	18.2000	1	2		2.05799595	0.00127931
	18.3000	1	2		2.05697887	0.00126553
	18.4000	1	2		2.05598372	0.00118740
	18.5000	1	2		2.05497811	0.00131122
	18.6000	1	2		2.05399197	0.00121676
	18.7000	1	2		2.05297797	0.00120678
	18.8000	1	2		2.05198445	0.00108126
	18.9000	1	2		2.05097680	0.00116864
	19.0000	1	2		2.04997795	0.00110654
	19.1000	1	2		2.04898505	0.00121137
	19.2000	1	2		2.04798437	0.00114851
	19.3000	1	2		2.04697938	0.00114973
	19.4000	1	2		2.04598955	0.00110642
	19.5000	1	2		2.04498784	0.00121890
	19.6000	1	2		2.04398715	0.00123863
	19.7000	1	2		2.04297396	0.00112629
	19.8000	1	2		2.04198311	0.00118284
	19.9000	1	2		2.04098160	0.00112728
	20.0000	1	2		2.03998481	0.00118086
	20.1000	1	2		2.03897367	0.00120784
	20.2000	1	2		2.03799101	0.00111269
	20.3000	1	2		2.03698951	0.00122915
	20.4000	1	2		2.03599169	0.00110952
	20.5000	1	2		2.03497994	0.00112417
	20.6000	1	2		2.03398540	0.00116070
	20.7000	1	2		2.03298245	0.00116077
	20.8000	1	2		2.03198484	0.00116558
	20.9000	1	2		2.03097842	0.00118113
	21.0000	1	2		2.02999453	0.00112711
	21.1000	1	2		2.02898995	0.00106926
	21.2000	1	2		2.02799315	0.00118046
	21.3000	1	2		2.02697935	0.00102223
	21.4000	1	2		2.02598317	0.00115043
	21.5000	1	2		2.02497982	0.00100813
	21.6000	1	2		2.02399061	0.00111653
	21.7000	1	2		2.02297947	0.00111584
	21.8000	1	2		2.02199681	0.00102962
	21.9000	1	2		2.02099387	0.00114693
	22.0000	1	2		2.02000056	0.00108164
	22.1000	1	2		2.01898799	0.00117222
	22.2000	1	2		2.01799550	0.00109517
	22.3000	1	2		2.01699584	0.00118042
	22.4000	1	2		2.01599249	0.00114613
	22.5000	1	2		2.01499098	0.00114857
	22.6000	1	2		2.01399808	0.00113581
	22.7000	1	2		2.01298817	0.00118001
	22.8000	1	2		2.01199588	0.00113320
	22.9000	1	2		2.01098454	0.00108369
	23.0000	1	2		2.00999287	0.00120408
	23.1000	1	2		2.00898194	0.00117966
	23.2000	1	2		2.00799006	0.00095676
	23.3000	1	2		2.00697585	0.00116898
	23.4000	1	2		2.00599524	0.00114554
	23.5000	1	2		2.00498431	0.00106866
	23.6000	1	2		2.00399981	0.00113192
	23.7000	1	2		2.00298478	0.00102380
	23.8000	1	2		2.00198860	0.00114086
	23.9000	1	2		2.00099180	0.00113050
	24.0000	1	2		1.99999665	0.00113727
	24.1000	1	2		1.99898838	0.00115008
	24.2000	1	2		1.99798831	0.00117222
	24.3000	1	2		1.99698762	0.00112626
	24.4000	1	2		1.99599287	0.00112523
	24.5000	1	2		1.99498092	0.00118678
	24.6000	1	2		1.99399006	0.00096587
	24.7000	1	2		1.99298610	0.00108736
	24.8000	1	2		1.99198644	0.00112467
	24.9000	1	2		1.99098636	0.00117081
	25.0000	1	2		1.98999080	0.00103305
	25.1000	1	2		1.98899482	0.00114691
	25.2000	1	2		1.98799352	0.00107931
	25.3000	1	2		1.98699632	0.00095148
	25.4000	1	2		1.98599706	0.00109789
	25.5000	1	2		1.98499576	0.00101338
	25.6000	1	2		1.98400060	0.00105147
	25.7000	1	2		1.98299766	0.00100256
	25.8000	1	2		1.98199329	0.00106821
	25.9000	1	2		1.98099117	0.00116428
	26.0000	1	2		1.97999171	0.00108137
	26.1000	1	2		1.97898446	0.00112867
	26.2000	1	2		1.97799628	0.00108476
	26.3000	1	2		1.97699579	0.00104700
	26.4000	1	2		1.97599797	0.00100965
	26.5000	1	2		1.97499565	0.00114663
	26.6000	1	2		1.97399721	0.00101161
	26.7000	1	2		1.97298874	0.00108466
	26.8000	1	2		1.97199932	0.00104463
	26.9000	1	2		1.97099945	0.00093940
	27.0000	1	2		1.97000676	0.00102877
	27.1000	1	2		1.96900484	0.00095234
	27.2000	1	2		1.96799883	0.00103641
	27.3000	1	2		1.96699834	0.00095664
	27.4000	1	2		1.96600278	0.00104330
	27.5000	1	2		1.96499820	0.00107335
	27.6000	1	2		1.96399833	0.00101062
	27.7000	1	2		1.96298658	0.00107628
	27.8000	1	2		1.96199142	0.00106171
	27.9000	1	2		1.96098869	0.00101517
	28.0000	1	2		1.95999783	0.00108414
	28.1000	1	2		1.95899305	0.00117908
	28.2000	1	2		1.95800138	0.00106452
	28.3000	1	2		1.95700663	0.00097360
	28.4000	1	2		1.95600430	0.00105852
	28.5000	1	2		1.95499931	0.00099539
	28.6000	1	2		1.95400518	0.00095928
	28.7000	1	2		1.95300286	0.00094425
	28.8000	1	2		1.95199479	0.00102475
	28.9000	1	2		1.95099554	0.00096944
	29.0000	1	2		1.95000714	0.00100842
	29.1000	1	2		1.94900113	0.00110208
	29.2000	1	2		1.94799757	0.00111569
	29.3000	1	2		1.94700242	0.00101204
	29.4000	1	2		1.94600460	0.00088546
	29.5000	1	2		1.94500002	0.00106696
	29.6000	1	2		1.94400056	0.00096154
	29.7000	1	2		1.94299905	0.00099913
	29.8000	1	2		1.94200820	0.00104459
	29.9000	1	2		1.94100178	0.00103068
	30.0000	1	2		1.94000048	0.00094638
	30.1000	1	2		1.93900163	0.00087719
	30.2000	1	2		1.93800238	0.00108755
	30.3000	1	2		1.93699452	0.00091715
	30.4000	1	2		1.93599977	0.00096604
	30.5000	1	2		1.93498229	0.00105601
	30.6000	1	2		1.93399799	0.00107182
	30.7000	1	2		1.93299075	0.00100741
	30.8000	1	2		1.93199723	0.00107333
	30.9000	1	2		1.93098814	0.00106301
	31.0000	1	2		1.93000118	0.00093480
	31.1000	1	2		1.92899353	0.00085677
	31.2000	1	2		1.92800165	0.00094833
	31.3000	1	2		1.92699051	0.00096400
	31.4000	1	2		1.92600048	0.00095919
	31.5000	1	2		1.92500389	0.00095304
	31.6000	1	2		1.92400874	0.00106206
	31.7000	1	2		1.92300231	0.00088283
	31.8000	1	2		1.92201207	0.00100171
	31.9000	1	2		1.92099950	0.00087460
	32.0000	1	2		1.92000762	0.00094148
	32.1000	1	2		1.91898624	0.00089293
	32.2000	1	2		1.91799498	0.00095863
	32.3000	1	2		1.91699921	0.00096988
	32.4000	1	2		1.91600549	0.00096230
	32.5000	1	2		1.91498780	0.00095125
	32.6000	1	2		1.91400022	0.00084192
	32.7000	1	2		1.91300035	0.00095978
	32.8000	1	2		1.91199782	0.00086645
	32.9000	1	2		1.91099447	0.00091980
	33.0000	1	2		1.91000895	0.00094599
	33.1000	1	2		1.90900068	0.00088948
	33.2000	1	2		1.90800470	0.00097553
	33.3000	1	2		1.90700586	0.00090205
	33.4000	1	2		1.90601357	0.00099402
	33.5000	1	2		1.90500633	0.00092473
	33.6000	1	2		1.90401445	0.00092359
	33.7000	1	2		1.90300495	0.00085881
	33.8000	1	2		1.90201000	0.00081714
	33.9000	1	2		1.90101177	0.00091160
	34.0000	1	2		1.90000105	0.00087425
	34.1000	1	2		1.89900507	0.00093325
	34.2000	1	2		1.89800152	0.00089454
	34.3000	1	2		1.89700718	0.00091034
	34.4000	1	2		1.89599953	0.00080301
	34.5000	1	2		1.89499023	0.00092387
	34.6000	1	2		1.89400286	0.00094221
	34.7000	1	2		1.89300443	0.00084768
	34.8000	1	2		1.89201009	0.00092797
	34.9000	1	2		1.89099732	0.00092592
	35.0000	1	2		1.89000237	0.00096457
	35.1000	1	2		1.88899758	0.00093076
	35.2000	1	2		1.88799607	0.00091264
	35.3000	1	2		1.88699231	0.00081737
	35.4000	1	2		1.88600003	0.00091517
	35.5000	1	2		1.88500672	0.00091028
	35.6000	1	2		1.88400705	0.00087935
	35.7000	1	2		1.88300350	0.00080105
	35.8000	1	2		1.88201572	0.00075534
	35.9000	1	2		1.88101257	0.00089180
	36.0000	1	2		1.88000492	0.00085875
	36.1000	1	2		1.87899993	0.00082782
	36.2000	1	2		1.87799985	0.00089847
	36.3000	1	2		1.87699056	0.00074365
	36.4000	1	2		1.87599684	0.00091983
	36.5000	1	2		1.87499902	0.00088295
	36.6000	1	2		1.87400796	0.00088963
	36.7000	1	2		1.87300543	0.00076690
	36.8000	1	2		1.87200884	0.00079378
	36.9000	1	2		1.87100160	0.00084803
	37.0000	1	2		1.87001341	0.00071752
	37.1000	1	2		1.86901600	0.00081931
	37.2000	1	2		1.86801081	0.00072311
	37.3000	1	2		1.86701196	0.00075787
	37.4000	1	2		1.86601250	0.00072087
	37.5000	1	2		1.86501100	0.00073577
	37.6000	1	2		1.86401174	0.00078184
	37.7000	1	2		1.86301065	0.00066612
	37.8000	1	2		1.86201344	0.00083119
	37.9000	1	2		1.86100497	0.00073218
	38.0000	1	2		1.86000674	0.00078085
	38.1000	1	2		1.85901199	0.00073052
	38.2000	1	2		1.85801581	0.00084008
	38.3000	1	2		1.85701410	0.00063512
	38.4000	1	2		1.85602182	0.00072841
	38.5000	1	2		1.85501047	0.00075726
	38.6000	1	2		1.85401327	0.00068422
	38.7000	1	2		1.85301094	0.00064492
	38.8000	1	2		1.85201681	0.00066145
	38.9000	1	2		1.85101223	0.00061021
	39.0000	1	2		1.85001708	0.00072883
	39.1000	1	2		1.84900963	0.00049900
	39.2000	1	2		1.84801345	0.00052809
	39.3000	1	2		1.84701460	0.00057075
	39.4000	1	2		1.84601637	0.00049875
	39.5000	1	2		1.84501343	0.00053535
	39.6000	1	2		1.84401725	0.00059450
	39.7000	1	2		1.84300939	0.00049585
	39.8000	1	2		1.84201506	0.00048630
	39.9000	1	2		1.84101294	0.00034370
	40.0000	1	2		1.84001696	0.00037572
	40.1000	1	2		1.83901464	0.00046449
	40.2000	1	2		1.83800965	0.00044511
	40.3000	1	2		1.83699871	0.00032902
	40.4000	1	2		1.83600745	0.00042908
	40.5000	1	2		1.83500082	0.00031578
	40.6000	1	2		1.83400526	0.00025521
	40.7000	1	2		1.83300477	0.00025033
	40.8000	1	2		1.83200614	0.00032294
	40.9000	1	2		1.83099869	0.00023337
	41.0000	1	2		1.83000845	0.00013778
	41.1000	1	2		1.82900305	0.00012947
	41.2000	1	2		1.82800707	0.00012557
	41.3000	1	2		1.82700290	0.00012087
	41.4000	1	2		1.82600508	0.00007412
	41.5000	1	2		1.82500194	-0.00000980
	41.6000	1	2		1.82400740	-0.00001858
	41.7000	1	2		1.82300671	-0.00011688
	41.8000	1	2		1.82201709	-0.00006916
	41.9000	1	2		1.82101722	-0.00020743
	42.0000	1	2		1.82001858	-0.00022081
	42.1000	1	2		1.81901011	-0.00029002
	42.2000	1	2		1.81801290	-0.00031428
	42.3000	1	2		1.81701180	-0.00035421
	42.4000	1	2		1.81601337	-0.00046266
	42.5000	1	2		1.81501944	-0.00058885
	42.6000	1	2		1.81401958	-0.00047234
	42.7000	1	2		1.81302237	-0.00061998
	42.8000	1	2		1.81202230	-0.00064896
	42.9000	1	2		1.81101833	-0.00059818
	43.0000	1	2		1.81001929	-0.00076691
	43.1000	1	2		1.80900876	-0.00084709
	43.2000	1	2		1.80801299	-0.00090404
	43.3000	1	2		1.80700309	-0.00090676
	43.4000	1	2		1.80601654	-0.00104242
	43.5000	1	2		1.80501196	-0.00103635
	43.6000	1	2		1.80401537	-0.00108355
	43.7000	1	2		1.80301345	-0.00126685
	43.8000	1	2		1.80201010	-0.00127203
	43.9000	1	2		1.80101556	-0.00138185
	44.0000	1	2		1.80001589	-0.00143345
	44.1000	1	2		1.79899984	-0.00151325
	44.2000	1	2		1.79801964	-0.00162181
	44.3000	1	2		1.79702100	-0.00178057
	44.4000	1	2		1.79602564	-0.00182011
	44.5000	1	2		1.79501696	-0.00192274
	44.6000	1	2		1.79401484	-0.00198115
	44.7000	1	2		1.79301477	-0.00216942
	44.8000	1	2		1.79202125	-0.00222741
	44.9000	1	2		1.79101176	-0.00240038
	45.0000	1	2		1.79001701	-0.00244892
	45.1000	1	2		1.78901222	-0.00260404
	45.2000	1	2		1.78801256	-0.00269399
	45.3000	1	2		1.78700183	-0.00282873
	45.4000	1	2		1.78602450	-0.00289876
	45.5000	1	2		1.78501583	-0.00311876
	45.6000	1	2		1.78401248	-0.00310665
	45.7000	1	2		1.78301261	-0.00339475
	45.8000	1	2		1.78202237	-0.00355899
	45.9000	1	2		1.78102414	-0.00368171
	46.0000	1	2		1.78001608	-0.00386025
	46.1000	1	2		1.77900781	-0.00406706
	46.2000	1	2		1.77801757	-0.00418067
	46.3000	1	2		1.77701504	-0.00437076
	46.4000	1	2		1.77602316	-0.00450256
	46.5000	1	2		1.77500875	-0.00483193
	46.6000	1	2		1.77401953	-0.00490605
	46.7000	1	2		1.77301721	-0.00517765
	46.8000	1	2		1.77202041	-0.00538496
	46.9000	1	2		1.77100723	-0.00562656
	47.0000	1	2		1.77002088	-0.00577618
	47.1000	1	2		1.76901425	-0.00609241
	47.2000	1	2		1.76803119	-0.00624813
	47.3000	1	2		1.76702517	-0.00645041
	47.4000	1	2		1.76602489	-0.00667175
	47.5000	1	2		1.76502851	-0.00693940
	47.6000	1	2		1.76402393	-0.00715962
	47.7000	1	2		1.76302877	-0.00732000
	47.8000	1	2		1.76202276	-0.00765579
	47.9000	1	2		1.76102432	-0.00791884
	48.0000	1	2		1.76002712	-0.00808163
	48.1000	1	2		1.75901701	-0.00850142
	48.2000	1	2		1.75802452	-0.00849540
	48.3000	1	2		1.75702034	-0.00882406
	48.4000	1	2		1.75601925	-0.00909077
	48.5000	1	2		1.75501815	-0.00938647
	48.6000	1	2		1.75403078	-0.00959492
	48.7000	1	2		1.75302354	-0.00983723
	48.8000	1	2		1.75202428	-0.01005660
	48.9000	1	2		1.75102175	-0.01031833
	49.0000	1	2		1.75002332	-0.01055642
	49.1000	1	2		1.74902591	-0.01079326
	49.2000	1	2		1.74803055	-0.01108137
	49.3000	1	2		1.74702617	-0.01138670
	49.4000	1	2		1.74601934	-0.01158930
	49.5000	1	2		1.74501824	-0.01195497
	49.6000	1	2		1.74402329	-0.01219719
	49.7000	1	2		1.74302486	-0.01255644
	49.8000	1	2		1.74202212	-0.01274903
	49.9000	1	2		1.74102492	-0.01309191
	50.0000	1	2		1.74002853	-0.01322013
	50.1000	1	2		1.73901391	-0.01344472
	50.2000	1	2		1.73802203	-0.01375120
	50.3000	1	2		1.73702463	-0.01412490
	50.4000	1	2		1.73602804	-0.01434683
	50.5000	1	2		1.73502530	-0.01456995
	50.6000	1	2		1.73403178	-0.01490824
	50.7000	1	2		1.73303110	-0.01520506
	50.8000	1	2		1.73202365	-0.01556969
	50.9000	1	2		1.73102603	-0.01579504
	51.0000	1	2		1.73002514	-0.01613272
	51.1000	1	2		1.72902548	-0.01639768
	51.2000	1	2		1.72802930	-0.01664444
	51.3000	1	2		1.72701447	-0.01694392
	51.4000	1	2		1.72602382	-0.01733373
	51.5000	1	2		1.72503318	-0.01761843
	51.6000	1	2		1.72402696	-0.01778470
	51.7000	1	2		1.72302279	-0.01813303
	51.8000	1	2		1.72202661	-0.01842151
	51.9000	1	2		1.72102264	-0.01881640
	52.0000	1	2		1.72002236	-0.01908163
	52.1000	1	2		1.71901758	-0.01944273
	52.2000	1	2		1.71802765	-0.01960624
	52.3000	1	2		1.71702583	-0.01993350
	52.4000	1	2		1.71602515	-0.02038288
	52.5000	1	2		1.71502446	-0.02052437
	52.6000	1	2		1.71402019	-0.02083382
	52.7000	1	2		1.71302585	-0.02119393
	52.8000	1	2		1.71203510	-0.02143102
	52.9000	1	2		1.71102509	-0.02173796
	53.0000	1	2		1.71003465	-0.02211720
	53.1000	1	2		1.70902628	-0.02250195
	53.2000	1	2		1.70802661	-0.02271630
	53.3000	1	2		1.70702111	-0.02309295
	53.4000	1	2		1.70602206	-0.02335867
	53.5000	1	2		1.70502885	-0.02369588
	53.6000	1	2		1.70402765	-0.02405978
	53.7000	1	2		1.70303045	-0.02437280
	53.8000	1	2		1.70202689	-0.02463498
	53.9000	1	2		1.70102119	-0.02493700
	54.0000	1	2		1.70002921	-0.02526462
	54.1000	1	2		1.69902422	-0.02561502
	54.2000	1	2		1.69802967	-0.02591667
	54.3000	1	2		1.69702981	-0.02618173
	54.4000	1	2		1.69603004	-0.02661564
	54.5000	1	2		1.69503171	-0.02699420
	54.6000	1	2		1.69401842	-0.02715184
	54.7000	1	2		1.69300862	-0.02755740
	54.8000	1	2		1.69201725	-0.02786483
	54.9000	1	2		1.69101779	-0.02817903
	55.0000	1	2		1.69002243	-0.02863343
	55.1000	1	2		1.68902451	-0.02889929
	55.2000	1	2		1.68802833	-0.02921427
	55.3000	1	2		1.68701638	-0.02959770
	55.4000	1	2		1.68603423	-0.02990249
	55.5000	1	2		1.68502873	-0.03030941
	55.6000	1	2		1.68403470	-0.03049395
	55.7000	1	2		1.68302633	-0.03095702
	55.8000	1	2		1.68203814	-0.03122574
	55.9000	1	2		1.68104145	-0.03155506
	56.0000	1	2		1.68003441	-0.03183017
	56.1000	1	2		1.67903095	-0.03228157
	56.2000	1	2		1.67801941	-0.03254825
	56.3000	1	2		1.67701729	-0.03295997
	56.4000	1	2		1.67601885	-0.03325757
	56.5000	1	2		1.67501335	-0.03359345
	56.6000	1	2		1.67402045	-0.03388243
	56.7000	1	2		1.67302007	-0.03431346
	56.8000	1	2		1.67201918	-0.03457411
	56.9000	1	2		1.67102033	-0.03497071
	57.0000	1	2		1.67003245	-0.03538248
	57.1000	1	2		1.66902152	-0.03571368
	57.2000	1	2		1.66803446	-0.03611113
	57.3000	1	2		1.66702629	-0.03649265
	57.4000	1	2		1.66603236	-0.03677513
	57.5000	1	2		1.66502656	-0.03721716
	57.6000	1	2		1.66403160	-0.03753333
	57.7000	1	2		1.66302631	-0.03792813
	57.8000	1	2		1.66203351	-0.03822772
	57.9000	1	2		1.66103313	-0.03864841
	58.0000	1	2		1.66003828	-0.03905639
	58.1000	1	2		1.65903708	-0.03927862
	58.2000	1	2		1.65804274	-0.03963567
	58.3000	1	2		1.65703816	-0.03993433
	58.4000	1	2		1.65604485	-0.04036805
	58.5000	1	2		1.65504294	-0.04070257
	58.6000	1	2		1.65403600	-0.04114711
	58.7000	1	2		1.65303695	-0.04146955
	58.8000	1	2		1.65205020	-0.04192997
	58.9000	1	2		1.65104223	-0.04224908
	59.0000	1	2		1.65004903	-0.04268420
	59.1000	1	2		1.64904414	-0.04299394
	59.2000	1	2		1.64804652	-0.04338925
	59.3000	1	2		1.64704307	-0.04381083
	59.4000	1	2		1.64604689	-0.04407214
	59.5000	1	2		1.64504610	-0.04451771
	59.6000	1	2		1.64405094	-0.04499665
	59.7000	1	2		1.64303848	-0.04524111
	59.8000	1	2		1.64204281	-0.04564056
	59.9000	1	2		1.64103249	-0.04602191
	60.0000	1	2		1.64003611	-0.04641279
	60.1000	1	2		1.63903603	-0.04684856
	60.2000	1	2		1.63804221	-0.04718927
	60.3000	1	2		1.63704275	-0.04754052
	60.4000	1	2		1.63604596	-0.04798320
	60.5000	1	2		1.63504261	-0.04840011
	60.6000	1	2		1.63404376	-0.04870323
	60.7000	1	2		1.63304625	-0.04902182
	60.8000	1	2		1.63205181	-0.04940493
	60.9000	1	2		1.63103463	-0.04976771
	61.0000	1	2		1.63004450	-0.05027961
	61.1000	1	2		1.62903899	-0.05059089
	61.2000	1	2		1.62804619	-0.05112463
	61.3000	1	2		1.62703342	-0.05149221
	61.4000	1	2		1.62604318	-0.05187986
	61.5000	1	2		1.62504249	-0.05235815
	61.6000	1	2		1.62404252	-0.05257294
	61.7000	1	2		1.62303600	-0.05315695
	61.8000	1	2		1.62204299	-0.05344198
	61.9000	1	2		1.62104067	-0.05385654
	62.0000	1	2		1.62004612	-0.05427572
	62.1000	1	2		1.61903601	-0.05468735
	62.2000	1	2		1.61804024	-0.05511211
	62.3000	1	2		1.61704365	-0.05545079
	62.4000	1	2		1.61604983	-0.05593411
	62.5000	1	2		1.61504320	-0.05633336
	62.6000	1	2		1.61404507	-0.05673476
	62.7000	1	2		1.61304561	-0.05717706
	62.8000	1	2		1.61204493	-0.05756560
	62.9000	1	2		1.61104291	-0.05798507
	63.0000	1	2		1.61005574	-0.05837428
	63.1000	1	2		1.60903928	-0.05880708
	63.2000	1	2		1.60804310	-0.05922048
	63.3000	1	2		1.60704661	-0.05974632
	63.4000	1	2		1.60604613	-0.05995859
	63.5000	1	2		1.60504698	-0.06051006
	63.6000	1	2		1.60404732	-0.06099855
	63.7000	1	2		1.60304489	-0.06131321
	63.8000	1	2		1.60204717	-0.06173436
	63.9000	1	2		1.60105099	-0.06217057
	64.0000	1	2		1.60005676	-0.06264609
	64.1000	1	2		1.59904695	-0.06315969
	64.2000	1	2		1.59804155	-0.06347291
	64.3000	1	2		1.59704425	-0.06383602
	64.4000	1	2		1.59604509	-0.06438595
	64.5000	1	2		1.59504307	-0.06466781
	64.6000	1	2		1.59404546	-0.06523684
	64.7000	1	2		1.59304447	-0.06562728
	64.8000	1	2		1.59205167	-0.06608000
	64.9000	1	2		1.59105159	-0.06656322
	65.0000	1	2		1.59005091	-0.06696394
	65.1000	1	2		1.58904756	-0.06745844
	65.2000	1	2		1.58804584	-0.06781229
	65.3000	1	2		1.58704311	-0.06832973
	65.4000	1	2		1.58604642	-0.06879370
	65.5000	1	2		1.58504511	-0.06923400
	65.6000	1	2		1.58403992	-0.06964051
	65.7000	1	2		1.58303677	-0.07012398
	65.8000	1	2		1.58204797	-0.07051507
	65.9000	1	2		1.58104687	-0.07105085
	66.0000	1	2		1.58005786	-0.07153633
	66.1000	1	2		1.57905451	-0.07197544
	66.2000	1	2		1.57804788	-0.07246064
	66.3000	1	2		1.57704883	-0.07283785
	66.4000	1	2		1.57605081	-0.07336335
	66.5000	1	2		1.57504899	-0.07374819
	66.6000	1	2		1.57405794	-0.07425791
	66.7000	1	2		1.57305162	-0.07469391
	66.8000	1	2		1.57204560	-0.07513088
	66.9000	1	2		1.57104502	-0.07575060
	67.0000	1	2		1.57004412	-0.07612025
	67.1000	1	2		1.56904128	-0.07654567
	67.2000	1	2		1.56805094	-0.07701504
	67.3000	1	2		1.56704288	-0.07752114
	67.4000	1	2		1.56605131	-0.07803330
	67.5000	1	2		1.56505073	-0.07836775
	67.6000	1	2		1.56405444	-0.07901840
	67.7000	1	2		1.56305119	-0.07947480
	67.8000	1	2		1.56205420	-0.07987919
	67.9000	1	2		1.56105248	-0.08046283
	68.0000	1	2		1.56005098	-0.08087032
	68.1000	1	2		1.55904947	-0.08148837
	68.2000	1	2		1.55805913	-0.08171814
	68.3000	1	2		1.55704994	-0.08238439
	68.4000	1	2		1.55606083	-0.08280305
	68.5000	1	2		1.55505071	-0.08337120
	68.6000	1	2		1.55405300	-0.08385769
	68.7000	1	2		1.55304832	-0.08425478
	68.8000	1	2		1.55204773	-0.08479616
	68.9000	1	2		1.55104069	-0.08519162
	69.0000	1	2		1.55006367	-0.08576655
	69.1000	1	2		1.54905417	-0.08628952
	69.2000	1	2		1.54805615	-0.08680061
	69.3000	1	2		1.54705310	-0.08735555
	69.4000	1	2		1.54606235	-0.08781170
	69.5000	1	2		1.54505408	-0.08833842
	69.6000	1	2		1.54406385	-0.08877826
	69.7000	1	2		1.54305804	-0.08934751
	69.8000	1	2		1.54206165	-0.08988046
	69.9000	1	2		1.54104406	-0.09037203
	70.0000	1	2		1.54005454	-0.09079371
	70.1000	1	2		1.53905990	-0.09146616
	70.2000	1	2		1.53806894	-0.09190162
	70.3000	1	2		1.53705647	-0.09237212
	70.4000	1	2		1.53606183	-0.09287688
	70.5000	1	2		1.53505684	-0.09342132
	70.6000	1	2		1.53406414	-0.09393947
	70.7000	1	2		1.53305505	-0.09450367
	70.8000	1	2		1.53206123	-0.09505776
	70.9000	1	2		1.53105563	-0.09546462
	71.0000	1	2		1.53005822	-0.09606332
	71.1000	1	2		1.52905825	-0.09663116
	71.2000	1	2		1.52805910	-0.09716251
	71.3000	1	2		1.52705646	-0.09760277
	71.4000	1	2		1.52605813	-0.09807942
	71.5000	1	2		1.52505447	-0.09886797
	71.6000	1	2		1.52406096	-0.09917245
	71.7000	1	2		1.52306181	-0.09986253
	71.8000	1	2		1.52206378	-0.10050007
	71.9000	1	2		1.52106391	-0.10099904
	72.0000	1	2		1.52007091	-0.10154536
	72.1000	1	2		1.51906049	-0.10206300
	72.2000	1	2		1.51806441	-0.10263559
	72.3000	1	2		1.51706516	-0.10319674
	72.4000	1	2		1.51607000	-0.10364451
	72.5000	1	2		1.51506020	-0.10431320
	72.6000	1	2		1.51406156	-0.10479908
	72.7000	1	2		1.51306374	-0.10546343
	72.8000	1	2		1.51206367	-0.10602752
	72.9000	1	2		1.51106124	-0.10659849
	73.0000	1	2		1.51007868	-0.10700517
	73.1000	1	2		1.50906263	-0.10768795
	73.2000	1	2		1.50806461	-0.10825785
	73.3000	1	2		1.50705828	-0.10887478
	73.4000	1	2		1.50607409	-0.10944742
	73.5000	1	2		1.50506838	-0.10999927
	73.6000	1	2		1.50407036	-0.11052110
	73.7000	1	2		1.50306834	-0.11113970
	73.8000	1	2		1.50206888	-0.11171007
	73.9000	1	2		1.50106533	-0.11232402
	74.0000	1	2		1.50006638	-0.11291689
	74.1000	1	2		1.49906457	-0.11354988
	74.2000	1	2		1.49807597	-0.11424979
	74.3000	1	2		1.49705387	-0.11467284
	74.4000	1	2		1.49606240	-0.11532013
	74.5000	1	2		1.49505987	-0.11595785
	74.6000	1	2		1.49406256	-0.11653106
	74.7000	1	2		1.49306188	-0.11715954
	74.8000	1	2		1.49206201	-0.11771982
	74.9000	1	2		1.49105948	-0.11836646
	75.0000	1	2		1.49006145	-0.11887915
	75.1000	1	2		1.48906322	-0.11957265
	75.2000	1	2		1.48807124	-0.12017936
	75.3000	1	2		1.48706502	-0.12072765
	75.4000	1	2		1.48606761	-0.12141788
	75.5000	1	2		1.48507021	-0.12198373
	75.6000	1	2		1.48407116	-0.12273115
	75.7000	1	2		1.48306565	-0.12322492
	75.8000	1	2		1.48206712	-0.12393182
	75.9000	1	2		1.48106920	-0.12458468
	76.0000	1	2		1.48007373	-0.12513769
	76.1000	1	2		1.47906557	-0.12578303
	76.2000	1	2		1.47806703	-0.12637047
	76.3000	1	2		1.47707095	-0.12696002
	76.4000	1	2		1.47606422	-0.12764207
	76.5000	1	2		1.47506599	-0.12836883
	76.6000	1	2		1.47406930	-0.12896551
	76.7000	1	2		1.47306421	-0.12968148
	76.8000	1	2		1.47207100	-0.13035070
	76.9000	1	2		1.47105976	-0.13094842
	77.0000	1	2		1.47006993	-0.13162002
	77.1000	1	2		1.46906330	-0.13228188
	77.2000	1	2		1.46807348	-0.13291770
	77.3000	1	2		1.46706592	-0.13363952
	77.4000	1	2		1.46606862	-0.13426831
	77.5000	1	2		1.46507039	-0.13489915
	77.6000	1	2		1.46407134	-0.13561153
	77.7000	1	2		1.46307096	-0.13628157
	77.8000	1	2		1.46207263	-0.13683786
	77.9000	1	2		1.46106825	-0.13752607
	78.0000	1	2		1.46007013	-0.13829401
	78.1000	1	2		1.45906872	-0.13891431
	78.2000	1	2		1.45806763	-0.13955622
	78.3000	1	2		1.45707093	-0.14031830
	78.4000	1	2		1.45607352	-0.14091747
	78.5000	1	2		1.45507079	-0.14159284
	78.6000	1	2		1.45406785	-0.14217671
	78.7000	1	2		1.45306900	-0.14308644
	78.8000	1	2		1.45206350	-0.14368018
	78.9000	1	2		1.45106527	-0.14444250
	79.0000	1	2		1.45007462	-0.14522893
	79.1000	1	2		1.44906902	-0.14589084
	79.2000	1	2		1.44807724	-0.14653483
	79.3000	1	2		1.44706939	-0.14732642
	79.4000	1	2		1.44607546	-0.14795876
	79.5000	1	2		1.44507457	-0.14873183
	79.6000	1	2		1.44407572	-0.14942137
	79.7000	1	2		1.44307012	-0.15019694
	79.8000	1	2		1.44207250	-0.15087592
	79.9000	1	2		1.44107397	-0.15160601
	80.0000	1	2		1.44007123	-0.15237969
	80.1000	1	2		1.43906860	-0.15313250
	80.2000	1	2		1.43807549	-0.15376531
	80.3000	1	2		1.43707286	-0.15450927
	80.4000	1	2		1.43607842	-0.15524654
	80.5000	1	2		1.43507507	-0.15592454
	80.6000	1	2		1.43407766	-0.15662525
	80.7000	1	2		1.43307943	-0.15742196
	80.8000	1	2		1.43207874	-0.15815062
	80.9000	1	2		1.43107498	-0.15902644
	81.0000	1	2		1.43007798	-0.15962565
	81.1000	1	2		1.42907740	-0.16052665
	81.2000	1	2		1.42807804	-0.16121548
	81.3000	1	2		1.42707397	-0.16203402
	81.4000	1	2		1.42607779	-0.16278159
	81.5000	1	2		1.42506881	-0.16363481
	81.6000	1	2		1.42407785	-0.16439088
	81.7000	1	2		1.42307501	-0.16525419
	81.8000	1	2		1.42207904	-0.16590994
	81.9000	1	2		1.42107343	-0.16670471
	82.0000	1	2		1.42008238	-0.16734814
	82.1000	1	2		1.41907933	-0.16820699
	82.2000	1	2		1.41807752	-0.16894871
	82.3000	1	2		1.41707786	-0.16972991
	82.4000	1	2		1.41607276	-0.17061464
	82.5000	1	2		1.41506460	-0.17142942
	82.6000	1	2		1.41406791	-0.17213644
	82.7000	1	2		1.41306927	-0.17293133
	82.8000	1	2		1.41207585	-0.17370287
	82.9000	1	2		1.41107004	-0.17459806
	83.0000	1	2		1.41007253	-0.17535849
	83.1000	1	2		1.40907123	-0.17626327
	83.2000	1	2		1.40806982	-0.17701667
	83.3000	1	2		1.40707395	-0.17786495
	83.4000	1	2		1.40607490	-0.17866341
	83.5000	1	2		1.40507329	-0.17966809
	83.6000	1	2		1.40407732	-0.18031625
	83.7000	1	2		1.40307704	-0.18121082
	83.8000	1	2		1.40208260	-0.18198486
	83.9000	1	2		1.40108591	-0.18285034
	84.0000	1	2		1.40007600	-0.18379159
	84.1000	1	2		1.39907060	-0.18458771
	84.2000	1	2		1.39807832	-0.18539786
	84.3000	1	2		1.39706954	-0.18619401
	84.4000	1	2		1.39607991	-0.18716866
	84.5000	1	2		1.39507123	-0.18785685
	84.6000	1	2		1.39408427	-0.18881258
	84.7000	1	2		1.39307959	-0.18960986
	84.8000	1	2		1.39207870	-0.19051610
	84.9000	1	2		1.39106961	-0.19142397
	85.0000	1	2		1.39007855	-0.19219544
	85.1000	1	2		1.38907930	-0.19310342
	85.2000	1	2		1.38808148	-0.19400667
	85.3000	1	2		1.38708049	-0.19492958
	85.4000	1	2		1.38607335	-0.19568630
	85.5000	1	2		1.38507071	-0.19665049
	85.6000	1	2		1.38407310	-0.19758759
	85.7000	1	2		1.38306954	-0.19857325
	85.8000	1	2		1.38207777	-0.19928254
	85.9000	1	2		1.38107851	-0.20032283
	86.0000	1	2		1.38008664	-0.20121478
	86.1000	1	2		1.37908236	-0.20200515
	86.2000	1	2		1.37808280	-0.20296855
	86.3000	1	2		1.37707873	-0.20398572
	86.4000	1	2		1.37607846	-0.20487383
	86.5000	1	2		1.37507398	-0.20581128
	86.6000	1	2		1.37407575	-0.20659175
	86.7000	1	2		1.37307629	-0.20763159
	86.8000	1	2		1.37207991	-0.20855803
	86.9000	1	2		1.37107307	-0.20958863
	87.0000	1	2		1.37007863	-0.21042863
	87.1000	1	2		1.36907498	-0.21139409
	87.2000	1	2		1.36808136	-0.21232720
	87.3000	1	2		1.36708426	-0.21335650
	87.4000	1	2		1.36607466	-0.21416351
	87.5000	1	2		1.36507776	-0.21518029
	87.6000	1	2		1.36407369	-0.21616057
	87.7000	1	2		1.36307444	-0.21715842
	87.8000	1	2		1.36207754	-0.21818375
	87.9000	1	2		1.36107870	-0.21910846
	88.0000	1	2		1.36007719	-0.22022150
	88.1000	1	2		1.35907476	-0.22119531
	88.2000	1	2		1.35809405	-0.22209106
	88.3000	1	2		1.35706734	-0.22327075
	88.4000	1	2		1.35607229	-0.22403467
	88.5000	1	2		1.35507396	-0.22512797
	88.6000	1	2		1.35409058	-0.22612104
	88.7000	1	2		1.35307986	-0.22710230
	88.8000	1	2		1.35208429	-0.22813020
	88.9000	1	2		1.35107848	-0.22922438
	88.9990	1	2		1.35009695	-0.23023138
	89.0000	1	2		1.35008630	-0.23022741
	89.0010	1	2		1.35007564	-0.23021866
