# Supplementary material for: Hyaluronic Acid Enhances the Mechanical Properties of Tissue-Engineered Cartilage Constructs
Source: PLoS One. 2014 Dec 1;9(12):e113216. doi: 10.1371/journal.pone.0113216 (PMC4249877; doi:10.1371/journal.pone.0113216)
Supplement: Dataset S1 — Raw data from hydrogel constructs. Data on wet weight, dry weight, compressive modulus, DNA content, and GAG content are provided in a spreadsheet for all analysed hydrogel constructs. Additionally, raw data from mechanical compression tests (time, displacement, and load) are provided. (ZIP) [file pone.0113216.s004.zip › Data/Mechanical testing/Microtester/Day 1/G4 CF M4 ramp.csv]

G4 CF M4 15Dec2013
Notes	Time	Sequence	Block	Cycle	5800:Extension mm	5800:500N_Load_Cell N
Test Started : 12/15/2013 1:38:06 PM	4.0020	1	2		2.19975345	0.00148778
	4.1000	1	2		2.19904248	0.00138758
	4.2000	1	2		2.19799119	0.00131424
	4.3000	1	2		2.19698169	0.00140272
	4.4000	1	2		2.19597342	0.00135392
	4.5000	1	2		2.19497212	0.00134319
	4.6000	1	2		2.19397471	0.00136158
	4.7000	1	2		2.19297812	0.00121625
	4.8000	1	2		2.19198030	0.00131748
	4.9000	1	2		2.19097080	0.00136955
	5.0000	1	2		2.18997524	0.00132592
	5.1000	1	2		2.18897844	0.00136183
	5.2000	1	2		2.18797468	0.00136512
	5.3000	1	2		2.18697133	0.00136705
	5.4000	1	2		2.18598068	0.00134822
	5.5000	1	2		2.18497221	0.00125533
	5.6000	1	2		2.18397562	0.00136588
	5.7000	1	2		2.18297534	0.00128710
	5.8000	1	2		2.18198203	0.00131789
	5.9000	1	2		2.18097971	0.00128849
	5.9330	1	2		2.18064491	0.00151000
	6.0000	1	2		2.17997840	0.00136459
	6.1000	1	2		2.17897485	0.00136387
	6.2000	1	2		2.17797969	0.00134899
	6.3000	1	2		2.17697040	0.00131040
	6.4000	1	2		2.17597688	0.00130105
	6.5000	1	2		2.17497333	0.00136018
	6.6000	1	2		2.17397756	0.00125925
	6.7000	1	2		2.17297421	0.00127793
	6.8000	1	2		2.17197618	0.00121899
	6.9000	1	2		2.17097488	0.00130385
	7.0000	1	2		2.16997419	0.00134785
	7.1000	1	2		2.16897453	0.00125808
	7.2000	1	2		2.16797343	0.00125486
	7.3000	1	2		2.16697029	0.00122708
	7.4000	1	2		2.16597923	0.00125906
	7.5000	1	2		2.16497588	0.00126725
	7.6000	1	2		2.16397888	0.00127949
	7.7000	1	2		2.16296918	0.00123406
	7.8000	1	2		2.16197074	0.00135848
	7.9000	1	2		2.16097354	0.00121771
	8.0000	1	2		2.15997613	0.00119717
	8.1000	1	2		2.15897134	0.00125597
	8.2000	1	2		2.15797598	0.00130300
	8.3000	1	2		2.15697591	0.00119222
	8.4000	1	2		2.15598342	0.00133873
	8.5000	1	2		2.15498171	0.00130120
	8.6000	1	2		2.15397999	0.00129611
	8.7000	1	2		2.15297214	0.00129415
	8.8000	1	2		2.15197616	0.00130310
	8.9000	1	2		2.15096605	0.00120262
	9.0000	1	2		2.14997499	0.00108750
	9.1000	1	2		2.14897942	0.00127919
	9.2000	1	2		2.14797566	0.00111959
	9.3000	1	2		2.14697580	0.00124295
	9.4000	1	2		2.14597818	0.00125096
	9.5000	1	2		2.14497770	0.00127190
	9.6000	1	2		2.14399033	0.00115643
	9.7000	1	2		2.14297858	0.00124340
	9.8000	1	2		2.14198547	0.00116265
	9.9000	1	2		2.14098069	0.00123689
	10.0000	1	2		2.13998307	0.00111816
	10.1000	1	2		2.13897849	0.00120272
	10.2000	1	2		2.13797617	0.00119217
	10.3000	1	2		2.13698306	0.00118145
	10.4000	1	2		2.13597991	0.00117922
	10.5000	1	2		2.13497062	0.00122281
	10.6000	1	2		2.13398325	0.00125225
	10.7000	1	2		2.13297826	0.00125424
	10.8000	1	2		2.13197696	0.00116587
	10.9000	1	2		2.13097975	0.00135411
	11.0000	1	2		2.12997825	0.00115543
	11.1000	1	2		2.12897572	0.00121313
	11.2000	1	2		2.12798076	0.00123538
	11.3000	1	2		2.12697926	0.00120942
	11.4000	1	2		2.12597877	0.00112679
	11.5000	1	2		2.12497809	0.00118021
	11.6000	1	2		2.12398006	0.00119126
	11.7000	1	2		2.12297425	0.00112268
	11.8000	1	2		2.12197930	0.00116078
	11.9000	1	2		2.12097882	0.00121854
	12.0000	1	2		2.11998408	0.00123543
	12.1000	1	2		2.11897786	0.00116285
	12.2000	1	2		2.11798147	0.00103219
	12.3000	1	2		2.11698017	0.00117369
	12.4000	1	2		2.11598153	0.00107659
	12.5000	1	2		2.11498371	0.00110413
	12.6000	1	2		2.11398302	0.00112974
	12.7000	1	2		2.11297906	0.00113505
	12.8000	1	2		2.11198288	0.00121088
	12.9000	1	2		2.11096703	0.00109498
	13.0000	1	2		2.10998744	0.00118963
	13.1000	1	2		2.10898327	0.00113036
	13.2000	1	2		2.10798505	0.00100717
	13.3000	1	2		2.10698087	0.00125915
	13.4000	1	2		2.10598531	0.00118459
	13.5000	1	2		2.10497929	0.00114656
	13.6000	1	2		2.10398045	0.00105281
	13.7000	1	2		2.10296952	0.00113424
	13.8000	1	2		2.10198010	0.00105411
	13.9000	1	2		2.10097962	0.00109601
	14.0000	1	2		2.09998610	0.00107593
	14.1000	1	2		2.09897845	0.00108186
	14.2000	1	2		2.09798042	0.00110482
	14.3000	1	2		2.09698158	0.00119191
	14.4000	1	2		2.09597946	0.00115673
	14.5000	1	2		2.09497140	0.00113626
	14.6000	1	2		2.09397522	0.00110175
	14.7000	1	2		2.09297658	0.00112442
	14.8000	1	2		2.09198368	0.00114129
	14.9000	1	2		2.09097828	0.00097170
	15.0000	1	2		2.08997472	0.00118215
	15.1000	1	2		2.08897465	0.00112489
	15.2000	1	2		2.08798502	0.00123497
	15.3000	1	2		2.08697901	0.00118329
	15.4000	1	2		2.08597976	0.00115699
	15.5000	1	2		2.08497661	0.00103127
	15.6000	1	2		2.08398576	0.00112194
	15.7000	1	2		2.08297851	0.00113373
	15.8000	1	2		2.08198479	0.00105755
	15.9000	1	2		2.08097591	0.00112010
	16.0000	1	2		2.07997850	0.00112034
	16.1000	1	2		2.07896941	0.00111376
	16.2000	1	2		2.07797610	0.00108982
	16.3000	1	2		2.07697521	0.00099392
	16.4000	1	2		2.07598374	0.00107137
	16.5000	1	2		2.07497773	0.00108564
	16.6000	1	2		2.07398196	0.00116406
	16.7000	1	2		2.07297983	0.00110571
	16.8000	1	2		2.07198570	0.00114718
	16.9000	1	2		2.07097907	0.00112529
	17.0000	1	2		2.06997757	0.00104182
	17.1000	1	2		2.06897299	0.00102839
	17.2000	1	2		2.06798767	0.00108334
	17.3000	1	2		2.06697817	0.00115525
	17.4000	1	2		2.06598096	0.00108473
	17.5000	1	2		2.06498232	0.00113722
	17.6000	1	2		2.06398819	0.00108722
	17.7000	1	2		2.06297870	0.00117930
	17.8000	1	2		2.06198682	0.00122075
	17.9000	1	2		2.06097917	0.00102861
	18.0000	1	2		2.05997725	0.00115512
	18.1000	1	2		2.05897451	0.00105262
	18.2000	1	2		2.05798858	0.00110312
	18.3000	1	2		2.05697846	0.00108225
	18.4000	1	2		2.05598597	0.00105943
	18.5000	1	2		2.05498447	0.00119579
	18.6000	1	2		2.05398378	0.00110563
	18.7000	1	2		2.05298166	0.00117208
	18.8000	1	2		2.05198281	0.00105726
	18.9000	1	2		2.05098131	0.00107561
	19.0000	1	2		2.04998513	0.00101730
	19.1000	1	2		2.04898546	0.00112025
	19.2000	1	2		2.04798969	0.00106471
	19.3000	1	2		2.04697999	0.00103951
	19.4000	1	2		2.04598709	0.00097620
	19.5000	1	2		2.04498579	0.00101590
	19.6000	1	2		2.04399473	0.00107212
	19.7000	1	2		2.04298646	0.00106275
	19.8000	1	2		2.04198495	0.00106108
	19.9000	1	2		2.04098734	0.00114827
	20.0000	1	2		2.03999013	0.00118314
	20.1000	1	2		2.03898576	0.00107479
	20.2000	1	2		2.03799183	0.00109394
	20.3000	1	2		2.03698746	0.00102030
	20.4000	1	2		2.03599189	0.00100436
	20.5000	1	2		2.03499182	0.00098211
	20.6000	1	2		2.03399093	0.00107830
	20.7000	1	2		2.03299700	0.00103679
	20.8000	1	2		2.03199508	0.00105081
	20.9000	1	2		2.03098620	0.00105335
	21.0000	1	2		2.02999002	0.00102249
	21.1000	1	2		2.02899569	0.00096587
	21.2000	1	2		2.02799705	0.00098844
	21.3000	1	2		2.02699124	0.00097265
	21.4000	1	2		2.02599444	0.00092038
	21.5000	1	2		2.02499273	0.00102702
	21.6000	1	2		2.02400065	0.00089905
	21.7000	1	2		2.02299136	0.00097494
	21.8000	1	2		2.02200235	0.00094310
	21.9000	1	2		2.02100371	0.00093069
	22.0000	1	2		2.01999810	0.00094057
	22.1000	1	2		2.01898594	0.00082343
	22.2000	1	2		2.01799673	0.00098804
	22.3000	1	2		2.01698907	0.00089382
	22.4000	1	2		2.01599289	0.00095246
	22.5000	1	2		2.01500020	0.00095631
	22.6000	1	2		2.01400074	0.00103542
	22.7000	1	2		2.01299698	0.00090068
	22.8000	1	2		2.01200572	0.00096949
	22.9000	1	2		2.01099376	0.00092329
	23.0000	1	2		2.00999697	0.00092142
	23.1000	1	2		2.00899771	0.00103949
	23.2000	1	2		2.00799641	0.00098914
	23.3000	1	2		2.00698486	0.00092452
	23.4000	1	2		2.00600036	0.00082159
	23.5000	1	2		2.00499168	0.00101032
	23.6000	1	2		2.00398669	0.00087135
	23.7000	1	2		2.00298662	0.00088965
	23.8000	1	2		2.00198757	0.00101092
	23.9000	1	2		2.00098852	0.00087911
	24.0000	1	2		1.99999501	0.00097363
	24.1000	1	2		1.99898817	0.00090753
	24.2000	1	2		1.99799876	0.00100807
	24.3000	1	2		1.99698987	0.00093676
	24.4000	1	2		1.99599820	0.00092033
	24.5000	1	2		1.99498809	0.00091002
	24.6000	1	2		1.99399088	0.00086341
	24.7000	1	2		1.99298671	0.00098716
	24.8000	1	2		1.99199115	0.00086770
	24.9000	1	2		1.99099026	0.00100943
	25.0000	1	2		1.98999100	0.00092133
	25.1000	1	2		1.98899708	0.00090829
	25.2000	1	2		1.98799209	0.00090740
	25.3000	1	2		1.98699201	0.00081671
	25.4000	1	2		1.98599051	0.00101249
	25.5000	1	2		1.98499084	0.00083623
	25.6000	1	2		1.98399487	0.00082910
	25.7000	1	2		1.98298762	0.00086754
	25.8000	1	2		1.98199903	0.00088932
	25.9000	1	2		1.98099608	0.00094465
	26.0000	1	2		1.97999683	0.00082329
	26.1000	1	2		1.97899082	0.00094320
	26.2000	1	2		1.97799300	0.00094607
	26.3000	1	2		1.97699047	0.00081603
	26.4000	1	2		1.97599551	0.00084509
	26.5000	1	2		1.97498971	0.00087562
	26.6000	1	2		1.97399557	0.00082737
	26.7000	1	2		1.97298300	0.00084173
	26.8000	1	2		1.97198785	0.00094016
	26.9000	1	2		1.97099208	0.00086724
	27.0000	1	2		1.96999836	0.00076649
	27.1000	1	2		1.96899070	0.00096059
	27.2000	1	2		1.96799903	0.00083178
	27.3000	1	2		1.96699179	0.00082925
	27.4000	1	2		1.96599929	0.00082890
	27.5000	1	2		1.96499307	0.00083316
	27.6000	1	2		1.96399935	0.00097275
	27.7000	1	2		1.96298719	0.00068124
	27.8000	1	2		1.96199839	0.00085283
	27.9000	1	2		1.96098869	0.00093549
	28.0000	1	2		1.95999025	0.00088805
	28.1000	1	2		1.95898424	0.00090727
	28.2000	1	2		1.95800404	0.00094066
	28.3000	1	2		1.95699290	0.00094714
	28.4000	1	2		1.95599918	0.00076825
	28.5000	1	2		1.95499112	0.00078745
	28.6000	1	2		1.95400129	0.00086239
	28.7000	1	2		1.95299323	0.00073729
	28.8000	1	2		1.95199991	0.00085170
	28.9000	1	2		1.95099165	0.00088199
	29.0000	1	2		1.95000059	0.00085908
	29.1000	1	2		1.94899314	0.00083257
	29.2000	1	2		1.94799778	0.00095018
	29.3000	1	2		1.94698418	0.00079627
	29.4000	1	2		1.94600050	0.00079539
	29.5000	1	2		1.94498588	0.00086979
	29.6000	1	2		1.94398970	0.00090200
	29.7000	1	2		1.94298799	0.00079838
	29.8000	1	2		1.94200226	0.00080361
	29.9000	1	2		1.94099338	0.00083028
	30.0000	1	2		1.94000027	0.00081501
	30.1000	1	2		1.93898954	0.00081745
	30.2000	1	2		1.93799500	0.00080001
	30.3000	1	2		1.93699759	0.00084254
	30.4000	1	2		1.93599895	0.00082653
	30.5000	1	2		1.93498188	0.00094187
	30.6000	1	2		1.93400168	0.00086030
	30.7000	1	2		1.93299771	0.00085288
	30.8000	1	2		1.93199436	0.00074492
	30.9000	1	2		1.93099347	0.00080039
	31.0000	1	2		1.92999770	0.00079191
	31.1000	1	2		1.92899004	0.00082871
	31.2000	1	2		1.92799366	0.00086096
	31.3000	1	2		1.92699461	0.00082143
	31.4000	1	2		1.92599638	0.00090203
	31.5000	1	2		1.92499856	0.00074678
	31.6000	1	2		1.92399316	0.00082889
	31.7000	1	2		1.92299166	0.00080163
	31.8000	1	2		1.92199568	0.00081916
	31.9000	1	2		1.92099868	0.00080240
	32.0000	1	2		1.91999840	0.00078242
	32.1000	1	2		1.91898973	0.00087234
	32.2000	1	2		1.91799498	0.00088128
	32.3000	1	2		1.91699265	0.00082494
	32.4000	1	2		1.91600467	0.00083906
	32.5000	1	2		1.91499189	0.00084665
	32.6000	1	2		1.91398485	0.00073070
	32.7000	1	2		1.91298765	0.00079559
	32.8000	1	2		1.91200151	0.00079432
	32.9000	1	2		1.91099877	0.00071884
	33.0000	1	2		1.91000444	0.00085271
	33.1000	1	2		1.90899842	0.00081993
	33.2000	1	2		1.90799896	0.00080394
	33.3000	1	2		1.90700074	0.00074268
	33.4000	1	2		1.90600333	0.00083194
	33.5000	1	2		1.90499977	0.00078181
	33.6000	1	2		1.90399867	0.00076029
	33.7000	1	2		1.90299266	0.00066538
	33.8000	1	2		1.90200201	0.00076273
	33.9000	1	2		1.90099968	0.00073966
	34.0000	1	2		1.90000514	0.00074811
	34.1000	1	2		1.89899933	0.00073909
	34.2000	1	2		1.89800418	0.00076419
	34.3000	1	2		1.89699345	0.00079302
	34.4000	1	2		1.89600649	0.00074493
	34.5000	1	2		1.89499658	0.00081682
	34.6000	1	2		1.89400471	0.00082372
	34.7000	1	2		1.89299972	0.00082807
	34.8000	1	2		1.89200559	0.00066886
	34.9000	1	2		1.89100039	0.00083796
	35.0000	1	2		1.89000278	0.00064317
	35.1000	1	2		1.88899656	0.00075686
	35.2000	1	2		1.88800837	0.00072920
	35.3000	1	2		1.88699805	0.00077751
	35.4000	1	2		1.88600269	0.00073235
	35.5000	1	2		1.88500077	0.00070523
	35.6000	1	2		1.88401074	0.00082047
	35.7000	1	2		1.88299510	0.00080111
	35.8000	1	2		1.88200260	0.00069160
	35.9000	1	2		1.88100376	0.00075030
	36.0000	1	2		1.88000902	0.00073867
	36.1000	1	2		1.87900628	0.00061581
	36.2000	1	2		1.87800354	0.00065648
	36.3000	1	2		1.87700470	0.00065870
	36.4000	1	2		1.87600381	0.00070236
	36.5000	1	2		1.87499964	0.00072253
	36.6000	1	2		1.87400182	0.00078754
	36.7000	1	2		1.87300031	0.00080474
	36.8000	1	2		1.87199511	0.00077018
	36.9000	1	2		1.87099115	0.00072953
	37.0000	1	2		1.87000767	0.00077494
	37.1000	1	2		1.86900268	0.00070975
	37.2000	1	2		1.86800855	0.00062792
	37.3000	1	2		1.86701032	0.00075715
	37.4000	1	2		1.86601086	0.00069105
	37.5000	1	2		1.86500239	0.00070393
	37.6000	1	2		1.86400621	0.00072517
	37.7000	1	2		1.86299979	0.00071820
	37.8000	1	2		1.86201631	0.00072211
	37.9000	1	2		1.86101193	0.00066730
	38.0000	1	2		1.86001637	0.00067770
	38.1000	1	2		1.85900503	0.00076880
	38.2000	1	2		1.85800762	0.00063351
	38.3000	1	2		1.85700406	0.00071189
	38.4000	1	2		1.85600133	0.00061001
	38.5000	1	2		1.85500269	0.00076264
	38.6000	1	2		1.85400507	0.00063120
	38.7000	1	2		1.85300480	0.00066781
	38.8000	1	2		1.85200821	0.00071750
	38.9000	1	2		1.85100137	0.00073914
	39.0000	1	2		1.85000786	0.00061645
	39.1000	1	2		1.84900614	0.00063738
	39.2000	1	2		1.84800955	0.00065491
	39.3000	1	2		1.84700620	0.00068994
	39.4000	1	2		1.84601084	0.00067190
	39.5000	1	2		1.84500278	0.00076347
	39.6000	1	2		1.84400639	0.00063851
	39.7000	1	2		1.84300017	0.00062588
	39.8000	1	2		1.84200461	0.00066116
	39.9000	1	2		1.84100372	0.00054768
	40.0000	1	2		1.84000610	0.00059768
	40.1000	1	2		1.83899763	0.00062261
	40.2000	1	2		1.83801026	0.00064916
	40.3000	1	2		1.83700220	0.00056041
	40.4000	1	2		1.83600499	0.00063776
	40.5000	1	2		1.83499529	0.00068539
	40.6000	1	2		1.83400239	0.00065044
	40.7000	1	2		1.83300088	0.00064621
	40.8000	1	2		1.83200777	0.00062343
	40.9000	1	2		1.83100176	0.00065490
	41.0000	1	2		1.83000640	0.00057693
	41.1000	1	2		1.82900428	0.00063451
	41.2000	1	2		1.82800461	0.00062777
	41.3000	1	2		1.82699450	0.00058034
	41.4000	1	2		1.82600775	0.00061374
	41.5000	1	2		1.82500071	0.00059803
	41.6000	1	2		1.82400863	0.00061071
	41.7000	1	2		1.82300343	0.00059416
	41.8000	1	2		1.82201709	0.00058436
	41.9000	1	2		1.82100984	0.00057914
	42.0000	1	2		1.82001243	0.00063247
	42.1000	1	2		1.81900867	0.00052534
	42.2000	1	2		1.81801003	0.00065773
	42.3000	1	2		1.81701406	0.00062104
	42.4000	1	2		1.81601091	0.00061012
	42.5000	1	2		1.81500674	0.00050668
	42.6000	1	2		1.81401118	0.00063618
	42.7000	1	2		1.81300496	0.00058813
	42.8000	1	2		1.81200898	0.00060520
	42.9000	1	2		1.81100112	0.00067046
	43.0000	1	2		1.81001621	0.00066475
	43.1000	1	2		1.80900979	0.00058826
	43.2000	1	2		1.80800849	0.00060216
	43.3000	1	2		1.80700657	0.00058180
	43.4000	1	2		1.80600814	0.00056352
	43.5000	1	2		1.80499966	0.00057583
	43.6000	1	2		1.80400451	0.00057845
	43.7000	1	2		1.80300075	0.00057086
	43.8000	1	2		1.80201174	0.00053800
	43.9000	1	2		1.80101228	0.00059533
	44.0000	1	2		1.80000913	0.00057834
	44.1000	1	2		1.79899738	0.00046496
	44.2000	1	2		1.79800407	0.00054463
	44.3000	1	2		1.79700502	0.00057705
	44.4000	1	2		1.79601519	0.00058994
	44.5000	1	2		1.79500385	0.00059146
	44.6000	1	2		1.79400911	0.00063615
	44.7000	1	2		1.79300575	0.00051470
	44.8000	1	2		1.79200568	0.00043735
	44.9000	1	2		1.79100540	0.00061081
	45.0000	1	2		1.79000472	0.00051550
	45.1000	1	2		1.78900505	0.00049262
	45.2000	1	2		1.78801154	0.00060639
	45.3000	1	2		1.78699958	0.00060014
	45.4000	1	2		1.78600975	0.00055375
	45.5000	1	2		1.78501275	0.00041551
	45.6000	1	2		1.78401883	0.00057967
	45.7000	1	2		1.78301220	0.00058568
	45.8000	1	2		1.78201827	0.00049504
	45.9000	1	2		1.78101492	0.00047945
	46.0000	1	2		1.78001177	0.00052896
	46.1000	1	2		1.77900781	0.00050480
	46.2000	1	2		1.77801532	0.00046907
	46.3000	1	2		1.77700664	0.00053598
	46.4000	1	2		1.77600841	0.00036583
	46.5000	1	2		1.77500649	0.00038245
	46.6000	1	2		1.77401154	0.00050006
	46.7000	1	2		1.77299836	0.00055681
	46.8000	1	2		1.77200689	0.00043788
	46.9000	1	2		1.77100825	0.00044635
	47.0000	1	2		1.77001760	0.00047929
	47.1000	1	2		1.76901036	0.00038125
	47.2000	1	2		1.76801889	0.00048715
	47.3000	1	2		1.76701370	0.00041759
	47.4000	1	2		1.76601957	0.00043957
	47.5000	1	2		1.76501662	0.00037767
	47.6000	1	2		1.76402024	0.00047972
	47.7000	1	2		1.76301484	0.00037021
	47.8000	1	2		1.76201682	0.00029615
	47.9000	1	2		1.76100691	0.00036214
	48.0000	1	2		1.76001196	0.00026010
	48.1000	1	2		1.75901229	0.00025640
	48.2000	1	2		1.75801632	0.00032208
	48.3000	1	2		1.75700805	0.00030464
	48.4000	1	2		1.75601494	0.00024730
	48.5000	1	2		1.75500913	0.00022575
	48.6000	1	2		1.75401296	0.00026803
	48.7000	1	2		1.75301657	0.00017000
	48.8000	1	2		1.75201035	0.00004608
	48.9000	1	2		1.75101028	0.00011406
	49.0000	1	2		1.75002147	0.00002814
	49.1000	1	2		1.74901607	-0.00003465
	49.2000	1	2		1.74801989	-0.00006625
	49.3000	1	2		1.74701798	-0.00009393
	49.4000	1	2		1.74601831	-0.00005438
	49.5000	1	2		1.74501517	-0.00011598
	49.6000	1	2		1.74401940	-0.00011798
	49.7000	1	2		1.74300867	-0.00015886
	49.8000	1	2		1.74202110	-0.00016563
	49.9000	1	2		1.74101180	-0.00032001
	50.0000	1	2		1.74000866	-0.00022429
	50.1000	1	2		1.73901719	-0.00033214
	50.2000	1	2		1.73800974	-0.00031969
	50.3000	1	2		1.73701438	-0.00041232
	50.4000	1	2		1.73601841	-0.00049820
	50.5000	1	2		1.73501465	-0.00057050
	50.6000	1	2		1.73402379	-0.00065854
	50.7000	1	2		1.73301921	-0.00077848
	50.8000	1	2		1.73202795	-0.00082279
	50.9000	1	2		1.73101456	-0.00090706
	51.0000	1	2		1.73002309	-0.00085874
	51.1000	1	2		1.72902179	-0.00099513
	51.2000	1	2		1.72801926	-0.00105163
	51.3000	1	2		1.72701550	-0.00104574
	51.4000	1	2		1.72601850	-0.00116677
	51.5000	1	2		1.72501576	-0.00143582
	51.6000	1	2		1.72401938	-0.00138255
	51.7000	1	2		1.72301603	-0.00152715
	51.8000	1	2		1.72202189	-0.00160160
	51.9000	1	2		1.72101608	-0.00166906
	52.0000	1	2		1.72001827	-0.00186861
	52.1000	1	2		1.71901430	-0.00190462
	52.2000	1	2		1.71802529	-0.00207077
	52.3000	1	2		1.71702010	-0.00222317
	52.4000	1	2		1.71602422	-0.00235349
	52.5000	1	2		1.71501831	-0.00243561
	52.6000	1	2		1.71403781	-0.00261225
	52.7000	1	2		1.71302503	-0.00289320
	52.8000	1	2		1.71202875	-0.00291234
	52.9000	1	2		1.71101782	-0.00308568
	53.0000	1	2		1.71002256	-0.00336562
	53.1000	1	2		1.70902013	-0.00362669
	53.2000	1	2		1.70802180	-0.00369070
	53.3000	1	2		1.70701875	-0.00396159
	53.4000	1	2		1.70602288	-0.00412648
	53.5000	1	2		1.70502240	-0.00436433
	53.6000	1	2		1.70402386	-0.00468471
	53.7000	1	2		1.70301969	-0.00487509
	53.8000	1	2		1.70202177	-0.00510497
	53.9000	1	2		1.70103235	-0.00525783
	54.0000	1	2		1.70002910	-0.00543224
	54.1000	1	2		1.69902165	-0.00573325
	54.2000	1	2		1.69802732	-0.00608063
	54.3000	1	2		1.69701895	-0.00625225
	54.4000	1	2		1.69602236	-0.00652519
	54.5000	1	2		1.69501460	-0.00678138
	54.6000	1	2		1.69402303	-0.00711919
	54.7000	1	2		1.69301784	-0.00739619
	54.8000	1	2		1.69202524	-0.00769420
	54.9000	1	2		1.69101072	-0.00798254
	55.0000	1	2		1.69002028	-0.00843148
	55.1000	1	2		1.68901703	-0.00855923
	55.2000	1	2		1.68801419	-0.00894779
	55.3000	1	2		1.68701136	-0.00917539
	55.4000	1	2		1.68602050	-0.00944427
	55.5000	1	2		1.68501725	-0.00965610
	55.6000	1	2		1.68401862	-0.01016567
	55.7000	1	2		1.68301475	-0.01046552
	55.8000	1	2		1.68201919	-0.01066108
	55.9000	1	2		1.68101256	-0.01113188
	56.0000	1	2		1.68003123	-0.01138580
	56.1000	1	2		1.67902737	-0.01160893
	56.2000	1	2		1.67802986	-0.01186863
	56.3000	1	2		1.67701022	-0.01226174
	56.4000	1	2		1.67601926	-0.01253875
	56.5000	1	2		1.67501919	-0.01285144
	56.6000	1	2		1.67402916	-0.01322055
	56.7000	1	2		1.67301618	-0.01347190
	56.8000	1	2		1.67201549	-0.01376479
	56.9000	1	2		1.67101408	-0.01412792
	57.0000	1	2		1.67002128	-0.01449047
	57.1000	1	2		1.66901353	-0.01482231
	57.2000	1	2		1.66801796	-0.01506982
	57.3000	1	2		1.66701533	-0.01557471
	57.4000	1	2		1.66602857	-0.01578840
	57.5000	1	2		1.66502246	-0.01616095
	57.6000	1	2		1.66402156	-0.01647175
	57.7000	1	2		1.66302170	-0.01682459
	57.8000	1	2		1.66202275	-0.01711935
	57.9000	1	2		1.66103057	-0.01758771
	58.0000	1	2		1.66003828	-0.01791024
	58.1000	1	2		1.65902837	-0.01829636
	58.2000	1	2		1.65803803	-0.01867706
	58.3000	1	2		1.65703325	-0.01896685
	58.4000	1	2		1.65603389	-0.01920966
	58.5000	1	2		1.65502880	-0.01965189
	58.6000	1	2		1.65404604	-0.01993733
	58.7000	1	2		1.65302968	-0.02025999
	58.8000	1	2		1.65204159	-0.02062343
	58.9000	1	2		1.65103486	-0.02099372
	59.0000	1	2		1.65004093	-0.02138596
	59.1000	1	2		1.64903861	-0.02159730
	59.2000	1	2		1.64804191	-0.02207925
	59.3000	1	2		1.64704082	-0.02244485
	59.4000	1	2		1.64603777	-0.02274699
	59.5000	1	2		1.64503616	-0.02305146
	59.6000	1	2		1.64405248	-0.02356629
	59.7000	1	2		1.64303264	-0.02387495
	59.8000	1	2		1.64203625	-0.02414152
	59.9000	1	2		1.64103884	-0.02461305
	60.0000	1	2		1.64003990	-0.02499305
	60.1000	1	2		1.63903778	-0.02536853
	60.2000	1	2		1.63804098	-0.02569071
	60.3000	1	2		1.63704419	-0.02611478
	60.4000	1	2		1.63604667	-0.02643623
	60.5000	1	2		1.63504435	-0.02678046
	60.6000	1	2		1.63404581	-0.02728389
	60.7000	1	2		1.63304748	-0.02758221
	60.8000	1	2		1.63204690	-0.02796274
	60.9000	1	2		1.63104590	-0.02836320
	61.0000	1	2		1.63004798	-0.02880414
	61.1000	1	2		1.62904811	-0.02915830
	61.2000	1	2		1.62804927	-0.02956959
	61.3000	1	2		1.62703516	-0.02990244
	61.4000	1	2		1.62604513	-0.03028022
	61.5000	1	2		1.62504721	-0.03069953
	61.6000	1	2		1.62404980	-0.03101828
	61.7000	1	2		1.62304614	-0.03159981
	61.8000	1	2		1.62204535	-0.03170422
	61.9000	1	2		1.62104558	-0.03213158
	62.0000	1	2		1.62004469	-0.03262014
	62.1000	1	2		1.61904267	-0.03292448
	62.2000	1	2		1.61805499	-0.03335220
	62.3000	1	2		1.61705021	-0.03378762
	62.4000	1	2		1.61605147	-0.03412123
	62.5000	1	2		1.61504504	-0.03446979
	62.6000	1	2		1.61405378	-0.03494805
	62.7000	1	2		1.61304920	-0.03542263
	62.8000	1	2		1.61205159	-0.03580807
	62.9000	1	2		1.61104864	-0.03624144
	63.0000	1	2		1.61004898	-0.03654093
	63.1000	1	2		1.60903918	-0.03703087
	63.2000	1	2		1.60804966	-0.03732981
	63.3000	1	2		1.60704743	-0.03778916
	63.4000	1	2		1.60604736	-0.03823029
	63.5000	1	2		1.60504554	-0.03858759
	63.6000	1	2		1.60404619	-0.03902980
	63.7000	1	2		1.60304048	-0.03944929
	63.8000	1	2		1.60205250	-0.03989400
	63.9000	1	2		1.60104904	-0.04020532
	64.0000	1	2		1.60005082	-0.04073493
	64.1000	1	2		1.59904808	-0.04119797
	64.2000	1	2		1.59805333	-0.04155372
	64.3000	1	2		1.59704916	-0.04187327
	64.4000	1	2		1.59605186	-0.04242620
	64.5000	1	2		1.59504625	-0.04283684
	64.6000	1	2		1.59404290	-0.04314568
	64.7000	1	2		1.59304344	-0.04362734
	64.8000	1	2		1.59205105	-0.04405009
	64.9000	1	2		1.59104678	-0.04446379
	65.0000	1	2		1.59005685	-0.04489359
	65.1000	1	2		1.58904284	-0.04522348
	65.2000	1	2		1.58803877	-0.04574683
	65.3000	1	2		1.58703788	-0.04615962
	65.4000	1	2		1.58605123	-0.04658226
	65.5000	1	2		1.58504829	-0.04687581
	65.6000	1	2		1.58404934	-0.04732842
	65.7000	1	2		1.58304476	-0.04791413
	65.8000	1	2		1.58205012	-0.04830355
	65.9000	1	2		1.58103120	-0.04867612
	66.0000	1	2		1.58003983	-0.04921347
	66.1000	1	2		1.57904150	-0.04967225
	66.2000	1	2		1.57804614	-0.05001188
	66.3000	1	2		1.57704576	-0.05054486
	66.4000	1	2		1.57605388	-0.05100883
	66.5000	1	2		1.57505289	-0.05137531
	66.6000	1	2		1.57405620	-0.05181813
	66.7000	1	2		1.57304895	-0.05232577
	66.8000	1	2		1.57205072	-0.05276246
	66.9000	1	2		1.57103457	-0.05316181
	67.0000	1	2		1.57004423	-0.05373529
	67.1000	1	2		1.56903678	-0.05409122
	67.2000	1	2		1.56804275	-0.05469071
	67.3000	1	2		1.56704063	-0.05494870
	67.4000	1	2		1.56604732	-0.05557821
	67.5000	1	2		1.56503946	-0.05586751
	67.6000	1	2		1.56405332	-0.05635055
	67.7000	1	2		1.56303962	-0.05691823
	67.8000	1	2		1.56205286	-0.05742564
	67.9000	1	2		1.56105361	-0.05767009
	68.0000	1	2		1.56005251	-0.05822050
	68.1000	1	2		1.55904445	-0.05880359
	68.2000	1	2		1.55806046	-0.05906413
	68.3000	1	2		1.55705014	-0.05949425
	68.4000	1	2		1.55605325	-0.06020276
	68.5000	1	2		1.55505133	-0.06066963
	68.6000	1	2		1.55404378	-0.06104538
	68.7000	1	2		1.55303746	-0.06144859
	68.8000	1	2		1.55204189	-0.06198243
	68.9000	1	2		1.55104161	-0.06246421
	69.0000	1	2		1.55005271	-0.06275511
	69.1000	1	2		1.54904772	-0.06340914
	69.2000	1	2		1.54805461	-0.06385458
	69.3000	1	2		1.54704634	-0.06437633
	69.4000	1	2		1.54606020	-0.06477104
	69.5000	1	2		1.54504947	-0.06528533
	69.6000	1	2		1.54406108	-0.06582820
	69.7000	1	2		1.54306500	-0.06629866
	69.8000	1	2		1.54205643	-0.06685898
	69.9000	1	2		1.54105871	-0.06718517
	70.0000	1	2		1.54006448	-0.06774039
	70.1000	1	2		1.53905406	-0.06830459
	70.2000	1	2		1.53805829	-0.06883333
	70.3000	1	2		1.53705432	-0.06924667
	70.4000	1	2		1.53605886	-0.06969274
	70.5000	1	2		1.53505182	-0.07025615
	70.6000	1	2		1.53406588	-0.07070742
	70.7000	1	2		1.53305895	-0.07129937
	70.8000	1	2		1.53206707	-0.07176232
	70.9000	1	2		1.53105542	-0.07229179
	71.0000	1	2		1.53006979	-0.07277362
	71.1000	1	2		1.52905937	-0.07323735
	71.2000	1	2		1.52805756	-0.07379690
	71.3000	1	2		1.52705226	-0.07418382
	71.4000	1	2		1.52605741	-0.07485143
	71.5000	1	2		1.52505519	-0.07528407
	71.6000	1	2		1.52406239	-0.07583211
	71.7000	1	2		1.52305648	-0.07635733
	71.8000	1	2		1.52206235	-0.07673361
	71.9000	1	2		1.52105521	-0.07739621
	72.0000	1	2		1.52006876	-0.07785077
	72.1000	1	2		1.51905721	-0.07840181
	72.2000	1	2		1.51806626	-0.07884081
	72.3000	1	2		1.51705768	-0.07936742
	72.4000	1	2		1.51606109	-0.07989168
	72.5000	1	2		1.51505948	-0.08052510
	72.6000	1	2		1.51406064	-0.08094902
	72.7000	1	2		1.51306456	-0.08156657
	72.8000	1	2		1.51205803	-0.08210335
	72.9000	1	2		1.51106103	-0.08248623
	73.0000	1	2		1.51005942	-0.08314644
	73.1000	1	2		1.50906048	-0.08369759
	73.2000	1	2		1.50805784	-0.08413091
	73.3000	1	2		1.50705839	-0.08472772
	73.4000	1	2		1.50605975	-0.08535287
	73.5000	1	2		1.50506234	-0.08577239
	73.6000	1	2		1.50405817	-0.08626434
	73.7000	1	2		1.50305728	-0.08699230
	73.8000	1	2		1.50206509	-0.08742505
	73.9000	1	2		1.50106297	-0.08803035
	74.0000	1	2		1.50006054	-0.08859763
	74.1000	1	2		1.49906354	-0.08914025
	74.2000	1	2		1.49806296	-0.08965475
	74.3000	1	2		1.49706094	-0.09024949
	74.4000	1	2		1.49606261	-0.09091182
	74.5000	1	2		1.49505751	-0.09136808
	74.6000	1	2		1.49406092	-0.09197006
	74.7000	1	2		1.49302694	-0.09255216
	74.8000	1	2		1.49206508	-0.09307072
	74.9000	1	2		1.49106532	-0.09365361
	75.0000	1	2		1.49006514	-0.09420653
	75.1000	1	2		1.48906507	-0.09486640
	75.2000	1	2		1.48806868	-0.09539375
	75.3000	1	2		1.48706267	-0.09594590
	75.4000	1	2		1.48607120	-0.09652857
	75.5000	1	2		1.48506795	-0.09709777
	75.6000	1	2		1.48406962	-0.09769251
	75.7000	1	2		1.48306023	-0.09834355
	75.8000	1	2		1.48206497	-0.09882326
	75.9000	1	2		1.48106561	-0.09935069
	76.0000	1	2		1.48006861	-0.10001913
	76.1000	1	2		1.47906065	-0.10061772
	76.2000	1	2		1.47806529	-0.10117140
	76.3000	1	2		1.47706235	-0.10174421
	76.4000	1	2		1.47606330	-0.10234030
	76.5000	1	2		1.47506056	-0.10299595
	76.6000	1	2		1.47406859	-0.10356185
	76.7000	1	2		1.47306390	-0.10428573
	76.8000	1	2		1.47207684	-0.10485522
	76.9000	1	2		1.47106027	-0.10553660
	77.0000	1	2		1.47007280	-0.10615745
	77.1000	1	2		1.46906699	-0.10672885
	77.2000	1	2		1.46806733	-0.10731371
	77.3000	1	2		1.46705875	-0.10789679
	77.4000	1	2		1.46606708	-0.10849328
	77.5000	1	2		1.46506383	-0.10906171
	77.6000	1	2		1.46406786	-0.10978228
	77.7000	1	2		1.46305733	-0.11033883
	77.8000	1	2		1.46206863	-0.11103833
	77.9000	1	2		1.46106200	-0.11167593
	78.0000	1	2		1.46006019	-0.11221942
	78.1000	1	2		1.45906114	-0.11288665
	78.2000	1	2		1.45806670	-0.11353178
	78.3000	1	2		1.45706243	-0.11421883
	78.4000	1	2		1.45606758	-0.11470347
	78.5000	1	2		1.45505829	-0.11554526
	78.6000	1	2		1.45406457	-0.11601058
	78.7000	1	2		1.45305804	-0.11669423
	78.8000	1	2		1.45207313	-0.11742318
	78.9000	1	2		1.45106476	-0.11797828
	79.0000	1	2		1.45007186	-0.11857145
	79.1000	1	2		1.44906738	-0.11930697
	79.2000	1	2		1.44807909	-0.12002354
	79.3000	1	2		1.44706570	-0.12050760
	79.4000	1	2		1.44607382	-0.12126578
	79.5000	1	2		1.44506852	-0.12189501
	79.6000	1	2		1.44406937	-0.12257841
	79.7000	1	2		1.44306469	-0.12331910
	79.8000	1	2		1.44207660	-0.12384059
	79.9000	1	2		1.44106331	-0.12456018
	80.0000	1	2		1.44006898	-0.12516466
	80.1000	1	2		1.43906184	-0.12594251
	80.2000	1	2		1.43806760	-0.12654101
	80.3000	1	2		1.43706528	-0.12727474
	80.4000	1	2		1.43606582	-0.12788558
	80.5000	1	2		1.43506298	-0.12865723
	80.6000	1	2		1.43406711	-0.12924681
	80.7000	1	2		1.43306796	-0.13000863
	80.8000	1	2		1.43207034	-0.13071604
	80.9000	1	2		1.43106648	-0.13137458
	81.0000	1	2		1.43007399	-0.13211938
	81.1000	1	2		1.42906900	-0.13285121
	81.2000	1	2		1.42807579	-0.13354354
	81.3000	1	2		1.42707244	-0.13420182
	81.4000	1	2		1.42607011	-0.13491749
	81.5000	1	2		1.42507219	-0.13571043
	81.6000	1	2		1.42407232	-0.13641679
	81.7000	1	2		1.42306866	-0.13713537
	81.8000	1	2		1.42207105	-0.13792884
	81.9000	1	2		1.42106923	-0.13852009
	82.0000	1	2		1.42007008	-0.13924529
	82.1000	1	2		1.41906100	-0.14000177
	82.2000	1	2		1.41807639	-0.14073098
	82.3000	1	2		1.41707273	-0.14145456
	82.4000	1	2		1.41607071	-0.14216885
	82.5000	1	2		1.41507187	-0.14290100
	82.6000	1	2		1.41406903	-0.14358541
	82.7000	1	2		1.41307121	-0.14435076
	82.8000	1	2		1.41207186	-0.14503133
	82.9000	1	2		1.41106994	-0.14580484
	83.0000	1	2		1.41007181	-0.14662774
	83.1000	1	2		1.40907113	-0.14730802
	83.2000	1	2		1.40807536	-0.14804330
	83.3000	1	2		1.40707098	-0.14891434
	83.4000	1	2		1.40606947	-0.14965664
	83.5000	1	2		1.40507729	-0.15039896
	83.6000	1	2		1.40407568	-0.15112108
	83.7000	1	2		1.40307151	-0.15193211
	83.8000	1	2		1.40207390	-0.15273789
	83.9000	1	2		1.40107515	-0.15341126
	84.0000	1	2		1.40007334	-0.15422639
	84.1000	1	2		1.39907439	-0.15498956
	84.2000	1	2		1.39807350	-0.15575450
	84.3000	1	2		1.39707497	-0.15654812
	84.4000	1	2		1.39607848	-0.15731795
	84.5000	1	2		1.39507677	-0.15804147
	84.6000	1	2		1.39407997	-0.15890837
	84.7000	1	2		1.39307693	-0.15966913
	84.8000	1	2		1.39207460	-0.16050244
	84.9000	1	2		1.39107166	-0.16118066
	85.0000	1	2		1.39007497	-0.16209841
	85.1000	1	2		1.38907664	-0.16298639
	85.2000	1	2		1.38807759	-0.16371764
	85.3000	1	2		1.38707967	-0.16449621
	85.4000	1	2		1.38607724	-0.16547523
	85.5000	1	2		1.38507911	-0.16631419
	85.6000	1	2		1.38408396	-0.16698018
	85.7000	1	2		1.38308081	-0.16791625
	85.8000	1	2		1.38207602	-0.16876483
	85.9000	1	2		1.38108333	-0.16958619
	86.0000	1	2		1.38008213	-0.17039061
	86.1000	1	2		1.37908093	-0.17131854
	86.2000	1	2		1.37808157	-0.17203154
	86.3000	1	2		1.37708017	-0.17283993
	86.4000	1	2		1.37607743	-0.17373266
	86.5000	1	2		1.37508433	-0.17458308
	86.6000	1	2		1.37407770	-0.17539050
	86.7000	1	2		1.37308346	-0.17624175
	86.8000	1	2		1.37208308	-0.17712040
	86.9000	1	2		1.37108209	-0.17801343
	87.0000	1	2		1.37008324	-0.17880153
	87.1000	1	2		1.36908737	-0.17969782
	87.2000	1	2		1.36809017	-0.18069126
	87.3000	1	2		1.36708630	-0.18152051
	87.4000	1	2		1.36608459	-0.18232500
	87.5000	1	2		1.36508811	-0.18329240
	87.6000	1	2		1.36408527	-0.18415414
	87.7000	1	2		1.36308181	-0.18511798
	87.8000	1	2		1.36208338	-0.18592972
	87.9000	1	2		1.36108259	-0.18687975
	88.0000	1	2		1.36008764	-0.18773330
	88.1000	1	2		1.35908716	-0.18866861
	88.2000	1	2		1.35808596	-0.18961793
	88.3000	1	2		1.35708261	-0.19045791
	88.4000	1	2		1.35608438	-0.19133063
	88.5000	1	2		1.35508656	-0.19226838
	88.6000	1	2		1.35408362	-0.19325424
	88.7000	1	2		1.35308529	-0.19417245
	88.8000	1	2		1.35208409	-0.19502338
	88.9000	1	2		1.35108452	-0.19610710
	89.0000	1	2		1.35008763	-0.19684836
	89.0010	1	2		1.35007882	-0.19686975
