# Supplementary material for: Hyaluronic Acid Enhances the Mechanical Properties of Tissue-Engineered Cartilage Constructs
Source: PLoS One. 2014 Dec 1;9(12):e113216. doi: 10.1371/journal.pone.0113216 (PMC4249877; doi:10.1371/journal.pone.0113216)
Supplement: Dataset S1 — Raw data from hydrogel constructs. Data on wet weight, dry weight, compressive modulus, DNA content, and GAG content are provided in a spreadsheet for all analysed hydrogel constructs. Additionally, raw data from mechanical compression tests (time, displacement, and load) are provided. (ZIP) [file pone.0113216.s004.zip › Data/Mechanical testing/Microtester/Day 1/G4 P1 M1 ramp.csv]

G4 P1 M1 bubble 10Dec2013
Notes	Time	Sequence	Block	Cycle	5800:Extension mm	5800:5N_Load_Cell N
Test Started : 12/10/2013 11:39:52 AM	4.0020	1	2		2.30129762	-0.00041701
	4.0180	1	2		2.30017052	-0.00025235
	4.1000	1	2		2.29865166	-0.00057611
	4.2000	1	2		2.29787820	-0.00067268
	4.3000	1	2		2.29694103	-0.00051378
	4.4000	1	2		2.29595734	-0.00062488
	4.5000	1	2		2.29497161	-0.00060524
	4.6000	1	2		2.29396806	-0.00055934
	4.7000	1	2		2.29296696	-0.00064081
	4.8000	1	2		2.29197672	-0.00055608
	4.9000	1	2		2.29096722	-0.00060746
	5.0000	1	2		2.28997002	-0.00051515
	5.1000	1	2		2.28896032	-0.00062109
	5.2000	1	2		2.28795738	-0.00059552
	5.3000	1	2		2.28695874	-0.00043855
	5.4000	1	2		2.28596768	-0.00059335
	5.5000	1	2		2.28497437	-0.00054549
	5.6000	1	2		2.28396794	-0.00056674
	5.7000	1	2		2.28296603	-0.00050663
	5.8000	1	2		2.28197804	-0.00065167
	5.9000	1	2		2.28097264	-0.00056259
	6.0000	1	2		2.27997831	-0.00057600
	6.1000	1	2		2.27897229	-0.00067106
	6.2000	1	2		2.27796894	-0.00060234
	6.3000	1	2		2.27697215	-0.00057102
	6.4000	1	2		2.27597187	-0.00054821
	6.5000	1	2		2.27496545	-0.00058230
	6.6000	1	2		2.27396476	-0.00047785
	6.7000	1	2		2.27296243	-0.00064800
	6.8000	1	2		2.27195683	-0.00081101
	6.9000	1	2		2.27096208	-0.00057427
	7.0000	1	2		2.26996652	-0.00048006
	7.1000	1	2		2.26897238	-0.00056632
	7.2000	1	2		2.26796965	-0.00067217
	7.3000	1	2		2.26697490	-0.00051246
	7.4000	1	2		2.26596909	-0.00053719
	7.5000	1	2		2.26497496	-0.00070172
	7.6000	1	2		2.26397571	-0.00080155
	7.7000	1	2		2.26297359	-0.00052791
	7.8000	1	2		2.26196778	-0.00059785
	7.9000	1	2		2.26097098	-0.00062484
	8.0000	1	2		2.25996763	-0.00050887
	8.1000	1	2		2.25896449	-0.00065024
	8.2000	1	2		2.25796933	-0.00059552
	8.3000	1	2		2.25696823	-0.00059255
	8.4000	1	2		2.25596550	-0.00072786
	8.5000	1	2		2.25496399	-0.00059275
	8.6000	1	2		2.25396597	-0.00065487
	8.7000	1	2		2.25297470	-0.00061932
	8.8000	1	2		2.25196705	-0.00064606
	8.9000	1	2		2.25096903	-0.00059988
	9.0000	1	2		2.24997080	-0.00050144
	9.1000	1	2		2.24896908	-0.00057433
	9.2000	1	2		2.24797782	-0.00060946
	9.3000	1	2		2.24697980	-0.00065390
	9.4000	1	2		2.24597604	-0.00059233
	9.5000	1	2		2.24497555	-0.00068612
	9.6000	1	2		2.24396770	-0.00074340
	9.7000	1	2		2.24296434	-0.00058864
	9.8000	1	2		2.24196980	-0.00067485
	9.9000	1	2		2.24097178	-0.00073592
	10.0000	1	2		2.23996822	-0.00060409
	10.1000	1	2		2.23896733	-0.00067234
	10.2000	1	2		2.23797177	-0.00059229
	10.3000	1	2		2.23696760	-0.00058642
	10.4000	1	2		2.23597469	-0.00062627
	10.5000	1	2		2.23497790	-0.00067852
	10.6000	1	2		2.23397250	-0.00077079
	10.7000	1	2		2.23298042	-0.00066835
	10.8000	1	2		2.23198424	-0.00059715
	10.9000	1	2		2.23098130	-0.00059292
	11.0000	1	2		2.22997426	-0.00064491
	11.1000	1	2		2.22897070	-0.00056652
	11.2000	1	2		2.22797657	-0.00055879
	11.3000	1	2		2.22697486	-0.00065654
	11.4000	1	2		2.22597274	-0.00046711
	11.5000	1	2		2.22497246	-0.00068585
	11.6000	1	2		2.22397095	-0.00057353
	11.7000	1	2		2.22297149	-0.00067942
	11.8000	1	2		2.22196814	-0.00068762
	11.9000	1	2		2.22097647	-0.00067275
	12.0000	1	2		2.21997558	-0.00065322
	12.1000	1	2		2.21897858	-0.00044527
	12.2000	1	2		2.21797769	-0.00058460
	12.3000	1	2		2.21697802	-0.00052667
	12.4000	1	2		2.21597385	-0.00064908
	12.5000	1	2		2.21497788	-0.00053076
	12.6000	1	2		2.21397371	-0.00073408
	12.7000	1	2		2.21297876	-0.00055937
	12.8000	1	2		2.21197315	-0.00069519
	12.9000	1	2		2.21097677	-0.00064470
	13.0000	1	2		2.20996768	-0.00069907
	13.1000	1	2		2.20897396	-0.00074030
	13.2000	1	2		2.20797430	-0.00061401
	13.3000	1	2		2.20696418	-0.00068899
	13.4000	1	2		2.20596882	-0.00060824
	13.5000	1	2		2.20497305	-0.00061917
	13.6000	1	2		2.20397196	-0.00071429
	13.7000	1	2		2.20297496	-0.00064075
	13.8000	1	2		2.20197816	-0.00057912
	13.9000	1	2		2.20097645	-0.00061451
	14.0000	1	2		2.19997515	-0.00076942
	14.1000	1	2		2.19898306	-0.00077457
	14.2000	1	2		2.19798381	-0.00059635
	14.3000	1	2		2.19699726	-0.00074660
	14.4000	1	2		2.19598674	-0.00076376
	14.5000	1	2		2.19499281	-0.00068508
	14.6000	1	2		2.19397164	-0.00068467
	14.7000	1	2		2.19297915	-0.00071285
	14.8000	1	2		2.19197805	-0.00064377
	14.9000	1	2		2.19098269	-0.00070123
	15.0000	1	2		2.18997012	-0.00079426
	15.1000	1	2		2.18897947	-0.00074850
	15.2000	1	2		2.18797427	-0.00074898
	15.3000	1	2		2.18697871	-0.00060978
	15.4000	1	2		2.18597372	-0.00081540
	15.5000	1	2		2.18497795	-0.00069052
	15.6000	1	2		2.18398074	-0.00081224
	15.7000	1	2		2.18298292	-0.00077954
	15.8000	1	2		2.18198142	-0.00083505
	15.9000	1	2		2.18098811	-0.00074091
	16.0000	1	2		2.17998066	-0.00075734
	16.1000	1	2		2.17898489	-0.00076648
	16.2000	1	2		2.17797785	-0.00072171
	16.3000	1	2		2.17698167	-0.00072971
	16.4000	1	2		2.17597893	-0.00070173
	16.5000	1	2		2.17498091	-0.00064683
	16.6000	1	2		2.17397715	-0.00077813
	16.7000	1	2		2.17298445	-0.00072344
	16.8000	1	2		2.17197659	-0.00077292
	16.9000	1	2		2.17098430	-0.00067925
	17.0000	1	2		2.16997972	-0.00084036
	17.1000	1	2		2.16897637	-0.00064239
	17.2000	1	2		2.16798224	-0.00085239
	17.3000	1	2		2.16697746	-0.00098076
	17.4000	1	2		2.16598005	-0.00069506
	17.5000	1	2		2.16497875	-0.00079151
	17.6000	1	2		2.16398298	-0.00081849
	17.7000	1	2		2.16298290	-0.00071985
	17.8000	1	2		2.16197832	-0.00059057
	17.9000	1	2		2.16098030	-0.00076464
	18.0000	1	2		2.15997592	-0.00082133
	18.1000	1	2		2.15898446	-0.00082428
	18.2000	1	2		2.15798151	-0.00075324
	18.3000	1	2		2.15698103	-0.00082831
	18.4000	1	2		2.15598096	-0.00081002
	18.5000	1	2		2.15497863	-0.00068745
	18.6000	1	2		2.15397610	-0.00092837
	18.7000	1	2		2.15297623	-0.00074978
	18.8000	1	2		2.15197616	-0.00085826
	18.9000	1	2		2.15098449	-0.00096587
	19.0000	1	2		2.14997929	-0.00080105
	19.1000	1	2		2.14898270	-0.00084352
	19.2000	1	2		2.14798406	-0.00075488
	19.3000	1	2		2.14699055	-0.00071351
	19.4000	1	2		2.14598412	-0.00068562
	19.5000	1	2		2.14498549	-0.00086245
	19.6000	1	2		2.14397701	-0.00075335
	19.7000	1	2		2.14298391	-0.00078783
	19.8000	1	2		2.14197810	-0.00076909
	19.9000	1	2		2.14098253	-0.00087227
	20.0000	1	2		2.13997815	-0.00087942
	20.1000	1	2		2.13898382	-0.00083177
	20.2000	1	2		2.13798149	-0.00085017
	20.3000	1	2		2.13698060	-0.00081287
	20.4000	1	2		2.13597663	-0.00079772
	20.5000	1	2		2.13498660	-0.00077853
	20.6000	1	2		2.13398038	-0.00090247
	20.7000	1	2		2.13298830	-0.00078111
	20.8000	1	2		2.13198700	-0.00073454
	20.9000	1	2		2.13098611	-0.00079929
	21.0000	1	2		2.12998870	-0.00086901
	21.1000	1	2		2.12898678	-0.00068756
	21.2000	1	2		2.12798753	-0.00064003
	21.3000	1	2		2.12698069	-0.00072669
	21.4000	1	2		2.12598287	-0.00086873
	21.5000	1	2		2.12498485	-0.00094912
	21.6000	1	2		2.12397801	-0.00090311
	21.7000	1	2		2.12298245	-0.00092142
	21.8000	1	2		2.12198094	-0.00082523
	21.9000	1	2		2.12098271	-0.00073577
	22.0000	1	2		2.11997711	-0.00079859
	22.1000	1	2		2.11898216	-0.00079594
	22.2000	1	2		2.11798434	-0.00078399
	22.3000	1	2		2.11698652	-0.00088812
	22.4000	1	2		2.11599096	-0.00076494
	22.5000	1	2		2.11498678	-0.00080519
	22.6000	1	2		2.11399286	-0.00068128
	22.7000	1	2		2.11298971	-0.00071408
	22.8000	1	2		2.11199107	-0.00079506
	22.9000	1	2		2.11099407	-0.00107727
	23.0000	1	2		2.10999011	-0.00081989
	23.1000	1	2		2.10899004	-0.00087102
	23.2000	1	2		2.10798341	-0.00078715
	23.3000	1	2		2.10698436	-0.00073943
	23.4000	1	2		2.10597629	-0.00059506
	23.5000	1	2		2.10498462	-0.00077373
	23.6000	1	2		2.10398434	-0.00054220
	23.7000	1	2		2.10298550	-0.00085777
	23.8000	1	2		2.10197826	-0.00080619
	23.9000	1	2		2.10098945	-0.00098648
	24.0000	1	2		2.09998221	-0.00077359
	24.1000	1	2		2.09899054	-0.00077128
	24.2000	1	2		2.09797940	-0.00085505
	24.3000	1	2		2.09699265	-0.00068371
	24.4000	1	2		2.09599011	-0.00063189
	24.5000	1	2		2.09499209	-0.00080510
	24.6000	1	2		2.09398198	-0.00065316
	24.7000	1	2		2.09298785	-0.00073743
	24.8000	1	2		2.09198347	-0.00080388
	24.9000	1	2		2.09098606	-0.00086203
	25.0000	1	2		2.08998025	-0.00083324
	25.1000	1	2		2.08898899	-0.00076581
	25.2000	1	2		2.08798134	-0.00092678
	25.3000	1	2		2.08699233	-0.00077008
	25.4000	1	2		2.08598365	-0.00072962
	25.5000	1	2		2.08498952	-0.00064443
	25.6000	1	2		2.08398719	-0.00072351
	25.7000	1	2		2.08299040	-0.00070286
	25.8000	1	2		2.08199217	-0.00072817
	25.9000	1	2		2.08099804	-0.00087220
	26.0000	1	2		2.07999407	-0.00082374
	26.1000	1	2		2.07898929	-0.00068379
	26.2000	1	2		2.07799188	-0.00096504
	26.3000	1	2		2.07699324	-0.00089172
	26.4000	1	2		2.07599050	-0.00077972
	26.5000	1	2		2.07499371	-0.00073236
	26.6000	1	2		2.07398237	-0.00081263
	26.7000	1	2		2.07299213	-0.00058596
	26.8000	1	2		2.07199267	-0.00074971
	26.9000	1	2		2.07099260	-0.00080014
	27.0000	1	2		2.06999129	-0.00090964
	27.1000	1	2		2.06899962	-0.00066204
	27.2000	1	2		2.06799381	-0.00091478
	27.3000	1	2		2.06700378	-0.00088349
	27.4000	1	2		2.06599613	-0.00078751
	27.5000	1	2		2.06500076	-0.00083212
	27.6000	1	2		2.06399967	-0.00087032
	27.7000	1	2		2.06300308	-0.00091891
	27.8000	1	2		2.06198907	-0.00087702
	27.9000	1	2		2.06099494	-0.00084681
	28.0000	1	2		2.05999036	-0.00077980
	28.1000	1	2		2.05900135	-0.00085124
	28.2000	1	2		2.05799267	-0.00074431
	28.3000	1	2		2.05699219	-0.00100147
	28.4000	1	2		2.05598474	-0.00084399
	28.5000	1	2		2.05500168	-0.00104242
	28.6000	1	2		2.05399505	-0.00082826
	28.7000	1	2		2.05300932	-0.00094784
	28.8000	1	2		2.05200146	-0.00082783
	28.9000	1	2		2.05100179	-0.00082303
	29.0000	1	2		2.04999660	-0.00077953
	29.1000	1	2		2.04900718	-0.00086077
	29.2000	1	2		2.04800117	-0.00090467
	29.3000	1	2		2.04699802	-0.00108066
	29.4000	1	2		2.04600553	-0.00095592
	29.5000	1	2		2.04500177	-0.00089416
	29.6000	1	2		2.04400354	-0.00099659
	29.7000	1	2		2.04300244	-0.00081347
	29.8000	1	2		2.04199909	-0.00092680
	29.9000	1	2		2.04099799	-0.00088236
	30.0000	1	2		2.03999403	-0.00093391
	30.1000	1	2		2.03900092	-0.00084186
	30.2000	1	2		2.03799716	-0.00079882
	30.3000	1	2		2.03700221	-0.00089587
	30.4000	1	2		2.03599988	-0.00086421
	30.5000	1	2		2.03500227	-0.00094141
	30.6000	1	2		2.03400404	-0.00100879
	30.7000	1	2		2.03300192	-0.00107792
	30.8000	1	2		2.03200430	-0.00090758
	30.9000	1	2		2.03100382	-0.00087603
	31.0000	1	2		2.03000231	-0.00091939
	31.1000	1	2		2.02900224	-0.00097108
	31.2000	1	2		2.02800073	-0.00079275
	31.3000	1	2		2.02700046	-0.00093755
	31.4000	1	2		2.02599383	-0.00095753
	31.5000	1	2		2.02499048	-0.00088491
	31.6000	1	2		2.02400085	-0.00095653
	31.7000	1	2		2.02299648	-0.00090413
	31.8000	1	2		2.02199620	-0.00102317
	31.9000	1	2		2.02099859	-0.00085101
	32.0000	1	2		2.01999462	-0.00094586
	32.1000	1	2		2.01899987	-0.00082553
	32.2000	1	2		2.01799038	-0.00091822
	32.3000	1	2		2.01699399	-0.00098458
	32.4000	1	2		2.01599249	-0.00089071
	32.5000	1	2		2.01499426	-0.00089536
	32.6000	1	2		2.01400320	-0.00084582
	32.7000	1	2		2.01300456	-0.00087734
	32.8000	1	2		2.01200736	-0.00092595
	32.9000	1	2		2.01099909	-0.00085974
	33.0000	1	2		2.00999840	-0.00104437
	33.1000	1	2		2.00899976	-0.00092078
	33.2000	1	2		2.00799272	-0.00084916
	33.3000	1	2		2.00699634	-0.00083927
	33.4000	1	2		2.00600200	-0.00085323
	33.5000	1	2		2.00499906	-0.00083412
	33.6000	1	2		2.00399714	-0.00091754
	33.7000	1	2		2.00299728	-0.00106626
	33.8000	1	2		2.00199638	-0.00084574
	33.9000	1	2		2.00099836	-0.00087428
	34.0000	1	2		1.99999972	-0.00086647
	34.1000	1	2		1.99900108	-0.00096370
	34.2000	1	2		1.99800265	-0.00082576
	34.3000	1	2		1.99700114	-0.00097035
	34.4000	1	2		1.99600209	-0.00095711
	34.5000	1	2		1.99499219	-0.00090107
	34.6000	1	2		1.99399560	-0.00081760
	34.7000	1	2		1.99299593	-0.00104897
	34.8000	1	2		1.99193009	-0.00099596
	34.9000	1	2		1.99100808	-0.00095898
	35.0000	1	2		1.98999469	-0.00102995
	35.1000	1	2		1.98899667	-0.00098193
	35.2000	1	2		1.98799639	-0.00096424
	35.3000	1	2		1.98699406	-0.00107673
	35.4000	1	2		1.98599235	-0.00101406
	35.5000	1	2		1.98499453	-0.00098759
	35.6000	1	2		1.98400122	-0.00095952
	35.7000	1	2		1.98300463	-0.00108030
	35.8000	1	2		1.98199903	-0.00100179
	35.9000	1	2		1.98099957	-0.00094283
	36.0000	1	2		1.98000544	-0.00102263
	36.1000	1	2		1.97900229	-0.00108541
	36.2000	1	2		1.97799484	-0.00097406
	36.3000	1	2		1.97700010	-0.00111708
	36.4000	1	2		1.97599674	-0.00101052
	36.5000	1	2		1.97500302	-0.00097422
	36.6000	1	2		1.97398472	-0.00095146
	36.7000	1	2		1.97300472	-0.00096032
	36.8000	1	2		1.97199440	-0.00086505
	36.9000	1	2		1.97100335	-0.00101117
	37.0000	1	2		1.97000041	-0.00100930
	37.1000	1	2		1.96900586	-0.00110213
	37.2000	1	2		1.96800538	-0.00096830
	37.3000	1	2		1.96701228	-0.00092477
	37.4000	1	2		1.96600073	-0.00100344
	37.5000	1	2		1.96501377	-0.00099798
	37.6000	1	2		1.96400591	-0.00108693
	37.7000	1	2		1.96300789	-0.00097550
	37.8000	1	2		1.96200863	-0.00110901
	37.9000	1	2		1.96102003	-0.00113407
	38.0000	1	2		1.96000869	-0.00102104
	38.1000	1	2		1.95901538	-0.00101974
	38.2000	1	2		1.95801244	-0.00116187
	38.3000	1	2		1.95701483	-0.00109315
	38.4000	1	2		1.95601106	-0.00103252
	38.5000	1	2		1.95500833	-0.00112468
	38.6000	1	2		1.95400006	-0.00111077
	38.7000	1	2		1.95300675	-0.00106433
	38.8000	1	2		1.95200155	-0.00118893
	38.9000	1	2		1.95099943	-0.00110571
	39.0000	1	2		1.95000817	-0.00105557
	39.1000	1	2		1.94901117	-0.00109048
	39.2000	1	2		1.94801417	-0.00107591
	39.3000	1	2		1.94700979	-0.00114813
	39.4000	1	2		1.94599743	-0.00119261
	39.5000	1	2		1.94499838	-0.00114148
	39.6000	1	2		1.94399667	-0.00117166
	39.7000	1	2		1.94300254	-0.00114915
	39.8000	1	2		1.94200759	-0.00110640
	39.9000	1	2		1.94101018	-0.00103808
	40.0000	1	2		1.94001051	-0.00106098
	40.1000	1	2		1.93900675	-0.00116605
	40.2000	1	2		1.93800709	-0.00103310
	40.3000	1	2		1.93700067	-0.00108222
	40.4000	1	2		1.93600736	-0.00124886
	40.5000	1	2		1.93500708	-0.00120471
	40.6000	1	2		1.93401602	-0.00108617
	40.7000	1	2		1.93301369	-0.00120160
	40.8000	1	2		1.93201587	-0.00126488
	40.9000	1	2		1.93100494	-0.00117227
	41.0000	1	2		1.93000344	-0.00135501
	41.1000	1	2		1.92901320	-0.00133875
	41.2000	1	2		1.92800841	-0.00137631
	41.3000	1	2		1.92701182	-0.00130935
	41.4000	1	2		1.92600929	-0.00127646
	41.5000	1	2		1.92501229	-0.00125353
	41.6000	1	2		1.92400464	-0.00131927
	41.7000	1	2		1.92300969	-0.00133035
	41.8000	1	2		1.92200121	-0.00153450
	41.9000	1	2		1.92100975	-0.00135147
	42.0000	1	2		1.92000660	-0.00134683
	42.1000	1	2		1.91900489	-0.00129817
	42.2000	1	2		1.91800379	-0.00137030
	42.3000	1	2		1.91700884	-0.00139005
	42.4000	1	2		1.91600037	-0.00139246
	42.5000	1	2		1.91501279	-0.00140562
	42.6000	1	2		1.91401190	-0.00139276
	42.7000	1	2		1.91300834	-0.00138944
	42.8000	1	2		1.91200807	-0.00137663
	42.9000	1	2		1.91100308	-0.00158847
	43.0000	1	2		1.91000259	-0.00136476
	43.1000	1	2		1.90900355	-0.00156343
	43.2000	1	2		1.90800634	-0.00148501
	43.3000	1	2		1.90700033	-0.00159598
	43.4000	1	2		1.90600435	-0.00150593
	43.5000	1	2		1.90500776	-0.00155995
	43.6000	1	2		1.90400892	-0.00159974
	43.7000	1	2		1.90300044	-0.00152141
	43.8000	1	2		1.90200590	-0.00177362
	43.9000	1	2		1.90100460	-0.00180666
	44.0000	1	2		1.90000391	-0.00173531
	44.1000	1	2		1.89900958	-0.00171630
	44.2000	1	2		1.89801237	-0.00186591
	44.3000	1	2		1.89701947	-0.00171143
	44.4000	1	2		1.89601489	-0.00181485
	44.5000	1	2		1.89501339	-0.00192225
	44.6000	1	2		1.89401516	-0.00195583
	44.7000	1	2		1.89301263	-0.00187337
	44.8000	1	2		1.89201685	-0.00203351
	44.9000	1	2		1.89101268	-0.00198307
	45.0000	1	2		1.89000606	-0.00200068
	45.1000	1	2		1.88900926	-0.00203517
	45.2000	1	2		1.88800734	-0.00206946
	45.3000	1	2		1.88700317	-0.00208316
	45.4000	1	2		1.88600781	-0.00210864
	45.5000	1	2		1.88500631	-0.00232081
	45.6000	1	2		1.88401054	-0.00225514
	45.7000	1	2		1.88301477	-0.00225394
	45.8000	1	2		1.88201920	-0.00234706
	45.9000	1	2		1.88102568	-0.00235403
	46.0000	1	2		1.88002008	-0.00244033
	46.1000	1	2		1.87901345	-0.00234579
	46.2000	1	2		1.87801543	-0.00256712
	46.3000	1	2		1.87700634	-0.00260917
	46.4000	1	2		1.87601221	-0.00255645
	46.5000	1	2		1.87500845	-0.00260720
	46.6000	1	2		1.87401657	-0.00269821
	46.7000	1	2		1.87301137	-0.00264165
	46.8000	1	2		1.87200761	-0.00285593
	46.9000	1	2		1.87099975	-0.00278246
	47.0000	1	2		1.87000747	-0.00295622
	47.1000	1	2		1.86900944	-0.00284475
	47.2000	1	2		1.86801224	-0.00293412
	47.3000	1	2		1.86700848	-0.00306655
	47.4000	1	2		1.86600738	-0.00291782
	47.5000	1	2		1.86500895	-0.00309918
	47.6000	1	2		1.86401010	-0.00311684
	47.7000	1	2		1.86300286	-0.00322940
	47.8000	1	2		1.86200729	-0.00320707
	47.9000	1	2		1.86100784	-0.00334164
	48.0000	1	2		1.86000387	-0.00346458
	48.1000	1	2		1.85900708	-0.00348171
	48.2000	1	2		1.85799799	-0.00341564
	48.3000	1	2		1.85700714	-0.00358275
	48.4000	1	2		1.85600501	-0.00372539
	48.5000	1	2		1.85501068	-0.00372250
	48.6000	1	2		1.85400897	-0.00373851
	48.7000	1	2		1.85301012	-0.00379729
	48.8000	1	2		1.85201169	-0.00398532
	48.9000	1	2		1.85101326	-0.00410137
	49.0000	1	2		1.85001646	-0.00412002
	49.1000	1	2		1.84901577	-0.00423091
	49.2000	1	2		1.84802738	-0.00429232
	49.3000	1	2		1.84701317	-0.00439269
	49.4000	1	2		1.84600879	-0.00447531
	49.5000	1	2		1.84501753	-0.00450805
	49.6000	1	2		1.84401070	-0.00470745
	49.7000	1	2		1.84301411	-0.00466666
	49.8000	1	2		1.84201014	-0.00479155
	49.9000	1	2		1.84101704	-0.00491267
	50.0000	1	2		1.84001327	-0.00497548
	50.1000	1	2		1.83902017	-0.00513381
	50.2000	1	2		1.83801661	-0.00522959
	50.3000	1	2		1.83702228	-0.00542003
	50.4000	1	2		1.83601933	-0.00547123
	50.5000	1	2		1.83501701	-0.00545949
	50.6000	1	2		1.83401530	-0.00560199
	50.7000	1	2		1.83302465	-0.00574416
	50.8000	1	2		1.83201515	-0.00571868
	50.9000	1	2		1.83101713	-0.00589308
	51.0000	1	2		1.83001480	-0.00607666
	51.1000	1	2		1.82901903	-0.00621172
	51.2000	1	2		1.82801076	-0.00612815
	51.3000	1	2		1.82700987	-0.00629902
	51.4000	1	2		1.82601553	-0.00656488
	51.5000	1	2		1.82501218	-0.00656115
	51.6000	1	2		1.82401395	-0.00668216
	51.7000	1	2		1.82301470	-0.00678131
	51.8000	1	2		1.82201299	-0.00690001
	51.9000	1	2		1.82101435	-0.00706958
	52.0000	1	2		1.82001346	-0.00723586
	52.1000	1	2		1.81901441	-0.00735350
	52.2000	1	2		1.81801700	-0.00745455
	52.3000	1	2		1.81702000	-0.00752910
	52.4000	1	2		1.81601624	-0.00770526
	52.5000	1	2		1.81502436	-0.00780386
	52.6000	1	2		1.81401384	-0.00793716
	52.7000	1	2		1.81301766	-0.00804271
	52.8000	1	2		1.81201287	-0.00822139
	52.9000	1	2		1.81101649	-0.00848255
	53.0000	1	2		1.81001293	-0.00830146
	53.1000	1	2		1.80901614	-0.00863365
	53.2000	1	2		1.80801668	-0.00879267
	53.3000	1	2		1.80701435	-0.00892316
	53.4000	1	2		1.80601018	-0.00898937
	53.5000	1	2		1.80501831	-0.00922022
	53.6000	1	2		1.80401291	-0.00934869
	53.7000	1	2		1.80301816	-0.00953330
	53.8000	1	2		1.80201112	-0.00947384
	53.9000	1	2		1.80102006	-0.00970554
	54.0000	1	2		1.80001671	-0.00999720
	54.1000	1	2		1.79902361	-0.01009514
	54.2000	1	2		1.79801821	-0.01016270
	54.3000	1	2		1.79702572	-0.01038340
	54.4000	1	2		1.79602441	-0.01040695
	54.5000	1	2		1.79502004	-0.01059340
	54.6000	1	2		1.79401730	-0.01074432
	54.7000	1	2		1.79301825	-0.01096299
	54.8000	1	2		1.79201224	-0.01096278
	54.9000	1	2		1.79101708	-0.01119286
	55.0000	1	2		1.79000881	-0.01135882
	55.1000	1	2		1.78901222	-0.01157129
	55.2000	1	2		1.78801564	-0.01161827
	55.3000	1	2		1.78700901	-0.01185853
	55.4000	1	2		1.78601610	-0.01209162
	55.5000	1	2		1.78502218	-0.01217230
	55.6000	1	2		1.78401350	-0.01226622
	55.7000	1	2		1.78302183	-0.01252829
	55.8000	1	2		1.78201213	-0.01269448
	55.9000	1	2		1.78102086	-0.01280186
	56.0000	1	2		1.78002386	-0.01302066
	56.1000	1	2		1.77901887	-0.01316140
	56.2000	1	2		1.77800712	-0.01322569
	56.3000	1	2		1.77702262	-0.01335825
	56.4000	1	2		1.77601722	-0.01367423
	56.5000	1	2		1.77501920	-0.01370796
	56.6000	1	2		1.77401277	-0.01395014
	56.7000	1	2		1.77301290	-0.01411471
	56.8000	1	2		1.77200935	-0.01435697
	56.9000	1	2		1.77101522	-0.01440626
	57.0000	1	2		1.77000879	-0.01460638
	57.1000	1	2		1.76901528	-0.01485922
	57.2000	1	2		1.76801623	-0.01498197
	57.3000	1	2		1.76701861	-0.01519634
	57.4000	1	2		1.76602284	-0.01540676
	57.5000	1	2		1.76502851	-0.01559580
	57.6000	1	2		1.76401819	-0.01567728
	57.7000	1	2		1.76302754	-0.01590118
	57.8000	1	2		1.76202767	-0.01595992
	57.9000	1	2		1.76102617	-0.01638446
	58.0000	1	2		1.76002138	-0.01641627
	58.1000	1	2		1.75901824	-0.01660462
	58.2000	1	2		1.75801202	-0.01674891
	58.3000	1	2		1.75701973	-0.01695372
	58.4000	1	2		1.75601986	-0.01705240
	58.5000	1	2		1.75501999	-0.01724989
	58.6000	1	2		1.75402115	-0.01746278
	58.7000	1	2		1.75302046	-0.01757462
	58.8000	1	2		1.75202060	-0.01786911
	58.9000	1	2		1.75102892	-0.01789483
	59.0000	1	2		1.75001963	-0.01820245
	59.1000	1	2		1.74902243	-0.01822867
	59.2000	1	2		1.74802174	-0.01846510
	59.3000	1	2		1.74702433	-0.01870861
	59.4000	1	2		1.74602487	-0.01892590
	59.5000	1	2		1.74503115	-0.01896278
	59.6000	1	2		1.74402657	-0.01924802
	59.7000	1	2		1.74301892	-0.01948374
	59.8000	1	2		1.74202089	-0.01963684
	59.9000	1	2		1.74102000	-0.01977225
	60.0000	1	2		1.74001952	-0.01999196
	60.1000	1	2		1.73901944	-0.02023316
	60.2000	1	2		1.73802347	-0.02041359
	60.3000	1	2		1.73702626	-0.02079879
	60.4000	1	2		1.73602845	-0.02086930
	60.5000	1	2		1.73502817	-0.02111448
	60.6000	1	2		1.73402133	-0.02125970
	60.7000	1	2		1.73302659	-0.02146173
	60.8000	1	2		1.73202815	-0.02148481
	60.9000	1	2		1.73102542	-0.02189990
	61.0000	1	2		1.73002309	-0.02197334
	61.1000	1	2		1.72902609	-0.02216401
	61.2000	1	2		1.72802766	-0.02244219
	61.3000	1	2		1.72701550	-0.02264168
	61.4000	1	2		1.72602178	-0.02273105
	61.5000	1	2		1.72502560	-0.02297358
	61.6000	1	2		1.72402696	-0.02321298
	61.7000	1	2		1.72302033	-0.02325668
	61.8000	1	2		1.72202763	-0.02358550
	61.9000	1	2		1.72102367	-0.02373061
	62.0000	1	2		1.72001888	-0.02384842
	62.1000	1	2		1.71902434	-0.02402202
	62.2000	1	2		1.71802283	-0.02431891
	62.3000	1	2		1.71702686	-0.02451384
	62.4000	1	2		1.71602678	-0.02457973
	62.5000	1	2		1.71502845	-0.02485954
	62.6000	1	2		1.71402264	-0.02513207
	62.7000	1	2		1.71303292	-0.02543739
	62.8000	1	2		1.71203121	-0.02549705
	62.9000	1	2		1.71102888	-0.02580829
	63.0000	1	2		1.71002819	-0.02602013
	63.1000	1	2		1.70902392	-0.02613450
	63.2000	1	2		1.70802661	-0.02639782
	63.3000	1	2		1.70702756	-0.02654055
	63.4000	1	2		1.70602247	-0.02680052
	63.5000	1	2		1.70502598	-0.02702034
	63.6000	1	2		1.70402468	-0.02726167
	63.7000	1	2		1.70302860	-0.02749721
	63.8000	1	2		1.70202730	-0.02756405
	63.9000	1	2		1.70102836	-0.02779008
	64.0000	1	2		1.70002521	-0.02797502
	64.1000	1	2		1.69903569	-0.02831728
	64.2000	1	2		1.69803500	-0.02850986
	64.3000	1	2		1.69702663	-0.02872958
	64.4000	1	2		1.69602676	-0.02900832
	64.5000	1	2		1.69502925	-0.02914624
	64.6000	1	2		1.69402047	-0.02921961
	64.7000	1	2		1.69303208	-0.02965587
	64.8000	1	2		1.69203487	-0.02977858
	64.9000	1	2		1.69102527	-0.02997484
	65.0000	1	2		1.69002510	-0.03032209
	65.1000	1	2		1.68903107	-0.03049052
	65.2000	1	2		1.68803048	-0.03070922
	65.3000	1	2		1.68702928	-0.03111147
	65.4000	1	2		1.68603024	-0.03119576
	65.5000	1	2		1.68503447	-0.03139916
	65.6000	1	2		1.68403019	-0.03162505
	65.7000	1	2		1.68302705	-0.03172597
	65.8000	1	2		1.68202216	-0.03195566
	65.9000	1	2		1.68103059	-0.03213085
	66.0000	1	2		1.68003523	-0.03241757
	66.1000	1	2		1.67903311	-0.03269332
	66.2000	1	2		1.67802678	-0.03297171
	66.3000	1	2		1.67703214	-0.03317838
	66.4000	1	2		1.67603391	-0.03338096
	66.5000	1	2		1.67502708	-0.03360067
	66.6000	1	2		1.67390919	-0.03392080
	66.7000	1	2		1.67304117	-0.03415409
	66.8000	1	2		1.67203803	-0.03432417
	66.9000	1	2		1.67103427	-0.03467255
	67.0000	1	2		1.67003368	-0.03484854
	67.1000	1	2		1.66903361	-0.03495459
	67.2000	1	2		1.66802821	-0.03512861
	67.3000	1	2		1.66703817	-0.03547158
	67.4000	1	2		1.66603236	-0.03551418
	67.5000	1	2		1.66503567	-0.03597470
	67.6000	1	2		1.66403580	-0.03612692
	67.7000	1	2		1.66304024	-0.03650481
	67.8000	1	2		1.66202746	-0.03665469
	67.9000	1	2		1.66104952	-0.03686115
	68.0000	1	2		1.66004555	-0.03702134
	68.1000	1	2		1.65904466	-0.03725137
	68.2000	1	2		1.65804571	-0.03752653
	68.3000	1	2		1.65704411	-0.03772521
	68.4000	1	2		1.65604495	-0.03800206
	68.5000	1	2		1.65504263	-0.03811216
	68.6000	1	2		1.65403672	-0.03857536
	68.7000	1	2		1.65304299	-0.03882392
	68.8000	1	2		1.65204016	-0.03898355
	68.9000	1	2		1.65104961	-0.03939120
	69.0000	1	2		1.65004564	-0.03949618
	69.1000	1	2		1.64905274	-0.03984787
	69.2000	1	2		1.64805093	-0.03994667
	69.3000	1	2		1.64705198	-0.04035017
	69.4000	1	2		1.64605212	-0.04048336
	69.5000	1	2		1.64505225	-0.04075245
	69.6000	1	2		1.64405064	-0.04104517
	69.7000	1	2		1.64304626	-0.04131752
	69.8000	1	2		1.64204404	-0.04146691
	69.9000	1	2		1.64105001	-0.04180902
	70.0000	1	2		1.64004779	-0.04201368
	70.1000	1	2		1.63904310	-0.04235806
	70.2000	1	2		1.63803955	-0.04247553
	70.3000	1	2		1.63704716	-0.04280149
	70.4000	1	2		1.63604596	-0.04293532
	70.5000	1	2		1.63505070	-0.04323529
	70.6000	1	2		1.63405309	-0.04347821
	70.7000	1	2		1.63305373	-0.04374111
	70.8000	1	2		1.63204833	-0.04405461
	70.9000	1	2		1.63105297	-0.04422311
	71.0000	1	2		1.63004460	-0.04464240
	71.1000	1	2		1.62905262	-0.04481346
	71.2000	1	2		1.62804568	-0.04515873
	71.3000	1	2		1.62704940	-0.04532923
	71.4000	1	2		1.62605465	-0.04570966
	71.5000	1	2		1.62505120	-0.04583551
	71.6000	1	2		1.62404642	-0.04632029
	71.7000	1	2		1.62305546	-0.04641008
	71.8000	1	2		1.62204904	-0.04663289
	71.9000	1	2		1.62105757	-0.04695253
	72.0000	1	2		1.62004991	-0.04719883
	72.1000	1	2		1.61905210	-0.04764497
	72.2000	1	2		1.61805161	-0.04779596
	72.3000	1	2		1.61705636	-0.04811716
	72.4000	1	2		1.61605639	-0.04810833
	72.5000	1	2		1.61505611	-0.04848851
	72.6000	1	2		1.61405296	-0.04861618
	72.7000	1	2		1.61305361	-0.04898389
	72.8000	1	2		1.61205046	-0.04913800
	72.9000	1	2		1.61105735	-0.04958101
	73.0000	1	2		1.61004540	-0.04982215
	73.1000	1	2		1.60905997	-0.05007442
	73.2000	1	2		1.60804843	-0.05036295
	73.3000	1	2		1.60705327	-0.05062711
	73.4000	1	2		1.60604623	-0.05091284
	73.5000	1	2		1.60505395	-0.05116178
	73.6000	1	2		1.60404865	-0.05167895
	73.7000	1	2		1.60304960	-0.05186928
	73.8000	1	2		1.60205670	-0.05224401
	73.9000	1	2		1.60106513	-0.05234872
	74.0000	1	2		1.60006249	-0.05276208
	74.1000	1	2		1.59905884	-0.05306876
	74.2000	1	2		1.59805200	-0.05335569
	74.3000	1	2		1.59705746	-0.05350536
	74.4000	1	2		1.59604950	-0.05391097
	74.5000	1	2		1.59504830	-0.05412442
	74.6000	1	2		1.59404638	-0.05434137
	74.7000	1	2		1.59305389	-0.05454637
	74.8000	1	2		1.59204849	-0.05492185
	74.9000	1	2		1.59105928	-0.05522664
	75.0000	1	2		1.59005705	-0.05521862
	75.1000	1	2		1.58906343	-0.05570152
	75.2000	1	2		1.58805926	-0.05604818
	75.3000	1	2		1.58706216	-0.05646478
	75.4000	1	2		1.58606352	-0.05647316
	75.5000	1	2		1.58506048	-0.05702293
	75.6000	1	2		1.58406768	-0.05718658
	75.7000	1	2		1.58306085	-0.05742093
	75.8000	1	2		1.58206292	-0.05776022
	75.9000	1	2		1.58105353	-0.05815860
	76.0000	1	2		1.58005899	-0.05840834
	76.1000	1	2		1.57905615	-0.05865639
	76.2000	1	2		1.57805136	-0.05908255
	76.3000	1	2		1.57705170	-0.05931673
	76.4000	1	2		1.57605880	-0.05965201
	76.5000	1	2		1.57505442	-0.05977383
	76.6000	1	2		1.57405322	-0.06036541
	76.7000	1	2		1.57305448	-0.06061760
	76.8000	1	2		1.57205882	-0.06097434
	76.9000	1	2		1.57105157	-0.06131746
	77.0000	1	2		1.57004730	-0.06161566
	77.1000	1	2		1.56905122	-0.06175598
	77.2000	1	2		1.56804982	-0.06210130
	77.3000	1	2		1.56705599	-0.06252289
	77.4000	1	2		1.56605428	-0.06263793
	77.5000	1	2		1.56505636	-0.06282322
	77.6000	1	2		1.56405629	-0.06320823
	77.7000	1	2		1.56305078	-0.06359917
	77.8000	1	2		1.56205215	-0.06383429
	77.9000	1	2		1.56105228	-0.06421471
	78.0000	1	2		1.56005098	-0.06453857
	78.1000	1	2		1.55905377	-0.06465846
	78.2000	1	2		1.55805093	-0.06516786
	78.3000	1	2		1.55705311	-0.06558319
	78.4000	1	2		1.55604976	-0.06591512
	78.5000	1	2		1.55505358	-0.06618808
	78.6000	1	2		1.55404921	-0.06659399
	78.7000	1	2		1.55305282	-0.06690917
	78.8000	1	2		1.55204968	-0.06717516
	78.9000	1	2		1.55105923	-0.06751933
	79.0000	1	2		1.55005219	-0.06794348
	79.1000	1	2		1.54905735	-0.06823875
	79.2000	1	2		1.54806055	-0.06846370
	79.3000	1	2		1.54705802	-0.06879416
	79.4000	1	2		1.54605580	-0.06917323
	79.5000	1	2		1.54507099	-0.06957996
	79.6000	1	2		1.54406159	-0.06983242
	79.7000	1	2		1.54306623	-0.07012935
	79.8000	1	2		1.54206370	-0.07037123
	79.9000	1	2		1.54106721	-0.07076342
	80.0000	1	2		1.54006499	-0.07095588
	80.1000	1	2		1.53906338	-0.07151534
	80.2000	1	2		1.53806402	-0.07184658
	80.3000	1	2		1.53706969	-0.07210612
	80.4000	1	2		1.53606285	-0.07239077
	80.5000	1	2		1.53506872	-0.07284507
	80.6000	1	2		1.53408012	-0.07319643
	80.7000	1	2		1.53306438	-0.07347788
	80.8000	1	2		1.53207066	-0.07382908
	80.9000	1	2		1.53107243	-0.07426404
	81.0000	1	2		1.53007072	-0.07469970
	81.1000	1	2		1.52907197	-0.07491087
	81.2000	1	2		1.52806832	-0.07543403
	81.3000	1	2		1.52707019	-0.07576444
	81.4000	1	2		1.52606295	-0.07614171
	81.5000	1	2		1.52506636	-0.07643153
	81.6000	1	2		1.52406526	-0.07699389
	81.7000	1	2		1.52306775	-0.07729550
	81.8000	1	2		1.52206153	-0.07753159
	81.9000	1	2		1.52107201	-0.07794911
	82.0000	1	2		1.52006568	-0.07836429
	82.1000	1	2		1.51907309	-0.07859774
	82.2000	1	2		1.51806872	-0.07897133
	82.3000	1	2		1.51707530	-0.07930076
	82.4000	1	2		1.51607246	-0.07958871
	82.5000	1	2		1.51507669	-0.07989852
	82.6000	1	2		1.51407682	-0.08035645
	82.7000	1	2		1.51308023	-0.08060419
	82.8000	1	2		1.51207350	-0.08101123
	82.9000	1	2		1.51107947	-0.08130746
	83.0000	1	2		1.51006987	-0.08189462
	83.1000	1	2		1.50908466	-0.08211613
	83.2000	1	2		1.50806614	-0.08254786
	83.3000	1	2		1.50706925	-0.08296631
	83.4000	1	2		1.50607552	-0.08331934
	83.5000	1	2		1.50507832	-0.08376675
	83.6000	1	2		1.50407077	-0.08403590
	83.7000	1	2		1.50306660	-0.08463289
	83.8000	1	2		1.50207237	-0.08490785
	83.9000	1	2		1.50107639	-0.08536807
	84.0000	1	2		1.50006925	-0.08569006
	84.1000	1	2		1.49907368	-0.08609749
	84.2000	1	2		1.49807166	-0.08653546
	84.3000	1	2		1.49707579	-0.08694212
	84.4000	1	2		1.49606681	-0.08730535
	84.5000	1	2		1.49507964	-0.08785253
	84.6000	1	2		1.49407291	-0.08806669
	84.7000	1	2		1.49307775	-0.08855266
	84.8000	1	2		1.49207440	-0.08897888
	84.9000	1	2		1.49107935	-0.08932096
	85.0000	1	2		1.49007559	-0.08966323
	85.1000	1	2		1.48907757	-0.09009419
	85.2000	1	2		1.48808087	-0.09031950
	85.3000	1	2		1.48707004	-0.09065710
	85.4000	1	2		1.48607858	-0.09111689
	85.5000	1	2		1.48508106	-0.09143393
	85.6000	1	2		1.48408191	-0.09187566
	85.7000	1	2		1.48307938	-0.09219162
	85.8000	1	2		1.48207808	-0.09274519
	85.9000	1	2		1.48108149	-0.09316280
	86.0000	1	2		1.48007978	-0.09362209
	86.1000	1	2		1.47907448	-0.09397982
	86.2000	1	2		1.47807052	-0.09445177
	86.3000	1	2		1.47707311	-0.09497119
	86.4000	1	2		1.47607518	-0.09529239
	86.5000	1	2		1.47507235	-0.09568313
	86.6000	1	2		1.47407883	-0.09610636
	86.7000	1	2		1.47307671	-0.09652911
	86.8000	1	2		1.47208043	-0.09703626
	86.9000	1	2		1.47107144	-0.09750317
	87.0000	1	2		1.47007608	-0.09778486
	87.1000	1	2		1.46908267	-0.09835521
	87.2000	1	2		1.46806979	-0.09867430
	87.3000	1	2		1.46707135	-0.09922172
	87.4000	1	2		1.46608235	-0.09954213
	87.5000	1	2		1.46507920	-0.10022470
	87.6000	1	2		1.46407144	-0.10056695
	87.7000	1	2		1.46307424	-0.10088403
	87.8000	1	2		1.46207775	-0.10134013
	87.9000	1	2		1.46107686	-0.10164734
	88.0000	1	2		1.46007043	-0.10197507
	88.1000	1	2		1.45907805	-0.10238242
	88.2000	1	2		1.45807193	-0.10281660
	88.3000	1	2		1.45707708	-0.10328980
	88.4000	1	2		1.45607086	-0.10381407
	88.5000	1	2		1.45507335	-0.10426101
	88.6000	1	2		1.45407379	-0.10476740
	88.7000	1	2		1.45308273	-0.10515241
	88.8000	1	2		1.45207559	-0.10561832
	88.9000	1	2		1.45107859	-0.10616464
	89.0000	1	2		1.45007319	-0.10654321
	89.1000	1	2		1.44908090	-0.10698237
	89.2000	1	2		1.44807284	-0.10749928
	89.3000	1	2		1.44707932	-0.10802699
	89.4000	1	2		1.44607556	-0.10846321
	89.5000	1	2		1.44508112	-0.10897227
	89.6000	1	2		1.44407706	-0.10955758
	89.7000	1	2		1.44307329	-0.11001155
	89.8000	1	2		1.44207752	-0.11031192
	89.9000	1	2		1.44107930	-0.11093068
	90.0000	1	2		1.44007738	-0.11141112
	90.1000	1	2		1.43907905	-0.11196844
	90.2000	1	2		1.43807385	-0.11226076
	90.3000	1	2		1.43708228	-0.11289352
	90.4000	1	2		1.43608211	-0.11320600
	90.5000	1	2		1.43508091	-0.11369136
	90.6000	1	2		1.43407940	-0.11403410
	90.7000	1	2		1.43308425	-0.11442957
	90.8000	1	2		1.43208346	-0.11486894
	90.9000	1	2		1.43108277	-0.11514339
	91.0000	1	2		1.43007849	-0.11594417
	91.1000	1	2		1.42908436	-0.11639464
	91.2000	1	2		1.42807825	-0.11679185
	91.3000	1	2		1.42708176	-0.11739444
	91.4000	1	2		1.42607759	-0.11794916
	91.5000	1	2		1.42507526	-0.11826607
	91.6000	1	2		1.42407673	-0.11893149
	91.7000	1	2		1.42307614	-0.11953506
	91.8000	1	2		1.42207330	-0.12003616
	91.9000	1	2		1.42107948	-0.12043609
	92.0000	1	2		1.42007275	-0.12121093
	92.0010	1	2		1.42006281	-0.12121078
