# Supplementary material for: Hyaluronic Acid Enhances the Mechanical Properties of Tissue-Engineered Cartilage Constructs
Source: PLoS One. 2014 Dec 1;9(12):e113216. doi: 10.1371/journal.pone.0113216 (PMC4249877; doi:10.1371/journal.pone.0113216)
Supplement: Dataset S1 — Raw data from hydrogel constructs. Data on wet weight, dry weight, compressive modulus, DNA content, and GAG content are provided in a spreadsheet for all analysed hydrogel constructs. Additionally, raw data from mechanical compression tests (time, displacement, and load) are provided. (ZIP) [file pone.0113216.s004.zip › Data/Mechanical testing/Microtester/Day 1/G4 P1 M2 ramp.csv]

G4 P1 M2 10Dec2013
Notes	Time	Sequence	Block	Cycle	5800:Extension mm	5800:5N_Load_Cell N
Test Started : 12/10/2013 11:42:54 AM	4.0020	1	2		2.30011827	-0.00034608
	4.1000	1	2		2.29892519	-0.00039383
	4.2000	1	2		2.29795585	-0.00050982
	4.3000	1	2		2.29696295	-0.00050095
	4.4000	1	2		2.29596452	-0.00057653
	4.5000	1	2		2.29495973	-0.00054716
	4.6000	1	2		2.29396478	-0.00047477
	4.7000	1	2		2.29296655	-0.00034984
	4.8000	1	2		2.29195910	-0.00041679
	4.9000	1	2		2.29096825	-0.00049306
	5.0000	1	2		2.28996941	-0.00051986
	5.1000	1	2		2.28897486	-0.00049914
	5.2000	1	2		2.28796516	-0.00045530
	5.3000	1	2		2.28696366	-0.00055116
	5.4000	1	2		2.28596911	-0.00047163
	5.5000	1	2		2.28498011	-0.00048882
	5.6000	1	2		2.28397122	-0.00031609
	5.7000	1	2		2.28297566	-0.00048104
	5.8000	1	2		2.28197354	-0.00044040
	5.9000	1	2		2.28097285	-0.00052739
	6.0000	1	2		2.27995946	-0.00053033
	6.1000	1	2		2.27896820	-0.00042101
	6.2000	1	2		2.27796546	-0.00038432
	6.3000	1	2		2.27696969	-0.00056143
	6.4000	1	2		2.27596470	-0.00059600
	6.5000	1	2		2.27496667	-0.00053164
	6.6000	1	2		2.27396312	-0.00026974
	6.6060	1	2		2.27390206	-0.00007743
	6.7000	1	2		2.27297063	-0.00034076
	6.8000	1	2		2.27197035	-0.00046406
	6.9000	1	2		2.27097007	-0.00046961
	7.0000	1	2		2.26996488	-0.00056222
	7.1000	1	2		2.26896665	-0.00046672
	7.2000	1	2		2.26797784	-0.00044926
	7.3000	1	2		2.26696650	-0.00047342
	7.4000	1	2		2.26596684	-0.00049766
	7.5000	1	2		2.26497414	-0.00039847
	7.6000	1	2		2.26397899	-0.00054361
	7.7000	1	2		2.26297891	-0.00053150
	7.8000	1	2		2.26198109	-0.00051300
	7.9000	1	2		2.26098737	-0.00043595
	8.0000	1	2		2.25998320	-0.00044533
	8.1000	1	2		2.25897473	-0.00037778
	8.2000	1	2		2.25798265	-0.00050270
	8.3000	1	2		2.25697315	-0.00050663
	8.4000	1	2		2.25596939	-0.00054507
	8.5000	1	2		2.25496911	-0.00046500
	8.6000	1	2		2.25397519	-0.00051799
	8.7000	1	2		2.25297696	-0.00049367
	8.8000	1	2		2.25197729	-0.00047118
	8.9000	1	2		2.25098337	-0.00041107
	9.0000	1	2		2.24996854	-0.00047567
	9.1000	1	2		2.24897687	-0.00053016
	9.2000	1	2		2.24797782	-0.00039651
	9.3000	1	2		2.24698267	-0.00045845
	9.4000	1	2		2.24597522	-0.00048748
	9.5000	1	2		2.24497822	-0.00053105
	9.6000	1	2		2.24397261	-0.00045670
	9.7000	1	2		2.24297746	-0.00062565
	9.8000	1	2		2.24196714	-0.00048547
	9.9000	1	2		2.24097219	-0.00042688
	10.0000	1	2		2.23997171	-0.00046632
	10.1000	1	2		2.23897717	-0.00055523
	10.2000	1	2		2.23797709	-0.00048896
	10.3000	1	2		2.23697026	-0.00045540
	10.4000	1	2		2.23597101	-0.00061989
	10.5000	1	2		2.23497032	-0.00057012
	10.6000	1	2		2.23396164	-0.00057905
	10.7000	1	2		2.23297550	-0.00049534
	10.8000	1	2		2.23197502	-0.00060886
	10.9000	1	2		2.23097966	-0.00050762
	11.0000	1	2		2.22997200	-0.00043543
	11.1000	1	2		2.22897746	-0.00039204
	11.2000	1	2		2.22796735	-0.00049290
	11.3000	1	2		2.22697199	-0.00045021
	11.4000	1	2		2.22596802	-0.00048621
	11.5000	1	2		2.22497348	-0.00050082
	11.6000	1	2		2.22396522	-0.00045737
	11.7000	1	2		2.22297108	-0.00051999
	11.8000	1	2		2.22197613	-0.00059346
	11.9000	1	2		2.22097381	-0.00055240
	12.0000	1	2		2.21997292	-0.00052495
	12.1000	1	2		2.21897284	-0.00049619
	12.2000	1	2		2.21797728	-0.00062664
	12.3000	1	2		2.21698233	-0.00047402
	12.4000	1	2		2.21597488	-0.00049492
	12.5000	1	2		2.21497583	-0.00057339
	12.6000	1	2		2.21397391	-0.00050869
	12.7000	1	2		2.21298531	-0.00050962
	12.8000	1	2		2.21197930	-0.00053843
	12.9000	1	2		2.21097431	-0.00054028
	13.0000	1	2		2.20997403	-0.00058157
	13.1000	1	2		2.20897580	-0.00052101
	13.2000	1	2		2.20797368	-0.00066414
	13.3000	1	2		2.20698324	-0.00063351
	13.4000	1	2		2.20597456	-0.00050297
	13.5000	1	2		2.20497387	-0.00053573
	13.6000	1	2		2.20396929	-0.00061803
	13.7000	1	2		2.20297782	-0.00064323
	13.8000	1	2		2.20197755	-0.00057265
	13.9000	1	2		2.20098383	-0.00046945
	14.0000	1	2		2.19997556	-0.00068945
	14.1000	1	2		2.19898020	-0.00059114
	14.2000	1	2		2.19797787	-0.00056264
	14.3000	1	2		2.19698804	-0.00052123
	14.4000	1	2		2.19598285	-0.00054316
	14.5000	1	2		2.19498605	-0.00065283
	14.6000	1	2		2.19397758	-0.00063372
	14.7000	1	2		2.19297894	-0.00054057
	14.8000	1	2		2.19197743	-0.00055852
	14.9000	1	2		2.19097654	-0.00058931
	15.0000	1	2		2.18996786	-0.00054528
	15.1000	1	2		2.18897844	-0.00076475
	15.2000	1	2		2.18797837	-0.00060405
	15.3000	1	2		2.18697441	-0.00050276
	15.4000	1	2		2.18598232	-0.00064351
	15.5000	1	2		2.18498205	-0.00061122
	15.6000	1	2		2.18397644	-0.00050466
	15.7000	1	2		2.18299112	-0.00063384
	15.8000	1	2		2.18198285	-0.00058990
	15.9000	1	2		2.18098975	-0.00064775
	16.0000	1	2		2.17998557	-0.00067646
	16.1000	1	2		2.17898304	-0.00058128
	16.2000	1	2		2.17798891	-0.00060274
	16.3000	1	2		2.17698085	-0.00060840
	16.4000	1	2		2.17596951	-0.00055724
	16.5000	1	2		2.17497333	-0.00068411
	16.6000	1	2		2.17397653	-0.00068936
	16.7000	1	2		2.17297994	-0.00063397
	16.8000	1	2		2.17197475	-0.00069605
	16.9000	1	2		2.17097877	-0.00064705
	17.0000	1	2		2.16997358	-0.00063898
	17.1000	1	2		2.16898170	-0.00070097
	17.2000	1	2		2.16798695	-0.00051520
	17.3000	1	2		2.16699446	-0.00071344
	17.4000	1	2		2.16598845	-0.00065823
	17.5000	1	2		2.16499104	-0.00079731
	17.6000	1	2		2.16398851	-0.00067108
	17.7000	1	2		2.16299622	-0.00075856
	17.8000	1	2		2.16198734	-0.00068047
	17.9000	1	2		2.16097989	-0.00059866
	18.0000	1	2		2.15998330	-0.00066944
	18.1000	1	2		2.15899122	-0.00050776
	18.2000	1	2		2.15798582	-0.00063120
	18.3000	1	2		2.15698943	-0.00057776
	18.4000	1	2		2.15598956	-0.00075294
	18.5000	1	2		2.15498744	-0.00067775
	18.6000	1	2		2.15399085	-0.00073669
	18.7000	1	2		2.15299160	-0.00061322
	18.8000	1	2		2.15199112	-0.00062766
	18.9000	1	2		2.15098367	-0.00058335
	19.0000	1	2		2.14998155	-0.00059039
	19.1000	1	2		2.14898926	-0.00056265
	19.2000	1	2		2.14798325	-0.00064588
	19.3000	1	2		2.14699014	-0.00060507
	19.4000	1	2		2.14599191	-0.00075699
	19.5000	1	2		2.14499368	-0.00057140
	19.6000	1	2		2.14398398	-0.00074357
	19.7000	1	2		2.14298206	-0.00061621
	19.8000	1	2		2.14198834	-0.00056177
	19.9000	1	2		2.14098724	-0.00069793
	20.0000	1	2		2.13998656	-0.00059285
	20.1000	1	2		2.13898300	-0.00061608
	20.2000	1	2		2.13799051	-0.00056775
	20.3000	1	2		2.13698224	-0.00064232
	20.4000	1	2		2.13598422	-0.00061512
	20.5000	1	2		2.13497677	-0.00063826
	20.6000	1	2		2.13398940	-0.00086560
	20.7000	1	2		2.13298277	-0.00056445
	20.8000	1	2		2.13198864	-0.00059637
	20.9000	1	2		2.13099143	-0.00063501
	21.0000	1	2		2.12998952	-0.00072573
	21.1000	1	2		2.12899866	-0.00054772
	21.2000	1	2		2.12798773	-0.00077201
	21.3000	1	2		2.12698520	-0.00075141
	21.4000	1	2		2.12599332	-0.00069898
	21.5000	1	2		2.12499059	-0.00058048
	21.6000	1	2		2.12399379	-0.00061223
	21.7000	1	2		2.12298614	-0.00062153
	21.8000	1	2		2.12198770	-0.00077426
	21.9000	1	2		2.12099214	-0.00069135
	22.0000	1	2		2.11999022	-0.00077563
	22.1000	1	2		2.11899056	-0.00067624
	22.2000	1	2		2.11799049	-0.00076675
	22.3000	1	2		2.11699533	-0.00073425
	22.4000	1	2		2.11599116	-0.00077150
	22.5000	1	2		2.11499723	-0.00072483
	22.6000	1	2		2.11399839	-0.00066843
	22.7000	1	2		2.11299729	-0.00069548
	22.8000	1	2		2.11199148	-0.00061615
	22.9000	1	2		2.11099325	-0.00071133
	23.0000	1	2		2.10999175	-0.00079862
	23.1000	1	2		2.10898881	-0.00079558
	23.2000	1	2		2.10798238	-0.00057028
	23.3000	1	2		2.10698415	-0.00064637
	23.4000	1	2		2.10597404	-0.00069790
	23.5000	1	2		2.10498196	-0.00071052
	23.6000	1	2		2.10398025	-0.00072149
	23.7000	1	2		2.10298530	-0.00072228
	23.8000	1	2		2.10198543	-0.00079145
	23.9000	1	2		2.10099662	-0.00073902
	24.0000	1	2		2.09999000	-0.00065703
	24.1000	1	2		2.09898705	-0.00076185
	24.2000	1	2		2.09799190	-0.00072620
	24.3000	1	2		2.09699408	-0.00072124
	24.4000	1	2		2.09598827	-0.00075989
	24.5000	1	2		2.09499557	-0.00071377
	24.6000	1	2		2.09399181	-0.00051548
	24.7000	1	2		2.09299153	-0.00047037
	24.8000	1	2		2.09199064	-0.00043792
	24.9000	1	2		2.09099221	-0.00071212
	25.0000	1	2		2.08998025	-0.00077231
	25.1000	1	2		2.08898878	-0.00078920
	25.2000	1	2		2.08798851	-0.00091137
	25.3000	1	2		2.08699192	-0.00076638
	25.4000	1	2		2.08598467	-0.00076090
	25.5000	1	2		2.08499095	-0.00075745
	25.6000	1	2		2.08399088	-0.00081343
	25.7000	1	2		2.08299572	-0.00060065
	25.8000	1	2		2.08199934	-0.00074061
	25.9000	1	2		2.08100091	-0.00070709
	26.0000	1	2		2.07998915	-0.00056515
	26.1000	1	2		2.07899174	-0.00074381
	26.2000	1	2		2.07799270	-0.00089583
	26.3000	1	2		2.07699262	-0.00074857
	26.4000	1	2		2.07598722	-0.00067295
	26.5000	1	2		2.07498961	-0.00076978
	26.6000	1	2		2.07398995	-0.00082581
	26.7000	1	2		2.07298823	-0.00067813
	26.8000	1	2		2.07198919	-0.00063826
	26.9000	1	2		2.07098809	-0.00090233
	27.0000	1	2		2.06998925	-0.00061083
	27.1000	1	2		2.06898774	-0.00076787
	27.2000	1	2		2.06799566	-0.00085871
	27.3000	1	2		2.06698800	-0.00074432
	27.4000	1	2		2.06599469	-0.00081222
	27.5000	1	2		2.06498970	-0.00080318
	27.6000	1	2		2.06399455	-0.00088515
	27.7000	1	2		2.06299324	-0.00066128
	27.8000	1	2		2.06199010	-0.00087634
	27.9000	1	2		2.06098920	-0.00086465
	28.0000	1	2		2.05998667	-0.00076955
	28.1000	1	2		2.05898353	-0.00084273
	28.2000	1	2		2.05799022	-0.00086868
	28.3000	1	2		2.05698789	-0.00080385
	28.4000	1	2		2.05599109	-0.00073388
	28.5000	1	2		2.05498528	-0.00088793
	28.6000	1	2		2.05398685	-0.00085600
	28.7000	1	2		2.05299538	-0.00075374
	28.8000	1	2		2.05199797	-0.00081578
	28.9000	1	2		2.05099524	-0.00084287
	29.0000	1	2		2.05000029	-0.00087140
	29.1000	1	2		2.04899325	-0.00069618
	29.2000	1	2		2.04799461	-0.00084505
	29.3000	1	2		2.04699536	-0.00092849
	29.4000	1	2		2.04599467	-0.00073555
	29.5000	1	2		2.04499070	-0.00086657
	29.6000	1	2		2.04398366	-0.00081901
	29.7000	1	2		2.04298810	-0.00068243
	29.8000	1	2		2.04199212	-0.00074819
	29.9000	1	2		2.04098918	-0.00075827
	30.0000	1	2		2.03998829	-0.00075769
	30.1000	1	2		2.03899416	-0.00087206
	30.2000	1	2		2.03798896	-0.00087188
	30.3000	1	2		2.03699770	-0.00077445
	30.4000	1	2		2.03599456	-0.00098938
	30.5000	1	2		2.03499899	-0.00083647
	30.6000	1	2		2.03399646	-0.00095516
	30.7000	1	2		2.03299762	-0.00074288
	30.8000	1	2		2.03199181	-0.00082225
	30.9000	1	2		2.03099317	-0.00075719
	31.0000	1	2		2.02998920	-0.00080620
	31.1000	1	2		2.02899548	-0.00089842
	31.2000	1	2		2.02799274	-0.00087402
	31.3000	1	2		2.02699574	-0.00086465
	31.4000	1	2		2.02598707	-0.00080241
	31.5000	1	2		2.02499273	-0.00083162
	31.6000	1	2		2.02398323	-0.00089365
	31.7000	1	2		2.02299258	-0.00090347
	31.8000	1	2		2.02198001	-0.00083803
	31.9000	1	2		2.02099613	-0.00099513
	32.0000	1	2		2.01999667	-0.00087898
	32.1000	1	2		2.01899065	-0.00094789
	32.2000	1	2		2.01799939	-0.00085605
	32.3000	1	2		2.01699645	-0.00093050
	32.4000	1	2		2.01599412	-0.00086623
	32.5000	1	2		2.01499569	-0.00082971
	32.6000	1	2		2.01399644	-0.00091466
	32.7000	1	2		2.01299616	-0.00091517
	32.8000	1	2		2.01198851	-0.00084647
	32.9000	1	2		2.01098966	-0.00093435
	33.0000	1	2		2.00999492	-0.00093337
	33.1000	1	2		2.00899812	-0.00075329
	33.2000	1	2		2.00799887	-0.00101377
	33.3000	1	2		2.00699203	-0.00083417
	33.4000	1	2		2.00600016	-0.00076741
	33.5000	1	2		2.00499558	-0.00078052
	33.6000	1	2		2.00399100	-0.00104024
	33.7000	1	2		2.00299728	-0.00083380
	33.8000	1	2		2.00199106	-0.00087793
	33.9000	1	2		2.00099897	-0.00085906
	34.0000	1	2		1.99999296	-0.00082560
	34.1000	1	2		1.99900190	-0.00088024
	34.2000	1	2		1.99799507	-0.00084528
	34.3000	1	2		1.99699950	-0.00104840
	34.4000	1	2		1.99599861	-0.00072561
	34.5000	1	2		1.99500243	-0.00077943
	34.6000	1	2		1.99400727	-0.00085337
	34.7000	1	2		1.99299655	-0.00087700
	34.8000	1	2		1.99199053	-0.00083460
	34.9000	1	2		1.99099989	-0.00098567
	35.0000	1	2		1.98999674	-0.00099271
	35.1000	1	2		1.98900097	-0.00086813
	35.2000	1	2		1.98798901	-0.00084299
	35.3000	1	2		1.98699877	-0.00096047
	35.4000	1	2		1.98599112	-0.00092768
	35.5000	1	2		1.98499986	-0.00082273
	35.6000	1	2		1.98399733	-0.00092835
	35.7000	1	2		1.98300463	-0.00089724
	35.8000	1	2		1.98200415	-0.00088050
	35.9000	1	2		1.98100858	-0.00073581
	36.0000	1	2		1.98000277	-0.00091132
	36.1000	1	2		1.97901131	-0.00095954
	36.2000	1	2		1.97799730	-0.00095251
	36.3000	1	2		1.97700686	-0.00090410
	36.4000	1	2		1.97600105	-0.00097881
	36.5000	1	2		1.97500446	-0.00086032
	36.6000	1	2		1.97399967	-0.00080160
	36.7000	1	2		1.97300513	-0.00090966
	36.8000	1	2		1.97199461	-0.00100905
	36.9000	1	2		1.97100273	-0.00094031
	37.0000	1	2		1.96999364	-0.00093207
	37.1000	1	2		1.96900484	-0.00101298
	37.2000	1	2		1.96799657	-0.00082429
	37.3000	1	2		1.96700387	-0.00094678
	37.4000	1	2		1.96600093	-0.00082938
	37.5000	1	2		1.96501561	-0.00101844
	37.6000	1	2		1.96400612	-0.00110185
	37.7000	1	2		1.96301280	-0.00107562
	37.8000	1	2		1.96200843	-0.00102052
	37.9000	1	2		1.96100999	-0.00102697
	38.0000	1	2		1.96000459	-0.00103577
	38.1000	1	2		1.95901313	-0.00087447
	38.2000	1	2		1.95801264	-0.00090378
	38.3000	1	2		1.95700479	-0.00099611
	38.4000	1	2		1.95599918	-0.00101397
	38.5000	1	2		1.95499460	-0.00100788
	38.6000	1	2		1.95400477	-0.00111880
	38.7000	1	2		1.95301044	-0.00103817
	38.8000	1	2		1.95200258	-0.00104849
	38.9000	1	2		1.95100517	-0.00099046
	39.0000	1	2		1.95001268	-0.00104751
	39.1000	1	2		1.94901506	-0.00110189
	39.2000	1	2		1.94801253	-0.00094808
	39.3000	1	2		1.94700754	-0.00098004
	39.4000	1	2		1.94601423	-0.00113524
	39.5000	1	2		1.94500658	-0.00100345
	39.6000	1	2		1.94399995	-0.00100946
	39.7000	1	2		1.94300582	-0.00104192
	39.8000	1	2		1.94199550	-0.00110183
	39.9000	1	2		1.94100239	-0.00090511
	40.0000	1	2		1.93999904	-0.00098943
	40.1000	1	2		1.93899671	-0.00116863
	40.2000	1	2		1.93800832	-0.00106921
	40.3000	1	2		1.93701194	-0.00095602
	40.4000	1	2		1.93601104	-0.00100418
	40.5000	1	2		1.93501118	-0.00110366
	40.6000	1	2		1.93400496	-0.00114024
	40.7000	1	2		1.93300529	-0.00099328
	40.8000	1	2		1.93200399	-0.00108727
	40.9000	1	2		1.93100740	-0.00110891
	41.0000	1	2		1.93000610	-0.00095243
	41.1000	1	2		1.92900562	-0.00103115
	41.2000	1	2		1.92799735	-0.00113445
	41.3000	1	2		1.92700035	-0.00103605
	41.4000	1	2		1.92599884	-0.00098558
	41.5000	1	2		1.92500737	-0.00112570
	41.6000	1	2		1.92400320	-0.00107399
	41.7000	1	2		1.92300211	-0.00100052
	41.8000	1	2		1.92199916	-0.00109070
	41.9000	1	2		1.92100462	-0.00113917
	42.0000	1	2		1.92000640	-0.00109718
	42.1000	1	2		1.91900140	-0.00110701
	42.2000	1	2		1.91800256	-0.00113239
	42.3000	1	2		1.91700884	-0.00108447
	42.4000	1	2		1.91600877	-0.00115812
	42.5000	1	2		1.91500706	-0.00112481
	42.6000	1	2		1.91400227	-0.00124115
	42.7000	1	2		1.91300179	-0.00114294
	42.8000	1	2		1.91200335	-0.00120444
	42.9000	1	2		1.91100328	-0.00120065
	43.0000	1	2		1.91000177	-0.00121745
	43.1000	1	2		1.90900744	-0.00119210
	43.2000	1	2		1.90800245	-0.00130819
	43.3000	1	2		1.90700463	-0.00130651
	43.4000	1	2		1.90600476	-0.00130537
	43.5000	1	2		1.90500551	-0.00128000
	43.6000	1	2		1.90399929	-0.00141135
	43.7000	1	2		1.90299983	-0.00141871
	43.8000	1	2		1.90200242	-0.00129949
	43.9000	1	2		1.90100419	-0.00143770
	44.0000	1	2		1.90000822	-0.00133074
	44.1000	1	2		1.89900651	-0.00140305
	44.2000	1	2		1.89800746	-0.00154138
	44.3000	1	2		1.89701415	-0.00151881
	44.4000	1	2		1.89600465	-0.00152785
	44.5000	1	2		1.89500171	-0.00160334
	44.6000	1	2		1.89400286	-0.00146206
	44.7000	1	2		1.89301017	-0.00143762
	44.8000	1	2		1.89200518	-0.00137154
	44.9000	1	2		1.89099998	-0.00151197
	45.0000	1	2		1.89000093	-0.00161048
	45.1000	1	2		1.88900906	-0.00158116
	45.2000	1	2		1.88800284	-0.00163771
	45.3000	1	2		1.88699846	-0.00171178
	45.4000	1	2		1.88600228	-0.00167348
	45.5000	1	2		1.88500077	-0.00160139
	45.6000	1	2		1.88400664	-0.00169702
	45.7000	1	2		1.88300186	-0.00158318
	45.8000	1	2		1.88200568	-0.00168092
	45.9000	1	2		1.88101032	-0.00171997
	46.0000	1	2		1.88000512	-0.00184911
	46.1000	1	2		1.87900628	-0.00179659
	46.2000	1	2		1.87800436	-0.00165805
	46.3000	1	2		1.87700142	-0.00190261
	46.4000	1	2		1.87600278	-0.00175820
	46.5000	1	2		1.87500394	-0.00185494
	46.6000	1	2		1.87400571	-0.00179423
	46.7000	1	2		1.87300256	-0.00200029
	46.8000	1	2		1.87200311	-0.00188745
	46.9000	1	2		1.87100385	-0.00205856
	47.0000	1	2		1.87000726	-0.00204533
	47.1000	1	2		1.86900535	-0.00213375
	47.2000	1	2		1.86801121	-0.00207495
	47.3000	1	2		1.86701360	-0.00213110
	47.4000	1	2		1.86601271	-0.00214708
	47.5000	1	2		1.86500895	-0.00216796
	47.6000	1	2		1.86402137	-0.00220443
	47.7000	1	2		1.86301147	-0.00227167
	47.8000	1	2		1.86201426	-0.00252286
	47.9000	1	2		1.86101398	-0.00231663
	48.0000	1	2		1.86000981	-0.00237278
	48.1000	1	2		1.85901158	-0.00258860
	48.2000	1	2		1.85801377	-0.00246814
	48.3000	1	2		1.85701062	-0.00246394
	48.4000	1	2		1.85600706	-0.00257209
	48.5000	1	2		1.85500760	-0.00279615
	48.6000	1	2		1.85399831	-0.00263779
	48.7000	1	2		1.85300828	-0.00275077
	48.8000	1	2		1.85201353	-0.00271664
	48.9000	1	2		1.85101367	-0.00285022
	49.0000	1	2		1.85002035	-0.00284289
	49.1000	1	2		1.84901885	-0.00298653
	49.2000	1	2		1.84801550	-0.00290925
	49.3000	1	2		1.84701419	-0.00315293
	49.4000	1	2		1.84601904	-0.00316848
	49.5000	1	2		1.84501999	-0.00332380
	49.6000	1	2		1.84401357	-0.00322067
	49.7000	1	2		1.84301329	-0.00331184
	49.8000	1	2		1.84201342	-0.00341410
	49.9000	1	2		1.84101396	-0.00346333
	50.0000	1	2		1.84002106	-0.00353009
	50.1000	1	2		1.83900808	-0.00359972
	50.2000	1	2		1.83801641	-0.00363541
	50.3000	1	2		1.83701101	-0.00382592
	50.4000	1	2		1.83602097	-0.00379751
	50.5000	1	2		1.83501373	-0.00386113
	50.6000	1	2		1.83402185	-0.00399055
	50.7000	1	2		1.83301768	-0.00404695
	50.8000	1	2		1.83202314	-0.00413716
	50.9000	1	2		1.83101918	-0.00438578
	51.0000	1	2		1.83001951	-0.00427699
	51.1000	1	2		1.82902436	-0.00451904
	51.2000	1	2		1.82801629	-0.00443632
	51.3000	1	2		1.82701540	-0.00465168
	51.4000	1	2		1.82600795	-0.00468924
	51.5000	1	2		1.82500849	-0.00478712
	51.6000	1	2		1.82401600	-0.00495174
	51.7000	1	2		1.82301388	-0.00500741
	51.8000	1	2		1.82201217	-0.00527155
	51.9000	1	2		1.82102009	-0.00533379
	52.0000	1	2		1.82001428	-0.00550962
	52.1000	1	2		1.81901564	-0.00541830
	52.2000	1	2		1.81801659	-0.00563475
	52.3000	1	2		1.81702205	-0.00584847
	52.4000	1	2		1.81601521	-0.00591143
	52.5000	1	2		1.81501801	-0.00604834
	52.6000	1	2		1.81401835	-0.00622504
	52.7000	1	2		1.81301807	-0.00628370
	52.8000	1	2		1.81201738	-0.00634272
	52.9000	1	2		1.81101301	-0.00650201
	53.0000	1	2		1.81001068	-0.00660774
	53.1000	1	2		1.80901921	-0.00677373
	53.2000	1	2		1.80801053	-0.00684226
	53.3000	1	2		1.80701354	-0.00704229
	53.4000	1	2		1.80601797	-0.00705908
	53.5000	1	2		1.80501482	-0.00719606
	53.6000	1	2		1.80401393	-0.00745069
	53.7000	1	2		1.80301693	-0.00769527
	53.8000	1	2		1.80201112	-0.00766455
	53.9000	1	2		1.80102088	-0.00783676
	54.0000	1	2		1.80001569	-0.00805108
	54.1000	1	2		1.79901808	-0.00826277
	54.2000	1	2		1.79802231	-0.00827355
	54.3000	1	2		1.79702633	-0.00861545
	54.4000	1	2		1.79601355	-0.00857431
	54.5000	1	2		1.79501492	-0.00875998
	54.6000	1	2		1.79401341	-0.00908051
	54.7000	1	2		1.79301702	-0.00909489
	54.8000	1	2		1.79201080	-0.00928301
	54.9000	1	2		1.79101135	-0.00949810
	55.0000	1	2		1.79001209	-0.00968302
	55.1000	1	2		1.78901735	-0.00969033
	55.2000	1	2		1.78801195	-0.01003926
	55.3000	1	2		1.78700819	-0.01015134
	55.4000	1	2		1.78601467	-0.01021150
	55.5000	1	2		1.78501992	-0.01046585
	55.6000	1	2		1.78401780	-0.01081514
	55.7000	1	2		1.78302183	-0.01078515
	55.8000	1	2		1.78201520	-0.01092972
	55.9000	1	2		1.78102066	-0.01111289
	56.0000	1	2		1.78002202	-0.01118474
	56.1000	1	2		1.77901805	-0.01139649
	56.2000	1	2		1.77801347	-0.01166447
	56.3000	1	2		1.77701729	-0.01189013
	56.4000	1	2		1.77601579	-0.01192306
	56.5000	1	2		1.77501203	-0.01215479
	56.6000	1	2		1.77401851	-0.01234725
	56.7000	1	2		1.77301495	-0.01252381
	56.8000	1	2		1.77201857	-0.01267088
	56.9000	1	2		1.77102157	-0.01285200
	57.0000	1	2		1.77002232	-0.01306151
	57.1000	1	2		1.76902183	-0.01322242
	57.2000	1	2		1.76801643	-0.01340137
	57.3000	1	2		1.76702046	-0.01354324
	57.4000	1	2		1.76602346	-0.01385372
	57.5000	1	2		1.76502462	-0.01405099
	57.6000	1	2		1.76402290	-0.01427528
	57.7000	1	2		1.76302488	-0.01431759
	57.8000	1	2		1.76202358	-0.01447287
	57.9000	1	2		1.76101961	-0.01474584
	58.0000	1	2		1.76002302	-0.01498942
	58.1000	1	2		1.75901291	-0.01509476
	58.2000	1	2		1.75802021	-0.01516213
	58.3000	1	2		1.75702116	-0.01552245
	58.4000	1	2		1.75601740	-0.01567225
	58.5000	1	2		1.75502266	-0.01583757
	58.6000	1	2		1.75401398	-0.01612953
	58.7000	1	2		1.75302067	-0.01632235
	58.8000	1	2		1.75202264	-0.01634562
	58.9000	1	2		1.75102278	-0.01671390
	59.0000	1	2		1.75002332	-0.01666228
	59.1000	1	2		1.74902837	-0.01689434
	59.2000	1	2		1.74801887	-0.01737899
	59.3000	1	2		1.74702556	-0.01757282
	59.4000	1	2		1.74602958	-0.01757249
	59.5000	1	2		1.74502931	-0.01797821
	59.6000	1	2		1.74402247	-0.01847129
	59.7000	1	2		1.74302281	-0.01814256
	59.8000	1	2		1.74202007	-0.01832656
	59.9000	1	2		1.74102307	-0.01892646
	60.0000	1	2		1.74002239	-0.01892636
	60.1000	1	2		1.73902457	-0.01892397
	60.2000	1	2		1.73802367	-0.01939529
	60.3000	1	2		1.73702176	-0.01964799
	60.4000	1	2		1.73602312	-0.01966687
	60.5000	1	2		1.73502796	-0.01997646
	60.6000	1	2		1.73403137	-0.02036230
	60.7000	1	2		1.73302864	-0.02040662
	60.8000	1	2		1.73203410	-0.02050450
	60.9000	1	2		1.73102993	-0.02105702
	61.0000	1	2		1.73002862	-0.02115522
	61.1000	1	2		1.72903244	-0.02112073
	61.2000	1	2		1.72803012	-0.02152980
	61.3000	1	2		1.72702533	-0.02174775
	61.4000	1	2		1.72603182	-0.02190001
	61.5000	1	2		1.72503092	-0.02209233
	61.6000	1	2		1.72402696	-0.02256708
	61.7000	1	2		1.72302094	-0.02263822
	61.8000	1	2		1.72202743	-0.02274773
	61.9000	1	2		1.72102387	-0.02317374
	62.0000	1	2		1.72003220	-0.02333699
	62.1000	1	2		1.71902946	-0.02345325
	62.2000	1	2		1.71803799	-0.02367986
	62.3000	1	2		1.71703126	-0.02393203
	62.4000	1	2		1.71603785	-0.02432701
	62.5000	1	2		1.71503614	-0.02438433
	62.6000	1	2		1.71403453	-0.02475809
	62.7000	1	2		1.71303343	-0.02476656
	62.8000	1	2		1.71203612	-0.02512276
	62.9000	1	2		1.71103523	-0.02535992
	63.0000	1	2		1.71003075	-0.02550838
	63.1000	1	2		1.70902556	-0.02589775
	63.2000	1	2		1.70801913	-0.02586898
	63.3000	1	2		1.70702070	-0.02620580
	63.4000	1	2		1.70602852	-0.02649548
	63.5000	1	2		1.70502004	-0.02689851
	63.6000	1	2		1.70402079	-0.02691339
	63.7000	1	2		1.70303137	-0.02717906
	63.8000	1	2		1.70202659	-0.02753279
	63.9000	1	2		1.70103112	-0.02779321
	64.0000	1	2		1.70003433	-0.02785299
	64.1000	1	2		1.69902842	-0.02816800
	64.2000	1	2		1.69802875	-0.02852533
	64.3000	1	2		1.69703421	-0.02872082
	64.4000	1	2		1.69602973	-0.02892051
	64.5000	1	2		1.69503202	-0.02919384
	64.6000	1	2		1.69403051	-0.02948522
	64.7000	1	2		1.69302890	-0.02959153
	64.8000	1	2		1.69202391	-0.02986834
	64.9000	1	2		1.69102199	-0.03018592
	65.0000	1	2		1.69002305	-0.03033110
	65.1000	1	2		1.68902789	-0.03060525
	65.2000	1	2		1.68802485	-0.03087358
	65.3000	1	2		1.68702857	-0.03113031
	65.4000	1	2		1.68602706	-0.03132525
	65.5000	1	2		1.68496695	-0.03155990
	65.6000	1	2		1.68403890	-0.03194436
	65.7000	1	2		1.68303411	-0.03207278
	65.8000	1	2		1.68202769	-0.03223619
	65.9000	1	2		1.68103499	-0.03265665
	66.0000	1	2		1.68002601	-0.03284588
	66.1000	1	2		1.67902860	-0.03308488
	66.2000	1	2		1.67803129	-0.03330111
	66.3000	1	2		1.67703060	-0.03374755
	66.4000	1	2		1.67602285	-0.03376696
	66.5000	1	2		1.67502278	-0.03399177
	66.6000	1	2		1.67402362	-0.03435113
	66.7000	1	2		1.67303574	-0.03465010
	66.8000	1	2		1.67202604	-0.03479513
	66.9000	1	2		1.67102832	-0.03508975
	67.0000	1	2		1.67002518	-0.03527903
	67.1000	1	2		1.66903637	-0.03551243
	67.2000	1	2		1.66802350	-0.03579772
	67.3000	1	2		1.66702895	-0.03621713
	67.4000	1	2		1.66603277	-0.03645685
	67.5000	1	2		1.66503229	-0.03667895
	67.6000	1	2		1.66403437	-0.03710370
	67.7000	1	2		1.66303512	-0.03721391
	67.8000	1	2		1.66203556	-0.03753608
	67.9000	1	2		1.66104337	-0.03767434
	68.0000	1	2		1.66004238	-0.03809879
	68.1000	1	2		1.65904497	-0.03834433
	68.2000	1	2		1.65803701	-0.03871285
	68.3000	1	2		1.65704800	-0.03899630
	68.4000	1	2		1.65604260	-0.03912927
	68.5000	1	2		1.65504437	-0.03947217
	68.6000	1	2		1.65403958	-0.03960249
	68.7000	1	2		1.65304443	-0.03998531
	68.8000	1	2		1.65205009	-0.04031634
	68.9000	1	2		1.65104613	-0.04038915
	69.0000	1	2		1.65004103	-0.04067933
	69.1000	1	2		1.64904895	-0.04113581
	69.2000	1	2		1.64805021	-0.04141326
	69.3000	1	2		1.64704789	-0.04155616
	69.4000	1	2		1.64604617	-0.04201307
	69.5000	1	2		1.64504508	-0.04217450
	69.6000	1	2		1.64404377	-0.04237500
	69.7000	1	2		1.64304514	-0.04257048
	69.8000	1	2		1.64204076	-0.04308813
	69.9000	1	2		1.64104735	-0.04329010
	70.0000	1	2		1.64003713	-0.04363434
	70.1000	1	2		1.63904228	-0.04399739
	70.2000	1	2		1.63804549	-0.04421229
	70.3000	1	2		1.63704378	-0.04439416
	70.4000	1	2		1.63604155	-0.04480092
	70.5000	1	2		1.63504281	-0.04511389
	70.6000	1	2		1.63404366	-0.04526767
	70.7000	1	2		1.63304963	-0.04546193
	70.8000	1	2		1.63204454	-0.04578114
	70.9000	1	2		1.63105522	-0.04609535
	71.0000	1	2		1.63005044	-0.04637915
	71.1000	1	2		1.62905498	-0.04662808
	71.2000	1	2		1.62804927	-0.04695047
	71.3000	1	2		1.62704940	-0.04734552
	71.4000	1	2		1.62604236	-0.04761268
	71.5000	1	2		1.62505489	-0.04790910
	71.6000	1	2		1.62404744	-0.04830749
	71.7000	1	2		1.62304808	-0.04846054
	71.8000	1	2		1.62204811	-0.04885658
	71.9000	1	2		1.62104589	-0.04905265
	72.0000	1	2		1.62004735	-0.04948177
	72.1000	1	2		1.61905179	-0.04960918
	72.2000	1	2		1.61804608	-0.04988884
	72.3000	1	2		1.61705175	-0.05036587
	72.4000	1	2		1.61604932	-0.05067497
	72.5000	1	2		1.61505027	-0.05081302
	72.6000	1	2		1.61405614	-0.05104007
	72.7000	1	2		1.61305279	-0.05161884
	72.8000	1	2		1.61205118	-0.05172791
	72.9000	1	2		1.61104516	-0.05209377
	73.0000	1	2		1.61004550	-0.05240690
	73.1000	1	2		1.60904686	-0.05277902
	73.2000	1	2		1.60805140	-0.05296461
	73.3000	1	2		1.60705112	-0.05336436
	73.4000	1	2		1.60604090	-0.05371812
	73.5000	1	2		1.60504800	-0.05392838
	73.6000	1	2		1.60404947	-0.05420523
	73.7000	1	2		1.60304909	-0.05462507
	73.8000	1	2		1.60204871	-0.05485359
	73.9000	1	2		1.60105826	-0.05514720
	74.0000	1	2		1.60005266	-0.05545329
	74.1000	1	2		1.59905627	-0.05589480
	74.2000	1	2		1.59805303	-0.05609112
	74.3000	1	2		1.59705920	-0.05644672
	74.4000	1	2		1.59604827	-0.05673350
	74.5000	1	2		1.59504973	-0.05704807
	74.6000	1	2		1.59404556	-0.05737732
	74.7000	1	2		1.59305164	-0.05772662
	74.8000	1	2		1.59205085	-0.05813885
	74.9000	1	2		1.59104166	-0.05842761
	75.0000	1	2		1.59004384	-0.05864144
	75.1000	1	2		1.58905001	-0.05903265
	75.2000	1	2		1.58804840	-0.05941044
	75.3000	1	2		1.58705438	-0.05969689
	75.4000	1	2		1.58605779	-0.05996350
	75.5000	1	2		1.58505116	-0.06026912
	75.6000	1	2		1.58405262	-0.06067649
	75.7000	1	2		1.58305613	-0.06111894
	75.8000	1	2		1.58205452	-0.06138251
	75.9000	1	2		1.58105722	-0.06167388
	76.0000	1	2		1.58005397	-0.06198959
	76.1000	1	2		1.57904980	-0.06233236
	76.2000	1	2		1.57804891	-0.06256148
	76.3000	1	2		1.57705232	-0.06300545
	76.4000	1	2		1.57605327	-0.06340439
	76.5000	1	2		1.57505524	-0.06352398
	76.6000	1	2		1.57405507	-0.06411843
	76.7000	1	2		1.57305602	-0.06446496
	76.8000	1	2		1.57205380	-0.06469510
	76.9000	1	2		1.57105608	-0.06498256
	77.0000	1	2		1.57005396	-0.06536837
	77.1000	1	2		1.56905696	-0.06573267
	77.2000	1	2		1.56805525	-0.06604164
	77.3000	1	2		1.56705753	-0.06642662
	77.4000	1	2		1.56605981	-0.06685826
	77.5000	1	2		1.56506415	-0.06719503
	77.6000	1	2		1.56405741	-0.06744565
	77.7000	1	2		1.56305478	-0.06794244
	77.8000	1	2		1.56205174	-0.06815922
	77.9000	1	2		1.56106385	-0.06855504
	78.0000	1	2		1.56006235	-0.06892023
	78.1000	1	2		1.55906299	-0.06932759
	78.2000	1	2		1.55805800	-0.06972246
	78.3000	1	2		1.55706817	-0.06996188
	78.4000	1	2		1.55605939	-0.07031384
	78.5000	1	2		1.55506250	-0.07069569
	78.6000	1	2		1.55406171	-0.07103340
	78.7000	1	2		1.55306522	-0.07144950
	78.8000	1	2		1.55206310	-0.07167423
	78.9000	1	2		1.55105913	-0.07215722
	79.0000	1	2		1.55006531	-0.07244968
	79.1000	1	2		1.54906257	-0.07288884
	79.2000	1	2		1.54807049	-0.07337453
	79.3000	1	2		1.54706509	-0.07360828
	79.4000	1	2		1.54606952	-0.07394585
	79.5000	1	2		1.54506730	-0.07432524
	79.6000	1	2		1.54406887	-0.07483144
	79.7000	1	2		1.54306562	-0.07502731
	79.8000	1	2		1.54206893	-0.07542711
	79.9000	1	2		1.54106885	-0.07589383
	80.0000	1	2		1.54007062	-0.07621047
	80.1000	1	2		1.53906481	-0.07647895
	80.2000	1	2		1.53806577	-0.07704460
	80.3000	1	2		1.53706119	-0.07748402
	80.4000	1	2		1.53606480	-0.07769185
	80.5000	1	2		1.53506176	-0.07823109
	80.6000	1	2		1.53406886	-0.07844902
	80.7000	1	2		1.53306848	-0.07860571
	80.8000	1	2		1.53206861	-0.07943614
	80.9000	1	2		1.53106802	-0.07987119
	81.0000	1	2		1.53007276	-0.07994495
	81.1000	1	2		1.52906808	-0.08051271
	81.2000	1	2		1.52806811	-0.08105136
	81.3000	1	2		1.52706312	-0.08114366
	81.4000	1	2		1.52606161	-0.08158211
	81.5000	1	2		1.52507025	-0.08202556
	81.6000	1	2		1.52405973	-0.08255048
	81.7000	1	2		1.52306385	-0.08268964
	81.8000	1	2		1.52206409	-0.08319577
	81.9000	1	2		1.52106883	-0.08358598
	82.0000	1	2		1.52006435	-0.08394713
	82.1000	1	2		1.51906049	-0.08429416
	82.2000	1	2		1.51806431	-0.08476958
	82.3000	1	2		1.51707295	-0.08531006
	82.4000	1	2		1.51607441	-0.08550944
	82.5000	1	2		1.51507577	-0.08599184
	82.6000	1	2		1.51407457	-0.08648634
	82.7000	1	2		1.51307327	-0.08681123
	82.8000	1	2		1.51207473	-0.08711754
	82.9000	1	2		1.51107056	-0.08757453
	83.0000	1	2		1.51007530	-0.08811959
	83.1000	1	2		1.50907206	-0.08847562
	83.2000	1	2		1.50807362	-0.08890472
	83.3000	1	2		1.50706423	-0.08933177
	83.4000	1	2		1.50606610	-0.08979279
	83.5000	1	2		1.50506756	-0.09020088
	83.6000	1	2		1.50407138	-0.09056392
	83.7000	1	2		1.50306875	-0.09093584
	83.8000	1	2		1.50207851	-0.09144795
	83.9000	1	2		1.50107567	-0.09175997
	84.0000	1	2		1.50008083	-0.09233458
	84.1000	1	2		1.49907799	-0.09263939
	84.2000	1	2		1.49807689	-0.09310357
	84.3000	1	2		1.49707733	-0.09352004
	84.4000	1	2		1.49608289	-0.09393156
	84.5000	1	2		1.49506550	-0.09426494
	84.6000	1	2		1.49406881	-0.09483433
	84.7000	1	2		1.49306515	-0.09531918
	84.8000	1	2		1.49206416	-0.09560819
	84.9000	1	2		1.49106357	-0.09623514
	85.0000	1	2		1.49007159	-0.09668187
	85.1000	1	2		1.48906455	-0.09711699
	85.2000	1	2		1.48807473	-0.09737997
	85.3000	1	2		1.48706922	-0.09790194
	85.4000	1	2		1.48606874	-0.09828424
	85.5000	1	2		1.48506908	-0.09859727
	85.6000	1	2		1.48407034	-0.09924441
	85.7000	1	2		1.48307395	-0.09967640
	85.8000	1	2		1.48207521	-0.10016374
	85.9000	1	2		1.48107176	-0.10059413
	86.0000	1	2		1.48006953	-0.10117477
	86.1000	1	2		1.47907213	-0.10149560
	86.2000	1	2		1.47806775	-0.10192708
	86.3000	1	2		1.47706891	-0.10239036
	86.4000	1	2		1.47608031	-0.10302431
	86.5000	1	2		1.47507050	-0.10331850
	86.6000	1	2		1.47406838	-0.10370057
	86.7000	1	2		1.47307261	-0.10426113
	86.8000	1	2		1.47206905	-0.10463215
	86.9000	1	2		1.47107707	-0.10514540
	87.0000	1	2		1.47007352	-0.10554952
	87.1000	1	2		1.46907396	-0.10614263
	87.2000	1	2		1.46807747	-0.10656600
	87.3000	1	2		1.46707832	-0.10700010
	87.4000	1	2		1.46606780	-0.10762375
	87.5000	1	2		1.46507992	-0.10795750
	87.6000	1	2		1.46407534	-0.10851271
	87.7000	1	2		1.46307301	-0.10903114
	87.8000	1	2		1.46207365	-0.10953775
	87.9000	1	2		1.46107676	-0.10995403
	88.0000	1	2		1.46006849	-0.11044936
	88.1000	1	2		1.45907190	-0.11105333
	88.2000	1	2		1.45806926	-0.11132521
	88.3000	1	2		1.45707001	-0.11184069
	88.4000	1	2		1.45606994	-0.11228855
	88.5000	1	2		1.45507284	-0.11282313
	88.6000	1	2		1.45407205	-0.11342395
	88.7000	1	2		1.45308027	-0.11373901
	88.8000	1	2		1.45206913	-0.11448080
	88.9000	1	2		1.45107634	-0.11491338
	89.0000	1	2		1.45008354	-0.11534810
	89.1000	1	2		1.44908223	-0.11586017
	89.2000	1	2		1.44807550	-0.11649543
	89.3000	1	2		1.44707666	-0.11677690
	89.4000	1	2		1.44606901	-0.11739037
	89.5000	1	2		1.44507621	-0.11796376
	89.6000	1	2		1.44408300	-0.11845261
	89.7000	1	2		1.44307452	-0.11883759
	89.8000	1	2		1.44207486	-0.11935952
	89.9000	1	2		1.44107837	-0.12002584
	90.0000	1	2		1.44007472	-0.12039728
	90.1000	1	2		1.43907413	-0.12102824
	90.2000	1	2		1.43808430	-0.12151780
	90.3000	1	2		1.43707081	-0.12199738
	90.4000	1	2		1.43606756	-0.12242313
	90.5000	1	2		1.43507589	-0.12304322
	90.6000	1	2		1.43407510	-0.12359494
	90.7000	1	2		1.43307584	-0.12425264
	90.8000	1	2		1.43207700	-0.12462231
	90.9000	1	2		1.43107427	-0.12517736
	91.0000	1	2		1.43007696	-0.12566847
	91.1000	1	2		1.42907822	-0.12614072
	91.2000	1	2		1.42807384	-0.12661243
	91.3000	1	2		1.42707500	-0.12733398
	91.4000	1	2		1.42607103	-0.12783961
	91.5000	1	2		1.42507700	-0.12837117
	91.6000	1	2		1.42407427	-0.12899093
	91.7000	1	2		1.42307389	-0.12941613
	91.8000	1	2		1.42206808	-0.12976800
	91.9000	1	2		1.42107262	-0.13046728
	92.0000	1	2		1.42007490	-0.13124299
	92.0010	1	2		1.42006537	-0.13127867
