# Supplementary material for: Hyaluronic Acid Enhances the Mechanical Properties of Tissue-Engineered Cartilage Constructs
Source: PLoS One. 2014 Dec 1;9(12):e113216. doi: 10.1371/journal.pone.0113216 (PMC4249877; doi:10.1371/journal.pone.0113216)
Supplement: Dataset S1 — Raw data from hydrogel constructs. Data on wet weight, dry weight, compressive modulus, DNA content, and GAG content are provided in a spreadsheet for all analysed hydrogel constructs. Additionally, raw data from mechanical compression tests (time, displacement, and load) are provided. (ZIP) [file pone.0113216.s004.zip › Data/Mechanical testing/Microtester/Day 1/G4 P2 M1 ramp.csv]

G4 P2 M1 poor shape swollen 10Dec2013
Notes	Time	Sequence	Block	Cycle	5800:Extension mm	5800:5N_Load_Cell N
Test Started : 12/10/2013 11:47:06 AM	4.0020	1	2		2.39994135	0.00012824
	4.1000	1	2		2.39895316	-0.00014389
	4.2000	1	2		2.39795555	-0.00003043
	4.3000	1	2		2.39696408	-0.00002885
	4.4000	1	2		2.39595930	-0.00005457
	4.5000	1	2		2.39495922	-0.00009281
	4.6000	1	2		2.39395321	-0.00017586
	4.7000	1	2		2.39295314	0.00021970
	4.8000	1	2		2.39195081	-0.00008892
	4.9000	1	2		2.39094951	-0.00003797
	5.0000	1	2		2.38995025	-0.00012515
	5.1000	1	2		2.38895469	-0.00009221
	5.2000	1	2		2.38795216	-0.00013570
	5.3000	1	2		2.38696192	-0.00032045
	5.4000	1	2		2.38596021	-0.00028344
	5.5000	1	2		2.38496321	-0.00011591
	5.6000	1	2		2.38395515	-0.00000033
	5.7000	1	2		2.38296450	0.00000423
	5.8000	1	2		2.38195910	-0.00002211
	5.9000	1	2		2.38096189	-0.00008967
	6.0000	1	2		2.37996633	-0.00000204
	6.1000	1	2		2.37896462	-0.00009162
	6.2000	1	2		2.37796229	-0.00018310
	6.3000	1	2		2.37695668	-0.00012560
	6.4000	1	2		2.37596809	-0.00010221
	6.5000	1	2		2.37495388	-0.00014239
	6.6000	1	2		2.37395770	-0.00009825
	6.7000	1	2		2.37296049	0.00003796
	6.8000	1	2		2.37194997	0.00000253
	6.9000	1	2		2.37095522	-0.00017743
	7.0000	1	2		2.36995617	-0.00000264
	7.1000	1	2		2.36896143	-0.00020892
	7.2000	1	2		2.36795992	-0.00015849
	7.3000	1	2		2.36696292	-0.00006650
	7.4000	1	2		2.36596367	-0.00007162
	7.5000	1	2		2.36496462	0.00004247
	7.6000	1	2		2.36397049	-0.00016741
	7.7000	1	2		2.36296304	-0.00026000
	7.8000	1	2		2.36195354	-0.00009960
	7.9000	1	2		2.36096146	-0.00007328
	8.0000	1	2		2.35996180	-0.00017527
	8.1000	1	2		2.35896582	-0.00018868
	8.2000	1	2		2.35796739	-0.00012379
	8.3000	1	2		2.35696957	-0.00021385
	8.4000	1	2		2.35595761	-0.00002630
	8.5000	1	2		2.35496225	-0.00010229
	8.6000	1	2		2.35396177	-0.00026964
	8.7000	1	2		2.35296805	-0.00007959
	8.8000	1	2		2.35196654	-0.00015005
	8.9000	1	2		2.35096893	-0.00017844
	9.0000	1	2		2.34996947	-0.00017793
	9.1000	1	2		2.34896960	-0.00015972
	9.2000	1	2		2.34796564	-0.00016710
	9.3000	1	2		2.34696495	-0.00009741
	9.4000	1	2		2.34596508	-0.00001492
	9.5000	1	2		2.34496993	-0.00013934
	9.6000	1	2		2.34396862	-0.00024423
	9.7000	1	2		2.34296527	0.00002268
	9.8000	1	2		2.34196336	-0.00009000
	9.9000	1	2		2.34096369	-0.00020502
	10.0000	1	2		2.33995768	-0.00001655
	10.1000	1	2		2.33896129	-0.00001177
	10.2000	1	2		2.33796204	-0.00027015
	10.3000	1	2		2.33696340	-0.00010999
	10.4000	1	2		2.33596312	-0.00027296
	10.5000	1	2		2.33496449	-0.00014393
	10.6000	1	2		2.33396851	-0.00019720
	10.7000	1	2		2.33296844	0.00000982
	10.8000	1	2		2.33196263	-0.00014198
	10.9000	1	2		2.33096829	-0.00017542
	11.0000	1	2		2.32996761	-0.00051985
	11.1000	1	2		2.32896630	-0.00029562
	11.2000	1	2		2.32795742	-0.00035458
	11.3000	1	2		2.32696124	-0.00017255
	11.4000	1	2		2.32596793	-0.00022947
	11.4650	1	2		2.32531699	0.00035389
	11.5000	1	2		2.32497011	-0.00042401
	11.6000	1	2		2.32397434	0.00000603
	11.7000	1	2		2.32296689	0.00006165
	11.8000	1	2		2.32196579	-0.00004784
	11.9000	1	2		2.32097638	-0.00037286
	12.0000	1	2		2.31997138	-0.00065983
	12.1000	1	2		2.31897172	-0.00010911
	12.2000	1	2		2.31796960	-0.00021638
	12.3000	1	2		2.31697424	-0.00022907
	12.4000	1	2		2.31596782	-0.00025368
	12.5000	1	2		2.31497061	-0.00034744
	12.6000	1	2		2.31396337	-0.00014428
	12.7000	1	2		2.31296965	-0.00026850
	12.8000	1	2		2.31196834	-0.00003740
	12.9000	1	2		2.31096253	-0.00020355
	13.0000	1	2		2.30997312	-0.00039207
	13.1000	1	2		2.30896772	-0.00007882
	13.2000	1	2		2.30796129	-0.00001095
	13.3000	1	2		2.30696368	-0.00025198
	13.4000	1	2		2.30596401	-0.00030954
	13.5000	1	2		2.30496906	-0.00012133
	13.6000	1	2		2.30397022	-0.00011096
	13.7000	1	2		2.30296769	-0.00051203
	13.8000	1	2		2.30196454	-0.00004607
	13.9000	1	2		2.30097144	-0.00026751
	14.0000	1	2		2.29996440	-0.00025294
	14.1000	1	2		2.29896781	-0.00048936
	14.2000	1	2		2.29797347	-0.00017176
	14.3000	1	2		2.29697073	-0.00019980
	14.4000	1	2		2.29597763	-0.00033788
	14.5000	1	2		2.29496977	-0.00026769
	14.6000	1	2		2.29396867	-0.00023881
	14.7000	1	2		2.29296798	-0.00007669
	14.8000	1	2		2.29196709	-0.00028463
	14.9000	1	2		2.29096784	-0.00013204
	15.0000	1	2		2.28996715	-0.00035800
	15.1000	1	2		2.28897200	-0.00029271
	15.2000	1	2		2.28796537	-0.00028335
	15.3000	1	2		2.28696079	-0.00027713
	15.4000	1	2		2.28596317	-0.00021333
	15.5000	1	2		2.28497007	-0.00036635
	15.6000	1	2		2.28397819	-0.00016037
	15.7000	1	2		2.28297238	-0.00026952
	15.8000	1	2		2.28196718	-0.00033471
	15.9000	1	2		2.28097695	-0.00011563
	16.0000	1	2		2.27997646	-0.00050583
	16.1000	1	2		2.27897229	-0.00012895
	16.2000	1	2		2.27796935	-0.00041477
	16.3000	1	2		2.27696887	-0.00012198
	16.4000	1	2		2.27596408	-0.00017983
	16.5000	1	2		2.27496504	-0.00045194
	16.6000	1	2		2.27397090	-0.00011844
	16.7000	1	2		2.27297001	-0.00051601
	16.8000	1	2		2.27196953	-0.00028957
	16.9000	1	2		2.27096925	-0.00045687
	17.0000	1	2		2.26996426	-0.00004572
	17.1000	1	2		2.26896931	-0.00030538
	17.2000	1	2		2.26796842	-0.00038391
	17.3000	1	2		2.26696814	-0.00015057
	17.4000	1	2		2.26597688	-0.00065969
	17.5000	1	2		2.26498029	-0.00038194
	17.6000	1	2		2.26397386	-0.00026656
	17.7000	1	2		2.26297420	-0.00029012
	17.8000	1	2		2.26197536	-0.00038431
	17.9000	1	2		2.26097283	-0.00060859
	18.0000	1	2		2.25996579	-0.00049089
	18.1000	1	2		2.25896735	-0.00042896
	18.2000	1	2		2.25797158	-0.00041224
	18.3000	1	2		2.25696885	-0.00033258
	18.4000	1	2		2.25596611	-0.00037029
	18.5000	1	2		2.25496645	-0.00029943
	18.6000	1	2		2.25396658	-0.00035916
	18.7000	1	2		2.25297327	-0.00042710
	18.8000	1	2		2.25196725	-0.00030398
	18.9000	1	2		2.25097743	-0.00061483
	19.0000	1	2		2.24997448	-0.00045266
	19.1000	1	2		2.24897769	-0.00042674
	19.2000	1	2		2.24797659	-0.00035009
	19.3000	1	2		2.24697836	-0.00034133
	19.4000	1	2		2.24597276	-0.00033773
	19.5000	1	2		2.24497576	-0.00049551
	19.6000	1	2		2.24397856	-0.00100003
	19.7000	1	2		2.24296701	-0.00052836
	19.8000	1	2		2.24196714	-0.00049655
	19.9000	1	2		2.24096727	-0.00035079
	20.0000	1	2		2.23996986	-0.00038127
	20.1000	1	2		2.23896938	-0.00043571
	20.2000	1	2		2.23796910	-0.00033587
	20.3000	1	2		2.23697374	-0.00033743
	20.4000	1	2		2.23597265	-0.00032981
	20.5000	1	2		2.23497606	-0.00034506
	20.6000	1	2		2.23397332	-0.00023816
	20.7000	1	2		2.23297796	-0.00040656
	20.8000	1	2		2.23197727	-0.00032029
	20.9000	1	2		2.23097822	-0.00047626
	21.0000	1	2		2.22997754	-0.00051411
	21.1000	1	2		2.22898463	-0.00040550
	21.2000	1	2		2.22797186	-0.00042895
	21.3000	1	2		2.22696933	-0.00032112
	21.4000	1	2		2.22597233	-0.00037252
	21.5000	1	2		2.22497451	-0.00027579
	21.6000	1	2		2.22397054	-0.00028137
	21.7000	1	2		2.22297252	-0.00034548
	21.8000	1	2		2.22197695	-0.00046507
	21.9000	1	2		2.22098200	-0.00050427
	22.0000	1	2		2.21998111	-0.00049676
	22.1000	1	2		2.21897633	-0.00043831
	22.2000	1	2		2.21798506	-0.00024518
	22.3000	1	2		2.21698315	-0.00030192
	22.4000	1	2		2.21597426	-0.00033666
	22.5000	1	2		2.21498648	-0.00035449
	22.6000	1	2		2.21397453	-0.00032802
	22.7000	1	2		2.21297691	-0.00026131
	22.8000	1	2		2.21198135	-0.00032831
	22.9000	1	2		2.21097574	-0.00045106
	23.0000	1	2		2.20997403	-0.00023108
	23.1000	1	2		2.20897478	-0.00039903
	23.2000	1	2		2.20797327	-0.00023075
	23.3000	1	2		2.20697750	-0.00040127
	23.4000	1	2		2.20597722	-0.00030098
	23.5000	1	2		2.20497899	-0.00043143
	23.6000	1	2		2.20397810	-0.00042428
	23.7000	1	2		2.20296737	-0.00045894
	23.8000	1	2		2.20197058	-0.00039450
	23.9000	1	2		2.20097727	-0.00042787
	24.0000	1	2		2.19998416	-0.00039260
	24.1000	1	2		2.19897938	-0.00038767
	24.2000	1	2		2.19798504	-0.00040358
	24.3000	1	2		2.19699071	-0.00030645
	24.4000	1	2		2.19598244	-0.00044404
	24.5000	1	2		2.19497253	-0.00034716
	24.6000	1	2		2.19397901	-0.00030813
	24.7000	1	2		2.19297730	-0.00044642
	24.8000	1	2		2.19197231	-0.00029387
	24.9000	1	2		2.19097306	-0.00044413
	25.0000	1	2		2.18997626	-0.00041789
	25.1000	1	2		2.18897640	-0.00052982
	25.2000	1	2		2.18797448	-0.00042761
	25.3000	1	2		2.18697482	-0.00039610
	25.4000	1	2		2.18597269	-0.00054368
	25.5000	1	2		2.18498041	-0.00039745
	25.6000	1	2		2.18397603	-0.00044987
	25.7000	1	2		2.18298272	-0.00051687
	25.8000	1	2		2.18197814	-0.00041699
	25.9000	1	2		2.18097991	-0.00041259
	26.0000	1	2		2.17998353	-0.00052012
	26.1000	1	2		2.17897915	-0.00057489
	26.2000	1	2		2.17797170	-0.00042950
	26.3000	1	2		2.17697900	-0.00046723
	26.4000	1	2		2.17598446	-0.00053741
	26.5000	1	2		2.17497722	-0.00038924
	26.6000	1	2		2.17397551	-0.00036384
	26.7000	1	2		2.17298015	-0.00049441
	26.8000	1	2		2.17197352	-0.00037148
	26.9000	1	2		2.17098062	-0.00043294
	27.0000	1	2		2.16997686	-0.00049200
	27.1000	1	2		2.16897740	-0.00050732
	27.2000	1	2		2.16797835	-0.00036209
	27.3000	1	2		2.16698278	-0.00037822
	27.4000	1	2		2.16598271	-0.00062529
	27.5000	1	2		2.16497772	-0.00039547
	27.6000	1	2		2.16398461	-0.00035091
	27.7000	1	2		2.16298229	-0.00057544
	27.8000	1	2		2.16197873	-0.00037309
	27.9000	1	2		2.16098706	-0.00060155
	28.0000	1	2		2.15998186	-0.00041007
	28.1000	1	2		2.15897810	-0.00047762
	28.2000	1	2		2.15797639	-0.00043295
	28.3000	1	2		2.15697837	-0.00035914
	28.4000	1	2		2.15598444	-0.00048570
	28.5000	1	2		2.15497351	-0.00042857
	28.6000	1	2		2.15398204	-0.00050243
	28.7000	1	2		2.15298525	-0.00055116
	28.8000	1	2		2.15197821	-0.00048835
	28.9000	1	2		2.15098613	-0.00050409
	29.0000	1	2		2.14998442	-0.00059072
	29.1000	1	2		2.14898762	-0.00041959
	29.2000	1	2		2.14798304	-0.00040149
	29.3000	1	2		2.14698809	-0.00046080
	29.4000	1	2		2.14598638	-0.00050434
	29.5000	1	2		2.14498958	-0.00036419
	29.6000	1	2		2.14397947	-0.00045458
	29.7000	1	2		2.14298001	-0.00051149
	29.8000	1	2		2.14198035	-0.00062987
	29.9000	1	2		2.14098601	-0.00057317
	30.0000	1	2		2.13997979	-0.00064022
	30.1000	1	2		2.13898238	-0.00065564
	30.2000	1	2		2.13797453	-0.00040122
	30.3000	1	2		2.13697691	-0.00046670
	30.4000	1	2		2.13598585	-0.00045162
	30.5000	1	2		2.13497431	-0.00043047
	30.6000	1	2		2.13398878	-0.00052211
	30.7000	1	2		2.13298973	-0.00054047
	30.8000	1	2		2.13198679	-0.00061497
	30.9000	1	2		2.13098938	-0.00056685
	31.0000	1	2		2.12999013	-0.00064543
	31.1000	1	2		2.12899170	-0.00053213
	31.2000	1	2		2.12797523	-0.00053296
	31.3000	1	2		2.12698540	-0.00045049
	31.4000	1	2		2.12597652	-0.00060593
	31.5000	1	2		2.12498219	-0.00049338
	31.6000	1	2		2.12397679	-0.00058482
	31.7000	1	2		2.12298491	-0.00058198
	31.8000	1	2		2.12197152	-0.00055801
	31.9000	1	2		2.12097780	-0.00054996
	32.0000	1	2		2.11998305	-0.00064379
	32.1000	1	2		2.11898052	-0.00054082
	32.2000	1	2		2.11797246	-0.00054342
	32.3000	1	2		2.11698447	-0.00050613
	32.4000	1	2		2.11598051	-0.00055355
	32.5000	1	2		2.11499273	-0.00057433
	32.6000	1	2		2.11399081	-0.00055459
	32.7000	1	2		2.11299094	-0.00051311
	32.8000	1	2		2.11198554	-0.00051229
	32.9000	1	2		2.11098260	-0.00059776
	33.0000	1	2		2.10998130	-0.00058062
	33.1000	1	2		2.10898696	-0.00062145
	33.2000	1	2		2.10798423	-0.00058969
	33.3000	1	2		2.10698538	-0.00061779
	33.4000	1	2		2.10599125	-0.00060610
	33.5000	1	2		2.10498831	-0.00051194
	33.6000	1	2		2.10398434	-0.00046911
	33.7000	1	2		2.10298468	-0.00039532
	33.8000	1	2		2.10198317	-0.00048948
	33.9000	1	2		2.10098638	-0.00044437
	34.0000	1	2		2.09998672	-0.00074419
	34.1000	1	2		2.09899054	-0.00054243
	34.2000	1	2		2.09799620	-0.00069296
	34.3000	1	2		2.09700064	-0.00065817
	34.4000	1	2		2.09600179	-0.00064082
	34.5000	1	2		2.09499352	-0.00073971
	34.6000	1	2		2.09399591	-0.00062028
	34.7000	1	2		2.09299092	-0.00051239
	34.8000	1	2		2.09199372	-0.00061236
	34.9000	1	2		2.09099221	-0.00059434
	35.0000	1	2		2.08999685	-0.00064677
	35.1000	1	2		2.08899575	-0.00067122
	35.2000	1	2		2.08799629	-0.00067233
	35.3000	1	2		2.08698946	-0.00078026
	35.4000	1	2		2.08598816	-0.00078353
	35.5000	1	2		2.08499464	-0.00062349
	35.6000	1	2		2.08399108	-0.00068454
	35.7000	1	2		2.08298958	-0.00080724
	35.8000	1	2		2.08198807	-0.00060085
	35.9000	1	2		2.08099291	-0.00064625
	36.0000	1	2		2.07999612	-0.00059855
	36.1000	1	2		2.07899810	-0.00069423
	36.2000	1	2		2.07798942	-0.00061728
	36.3000	1	2		2.07698894	-0.00066075
	36.4000	1	2		2.07598395	-0.00077972
	36.5000	1	2		2.07498141	-0.00069696
	36.6000	1	2		2.07398278	-0.00070535
	36.7000	1	2		2.07299192	-0.00078070
	36.8000	1	2		2.07198161	-0.00078215
	36.9000	1	2		2.07099137	-0.00080536
	37.0000	1	2		2.06998904	-0.00065698
	37.1000	1	2		2.06899225	-0.00072510
	37.2000	1	2		2.06799012	-0.00079533
	37.3000	1	2		2.06699128	-0.00065317
	37.4000	1	2		2.06598117	-0.00077471
	37.5000	1	2		2.06499544	-0.00068334
	37.6000	1	2		2.06399127	-0.00079043
	37.7000	1	2		2.06299160	-0.00077980
	37.8000	1	2		2.06198477	-0.00081046
	37.9000	1	2		2.06098531	-0.00079821
	38.0000	1	2		2.05998872	-0.00079144
	38.1000	1	2		2.05898660	-0.00077631
	38.2000	1	2		2.05798694	-0.00079865
	38.3000	1	2		2.05699445	-0.00078163
	38.4000	1	2		2.05599540	-0.00096953
	38.5000	1	2		2.05499389	-0.00091614
	38.6000	1	2		2.05399669	-0.00086107
	38.7000	1	2		2.05300194	-0.00082119
	38.8000	1	2		2.05199838	-0.00088016
	38.9000	1	2		2.05099421	-0.00082865
	39.0000	1	2		2.04999476	-0.00090823
	39.1000	1	2		2.04899591	-0.00088841
	39.2000	1	2		2.04799277	-0.00102566
	39.3000	1	2		2.04699167	-0.00089865
	39.4000	1	2		2.04600942	-0.00102423
	39.5000	1	2		2.04499234	-0.00087904
	39.6000	1	2		2.04399247	-0.00082839
	39.7000	1	2		2.04298769	-0.00082503
	39.8000	1	2		2.04198946	-0.00097611
	39.9000	1	2		2.04098959	-0.00087115
	40.0000	1	2		2.03999403	-0.00098933
	40.1000	1	2		2.03898904	-0.00083495
	40.2000	1	2		2.03797974	-0.00100131
	40.3000	1	2		2.03698787	-0.00088506
	40.4000	1	2		2.03599087	-0.00092846
	40.5000	1	2		2.03498977	-0.00094127
	40.6000	1	2		2.03399564	-0.00076664
	40.7000	1	2		2.03300028	-0.00112431
	40.8000	1	2		2.03199488	-0.00104618
	40.9000	1	2		2.03099727	-0.00107837
	41.0000	1	2		2.02999146	-0.00080638
	41.1000	1	2		2.02899691	-0.00115868
	41.2000	1	2		2.02799787	-0.00121306
	41.3000	1	2		2.02699062	-0.00109591
	41.4000	1	2		2.02599362	-0.00112663
	41.5000	1	2		2.02500338	-0.00093657
	41.6000	1	2		2.02399962	-0.00126358
	41.7000	1	2		2.02299177	-0.00132625
	41.8000	1	2		2.02199149	-0.00106360
	41.9000	1	2		2.02100227	-0.00122895
	42.0000	1	2		2.02000015	-0.00111012
	42.1000	1	2		2.01899537	-0.00131436
	42.2000	1	2		2.01800288	-0.00108670
	42.3000	1	2		2.01699686	-0.00139346
	42.4000	1	2		2.01599802	-0.00108874
	42.5000	1	2		2.01500163	-0.00126758
	42.6000	1	2		2.01399377	-0.00115356
	42.7000	1	2		2.01300763	-0.00130573
	42.8000	1	2		2.01200141	-0.00117166
	42.9000	1	2		2.01100032	-0.00121706
	43.0000	1	2		2.00999471	-0.00130207
	43.1000	1	2		2.00899956	-0.00138309
	43.2000	1	2		2.00799293	-0.00163438
	43.3000	1	2		2.00699757	-0.00129524
	43.4000	1	2		2.00599442	-0.00177189
	43.5000	1	2		2.00499537	-0.00122956
	43.6000	1	2		2.00400165	-0.00149654
	43.7000	1	2		2.00299994	-0.00130930
	43.8000	1	2		2.00199392	-0.00128724
	43.9000	1	2		2.00100369	-0.00145832
	44.0000	1	2		1.99999419	-0.00138765
	44.1000	1	2		1.99899514	-0.00139557
	44.2000	1	2		1.99799384	-0.00147190
	44.3000	1	2		1.99699725	-0.00155218
	44.4000	1	2		1.99599943	-0.00149016
	44.5000	1	2		1.99500059	-0.00151406
	44.6000	1	2		1.99400297	-0.00149040
	44.7000	1	2		1.99300228	-0.00157136
	44.8000	1	2		1.99200651	-0.00157617
	44.9000	1	2		1.99099435	-0.00162627
	45.0000	1	2		1.98999490	-0.00168268
	45.1000	1	2		1.98900138	-0.00164141
	45.2000	1	2		1.98800049	-0.00176457
	45.3000	1	2		1.98700205	-0.00181096
	45.4000	1	2		1.98600300	-0.00186177
	45.5000	1	2		1.98500088	-0.00178101
	45.6000	1	2		1.98399753	-0.00192334
	45.7000	1	2		1.98300176	-0.00209023
	45.8000	1	2		1.98200968	-0.00181952
	45.9000	1	2		1.98101063	-0.00208646
	46.0000	1	2		1.97999396	-0.00228059
	46.1000	1	2		1.97900004	-0.00194642
	46.2000	1	2		1.97799894	-0.00226643
	46.3000	1	2		1.97700624	-0.00208074
	46.4000	1	2		1.97600801	-0.00210460
	46.5000	1	2		1.97499606	-0.00212679
	46.6000	1	2		1.97400254	-0.00207014
	46.7000	1	2		1.97300472	-0.00230932
	46.8000	1	2		1.97200526	-0.00217446
	46.9000	1	2		1.97100826	-0.00242127
	47.0000	1	2		1.96999836	-0.00214649
	47.1000	1	2		1.96900586	-0.00242677
	47.2000	1	2		1.96801194	-0.00235763
	47.3000	1	2		1.96700162	-0.00242390
	47.4000	1	2		1.96601405	-0.00259979
	47.5000	1	2		1.96500824	-0.00257019
	47.6000	1	2		1.96401411	-0.00265723
	47.7000	1	2		1.96301280	-0.00271317
	47.8000	1	2		1.96201109	-0.00272871
	47.9000	1	2		1.96100016	-0.00284394
	48.0000	1	2		1.96000910	-0.00300694
	48.1000	1	2		1.95900514	-0.00298044
	48.2000	1	2		1.95799646	-0.00301613
	48.3000	1	2		1.95699987	-0.00292149
	48.4000	1	2		1.95600820	-0.00313554
	48.5000	1	2		1.95500300	-0.00314467
	48.6000	1	2		1.95399740	-0.00322265
	48.7000	1	2		1.95299794	-0.00325931
	48.8000	1	2		1.95200627	-0.00337229
	48.9000	1	2		1.95100107	-0.00351439
	49.0000	1	2		1.95000264	-0.00354903
	49.1000	1	2		1.94900789	-0.00367442
	49.2000	1	2		1.94800823	-0.00375878
	49.3000	1	2		1.94700037	-0.00381811
	49.4000	1	2		1.94600399	-0.00367088
	49.5000	1	2		1.94499981	-0.00397533
	49.6000	1	2		1.94400118	-0.00394703
	49.7000	1	2		1.94299987	-0.00395377
	49.8000	1	2		1.94199673	-0.00408353
	49.9000	1	2		1.94100321	-0.00416561
	50.0000	1	2		1.93999433	-0.00438469
	50.1000	1	2		1.93900450	-0.00438489
	50.2000	1	2		1.93799029	-0.00458868
	50.3000	1	2		1.93700190	-0.00463301
	50.4000	1	2		1.93600080	-0.00460427
	50.5000	1	2		1.93500216	-0.00468469
	50.6000	1	2		1.93400618	-0.00486440
	50.7000	1	2		1.93301287	-0.00495472
	50.8000	1	2		1.93200686	-0.00499452
	50.9000	1	2		1.93100166	-0.00520884
	51.0000	1	2		1.93000589	-0.00534914
	51.1000	1	2		1.92901258	-0.00532773
	51.2000	1	2		1.92800677	-0.00556530
	51.3000	1	2		1.92700588	-0.00570088
	51.4000	1	2		1.92599782	-0.00583068
	51.5000	1	2		1.92500737	-0.00586076
	51.6000	1	2		1.92400710	-0.00609965
	51.7000	1	2		1.92299985	-0.00612437
	51.8000	1	2		1.92200716	-0.00607846
	51.9000	1	2		1.92100196	-0.00622324
	52.0000	1	2		1.92000127	-0.00640260
	52.1000	1	2		1.91901083	-0.00648801
	52.2000	1	2		1.91800256	-0.00650978
	52.3000	1	2		1.91700679	-0.00677955
	52.4000	1	2		1.91601655	-0.00686625
	52.5000	1	2		1.91501443	-0.00691812
	52.6000	1	2		1.91401456	-0.00706035
	52.7000	1	2		1.91301019	-0.00699070
	52.8000	1	2		1.91200889	-0.00726970
	52.9000	1	2		1.91100902	-0.00729506
	53.0000	1	2		1.91000997	-0.00761238
	53.1000	1	2		1.90901277	-0.00767329
	53.2000	1	2		1.90800142	-0.00779454
	53.3000	1	2		1.90700545	-0.00802246
	53.4000	1	2		1.90599902	-0.00831459
	53.5000	1	2		1.90500469	-0.00836362
	53.6000	1	2		1.90400523	-0.00830805
	53.7000	1	2		1.90300311	-0.00867743
	53.8000	1	2		1.90200488	-0.00875509
	53.9000	1	2		1.90100542	-0.00884616
	54.0000	1	2		1.90001068	-0.00902782
	54.1000	1	2		1.89901245	-0.00938565
	54.2000	1	2		1.89799250	-0.00920439
	54.3000	1	2		1.89702787	-0.00954764
	54.4000	1	2		1.89602288	-0.00962354
	54.5000	1	2		1.89502179	-0.00967790
	54.6000	1	2		1.89401864	-0.00975406
	54.7000	1	2		1.89302000	-0.01018818
	54.8000	1	2		1.89202013	-0.01020299
	54.9000	1	2		1.89101883	-0.01046530
	55.0000	1	2		1.89002368	-0.01038170
	55.1000	1	2		1.88901397	-0.01068227
	55.2000	1	2		1.88801554	-0.01087991
	55.3000	1	2		1.88701301	-0.01075327
	55.4000	1	2		1.88600863	-0.01111950
	55.5000	1	2		1.88501307	-0.01119797
	55.6000	1	2		1.88402078	-0.01133419
	55.7000	1	2		1.88301804	-0.01140164
	55.8000	1	2		1.88201572	-0.01175296
	55.9000	1	2		1.88101523	-0.01189587
	56.0000	1	2		1.88002336	-0.01199028
	56.1000	1	2		1.87901796	-0.01217527
	56.2000	1	2		1.87802137	-0.01246530
	56.3000	1	2		1.87702211	-0.01244088
	56.4000	1	2		1.87601753	-0.01259087
	56.5000	1	2		1.87501664	-0.01288887
	56.6000	1	2		1.87401841	-0.01283955
	56.7000	1	2		1.87301588	-0.01312679
	56.8000	1	2		1.87201950	-0.01320184
	56.9000	1	2		1.87102270	-0.01345033
	57.0000	1	2		1.87001874	-0.01346418
	57.1000	1	2		1.86902522	-0.01372786
	57.2000	1	2		1.86802556	-0.01387761
	57.3000	1	2		1.86702569	-0.01405737
	57.4000	1	2		1.86602623	-0.01425422
	57.5000	1	2		1.86502452	-0.01447259
	57.6000	1	2		1.86401584	-0.01466552
	57.7000	1	2		1.86301126	-0.01478091
	57.8000	1	2		1.86202307	-0.01487065
	57.9000	1	2		1.86102156	-0.01497263
	58.0000	1	2		1.86000674	-0.01516497
	58.1000	1	2		1.85900687	-0.01541354
	58.2000	1	2		1.85800803	-0.01558216
	58.3000	1	2		1.85702148	-0.01573366
	58.4000	1	2		1.85602079	-0.01594579
	58.5000	1	2		1.85502400	-0.01606453
	58.6000	1	2		1.85401921	-0.01632843
	58.7000	1	2		1.85302651	-0.01640771
	58.8000	1	2		1.85202398	-0.01655052
	58.9000	1	2		1.85102330	-0.01673254
	59.0000	1	2		1.85001031	-0.01683972
	59.1000	1	2		1.84902151	-0.01712084
	59.2000	1	2		1.84801632	-0.01724365
	59.3000	1	2		1.84702198	-0.01746917
	59.4000	1	2		1.84601740	-0.01751342
	59.5000	1	2		1.84501978	-0.01778974
	59.6000	1	2		1.84401111	-0.01786603
	59.7000	1	2		1.84302169	-0.01816832
	59.8000	1	2		1.84200584	-0.01820245
	59.9000	1	2		1.84101273	-0.01843387
	60.0000	1	2		1.84001799	-0.01864165
	60.1000	1	2		1.83901218	-0.01886877
	60.2000	1	2		1.83801518	-0.01897478
	60.3000	1	2		1.83701797	-0.01912486
	60.4000	1	2		1.83601216	-0.01930801
	60.5000	1	2		1.83501926	-0.01936970
	60.6000	1	2		1.83401857	-0.01971838
	60.7000	1	2		1.83302280	-0.01981036
	60.8000	1	2		1.83201577	-0.02008869
	60.9000	1	2		1.83102122	-0.02009804
	61.0000	1	2		1.83001787	-0.02040908
	61.1000	1	2		1.82901329	-0.02061245
	61.2000	1	2		1.82801383	-0.02072609
	61.3000	1	2		1.82701417	-0.02087583
	61.4000	1	2		1.82600898	-0.02099219
	61.5000	1	2		1.82502120	-0.02139981
	61.6000	1	2		1.82401252	-0.02141251
	61.7000	1	2		1.82302085	-0.02174789
	61.8000	1	2		1.82202262	-0.02190188
	61.9000	1	2		1.82102275	-0.02210716
	62.0000	1	2		1.82001858	-0.02214413
	62.1000	1	2		1.81902035	-0.02252936
	62.2000	1	2		1.81801987	-0.02267072
	62.3000	1	2		1.81702820	-0.02276203
	62.4000	1	2		1.81602280	-0.02298374
	62.5000	1	2		1.81502354	-0.02314282
	62.6000	1	2		1.81402224	-0.02340734
	62.7000	1	2		1.81302729	-0.02335344
	62.8000	1	2		1.81202681	-0.02377102
	62.9000	1	2		1.81102510	-0.02393011
	63.0000	1	2		1.81001990	-0.02412342
	63.1000	1	2		1.80902393	-0.02432140
	63.2000	1	2		1.80801975	-0.02452640
	63.3000	1	2		1.80702460	-0.02476665
	63.4000	1	2		1.80602494	-0.02475139
	63.5000	1	2		1.80502568	-0.02513493
	63.6000	1	2		1.80401987	-0.02536862
	63.7000	1	2		1.80302738	-0.02535919
	63.8000	1	2		1.80202014	-0.02569075
	63.9000	1	2		1.80102109	-0.02594535
	64.0000	1	2		1.80002368	-0.02606046
	64.1000	1	2		1.79902791	-0.02619511
	64.2000	1	2		1.79802108	-0.02645988
	64.3000	1	2		1.79702674	-0.02664440
	64.4000	1	2		1.79601950	-0.02661561
	64.5000	1	2		1.79501922	-0.02693907
	64.6000	1	2		1.79401443	-0.02725600
	64.7000	1	2		1.79302501	-0.02746277
	64.8000	1	2		1.79201982	-0.02761463
	64.9000	1	2		1.79102221	-0.02791483
	65.0000	1	2		1.79002090	-0.02817327
	65.1000	1	2		1.78902329	-0.02811971
	65.2000	1	2		1.78801666	-0.02851654
	65.3000	1	2		1.78701392	-0.02875017
	65.4000	1	2		1.78601651	-0.02875130
	65.5000	1	2		1.78501767	-0.02894754
	65.6000	1	2		1.78401944	-0.02931351
	65.7000	1	2		1.78301834	-0.02954347
	65.8000	1	2		1.78202012	-0.02964091
	65.9000	1	2		1.78102148	-0.02977748
	66.0000	1	2		1.78002612	-0.03013666
	66.1000	1	2		1.77902871	-0.03021805
	66.2000	1	2		1.77802761	-0.03041796
	66.3000	1	2		1.77701156	-0.03067284
	66.4000	1	2		1.77602173	-0.03092278
	66.5000	1	2		1.77501715	-0.03102185
	66.6000	1	2		1.77401544	-0.03126171
	66.7000	1	2		1.77301680	-0.03173450
	66.8000	1	2		1.77201222	-0.03176191
	66.9000	1	2		1.77101501	-0.03198824
	67.0000	1	2		1.77002129	-0.03214405
	67.1000	1	2		1.76902614	-0.03246820
	67.2000	1	2		1.76802524	-0.03263355
	67.3000	1	2		1.76702312	-0.03288821
	67.4000	1	2		1.76602428	-0.03311214
	67.5000	1	2		1.76502523	-0.03332836
	67.6000	1	2		1.76402680	-0.03348479
	67.7000	1	2		1.76302140	-0.03376835
	67.8000	1	2		1.76202808	-0.03395824
	67.9000	1	2		1.76102719	-0.03404680
	68.0000	1	2		1.76002241	-0.03442323
	68.1000	1	2		1.75902500	-0.03454523
	68.2000	1	2		1.75802431	-0.03494580
	68.3000	1	2		1.75702383	-0.03504715
	68.4000	1	2		1.75601351	-0.03531636
	68.5000	1	2		1.75501651	-0.03554008
	68.6000	1	2		1.75402361	-0.03582402
	68.7000	1	2		1.75303112	-0.03606932
	68.8000	1	2		1.75202469	-0.03619152
	68.9000	1	2		1.75103302	-0.03643055
	69.0000	1	2		1.75002270	-0.03664955
	69.1000	1	2		1.74903595	-0.03684218
	69.2000	1	2		1.74803485	-0.03687003
	69.3000	1	2		1.74702330	-0.03739138
	69.4000	1	2		1.74602672	-0.03754031
	69.5000	1	2		1.74503013	-0.03783777
	69.6000	1	2		1.74403395	-0.03803693
	69.7000	1	2		1.74302875	-0.03828709
	69.8000	1	2		1.74201720	-0.03845356
	69.9000	1	2		1.74102881	-0.03872043
	70.0000	1	2		1.74002874	-0.03908381
	70.1000	1	2		1.73903174	-0.03911932
	70.2000	1	2		1.73802019	-0.03941254
	70.3000	1	2		1.73702565	-0.03964058
	70.4000	1	2		1.73602394	-0.03991976
	70.5000	1	2		1.73502714	-0.04004118
	70.6000	1	2		1.73402748	-0.04040400
	70.7000	1	2		1.73303171	-0.04075995
	70.8000	1	2		1.73202815	-0.04091224
	70.9000	1	2		1.73103341	-0.04106944
	71.0000	1	2		1.73002350	-0.04139850
	71.1000	1	2		1.72903039	-0.04161007
	71.2000	1	2		1.72802397	-0.04183555
	71.3000	1	2		1.72702677	-0.04210836
	71.4000	1	2		1.72601686	-0.04240741
	71.5000	1	2		1.72503215	-0.04254345
	71.6000	1	2		1.72402184	-0.04268634
	71.7000	1	2		1.72302750	-0.04308284
	71.8000	1	2		1.72202230	-0.04316872
	71.9000	1	2		1.72103125	-0.04346314
	72.0000	1	2		1.72001827	-0.04374346
	72.1000	1	2		1.71902885	-0.04415201
	72.2000	1	2		1.71802498	-0.04419887
	72.3000	1	2		1.71703598	-0.04448174
	72.4000	1	2		1.71602422	-0.04470660
	72.5000	1	2		1.71504208	-0.04506309
	72.6000	1	2		1.71402633	-0.04529529
	72.7000	1	2		1.71304214	-0.04556693
	72.8000	1	2		1.71202680	-0.04575572
	72.9000	1	2		1.71104056	-0.04603725
	73.0000	1	2		1.71002799	-0.04632131
	73.1000	1	2		1.70903140	-0.04661896
	73.2000	1	2		1.70803430	-0.04678948
	73.3000	1	2		1.70703576	-0.04710186
	73.4000	1	2		1.70603241	-0.04742815
	73.5000	1	2		1.70503643	-0.04753844
	73.6000	1	2		1.70402612	-0.04777436
	73.7000	1	2		1.70303270	-0.04816832
	73.8000	1	2		1.70202884	-0.04819159
	73.9000	1	2		1.70103901	-0.04857710
	74.0000	1	2		1.70003586	-0.04905095
	74.1000	1	2		1.69903292	-0.04926137
	74.2000	1	2		1.69802517	-0.04947421
	74.3000	1	2		1.69704026	-0.04983226
	74.4000	1	2		1.69603742	-0.04991589
	74.5000	1	2		1.69504380	-0.05023143
	74.6000	1	2		1.69402815	-0.05039981
	74.7000	1	2		1.69303597	-0.05068444
	74.8000	1	2		1.69203610	-0.05111999
	74.9000	1	2		1.69103418	-0.05122832
	75.0000	1	2		1.69001608	-0.05182514
	75.1000	1	2		1.68902984	-0.05184881
	75.2000	1	2		1.68803212	-0.05216833
	75.3000	1	2		1.68703635	-0.05238843
	75.4000	1	2		1.68603689	-0.05276580
	75.5000	1	2		1.68504041	-0.05292274
	75.6000	1	2		1.68403726	-0.05331894
	75.7000	1	2		1.68304221	-0.05358350
	75.8000	1	2		1.68203476	-0.05392343
	75.9000	1	2		1.68103827	-0.05415230
	76.0000	1	2		1.68003615	-0.05435253
	76.1000	1	2		1.67904089	-0.05473158
	76.2000	1	2		1.67803580	-0.05498365
	76.3000	1	2		1.67703644	-0.05531355
	76.4000	1	2		1.67603483	-0.05560237
	76.5000	1	2		1.67504101	-0.05594814
	76.6000	1	2		1.67403920	-0.05611631
	76.7000	1	2		1.67304507	-0.05655671
	76.8000	1	2		1.67203383	-0.05670668
	76.9000	1	2		1.67103181	-0.05705245
	77.0000	1	2		1.67003809	-0.05722587
	77.1000	1	2		1.66903320	-0.05758382
	77.2000	1	2		1.66803405	-0.05783966
	77.3000	1	2		1.66704135	-0.05822128
	77.4000	1	2		1.66603882	-0.05839290
	77.5000	1	2		1.66503588	-0.05880207
	77.6000	1	2		1.66404584	-0.05902081
	77.7000	1	2		1.66304577	-0.05924299
	77.8000	1	2		1.66203433	-0.05955982
	77.9000	1	2		1.66104911	-0.05985627
	78.0000	1	2		1.66005211	-0.06018894
	78.1000	1	2		1.65904845	-0.06052506
	78.2000	1	2		1.65804858	-0.06094972
	78.3000	1	2		1.65705691	-0.06112055
	78.4000	1	2		1.65604086	-0.06149573
	78.5000	1	2		1.65504714	-0.06172744
	78.6000	1	2		1.65404163	-0.06211803
	78.7000	1	2		1.65304248	-0.06235900
	78.8000	1	2		1.65204897	-0.06271224
	78.9000	1	2		1.65105145	-0.06300544
	79.0000	1	2		1.65004503	-0.06329163
	79.1000	1	2		1.64905346	-0.06353617
	79.2000	1	2		1.64805738	-0.06391191
	79.3000	1	2		1.64705772	-0.06417071
	79.4000	1	2		1.64605406	-0.06448073
	79.5000	1	2		1.64505501	-0.06478613
	79.6000	1	2		1.64405207	-0.06508085
	79.7000	1	2		1.64304964	-0.06537360
	79.8000	1	2		1.64204516	-0.06573154
	79.9000	1	2		1.64104776	-0.06597051
	80.0000	1	2		1.64004205	-0.06637222
	80.1000	1	2		1.63904874	-0.06658385
	80.2000	1	2		1.63805153	-0.06690389
	80.3000	1	2		1.63705248	-0.06717533
	80.4000	1	2		1.63604647	-0.06759950
	80.5000	1	2		1.63505019	-0.06766769
	80.6000	1	2		1.63405380	-0.06831274
	80.7000	1	2		1.63305250	-0.06843941
	80.8000	1	2		1.63205816	-0.06884712
	80.9000	1	2		1.63104744	-0.06910589
	81.0000	1	2		1.63004982	-0.06953021
	81.1000	1	2		1.62905139	-0.06979482
	81.2000	1	2		1.62804937	-0.07003171
	81.3000	1	2		1.62705534	-0.07049828
	81.4000	1	2		1.62605363	-0.07091120
	81.5000	1	2		1.62505161	-0.07117351
	81.6000	1	2		1.62405021	-0.07149080
	81.7000	1	2		1.62305700	-0.07179745
	81.8000	1	2		1.62205406	-0.07221325
	81.9000	1	2		1.62105327	-0.07243564
	82.0000	1	2		1.62004715	-0.07291572
	82.1000	1	2		1.61904984	-0.07311653
	82.2000	1	2		1.61804772	-0.07348529
	82.3000	1	2		1.61704847	-0.07389181
	82.4000	1	2		1.61605362	-0.07425732
	82.5000	1	2		1.61505980	-0.07465117
	82.6000	1	2		1.61405020	-0.07493208
	82.7000	1	2		1.61305729	-0.07531730
	82.8000	1	2		1.61205599	-0.07552069
	82.9000	1	2		1.61105561	-0.07583177
	83.0000	1	2		1.61005441	-0.07637938
	83.1000	1	2		1.60905782	-0.07664565
	83.2000	1	2		1.60805580	-0.07709824
	83.3000	1	2		1.60705091	-0.07744711
	83.4000	1	2		1.60605248	-0.07782045
	83.5000	1	2		1.60506019	-0.07804894
	83.6000	1	2		1.60405408	-0.07841773
	83.7000	1	2		1.60305267	-0.07877583
	83.8000	1	2		1.60205987	-0.07921614
	83.9000	1	2		1.60105550	-0.07939894
	84.0000	1	2		1.60006188	-0.07987435
	84.1000	1	2		1.59905996	-0.08026580
	84.2000	1	2		1.59805272	-0.08060037
	84.3000	1	2		1.59705398	-0.08097313
	84.4000	1	2		1.59605227	-0.08127393
	84.5000	1	2		1.59505035	-0.08168133
	84.6000	1	2		1.59405099	-0.08194211
	84.7000	1	2		1.59305307	-0.08234693
	84.8000	1	2		1.59203917	-0.08270597
	84.9000	1	2		1.59105200	-0.08307025
	85.0000	1	2		1.59005562	-0.08352850
	85.1000	1	2		1.58905770	-0.08386391
	85.2000	1	2		1.58805148	-0.08411908
	85.3000	1	2		1.58705079	-0.08455405
	85.4000	1	2		1.58605584	-0.08486860
	85.5000	1	2		1.58505607	-0.08523500
	85.6000	1	2		1.58405252	-0.08570958
	85.7000	1	2		1.58306925	-0.08611782
	85.8000	1	2		1.58205483	-0.08658765
	85.9000	1	2		1.58105763	-0.08676657
	86.0000	1	2		1.58005202	-0.08727965
	86.1000	1	2		1.57905666	-0.08756990
	86.2000	1	2		1.57805229	-0.08800932
	86.3000	1	2		1.57705672	-0.08837028
	86.4000	1	2		1.57605921	-0.08881615
	86.5000	1	2		1.57505504	-0.08913817
	86.6000	1	2		1.57405292	-0.08948186
	86.7000	1	2		1.57305766	-0.08992262
	86.8000	1	2		1.57205810	-0.09031347
	86.9000	1	2		1.57105311	-0.09077390
	87.0000	1	2		1.57005621	-0.09096405
	87.1000	1	2		1.56905419	-0.09143305
	87.2000	1	2		1.56804859	-0.09186037
	87.3000	1	2		1.56705763	-0.09237859
	87.4000	1	2		1.56605244	-0.09257102
	87.5000	1	2		1.56506589	-0.09301593
	87.6000	1	2		1.56405752	-0.09336715
	87.7000	1	2		1.56305867	-0.09387960
	87.8000	1	2		1.56205481	-0.09407524
	87.9000	1	2		1.56105607	-0.09457866
	88.0000	1	2		1.56005272	-0.09503098
	88.1000	1	2		1.55905848	-0.09540956
	88.2000	1	2		1.55806282	-0.09582229
	88.3000	1	2		1.55705506	-0.09617769
	88.4000	1	2		1.55607169	-0.09669531
	88.5000	1	2		1.55505297	-0.09702758
	88.6000	1	2		1.55405064	-0.09747128
	88.7000	1	2		1.55305415	-0.09786518
	88.8000	1	2		1.55204845	-0.09833264
	88.9000	1	2		1.55105544	-0.09876083
	89.0000	1	2		1.55005906	-0.09903343
	89.1000	1	2		1.54906349	-0.09949359
	89.2000	1	2		1.54805861	-0.09987070
	89.3000	1	2		1.54706232	-0.10037302
	89.4000	1	2		1.54605815	-0.10085748
	89.5000	1	2		1.54507191	-0.10121273
	89.6000	1	2		1.54406969	-0.10160866
	89.7000	1	2		1.54306480	-0.10202853
	89.8000	1	2		1.54207190	-0.10246295
	89.9000	1	2		1.54106086	-0.10281243
	90.0000	1	2		1.54006653	-0.10318833
	90.1000	1	2		1.53906850	-0.10372662
	90.2000	1	2		1.53806259	-0.10415995
	90.3000	1	2		1.53706221	-0.10452794
	90.4000	1	2		1.53606460	-0.10497729
	90.5000	1	2		1.53506708	-0.10549922
	90.6000	1	2		1.53406322	-0.10592021
	90.7000	1	2		1.53306970	-0.10632500
	90.8000	1	2		1.53206861	-0.10683572
	90.9000	1	2		1.53107417	-0.10721324
	91.0000	1	2		1.53006262	-0.10757808
	91.1000	1	2		1.52907177	-0.10808458
	91.2000	1	2		1.52806545	-0.10857298
	91.3000	1	2		1.52707101	-0.10891569
	91.4000	1	2		1.52606264	-0.10941273
	91.5000	1	2		1.52507302	-0.10993069
	91.6000	1	2		1.52406485	-0.11036417
	91.7000	1	2		1.52305976	-0.11082715
	91.8000	1	2		1.52206378	-0.11120283
	91.9000	1	2		1.52107395	-0.11166853
	92.0000	1	2		1.52006907	-0.11193977
	92.1000	1	2		1.51906285	-0.11264602
	92.2000	1	2		1.51807076	-0.11300090
	92.3000	1	2		1.51707469	-0.11339779
	92.4000	1	2		1.51607185	-0.11395494
	92.5000	1	2		1.51508489	-0.11456052
	92.6000	1	2		1.51407017	-0.11485891
	92.7000	1	2		1.51307409	-0.11529515
	92.8000	1	2		1.51206705	-0.11592679
	92.9000	1	2		1.51107558	-0.11644472
	93.0000	1	2		1.51007182	-0.11683942
	93.1000	1	2		1.50907533	-0.11732487
	93.2000	1	2		1.50806973	-0.11793320
	93.3000	1	2		1.50707488	-0.11822963
	93.4000	1	2		1.50607061	-0.11871641
	93.5000	1	2		1.50507555	-0.11922519
	93.6000	1	2		1.50406841	-0.11970316
	93.7000	1	2		1.50306762	-0.12014532
	93.8000	1	2		1.50206857	-0.12063066
	93.9000	1	2		1.50107905	-0.12118934
	94.0000	1	2		1.50007109	-0.12162966
	94.0010	1	2		1.50006198	-0.12164168
