# Supplementary material for: Hyaluronic Acid Enhances the Mechanical Properties of Tissue-Engineered Cartilage Constructs
Source: PLoS One. 2014 Dec 1;9(12):e113216. doi: 10.1371/journal.pone.0113216 (PMC4249877; doi:10.1371/journal.pone.0113216)
Supplement: Dataset S1 — Raw data from hydrogel constructs. Data on wet weight, dry weight, compressive modulus, DNA content, and GAG content are provided in a spreadsheet for all analysed hydrogel constructs. Additionally, raw data from mechanical compression tests (time, displacement, and load) are provided. (ZIP) [file pone.0113216.s004.zip › Data/Mechanical testing/Microtester/Day 1/G4 P2 M2 ramp.csv]

G4 P2 M2 tall
Notes	Time	Sequence	Block	Cycle	5800:Extension mm	5800:5N_Load_Cell N
Test Started : 12/10/2013 11:50:05 AM	4.0020	1	2		2.40213574	0.00010689
	4.0210	1	2		2.40012432	0.00032133
	4.1000	1	2		2.39848417	-0.00015508
	4.2000	1	2		2.39783425	-0.00016040
	4.3000	1	2		2.39691532	-0.00014036
	4.4000	1	2		2.39593410	-0.00014231
	4.5000	1	2		2.39494550	-0.00004895
	4.6000	1	2		2.39394440	-0.00012073
	4.7000	1	2		2.39294883	-0.00008386
	4.8000	1	2		2.39194610	-0.00000786
	4.9000	1	2		2.39095217	-0.00016615
	5.0000	1	2		2.38995312	-0.00016107
	5.1000	1	2		2.38894875	-0.00006256
	5.2000	1	2		2.38794314	-0.00025022
	5.3000	1	2		2.38695987	-0.00022430
	5.4000	1	2		2.38595611	-0.00018068
	5.5000	1	2		2.38495665	-0.00012766
	5.6000	1	2		2.38396129	-0.00011326
	5.7000	1	2		2.38296204	-0.00012277
	5.8000	1	2		2.38195459	-0.00012213
	5.9000	1	2		2.38095984	-0.00009053
	6.0000	1	2		2.37995362	-0.00029730
	6.1000	1	2		2.37895335	-0.00009478
	6.2000	1	2		2.37795082	-0.00001688
	6.3000	1	2		2.37695812	-0.00011284
	6.4000	1	2		2.37595354	-0.00007143
	6.5000	1	2		2.37495695	-0.00007987
	6.6000	1	2		2.37395462	-0.00026437
	6.7000	1	2		2.37295291	-0.00025061
	6.8000	1	2		2.37195058	-0.00002487
	6.9000	1	2		2.37095809	-0.00021155
	7.0000	1	2		2.36995597	-0.00023852
	7.1000	1	2		2.36895754	-0.00012640
	7.2000	1	2		2.36795316	-0.00013519
	7.3000	1	2		2.36696210	-0.00015205
	7.4000	1	2		2.36596080	-0.00011236
	7.5000	1	2		2.36495950	-0.00005083
	7.6000	1	2		2.36395041	-0.00012666
	7.7000	1	2		2.36295997	-0.00030943
	7.8000	1	2		2.36195047	-0.00015256
	7.9000	1	2		2.36095552	-0.00013710
	8.0000	1	2		2.35995770	-0.00016987
	8.1000	1	2		2.35895046	-0.00008026
	8.2000	1	2		2.35795018	-0.00008231
	8.3000	1	2		2.35695830	-0.00015407
	8.4000	1	2		2.35595905	-0.00008469
	8.5000	1	2		2.35495672	-0.00005007
	8.6000	1	2		2.35396116	-0.00005516
	8.7000	1	2		2.35295535	-0.00011519
	8.8000	1	2		2.35195732	0.00015826
	8.9000	1	2		2.35095787	0.00000226
	9.0000	1	2		2.34995574	-0.00004329
	9.1000	1	2		2.34895977	-0.00010170
	9.2000	1	2		2.34795888	-0.00010758
	9.3000	1	2		2.34695962	-0.00007964
	9.4000	1	2		2.34595586	-0.00012948
	9.5000	1	2		2.34496194	-0.00005455
	9.6000	1	2		2.34396084	0.00019444
	9.7000	1	2		2.34295995	-0.00008522
	9.8000	1	2		2.34195393	-0.00014573
	9.9000	1	2		2.34095980	-0.00020204
	10.0000	1	2		2.33996587	-0.00017530
	10.1000	1	2		2.33896396	-0.00009623
	10.2000	1	2		2.33797536	-0.00027932
	10.3000	1	2		2.33696463	-0.00019511
	10.4000	1	2		2.33596538	-0.00020537
	10.5000	1	2		2.33497596	-0.00029047
	10.6000	1	2		2.33397056	-0.00009882
	10.7000	1	2		2.33297766	-0.00012552
	10.8000	1	2		2.33196345	-0.00024791
	10.9000	1	2		2.33096665	-0.00011456
	11.0000	1	2		2.32996576	-0.00018834
	11.1000	1	2		2.32897204	-0.00033528
	11.2000	1	2		2.32796316	-0.00021774
	11.3000	1	2		2.32696370	-0.00025793
	11.4000	1	2		2.32596076	-0.00015521
	11.5000	1	2		2.32496683	-0.00031614
	11.6000	1	2		2.32396348	-0.00008659
	11.7000	1	2		2.32296320	-0.00024950
	11.8000	1	2		2.32196108	-0.00022015
	11.9000	1	2		2.32096244	-0.00027426
	12.0000	1	2		2.31996237	-0.00011008
	12.1000	1	2		2.31896045	-0.00019995
	12.2000	1	2		2.31796140	-0.00025177
	12.3000	1	2		2.31696973	-0.00009902
	12.4000	1	2		2.31596597	-0.00026611
	12.5000	1	2		2.31496569	-0.00026921
	12.6000	1	2		2.31396562	-0.00032242
	12.7000	1	2		2.31296514	-0.00004093
	12.8000	1	2		2.31196261	-0.00016843
	12.9000	1	2		2.31096786	-0.00031324
	13.0000	1	2		2.30996205	-0.00023085
	13.1000	1	2		2.30896915	-0.00011818
	13.2000	1	2		2.30795678	-0.00020154
	13.3000	1	2		2.30696818	-0.00021139
	13.4000	1	2		2.30595971	-0.00027169
	13.5000	1	2		2.30496804	-0.00028282
	13.6000	1	2		2.30395875	-0.00022159
	13.7000	1	2		2.30296584	-0.00022063
	13.8000	1	2		2.30196434	-0.00027838
	13.9000	1	2		2.30096017	-0.00023722
	14.0000	1	2		2.29996235	-0.00020054
	14.1000	1	2		2.29896719	-0.00019913
	14.2000	1	2		2.29797060	-0.00029279
	14.3000	1	2		2.29697196	-0.00029250
	14.4000	1	2		2.29597271	-0.00032046
	14.5000	1	2		2.29496649	-0.00027849
	14.6000	1	2		2.29396908	-0.00019248
	14.7000	1	2		2.29297331	-0.00029493
	14.8000	1	2		2.29196259	-0.00035768
	14.9000	1	2		2.29096948	-0.00026676
	15.0000	1	2		2.28996223	-0.00032973
	15.1000	1	2		2.28896339	-0.00027501
	15.2000	1	2		2.28796414	-0.00042827
	15.3000	1	2		2.28696488	-0.00022624
	15.4000	1	2		2.28596686	-0.00025870
	15.5000	1	2		2.28496925	-0.00024265
	15.6000	1	2		2.28397798	-0.00031373
	15.7000	1	2		2.28297299	-0.00015512
	15.8000	1	2		2.28197087	-0.00032397
	15.9000	1	2		2.28097285	-0.00028675
	16.0000	1	2		2.27997544	-0.00033139
	16.1000	1	2		2.27896697	-0.00035055
	16.2000	1	2		2.27796915	-0.00040559
	16.3000	1	2		2.27696764	-0.00033850
	16.4000	1	2		2.27596859	-0.00017519
	16.5000	1	2		2.27496360	-0.00036226
	16.6000	1	2		2.27396353	-0.00024165
	16.7000	1	2		2.27296407	-0.00032343
	16.8000	1	2		2.27197035	-0.00034724
	16.9000	1	2		2.27096331	-0.00041182
	17.0000	1	2		2.26996549	-0.00028410
	17.1000	1	2		2.26897751	-0.00035785
	17.2000	1	2		2.26797190	-0.00038885
	17.3000	1	2		2.26696507	-0.00032315
	17.4000	1	2		2.26596909	-0.00038282
	17.5000	1	2		2.26497004	-0.00016138
	17.6000	1	2		2.26397223	-0.00034512
	17.7000	1	2		2.26296744	-0.00032679
	17.8000	1	2		2.26196327	-0.00024772
	17.9000	1	2		2.26097160	-0.00021755
	18.0000	1	2		2.25996271	-0.00026136
	18.1000	1	2		2.25895957	-0.00025434
	18.2000	1	2		2.25796585	-0.00027696
	18.3000	1	2		2.25697192	-0.00039126
	18.4000	1	2		2.25597656	-0.00014319
	18.5000	1	2		2.25496317	-0.00025832
	18.6000	1	2		2.25396965	-0.00035512
	18.7000	1	2		2.25296979	-0.00035496
	18.8000	1	2		2.25197320	-0.00025146
	18.9000	1	2		2.25096943	-0.00030907
	19.0000	1	2		2.24997633	-0.00036547
	19.1000	1	2		2.24897482	-0.00023081
	19.2000	1	2		2.24797331	-0.00037315
	19.3000	1	2		2.24697427	-0.00032789
	19.4000	1	2		2.24596702	-0.00027023
	19.5000	1	2		2.24497084	-0.00019010
	19.6000	1	2		2.24397118	-0.00021901
	19.7000	1	2		2.24297479	-0.00035523
	19.8000	1	2		2.24196448	-0.00030898
	19.9000	1	2		2.24097526	-0.00025189
	20.0000	1	2		2.23998113	-0.00023101
	20.1000	1	2		2.23898004	-0.00018524
	20.2000	1	2		2.23797648	-0.00032261
	20.3000	1	2		2.23697682	-0.00034498
	20.4000	1	2		2.23597162	-0.00015967
	20.5000	1	2		2.23497851	-0.00034450
	20.6000	1	2		2.23397578	-0.00025578
	20.7000	1	2		2.23297181	-0.00027046
	20.8000	1	2		2.23197686	-0.00028539
	20.9000	1	2		2.23097576	-0.00028387
	21.0000	1	2		2.22997344	-0.00021709
	21.1000	1	2		2.22898156	-0.00024904
	21.2000	1	2		2.22797862	-0.00028120
	21.3000	1	2		2.22697363	-0.00015897
	21.4000	1	2		2.22596987	-0.00024437
	21.5000	1	2		2.22497779	-0.00036873
	21.6000	1	2		2.22397628	-0.00032789
	21.7000	1	2		2.22298707	-0.00048055
	21.8000	1	2		2.22197368	-0.00028718
	21.9000	1	2		2.22097729	-0.00036699
	22.0000	1	2		2.21997414	-0.00031611
	22.1000	1	2		2.21897837	-0.00026548
	22.2000	1	2		2.21797871	-0.00038571
	22.3000	1	2		2.21698315	-0.00032531
	22.4000	1	2		2.21598000	-0.00019121
	22.5000	1	2		2.21498751	-0.00033481
	22.6000	1	2		2.21397883	-0.00027494
	22.7000	1	2		2.21298675	-0.00029882
	22.8000	1	2		2.21197602	-0.00025772
	22.9000	1	2		2.21098087	-0.00038063
	23.0000	1	2		2.20997895	-0.00035779
	23.1000	1	2		2.20898236	-0.00023203
	23.2000	1	2		2.20796835	-0.00023478
	23.3000	1	2		2.20697975	-0.00049368
	23.4000	1	2		2.20597845	-0.00028740
	23.5000	1	2		2.20498719	-0.00018690
	23.6000	1	2		2.20397769	-0.00028539
	23.7000	1	2		2.20298807	-0.00037252
	23.8000	1	2		2.20197898	-0.00019229
	23.9000	1	2		2.20098628	-0.00020656
	24.0000	1	2		2.19998355	-0.00040145
	24.1000	1	2		2.19899290	-0.00024638
	24.2000	1	2		2.19798279	-0.00040249
	24.3000	1	2		2.19698866	-0.00050275
	24.4000	1	2		2.19597670	-0.00041857
	24.5000	1	2		2.19498831	-0.00028665
	24.6000	1	2		2.19396713	-0.00032431
	24.7000	1	2		2.19297833	-0.00028510
	24.8000	1	2		2.19195961	-0.00033580
	24.9000	1	2		2.19097429	-0.00029034
	25.0000	1	2		2.18997073	-0.00048068
	25.1000	1	2		2.18897721	-0.00031998
	25.2000	1	2		2.18796628	-0.00021697
	25.3000	1	2		2.18697031	-0.00019937
	25.4000	1	2		2.18597044	-0.00043304
	25.5000	1	2		2.18497897	-0.00023169
	25.6000	1	2		2.18397910	-0.00028727
	25.7000	1	2		2.18298354	-0.00042310
	25.8000	1	2		2.18194044	-0.00031662
	25.9000	1	2		2.18098811	-0.00041055
	26.0000	1	2		2.17997799	-0.00037463
	26.1000	1	2		2.17898284	-0.00036905
	26.2000	1	2		2.17797662	-0.00021779
	26.3000	1	2		2.17697655	-0.00045474
	26.4000	1	2		2.17597893	-0.00043970
	26.5000	1	2		2.17498132	-0.00046108
	26.6000	1	2		2.17398452	-0.00025845
	26.7000	1	2		2.17297646	-0.00032296
	26.8000	1	2		2.17197823	-0.00054858
	26.9000	1	2		2.17098267	-0.00026279
	27.0000	1	2		2.16998403	-0.00048856
	27.1000	1	2		2.16898293	-0.00040089
	27.2000	1	2		2.16798286	-0.00036286
	27.3000	1	2		2.16698115	-0.00023993
	27.4000	1	2		2.16598988	-0.00046381
	27.5000	1	2		2.16499247	-0.00036655
	27.6000	1	2		2.16399322	-0.00034519
	27.7000	1	2		2.16298413	-0.00045041
	27.8000	1	2		2.16199041	-0.00050898
	27.9000	1	2		2.16098931	-0.00031927
	28.0000	1	2		2.15999190	-0.00019677
	28.1000	1	2		2.15898036	-0.00043939
	28.2000	1	2		2.15798069	-0.00037262
	28.3000	1	2		2.15697939	-0.00032324
	28.4000	1	2		2.15597973	-0.00037957
	28.5000	1	2		2.15497904	-0.00045700
	28.6000	1	2		2.15397979	-0.00040541
	28.7000	1	2		2.15298238	-0.00035633
	28.8000	1	2		2.15198108	-0.00064395
	28.9000	1	2		2.15098305	-0.00048875
	29.0000	1	2		2.14997765	-0.00031033
	29.1000	1	2		2.14898229	-0.00042835
	29.2000	1	2		2.14798038	-0.00050082
	29.3000	1	2		2.14698071	-0.00034606
	29.4000	1	2		2.14597900	-0.00039081
	29.5000	1	2		2.14498180	-0.00039199
	29.6000	1	2		2.14398603	-0.00044587
	29.7000	1	2		2.14298493	-0.00038741
	29.8000	1	2		2.14198588	-0.00039886
	29.9000	1	2		2.14099175	-0.00057053
	30.0000	1	2		2.13998881	-0.00049959
	30.1000	1	2		2.13898218	-0.00043878
	30.2000	1	2		2.13797658	-0.00058689
	30.3000	1	2		2.13698490	-0.00041639
	30.4000	1	2		2.13598606	-0.00040892
	30.5000	1	2		2.13498271	-0.00041113
	30.6000	1	2		2.13398407	-0.00045375
	30.7000	1	2		2.13298809	-0.00053545
	30.8000	1	2		2.13198495	-0.00045312
	30.9000	1	2		2.13098918	-0.00058943
	31.0000	1	2		2.12997948	-0.00052230
	31.1000	1	2		2.12898309	-0.00058713
	31.2000	1	2		2.12798117	-0.00050859
	31.3000	1	2		2.12697967	-0.00047276
	31.4000	1	2		2.12598390	-0.00053255
	31.5000	1	2		2.12498936	-0.00049519
	31.6000	1	2		2.12398539	-0.00040761
	31.7000	1	2		2.12298306	-0.00046777
	31.8000	1	2		2.12198176	-0.00070550
	31.9000	1	2		2.12098189	-0.00037461
	32.0000	1	2		2.11997998	-0.00055596
	32.1000	1	2		2.11898687	-0.00049032
	32.2000	1	2		2.11798311	-0.00050880
	32.3000	1	2		2.11699164	-0.00048765
	32.4000	1	2		2.11598378	-0.00058616
	32.5000	1	2		2.11498863	-0.00071789
	32.6000	1	2		2.11399204	-0.00060573
	32.7000	1	2		2.11298910	-0.00043883
	32.8000	1	2		2.11199148	-0.00055036
	32.9000	1	2		2.11098813	-0.00045341
	33.0000	1	2		2.10998191	-0.00047401
	33.1000	1	2		2.10898963	-0.00041425
	33.2000	1	2		2.10798853	-0.00054569
	33.3000	1	2		2.10698702	-0.00058765
	33.4000	1	2		2.10598674	-0.00057029
	33.5000	1	2		2.10499118	-0.00065190
	33.6000	1	2		2.10398824	-0.00059401
	33.7000	1	2		2.10298243	-0.00064738
	33.8000	1	2		2.10198584	-0.00047922
	33.9000	1	2		2.10099150	-0.00049218
	34.0000	1	2		2.09998918	-0.00044117
	34.1000	1	2		2.09898890	-0.00044724
	34.2000	1	2		2.09799026	-0.00057586
	34.3000	1	2		2.09698814	-0.00066873
	34.4000	1	2		2.09598970	-0.00063485
	34.5000	1	2		2.09499127	-0.00049653
	34.6000	1	2		2.09399591	-0.00047104
	34.7000	1	2		2.09299256	-0.00053423
	34.8000	1	2		2.09198613	-0.00052558
	34.9000	1	2		2.09098975	-0.00049239
	35.0000	1	2		2.08998865	-0.00059242
	35.1000	1	2		2.08899104	-0.00054319
	35.2000	1	2		2.08798933	-0.00041193
	35.3000	1	2		2.08698331	-0.00054589
	35.4000	1	2		2.08598426	-0.00050573
	35.5000	1	2		2.08498808	-0.00048461
	35.6000	1	2		2.08398822	-0.00049802
	35.7000	1	2		2.08299060	-0.00058384
	35.8000	1	2		2.08199237	-0.00056898
	35.9000	1	2		2.08100091	-0.00045100
	36.0000	1	2		2.07999510	-0.00055117
	36.1000	1	2		2.07899092	-0.00059746
	36.2000	1	2		2.07798880	-0.00055312
	36.3000	1	2		2.07698955	-0.00055322
	36.4000	1	2		2.07598845	-0.00065606
	36.5000	1	2		2.07498838	-0.00058632
	36.6000	1	2		2.07399281	-0.00042308
	36.7000	1	2		2.07298946	-0.00059325
	36.8000	1	2		2.07199369	-0.00060104
	36.9000	1	2		2.07098747	-0.00051830
	37.0000	1	2		2.06997839	-0.00050529
	37.1000	1	2		2.06898794	-0.00054576
	37.2000	1	2		2.06798951	-0.00054137
	37.3000	1	2		2.06698780	-0.00052646
	37.4000	1	2		2.06599080	-0.00051768
	37.5000	1	2		2.06499769	-0.00062257
	37.6000	1	2		2.06399373	-0.00059729
	37.7000	1	2		2.06298792	-0.00056962
	37.8000	1	2		2.06199133	-0.00055742
	37.9000	1	2		2.06099269	-0.00059012
	38.0000	1	2		2.05998790	-0.00066642
	38.1000	1	2		2.05898865	-0.00064038
	38.2000	1	2		2.05798202	-0.00062347
	38.3000	1	2		2.05698318	-0.00054503
	38.4000	1	2		2.05598454	-0.00057707
	38.5000	1	2		2.05498385	-0.00057971
	38.6000	1	2		2.05398747	-0.00063428
	38.7000	1	2		2.05299907	-0.00051596
	38.8000	1	2		2.05199429	-0.00058202
	38.9000	1	2		2.05098971	-0.00064007
	39.0000	1	2		2.04999619	-0.00058611
	39.1000	1	2		2.04899140	-0.00065295
	39.2000	1	2		2.04801387	-0.00072141
	39.3000	1	2		2.04699577	-0.00057188
	39.4000	1	2		2.04598627	-0.00063896
	39.5000	1	2		2.04499746	-0.00054212
	39.6000	1	2		2.04399084	-0.00067185
	39.7000	1	2		2.04299589	-0.00059191
	39.8000	1	2		2.04198618	-0.00067570
	39.9000	1	2		2.04098980	-0.00074421
	40.0000	1	2		2.03998829	-0.00057444
	40.1000	1	2		2.03898801	-0.00062074
	40.2000	1	2		2.03798343	-0.00054817
	40.3000	1	2		2.03699340	-0.00066647
	40.4000	1	2		2.03599415	-0.00066876
	40.5000	1	2		2.03499448	-0.00065131
	40.6000	1	2		2.03399728	-0.00060894
	40.7000	1	2		2.03300397	-0.00059323
	40.8000	1	2		2.03200246	-0.00065141
	40.9000	1	2		2.03098784	-0.00062358
	41.0000	1	2		2.02999371	-0.00072390
	41.1000	1	2		2.02899241	-0.00067960
	41.2000	1	2		2.02798762	-0.00079775
	41.3000	1	2		2.02698980	-0.00062435
	41.4000	1	2		2.02599116	-0.00064570
	41.5000	1	2		2.02499396	-0.00077232
	41.6000	1	2		2.02399020	-0.00066699
	41.7000	1	2		2.02298890	-0.00069731
	41.8000	1	2		2.02198923	-0.00071306
	41.9000	1	2		2.02100227	-0.00077855
	42.0000	1	2		2.02000097	-0.00076705
	42.1000	1	2		2.01899455	-0.00064421
	42.2000	1	2		2.01799673	-0.00064778
	42.3000	1	2		2.01700485	-0.00075404
	42.4000	1	2		2.01599925	-0.00070501
	42.5000	1	2		2.01500020	-0.00066911
	42.6000	1	2		2.01399849	-0.00077724
	42.7000	1	2		2.01300722	-0.00082327
	42.8000	1	2		2.01199752	-0.00072571
	42.9000	1	2		2.01099868	-0.00063139
	43.0000	1	2		2.00999225	-0.00078550
	43.1000	1	2		2.00899280	-0.00079068
	43.2000	1	2		2.00799621	-0.00072129
	43.3000	1	2		2.00699716	-0.00081102
	43.4000	1	2		2.00599299	-0.00077906
	43.5000	1	2		2.00500111	-0.00080248
	43.6000	1	2		2.00400227	-0.00062573
	43.7000	1	2		2.00299687	-0.00079775
	43.8000	1	2		2.00200130	-0.00079452
	43.9000	1	2		2.00099877	-0.00075584
	44.0000	1	2		2.00000505	-0.00093494
	44.1000	1	2		1.99899760	-0.00075230
	44.2000	1	2		1.99800449	-0.00088090
	44.3000	1	2		1.99700688	-0.00073337
	44.4000	1	2		1.99600517	-0.00079023
	44.5000	1	2		1.99500837	-0.00075365
	44.6000	1	2		1.99400277	-0.00074581
	44.7000	1	2		1.99299163	-0.00087508
	44.8000	1	2		1.99199033	-0.00070015
	44.9000	1	2		1.99099743	-0.00072957
	45.0000	1	2		1.98999346	-0.00081080
	45.1000	1	2		1.98900875	-0.00077289
	45.2000	1	2		1.98800561	-0.00070415
	45.3000	1	2		1.98700349	-0.00095075
	45.4000	1	2		1.98599870	-0.00089388
	45.5000	1	2		1.98499986	-0.00100316
	45.6000	1	2		1.98400286	-0.00094913
	45.7000	1	2		1.98299336	-0.00086018
	45.8000	1	2		1.98200107	-0.00090018
	45.9000	1	2		1.98100797	-0.00087720
	46.0000	1	2		1.97999949	-0.00083631
	46.1000	1	2		1.97900249	-0.00091719
	46.2000	1	2		1.97800672	-0.00088153
	46.3000	1	2		1.97700296	-0.00094555
	46.4000	1	2		1.97599080	-0.00097413
	46.5000	1	2		1.97499483	-0.00084649
	46.6000	1	2		1.97400336	-0.00083775
	46.7000	1	2		1.97300329	-0.00108207
	46.8000	1	2		1.97200280	-0.00103332
	46.9000	1	2		1.97099740	-0.00110754
	47.0000	1	2		1.97000041	-0.00093446
	47.1000	1	2		1.96900197	-0.00106396
	47.2000	1	2		1.96799739	-0.00097912
	47.3000	1	2		1.96698113	-0.00100211
	47.4000	1	2		1.96599622	-0.00110240
	47.5000	1	2		1.96500844	-0.00101150
	47.6000	1	2		1.96400181	-0.00114022
	47.7000	1	2		1.96300399	-0.00116532
	47.8000	1	2		1.96200044	-0.00111580
	47.9000	1	2		1.96099791	-0.00119700
	48.0000	1	2		1.95999558	-0.00114365
	48.1000	1	2		1.95900104	-0.00128831
	48.2000	1	2		1.95800568	-0.00121166
	48.3000	1	2		1.95700274	-0.00128728
	48.4000	1	2		1.95599488	-0.00132116
	48.5000	1	2		1.95499255	-0.00129363
	48.6000	1	2		1.95399289	-0.00132591
	48.7000	1	2		1.95299527	-0.00134978
	48.8000	1	2		1.95199213	-0.00125962
	48.9000	1	2		1.95099841	-0.00125404
	49.0000	1	2		1.94999997	-0.00133332
	49.1000	1	2		1.94900420	-0.00144542
	49.2000	1	2		1.94800147	-0.00145796
	49.3000	1	2		1.94700119	-0.00157037
	49.4000	1	2		1.94600050	-0.00156377
	49.5000	1	2		1.94500371	-0.00148648
	49.6000	1	2		1.94399687	-0.00144423
	49.7000	1	2		1.94300090	-0.00169401
	49.8000	1	2		1.94199550	-0.00165213
	49.9000	1	2		1.94100137	-0.00168178
	50.0000	1	2		1.93999433	-0.00171710
	50.1000	1	2		1.93899897	-0.00171899
	50.2000	1	2		1.93799910	-0.00162798
	50.3000	1	2		1.93699800	-0.00177954
	50.4000	1	2		1.93600613	-0.00191786
	50.5000	1	2		1.93500462	-0.00174392
	50.6000	1	2		1.93400352	-0.00201695
	50.7000	1	2		1.93300980	-0.00199119
	50.8000	1	2		1.93200563	-0.00201739
	50.9000	1	2		1.93100720	-0.00211916
	51.0000	1	2		1.93001102	-0.00212001
	51.1000	1	2		1.92899394	-0.00228818
	51.2000	1	2		1.92800247	-0.00226006
	51.3000	1	2		1.92700649	-0.00221775
	51.4000	1	2		1.92600212	-0.00234291
	51.5000	1	2		1.92500164	-0.00251331
	51.6000	1	2		1.92400197	-0.00250554
	51.7000	1	2		1.92300375	-0.00265698
	51.8000	1	2		1.92199753	-0.00250307
	51.9000	1	2		1.92100708	-0.00267372
	52.0000	1	2		1.92000127	-0.00262367
	52.1000	1	2		1.91900899	-0.00262967
	52.2000	1	2		1.91800072	-0.00276293
	52.3000	1	2		1.91701109	-0.00296094
	52.4000	1	2		1.91599893	-0.00294255
	52.5000	1	2		1.91500480	-0.00308118
	52.6000	1	2		1.91400698	-0.00311816
	52.7000	1	2		1.91300384	-0.00308171
	52.8000	1	2		1.91200315	-0.00336985
	52.9000	1	2		1.91100779	-0.00321617
	53.0000	1	2		1.91000259	-0.00363403
	53.1000	1	2		1.90900682	-0.00355632
	53.2000	1	2		1.90800204	-0.00347756
	53.3000	1	2		1.90700463	-0.00384801
	53.4000	1	2		1.90599513	-0.00378895
	53.5000	1	2		1.90500940	-0.00384422
	53.6000	1	2		1.90401199	-0.00383564
	53.7000	1	2		1.90300844	-0.00403975
	53.8000	1	2		1.90201164	-0.00410920
	53.9000	1	2		1.90101464	-0.00409381
	54.0000	1	2		1.90000576	-0.00441644
	54.1000	1	2		1.89900753	-0.00446156
	54.2000	1	2		1.89800520	-0.00452659
	54.3000	1	2		1.89701476	-0.00478801
	54.4000	1	2		1.89601428	-0.00477145
	54.5000	1	2		1.89500929	-0.00472377
	54.6000	1	2		1.89399856	-0.00494316
	54.7000	1	2		1.89301058	-0.00502507
	54.8000	1	2		1.89200886	-0.00513059
	54.9000	1	2		1.89101678	-0.00532605
	55.0000	1	2		1.89001323	-0.00547338
	55.1000	1	2		1.88901459	-0.00550185
	55.2000	1	2		1.88801329	-0.00564041
	55.3000	1	2		1.88701485	-0.00583211
	55.4000	1	2		1.88601130	-0.00593050
	55.5000	1	2		1.88502188	-0.00596764
	55.6000	1	2		1.88401443	-0.00607660
	55.7000	1	2		1.88301313	-0.00647151
	55.8000	1	2		1.88201059	-0.00638847
	55.9000	1	2		1.88102507	-0.00653966
	56.0000	1	2		1.88001086	-0.00675176
	56.1000	1	2		1.87901120	-0.00678740
	56.2000	1	2		1.87801727	-0.00676118
	56.3000	1	2		1.87701617	-0.00701807
	56.4000	1	2		1.87601528	-0.00718280
	56.5000	1	2		1.87501521	-0.00723164
	56.6000	1	2		1.87401165	-0.00736069
	56.7000	1	2		1.87302326	-0.00769450
	56.8000	1	2		1.87201663	-0.00774460
	56.9000	1	2		1.87100979	-0.00777745
	57.0000	1	2		1.87000911	-0.00809277
	57.1000	1	2		1.86901621	-0.00815955
	57.2000	1	2		1.86802003	-0.00828703
	57.3000	1	2		1.86701770	-0.00836065
	57.4000	1	2		1.86601291	-0.00856429
	57.5000	1	2		1.86502124	-0.00862545
	57.6000	1	2		1.86401051	-0.00880782
	57.7000	1	2		1.86300757	-0.00902431
	57.8000	1	2		1.86201590	-0.00922078
	57.9000	1	2		1.86102279	-0.00917918
	58.0000	1	2		1.86001534	-0.00947868
	58.1000	1	2		1.85900462	-0.00975214
	58.2000	1	2		1.85801090	-0.00969637
	58.3000	1	2		1.85701164	-0.00978899
	58.4000	1	2		1.85601813	-0.01022212
	58.5000	1	2		1.85501170	-0.01015044
	58.6000	1	2		1.85401614	-0.01034491
	58.7000	1	2		1.85302508	-0.01048833
	58.8000	1	2		1.85202275	-0.01069919
	58.9000	1	2		1.85101735	-0.01084825
	59.0000	1	2		1.85001953	-0.01101996
	59.1000	1	2		1.84902192	-0.01131122
	59.2000	1	2		1.84802574	-0.01141581
	59.3000	1	2		1.84701419	-0.01160847
	59.4000	1	2		1.84602539	-0.01170084
	59.5000	1	2		1.84502737	-0.01189966
	59.6000	1	2		1.84402176	-0.01203201
	59.7000	1	2		1.84302353	-0.01226622
	59.8000	1	2		1.84201485	-0.01240970
	59.9000	1	2		1.84101724	-0.01256528
	60.0000	1	2		1.84001922	-0.01281979
	60.1000	1	2		1.83902652	-0.01284383
	60.2000	1	2		1.83801682	-0.01303198
	60.3000	1	2		1.83701572	-0.01324226
	60.4000	1	2		1.83601708	-0.01337838
	60.5000	1	2		1.83501516	-0.01344499
	60.6000	1	2		1.83401448	-0.01370972
	60.7000	1	2		1.83302670	-0.01392942
	60.8000	1	2		1.83202171	-0.01404215
	60.9000	1	2		1.83102512	-0.01423532
	61.0000	1	2		1.83002484	-0.01437883
	61.1000	1	2		1.82901862	-0.01469534
	61.2000	1	2		1.82801834	-0.01480464
	61.3000	1	2		1.82701171	-0.01500965
	61.4000	1	2		1.82601328	-0.01523862
	61.5000	1	2		1.82501382	-0.01533828
	61.6000	1	2		1.82401477	-0.01553976
	61.7000	1	2		1.82301654	-0.01572875
	61.8000	1	2		1.82201709	-0.01591332
	61.9000	1	2		1.82101414	-0.01604079
	62.0000	1	2		1.82000772	-0.01631061
	62.1000	1	2		1.81901482	-0.01633121
	62.2000	1	2		1.81801557	-0.01666344
	62.3000	1	2		1.81701672	-0.01691382
	62.4000	1	2		1.81601521	-0.01705751
	62.5000	1	2		1.81502108	-0.01714634
	62.6000	1	2		1.81400872	-0.01745088
	62.7000	1	2		1.81302278	-0.01756822
	62.8000	1	2		1.81201861	-0.01774508
	62.9000	1	2		1.81102100	-0.01798480
	63.0000	1	2		1.81001765	-0.01813859
	63.1000	1	2		1.80902679	-0.01837288
	63.2000	1	2		1.80802078	-0.01849011
	63.3000	1	2		1.80702050	-0.01879551
	63.4000	1	2		1.80602084	-0.01887504
	63.5000	1	2		1.80502363	-0.01911861
	63.6000	1	2		1.80401926	-0.01928426
	63.7000	1	2		1.80302390	-0.01949642
	63.8000	1	2		1.80202260	-0.01970896
	63.9000	1	2		1.80102662	-0.01991684
	64.0000	1	2		1.80001979	-0.02003737
	64.1000	1	2		1.79902381	-0.02031818
	64.2000	1	2		1.79803153	-0.02055038
	64.3000	1	2		1.79703473	-0.02074499
	64.4000	1	2		1.79603404	-0.02090552
	64.5000	1	2		1.79502168	-0.02099434
	64.6000	1	2		1.79402427	-0.02131203
	64.7000	1	2		1.79301887	-0.02144081
	64.8000	1	2		1.79201634	-0.02168540
	64.9000	1	2		1.79101503	-0.02176395
	65.0000	1	2		1.79001168	-0.02216125
	65.1000	1	2		1.78901981	-0.02228643
	65.2000	1	2		1.78802445	-0.02239664
	65.3000	1	2		1.78701351	-0.02259340
	65.4000	1	2		1.78601344	-0.02284998
	65.5000	1	2		1.78501460	-0.02303513
	65.6000	1	2		1.78401780	-0.02322044
	65.7000	1	2		1.78302326	-0.02348767
	65.8000	1	2		1.78201786	-0.02363442
	65.9000	1	2		1.78102127	-0.02400872
	66.0000	1	2		1.78002468	-0.02417410
	66.1000	1	2		1.77901949	-0.02438534
	66.2000	1	2		1.77801778	-0.02457042
	66.3000	1	2		1.77701524	-0.02474952
	66.4000	1	2		1.77601230	-0.02506875
	66.5000	1	2		1.77501961	-0.02525609
	66.6000	1	2		1.77401113	-0.02546182
	66.7000	1	2		1.77301249	-0.02567930
	66.8000	1	2		1.77202144	-0.02591146
	66.9000	1	2		1.77102505	-0.02593797
	67.0000	1	2		1.77002990	-0.02620219
	67.1000	1	2		1.76902470	-0.02639567
	67.2000	1	2		1.76801930	-0.02658275
	67.3000	1	2		1.76701083	-0.02684089
	67.4000	1	2		1.76601342	-0.02711476
	67.5000	1	2		1.76501826	-0.02728407
	67.6000	1	2		1.76401962	-0.02747398
	67.7000	1	2		1.76302140	-0.02769388
	67.8000	1	2		1.76201682	-0.02789576
	67.9000	1	2		1.76102064	-0.02809573
	68.0000	1	2		1.76001462	-0.02817343
	68.1000	1	2		1.75901332	-0.02854162
	68.2000	1	2		1.75801652	-0.02877117
	68.3000	1	2		1.75701789	-0.02900224
	68.4000	1	2		1.75601781	-0.02931314
	68.5000	1	2		1.75501590	-0.02954418
	68.6000	1	2		1.75401931	-0.02975042
	68.7000	1	2		1.75301821	-0.02987164
	68.8000	1	2		1.75201588	-0.03009294
	68.9000	1	2		1.75102483	-0.03045755
	69.0000	1	2		1.75001451	-0.03065528
	69.1000	1	2		1.74902079	-0.03084777
	69.2000	1	2		1.74801395	-0.03111414
	69.3000	1	2		1.74701367	-0.03139431
	69.4000	1	2		1.74601954	-0.03150028
	69.5000	1	2		1.74502746	-0.03176563
	69.6000	1	2		1.74403292	-0.03200689
	69.7000	1	2		1.74302588	-0.03215520
	69.8000	1	2		1.74203216	-0.03244400
	69.9000	1	2		1.74102758	-0.03257147
	70.0000	1	2		1.74002505	-0.03283192
	70.1000	1	2		1.73902559	-0.03306810
	70.2000	1	2		1.73803392	-0.03321310
	70.3000	1	2		1.73703098	-0.03365433
	70.4000	1	2		1.73603295	-0.03388179
	70.5000	1	2		1.73503452	-0.03397488
	70.6000	1	2		1.73403199	-0.03426864
	70.7000	1	2		1.73303396	-0.03463158
	70.8000	1	2		1.73203061	-0.03477971
	70.9000	1	2		1.73103177	-0.03495674
	71.0000	1	2		1.73003334	-0.03528745
	71.1000	1	2		1.72902917	-0.03553675
	71.2000	1	2		1.72803319	-0.03564368
	71.3000	1	2		1.72703066	-0.03595686
	71.4000	1	2		1.72602813	-0.03619351
	71.5000	1	2		1.72502457	-0.03642274
	71.6000	1	2		1.72403167	-0.03664995
	71.7000	1	2		1.72303098	-0.03693009
	71.8000	1	2		1.72202394	-0.03709396
	71.9000	1	2		1.72103350	-0.03729753
	72.0000	1	2		1.72002790	-0.03760504
	72.1000	1	2		1.71902926	-0.03777035
	72.2000	1	2		1.71803379	-0.03794279
	72.3000	1	2		1.71704161	-0.03833932
	72.4000	1	2		1.71603088	-0.03854010
	72.5000	1	2		1.71503235	-0.03879174
	72.6000	1	2		1.71403668	-0.03903293
	72.7000	1	2		1.71303753	-0.03929895
	72.8000	1	2		1.71203428	-0.03942602
	72.9000	1	2		1.71102908	-0.03966441
	73.0000	1	2		1.71002891	-0.03988499
	73.1000	1	2		1.70902945	-0.04019398
	73.2000	1	2		1.70803317	-0.04049767
	73.3000	1	2		1.70703750	-0.04079510
	73.4000	1	2		1.70602227	-0.04106213
	73.5000	1	2		1.70503561	-0.04135953
	73.6000	1	2		1.70402571	-0.04156196
	73.7000	1	2		1.70303065	-0.04182797
	73.8000	1	2		1.70203581	-0.04219657
	73.9000	1	2		1.70103922	-0.04222459
	74.0000	1	2		1.70003761	-0.04265981
	74.1000	1	2		1.69903610	-0.04287127
	74.2000	1	2		1.69802855	-0.04318343
	74.3000	1	2		1.69703892	-0.04319663
	74.4000	1	2		1.69602830	-0.04355762
	74.5000	1	2		1.69503161	-0.04387338
	74.6000	1	2		1.69403194	-0.04399436
	74.7000	1	2		1.69302644	-0.04436493
	74.8000	1	2		1.69202801	-0.04461131
	74.9000	1	2		1.69102906	-0.04496946
	75.0000	1	2		1.69002008	-0.04509027
	75.1000	1	2		1.68903086	-0.04550258
	75.2000	1	2		1.68802567	-0.04575073
	75.3000	1	2		1.68702928	-0.04583338
	75.4000	1	2		1.68602860	-0.04612507
	75.5000	1	2		1.68503549	-0.04645798
	75.6000	1	2		1.68402927	-0.04673845
	75.7000	1	2		1.68303565	-0.04687480
	75.8000	1	2		1.68203343	-0.04724275
	75.9000	1	2		1.68103489	-0.04766419
	76.0000	1	2		1.68002898	-0.04781746
	76.1000	1	2		1.67903874	-0.04801408
	76.2000	1	2		1.67802853	-0.04839430
	76.3000	1	2		1.67703593	-0.04860118
	76.4000	1	2		1.67602756	-0.04886533
	76.5000	1	2		1.67502093	-0.04922612
	76.6000	1	2		1.67402557	-0.04942060
	76.7000	1	2		1.67303083	-0.04972049
	76.8000	1	2		1.67202481	-0.04995815
	76.9000	1	2		1.67103693	-0.05030185
	77.0000	1	2		1.67003317	-0.05055520
	77.1000	1	2		1.66904057	-0.05077625
	77.2000	1	2		1.66803353	-0.05110190
	77.3000	1	2		1.66704033	-0.05152932
	77.4000	1	2		1.66603421	-0.05166456
	77.5000	1	2		1.66503352	-0.05205229
	77.6000	1	2		1.66402822	-0.05226804
	77.7000	1	2		1.66303409	-0.05270729
	77.8000	1	2		1.66203463	-0.05282549
	77.9000	1	2		1.66104675	-0.05320953
	78.0000	1	2		1.66004125	-0.05342914
	78.1000	1	2		1.65904589	-0.05385751
	78.2000	1	2		1.65804059	-0.05395118
	78.3000	1	2		1.65704431	-0.05438855
	78.4000	1	2		1.65604547	-0.05471038
	78.5000	1	2		1.65504744	-0.05487956
	78.6000	1	2		1.65404655	-0.05537351
	78.7000	1	2		1.65305723	-0.05549047
	78.8000	1	2		1.65204210	-0.05573157
	78.9000	1	2		1.65104838	-0.05605777
	79.0000	1	2		1.65005302	-0.05628299
	79.1000	1	2		1.64905787	-0.05664952
	79.2000	1	2		1.64805492	-0.05682277
	79.3000	1	2		1.64696347	-0.05708725
	79.4000	1	2		1.64605160	-0.05751683
	79.5000	1	2		1.64505932	-0.05766782
	79.6000	1	2		1.64405310	-0.05798277
	79.7000	1	2		1.64305384	-0.05845881
	79.8000	1	2		1.64204793	-0.05859181
	79.9000	1	2		1.64105032	-0.05895750
	80.0000	1	2		1.64004563	-0.05920309
	80.1000	1	2		1.63904781	-0.05951654
	80.2000	1	2		1.63805020	-0.05966966
	80.3000	1	2		1.63704972	-0.05997206
	80.4000	1	2		1.63605087	-0.06034119
	80.5000	1	2		1.63505080	-0.06050437
	80.6000	1	2		1.63404356	-0.06098159
	80.7000	1	2		1.63305250	-0.06118077
	80.8000	1	2		1.63204423	-0.06171905
	80.9000	1	2		1.63105154	-0.06202470
	81.0000	1	2		1.63004736	-0.06233927
	81.1000	1	2		1.62905784	-0.06249669
	81.2000	1	2		1.62805460	-0.06299166
	81.3000	1	2		1.62705432	-0.06314323
	81.4000	1	2		1.62605230	-0.06354600
	81.5000	1	2		1.62505540	-0.06378858
	81.6000	1	2		1.62404980	-0.06420278
	81.7000	1	2		1.62305403	-0.06454669
	81.8000	1	2		1.62205088	-0.06479610
	81.9000	1	2		1.62105337	-0.06518209
	82.0000	1	2		1.62004838	-0.06548461
	82.1000	1	2		1.61905660	-0.06584692
	82.2000	1	2		1.61804772	-0.06607468
	82.3000	1	2		1.61705113	-0.06644302
	82.4000	1	2		1.61604952	-0.06682958
	82.5000	1	2		1.61505232	-0.06701416
	82.6000	1	2		1.61405091	-0.06722618
	82.7000	1	2		1.61305135	-0.06763354
	82.8000	1	2		1.61204923	-0.06788155
	82.9000	1	2		1.61104793	-0.06821271
	83.0000	1	2		1.61005339	-0.06852815
	83.1000	1	2		1.60905280	-0.06901035
	83.2000	1	2		1.60804648	-0.06926500
	83.3000	1	2		1.60705173	-0.06963501
	83.4000	1	2		1.60605053	-0.07004843
	83.5000	1	2		1.60505435	-0.07034023
	83.6000	1	2		1.60404814	-0.07055588
	83.7000	1	2		1.60305892	-0.07105521
	83.8000	1	2		1.60205342	-0.07141391
	83.9000	1	2		1.60105499	-0.07168770
	84.0000	1	2		1.60005276	-0.07208600
	84.1000	1	2		1.59905832	-0.07239118
	84.2000	1	2		1.59805805	-0.07278136
	84.3000	1	2		1.59705623	-0.07315490
	84.4000	1	2		1.59605524	-0.07354571
	84.5000	1	2		1.59505117	-0.07382132
	84.6000	1	2		1.59404741	-0.07417802
	84.7000	1	2		1.59305522	-0.07459360
	84.8000	1	2		1.59205126	-0.07505407
	84.9000	1	2		1.59105088	-0.07541367
	85.0000	1	2		1.59005439	-0.07570450
	85.1000	1	2		1.58905616	-0.07611298
	85.2000	1	2		1.58805691	-0.07643698
	85.3000	1	2		1.58705612	-0.07680640
	85.4000	1	2		1.58605594	-0.07723805
	85.5000	1	2		1.58506120	-0.07758522
	85.6000	1	2		1.58405641	-0.07781942
	85.7000	1	2		1.58305931	-0.07840409
	85.8000	1	2		1.58205903	-0.07872197
	85.9000	1	2		1.58105763	-0.07920159
	86.0000	1	2		1.58005397	-0.07947971
	86.1000	1	2		1.57905451	-0.07976178
	86.2000	1	2		1.57805126	-0.08015067
	86.3000	1	2		1.57705570	-0.08037717
	86.4000	1	2		1.57605337	-0.08059205
	86.5000	1	2		1.57506211	-0.08090523
	86.6000	1	2		1.57405507	-0.08124207
	86.7000	1	2		1.57305602	-0.08156867
	86.8000	1	2		1.57205615	-0.08191531
	86.9000	1	2		1.57106141	-0.08221004
	87.0000	1	2		1.57005601	-0.08251460
	87.1000	1	2		1.56906136	-0.08302394
	87.2000	1	2		1.56806098	-0.08331353
	87.3000	1	2		1.56706398	-0.08355709
	87.4000	1	2		1.56606207	-0.08391579
	87.5000	1	2		1.56506978	-0.08432087
	87.6000	1	2		1.56406592	-0.08478843
	87.7000	1	2		1.56306974	-0.08504880
	87.8000	1	2		1.56206444	-0.08550523
	87.9000	1	2		1.56106488	-0.08600778
	88.0000	1	2		1.56005466	-0.08612049
	88.1000	1	2		1.55905387	-0.08665746
	88.2000	1	2		1.55804704	-0.08720379
	88.3000	1	2		1.55705486	-0.08741503
	88.4000	1	2		1.55605448	-0.08803410
	88.5000	1	2		1.55505963	-0.08826023
	88.6000	1	2		1.55405853	-0.08872074
	88.7000	1	2		1.55305672	-0.08897927
	88.8000	1	2		1.55206156	-0.08947974
	88.9000	1	2		1.55105923	-0.08980142
	89.0000	1	2		1.55005978	-0.09036503
	89.1000	1	2		1.54905929	-0.09067507
	89.2000	1	2		1.54807889	-0.09122374
	89.3000	1	2		1.54705566	-0.09150011
	89.4000	1	2		1.54606379	-0.09189215
	89.5000	1	2		1.54507232	-0.09224173
	89.6000	1	2		1.54406917	-0.09270729
	89.7000	1	2		1.54307310	-0.09321948
	89.8000	1	2		1.54206667	-0.09352741
	89.9000	1	2		1.54107080	-0.09402202
	90.0000	1	2		1.54006335	-0.09420152
	90.1000	1	2		1.53907137	-0.09465134
	90.2000	1	2		1.53806689	-0.09511567
	90.3000	1	2		1.53706815	-0.09532894
	90.4000	1	2		1.53606521	-0.09562278
	90.5000	1	2		1.53506637	-0.09607703
	90.6000	1	2		1.53406302	-0.09644864
	90.7000	1	2		1.53307350	-0.09686116
	90.8000	1	2		1.53206789	-0.09734245
	90.9000	1	2		1.53107069	-0.09780230
	91.0000	1	2		1.53006570	-0.09806685
	91.1000	1	2		1.52907167	-0.09862541
	91.2000	1	2		1.52806412	-0.09909901
	91.3000	1	2		1.52706876	-0.09945584
	91.4000	1	2		1.52606715	-0.09991677
	91.5000	1	2		1.52506963	-0.10055224
	91.6000	1	2		1.52406690	-0.10091185
	91.7000	1	2		1.52307174	-0.10144513
	91.8000	1	2		1.52206511	-0.10193594
	91.9000	1	2		1.52107211	-0.10248670
	92.0000	1	2		1.52006702	-0.10280222
	92.1000	1	2		1.51907360	-0.10338798
	92.2000	1	2		1.51806831	-0.10372052
	92.3000	1	2		1.51707694	-0.10426373
	92.4000	1	2		1.51607164	-0.10482823
	92.5000	1	2		1.51507024	-0.10522434
	92.6000	1	2		1.51407139	-0.10569281
	92.7000	1	2		1.51307767	-0.10626817
	92.8000	1	2		1.51206910	-0.10663028
	92.9000	1	2		1.51107671	-0.10690494
	93.0000	1	2		1.51006834	-0.10746543
	93.1000	1	2		1.50907410	-0.10792896
	93.2000	1	2		1.50807208	-0.10834237
	93.3000	1	2		1.50706955	-0.10878887
	93.4000	1	2		1.50606825	-0.10918823
	93.5000	1	2		1.50507135	-0.10948909
	93.6000	1	2		1.50407610	-0.10977963
	93.7000	1	2		1.50307070	-0.11008244
	93.8000	1	2		1.50207206	-0.11034245
	93.9000	1	2		1.50107649	-0.11067052
	93.9660	1	2		1.50041285	-0.11119983
	94.0000	1	2		1.50007519	-0.11112570
	94.0010	1	2		1.50006433	-0.11112234
