# Supplementary material for: Hyaluronic Acid Enhances the Mechanical Properties of Tissue-Engineered Cartilage Constructs
Source: PLoS One. 2014 Dec 1;9(12):e113216. doi: 10.1371/journal.pone.0113216 (PMC4249877; doi:10.1371/journal.pone.0113216)
Supplement: Dataset S1 — Raw data from hydrogel constructs. Data on wet weight, dry weight, compressive modulus, DNA content, and GAG content are provided in a spreadsheet for all analysed hydrogel constructs. Additionally, raw data from mechanical compression tests (time, displacement, and load) are provided. (ZIP) [file pone.0113216.s004.zip › Data/Mechanical testing/Microtester/Day 1/G4 P4 M1 ramp.csv]

G4 P4 M1 12Dec2013
Notes	Time	Sequence	Block	Cycle	5800:Extension mm	5800:5N_Load_Cell N
Test Started : 12/12/2013 12:39:10 PM	4.0020	1	2		2.40475240	0.00089008
	4.0250	1	2		2.39981453	0.00176625
	4.1000	1	2		2.39782278	0.00074250
	4.2000	1	2		2.39773099	0.00069344
	4.3000	1	2		2.39691368	0.00078993
	4.4000	1	2		2.39594373	0.00075626
	4.5000	1	2		2.39496803	0.00063323
	4.6000	1	2		2.39396489	0.00074687
	4.7000	1	2		2.39296236	0.00070580
	4.8000	1	2		2.39195163	0.00068985
	4.9000	1	2		2.39096528	0.00073063
	5.0000	1	2		2.38996706	0.00065555
	5.1000	1	2		2.38897190	0.00073670
	5.2000	1	2		2.38796548	0.00075344
	5.3000	1	2		2.38696622	0.00082975
	5.4000	1	2		2.38596246	0.00073398
	5.5000	1	2		2.38496751	0.00068880
	5.6000	1	2		2.38395863	0.00073108
	5.7000	1	2		2.38295978	0.00067257
	5.8000	1	2		2.38195746	0.00061245
	5.9000	1	2		2.38095677	0.00077857
	6.0000	1	2		2.37994666	0.00071220
	6.1000	1	2		2.37897015	0.00077601
	6.2000	1	2		2.37796188	0.00068167
	6.3000	1	2		2.37695750	0.00078208
	6.4000	1	2		2.37594739	0.00077029
	6.5000	1	2		2.37496494	0.00075782
	6.6000	1	2		2.37394807	0.00076049
	6.7000	1	2		2.37296356	0.00076436
	6.8000	1	2		2.37196267	0.00067721
	6.9000	1	2		2.37096117	0.00074575
	7.0000	1	2		2.36995781	0.00078741
	7.1000	1	2		2.36897495	0.00072640
	7.2000	1	2		2.36796177	0.00063333
	7.3000	1	2		2.36696354	0.00072331
	7.4000	1	2		2.36595793	0.00070312
	7.5000	1	2		2.36496442	0.00074372
	7.6000	1	2		2.36395758	0.00080734
	7.7000	1	2		2.36296120	0.00083266
	7.8000	1	2		2.36195559	0.00072883
	7.9000	1	2		2.36096576	0.00084097
	8.0000	1	2		2.35995073	0.00076015
	8.1000	1	2		2.35896070	0.00073700
	8.2000	1	2		2.35795366	0.00067140
	8.3000	1	2		2.35696998	0.00065715
	8.4000	1	2		2.35595679	0.00063021
	8.5000	1	2		2.35496348	0.00078704
	8.6000	1	2		2.35395603	0.00070960
	8.7000	1	2		2.35296211	0.00075202
	8.8000	1	2		2.35195466	0.00075171
	8.9000	1	2		2.35097016	0.00072518
	9.0000	1	2		2.34995554	0.00068195
	9.1000	1	2		2.34896940	0.00068019
	9.2000	1	2		2.34796236	0.00066281
	9.3000	1	2		2.34697335	0.00073279
	9.4000	1	2		2.34595320	0.00069104
	9.5000	1	2		2.34496767	0.00077365
	9.6000	1	2		2.34396186	0.00078657
	9.7000	1	2		2.34296118	0.00066478
	9.8000	1	2		2.34195926	0.00079250
	9.9000	1	2		2.34096738	0.00062714
	10.0000	1	2		2.33995891	0.00069505
	10.1000	1	2		2.33896560	0.00077258
	10.2000	1	2		2.33795630	0.00071867
	10.3000	1	2		2.33696381	0.00078742
	10.4000	1	2		2.33595411	0.00073866
	10.5000	1	2		2.33496223	0.00076203
	10.6000	1	2		2.33397261	0.00062475
	10.7000	1	2		2.33297356	0.00063623
	10.8000	1	2		2.33196570	0.00077302
	10.9000	1	2		2.33096747	0.00065446
	11.0000	1	2		2.32997027	0.00068127
	11.1000	1	2		2.32897061	0.00074358
	11.2000	1	2		2.32795701	0.00067108
	11.3000	1	2		2.32697230	0.00066304
	11.4000	1	2		2.32596055	0.00071729
	11.5000	1	2		2.32496970	0.00054748
	11.6000	1	2		2.32396205	0.00055649
	11.7000	1	2		2.32296587	0.00056907
	11.8000	1	2		2.32196108	0.00066049
	11.9000	1	2		2.32097002	0.00069409
	12.0000	1	2		2.31996770	0.00070933
	12.1000	1	2		2.31897008	0.00075319
	12.2000	1	2		2.31795833	0.00065237
	12.3000	1	2		2.31697240	0.00070631
	12.4000	1	2		2.31597171	0.00065249
	12.5000	1	2		2.31497246	0.00070994
	12.6000	1	2		2.31395886	0.00074008
	12.7000	1	2		2.31296842	0.00068658
	12.8000	1	2		2.31195769	0.00067790
	12.9000	1	2		2.31096704	0.00073256
	13.0000	1	2		2.30995877	0.00074490
	13.1000	1	2		2.30897386	0.00069013
	13.2000	1	2		2.30795883	0.00066864
	13.3000	1	2		2.30696696	0.00076608
	13.4000	1	2		2.30596197	0.00080443
	13.5000	1	2		2.30497050	0.00076061
	13.6000	1	2		2.30396920	0.00072765
	13.7000	1	2		2.30297220	0.00081581
	13.8000	1	2		2.30196618	0.00079737
	13.9000	1	2		2.30096570	0.00064717
	14.0000	1	2		2.29996132	0.00076343
	14.1000	1	2		2.29896740	0.00059765
	14.2000	1	2		2.29795995	0.00073761
	14.3000	1	2		2.29696479	0.00068247
	14.4000	1	2		2.29595878	0.00083129
	14.5000	1	2		2.29496834	0.00062691
	14.6000	1	2		2.29395617	0.00072263
	14.7000	1	2		2.29297229	0.00067019
	14.8000	1	2		2.29196013	0.00075736
	14.9000	1	2		2.29097255	0.00062654
	15.0000	1	2		2.28996961	0.00061659
	15.1000	1	2		2.28896954	0.00067300
	15.2000	1	2		2.28796824	0.00066863
	15.3000	1	2		2.28697697	0.00070030
	15.4000	1	2		2.28597116	0.00074080
	15.5000	1	2		2.28497949	0.00065657
	15.6000	1	2		2.28396180	0.00067943
	15.7000	1	2		2.28297381	0.00058057
	15.8000	1	2		2.28196677	0.00066294
	15.9000	1	2		2.28097305	0.00065775
	16.0000	1	2		2.27996130	0.00066618
	16.1000	1	2		2.27897414	0.00068047
	16.2000	1	2		2.27796239	0.00075052
	16.3000	1	2		2.27697133	0.00069630
	16.4000	1	2		2.27596326	0.00064876
	16.5000	1	2		2.27497139	0.00063637
	16.6000	1	2		2.27396640	0.00070991
	16.7000	1	2		2.27297903	0.00079524
	16.8000	1	2		2.27196891	0.00062909
	16.9000	1	2		2.27097827	0.00060049
	17.0000	1	2		2.26996734	0.00074287
	17.1000	1	2		2.26897853	0.00069283
	17.2000	1	2		2.26796596	0.00062292
	17.3000	1	2		2.26697757	0.00057800
	17.4000	1	2		2.26596479	0.00071897
	17.5000	1	2		2.26497578	0.00058458
	17.6000	1	2		2.26396669	0.00062344
	17.7000	1	2		2.26297461	0.00069690
	17.8000	1	2		2.26196798	0.00069319
	17.9000	1	2		2.26097344	0.00060760
	18.0000	1	2		2.25995595	0.00067248
	18.1000	1	2		2.25897575	0.00049120
	18.2000	1	2		2.25796667	0.00049819
	18.3000	1	2		2.25697335	0.00058068
	18.4000	1	2		2.25597308	0.00059718
	18.5000	1	2		2.25497690	0.00064087
	18.6000	1	2		2.25396433	0.00071456
	18.7000	1	2		2.25297306	0.00060847
	18.8000	1	2		2.25196459	0.00067249
	18.9000	1	2		2.25097169	0.00061005
	19.0000	1	2		2.24996158	0.00063758
	19.1000	1	2		2.24897154	0.00049911
	19.2000	1	2		2.24796942	0.00059277
	19.3000	1	2		2.24697611	0.00059914
	19.4000	1	2		2.24596661	0.00063690
	19.5000	1	2		2.24497617	0.00065038
	19.6000	1	2		2.24397179	0.00062976
	19.7000	1	2		2.24297541	0.00049409
	19.8000	1	2		2.24196366	0.00063501
	19.9000	1	2		2.24097711	0.00053473
	20.0000	1	2		2.23996966	0.00048840
	20.1000	1	2		2.23897860	0.00058678
	20.2000	1	2		2.23797300	0.00056039
	20.3000	1	2		2.23698337	0.00049165
	20.4000	1	2		2.23597224	0.00052051
	20.5000	1	2		2.23497175	0.00058005
	20.6000	1	2		2.23397189	0.00050350
	20.7000	1	2		2.23296526	0.00044826
	20.8000	1	2		2.23196498	0.00058535
	20.9000	1	2		2.23096798	0.00058527
	21.0000	1	2		2.22996340	0.00054912
	21.1000	1	2		2.22897439	0.00052164
	21.2000	1	2		2.22796489	0.00060024
	21.3000	1	2		2.22698080	0.00053075
	21.4000	1	2		2.22596987	0.00051560
	21.5000	1	2		2.22498455	0.00048031
	21.6000	1	2		2.22397239	0.00057379
	21.7000	1	2		2.22297867	0.00044901
	21.8000	1	2		2.22196896	0.00050010
	21.9000	1	2		2.22096869	0.00052736
	22.0000	1	2		2.21996103	0.00058425
	22.1000	1	2		2.21897551	0.00041288
	22.2000	1	2		2.21796457	0.00054419
	22.3000	1	2		2.21697638	0.00049547
	22.4000	1	2		2.21596832	0.00037500
	22.5000	1	2		2.21497521	0.00044690
	22.6000	1	2		2.21396387	0.00059207
	22.7000	1	2		2.21298142	0.00044123
	22.8000	1	2		2.21197336	0.00052551
	22.9000	1	2		2.21097083	0.00045904
	23.0000	1	2		2.20996051	0.00054835
	23.1000	1	2		2.20897949	0.00049542
	23.2000	1	2		2.20797348	0.00033534
	23.3000	1	2		2.20697832	0.00041388
	23.4000	1	2		2.20596575	0.00051427
	23.5000	1	2		2.20490708	0.00037697
	23.6000	1	2		2.20397359	0.00053261
	23.7000	1	2		2.20298786	0.00047327
	23.8000	1	2		2.20196997	0.00046387
	23.9000	1	2		2.20098034	0.00039673
	24.0000	1	2		2.19996388	0.00043728
	24.1000	1	2		2.19897958	0.00044046
	24.2000	1	2		2.19797869	0.00036636
	24.3000	1	2		2.19698230	0.00046564
	24.4000	1	2		2.19598141	0.00049254
	24.5000	1	2		2.19497888	0.00045707
	24.6000	1	2		2.19396733	0.00048527
	24.7000	1	2		2.19297566	0.00047789
	24.8000	1	2		2.19196616	0.00044526
	24.9000	1	2		2.19097449	0.00037974
	25.0000	1	2		2.18997135	0.00042814
	25.1000	1	2		2.18897701	0.00043342
	25.2000	1	2		2.18796628	0.00050548
	25.3000	1	2		2.18698363	0.00046112
	25.4000	1	2		2.18597986	0.00046893
	25.5000	1	2		2.18498082	0.00048728
	25.6000	1	2		2.18397070	0.00034284
	25.7000	1	2		2.18299010	0.00042729
	25.8000	1	2		2.18197302	0.00034708
	25.9000	1	2		2.18097930	0.00049169
	26.0000	1	2		2.17997410	0.00038722
	26.1000	1	2		2.17898735	0.00045588
	26.2000	1	2		2.17796965	0.00044381
	26.3000	1	2		2.17697757	0.00047710
	26.4000	1	2		2.17597791	0.00034488
	26.5000	1	2		2.17498214	0.00034854
	26.6000	1	2		2.17397141	0.00029938
	26.7000	1	2		2.17298322	0.00040805
	26.8000	1	2		2.17197639	0.00036757
	26.9000	1	2		2.17098308	0.00044408
	27.0000	1	2		2.16997214	0.00034198
	27.1000	1	2		2.16898375	0.00041278
	27.2000	1	2		2.16797466	0.00034448
	27.3000	1	2		2.16698094	0.00038236
	27.4000	1	2		2.16597759	0.00033637
	27.5000	1	2		2.16497649	0.00027725
	27.6000	1	2		2.16397355	0.00033772
	27.7000	1	2		2.16298188	0.00045198
	27.8000	1	2		2.16197341	0.00038766
	27.9000	1	2		2.16098522	0.00038621
	28.0000	1	2		2.15997736	0.00038351
	28.1000	1	2		2.15898548	0.00037452
	28.2000	1	2		2.15797619	0.00024330
	28.3000	1	2		2.15698513	0.00028429
	28.4000	1	2		2.15597215	0.00040663
	28.5000	1	2		2.15498109	0.00038560
	28.6000	1	2		2.15397282	0.00040534
	28.7000	1	2		2.15298566	0.00044026
	28.8000	1	2		2.15197288	0.00039680
	28.9000	1	2		2.15098203	0.00034933
	29.0000	1	2		2.14996905	0.00038021
	29.1000	1	2		2.14897963	0.00041318
	29.2000	1	2		2.14797546	0.00040929
	29.3000	1	2		2.14698092	0.00039695
	29.4000	1	2		2.14597388	0.00050210
	29.5000	1	2		2.14499143	0.00040638
	29.6000	1	2		2.14397148	0.00040291
	29.7000	1	2		2.14298206	0.00033211
	29.8000	1	2		2.14197379	0.00026577
	29.9000	1	2		2.14097864	0.00036926
	30.0000	1	2		2.13998287	0.00044131
	30.1000	1	2		2.13898587	0.00038985
	30.2000	1	2		2.13797453	0.00047025
	30.3000	1	2		2.13698572	0.00040777
	30.4000	1	2		2.13598503	0.00049804
	30.5000	1	2		2.13498373	0.00036337
	30.6000	1	2		2.13397772	0.00034229
	30.7000	1	2		2.13298809	0.00035396
	30.8000	1	2		2.13198065	0.00026896
	30.9000	1	2		2.13098221	0.00035881
	31.0000	1	2		2.12997989	0.00049034
	31.1000	1	2		2.12898637	0.00034632
	31.2000	1	2		2.12798076	0.00032696
	31.3000	1	2		2.12698868	0.00052059
	31.4000	1	2		2.12598205	0.00032365
	31.5000	1	2		2.12499366	0.00023669
	31.6000	1	2		2.12398805	0.00037999
	31.7000	1	2		2.12299372	0.00040259
	31.8000	1	2		2.12198463	0.00031853
	31.9000	1	2		2.12099460	0.00033251
	32.0000	1	2		2.11998489	0.00044876
	32.1000	1	2		2.11899322	0.00032661
	32.2000	1	2		2.11798618	0.00024789
	32.3000	1	2		2.11699717	0.00035780
	32.4000	1	2		2.11598727	0.00032972
	32.5000	1	2		2.11499088	0.00023186
	32.6000	1	2		2.11398323	0.00028203
	32.7000	1	2		2.11299565	0.00037934
	32.8000	1	2		2.11198861	0.00038323
	32.9000	1	2		2.11099346	0.00038686
	33.0000	1	2		2.10998499	0.00039130
	33.1000	1	2		2.10899762	0.00027317
	33.2000	1	2		2.10798750	0.00035749
	33.3000	1	2		2.10698928	0.00034810
	33.4000	1	2		2.10598060	0.00042786
	33.5000	1	2		2.10499507	0.00034221
	33.6000	1	2		2.10398824	0.00037032
	33.7000	1	2		2.10299308	0.00039076
	33.8000	1	2		2.10198809	0.00031381
	33.9000	1	2		2.10099437	0.00025037
	34.0000	1	2		2.09999327	0.00022769
	34.1000	1	2		2.09898951	0.00032968
	34.2000	1	2		2.09799046	0.00021275
	34.3000	1	2		2.09699900	0.00037427
	34.4000	1	2		2.09598335	0.00033822
	34.5000	1	2		2.09499537	0.00037763
	34.6000	1	2		2.09398546	0.00033028
	34.7000	1	2		2.09299461	0.00037599
	34.8000	1	2		2.09198347	0.00027061
	34.9000	1	2		2.09099446	0.00022267
	35.0000	1	2		2.08998169	0.00033994
	35.1000	1	2		2.08899452	0.00036528
	35.2000	1	2		2.08798728	0.00039678
	35.3000	1	2		2.08699069	0.00036259
	35.4000	1	2		2.08598652	0.00038634
	35.5000	1	2		2.08499484	0.00030159
	35.6000	1	2		2.08398350	0.00040242
	35.7000	1	2		2.08299204	0.00033566
	35.8000	1	2		2.08198500	0.00031046
	35.9000	1	2		2.08099005	0.00035277
	36.0000	1	2		2.07998096	0.00040323
	36.1000	1	2		2.07898806	0.00034477
	36.2000	1	2		2.07797897	0.00043293
	36.3000	1	2		2.07699283	0.00041512
	36.4000	1	2		2.07598886	0.00032523
	36.5000	1	2		2.07498469	0.00022085
	36.6000	1	2		2.07397786	0.00027605
	36.7000	1	2		2.07298885	0.00031611
	36.8000	1	2		2.07198242	0.00036024
	36.9000	1	2		2.07098809	0.00031295
	37.0000	1	2		2.06998515	0.00045782
	37.1000	1	2		2.06898794	0.00034495
	37.2000	1	2		2.06799033	0.00027663
	37.3000	1	2		2.06699681	0.00036946
	37.4000	1	2		2.06597871	0.00029272
	37.5000	1	2		2.06499503	0.00019632
	37.6000	1	2		2.06397918	0.00035587
	37.7000	1	2		2.06299283	0.00030274
	37.8000	1	2		2.06197903	0.00033566
	37.9000	1	2		2.06098798	0.00032309
	38.0000	1	2		2.05998360	0.00034687
	38.1000	1	2		2.05898885	0.00022961
	38.2000	1	2		2.05798653	0.00025577
	38.3000	1	2		2.05699301	0.00021476
	38.4000	1	2		2.05599109	0.00036825
	38.5000	1	2		2.05498754	0.00032587
	38.6000	1	2		2.05398439	0.00036787
	38.7000	1	2		2.05299764	0.00030091
	38.8000	1	2		2.05199183	0.00030736
	38.9000	1	2		2.05099114	0.00039494
	39.0000	1	2		2.04998287	0.00033038
	39.1000	1	2		2.04899140	0.00033997
	39.2000	1	2		2.04798867	0.00032742
	39.3000	1	2		2.04699085	0.00028790
	39.4000	1	2		2.04598606	0.00030942
	39.5000	1	2		2.04498906	0.00037028
	39.6000	1	2		2.04398653	0.00031740
	39.7000	1	2		2.04299220	0.00029792
	39.8000	1	2		2.04198024	0.00033814
	39.9000	1	2		2.04099451	0.00021838
	40.0000	1	2		2.03998665	0.00030412
	40.1000	1	2		2.03899785	0.00022944
	40.2000	1	2		2.03798589	0.00031582
	40.3000	1	2		2.03699012	0.00031811
	40.4000	1	2		2.03598820	0.00019065
	40.5000	1	2		2.03500596	0.00035989
	40.6000	1	2		2.03399666	0.00026019
	40.7000	1	2		2.03300335	0.00026278
	40.8000	1	2		2.03198873	0.00036724
	40.9000	1	2		2.03099255	0.00029902
	41.0000	1	2		2.02998408	0.00034803
	41.1000	1	2		2.02900040	0.00028159
	41.2000	1	2		2.02798373	0.00038509
	41.3000	1	2		2.02699493	0.00033958
	41.4000	1	2		2.02598461	0.00029159
	41.5000	1	2		2.02499724	0.00042948
	41.6000	1	2		2.02399389	0.00019160
	41.7000	1	2		2.02299545	0.00024244
	41.8000	1	2		2.02199395	0.00024543
	41.9000	1	2		2.02099469	0.00028063
	42.0000	1	2		2.01999626	0.00032825
	42.1000	1	2		2.01900172	0.00025328
	42.2000	1	2		2.01799550	0.00018363
	42.3000	1	2		2.01699625	0.00024353
	42.4000	1	2		2.01599146	0.00023548
	42.5000	1	2		2.01500491	0.00016206
	42.6000	1	2		2.01399213	0.00024953
	42.7000	1	2		2.01296522	0.00032146
	42.8000	1	2		2.01199773	0.00030214
	42.9000	1	2		2.01100237	0.00031308
	43.0000	1	2		2.00999307	0.00034608
	43.1000	1	2		2.00900242	0.00027542
	43.2000	1	2		2.00799047	0.00017014
	43.3000	1	2		2.00700617	0.00026559
	43.4000	1	2		2.00599196	0.00011673
	43.5000	1	2		2.00500521	0.00031553
	43.6000	1	2		2.00399673	0.00024730
	43.7000	1	2		2.00300096	0.00024338
	43.8000	1	2		2.00199843	0.00016919
	43.9000	1	2		2.00100389	0.00011523
	44.0000	1	2		1.99999993	0.00024065
	44.1000	1	2		1.99900334	0.00021432
	44.2000	1	2		1.99799650	0.00024923
	44.3000	1	2		1.99700094	0.00020238
	44.4000	1	2		1.99600004	0.00016483
	44.5000	1	2		1.99501022	0.00021669
	44.6000	1	2		1.99400031	0.00020443
	44.7000	1	2		1.99300720	0.00012445
	44.8000	1	2		1.99200221	0.00005369
	44.9000	1	2		1.99100152	0.00017981
	45.0000	1	2		1.98999756	0.00014503
	45.1000	1	2		1.98900363	0.00022023
	45.2000	1	2		1.98799844	0.00021918
	45.3000	1	2		1.98700697	0.00017583
	45.4000	1	2		1.98598907	0.00014587
	45.5000	1	2		1.98500170	0.00011041
	45.6000	1	2		1.98399241	0.00012367
	45.7000	1	2		1.98300463	0.00002192
	45.8000	1	2		1.98199042	0.00007670
	45.9000	1	2		1.98100100	0.00013914
	46.0000	1	2		1.97999560	0.00019115
	46.1000	1	2		1.97901786	0.00009547
	46.2000	1	2		1.97799996	0.00009839
	46.3000	1	2		1.97700173	0.00012585
	46.4000	1	2		1.97599019	0.00001922
	46.5000	1	2		1.97500015	0.00001466
	46.6000	1	2		1.97398984	0.00007075
	46.7000	1	2		1.97299857	0.00002145
	46.8000	1	2		1.97199195	0.00009445
	46.9000	1	2		1.97099966	0.00003723
	47.0000	1	2		1.96999549	-0.00004378
	47.1000	1	2		1.96901160	-0.00009216
	47.2000	1	2		1.96800128	-0.00006251
	47.3000	1	2		1.96700756	-0.00017288
	47.4000	1	2		1.96599929	-0.00007280
	47.5000	1	2		1.96500352	-0.00007721
	47.6000	1	2		1.96400345	-0.00012725
	47.7000	1	2		1.96300440	-0.00011933
	47.8000	1	2		1.96199040	-0.00019612
	47.9000	1	2		1.96100508	-0.00026057
	48.0000	1	2		1.95999865	-0.00018509
	48.1000	1	2		1.95900329	-0.00027923
	48.2000	1	2		1.95799892	-0.00027096
	48.3000	1	2		1.95700663	-0.00029278
	48.4000	1	2		1.95600041	-0.00021725
	48.5000	1	2		1.95500546	-0.00029885
	48.6000	1	2		1.95399883	-0.00031087
	48.7000	1	2		1.95300900	-0.00027806
	48.8000	1	2		1.95200299	-0.00040487
	48.9000	1	2		1.95101009	-0.00054018
	49.0000	1	2		1.95000407	-0.00050465
	49.1000	1	2		1.94900912	-0.00050603
	49.2000	1	2		1.94799921	-0.00055633
	49.3000	1	2		1.94699914	-0.00045303
	49.4000	1	2		1.94599722	-0.00052993
	49.5000	1	2		1.94500965	-0.00060015
	49.6000	1	2		1.94399421	-0.00066845
	49.7000	1	2		1.94300950	-0.00066125
	49.8000	1	2		1.94200328	-0.00073530
	49.9000	1	2		1.94100485	-0.00077524
	50.0000	1	2		1.93999945	-0.00084227
	50.1000	1	2		1.93900430	-0.00081665
	50.2000	1	2		1.93800627	-0.00085213
	50.3000	1	2		1.93700722	-0.00091121
	50.4000	1	2		1.93600182	-0.00099483
	50.5000	1	2		1.93500646	-0.00114586
	50.6000	1	2		1.93400147	-0.00119507
	50.7000	1	2		1.93301021	-0.00116560
	50.8000	1	2		1.93200604	-0.00109293
	50.9000	1	2		1.93100679	-0.00130464
	51.0000	1	2		1.93000528	-0.00126049
	51.1000	1	2		1.92900685	-0.00133249
	51.2000	1	2		1.92800165	-0.00138131
	51.3000	1	2		1.92701182	-0.00152071
	51.4000	1	2		1.92600314	-0.00156270
	51.5000	1	2		1.92500819	-0.00158036
	51.6000	1	2		1.92400771	-0.00177065
	51.7000	1	2		1.92300354	-0.00170961
	51.8000	1	2		1.92199589	-0.00177836
	51.9000	1	2		1.92102020	-0.00195272
	52.0000	1	2		1.91998857	-0.00201358
	52.1000	1	2		1.91900263	-0.00195061
	52.2000	1	2		1.91800092	-0.00216554
	52.3000	1	2		1.91701642	-0.00237509
	52.4000	1	2		1.91600262	-0.00237455
	52.5000	1	2		1.91501382	-0.00229492
	52.6000	1	2		1.91399797	-0.00254876
	52.7000	1	2		1.91300711	-0.00260370
	52.8000	1	2		1.91201053	-0.00261068
	52.9000	1	2		1.91100902	-0.00281650
	53.0000	1	2		1.91000854	-0.00294998
	53.1000	1	2		1.90901256	-0.00291216
	53.2000	1	2		1.90801044	-0.00299871
	53.3000	1	2		1.90700873	-0.00314035
	53.4000	1	2		1.90600558	-0.00329758
	53.5000	1	2		1.90501084	-0.00346847
	53.6000	1	2		1.90400277	-0.00346814
	53.7000	1	2		1.90300413	-0.00363558
	53.8000	1	2		1.90200570	-0.00382464
	53.9000	1	2		1.90101546	-0.00394999
	54.0000	1	2		1.90000371	-0.00400697
	54.1000	1	2		1.89900610	-0.00420204
	54.2000	1	2		1.89800152	-0.00432475
	54.3000	1	2		1.89701660	-0.00426220
	54.4000	1	2		1.89600342	-0.00455557
	54.5000	1	2		1.89502056	-0.00478767
	54.6000	1	2		1.89400532	-0.00473488
	54.7000	1	2		1.89301570	-0.00487258
	54.8000	1	2		1.89200354	-0.00531675
	54.9000	1	2		1.89101555	-0.00540807
	55.0000	1	2		1.89000995	-0.00530180
	55.1000	1	2		1.88901520	-0.00563461
	55.2000	1	2		1.88800448	-0.00572736
	55.3000	1	2		1.88701977	-0.00565488
	55.4000	1	2		1.88600556	-0.00604238
	55.5000	1	2		1.88501737	-0.00629270
	55.6000	1	2		1.88400562	-0.00630252
	55.7000	1	2		1.88301087	-0.00646381
	55.8000	1	2		1.88200547	-0.00682534
	55.9000	1	2		1.88101011	-0.00690529
	56.0000	1	2		1.88000471	-0.00696368
	56.1000	1	2		1.87901406	-0.00717845
	56.2000	1	2		1.87800436	-0.00744826
	56.3000	1	2		1.87701638	-0.00739032
	56.4000	1	2		1.87600708	-0.00758217
	56.5000	1	2		1.87501398	-0.00798630
	56.6000	1	2		1.87401165	-0.00799815
	56.7000	1	2		1.87301527	-0.00810292
	56.8000	1	2		1.87200782	-0.00844495
	56.9000	1	2		1.87101717	-0.00854915
	57.0000	1	2		1.87000726	-0.00861789
	57.1000	1	2		1.86901559	-0.00887185
	57.2000	1	2		1.86801142	-0.00924385
	57.3000	1	2		1.86701893	-0.00934887
	57.4000	1	2		1.86601373	-0.00943657
	57.5000	1	2		1.86502247	-0.00974989
	57.6000	1	2		1.86401482	-0.00966418
	57.7000	1	2		1.86302273	-0.00991588
	57.8000	1	2		1.86200689	-0.01007922
	57.9000	1	2		1.86101890	-0.01045375
	58.0000	1	2		1.86001289	-0.01048765
	58.1000	1	2		1.85901568	-0.01072121
	58.2000	1	2		1.85800721	-0.01095937
	58.3000	1	2		1.85701738	-0.01122185
	58.4000	1	2		1.85601137	-0.01127229
	58.5000	1	2		1.85502010	-0.01150283
	58.6000	1	2		1.85401368	-0.01177317
	58.7000	1	2		1.85302078	-0.01185580
	58.8000	1	2		1.85201107	-0.01227831
	58.9000	1	2		1.85102575	-0.01219610
	59.0000	1	2		1.85001277	-0.01263804
	59.1000	1	2		1.84901700	-0.01251800
	59.2000	1	2		1.84800628	-0.01284222
	59.3000	1	2		1.84701952	-0.01317563
	59.4000	1	2		1.84600859	-0.01315247
	59.5000	1	2		1.84501487	-0.01339891
	59.6000	1	2		1.84400516	-0.01380574
	59.7000	1	2		1.84302025	-0.01381859
	59.8000	1	2		1.84201649	-0.01413479
	59.9000	1	2		1.84101683	-0.01435930
	60.0000	1	2		1.84000979	-0.01451377
	60.1000	1	2		1.83901955	-0.01462892
	60.2000	1	2		1.83800903	-0.01475604
	60.3000	1	2		1.83702207	-0.01485099
	60.4000	1	2		1.83601237	-0.01525082
	60.5000	1	2		1.83501373	-0.01555936
	60.6000	1	2		1.83400874	-0.01580013
	60.7000	1	2		1.83301686	-0.01586419
	60.8000	1	2		1.83201208	-0.01608630
	60.9000	1	2		1.83101590	-0.01637831
	61.0000	1	2		1.83001070	-0.01642148
	61.1000	1	2		1.82901944	-0.01676537
	61.2000	1	2		1.82801650	-0.01699335
	61.3000	1	2		1.82701274	-0.01716338
	61.4000	1	2		1.82601185	-0.01738451
	61.5000	1	2		1.82501669	-0.01758655
	61.6000	1	2		1.82401969	-0.01779959
	61.7000	1	2		1.82302290	-0.01799923
	61.8000	1	2		1.82201729	-0.01809353
	61.9000	1	2		1.82102009	-0.01840286
	62.0000	1	2		1.82001899	-0.01859757
	62.1000	1	2		1.81902015	-0.01889911
	62.2000	1	2		1.81801106	-0.01909704
	62.3000	1	2		1.81701898	-0.01926323
	62.4000	1	2		1.81600948	-0.01948487
	62.5000	1	2		1.81501904	-0.01969499
	62.6000	1	2		1.81400995	-0.01993478
	62.7000	1	2		1.81301725	-0.02009123
	62.8000	1	2		1.81200468	-0.02032758
	62.9000	1	2		1.81101670	-0.02072010
	63.0000	1	2		1.81001130	-0.02073634
	63.1000	1	2		1.80901675	-0.02103493
	63.2000	1	2		1.80800951	-0.02131880
	63.3000	1	2		1.80702071	-0.02149464
	63.4000	1	2		1.80601059	-0.02171709
	63.5000	1	2		1.80502384	-0.02187336
	63.6000	1	2		1.80401332	-0.02213638
	63.7000	1	2		1.80301919	-0.02233960
	63.8000	1	2		1.80202260	-0.02266183
	63.9000	1	2		1.80102437	-0.02293231
	64.0000	1	2		1.80000954	-0.02314955
	64.1000	1	2		1.79902115	-0.02321369
	64.2000	1	2		1.79801472	-0.02347321
	64.3000	1	2		1.79701916	-0.02366524
	64.4000	1	2		1.79600495	-0.02395371
	64.5000	1	2		1.79501512	-0.02425187
	64.6000	1	2		1.79401915	-0.02443283
	64.7000	1	2		1.79301497	-0.02465804
	64.8000	1	2		1.79201203	-0.02502615
	64.9000	1	2		1.79102548	-0.02525651
	65.0000	1	2		1.79001885	-0.02539853
	65.1000	1	2		1.78902534	-0.02563011
	65.2000	1	2		1.78801584	-0.02584910
	65.3000	1	2		1.78702089	-0.02606968
	65.4000	1	2		1.78602676	-0.02624576
	65.5000	1	2		1.78502505	-0.02649484
	65.6000	1	2		1.78401944	-0.02689711
	65.7000	1	2		1.78302367	-0.02706656
	65.8000	1	2		1.78201540	-0.02721561
	65.9000	1	2		1.78101922	-0.02754747
	66.0000	1	2		1.78001997	-0.02771171
	66.1000	1	2		1.77902707	-0.02803575
	66.2000	1	2		1.77801941	-0.02816905
	66.3000	1	2		1.77702467	-0.02850356
	66.4000	1	2		1.77602644	-0.02868145
	66.5000	1	2		1.77502206	-0.02902407
	66.6000	1	2		1.77400970	-0.02919880
	66.7000	1	2		1.77302499	-0.02954892
	66.8000	1	2		1.77201836	-0.02968969
	66.9000	1	2		1.77102444	-0.02997735
	67.0000	1	2		1.77001105	-0.03020956
	67.1000	1	2		1.76903351	-0.03048009
	67.2000	1	2		1.76802074	-0.03072308
	67.3000	1	2		1.76703050	-0.03098751
	67.4000	1	2		1.76603227	-0.03125625
	67.5000	1	2		1.76503302	-0.03144221
	67.6000	1	2		1.76401881	-0.03171665
	67.7000	1	2		1.76302488	-0.03192381
	67.8000	1	2		1.76201845	-0.03215466
	67.9000	1	2		1.76102637	-0.03240408
	68.0000	1	2		1.76002015	-0.03279980
	68.1000	1	2		1.75902356	-0.03302306
	68.2000	1	2		1.75801530	-0.03322428
	68.3000	1	2		1.75702219	-0.03345182
	68.4000	1	2		1.75601802	-0.03366072
	68.5000	1	2		1.75502614	-0.03391715
	68.6000	1	2		1.75401541	-0.03416168
	68.7000	1	2		1.75302559	-0.03449156
	68.8000	1	2		1.75201916	-0.03467953
	68.9000	1	2		1.75102605	-0.03506354
	69.0000	1	2		1.75001922	-0.03531626
	69.1000	1	2		1.74902919	-0.03550740
	69.2000	1	2		1.74802051	-0.03579942
	69.3000	1	2		1.74702126	-0.03604469
	69.4000	1	2		1.74601749	-0.03626817
	69.5000	1	2		1.74502418	-0.03657783
	69.6000	1	2		1.74402001	-0.03673311
	69.7000	1	2		1.74302301	-0.03706527
	69.8000	1	2		1.74201946	-0.03736475
	69.9000	1	2		1.74103024	-0.03751591
	70.0000	1	2		1.74002607	-0.03794612
	70.1000	1	2		1.73902436	-0.03806357
	70.2000	1	2		1.73801589	-0.03837627
	70.3000	1	2		1.73702893	-0.03861116
	70.4000	1	2		1.73602271	-0.03900485
	70.5000	1	2		1.73502960	-0.03924225
	70.6000	1	2		1.73403076	-0.03949093
	70.7000	1	2		1.73304134	-0.03965540
	70.8000	1	2		1.73202713	-0.03996495
	70.9000	1	2		1.73102890	-0.04030123
	71.0000	1	2		1.73002494	-0.04050622
	71.1000	1	2		1.72902753	-0.04085975
	71.2000	1	2		1.72801577	-0.04115130
	71.3000	1	2		1.72702144	-0.04148631
	71.4000	1	2		1.72601542	-0.04173898
	71.5000	1	2		1.72502908	-0.04199334
	71.6000	1	2		1.72401876	-0.04217050
	71.7000	1	2		1.72302688	-0.04256884
	71.8000	1	2		1.72202169	-0.04271775
	71.9000	1	2		1.72103268	-0.04304388
	72.0000	1	2		1.72001929	-0.04326228
	72.1000	1	2		1.71903131	-0.04363732
	72.2000	1	2		1.71802611	-0.04395073
	72.3000	1	2		1.71703352	-0.04417358
	72.4000	1	2		1.71603088	-0.04448293
	72.5000	1	2		1.71503317	-0.04470265
	72.6000	1	2		1.71402992	-0.04502343
	72.7000	1	2		1.71303241	-0.04527573
	72.8000	1	2		1.71201799	-0.04558876
	72.9000	1	2		1.71103042	-0.04592378
	73.0000	1	2		1.71001395	-0.04613054
	73.1000	1	2		1.70902474	-0.04654105
	73.2000	1	2		1.70801852	-0.04695186
	73.3000	1	2		1.70703043	-0.04710819
	73.4000	1	2		1.70602636	-0.04738769
	73.5000	1	2		1.70503213	-0.04759813
	73.6000	1	2		1.70402888	-0.04788488
	73.7000	1	2		1.70303690	-0.04822128
	73.8000	1	2		1.70203068	-0.04853565
	73.9000	1	2		1.70103450	-0.04873189
	74.0000	1	2		1.70002531	-0.04905685
	74.1000	1	2		1.69899563	-0.04951249
	74.2000	1	2		1.69802855	-0.04971634
	74.3000	1	2		1.69703554	-0.04995048
	74.4000	1	2		1.69602635	-0.05025984
	74.5000	1	2		1.69502188	-0.05057866
	74.6000	1	2		1.69401904	-0.05085848
	74.7000	1	2		1.69302788	-0.05112635
	74.8000	1	2		1.69202319	-0.05162985
	74.9000	1	2		1.69102630	-0.05180222
	75.0000	1	2		1.69003299	-0.05210890
	75.1000	1	2		1.68903783	-0.05239202
	75.2000	1	2		1.68802106	-0.05268544
	75.3000	1	2		1.68703184	-0.05284240
	75.4000	1	2		1.68602009	-0.05335023
	75.5000	1	2		1.68503447	-0.05366576
	75.6000	1	2		1.68402988	-0.05391860
	75.7000	1	2		1.68302397	-0.05419848
	75.8000	1	2		1.68201837	-0.05462274
	75.9000	1	2		1.68102465	-0.05481484
	76.0000	1	2		1.68001013	-0.05505853
	76.1000	1	2		1.67903003	-0.05552658
	76.2000	1	2		1.67801562	-0.05579573
	76.3000	1	2		1.67702907	-0.05609781
	76.4000	1	2		1.67601998	-0.05646054
	76.5000	1	2		1.67502646	-0.05677394
	76.6000	1	2		1.67401963	-0.05709755
	76.7000	1	2		1.67302785	-0.05741443
	76.8000	1	2		1.67202184	-0.05762276
	76.9000	1	2		1.67103129	-0.05805764
	77.0000	1	2		1.67001749	-0.05840755
	77.1000	1	2		1.66903648	-0.05874540
	77.2000	1	2		1.66802247	-0.05897282
	77.3000	1	2		1.66703152	-0.05945675
	77.4000	1	2		1.66601894	-0.05972555
	77.5000	1	2		1.66502758	-0.06001669
	77.6000	1	2		1.66402156	-0.06034717
	77.7000	1	2		1.66302918	-0.06062400
	77.8000	1	2		1.66201640	-0.06091577
	77.9000	1	2		1.66104194	-0.06131444
	78.0000	1	2		1.66003848	-0.06175615
	78.1000	1	2		1.65904261	-0.06198084
	78.2000	1	2		1.65803547	-0.06235472
	78.3000	1	2		1.65704749	-0.06269588
	78.4000	1	2		1.65603922	-0.06279988
	78.5000	1	2		1.65505328	-0.06330544
	78.6000	1	2		1.65404327	-0.06357549
	78.7000	1	2		1.65304986	-0.06403596
	78.8000	1	2		1.65204128	-0.06433541
	78.9000	1	2		1.65105104	-0.06476918
	79.0000	1	2		1.65003776	-0.06495592
	79.1000	1	2		1.64905336	-0.06534861
	79.2000	1	2		1.64804335	-0.06561086
	79.3000	1	2		1.64705157	-0.06612398
	79.4000	1	2		1.64604218	-0.06637595
	79.5000	1	2		1.64505460	-0.06688055
	79.6000	1	2		1.64405023	-0.06719668
	79.7000	1	2		1.64305292	-0.06750865
	79.8000	1	2		1.64204527	-0.06786914
	79.9000	1	2		1.64105206	-0.06819310
	80.0000	1	2		1.64005035	-0.06860133
	80.1000	1	2		1.63905181	-0.06897754
	80.2000	1	2		1.63804969	-0.06931846
	80.3000	1	2		1.63705607	-0.06958275
	80.4000	1	2		1.63604811	-0.07002804
	80.5000	1	2		1.63505265	-0.07040132
	80.6000	1	2		1.63404622	-0.07072955
	80.7000	1	2		1.63305844	-0.07105478
	80.8000	1	2		1.63205243	-0.07154536
	80.9000	1	2		1.63104938	-0.07167488
	81.0000	1	2		1.63004583	-0.07208423
	81.1000	1	2		1.62905375	-0.07254795
	81.2000	1	2		1.62804886	-0.07287482
	81.3000	1	2		1.62704756	-0.07321816
	81.4000	1	2		1.62603724	-0.07363834
	81.5000	1	2		1.62505745	-0.07418870
	81.6000	1	2		1.62404396	-0.07430256
	81.7000	1	2		1.62305106	-0.07473941
	81.8000	1	2		1.62204299	-0.07499383
	81.9000	1	2		1.62106177	-0.07541185
	82.0000	1	2		1.62005022	-0.07574506
	82.1000	1	2		1.61905896	-0.07631376
	82.2000	1	2		1.61804639	-0.07671742
	82.3000	1	2		1.61704806	-0.07687199
	82.4000	1	2		1.61604614	-0.07748129
	82.5000	1	2		1.61505150	-0.07775835
	82.6000	1	2		1.61404251	-0.07806398
	82.7000	1	2		1.61305473	-0.07843895
	82.8000	1	2		1.61204657	-0.07891487
	82.9000	1	2		1.61105121	-0.07935375
	83.0000	1	2		1.61004335	-0.07973022
	83.1000	1	2		1.60905823	-0.08019739
	83.2000	1	2		1.60804904	-0.08054709
	83.3000	1	2		1.60705358	-0.08097649
	83.4000	1	2		1.60604398	-0.08126764
	83.5000	1	2		1.60505128	-0.08176623
	83.6000	1	2		1.60404875	-0.08220358
	83.7000	1	2		1.60305503	-0.08255102
	83.8000	1	2		1.60205342	-0.08297608
	83.9000	1	2		1.60106605	-0.08344198
	84.0000	1	2		1.60005092	-0.08375137
	84.1000	1	2		1.59905545	-0.08407377
	84.2000	1	2		1.59805180	-0.08441780
	84.3000	1	2		1.59705439	-0.08483710
	84.4000	1	2		1.59605052	-0.08513537
	84.5000	1	2		1.59505404	-0.08569514
	84.6000	1	2		1.59404433	-0.08611129
	84.7000	1	2		1.59305676	-0.08655378
	84.8000	1	2		1.59204296	-0.08692404
	84.9000	1	2		1.59104965	-0.08748050
	85.0000	1	2		1.59004988	-0.08766220
	85.1000	1	2		1.58905247	-0.08813818
	85.2000	1	2		1.58804656	-0.08859473
	85.3000	1	2		1.58705899	-0.08909146
	85.4000	1	2		1.58605246	-0.08950098
	85.5000	1	2		1.58505157	-0.08991548
	85.6000	1	2		1.58405262	-0.09047577
	85.7000	1	2		1.58306320	-0.09084919
	85.8000	1	2		1.58205248	-0.09115393
	85.9000	1	2		1.58106111	-0.09157285
	86.0000	1	2		1.58005038	-0.09211796
	86.1000	1	2		1.57905707	-0.09244056
	86.2000	1	2		1.57804245	-0.09294181
	86.3000	1	2		1.57704883	-0.09338156
	86.4000	1	2		1.57604692	-0.09386342
	86.5000	1	2		1.57506180	-0.09430868
	86.6000	1	2		1.57404728	-0.09478671
	86.7000	1	2		1.57305766	-0.09512654
	86.8000	1	2		1.57205626	-0.09545273
	86.9000	1	2		1.57105946	-0.09597731
	87.0000	1	2		1.57005703	-0.09659417
	87.1000	1	2		1.56906474	-0.09693256
	87.2000	1	2		1.56805135	-0.09738863
	87.3000	1	2		1.56706306	-0.09790264
	87.4000	1	2		1.56604936	-0.09830540
	87.5000	1	2		1.56505872	-0.09865101
	87.6000	1	2		1.56405383	-0.09922337
	87.7000	1	2		1.56305683	-0.09965884
	87.8000	1	2		1.56204989	-0.10011476
	87.9000	1	2		1.56105545	-0.10063136
	88.0000	1	2		1.56005005	-0.10117451
	88.1000	1	2		1.55905726	-0.10157241
	88.2000	1	2		1.55804899	-0.10184409
	88.3000	1	2		1.55706643	-0.10251306
	88.4000	1	2		1.55604946	-0.10280573
	88.5000	1	2		1.55506157	-0.10335987
	88.6000	1	2		1.55405341	-0.10383526
	88.7000	1	2		1.55306092	-0.10434763
	88.8000	1	2		1.55205326	-0.10477348
	88.9000	1	2		1.55106395	-0.10526164
	89.0000	1	2		1.55005045	-0.10573913
	89.1000	1	2		1.54905981	-0.10615792
	89.2000	1	2		1.54805154	-0.10661464
	89.3000	1	2		1.54705577	-0.10696935
	89.4000	1	2		1.54605160	-0.10768628
	89.5000	1	2		1.54506494	-0.10808904
	89.6000	1	2		1.54406231	-0.10863374
	89.7000	1	2		1.54306910	-0.10914681
	89.8000	1	2		1.54206073	-0.10974309
	89.9000	1	2		1.54106967	-0.11008671
	90.0000	1	2		1.54006222	-0.11058809
	90.1000	1	2		1.53907926	-0.11126782
	90.2000	1	2		1.53806136	-0.11177766
	90.3000	1	2		1.53707358	-0.11220274
	90.4000	1	2		1.53606603	-0.11282514
	90.5000	1	2		1.53508020	-0.11345048
	90.6000	1	2		1.53406127	-0.11377010
	90.7000	1	2		1.53307114	-0.11423388
	90.8000	1	2		1.53206000	-0.11497532
	90.9000	1	2		1.53107202	-0.11537957
	91.0000	1	2		1.53005996	-0.11572213
	91.1000	1	2		1.52907228	-0.11633219
	91.2000	1	2		1.52806494	-0.11684791
	91.3000	1	2		1.52707183	-0.11748272
	91.4000	1	2		1.52606284	-0.11795299
	91.5000	1	2		1.52507056	-0.11850292
	91.6000	1	2		1.52406362	-0.11897657
	91.7000	1	2		1.52306928	-0.11947364
	91.8000	1	2		1.52206962	-0.12005922
	91.9000	1	2		1.52107590	-0.12064337
	92.0000	1	2		1.52007337	-0.12122261
	92.1000	1	2		1.51907504	-0.12179363
	92.2000	1	2		1.51806923	-0.12236234
	92.3000	1	2		1.51707264	-0.12293886
	92.4000	1	2		1.51606570	-0.12330364
	92.5000	1	2		1.51506860	-0.12390425
	92.6000	1	2		1.51406453	-0.12441609
	92.7000	1	2		1.51307194	-0.12503280
	92.8000	1	2		1.51206213	-0.12552027
	92.9000	1	2		1.51106892	-0.12621622
	93.0000	1	2		1.51006701	-0.12671664
	93.1000	1	2		1.50907779	-0.12726398
	93.2000	1	2		1.50806809	-0.12782060
	93.3000	1	2		1.50706515	-0.12840482
	93.4000	1	2		1.50606303	-0.12885749
	93.5000	1	2		1.50507176	-0.12941120
	93.6000	1	2		1.50405899	-0.13007068
	93.7000	1	2		1.50307018	-0.13051127
	93.8000	1	2		1.50206499	-0.13117875
	93.9000	1	2		1.50107270	-0.13168287
	94.0000	1	2		1.50006454	-0.13218703
	94.1000	1	2		1.49907676	-0.13284067
	94.2000	1	2		1.49806152	-0.13344135
	94.3000	1	2		1.49707262	-0.13397480
	94.4000	1	2		1.49606363	-0.13459366
	94.5000	1	2		1.49506919	-0.13533014
	94.6000	1	2		1.49406226	-0.13587812
	94.7000	1	2		1.49307376	-0.13649942
	94.8000	1	2		1.49206303	-0.13707707
	94.9000	1	2		1.49107392	-0.13774032
	95.0000	1	2		1.49006360	-0.13829121
	95.1000	1	2		1.48907398	-0.13885196
	95.2000	1	2		1.48806715	-0.13949296
	95.3000	1	2		1.48707906	-0.14021810
	95.4000	1	2		1.48606536	-0.14086078
	95.5000	1	2		1.48507625	-0.14153133
	95.6000	1	2		1.48406931	-0.14219060
	95.7000	1	2		1.48307815	-0.14283637
	95.8000	1	2		1.48206323	-0.14332274
	95.9000	1	2		1.48107493	-0.14399299
	96.0000	1	2		1.48006667	-0.14463695
	96.1000	1	2		1.47907592	-0.14532783
	96.2000	1	2		1.47806191	-0.14588245
	96.3000	1	2		1.47707434	-0.14660639
	96.4000	1	2		1.47606719	-0.14720695
	96.5000	1	2		1.47507347	-0.14770908
	96.6000	1	2		1.47406398	-0.14828161
	96.7000	1	2		1.47307589	-0.14885300
	96.8000	1	2		1.47207254	-0.14939077
	96.9000	1	2		1.47107523	-0.15002336
	97.0000	1	2		1.47007157	-0.15076402
	97.1000	1	2		1.46907754	-0.15136419
	97.2000	1	2		1.46806958	-0.15203338
	97.3000	1	2		1.46707955	-0.15260771
	97.4000	1	2		1.46607241	-0.15326094
	97.5000	1	2		1.46508043	-0.15380234
	97.6000	1	2		1.46406868	-0.15446065
	97.7000	1	2		1.46307813	-0.15518473
	97.8000	1	2		1.46206382	-0.15576457
	97.9000	1	2		1.46107758	-0.15646974
	98.0000	1	2		1.46006746	-0.15719807
	98.1000	1	2		1.45907497	-0.15779577
	98.2000	1	2		1.45807285	-0.15841238
	98.3000	1	2		1.45708230	-0.15910149
	98.4000	1	2		1.45606912	-0.15976720
	98.5000	1	2		1.45508042	-0.16040854
	98.6000	1	2		1.45407082	-0.16131142
	98.7000	1	2		1.45308314	-0.16197214
	98.8000	1	2		1.45207836	-0.16269559
	98.9000	1	2		1.45107828	-0.16339431
	99.0000	1	2		1.45006540	-0.16412614
	99.1000	1	2		1.44907394	-0.16479166
	99.2000	1	2		1.44806987	-0.16558640
	99.3000	1	2		1.44707625	-0.16621448
	99.4000	1	2		1.44606593	-0.16686181
	99.5000	1	2		1.44507426	-0.16761916
	99.6000	1	2		1.44406814	-0.16837375
	99.7000	1	2		1.44307647	-0.16916502
	99.8000	1	2		1.44206554	-0.16976500
	99.9000	1	2		1.44107643	-0.17044870
	100.0000	1	2		1.44006929	-0.17114783
	100.1000	1	2		1.43907884	-0.17180067
	100.2000	1	2		1.43807037	-0.17239677
	100.3000	1	2		1.43707808	-0.17314967
	100.4000	1	2		1.43607442	-0.17385276
	100.5000	1	2		1.43508388	-0.17460024
	100.6000	1	2		1.43407080	-0.17526263
	100.7000	1	2		1.43307964	-0.17596876
	100.8000	1	2		1.43207485	-0.17667236
	100.9000	1	2		1.43107959	-0.17743208
	101.0000	1	2		1.43007020	-0.17816521
	101.1000	1	2		1.42908324	-0.17890435
	101.2000	1	2		1.42807384	-0.17969746
	101.3000	1	2		1.42708360	-0.18036077
	101.4000	1	2		1.42607667	-0.18106624
	101.5000	1	2		1.42508551	-0.18190611
	101.6000	1	2		1.42407294	-0.18256372
	101.7000	1	2		1.42308505	-0.18323755
	101.8000	1	2		1.42207617	-0.18406026
	101.9000	1	2		1.42108009	-0.18484976
	102.0000	1	2		1.42007736	-0.18552415
	102.1000	1	2		1.41908292	-0.18643763
	102.2000	1	2		1.41807373	-0.18736877
	102.3000	1	2		1.41708144	-0.18808480
	102.4000	1	2		1.41607389	-0.18877640
	102.5000	1	2		1.41508396	-0.18967111
	102.6000	1	2		1.41407231	-0.19050673
	102.7000	1	2		1.41308627	-0.19130629
	102.8000	1	2		1.41208077	-0.19214800
	102.9000	1	2		1.41108746	-0.19295221
	103.0000	1	2		1.41007694	-0.19369399
	103.1000	1	2		1.40908629	-0.19470165
	103.2000	1	2		1.40807935	-0.19573061
	103.3000	1	2		1.40708809	-0.19613329
	103.4000	1	2		1.40607972	-0.19706663
	103.5000	1	2		1.40509173	-0.19766003
	103.6000	1	2		1.40407916	-0.19843567
	103.7000	1	2		1.40308903	-0.19935191
	103.8000	1	2		1.40208168	-0.20007290
	103.9000	1	2		1.40108919	-0.20090869
	103.9840	1	2		1.40023531	-0.20173943
	104.0000	1	2		1.40008461	-0.20166237
	104.0010	1	2		1.40007508	-0.20170564
