# Supplementary material for: Hyaluronic Acid Enhances the Mechanical Properties of Tissue-Engineered Cartilage Constructs
Source: PLoS One. 2014 Dec 1;9(12):e113216. doi: 10.1371/journal.pone.0113216 (PMC4249877; doi:10.1371/journal.pone.0113216)
Supplement: Dataset S1 — Raw data from hydrogel constructs. Data on wet weight, dry weight, compressive modulus, DNA content, and GAG content are provided in a spreadsheet for all analysed hydrogel constructs. Additionally, raw data from mechanical compression tests (time, displacement, and load) are provided. (ZIP) [file pone.0113216.s004.zip › Data/Mechanical testing/Microtester/Day 1/G4 P4 M2 ramp.csv]

G4 P4 M2 12Dec2013
Notes	Time	Sequence	Block	Cycle	5800:Extension mm	5800:5N_Load_Cell N
Test Started : 12/12/2013 12:42:05 PM	4.0020	1	2		2.39861653	0.00129851
	4.0530	1	2		2.40007084	0.00115176
	4.1000	1	2		2.39960144	0.00100016
	4.2000	1	2		2.39819568	0.00116307
	4.3000	1	2		2.39705833	0.00120473
	4.4000	1	2		2.39598347	0.00104907
	4.5000	1	2		2.39497213	0.00099848
	4.6000	1	2		2.39395792	0.00109257
	4.7000	1	2		2.39296297	0.00111939
	4.8000	1	2		2.39195429	0.00107346
	4.9000	1	2		2.39097450	0.00115056
	5.0000	1	2		2.38995435	0.00107971
	5.1000	1	2		2.38896924	0.00115980
	5.2000	1	2		2.38796425	0.00106254
	5.3000	1	2		2.38696561	0.00117690
	5.4000	1	2		2.38595468	0.00110794
	5.5000	1	2		2.38496628	0.00096792
	5.5730	1	2		2.38421884	0.00138900
	5.6000	1	2		2.38395883	0.00105066
	5.7000	1	2		2.38296470	0.00121093
	5.8000	1	2		2.38196217	0.00096454
	5.9000	1	2		2.38095329	0.00113721
	6.0000	1	2		2.37995834	0.00122986
	6.1000	1	2		2.37896113	0.00116416
	6.2000	1	2		2.37795123	0.00093504
	6.3000	1	2		2.37695668	0.00101652
	6.4000	1	2		2.37595292	0.00120894
	6.5000	1	2		2.37495695	0.00102498
	6.6000	1	2		2.37395319	0.00113403
	6.7000	1	2		2.37296152	0.00120617
	6.8000	1	2		2.37195919	0.00112232
	6.9000	1	2		2.37096875	0.00119766
	7.0000	1	2		2.36994900	0.00110410
	7.1000	1	2		2.36896819	0.00101449
	7.2000	1	2		2.36796177	0.00104215
	7.3000	1	2		2.36696702	0.00101768
	7.4000	1	2		2.36596265	0.00112737
	7.5000	1	2		2.36496319	0.00109927
	7.6000	1	2		2.36395553	0.00109384
	7.7000	1	2		2.36296263	0.00110698
	7.8000	1	2		2.36194945	0.00115397
	7.9000	1	2		2.36097416	0.00106100
	8.0000	1	2		2.35995319	0.00107312
	8.1000	1	2		2.35897095	0.00103320
	8.2000	1	2		2.35796104	0.00110288
	8.3000	1	2		2.35696650	0.00104173
	8.4000	1	2		2.35596540	0.00118517
	8.5000	1	2		2.35497701	0.00102018
	8.6000	1	2		2.35396157	0.00108014
	8.7000	1	2		2.35296805	0.00104106
	8.8000	1	2		2.35194913	0.00101805
	8.9000	1	2		2.35097036	0.00097299
	9.0000	1	2		2.34995165	0.00105915
	9.1000	1	2		2.34896653	0.00118831
	9.2000	1	2		2.34795683	0.00111305
	9.3000	1	2		2.34696413	0.00127635
	9.4000	1	2		2.34595361	0.00109931
	9.5000	1	2		2.34495538	0.00108168
	9.6000	1	2		2.34395695	0.00109031
	9.7000	1	2		2.34296302	0.00104635
	9.8000	1	2		2.34195393	0.00111298
	9.9000	1	2		2.34096369	0.00116825
	10.0000	1	2		2.33995317	0.00109093
	10.1000	1	2		2.33895925	0.00124092
	10.2000	1	2		2.33795692	0.00118630
	10.3000	1	2		2.33696422	0.00112391
	10.4000	1	2		2.33595329	0.00105879
	10.5000	1	2		2.33496264	0.00108858
	10.6000	1	2		2.33395335	0.00099557
	10.7000	1	2		2.33296229	0.00112206
	10.8000	1	2		2.33195443	0.00112112
	10.9000	1	2		2.33095805	0.00105787
	11.0000	1	2		2.32995367	0.00105695
	11.1000	1	2		2.32896323	0.00108198
	11.2000	1	2		2.32795722	0.00115783
	11.3000	1	2		2.32696595	0.00095137
	11.4000	1	2		2.32595277	0.00101459
	11.5000	1	2		2.32496437	0.00110619
	11.6000	1	2		2.32395426	0.00103498
	11.7000	1	2		2.32296648	0.00109086
	11.8000	1	2		2.32195903	0.00109170
	11.9000	1	2		2.32097371	0.00106510
	12.0000	1	2		2.31996257	0.00106433
	12.1000	1	2		2.31897111	0.00108752
	12.2000	1	2		2.31795792	0.00109440
	12.3000	1	2		2.31697055	0.00110574
	12.4000	1	2		2.31596351	0.00109059
	12.5000	1	2		2.31496692	0.00116787
	12.6000	1	2		2.31395497	0.00115655
	12.7000	1	2		2.31296043	0.00116945
	12.8000	1	2		2.31196179	0.00109996
	12.9000	1	2		2.31096807	0.00108037
	13.0000	1	2		2.30995324	0.00098235
	13.1000	1	2		2.30897140	0.00106615
	13.2000	1	2		2.30796068	0.00108346
	13.3000	1	2		2.30697269	0.00108996
	13.4000	1	2		2.30596422	0.00110900
	13.5000	1	2		2.30497214	0.00110425
	13.6000	1	2		2.30396489	0.00104434
	13.7000	1	2		2.30297506	0.00106615
	13.8000	1	2		2.30197007	0.00100082
	13.9000	1	2		2.30097267	0.00095604
	14.0000	1	2		2.29995784	0.00098695
	14.1000	1	2		2.29896330	0.00108846
	14.2000	1	2		2.29796610	0.00104871
	14.3000	1	2		2.29696889	0.00106394
	14.4000	1	2		2.29595407	0.00109784
	14.5000	1	2		2.29496711	0.00102513
	14.6000	1	2		2.29396355	0.00101408
	14.7000	1	2		2.29297434	0.00092340
	14.8000	1	2		2.29197324	0.00109341
	14.9000	1	2		2.29097747	0.00095202
	15.0000	1	2		2.28997023	0.00092192
	15.1000	1	2		2.28897220	0.00099197
	15.2000	1	2		2.28796434	0.00104845
	15.3000	1	2		2.28698025	0.00098900
	15.4000	1	2		2.28597670	0.00094767
	15.5000	1	2		2.28497806	0.00090912
	15.6000	1	2		2.28397122	0.00098721
	15.7000	1	2		2.28297832	0.00088723
	15.8000	1	2		2.28196186	0.00106967
	15.9000	1	2		2.28096445	0.00102535
	16.0000	1	2		2.27996048	0.00106358
	16.1000	1	2		2.27897332	0.00084079
	16.2000	1	2		2.27796259	0.00095624
	16.3000	1	2		2.27696928	0.00077566
	16.4000	1	2		2.27596798	0.00094787
	16.5000	1	2		2.27497528	0.00091216
	16.6000	1	2		2.27396886	0.00092931
	16.7000	1	2		2.27298476	0.00086132
	16.8000	1	2		2.27197342	0.00095232
	16.9000	1	2		2.27098544	0.00100275
	17.0000	1	2		2.26996754	0.00098233
	17.1000	1	2		2.26898283	0.00094316
	17.2000	1	2		2.26797539	0.00081894
	17.3000	1	2		2.26697757	0.00098646
	17.4000	1	2		2.26596356	0.00097256
	17.5000	1	2		2.26497127	0.00098696
	17.6000	1	2		2.26396485	0.00098755
	17.7000	1	2		2.26297215	0.00102010
	17.8000	1	2		2.26196511	0.00089816
	17.9000	1	2		2.26097201	0.00099760
	18.0000	1	2		2.25996702	0.00087132
	18.1000	1	2		2.25897780	0.00092912
	18.2000	1	2		2.25796134	0.00087988
	18.3000	1	2		2.25697295	0.00096116
	18.4000	1	2		2.25597328	0.00087988
	18.5000	1	2		2.25497505	0.00099454
	18.6000	1	2		2.25396207	0.00087850
	18.7000	1	2		2.25297860	0.00074199
	18.8000	1	2		2.25196541	0.00088576
	18.9000	1	2		2.25097517	0.00090529
	19.0000	1	2		2.24996854	0.00093665
	19.1000	1	2		2.24897871	0.00094389
	19.2000	1	2		2.24796512	0.00095341
	19.3000	1	2		2.24697939	0.00089468
	19.4000	1	2		2.24596661	0.00095698
	19.5000	1	2		2.24498109	0.00082330
	19.6000	1	2		2.24396811	0.00087619
	19.7000	1	2		2.24297889	0.00084011
	19.8000	1	2		2.24196366	0.00095710
	19.9000	1	2		2.24097895	0.00084719
	20.0000	1	2		2.23996720	0.00094139
	20.1000	1	2		2.23897860	0.00090629
	20.2000	1	2		2.23796582	0.00092736
	20.3000	1	2		2.23697702	0.00085887
	20.4000	1	2		2.23596752	0.00093332
	20.5000	1	2		2.23497708	0.00075775
	20.6000	1	2		2.23396615	0.00086887
	20.7000	1	2		2.23297304	0.00094294
	20.8000	1	2		2.23196518	0.00084790
	20.9000	1	2		2.23097187	0.00086741
	21.0000	1	2		2.22996545	0.00095030
	21.1000	1	2		2.22897316	0.00089553
	21.2000	1	2		2.22796776	0.00077329
	21.3000	1	2		2.22697179	0.00086486
	21.4000	1	2		2.22595983	0.00088878
	21.5000	1	2		2.22497307	0.00085065
	21.6000	1	2		2.22396522	0.00078948
	21.7000	1	2		2.22297293	0.00090811
	21.8000	1	2		2.22196097	0.00095183
	21.9000	1	2		2.22097422	0.00092004
	22.0000	1	2		2.21996308	0.00086611
	22.1000	1	2		2.21897407	0.00090010
	22.2000	1	2		2.21796457	0.00084616
	22.3000	1	2		2.21698028	0.00077367
	22.4000	1	2		2.21596545	0.00082392
	22.5000	1	2		2.21497276	0.00089596
	22.6000	1	2		2.21396346	0.00085521
	22.7000	1	2		2.21297138	0.00082745
	22.8000	1	2		2.21197295	0.00081503
	22.9000	1	2		2.21098148	0.00074795
	23.0000	1	2		2.20997178	0.00072899
	23.1000	1	2		2.20897970	0.00072494
	23.2000	1	2		2.20796733	0.00085103
	23.3000	1	2		2.20698344	0.00080782
	23.4000	1	2		2.20597128	0.00083373
	23.5000	1	2		2.20498063	0.00073804
	23.6000	1	2		2.20397298	0.00085585
	23.7000	1	2		2.20298725	0.00075123
	23.8000	1	2		2.20198308	0.00086021
	23.9000	1	2		2.20098792	0.00065990
	24.0000	1	2		2.19997043	0.00065527
	24.1000	1	2		2.19898306	0.00071985
	24.2000	1	2		2.19796885	0.00077145
	24.3000	1	2		2.19698394	0.00087108
	24.4000	1	2		2.19596420	0.00084872
	24.5000	1	2		2.19498175	0.00072951
	24.6000	1	2		2.19397573	0.00073038
	24.7000	1	2		2.19297976	0.00078332
	24.8000	1	2		2.19197190	0.00069150
	24.9000	1	2		2.19098125	0.00100108
	25.0000	1	2		2.18997585	0.00101944
	25.1000	1	2		2.18898316	0.00066013
	25.2000	1	2		2.18797612	0.00074771
	25.3000	1	2		2.18697584	0.00082912
	25.4000	1	2		2.18597413	0.00070595
	25.5000	1	2		2.18498450	0.00071679
	25.6000	1	2		2.18397029	0.00059125
	25.7000	1	2		2.18298129	0.00087894
	25.8000	1	2		2.18196953	0.00078508
	25.9000	1	2		2.18098339	0.00074143
	26.0000	1	2		2.17997656	0.00088808
	26.1000	1	2		2.17898120	0.00077631
	26.2000	1	2		2.17797580	0.00059429
	26.3000	1	2		2.17699171	0.00091072
	26.4000	1	2		2.17597504	0.00073312
	26.5000	1	2		2.17497804	0.00067137
	26.6000	1	2		2.17397592	0.00069308
	26.7000	1	2		2.17298691	0.00077715
	26.8000	1	2		2.17197147	0.00069558
	26.9000	1	2		2.17098000	0.00069442
	27.0000	1	2		2.16997768	0.00073442
	27.1000	1	2		2.16898457	0.00075487
	27.2000	1	2		2.16797732	0.00054511
	27.3000	1	2		2.16698258	0.00070217
	27.4000	1	2		2.16597329	0.00068995
	27.5000	1	2		2.16498592	0.00070700
	27.6000	1	2		2.16396884	0.00067271
	27.7000	1	2		2.16298290	0.00086985
	27.8000	1	2		2.16197115	0.00069746
	27.9000	1	2		2.16098972	0.00070927
	28.0000	1	2		2.15997551	0.00067567
	28.1000	1	2		2.15898650	0.00070615
	28.2000	1	2		2.15797578	0.00073315
	28.3000	1	2		2.15699046	0.00063868
	28.4000	1	2		2.15597399	0.00079853
	28.5000	1	2		2.15498212	0.00061052
	28.6000	1	2		2.15396934	0.00069256
	28.7000	1	2		2.15298566	0.00078339
	28.8000	1	2		2.15196530	0.00081216
	28.9000	1	2		2.15098346	0.00061382
	29.0000	1	2		2.14997171	0.00069825
	29.1000	1	2		2.14898168	0.00077750
	29.2000	1	2		2.14797321	0.00072211
	29.3000	1	2		2.14697948	0.00073655
	29.4000	1	2		2.14597306	0.00072666
	29.5000	1	2		2.14498180	0.00079703
	29.6000	1	2		2.14397578	0.00058326
	29.7000	1	2		2.14298206	0.00062116
	29.8000	1	2		2.14197031	0.00068378
	29.9000	1	2		2.14098376	0.00066155
	30.0000	1	2		2.13997201	0.00066285
	30.1000	1	2		2.13898402	0.00069115
	30.2000	1	2		2.13797371	0.00077900
	30.3000	1	2		2.13698367	0.00074415
	30.4000	1	2		2.13598094	0.00057282
	30.5000	1	2		2.13498394	0.00067802
	30.6000	1	2		2.13397649	0.00064623
	30.7000	1	2		2.13298584	0.00053728
	30.8000	1	2		2.13197798	0.00063550
	30.9000	1	2		2.13099143	0.00066956
	31.0000	1	2		2.12997743	0.00061543
	31.1000	1	2		2.12898719	0.00062896
	31.2000	1	2		2.12798486	0.00062163
	31.3000	1	2		2.12699442	0.00057865
	31.4000	1	2		2.12598226	0.00056400
	31.5000	1	2		2.12499530	0.00068983
	31.6000	1	2		2.12398662	0.00061770
	31.7000	1	2		2.12299228	0.00063983
	31.8000	1	2		2.12198402	0.00068090
	31.9000	1	2		2.12099214	0.00065560
	32.0000	1	2		2.11998162	0.00059079
	32.1000	1	2		2.11899671	0.00052680
	32.2000	1	2		2.11798413	0.00062832
	32.3000	1	2		2.11699472	0.00055849
	32.4000	1	2		2.11598010	0.00053099
	32.5000	1	2		2.11498842	0.00052920
	32.6000	1	2		2.11397893	0.00065997
	32.7000	1	2		2.11299586	0.00053806
	32.8000	1	2		2.11198984	0.00053909
	32.9000	1	2		2.11099551	0.00049734
	33.0000	1	2		2.10998396	0.00062239
	33.1000	1	2		2.10899823	0.00039211
	33.2000	1	2		2.10798996	0.00042659
	33.3000	1	2		2.10699768	0.00052749
	33.4000	1	2		2.10598756	0.00060534
	33.5000	1	2		2.10499466	0.00055220
	33.6000	1	2		2.10398598	0.00052654
	33.7000	1	2		2.10299247	0.00053457
	33.8000	1	2		2.10198154	0.00054054
	33.9000	1	2		2.10099703	0.00037360
	34.0000	1	2		2.09999225	0.00053270
	34.1000	1	2		2.09899320	0.00056059
	34.2000	1	2		2.09798780	0.00052639
	34.3000	1	2		2.09698916	0.00064258
	34.4000	1	2		2.09598089	0.00049803
	34.5000	1	2		2.09499229	0.00051935
	34.6000	1	2		2.09399079	0.00043614
	34.7000	1	2		2.09299666	0.00046803
	34.8000	1	2		2.09198409	0.00044805
	34.9000	1	2		2.09099159	0.00047842
	35.0000	1	2		2.08998681	0.00057257
	35.1000	1	2		2.08899575	0.00051188
	35.2000	1	2		2.08799056	0.00047022
	35.3000	1	2		2.08699171	0.00053037
	35.4000	1	2		2.08597381	0.00059932
	35.5000	1	2		2.08499075	0.00032326
	35.6000	1	2		2.08397449	0.00038560
	35.7000	1	2		2.08298691	0.00043622
	35.8000	1	2		2.08198623	0.00032757
	35.9000	1	2		2.08099722	0.00050707
	36.0000	1	2		2.07998915	0.00054728
	36.1000	1	2		2.07899338	0.00047347
	36.2000	1	2		2.07798675	0.00047390
	36.3000	1	2		2.07700020	0.00042142
	36.4000	1	2		2.07599255	0.00047098
	36.5000	1	2		2.07499371	0.00036034
	36.6000	1	2		2.07398339	0.00043603
	36.7000	1	2		2.07299520	0.00045038
	36.8000	1	2		2.07199328	0.00046858
	36.9000	1	2		2.07099649	0.00043283
	37.0000	1	2		2.06998576	0.00042254
	37.1000	1	2		2.06899327	0.00045160
	37.2000	1	2		2.06799197	0.00042574
	37.3000	1	2		2.06699825	0.00034697
	37.4000	1	2		2.06597543	0.00041945
	37.5000	1	2		2.06499687	0.00040092
	37.6000	1	2		2.06399188	0.00043453
	37.7000	1	2		2.06299652	0.00052759
	37.8000	1	2		2.06198989	0.00037936
	37.9000	1	2		2.06098941	0.00031363
	38.0000	1	2		2.05999651	0.00039265
	38.1000	1	2		2.05899295	0.00038249
	38.2000	1	2		2.05798489	0.00039370
	38.3000	1	2		2.05698891	0.00032429
	38.4000	1	2		2.05599150	0.00042867
	38.5000	1	2		2.05498959	0.00037213
	38.6000	1	2		2.05398624	0.00052258
	38.7000	1	2		2.05299415	0.00040592
	38.8000	1	2		2.05198712	0.00032217
	38.9000	1	2		2.05099708	0.00038024
	39.0000	1	2		2.04998328	0.00030005
	39.1000	1	2		2.04898936	0.00041515
	39.2000	1	2		2.04798478	0.00034088
	39.3000	1	2		2.04698552	0.00040498
	39.4000	1	2		2.04598135	0.00031255
	39.5000	1	2		2.04500218	0.00031084
	39.6000	1	2		2.04398797	0.00032140
	39.7000	1	2		2.04298605	0.00026145
	39.8000	1	2		2.04198126	0.00028958
	39.9000	1	2		2.04099021	0.00028544
	40.0000	1	2		2.03999034	0.00027399
	40.1000	1	2		2.03898945	0.00029775
	40.2000	1	2		2.03799040	0.00030879
	40.3000	1	2		2.03699483	0.00022260
	40.4000	1	2		2.03599415	0.00020339
	40.5000	1	2		2.03499653	0.00021855
	40.6000	1	2		2.03399400	0.00026802
	40.7000	1	2		2.03299434	0.00028016
	40.8000	1	2		2.03198423	0.00023585
	40.9000	1	2		2.03099768	0.00018617
	41.0000	1	2		2.02998838	0.00024623
	41.1000	1	2		2.02900388	0.00037423
	41.2000	1	2		2.02798434	0.00023625
	41.3000	1	2		2.02699984	0.00021134
	41.4000	1	2		2.02598440	0.00029450
	41.5000	1	2		2.02500646	0.00026731
	41.6000	1	2		2.02399122	0.00016809
	41.7000	1	2		2.02299791	0.00019361
	41.8000	1	2		2.02198206	0.00021082
	41.9000	1	2		2.02099428	0.00023095
	42.0000	1	2		2.01998950	0.00023542
	42.1000	1	2		2.01900049	0.00016818
	42.2000	1	2		2.01798321	0.00020709
	42.3000	1	2		2.01699911	0.00011570
	42.4000	1	2		2.01598839	0.00014019
	42.5000	1	2		2.01500163	0.00016996
	42.6000	1	2		2.01398537	0.00011668
	42.7000	1	2		2.01299309	0.00018922
	42.8000	1	2		2.01197970	0.00005113
	42.9000	1	2		2.01099437	0.00005271
	43.0000	1	2		2.00998324	0.00004694
	43.1000	1	2		2.00899300	0.00009180
	43.2000	1	2		2.00799416	-0.00000768
	43.3000	1	2		2.00699716	-0.00002254
	43.4000	1	2		2.00597987	0.00019346
	43.5000	1	2		2.00499455	0.00006828
	43.6000	1	2		2.00398219	-0.00003470
	43.7000	1	2		2.00299482	-0.00005002
	43.8000	1	2		2.00198348	0.00014090
	43.9000	1	2		2.00099856	0.00000571
	44.0000	1	2		1.99999132	0.00002020
	44.1000	1	2		1.99900088	-0.00001008
	44.2000	1	2		1.99798441	0.00000095
	44.3000	1	2		1.99699561	-0.00000176
	44.4000	1	2		1.99598919	0.00005046
	44.5000	1	2		1.99500059	0.00011940
	44.6000	1	2		1.99399580	-0.00008484
	44.7000	1	2		1.99299839	-0.00011523
	44.8000	1	2		1.99199340	-0.00005634
	44.9000	1	2		1.99099825	-0.00015309
	45.0000	1	2		1.98999469	-0.00021546
	45.1000	1	2		1.98899646	-0.00018449
	45.2000	1	2		1.98799106	-0.00004970
	45.3000	1	2		1.98700226	-0.00019948
	45.4000	1	2		1.98599296	-0.00017444
	45.5000	1	2		1.98500478	-0.00018357
	45.6000	1	2		1.98399794	-0.00028909
	45.7000	1	2		1.98300832	-0.00032305
	45.8000	1	2		1.98200169	-0.00022509
	45.9000	1	2		1.98100305	-0.00021232
	46.0000	1	2		1.97999109	-0.00031058
	46.1000	1	2		1.97900721	-0.00023251
	46.2000	1	2		1.97799668	-0.00034619
	46.3000	1	2		1.97700030	-0.00029853
	46.4000	1	2		1.97599859	-0.00033796
	46.5000	1	2		1.97500405	-0.00035944
	46.6000	1	2		1.97399312	-0.00040602
	46.7000	1	2		1.97300042	-0.00041862
	46.8000	1	2		1.97199830	-0.00036187
	46.9000	1	2		1.97100867	-0.00039848
	47.0000	1	2		1.96999733	-0.00043900
	47.1000	1	2		1.96900935	-0.00049380
	47.2000	1	2		1.96799760	-0.00055509
	47.3000	1	2		1.96700900	-0.00059930
	47.4000	1	2		1.96599520	-0.00058728
	47.5000	1	2		1.96500189	-0.00057211
	47.6000	1	2		1.96399567	-0.00058694
	47.7000	1	2		1.96300830	-0.00065039
	47.8000	1	2		1.96199675	-0.00071404
	47.9000	1	2		1.96100487	-0.00068368
	48.0000	1	2		1.95999783	-0.00080566
	48.1000	1	2		1.95900575	-0.00086374
	48.2000	1	2		1.95799584	-0.00094804
	48.3000	1	2		1.95700499	-0.00086991
	48.4000	1	2		1.95599775	-0.00106477
	48.5000	1	2		1.95501243	-0.00089587
	48.6000	1	2		1.95400375	-0.00094809
	48.7000	1	2		1.95301085	-0.00100322
	48.8000	1	2		1.95200237	-0.00109217
	48.9000	1	2		1.95100947	-0.00105245
	49.0000	1	2		1.95000243	-0.00123438
	49.1000	1	2		1.94900912	-0.00122355
	49.2000	1	2		1.94800126	-0.00120031
	49.3000	1	2		1.94700365	-0.00119166
	49.4000	1	2		1.94600030	-0.00133906
	49.5000	1	2		1.94500453	-0.00133481
	49.6000	1	2		1.94400118	-0.00137068
	49.7000	1	2		1.94300664	-0.00147278
	49.8000	1	2		1.94200144	-0.00153924
	49.9000	1	2		1.94100956	-0.00158388
	50.0000	1	2		1.94000457	-0.00162377
	50.1000	1	2		1.93900901	-0.00165449
	50.2000	1	2		1.93800258	-0.00172198
	50.3000	1	2		1.93701153	-0.00168966
	50.4000	1	2		1.93600039	-0.00187915
	50.5000	1	2		1.93500339	-0.00192223
	50.6000	1	2		1.93399901	-0.00193860
	50.7000	1	2		1.93300775	-0.00204582
	50.8000	1	2		1.93199969	-0.00211175
	50.9000	1	2		1.93100556	-0.00209663
	51.0000	1	2		1.92999565	-0.00223740
	51.1000	1	2		1.92900500	-0.00222829
	51.2000	1	2		1.92800329	-0.00232697
	51.3000	1	2		1.92700649	-0.00244108
	51.4000	1	2		1.92600335	-0.00258853
	51.5000	1	2		1.92500614	-0.00261020
	51.6000	1	2		1.92399419	-0.00272453
	51.7000	1	2		1.92300948	-0.00282937
	51.8000	1	2		1.92199445	-0.00279426
	51.9000	1	2		1.92100606	-0.00298075
	52.0000	1	2		1.91999615	-0.00300582
	52.1000	1	2		1.91900489	-0.00304973
	52.2000	1	2		1.91799744	-0.00314391
	52.3000	1	2		1.91700638	-0.00338986
	52.4000	1	2		1.91599688	-0.00343313
	52.5000	1	2		1.91500193	-0.00339337
	52.6000	1	2		1.91399612	-0.00348025
	52.7000	1	2		1.91300384	-0.00376605
	52.8000	1	2		1.91200049	-0.00385411
	52.9000	1	2		1.91101025	-0.00393903
	53.0000	1	2		1.90999727	-0.00409321
	53.1000	1	2		1.90900990	-0.00422227
	53.2000	1	2		1.90800204	-0.00430832
	53.3000	1	2		1.90701180	-0.00452475
	53.4000	1	2		1.90599923	-0.00463237
	53.5000	1	2		1.90500879	-0.00474257
	53.6000	1	2		1.90400154	-0.00464207
	53.7000	1	2		1.90300516	-0.00507307
	53.8000	1	2		1.90200386	-0.00525364
	53.9000	1	2		1.90100706	-0.00530643
	54.0000	1	2		1.89999428	-0.00540457
	54.1000	1	2		1.89900937	-0.00572881
	54.2000	1	2		1.89799967	-0.00584695
	54.3000	1	2		1.89700738	-0.00588214
	54.4000	1	2		1.89600424	-0.00612056
	54.5000	1	2		1.89501707	-0.00630469
	54.6000	1	2		1.89400430	-0.00644799
	54.7000	1	2		1.89301754	-0.00652129
	54.8000	1	2		1.89200743	-0.00680520
	54.9000	1	2		1.89102436	-0.00697678
	55.0000	1	2		1.89000626	-0.00704809
	55.1000	1	2		1.88901787	-0.00724394
	55.2000	1	2		1.88801185	-0.00740452
	55.3000	1	2		1.88702059	-0.00757647
	55.4000	1	2		1.88600474	-0.00786507
	55.5000	1	2		1.88501860	-0.00801870
	55.6000	1	2		1.88401566	-0.00826082
	55.7000	1	2		1.88301415	-0.00838794
	55.8000	1	2		1.88200834	-0.00852449
	55.9000	1	2		1.88100991	-0.00875494
	56.0000	1	2		1.88000553	-0.00896578
	56.1000	1	2		1.87901673	-0.00894816
	56.2000	1	2		1.87800436	-0.00926800
	56.3000	1	2		1.87701392	-0.00951197
	56.4000	1	2		1.87600586	-0.00974391
	56.5000	1	2		1.87501603	-0.00992954
	56.6000	1	2		1.87399526	-0.01003846
	56.7000	1	2		1.87301281	-0.01019971
	56.8000	1	2		1.87200823	-0.01039930
	56.9000	1	2		1.87101184	-0.01061944
	57.0000	1	2		1.87000644	-0.01081565
	57.1000	1	2		1.86902399	-0.01101718
	57.2000	1	2		1.86801777	-0.01123360
	57.3000	1	2		1.86701975	-0.01151416
	57.4000	1	2		1.86601025	-0.01165672
	57.5000	1	2		1.86502247	-0.01179930
	57.6000	1	2		1.86401215	-0.01210548
	57.7000	1	2		1.86302171	-0.01217243
	57.8000	1	2		1.86200914	-0.01246639
	57.9000	1	2		1.86102259	-0.01258652
	58.0000	1	2		1.86001412	-0.01285276
	58.1000	1	2		1.85901794	-0.01304966
	58.2000	1	2		1.85801561	-0.01330113
	58.3000	1	2		1.85702394	-0.01339231
	58.4000	1	2		1.85601055	-0.01362606
	58.5000	1	2		1.85501928	-0.01386958
	58.6000	1	2		1.85401163	-0.01410613
	58.7000	1	2		1.85301791	-0.01436615
	58.8000	1	2		1.85200595	-0.01452692
	58.9000	1	2		1.85101899	-0.01473403
	59.0000	1	2		1.85001031	-0.01503717
	59.1000	1	2		1.84901393	-0.01521303
	59.2000	1	2		1.84800791	-0.01538859
	59.3000	1	2		1.84701276	-0.01547757
	59.4000	1	2		1.84601002	-0.01575609
	59.5000	1	2		1.84501917	-0.01608921
	59.6000	1	2		1.84400762	-0.01631110
	59.7000	1	2		1.84302189	-0.01654491
	59.8000	1	2		1.84201403	-0.01680673
	59.9000	1	2		1.84101294	-0.01703753
	60.0000	1	2		1.84000364	-0.01729221
	60.1000	1	2		1.83901218	-0.01736994
	60.2000	1	2		1.83800227	-0.01761313
	60.3000	1	2		1.83701818	-0.01780385
	60.4000	1	2		1.83601196	-0.01805765
	60.5000	1	2		1.83502193	-0.01830817
	60.6000	1	2		1.83401673	-0.01855095
	60.7000	1	2		1.83302547	-0.01875615
	60.8000	1	2		1.83201822	-0.01898747
	60.9000	1	2		1.83102778	-0.01913887
	61.0000	1	2		1.83001603	-0.01929009
	61.1000	1	2		1.82901760	-0.01962420
	61.2000	1	2		1.82801834	-0.01985298
	61.3000	1	2		1.82702011	-0.02006344
	61.4000	1	2		1.82601266	-0.02035667
	61.5000	1	2		1.82502304	-0.02056774
	61.6000	1	2		1.82401395	-0.02067382
	61.7000	1	2		1.82302146	-0.02092319
	61.8000	1	2		1.82201852	-0.02121955
	61.9000	1	2		1.82102029	-0.02139450
	62.0000	1	2		1.82001981	-0.02165044
	62.1000	1	2		1.81902404	-0.02186284
	62.2000	1	2		1.81800983	-0.02215392
	62.3000	1	2		1.81702430	-0.02244739
	62.4000	1	2		1.81601419	-0.02266066
	62.5000	1	2		1.81502272	-0.02284388
	62.6000	1	2		1.81401261	-0.02306940
	62.7000	1	2		1.81301069	-0.02327487
	62.8000	1	2		1.81201390	-0.02360511
	62.9000	1	2		1.81101506	-0.02370112
	63.0000	1	2		1.81001437	-0.02404365
	63.1000	1	2		1.80901716	-0.02430459
	63.2000	1	2		1.80800951	-0.02452464
	63.3000	1	2		1.80702050	-0.02475262
	63.4000	1	2		1.80601285	-0.02500827
	63.5000	1	2		1.80501708	-0.02510433
	63.6000	1	2		1.80401106	-0.02543683
	63.7000	1	2		1.80302267	-0.02571929
	63.8000	1	2		1.80201276	-0.02596734
	63.9000	1	2		1.80101658	-0.02620200
	64.0000	1	2		1.80000544	-0.02645530
	64.1000	1	2		1.79902176	-0.02676481
	64.2000	1	2		1.79801165	-0.02688210
	64.3000	1	2		1.79701957	-0.02719554
	64.4000	1	2		1.79601355	-0.02738958
	64.5000	1	2		1.79502004	-0.02766960
	64.6000	1	2		1.79400542	-0.02791415
	64.7000	1	2		1.79302010	-0.02823295
	64.8000	1	2		1.79200425	-0.02843731
	64.9000	1	2		1.79101954	-0.02864259
	65.0000	1	2		1.79000513	-0.02891846
	65.1000	1	2		1.78902288	-0.02910636
	65.2000	1	2		1.78801277	-0.02938132
	65.3000	1	2		1.78702212	-0.02953092
	65.4000	1	2		1.78600709	-0.02990558
	65.5000	1	2		1.78502669	-0.03028893
	65.6000	1	2		1.78401780	-0.03042819
	65.7000	1	2		1.78302367	-0.03067267
	65.8000	1	2		1.78201684	-0.03098880
	65.9000	1	2		1.78102189	-0.03116855
	66.0000	1	2		1.78001300	-0.03140001
	66.1000	1	2		1.77902195	-0.03165154
	66.2000	1	2		1.77802064	-0.03205245
	66.3000	1	2		1.77702364	-0.03220879
	66.4000	1	2		1.77602050	-0.03255328
	66.5000	1	2		1.77502432	-0.03279092
	66.6000	1	2		1.77402117	-0.03304932
	66.7000	1	2		1.77302704	-0.03323452
	66.8000	1	2		1.77202226	-0.03357828
	66.9000	1	2		1.77102464	-0.03377091
	67.0000	1	2		1.77002150	-0.03408023
	67.1000	1	2		1.76902306	-0.03429508
	67.2000	1	2		1.76802545	-0.03470043
	67.3000	1	2		1.76703091	-0.03497465
	67.4000	1	2		1.76602428	-0.03505317
	67.5000	1	2		1.76503343	-0.03538752
	67.6000	1	2		1.76402003	-0.03566422
	67.7000	1	2		1.76303287	-0.03592550
	67.8000	1	2		1.76202235	-0.03621261
	67.9000	1	2		1.76103354	-0.03659003
	68.0000	1	2		1.76002650	-0.03680710
	68.1000	1	2		1.75902930	-0.03703551
	68.2000	1	2		1.75801325	-0.03735459
	68.3000	1	2		1.75701850	-0.03759682
	68.4000	1	2		1.75602253	-0.03777252
	68.5000	1	2		1.75503536	-0.03807957
	68.6000	1	2		1.75401828	-0.03837523
	68.7000	1	2		1.75302538	-0.03867994
	68.8000	1	2		1.75202305	-0.03893957
	68.9000	1	2		1.75103609	-0.03932584
	69.0000	1	2		1.75001922	-0.03951296
	69.1000	1	2		1.74903410	-0.03978366
	69.2000	1	2		1.74802112	-0.04006149
	69.3000	1	2		1.74702843	-0.04027041
	69.4000	1	2		1.74602262	-0.04058546
	69.5000	1	2		1.74502972	-0.04079070
	69.6000	1	2		1.74401776	-0.04118179
	69.7000	1	2		1.74302896	-0.04148960
	69.8000	1	2		1.74201536	-0.04171482
	69.9000	1	2		1.74103352	-0.04198688
	70.0000	1	2		1.74002505	-0.04236231
	70.1000	1	2		1.73902723	-0.04253635
	70.2000	1	2		1.73802511	-0.04282306
	70.3000	1	2		1.73703876	-0.04323836
	70.4000	1	2		1.73602496	-0.04350373
	70.5000	1	2		1.73503739	-0.04372666
	70.6000	1	2		1.73402810	-0.04403740
	70.7000	1	2		1.73303663	-0.04434753
	70.8000	1	2		1.73202016	-0.04453023
	70.9000	1	2		1.73102603	-0.04492335
	71.0000	1	2		1.73001654	-0.04514935
	71.1000	1	2		1.72903121	-0.04547497
	71.2000	1	2		1.72802520	-0.04574247
	71.3000	1	2		1.72702779	-0.04620251
	71.4000	1	2		1.72602526	-0.04646729
	71.5000	1	2		1.72502703	-0.04673006
	71.6000	1	2		1.72402552	-0.04705435
	71.7000	1	2		1.72302893	-0.04729609
	71.8000	1	2		1.72202702	-0.04761558
	71.9000	1	2		1.72103452	-0.04782679
	72.0000	1	2		1.72003097	-0.04804929
	72.1000	1	2		1.71903766	-0.04847702
	72.2000	1	2		1.71803175	-0.04875503
	72.3000	1	2		1.71703987	-0.04904265
	72.4000	1	2		1.71602730	-0.04940344
	72.5000	1	2		1.71504331	-0.04975315
	72.6000	1	2		1.71402572	-0.05003274
	72.7000	1	2		1.71303456	-0.05037676
	72.8000	1	2		1.71202987	-0.05072971
	72.9000	1	2		1.71102806	-0.05096894
	73.0000	1	2		1.71001528	-0.05137392
	73.1000	1	2		1.70903263	-0.05161260
	73.2000	1	2		1.70802538	-0.05187532
	73.3000	1	2		1.70703801	-0.05226560
	73.4000	1	2		1.70602462	-0.05247917
	73.5000	1	2		1.70503858	-0.05281277
	73.6000	1	2		1.70403226	-0.05312268
	73.7000	1	2		1.70303178	-0.05342860
	73.8000	1	2		1.70203355	-0.05377776
	73.9000	1	2		1.70103450	-0.05405837
	74.0000	1	2		1.70002972	-0.05443971
	74.1000	1	2		1.69903989	-0.05463056
	74.2000	1	2		1.69801841	-0.05503488
	74.3000	1	2		1.69703472	-0.05521716
	74.4000	1	2		1.69602400	-0.05562271
	74.5000	1	2		1.69503058	-0.05590112
	74.6000	1	2		1.69401965	-0.05626925
	74.7000	1	2		1.69302644	-0.05658246
	74.8000	1	2		1.69202719	-0.05700420
	74.9000	1	2		1.69103244	-0.05723064
	75.0000	1	2		1.69002366	-0.05763853
	75.1000	1	2		1.68903527	-0.05790231
	75.2000	1	2		1.68802997	-0.05813209
	75.3000	1	2		1.68703307	-0.05852659
	75.4000	1	2		1.68602860	-0.05895818
	75.5000	1	2		1.68503313	-0.05925336
	75.6000	1	2		1.68402691	-0.05954351
	75.7000	1	2		1.68303411	-0.05980961
	75.8000	1	2		1.68202431	-0.06012463
	75.9000	1	2		1.68103274	-0.06041565
	76.0000	1	2		1.68002734	-0.06071726
	76.1000	1	2		1.67903136	-0.06111180
	76.2000	1	2		1.67802873	-0.06151882
	76.3000	1	2		1.67702958	-0.06181772
	76.4000	1	2		1.67602930	-0.06219428
	76.5000	1	2		1.67504050	-0.06257941
	76.6000	1	2		1.67401471	-0.06284415
	76.7000	1	2		1.67303820	-0.06312178
	76.8000	1	2		1.67202420	-0.06345789
	76.9000	1	2		1.67103345	-0.06386705
	77.0000	1	2		1.67003307	-0.06421188
	77.1000	1	2		1.66903760	-0.06457690
	77.2000	1	2		1.66802995	-0.06499904
	77.3000	1	2		1.66703172	-0.06532663
	77.4000	1	2		1.66603370	-0.06568564
	77.5000	1	2		1.66503424	-0.06599208
	77.6000	1	2		1.66403437	-0.06616778
	77.7000	1	2		1.66303542	-0.06660448
	77.8000	1	2		1.66203177	-0.06697164
	77.9000	1	2		1.66105249	-0.06726546
	78.0000	1	2		1.66004309	-0.06762502
	78.1000	1	2		1.65905245	-0.06807097
	78.2000	1	2		1.65804612	-0.06832921
	78.3000	1	2		1.65705486	-0.06870522
	78.4000	1	2		1.65604875	-0.06909351
	78.5000	1	2		1.65505595	-0.06941153
	78.6000	1	2		1.65403958	-0.06979305
	78.7000	1	2		1.65305334	-0.07013475
	78.8000	1	2		1.65204651	-0.07059764
	78.9000	1	2		1.65105156	-0.07089596
	79.0000	1	2		1.65004626	-0.07123275
	79.1000	1	2		1.64905356	-0.07154412
	79.2000	1	2		1.64803730	-0.07196913
	79.3000	1	2		1.64704819	-0.07230370
	79.4000	1	2		1.64603890	-0.07263138
	79.5000	1	2		1.64505491	-0.07306295
	79.6000	1	2		1.64404367	-0.07339800
	79.7000	1	2		1.64304636	-0.07382750
	79.8000	1	2		1.64203738	-0.07412611
	79.9000	1	2		1.64105247	-0.07461690
	80.0000	1	2		1.64004594	-0.07493607
	80.1000	1	2		1.63904710	-0.07518949
	80.2000	1	2		1.63804098	-0.07555492
	80.3000	1	2		1.63705525	-0.07599426
	80.4000	1	2		1.63604237	-0.07632211
	80.5000	1	2		1.63505193	-0.07673421
	80.6000	1	2		1.63404141	-0.07725724
	80.7000	1	2		1.63304912	-0.07752957
	80.8000	1	2		1.63204341	-0.07791777
	80.9000	1	2		1.63105451	-0.07825689
	81.0000	1	2		1.63003927	-0.07857902
	81.1000	1	2		1.62905559	-0.07894519
	81.2000	1	2		1.62804537	-0.07942558
	81.3000	1	2		1.62705452	-0.07984031
	81.4000	1	2		1.62603160	-0.08027437
	81.5000	1	2		1.62504618	-0.08068035
	81.6000	1	2		1.62404508	-0.08106313
	81.7000	1	2		1.62305013	-0.08150324
	81.8000	1	2		1.62204084	-0.08181738
	81.9000	1	2		1.62105511	-0.08211826
	82.0000	1	2		1.62005073	-0.08248108
	82.1000	1	2		1.61905292	-0.08290027
	82.2000	1	2		1.61804823	-0.08331048
	82.3000	1	2		1.61705810	-0.08379596
	82.4000	1	2		1.61604962	-0.08417792
	82.5000	1	2		1.61505355	-0.08454327
	82.6000	1	2		1.61404118	-0.08493614
	82.7000	1	2		1.61305217	-0.08531645
	82.8000	1	2		1.61204718	-0.08577483
	82.9000	1	2		1.61105325	-0.08611514
	83.0000	1	2		1.61004929	-0.08671911
	83.1000	1	2		1.60905413	-0.08718609
	83.2000	1	2		1.60804402	-0.08754065
	83.3000	1	2		1.60705173	-0.08792446
	83.4000	1	2		1.60604511	-0.08834425
	83.5000	1	2		1.60505722	-0.08863782
	83.6000	1	2		1.60405203	-0.08912535
	83.7000	1	2		1.60305882	-0.08951996
	83.8000	1	2		1.60204830	-0.08988597
	83.9000	1	2		1.60105734	-0.09034974
	84.0000	1	2		1.60004569	-0.09078341
	84.1000	1	2		1.59906088	-0.09121687
	84.2000	1	2		1.59804309	-0.09157392
	84.3000	1	2		1.59704916	-0.09185408
	84.4000	1	2		1.59604632	-0.09240687
	84.5000	1	2		1.59505281	-0.09284629
	84.6000	1	2		1.59404730	-0.09327358
	84.7000	1	2		1.59305512	-0.09378650
	84.8000	1	2		1.59204480	-0.09426686
	84.9000	1	2		1.59105497	-0.09457170
	85.0000	1	2		1.59004568	-0.09505160
	85.1000	1	2		1.58905596	-0.09545514
	85.2000	1	2		1.58805373	-0.09584142
	85.3000	1	2		1.58706134	-0.09626351
	85.4000	1	2		1.58605379	-0.09672153
	85.5000	1	2		1.58505761	-0.09716664
	85.6000	1	2		1.58405078	-0.09763626
	85.7000	1	2		1.58305552	-0.09814612
	85.8000	1	2		1.58204746	-0.09852017
	85.9000	1	2		1.58105251	-0.09899002
	86.0000	1	2		1.58004639	-0.09943158
	86.1000	1	2		1.57905492	-0.09987736
	86.2000	1	2		1.57804389	-0.10035100
	86.3000	1	2		1.57705242	-0.10092609
	86.4000	1	2		1.57604395	-0.10139070
	86.5000	1	2		1.57505115	-0.10181151
	86.6000	1	2		1.57404441	-0.10225113
	86.7000	1	2		1.57305315	-0.10276222
	86.8000	1	2		1.57204673	-0.10311236
	86.9000	1	2		1.57105741	-0.10370018
	87.0000	1	2		1.57005078	-0.10405875
	87.1000	1	2		1.56905645	-0.10449725
	87.2000	1	2		1.56804777	-0.10494985
	87.3000	1	2		1.56706235	-0.10561388
	87.4000	1	2		1.56604742	-0.10613373
	87.5000	1	2		1.56505872	-0.10649248
	87.6000	1	2		1.56404276	-0.10690169
	87.7000	1	2		1.56305673	-0.10729540
	87.8000	1	2		1.56204508	-0.10781196
	87.9000	1	2		1.56105371	-0.10847293
	88.0000	1	2		1.56005118	-0.10894962
	88.1000	1	2		1.55906146	-0.10931051
	88.2000	1	2		1.55804960	-0.10990757
	88.3000	1	2		1.55705895	-0.11042786
	88.4000	1	2		1.55604761	-0.11086171
	88.5000	1	2		1.55505850	-0.11127635
	88.6000	1	2		1.55405105	-0.11179620
	88.7000	1	2		1.55306092	-0.11228486
	88.8000	1	2		1.55205367	-0.11285353
	88.9000	1	2		1.55105708	-0.11321824
	89.0000	1	2		1.55005148	-0.11374690
	89.1000	1	2		1.54905632	-0.11412928
	89.2000	1	2		1.54804928	-0.11468434
	89.3000	1	2		1.54705874	-0.11504508
	89.4000	1	2		1.54604996	-0.11562349
	89.5000	1	2		1.54506505	-0.11612670
	89.6000	1	2		1.54406098	-0.11662764
	89.7000	1	2		1.54306972	-0.11722909
	89.8000	1	2		1.54207323	-0.11773516
	89.9000	1	2		1.54106762	-0.11822604
	90.0000	1	2		1.54006714	-0.11877003
	90.1000	1	2		1.53906758	-0.11927951
	90.2000	1	2		1.53806290	-0.11984538
	90.3000	1	2		1.53707532	-0.12035700
	90.4000	1	2		1.53606869	-0.12094424
	90.5000	1	2		1.53507169	-0.12163668
	90.6000	1	2		1.53405861	-0.12206410
	90.7000	1	2		1.53307022	-0.12260247
	90.8000	1	2		1.53206687	-0.12317012
	90.9000	1	2		1.53107335	-0.12360538
	91.0000	1	2		1.53006109	-0.12405808
	91.1000	1	2		1.52907197	-0.12469906
	91.2000	1	2		1.52806801	-0.12517480
	91.3000	1	2		1.52707337	-0.12566127
	91.4000	1	2		1.52606202	-0.12637240
	91.5000	1	2		1.52507834	-0.12686436
	91.6000	1	2		1.52399754	-0.12734456
	91.7000	1	2		1.52308117	-0.12776094
	91.8000	1	2		1.52207433	-0.12837507
	91.9000	1	2		1.52108051	-0.12893389
	92.0000	1	2		1.52006189	-0.12955089
	92.1000	1	2		1.51906961	-0.13019048
	92.2000	1	2		1.51806636	-0.13085881
	92.3000	1	2		1.51706762	-0.13131740
	92.4000	1	2		1.51605914	-0.13192209
	92.5000	1	2		1.51507055	-0.13255172
	92.6000	1	2		1.51406402	-0.13305813
	92.7000	1	2		1.51307276	-0.13354942
	92.8000	1	2		1.51206418	-0.13417702
	92.9000	1	2		1.51107404	-0.13473928
	93.0000	1	2		1.51006281	-0.13514033
	93.1000	1	2		1.50907451	-0.13576648
	93.2000	1	2		1.50806276	-0.13633460
	93.3000	1	2		1.50707498	-0.13681479
	93.4000	1	2		1.50606313	-0.13737244
	93.5000	1	2		1.50507258	-0.13794743
	93.6000	1	2		1.50406667	-0.13849405
	93.7000	1	2		1.50308012	-0.13903667
	93.8000	1	2		1.50205638	-0.13968525
	93.9000	1	2		1.50107649	-0.14026629
	93.9990	1	2		1.50007796	-0.14085896
	94.0000	1	2		1.50006781	-0.14083604
	94.0010	1	2		1.50005767	-0.14080087
