# Supplementary material for: Hyaluronic Acid Enhances the Mechanical Properties of Tissue-Engineered Cartilage Constructs
Source: PLoS One. 2014 Dec 1;9(12):e113216. doi: 10.1371/journal.pone.0113216 (PMC4249877; doi:10.1371/journal.pone.0113216)
Supplement: Dataset S1 — Raw data from hydrogel constructs. Data on wet weight, dry weight, compressive modulus, DNA content, and GAG content are provided in a spreadsheet for all analysed hydrogel constructs. Additionally, raw data from mechanical compression tests (time, displacement, and load) are provided. (ZIP) [file pone.0113216.s004.zip › Data/Mechanical testing/Microtester/Day 1/G4 P5 M1 ramp.csv]

G4 P5 M1 12Dec2013
Notes	Time	Sequence	Block	Cycle	5800:Extension mm	5800:5N_Load_Cell N
Test Started : 12/12/2013 12:44:41 PM	4.0020	1	2		2.40320977	0.00114307
	4.0260	1	2		2.39969139	0.00178348
	4.1000	1	2		2.39826514	0.00089674
	4.2000	1	2		2.39775394	0.00099864
	4.3000	1	2		2.39690016	0.00108588
	4.4000	1	2		2.39593287	0.00099755
	4.5000	1	2		2.39495308	0.00099015
	4.6000	1	2		2.39394932	0.00114691
	4.7000	1	2		2.39296072	0.00102573
	4.8000	1	2		2.39194835	0.00103577
	4.9000	1	2		2.39095914	0.00097769
	5.0000	1	2		2.38995538	0.00098037
	5.1000	1	2		2.38896330	0.00083878
	5.2000	1	2		2.38795400	0.00096353
	5.3000	1	2		2.38696294	0.00118394
	5.4000	1	2		2.38595345	0.00101867
	5.5000	1	2		2.38496362	0.00082670
	5.6000	1	2		2.38396006	0.00107438
	5.7000	1	2		2.38296450	0.00104325
	5.8000	1	2		2.38195377	0.00100584
	5.9000	1	2		2.38096066	0.00094552
	6.0000	1	2		2.37995854	0.00093482
	6.1000	1	2		2.37895908	0.00092395
	6.2000	1	2		2.37796188	0.00101818
	6.3000	1	2		2.37696283	0.00096551
	6.4000	1	2		2.37595190	0.00097985
	6.5000	1	2		2.37496432	0.00105844
	6.6000	1	2		2.37395524	0.00095310
	6.7000	1	2		2.37296664	0.00099403
	6.8000	1	2		2.37195898	0.00089006
	6.9000	1	2		2.37096629	0.00092797
	7.0000	1	2		2.36995863	0.00090197
	7.1000	1	2		2.36896348	0.00107490
	7.2000	1	2		2.36796320	0.00100655
	7.3000	1	2		2.36696743	0.00094425
	7.4000	1	2		2.36596224	0.00096018
	7.5000	1	2		2.36496585	0.00100379
	7.6000	1	2		2.36395574	0.00092686
	7.7000	1	2		2.36296530	0.00098686
	7.8000	1	2		2.36195211	0.00101965
	7.9000	1	2		2.36096474	0.00098187
	8.0000	1	2		2.35995524	0.00095463
	8.1000	1	2		2.35896582	0.00092464
	8.2000	1	2		2.35796083	0.00094797
	8.3000	1	2		2.35696978	0.00091785
	8.4000	1	2		2.35596622	0.00101826
	8.5000	1	2		2.35496676	0.00095690
	8.6000	1	2		2.35396034	0.00096478
	8.7000	1	2		2.35296600	0.00103025
	8.8000	1	2		2.35196675	0.00101900
	8.9000	1	2		2.35097385	0.00106131
	9.0000	1	2		2.34995697	0.00094831
	9.1000	1	2		2.34896919	0.00091227
	9.2000	1	2		2.34796297	0.00096624
	9.3000	1	2		2.34696700	0.00080679
	9.4000	1	2		2.34596508	0.00084348
	9.5000	1	2		2.34496214	0.00115062
	9.6000	1	2		2.34396084	0.00107034
	9.7000	1	2		2.34296486	0.00094997
	9.8000	1	2		2.34196192	0.00123662
	9.9000	1	2		2.34097005	0.00085738
	10.0000	1	2		2.33995768	0.00091534
	10.1000	1	2		2.33896765	0.00098381
	10.2000	1	2		2.33796204	0.00095392
	10.3000	1	2		2.33697365	0.00091350
	10.4000	1	2		2.33596271	0.00096316
	10.5000	1	2		2.33496817	0.00103194
	10.6000	1	2		2.33396195	0.00098744
	10.7000	1	2		2.33296885	0.00093672
	10.8000	1	2		2.33195792	0.00103840
	10.9000	1	2		2.33096768	0.00081260
	11.0000	1	2		2.32995675	0.00087457
	11.1000	1	2		2.32896897	0.00093192
	11.2000	1	2		2.32796111	0.00101032
	11.3000	1	2		2.32696903	0.00090730
	11.4000	1	2		2.32596608	0.00108139
	11.5000	1	2		2.32496745	0.00094553
	11.6000	1	2		2.32396205	0.00076803
	11.7000	1	2		2.32296935	0.00085909
	11.8000	1	2		2.32194940	0.00100799
	11.9000	1	2		2.32096838	0.00096434
	12.0000	1	2		2.31996032	0.00094992
	12.1000	1	2		2.31897684	0.00097767
	12.2000	1	2		2.31796263	0.00100507
	12.3000	1	2		2.31697199	0.00093803
	12.4000	1	2		2.31596310	0.00103526
	12.5000	1	2		2.31496201	0.00096385
	12.6000	1	2		2.31396029	0.00093461
	12.7000	1	2		2.31296391	0.00097727
	12.8000	1	2		2.31195380	0.00095621
	12.9000	1	2		2.31096622	0.00093827
	13.0000	1	2		2.30995222	0.00101441
	13.1000	1	2		2.30897099	0.00094856
	13.2000	1	2		2.30796785	0.00094044
	13.3000	1	2		2.30697126	0.00091820
	13.4000	1	2		2.30596237	0.00090632
	13.5000	1	2		2.30496906	0.00090458
	13.6000	1	2		2.30396633	0.00093753
	13.7000	1	2		2.30296502	0.00103845
	13.8000	1	2		2.30196249	0.00090888
	13.9000	1	2		2.30097021	0.00098301
	14.0000	1	2		2.29996050	0.00095888
	14.1000	1	2		2.29897231	0.00086620
	14.2000	1	2		2.29796261	0.00088673
	14.3000	1	2		2.29696151	0.00094831
	14.4000	1	2		2.29596103	0.00095631
	14.5000	1	2		2.29497571	0.00092370
	14.6000	1	2		2.29396089	0.00104282
	14.7000	1	2		2.29296778	0.00097512
	14.8000	1	2		2.29196668	0.00098695
	14.9000	1	2		2.29096886	0.00093004
	15.0000	1	2		2.28996551	0.00086031
	15.1000	1	2		2.28896790	0.00086338
	15.2000	1	2		2.28797028	0.00091222
	15.3000	1	2		2.28697677	0.00085127
	15.4000	1	2		2.28595928	0.00087827
	15.5000	1	2		2.28496802	0.00096016
	15.6000	1	2		2.28396774	0.00091103
	15.7000	1	2		2.28297320	0.00087494
	15.8000	1	2		2.28196432	0.00088367
	15.9000	1	2		2.28097285	0.00099555
	16.0000	1	2		2.27996868	0.00084417
	16.1000	1	2		2.27897475	0.00078294
	16.2000	1	2		2.27796566	0.00097009
	16.3000	1	2		2.27698075	0.00096926
	16.4000	1	2		2.27597023	0.00083281
	16.5000	1	2		2.27497712	0.00079131
	16.6000	1	2		2.27395841	0.00089030
	16.7000	1	2		2.27297821	0.00085374
	16.8000	1	2		2.27196687	0.00080084
	16.9000	1	2		2.27097253	0.00090872
	17.0000	1	2		2.26996078	0.00089525
	17.1000	1	2		2.26898201	0.00074853
	17.2000	1	2		2.26796678	0.00090274
	17.3000	1	2		2.26697408	0.00087332
	17.4000	1	2		2.26596581	0.00079684
	17.5000	1	2		2.26497455	0.00083472
	17.6000	1	2		2.26396116	0.00070226
	17.7000	1	2		2.26296805	0.00082851
	17.8000	1	2		2.26196655	0.00084666
	17.9000	1	2		2.26096811	0.00087932
	18.0000	1	2		2.25997091	0.00088663
	18.1000	1	2		2.25897125	0.00073997
	18.2000	1	2		2.25796195	0.00081436
	18.3000	1	2		2.25697807	0.00084644
	18.4000	1	2		2.25596755	0.00070446
	18.5000	1	2		2.25497239	0.00089589
	18.6000	1	2		2.25396863	0.00074706
	18.7000	1	2		2.25298064	0.00088675
	18.8000	1	2		2.25197258	0.00088998
	18.9000	1	2		2.25098050	0.00090517
	19.0000	1	2		2.24997326	0.00077405
	19.1000	1	2		2.24898117	0.00081832
	19.2000	1	2		2.24796840	0.00073313
	19.3000	1	2		2.24697140	0.00077762
	19.4000	1	2		2.24596456	0.00066774
	19.5000	1	2		2.24496920	0.00078244
	19.6000	1	2		2.24396934	0.00085869
	19.7000	1	2		2.24297520	0.00084575
	19.8000	1	2		2.24197062	0.00072734
	19.9000	1	2		2.24097834	0.00083013
	20.0000	1	2		2.23997068	0.00071454
	20.1000	1	2		2.23898413	0.00070407
	20.2000	1	2		2.23798201	0.00071020
	20.3000	1	2		2.23698522	0.00076233
	20.4000	1	2		2.23597818	0.00076564
	20.5000	1	2		2.23498692	0.00073340
	20.6000	1	2		2.23397393	0.00079921
	20.7000	1	2		2.23298370	0.00066965
	20.8000	1	2		2.23193199	0.00066341
	20.9000	1	2		2.23097495	0.00072556
	21.0000	1	2		2.22996729	0.00072421
	21.1000	1	2		2.22897685	0.00071140
	21.2000	1	2		2.22796182	0.00083786
	21.3000	1	2		2.22697301	0.00082419
	21.4000	1	2		2.22596065	0.00073825
	21.5000	1	2		2.22497963	0.00074783
	21.6000	1	2		2.22396829	0.00075161
	21.7000	1	2		2.22298215	0.00071959
	21.8000	1	2		2.22196691	0.00072756
	21.9000	1	2		2.22097954	0.00072990
	22.0000	1	2		2.21996615	0.00077590
	22.1000	1	2		2.21897202	0.00079336
	22.2000	1	2		2.21797338	0.00076850
	22.3000	1	2		2.21697864	0.00081669
	22.4000	1	2		2.21597180	0.00070252
	22.5000	1	2		2.21497829	0.00066623
	22.6000	1	2		2.21397576	0.00072367
	22.7000	1	2		2.21297589	0.00074996
	22.8000	1	2		2.21196783	0.00066266
	22.9000	1	2		2.21097656	0.00079716
	23.0000	1	2		2.20996297	0.00079440
	23.1000	1	2		2.20898092	0.00075610
	23.2000	1	2		2.20796938	0.00074609
	23.3000	1	2		2.20698303	0.00069221
	23.4000	1	2		2.20596985	0.00066284
	23.5000	1	2		2.20497428	0.00066774
	23.6000	1	2		2.20397134	0.00070937
	23.7000	1	2		2.20298725	0.00077112
	23.8000	1	2		2.20197488	0.00072019
	23.9000	1	2		2.20097809	0.00072163
	24.0000	1	2		2.19997351	0.00077861
	24.1000	1	2		2.19898778	0.00066676
	24.2000	1	2		2.19797029	0.00067743
	24.3000	1	2		2.19698353	0.00069698
	24.4000	1	2		2.19597055	0.00062827
	24.5000	1	2		2.19498216	0.00075876
	24.6000	1	2		2.19396877	0.00075856
	24.7000	1	2		2.19297566	0.00072319
	24.8000	1	2		2.19197129	0.00079406
	24.9000	1	2		2.19098166	0.00071811
	25.0000	1	2		2.18997319	0.00072879
	25.1000	1	2		2.18898234	0.00072264
	25.2000	1	2		2.18797468	0.00068604
	25.3000	1	2		2.18698035	0.00069784
	25.4000	1	2		2.18597228	0.00068580
	25.5000	1	2		2.18498409	0.00069657
	25.6000	1	2		2.18397890	0.00067468
	25.7000	1	2		2.18297985	0.00059942
	25.8000	1	2		2.18196728	0.00079628
	25.9000	1	2		2.18097909	0.00064353
	26.0000	1	2		2.17997000	0.00066206
	26.1000	1	2		2.17898263	0.00067832
	26.2000	1	2		2.17797887	0.00080164
	26.3000	1	2		2.17697921	0.00073768
	26.4000	1	2		2.17596971	0.00075213
	26.5000	1	2		2.17497415	0.00075228
	26.6000	1	2		2.17396957	0.00081545
	26.7000	1	2		2.17298220	0.00053102
	26.8000	1	2		2.17197475	0.00071914
	26.9000	1	2		2.17098185	0.00060878
	27.0000	1	2		2.16997276	0.00063558
	27.1000	1	2		2.16898252	0.00073947
	27.2000	1	2		2.16796524	0.00079875
	27.3000	1	2		2.16698360	0.00067947
	27.4000	1	2		2.16597247	0.00070816
	27.5000	1	2		2.16498592	0.00061343
	27.6000	1	2		2.16397335	0.00068426
	27.7000	1	2		2.16297840	0.00065385
	27.8000	1	2		2.16197566	0.00077805
	27.9000	1	2		2.16098481	0.00071377
	28.0000	1	2		2.15997695	0.00076541
	28.1000	1	2		2.15898138	0.00076993
	28.2000	1	2		2.15797188	0.00076974
	28.3000	1	2		2.15698718	0.00071504
	28.4000	1	2		2.15597604	0.00053072
	28.5000	1	2		2.15498970	0.00070670
	28.6000	1	2		2.15397282	0.00066753
	28.7000	1	2		2.15298217	0.00067825
	28.8000	1	2		2.15197882	0.00073878
	28.9000	1	2		2.15098879	0.00065154
	29.0000	1	2		2.14998175	0.00076364
	29.1000	1	2		2.14899049	0.00066425
	29.2000	1	2		2.14797587	0.00066942
	29.3000	1	2		2.14698666	0.00062827
	29.4000	1	2		2.14597429	0.00074534
	29.5000	1	2		2.14498938	0.00067874
	29.6000	1	2		2.14397701	0.00064343
	29.7000	1	2		2.14298411	0.00067126
	29.8000	1	2		2.14197625	0.00070250
	29.9000	1	2		2.14098765	0.00060795
	30.0000	1	2		2.13997897	0.00059273
	30.1000	1	2		2.13898279	0.00075461
	30.2000	1	2		2.13797166	0.00065434
	30.3000	1	2		2.13699228	0.00063797
	30.4000	1	2		2.13597991	0.00081021
	30.5000	1	2		2.13498332	0.00073354
	30.6000	1	2		2.13397464	0.00065915
	30.7000	1	2		2.13297949	0.00062783
	30.8000	1	2		2.13197245	0.00067034
	30.9000	1	2		2.13097689	0.00059046
	31.0000	1	2		2.12997210	0.00067181
	31.1000	1	2		2.12898227	0.00062062
	31.2000	1	2		2.12797257	0.00068208
	31.3000	1	2		2.12698417	0.00067767
	31.4000	1	2		2.12596976	0.00082727
	31.5000	1	2		2.12498014	0.00069335
	31.6000	1	2		2.12396859	0.00073865
	31.7000	1	2		2.12298511	0.00076705
	31.8000	1	2		2.12197070	0.00061390
	31.9000	1	2		2.12098435	0.00063691
	32.0000	1	2		2.11997445	0.00070518
	32.1000	1	2		2.11898933	0.00075155
	32.2000	1	2		2.11798311	0.00069287
	32.3000	1	2		2.11698939	0.00067493
	32.4000	1	2		2.11597825	0.00069130
	32.5000	1	2		2.11498801	0.00066973
	32.6000	1	2		2.11397975	0.00065267
	32.7000	1	2		2.11298705	0.00065484
	32.8000	1	2		2.11197776	0.00077432
	32.9000	1	2		2.11098731	0.00057046
	33.0000	1	2		2.10998068	0.00081502
	33.1000	1	2		2.10898491	0.00067974
	33.2000	1	2		2.10797828	0.00067293
	33.3000	1	2		2.10698600	0.00061435
	33.4000	1	2		2.10597650	0.00062058
	33.5000	1	2		2.10499056	0.00065134
	33.6000	1	2		2.10398332	0.00058237
	33.7000	1	2		2.10298857	0.00069683
	33.8000	1	2		2.10198297	0.00070957
	33.9000	1	2		2.10099294	0.00068138
	34.0000	1	2		2.09999102	0.00069433
	34.1000	1	2		2.09899914	0.00060418
	34.2000	1	2		2.09799067	0.00056434
	34.3000	1	2		2.09698998	0.00063331
	34.4000	1	2		2.09598581	0.00056812
	34.5000	1	2		2.09499639	0.00054563
	34.6000	1	2		2.09397808	0.00070315
	34.7000	1	2		2.09298990	0.00062112
	34.8000	1	2		2.09198409	0.00061463
	34.9000	1	2		2.09098954	0.00058432
	35.0000	1	2		2.08999234	0.00057954
	35.1000	1	2		2.08899534	0.00062249
	35.2000	1	2		2.08798871	0.00055212
	35.3000	1	2		2.08699376	0.00068282
	35.4000	1	2		2.08599021	0.00064904
	35.5000	1	2		2.08499956	0.00059566
	35.6000	1	2		2.08398494	0.00064920
	35.7000	1	2		2.08299695	0.00059791
	35.8000	1	2		2.08198520	0.00053915
	35.9000	1	2		2.08099804	0.00055918
	36.0000	1	2		2.07999325	0.00053567
	36.1000	1	2		2.07899318	0.00054331
	36.2000	1	2		2.07799024	0.00053131
	36.3000	1	2		2.07699857	0.00060079
	36.4000	1	2		2.07598722	0.00060737
	36.5000	1	2		2.07499494	0.00059186
	36.6000	1	2		2.07398728	0.00052859
	36.7000	1	2		2.07299418	0.00055599
	36.8000	1	2		2.07199226	0.00056306
	36.9000	1	2		2.07099895	0.00058529
	37.0000	1	2		2.06998884	0.00056884
	37.1000	1	2		2.06899860	0.00065262
	37.2000	1	2		2.06798910	0.00067516
	37.3000	1	2		2.06699456	0.00065790
	37.4000	1	2		2.06598813	0.00059762
	37.5000	1	2		2.06500015	0.00055226
	37.6000	1	2		2.06398717	0.00055330
	37.7000	1	2		2.06299509	0.00053640
	37.8000	1	2		2.06198661	0.00054071
	37.9000	1	2		2.06099842	0.00064615
	38.0000	1	2		2.05999139	0.00064965
	38.1000	1	2		2.05899377	0.00057798
	38.2000	1	2		2.05798509	0.00067907
	38.3000	1	2		2.05699752	0.00056732
	38.4000	1	2		2.05599027	0.00052090
	38.5000	1	2		2.05499758	0.00063612
	38.6000	1	2		2.05399320	0.00056916
	38.7000	1	2		2.05299477	0.00068202
	38.8000	1	2		2.05198589	0.00056838
	38.9000	1	2		2.05099954	0.00064651
	39.0000	1	2		2.04998861	0.00056779
	39.1000	1	2		2.04899550	0.00056606
	39.2000	1	2		2.04799522	0.00050869
	39.3000	1	2		2.04699843	0.00057618
	39.4000	1	2		2.04599078	0.00055971
	39.5000	1	2		2.04499521	0.00056244
	39.6000	1	2		2.04398797	0.00056487
	39.7000	1	2		2.04299384	0.00065759
	39.8000	1	2		2.04198823	0.00054851
	39.9000	1	2		2.04099635	0.00055446
	40.0000	1	2		2.03998317	0.00058304
	40.1000	1	2		2.03895113	0.00056948
	40.2000	1	2		2.03799163	0.00057483
	40.3000	1	2		2.03700323	0.00057771
	40.4000	1	2		2.03599189	0.00062393
	40.5000	1	2		2.03500165	0.00053983
	40.6000	1	2		2.03399421	0.00072047
	40.7000	1	2		2.03300151	0.00058709
	40.8000	1	2		2.03198463	0.00050274
	40.9000	1	2		2.03099624	0.00060205
	41.0000	1	2		2.02998265	0.00052698
	41.1000	1	2		2.02899569	0.00056693
	41.2000	1	2		2.02799029	0.00052910
	41.3000	1	2		2.02699165	0.00070851
	41.4000	1	2		2.02598256	0.00060303
	41.5000	1	2		2.02499171	0.00058306
	41.6000	1	2		2.02398303	0.00055916
	41.7000	1	2		2.02299525	0.00063078
	41.8000	1	2		2.02198001	0.00052630
	41.9000	1	2		2.02099367	0.00047558
	42.0000	1	2		2.01998786	0.00059065
	42.1000	1	2		2.01900254	0.00061225
	42.2000	1	2		2.01798382	0.00059816
	42.3000	1	2		2.01700321	0.00052741
	42.4000	1	2		2.01599003	0.00058596
	42.5000	1	2		2.01499446	0.00049784
	42.6000	1	2		2.01399275	0.00052012
	42.7000	1	2		2.01299882	0.00059518
	42.8000	1	2		2.01199465	0.00048085
	42.9000	1	2		2.01100790	0.00063107
	43.0000	1	2		2.00998836	0.00049067
	43.1000	1	2		2.00899894	0.00058446
	43.2000	1	2		2.00799354	0.00048985
	43.3000	1	2		2.00699757	0.00044751
	43.4000	1	2		2.00599565	0.00052602
	43.5000	1	2		2.00500582	0.00033111
	43.6000	1	2		2.00399735	0.00043907
	43.7000	1	2		2.00299769	0.00063545
	43.8000	1	2		2.00199392	0.00043880
	43.9000	1	2		2.00099897	0.00055849
	44.0000	1	2		1.99999583	0.00049944
	44.1000	1	2		1.99900620	0.00056047
	44.2000	1	2		1.99799036	0.00052492
	44.3000	1	2		1.99700217	0.00042889
	44.4000	1	2		1.99599800	0.00058695
	44.5000	1	2		1.99499977	0.00050569
	44.6000	1	2		1.99400154	0.00063133
	44.7000	1	2		1.99300433	0.00048000
	44.8000	1	2		1.99199361	0.00053765
	44.9000	1	2		1.99099845	0.00051733
	45.0000	1	2		1.98999571	0.00041995
	45.1000	1	2		1.98900240	0.00045446
	45.2000	1	2		1.98799147	0.00047880
	45.3000	1	2		1.98700144	0.00052472
	45.4000	1	2		1.98599358	0.00051284
	45.5000	1	2		1.98500867	0.00057728
	45.6000	1	2		1.98399774	0.00057372
	45.7000	1	2		1.98300197	0.00046980
	45.8000	1	2		1.98200025	0.00051858
	45.9000	1	2		1.98100899	0.00048097
	46.0000	1	2		1.97999499	0.00049759
	46.1000	1	2		1.97900803	0.00034748
	46.2000	1	2		1.97798869	0.00060840
	46.3000	1	2		1.97700378	0.00051938
	46.4000	1	2		1.97599388	0.00046845
	46.5000	1	2		1.97500425	0.00048750
	46.6000	1	2		1.97399475	0.00058210
	46.7000	1	2		1.97300349	0.00044954
	46.8000	1	2		1.97199871	0.00049864
	46.9000	1	2		1.97099966	0.00054250
	47.0000	1	2		1.96999897	0.00036912
	47.1000	1	2		1.96900525	0.00042425
	47.2000	1	2		1.96799801	0.00057209
	47.3000	1	2		1.96700613	0.00054093
	47.4000	1	2		1.96599970	0.00043199
	47.5000	1	2		1.96500844	0.00036075
	47.6000	1	2		1.96399464	0.00050457
	47.7000	1	2		1.96300174	0.00048027
	47.8000	1	2		1.96199798	0.00050258
	47.9000	1	2		1.96100262	0.00057130
	48.0000	1	2		1.96000378	0.00038059
	48.1000	1	2		1.95900473	0.00050243
	48.2000	1	2		1.95800363	0.00059890
	48.3000	1	2		1.95699782	0.00041856
	48.4000	1	2		1.95599406	0.00030766
	48.5000	1	2		1.95500280	0.00049273
	48.6000	1	2		1.95400600	0.00046764
	48.7000	1	2		1.95300368	0.00064414
	48.8000	1	2		1.95199520	0.00054618
	48.9000	1	2		1.95100558	0.00025517
	49.0000	1	2		1.95000182	0.00036542
	49.1000	1	2		1.94900789	0.00048030
	49.2000	1	2		1.94799553	0.00047155
	49.3000	1	2		1.94699955	0.00048110
	49.4000	1	2		1.94599968	0.00035646
	49.5000	1	2		1.94499940	0.00049788
	49.6000	1	2		1.94400097	0.00045335
	49.7000	1	2		1.94300561	0.00038974
	49.8000	1	2		1.94199550	0.00039152
	49.9000	1	2		1.94101079	0.00036992
	50.0000	1	2		1.93999822	0.00040845
	50.1000	1	2		1.93900327	0.00031587
	50.2000	1	2		1.93799828	0.00043112
	50.3000	1	2		1.93700272	0.00038292
	50.4000	1	2		1.93599691	0.00034170
	50.5000	1	2		1.93500749	0.00044281
	50.6000	1	2		1.93399819	0.00050421
	50.7000	1	2		1.93300550	0.00043808
	50.8000	1	2		1.93200092	0.00034459
	50.9000	1	2		1.93100884	0.00038551
	51.0000	1	2		1.93000241	0.00033902
	51.1000	1	2		1.92900234	0.00033386
	51.2000	1	2		1.92800083	0.00040294
	51.3000	1	2		1.92700752	0.00046320
	51.4000	1	2		1.92599946	0.00030640
	51.5000	1	2		1.92501168	0.00040660
	51.6000	1	2		1.92400074	0.00031962
	51.7000	1	2		1.92300620	0.00030590
	51.8000	1	2		1.92199691	0.00033212
	51.9000	1	2		1.92100729	0.00035509
	52.0000	1	2		1.91999758	0.00043929
	52.1000	1	2		1.91900899	0.00035691
	52.2000	1	2		1.91800051	0.00041815
	52.3000	1	2		1.91701704	0.00032261
	52.4000	1	2		1.91600446	0.00034880
	52.5000	1	2		1.91500992	0.00032774
	52.6000	1	2		1.91400186	0.00032404
	52.7000	1	2		1.91301633	0.00029157
	52.8000	1	2		1.91200294	0.00031648
	52.9000	1	2		1.91101414	0.00043299
	53.0000	1	2		1.91000014	0.00044306
	53.1000	1	2		1.90900949	0.00035517
	53.2000	1	2		1.90799937	0.00035344
	53.3000	1	2		1.90700914	0.00030017
	53.4000	1	2		1.90599902	0.00018463
	53.5000	1	2		1.90501206	0.00026524
	53.6000	1	2		1.90400216	0.00030572
	53.7000	1	2		1.90300639	0.00036630
	53.8000	1	2		1.90199914	0.00027808
	53.9000	1	2		1.90101218	0.00034311
	54.0000	1	2		1.90000289	0.00025311
	54.1000	1	2		1.89901695	0.00033124
	54.2000	1	2		1.89800561	0.00026194
	54.3000	1	2		1.89701087	0.00024728
	54.4000	1	2		1.89600506	0.00026211
	54.5000	1	2		1.89501257	0.00026643
	54.6000	1	2		1.89400081	0.00028663
	54.7000	1	2		1.89301385	0.00029406
	54.8000	1	2		1.89200600	0.00027771
	54.9000	1	2		1.89101043	0.00021472
	55.0000	1	2		1.89000646	0.00023104
	55.1000	1	2		1.88901069	0.00018630
	55.2000	1	2		1.88800448	0.00017027
	55.3000	1	2		1.88701198	0.00009045
	55.4000	1	2		1.88600494	0.00023901
	55.5000	1	2		1.88501573	0.00029974
	55.6000	1	2		1.88400931	0.00022686
	55.7000	1	2		1.88301395	0.00012066
	55.8000	1	2		1.88200855	0.00014632
	55.9000	1	2		1.88101237	0.00014061
	56.0000	1	2		1.88001414	0.00010343
	56.1000	1	2		1.87901488	0.00011998
	56.2000	1	2		1.87800703	0.00015748
	56.3000	1	2		1.87702273	0.00003497
	56.4000	1	2		1.87600852	0.00006180
	56.5000	1	2		1.87501890	0.00002301
	56.6000	1	2		1.87399977	-0.00009293
	56.7000	1	2		1.87301752	-0.00015555
	56.8000	1	2		1.87200966	-0.00006422
	56.9000	1	2		1.87102065	-0.00003247
	57.0000	1	2		1.87001402	-0.00017155
	57.1000	1	2		1.86901928	-0.00002433
	57.2000	1	2		1.86801019	-0.00007355
	57.3000	1	2		1.86701278	-0.00009272
	57.4000	1	2		1.86600574	-0.00022346
	57.5000	1	2		1.86501858	-0.00017179
	57.6000	1	2		1.86400437	-0.00039199
	57.7000	1	2		1.86301618	-0.00027558
	57.8000	1	2		1.86201283	-0.00025401
	57.9000	1	2		1.86101275	-0.00028044
	58.0000	1	2		1.86001063	-0.00030753
	58.1000	1	2		1.85901917	-0.00033166
	58.2000	1	2		1.85801028	-0.00041671
	58.3000	1	2		1.85701902	-0.00046702
	58.4000	1	2		1.85601362	-0.00052315
	58.5000	1	2		1.85501375	-0.00050505
	58.6000	1	2		1.85401061	-0.00059555
	58.7000	1	2		1.85302303	-0.00051042
	58.8000	1	2		1.85201271	-0.00061220
	58.9000	1	2		1.85102002	-0.00054951
	59.0000	1	2		1.85001113	-0.00071283
	59.1000	1	2		1.84902192	-0.00068624
	59.2000	1	2		1.84800853	-0.00085004
	59.3000	1	2		1.84701501	-0.00087149
	59.4000	1	2		1.84600080	-0.00091933
	59.5000	1	2		1.84501917	-0.00100332
	59.6000	1	2		1.84400926	-0.00098711
	59.7000	1	2		1.84301923	-0.00098343
	59.8000	1	2		1.84200502	-0.00107107
	59.9000	1	2		1.84101499	-0.00111311
	60.0000	1	2		1.84001409	-0.00122851
	60.1000	1	2		1.83901873	-0.00128101
	60.2000	1	2		1.83800862	-0.00129636
	60.3000	1	2		1.83701633	-0.00133906
	60.4000	1	2		1.83601339	-0.00138922
	60.5000	1	2		1.83502213	-0.00134164
	60.6000	1	2		1.83400976	-0.00147711
	60.7000	1	2		1.83302342	-0.00155374
	60.8000	1	2		1.83201167	-0.00168842
	60.9000	1	2		1.83102000	-0.00167607
	61.0000	1	2		1.83000210	-0.00180990
	61.1000	1	2		1.82901657	-0.00180451
	61.2000	1	2		1.82801035	-0.00187270
	61.3000	1	2		1.82702155	-0.00188971
	61.4000	1	2		1.82600324	-0.00195351
	61.5000	1	2		1.82501526	-0.00213061
	61.6000	1	2		1.82401272	-0.00217284
	61.7000	1	2		1.82301757	-0.00228358
	61.8000	1	2		1.82201565	-0.00241844
	61.9000	1	2		1.82101333	-0.00246810
	62.0000	1	2		1.82001346	-0.00242609
	62.1000	1	2		1.81902199	-0.00256972
	62.2000	1	2		1.81801741	-0.00263826
	62.3000	1	2		1.81702902	-0.00260162
	62.4000	1	2		1.81601521	-0.00275449
	62.5000	1	2		1.81502375	-0.00288547
	62.6000	1	2		1.81400933	-0.00296220
	62.7000	1	2		1.81301541	-0.00303716
	62.8000	1	2		1.81201410	-0.00302932
	62.9000	1	2		1.81101813	-0.00316467
	63.0000	1	2		1.81001601	-0.00325354
	63.1000	1	2		1.80900938	-0.00330402
	63.2000	1	2		1.80800603	-0.00352864
	63.3000	1	2		1.80701722	-0.00362779
	63.4000	1	2		1.80601346	-0.00369523
	63.5000	1	2		1.80501851	-0.00379462
	63.6000	1	2		1.80401578	-0.00389692
	63.7000	1	2		1.80302820	-0.00394536
	63.8000	1	2		1.80201911	-0.00399934
	63.9000	1	2		1.80102437	-0.00412914
	64.0000	1	2		1.80001180	-0.00423316
	64.1000	1	2		1.79902709	-0.00431146
	64.2000	1	2		1.79801227	-0.00444391
	64.3000	1	2		1.79700871	-0.00478283
	64.4000	1	2		1.79600351	-0.00464546
	64.5000	1	2		1.79501328	-0.00474544
	64.6000	1	2		1.79400542	-0.00485141
	64.7000	1	2		1.79302133	-0.00500450
	64.8000	1	2		1.79201388	-0.00515826
	64.9000	1	2		1.79102692	-0.00516319
	65.0000	1	2		1.79000759	-0.00536711
	65.1000	1	2		1.78902063	-0.00558164
	65.2000	1	2		1.78801236	-0.00561662
	65.3000	1	2		1.78703052	-0.00578761
	65.4000	1	2		1.78600893	-0.00583092
	65.5000	1	2		1.78502566	-0.00584986
	65.6000	1	2		1.78401534	-0.00600000
	65.7000	1	2		1.78302695	-0.00626677
	65.8000	1	2		1.78201458	-0.00634787
	65.9000	1	2		1.78102578	-0.00654904
	66.0000	1	2		1.78001567	-0.00667937
	66.1000	1	2		1.77902010	-0.00677318
	66.2000	1	2		1.77801511	-0.00687352
	66.3000	1	2		1.77701873	-0.00697026
	66.4000	1	2		1.77601025	-0.00718009
	66.5000	1	2		1.77501940	-0.00717111
	66.6000	1	2		1.77401666	-0.00748881
	66.7000	1	2		1.77302069	-0.00757545
	66.8000	1	2		1.77202185	-0.00771193
	66.9000	1	2		1.77102608	-0.00784811
	67.0000	1	2		1.77001658	-0.00792340
	67.1000	1	2		1.76903351	-0.00810693
	67.2000	1	2		1.76802750	-0.00821450
	67.3000	1	2		1.76702968	-0.00830118
	67.4000	1	2		1.76602182	-0.00857562
	67.5000	1	2		1.76503732	-0.00867531
	67.6000	1	2		1.76401860	-0.00884668
	67.7000	1	2		1.76302877	-0.00896099
	67.8000	1	2		1.76200801	-0.00918881
	67.9000	1	2		1.76102330	-0.00920651
	68.0000	1	2		1.76001319	-0.00943753
	68.1000	1	2		1.75902172	-0.00946464
	68.2000	1	2		1.75801058	-0.00965421
	68.3000	1	2		1.75702465	-0.00997739
	68.4000	1	2		1.75601474	-0.01006970
	68.5000	1	2		1.75502696	-0.01030427
	68.6000	1	2		1.75401562	-0.01031906
	68.7000	1	2		1.75303030	-0.01041834
	68.8000	1	2		1.75201834	-0.01057955
	68.9000	1	2		1.75102421	-0.01079255
	69.0000	1	2		1.75001922	-0.01087079
	69.1000	1	2		1.74902734	-0.01113060
	69.2000	1	2		1.74802215	-0.01125006
	69.3000	1	2		1.74702167	-0.01151613
	69.4000	1	2		1.74601381	-0.01154320
	69.5000	1	2		1.74502459	-0.01181716
	69.6000	1	2		1.74401264	-0.01184115
	69.7000	1	2		1.74301420	-0.01195033
	69.8000	1	2		1.74200430	-0.01214661
	69.9000	1	2		1.74101959	-0.01241990
	70.0000	1	2		1.74001788	-0.01256000
	70.1000	1	2		1.73902600	-0.01271651
	70.2000	1	2		1.73802019	-0.01287370
	70.3000	1	2		1.73702463	-0.01303507
	70.4000	1	2		1.73602353	-0.01318286
	70.5000	1	2		1.73503472	-0.01335736
	70.6000	1	2		1.73401785	-0.01351611
	70.7000	1	2		1.73303048	-0.01366752
	70.8000	1	2		1.73201934	-0.01395219
	70.9000	1	2		1.73102767	-0.01403759
	71.0000	1	2		1.73000670	-0.01423049
	71.1000	1	2		1.72902240	-0.01441648
	71.2000	1	2		1.72801536	-0.01460603
	71.3000	1	2		1.72702492	-0.01464162
	71.4000	1	2		1.72601481	-0.01485012
	71.5000	1	2		1.72502293	-0.01504556
	71.6000	1	2		1.72401118	-0.01518611
	71.7000	1	2		1.72303078	-0.01551300
	71.8000	1	2		1.72201964	-0.01569213
	71.9000	1	2		1.72103104	-0.01585429
	72.0000	1	2		1.72002011	-0.01590158
	72.1000	1	2		1.71902577	-0.01612646
	72.2000	1	2		1.71801464	-0.01628857
	72.3000	1	2		1.71702645	-0.01638623
	72.4000	1	2		1.71602064	-0.01662698
	72.5000	1	2		1.71503481	-0.01684165
	72.6000	1	2		1.71402398	-0.01709606
	72.7000	1	2		1.71302431	-0.01723925
	72.8000	1	2		1.71198439	-0.01741125
	72.9000	1	2		1.71103800	-0.01750359
	73.0000	1	2		1.71002051	-0.01760648
	73.1000	1	2		1.70903201	-0.01792064
	73.2000	1	2		1.70802446	-0.01797685
	73.3000	1	2		1.70702982	-0.01824552
	73.4000	1	2		1.70602462	-0.01843145
	73.5000	1	2		1.70503346	-0.01864937
	73.6000	1	2		1.70402427	-0.01886818
	73.7000	1	2		1.70302656	-0.01895465
	73.8000	1	2		1.70201818	-0.01922063
	73.9000	1	2		1.70103809	-0.01935272
	74.0000	1	2		1.70002880	-0.01950272
	74.1000	1	2		1.69902852	-0.01967988
	74.2000	1	2		1.69801543	-0.01998684
	74.3000	1	2		1.69703042	-0.02008697
	74.4000	1	2		1.69601826	-0.02031941
	74.5000	1	2		1.69502864	-0.02049250
	74.6000	1	2		1.69402549	-0.02068793
	74.7000	1	2		1.69303392	-0.02089014
	74.8000	1	2		1.69203364	-0.02110035
	74.9000	1	2		1.69103183	-0.02129232
	75.0000	1	2		1.69002520	-0.02168501
	75.1000	1	2		1.68903476	-0.02168860
	75.2000	1	2		1.68803038	-0.02179309
	75.3000	1	2		1.68703103	-0.02195143
	75.4000	1	2		1.68602542	-0.02220781
	75.5000	1	2		1.68503508	-0.02227911
	75.6000	1	2		1.68402077	-0.02246851
	75.7000	1	2		1.68303924	-0.02287860
	75.8000	1	2		1.68202503	-0.02296937
	75.9000	1	2		1.68103325	-0.02324074
	76.0000	1	2		1.68002406	-0.02347145
	76.1000	1	2		1.67903567	-0.02366726
	76.2000	1	2		1.67801972	-0.02378108
	76.3000	1	2		1.67703276	-0.02401379
	76.4000	1	2		1.67602234	-0.02407377
	76.5000	1	2		1.67503097	-0.02448265
	76.6000	1	2		1.67401768	-0.02444860
	76.7000	1	2		1.67303359	-0.02479678
	76.8000	1	2		1.67202020	-0.02505168
	76.9000	1	2		1.67103293	-0.02520386
	77.0000	1	2		1.67002067	-0.02540301
	77.1000	1	2		1.66903422	-0.02559902
	77.2000	1	2		1.66802339	-0.02570395
	77.3000	1	2		1.66703438	-0.02603079
	77.4000	1	2		1.66602233	-0.02623978
	77.5000	1	2		1.66503537	-0.02635529
	77.6000	1	2		1.66401614	-0.02661814
	77.7000	1	2		1.66303727	-0.02685479
	77.8000	1	2		1.66202152	-0.02703264
	77.9000	1	2		1.66104675	-0.02718341
	78.0000	1	2		1.66003961	-0.02744424
	78.1000	1	2		1.65904845	-0.02766922
	78.2000	1	2		1.65803824	-0.02770569
	78.3000	1	2		1.65705087	-0.02809535
	78.4000	1	2		1.65604321	-0.02830000
	78.5000	1	2		1.65504601	-0.02852904
	78.6000	1	2		1.65404337	-0.02876397
	78.7000	1	2		1.65305754	-0.02885508
	78.8000	1	2		1.65204538	-0.02915210
	78.9000	1	2		1.65105033	-0.02928655
	79.0000	1	2		1.65004728	-0.02947008
	79.1000	1	2		1.64905285	-0.02983552
	79.2000	1	2		1.64804550	-0.03005555
	79.3000	1	2		1.64704409	-0.03021975
	79.4000	1	2		1.64604392	-0.03043321
	79.5000	1	2		1.64505532	-0.03070477
	79.6000	1	2		1.64404685	-0.03083125
	79.7000	1	2		1.64304975	-0.03116788
	79.8000	1	2		1.64204568	-0.03137208
	79.9000	1	2		1.64105349	-0.03158658
	80.0000	1	2		1.64004512	-0.03185298
	80.1000	1	2		1.63905550	-0.03205035
	80.2000	1	2		1.63804631	-0.03226074
	80.3000	1	2		1.63705627	-0.03248098
	80.4000	1	2		1.63604954	-0.03260179
	80.5000	1	2		1.63505890	-0.03279353
	80.6000	1	2		1.63404591	-0.03315214
	80.7000	1	2		1.63305250	-0.03340625
	80.8000	1	2		1.63204823	-0.03356334
	80.9000	1	2		1.63104969	-0.03391870
	81.0000	1	2		1.63004193	-0.03411833
	81.1000	1	2		1.62905784	-0.03436047
	81.2000	1	2		1.62804630	-0.03447694
	81.3000	1	2		1.62704448	-0.03473686
	81.4000	1	2		1.62603837	-0.03493052
	81.5000	1	2		1.62504362	-0.03510822
	81.6000	1	2		1.62404068	-0.03546539
	81.7000	1	2		1.62304911	-0.03566702
	81.8000	1	2		1.62204545	-0.03597287
	81.9000	1	2		1.62105716	-0.03615514
	82.0000	1	2		1.62005032	-0.03630592
	82.1000	1	2		1.61905968	-0.03661430
	82.2000	1	2		1.61804219	-0.03678778
	82.3000	1	2		1.61705574	-0.03723002
	82.4000	1	2		1.61604993	-0.03729506
	82.5000	1	2		1.61505242	-0.03736866
	82.6000	1	2		1.61404220	-0.03787688
	82.7000	1	2		1.61305494	-0.03815706
	82.8000	1	2		1.61204513	-0.03840248
	82.9000	1	2		1.61104649	-0.03847926
	83.0000	1	2		1.61004376	-0.03884373
	83.1000	1	2		1.60905372	-0.03898119
	83.2000	1	2		1.60804228	-0.03931575
	83.3000	1	2		1.60705696	-0.03956419
	83.4000	1	2		1.60604808	-0.03995599
	83.5000	1	2		1.60505835	-0.04005995
	83.6000	1	2		1.60404957	-0.04035140
	83.7000	1	2		1.60306148	-0.04052723
	83.8000	1	2		1.60205076	-0.04078189
	83.9000	1	2		1.60105488	-0.04094576
	84.0000	1	2		1.60004969	-0.04136124
	84.1000	1	2		1.59905894	-0.04157266
	84.2000	1	2		1.59804145	-0.04189047
	84.3000	1	2		1.59705756	-0.04209822
	84.4000	1	2		1.59604284	-0.04229812
	84.5000	1	2		1.59504984	-0.04255396
	84.6000	1	2		1.59404372	-0.04273280
	84.7000	1	2		1.59305717	-0.04291671
	84.8000	1	2		1.59204603	-0.04340078
	84.9000	1	2		1.59104893	-0.04365762
	85.0000	1	2		1.59004056	-0.04383604
	85.1000	1	2		1.58905094	-0.04411483
	85.2000	1	2		1.58804502	-0.04440546
	85.3000	1	2		1.58705376	-0.04464487
	85.4000	1	2		1.58604723	-0.04481119
	85.5000	1	2		1.58506273	-0.04506138
	85.6000	1	2		1.58405252	-0.04540780
	85.7000	1	2		1.58305982	-0.04568115
	85.8000	1	2		1.58204817	-0.04600596
	85.9000	1	2		1.58105363	-0.04636539
	86.0000	1	2		1.58004608	-0.04657132
	86.1000	1	2		1.57906117	-0.04674677
	86.2000	1	2		1.57804604	-0.04721272
	86.3000	1	2		1.57705877	-0.04729938
	86.4000	1	2		1.57604876	-0.04753114
	86.5000	1	2		1.57505391	-0.04781842
	86.6000	1	2		1.57404196	-0.04825264
	86.7000	1	2		1.57305336	-0.04851940
	86.8000	1	2		1.57204345	-0.04886617
	86.9000	1	2		1.57105229	-0.04904211
	87.0000	1	2		1.57005099	-0.04940927
	87.1000	1	2		1.56906157	-0.04957040
	87.2000	1	2		1.56804439	-0.04982939
	87.3000	1	2		1.56705999	-0.05016641
	87.4000	1	2		1.56605397	-0.05037043
	87.5000	1	2		1.56506343	-0.05068538
	87.6000	1	2		1.56404635	-0.05103340
	87.7000	1	2		1.56305048	-0.05125646
	87.8000	1	2		1.56204272	-0.05152901
	87.9000	1	2		1.56105402	-0.05179457
	88.0000	1	2		1.56004360	-0.05212594
	88.1000	1	2		1.55905305	-0.05235181
	88.2000	1	2		1.55804540	-0.05264202
	88.3000	1	2		1.55705629	-0.05301583
	88.4000	1	2		1.55605120	-0.05337467
	88.5000	1	2		1.55505942	-0.05367660
	88.6000	1	2		1.55405146	-0.05387960
	88.7000	1	2		1.55305723	-0.05425865
	88.8000	1	2		1.55204753	-0.05442580
	88.9000	1	2		1.55105442	-0.05465808
	89.0000	1	2		1.55004472	-0.05494215
	89.1000	1	2		1.54905284	-0.05527757
	89.2000	1	2		1.54805154	-0.05558741
	89.3000	1	2		1.54705515	-0.05585853
	89.4000	1	2		1.54604340	-0.05623471
	89.5000	1	2		1.54506925	-0.05652684
	89.6000	1	2		1.54406712	-0.05677169
	89.7000	1	2		1.54306531	-0.05710487
	89.8000	1	2		1.54205755	-0.05741475
	89.9000	1	2		1.54106189	-0.05775727
	90.0000	1	2		1.54005833	-0.05798610
	90.1000	1	2		1.53907004	-0.05843540
	90.2000	1	2		1.53806464	-0.05870923
	90.3000	1	2		1.53707256	-0.05899653
	90.4000	1	2		1.53606931	-0.05927749
	90.5000	1	2		1.53507723	-0.05956331
	90.6000	1	2		1.53406599	-0.05977606
	90.7000	1	2		1.53307503	-0.06011594
	90.8000	1	2		1.53205990	-0.06058041
	90.9000	1	2		1.53106997	-0.06087375
	91.0000	1	2		1.53005668	-0.06125050
	91.1000	1	2		1.52906921	-0.06159775
	91.2000	1	2		1.52806504	-0.06182809
	91.3000	1	2		1.52706876	-0.06204804
	91.4000	1	2		1.52606192	-0.06241659
	91.5000	1	2		1.52507373	-0.06283410
	91.6000	1	2		1.52406505	-0.06304570
	91.7000	1	2		1.52307010	-0.06343683
	91.8000	1	2		1.52206184	-0.06373853
	91.9000	1	2		1.52107569	-0.06402713
	92.0000	1	2		1.52006271	-0.06431425
	92.1000	1	2		1.51907360	-0.06470906
	92.2000	1	2		1.51806482	-0.06499624
	92.3000	1	2		1.51707264	-0.06523986
	92.4000	1	2		1.51606130	-0.06560997
	92.5000	1	2		1.51506440	-0.06598681
	92.6000	1	2		1.51407529	-0.06633175
	92.7000	1	2		1.51307009	-0.06670644
	92.8000	1	2		1.51205916	-0.06685320
	92.9000	1	2		1.51106759	-0.06734478
	93.0000	1	2		1.51005861	-0.06749975
	93.1000	1	2		1.50906775	-0.06800663
	93.2000	1	2		1.50806870	-0.06814576
	93.3000	1	2		1.50707109	-0.06858432
	93.4000	1	2		1.50606149	-0.06901601
	93.5000	1	2		1.50507217	-0.06932306
	93.6000	1	2		1.50406739	-0.06965554
	93.7000	1	2		1.50307500	-0.06996245
	93.8000	1	2		1.50206622	-0.07038940
	93.9000	1	2		1.50107557	-0.07061807
	93.9900	1	2		1.50017887	-0.07106808
	94.0000	1	2		1.50007345	-0.07100388
	94.0010	1	2		1.50006310	-0.07097491
