# Supplementary material for: Hyaluronic Acid Enhances the Mechanical Properties of Tissue-Engineered Cartilage Constructs
Source: PLoS One. 2014 Dec 1;9(12):e113216. doi: 10.1371/journal.pone.0113216 (PMC4249877; doi:10.1371/journal.pone.0113216)
Supplement: Dataset S1 — Raw data from hydrogel constructs. Data on wet weight, dry weight, compressive modulus, DNA content, and GAG content are provided in a spreadsheet for all analysed hydrogel constructs. Additionally, raw data from mechanical compression tests (time, displacement, and load) are provided. (ZIP) [file pone.0113216.s004.zip › Data/Mechanical testing/Microtester/Day 1/G4 P5 M2 ramp.csv]

G4 P5 M2 12Dec2013
Notes	Time	Sequence	Block	Cycle	5800:Extension mm	5800:5N_Load_Cell N
Test Started : 12/12/2013 12:47:25 PM	4.0020	1	2		2.40102113	0.00124384
	4.1000	1	2		2.39870176	0.00115002
	4.2000	1	2		2.39788138	0.00101299
	4.3000	1	2		2.39693622	0.00113131
	4.4000	1	2		2.39594659	0.00113138
	4.5000	1	2		2.39495677	0.00108067
	4.6000	1	2		2.39394768	0.00108828
	4.7000	1	2		2.39296359	0.00115050
	4.8000	1	2		2.39195224	0.00115533
	4.9000	1	2		2.39096365	0.00108389
	5.0000	1	2		2.38995620	0.00103476
	5.1000	1	2		2.38896637	0.00110466
	5.2000	1	2		2.38795749	0.00116033
	5.3000	1	2		2.38696335	0.00115551
	5.4000	1	2		2.38595263	0.00109275
	5.5000	1	2		2.38496423	0.00114078
	5.6000	1	2		2.38395166	0.00107124
	5.7000	1	2		2.38296429	0.00131852
	5.8000	1	2		2.38195357	0.00104646
	5.9000	1	2		2.38095902	0.00101506
	6.0000	1	2		2.37994645	0.00103060
	6.1000	1	2		2.37895765	0.00110471
	6.2000	1	2		2.37794364	0.00101387
	6.3000	1	2		2.37696406	0.00098765
	6.4000	1	2		2.37595231	0.00112658
	6.5000	1	2		2.37496371	0.00112364
	6.6000	1	2		2.37395175	0.00105322
	6.7000	1	2		2.37296049	0.00110521
	6.8000	1	2		2.37195591	0.00106415
	6.9000	1	2		2.37095830	0.00100697
	7.0000	1	2		2.36995433	0.00111432
	7.1000	1	2		2.36896327	0.00117548
	7.2000	1	2		2.36795439	0.00118941
	7.2430	1	2		2.36752453	0.00153420
	7.3000	1	2		2.36697255	0.00103399
	7.4000	1	2		2.36595855	0.00124749
	7.5000	1	2		2.36496196	0.00113309
	7.6000	1	2		2.36394365	0.00118133
	7.7000	1	2		2.36296386	0.00113304
	7.8000	1	2		2.36195170	0.00106367
	7.9000	1	2		2.36096720	0.00109265
	8.0000	1	2		2.35995791	0.00109652
	8.1000	1	2		2.35897136	0.00113203
	8.2000	1	2		2.35795653	0.00112901
	8.3000	1	2		2.35696445	0.00108878
	8.4000	1	2		2.35595311	0.00111323
	8.5000	1	2		2.35496615	0.00102361
	8.6000	1	2		2.35396034	0.00108102
	8.7000	1	2		2.35296559	0.00103723
	8.8000	1	2		2.35196101	0.00108346
	8.9000	1	2		2.35096299	0.00103896
	9.0000	1	2		2.34995103	0.00117691
	9.1000	1	2		2.34896346	0.00111631
	9.2000	1	2		2.34796031	0.00109798
	9.3000	1	2		2.34696515	0.00105519
	9.4000	1	2		2.34597102	0.00109690
	9.5000	1	2		2.34496911	0.00104947
	9.6000	1	2		2.34396084	0.00108511
	9.7000	1	2		2.34296671	0.00107712
	9.8000	1	2		2.34196028	0.00113757
	9.9000	1	2		2.34097046	0.00099814
	10.0000	1	2		2.33996219	0.00108084
	10.1000	1	2		2.33896437	0.00106586
	10.2000	1	2		2.33796429	0.00107713
	10.3000	1	2		2.33696832	0.00118534
	10.4000	1	2		2.33595964	0.00108781
	10.5000	1	2		2.33496367	0.00128020
	10.6000	1	2		2.33395704	0.00119389
	10.7000	1	2		2.33297397	0.00112566
	10.8000	1	2		2.33195894	0.00118681
	10.9000	1	2		2.33096973	0.00109454
	11.0000	1	2		2.32995879	0.00113843
	11.1000	1	2		2.32896815	0.00104503
	11.2000	1	2		2.32795803	0.00106301
	11.3000	1	2		2.32696534	0.00106136
	11.4000	1	2		2.32594785	0.00116964
	11.5000	1	2		2.32496212	0.00125445
	11.6000	1	2		2.32395918	0.00122591
	11.7000	1	2		2.32296935	0.00095597
	11.8000	1	2		2.32195514	0.00106657
	11.9000	1	2		2.32096408	0.00109923
	12.0000	1	2		2.31996135	0.00106071
	12.1000	1	2		2.31896558	0.00106564
	12.2000	1	2		2.31795731	0.00105046
	12.3000	1	2		2.31696994	0.00120360
	12.4000	1	2		2.31596556	0.00119571
	12.5000	1	2		2.31496426	0.00114007
	12.6000	1	2		2.31395640	0.00118105
	12.7000	1	2		2.31296309	0.00105648
	12.8000	1	2		2.31196138	0.00108651
	12.9000	1	2		2.31096909	0.00116112
	13.0000	1	2		2.30995406	0.00098152
	13.1000	1	2		2.30897017	0.00101731
	13.2000	1	2		2.30796088	0.00118834
	13.3000	1	2		2.30696655	0.00122929
	13.4000	1	2		2.30596627	0.00113359
	13.5000	1	2		2.30496538	0.00121444
	13.6000	1	2		2.30396797	0.00113539
	13.7000	1	2		2.30297875	0.00115997
	13.8000	1	2		2.30196536	0.00112937
	13.9000	1	2		2.30097389	0.00109051
	14.0000	1	2		2.29996624	0.00112400
	14.1000	1	2		2.29897313	0.00113965
	14.2000	1	2		2.29795913	0.00105563
	14.3000	1	2		2.29696111	0.00107490
	14.4000	1	2		2.29596083	0.00107094
	14.5000	1	2		2.29496075	0.00110714
	14.6000	1	2		2.29395372	0.00104790
	14.7000	1	2		2.29296839	0.00116030
	14.8000	1	2		2.29195849	0.00112551
	14.9000	1	2		2.29096108	0.00122367
	15.0000	1	2		2.28996346	0.00108207
	15.1000	1	2		2.28896524	0.00116182
	15.2000	1	2		2.28795676	0.00107675
	15.3000	1	2		2.28696734	0.00100483
	15.4000	1	2		2.28595703	0.00099616
	15.5000	1	2		2.28496986	0.00111296
	15.6000	1	2		2.28396016	0.00112686
	15.7000	1	2		2.28296377	0.00099387
	15.8000	1	2		2.28195837	0.00112914
	15.9000	1	2		2.28096383	0.00102702
	16.0000	1	2		2.27995782	0.00103046
	16.1000	1	2		2.27896492	0.00100782
	16.2000	1	2		2.27795501	0.00111982
	16.3000	1	2		2.27696682	0.00098322
	16.4000	1	2		2.27596408	0.00109869
	16.5000	1	2		2.27497364	0.00102391
	16.6000	1	2		2.27397029	0.00114488
	16.7000	1	2		2.27298005	0.00102137
	16.8000	1	2		2.27197547	0.00105132
	16.9000	1	2		2.27098073	0.00097281
	17.0000	1	2		2.26997246	0.00104999
	17.1000	1	2		2.26897218	0.00099536
	17.2000	1	2		2.26796063	0.00112223
	17.3000	1	2		2.26697101	0.00109673
	17.4000	1	2		2.26596991	0.00112493
	17.5000	1	2		2.26497578	0.00099676
	17.6000	1	2		2.26396239	0.00098292
	17.7000	1	2		2.26297379	0.00105905
	17.8000	1	2		2.26196655	0.00092692
	17.9000	1	2		2.26097344	0.00101700
	18.0000	1	2		2.25997275	0.00113146
	18.1000	1	2		2.25897371	0.00114333
	18.2000	1	2		2.25797158	0.00106050
	18.3000	1	2		2.25697848	0.00110142
	18.4000	1	2		2.25597410	0.00110027
	18.5000	1	2		2.25497710	0.00104681
	18.6000	1	2		2.25396699	0.00097343
	18.7000	1	2		2.25298167	0.00097950
	18.8000	1	2		2.25196971	0.00099852
	18.9000	1	2		2.25097661	0.00100622
	19.0000	1	2		2.24997039	0.00107784
	19.1000	1	2		2.24897257	0.00104771
	19.2000	1	2		2.24796594	0.00108155
	19.3000	1	2		2.24697160	0.00090871
	19.4000	1	2		2.24596374	0.00106365
	19.5000	1	2		2.24497740	0.00105282
	19.6000	1	2		2.24397241	0.00101645
	19.7000	1	2		2.24297746	0.00096813
	19.8000	1	2		2.24196837	0.00103788
	19.9000	1	2		2.24097916	0.00101383
	20.0000	1	2		2.23997396	0.00102612
	20.1000	1	2		2.23897471	0.00083593
	20.2000	1	2		2.23797136	0.00084951
	20.3000	1	2		2.23697579	0.00091593
	20.4000	1	2		2.23597900	0.00098545
	20.5000	1	2		2.23497892	0.00099066
	20.6000	1	2		2.23397291	0.00112683
	20.7000	1	2		2.23298103	0.00118598
	20.8000	1	2		2.23197174	0.00086028
	20.9000	1	2		2.23097986	0.00092717
	21.0000	1	2		2.22996873	0.00111457
	21.1000	1	2		2.22897828	0.00086682
	21.2000	1	2		2.22797760	0.00085742
	21.3000	1	2		2.22698285	0.00086804
	21.4000	1	2		2.22597294	0.00094564
	21.5000	1	2		2.22497861	0.00094950
	21.6000	1	2		2.22397362	0.00095965
	21.7000	1	2		2.22298256	0.00103916
	21.8000	1	2		2.22197675	0.00098995
	21.9000	1	2		2.22097791	0.00091085
	22.0000	1	2		2.21997087	0.00091475
	22.1000	1	2		2.21897510	0.00101903
	22.2000	1	2		2.21796826	0.00094900
	22.3000	1	2		2.21698151	0.00098920
	22.4000	1	2		2.21597611	0.00096960
	22.5000	1	2		2.21497952	0.00098411
	22.6000	1	2		2.21397166	0.00078161
	22.7000	1	2		2.21298060	0.00096837
	22.8000	1	2		2.21197069	0.00087040
	22.9000	1	2		2.21097472	0.00101652
	23.0000	1	2		2.20997219	0.00094621
	23.1000	1	2		2.20898072	0.00100068
	23.2000	1	2		2.20798065	0.00093598
	23.3000	1	2		2.20698057	0.00100576
	23.4000	1	2		2.20597231	0.00091537
	23.5000	1	2		2.20498186	0.00096799
	23.6000	1	2		2.20397114	0.00099114
	23.7000	1	2		2.20298254	0.00083155
	23.8000	1	2		2.20197550	0.00106868
	23.9000	1	2		2.20098362	0.00093191
	24.0000	1	2		2.19998047	0.00095939
	24.1000	1	2		2.19898860	0.00101843
	24.2000	1	2		2.19797746	0.00105441
	24.3000	1	2		2.19697862	0.00077443
	24.4000	1	2		2.19596768	0.00086383
	24.5000	1	2		2.19498646	0.00099980
	24.6000	1	2		2.19397369	0.00090424
	24.7000	1	2		2.19298058	0.00083168
	24.8000	1	2		2.19197293	0.00095128
	24.9000	1	2		2.19098597	0.00095220
	25.0000	1	2		2.18997708	0.00090666
	25.1000	1	2		2.18898398	0.00081022
	25.2000	1	2		2.18797386	0.00091146
	25.3000	1	2		2.18698793	0.00079335
	25.4000	1	2		2.18597925	0.00079622
	25.5000	1	2		2.18498737	0.00093130
	25.6000	1	2		2.18398423	0.00095298
	25.7000	1	2		2.18298559	0.00077221
	25.8000	1	2		2.18197281	0.00089517
	25.9000	1	2		2.18098442	0.00088921
	26.0000	1	2		2.17997656	0.00082566
	26.1000	1	2		2.17898263	0.00063150
	26.2000	1	2		2.17797785	0.00084658
	26.3000	1	2		2.17698863	0.00092618
	26.4000	1	2		2.17598078	0.00070856
	26.5000	1	2		2.17498337	0.00087663
	26.6000	1	2		2.17397530	0.00103232
	26.7000	1	2		2.17298445	0.00089503
	26.8000	1	2		2.17197987	0.00073232
	26.9000	1	2		2.17098594	0.00087630
	27.0000	1	2		2.16997890	0.00089893
	27.1000	1	2		2.16898867	0.00076924
	27.2000	1	2		2.16798347	0.00088403
	27.3000	1	2		2.16699344	0.00097223
	27.4000	1	2		2.16597841	0.00085403
	27.5000	1	2		2.16498797	0.00076566
	27.6000	1	2		2.16397601	0.00097620
	27.7000	1	2		2.16298680	0.00079989
	27.8000	1	2		2.16189657	0.00090145
	27.9000	1	2		2.16098870	0.00079814
	28.0000	1	2		2.15997387	0.00093772
	28.1000	1	2		2.15898446	0.00098435
	28.2000	1	2		2.15797332	0.00095086
	28.3000	1	2		2.15698738	0.00086128
	28.4000	1	2		2.15597174	0.00101683
	28.5000	1	2		2.15497904	0.00071935
	28.6000	1	2		2.15397118	0.00073611
	28.7000	1	2		2.15298115	0.00086341
	28.8000	1	2		2.15197841	0.00086607
	28.9000	1	2		2.15098941	0.00082462
	29.0000	1	2		2.14998073	0.00099486
	29.1000	1	2		2.14898475	0.00080002
	29.2000	1	2		2.14796706	0.00081345
	29.3000	1	2		2.14698625	0.00088338
	29.4000	1	2		2.14596917	0.00086077
	29.5000	1	2		2.14498077	0.00082882
	29.6000	1	2		2.14397783	0.00081020
	29.7000	1	2		2.14297919	0.00079949
	29.8000	1	2		2.14197256	0.00079605
	29.9000	1	2		2.14097987	0.00083238
	30.0000	1	2		2.13997693	0.00082023
	30.1000	1	2		2.13898402	0.00066891
	30.2000	1	2		2.13798108	0.00070550
	30.3000	1	2		2.13698347	0.00081853
	30.4000	1	2		2.13598073	0.00068591
	30.5000	1	2		2.13498681	0.00076977
	30.6000	1	2		2.13397342	0.00085444
	30.7000	1	2		2.13298932	0.00084304
	30.8000	1	2		2.13197368	0.00087840
	30.9000	1	2		2.13098221	0.00088825
	31.0000	1	2		2.12996616	0.00080113
	31.1000	1	2		2.12898596	0.00085878
	31.2000	1	2		2.12797769	0.00071868
	31.3000	1	2		2.12698458	0.00076197
	31.4000	1	2		2.12597816	0.00073602
	31.5000	1	2		2.12499120	0.00081523
	31.6000	1	2		2.12397863	0.00081708
	31.7000	1	2		2.12298983	0.00089019
	31.8000	1	2		2.12197725	0.00084095
	31.9000	1	2		2.12098948	0.00076844
	32.0000	1	2		2.11998305	0.00082012
	32.1000	1	2		2.11899240	0.00077598
	32.2000	1	2		2.11798004	0.00086237
	32.3000	1	2		2.11699041	0.00085725
	32.4000	1	2		2.11597928	0.00079690
	32.5000	1	2		2.11498699	0.00087676
	32.6000	1	2		2.11398118	0.00077235
	32.7000	1	2		2.11298951	0.00079244
	32.8000	1	2		2.11198636	0.00063956
	32.9000	1	2		2.11099244	0.00079201
	33.0000	1	2		2.10998806	0.00083656
	33.1000	1	2		2.10899434	0.00078760
	33.2000	1	2		2.10799447	0.00080670
	33.3000	1	2		2.10699255	0.00086563
	33.4000	1	2		2.10599084	0.00072259
	33.5000	1	2		2.10499671	0.00067596
	33.6000	1	2		2.10399008	0.00080916
	33.7000	1	2		2.10299718	0.00071022
	33.8000	1	2		2.10199055	0.00077197
	33.9000	1	2		2.10099458	0.00080304
	34.0000	1	2		2.09999450	0.00087146
	34.1000	1	2		2.09899361	0.00073082
	34.2000	1	2		2.09798555	0.00075470
	34.3000	1	2		2.09699818	0.00070037
	34.4000	1	2		2.09598315	0.00072654
	34.5000	1	2		2.09499475	0.00070265
	34.6000	1	2		2.09399017	0.00067559
	34.7000	1	2		2.09299420	0.00082884
	34.8000	1	2		2.09198798	0.00081722
	34.9000	1	2		2.09099180	0.00083291
	35.0000	1	2		2.08998578	0.00082829
	35.1000	1	2		2.08899862	0.00076515
	35.2000	1	2		2.08799035	0.00074484
	35.3000	1	2		2.08698598	0.00072147
	35.4000	1	2		2.08598672	0.00083264
	35.5000	1	2		2.08498993	0.00074089
	35.6000	1	2		2.08398412	0.00082093
	35.7000	1	2		2.08299818	0.00079456
	35.8000	1	2		2.08198827	0.00076048
	35.9000	1	2		2.08099742	0.00073609
	36.0000	1	2		2.07998608	0.00081851
	36.1000	1	2		2.07899830	0.00074931
	36.2000	1	2		2.07798921	0.00075665
	36.3000	1	2		2.07699795	0.00072165
	36.4000	1	2		2.07598763	0.00063217
	36.5000	1	2		2.07499637	0.00061973
	36.6000	1	2		2.07398933	0.00055573
	36.7000	1	2		2.07299336	0.00079314
	36.8000	1	2		2.07199001	0.00096843
	36.9000	1	2		2.07099731	0.00091140
	37.0000	1	2		2.06999355	0.00074354
	37.1000	1	2		2.06899593	0.00074283
	37.2000	1	2		2.06799197	0.00068649
	37.3000	1	2		2.06700009	0.00059133
	37.4000	1	2		2.06599367	0.00052933
	37.5000	1	2		2.06499974	0.00079688
	37.6000	1	2		2.06399291	0.00068525
	37.7000	1	2		2.06299898	0.00069296
	37.8000	1	2		2.06197862	0.00078362
	37.9000	1	2		2.06099043	0.00080516
	38.0000	1	2		2.05998012	0.00098174
	38.1000	1	2		2.05899070	0.00078531
	38.2000	1	2		2.05798591	0.00074953
	38.3000	1	2		2.05699199	0.00093910
	38.4000	1	2		2.05598495	0.00077088
	38.5000	1	2		2.05499819	0.00068845
	38.6000	1	2		2.05398521	0.00065865
	38.7000	1	2		2.05299948	0.00069803
	38.8000	1	2		2.05199060	0.00079772
	38.9000	1	2		2.05099647	0.00092521
	39.0000	1	2		2.04999004	0.00073150
	39.1000	1	2		2.04899878	0.00080313
	39.2000	1	2		2.04799031	0.00073692
	39.3000	1	2		2.04700027	0.00077694
	39.4000	1	2		2.04599303	0.00069853
	39.5000	1	2		2.04499050	0.00062200
	39.6000	1	2		2.04399206	0.00074702
	39.7000	1	2		2.04299834	0.00060339
	39.8000	1	2		2.04198557	0.00076461
	39.9000	1	2		2.04099594	0.00069996
	40.0000	1	2		2.03999403	0.00072875
	40.1000	1	2		2.03899928	0.00067705
	40.2000	1	2		2.03798036	0.00066618
	40.3000	1	2		2.03699545	0.00070920
	40.4000	1	2		2.03598902	0.00069711
	40.5000	1	2		2.03500104	0.00072282
	40.6000	1	2		2.03400138	0.00069127
	40.7000	1	2		2.03300643	0.00065182
	40.8000	1	2		2.03200021	0.00076026
	40.9000	1	2		2.03099788	0.00074086
	41.0000	1	2		2.02999105	0.00060420
	41.1000	1	2		2.02900613	0.00059090
	41.2000	1	2		2.02799172	0.00065849
	41.3000	1	2		2.02699656	0.00074733
	41.4000	1	2		2.02599362	0.00062954
	41.5000	1	2		2.02500277	0.00070776
	41.6000	1	2		2.02399020	0.00063330
	41.7000	1	2		2.02300099	0.00070544
	41.8000	1	2		2.02199128	0.00068981
	41.9000	1	2		2.02100494	0.00055963
	42.0000	1	2		2.01998806	0.00078363
	42.1000	1	2		2.01900356	0.00067343
	42.2000	1	2		2.01799325	0.00070945
	42.3000	1	2		2.01699952	0.00079204
	42.4000	1	2		2.01599392	0.00065106
	42.5000	1	2		2.01499692	0.00071793
	42.6000	1	2		2.01398906	0.00064500
	42.7000	1	2		2.01300210	0.00071966
	42.8000	1	2		2.01199875	0.00061838
	42.9000	1	2		2.01099110	0.00065168
	43.0000	1	2		2.00998897	0.00073887
	43.1000	1	2		2.00900755	0.00063285
	43.2000	1	2		2.00799539	0.00079168
	43.3000	1	2		2.00700453	0.00062450
	43.4000	1	2		2.00600159	0.00070777
	43.5000	1	2		2.00500377	0.00063125
	43.6000	1	2		2.00399837	0.00062707
	43.7000	1	2		2.00300547	0.00071194
	43.8000	1	2		2.00199270	0.00060599
	43.9000	1	2		2.00100451	0.00065064
	44.0000	1	2		1.99999398	0.00070986
	44.1000	1	2		1.99900211	0.00058480
	44.2000	1	2		1.99798995	0.00074484
	44.3000	1	2		1.99700340	0.00057003
	44.4000	1	2		1.99599144	0.00060332
	44.5000	1	2		1.99500325	0.00061544
	44.6000	1	2		1.99400318	0.00063757
	44.7000	1	2		1.99300187	0.00054411
	44.8000	1	2		1.99199012	0.00060610
	44.9000	1	2		1.99099251	0.00067137
	45.0000	1	2		1.98999080	0.00072625
	45.1000	1	2		1.98899605	0.00062551
	45.2000	1	2		1.98799188	0.00053085
	45.3000	1	2		1.98699959	0.00064436
	45.4000	1	2		1.98599809	0.00054390
	45.5000	1	2		1.98499801	0.00058963
	45.6000	1	2		1.98399077	0.00062736
	45.7000	1	2		1.98300238	0.00067168
	45.8000	1	2		1.98199431	0.00061252
	45.9000	1	2		1.98099854	0.00044939
	46.0000	1	2		1.97999068	0.00054605
	46.1000	1	2		1.97900106	0.00050247
	46.2000	1	2		1.97798746	0.00056535
	46.3000	1	2		1.97699805	0.00056943
	46.4000	1	2		1.97599203	0.00061474
	46.5000	1	2		1.97500138	0.00064913
	46.6000	1	2		1.97399209	0.00066869
	46.7000	1	2		1.97299898	0.00063102
	46.8000	1	2		1.97198928	0.00050567
	46.9000	1	2		1.97100171	0.00055556
	47.0000	1	2		1.96998545	0.00048182
	47.1000	1	2		1.96900136	0.00050659
	47.2000	1	2		1.96799186	0.00057274
	47.3000	1	2		1.96700142	0.00054826
	47.4000	1	2		1.96598782	0.00056355
	47.5000	1	2		1.96499594	0.00055058
	47.6000	1	2		1.96399075	0.00057977
	47.7000	1	2		1.96299703	0.00056691
	47.8000	1	2		1.96200413	0.00050362
	47.9000	1	2		1.96099545	0.00055266
	48.0000	1	2		1.95998718	0.00059585
	48.1000	1	2		1.95900124	0.00050696
	48.2000	1	2		1.95798703	0.00059918
	48.3000	1	2		1.95700253	0.00058110
	48.4000	1	2		1.95599467	0.00050139
	48.5000	1	2		1.95500505	0.00047094
	48.6000	1	2		1.95399064	0.00044066
	48.7000	1	2		1.95300183	0.00048505
	48.8000	1	2		1.95199356	0.00058608
	48.9000	1	2		1.95100537	0.00048821
	49.0000	1	2		1.94999895	0.00045708
	49.1000	1	2		1.94900420	0.00056206
	49.2000	1	2		1.94798999	0.00058459
	49.3000	1	2		1.94699873	0.00044913
	49.4000	1	2		1.94598985	0.00045572
	49.5000	1	2		1.94500678	0.00044083
	49.6000	1	2		1.94399564	0.00043357
	49.7000	1	2		1.94300008	0.00049917
	49.8000	1	2		1.94199283	0.00058839
	49.9000	1	2		1.94100014	0.00054446
	50.0000	1	2		1.93999925	0.00048080
	50.1000	1	2		1.93900266	0.00051027
	50.2000	1	2		1.93800730	0.00040521
	50.3000	1	2		1.93700722	0.00042209
	50.4000	1	2		1.93599773	0.00044637
	50.5000	1	2		1.93501302	0.00046588
	50.6000	1	2		1.93399717	0.00049247
	50.7000	1	2		1.93301001	0.00044876
	50.8000	1	2		1.93200399	0.00044794
	50.9000	1	2		1.93100535	0.00037860
	51.0000	1	2		1.92999524	0.00037438
	51.1000	1	2		1.92900275	0.00036688
	51.2000	1	2		1.92800411	0.00032968
	51.3000	1	2		1.92700506	0.00039760
	51.4000	1	2		1.92599905	0.00048288
	51.5000	1	2		1.92499774	0.00039720
	51.6000	1	2		1.92400238	0.00047710
	51.7000	1	2		1.92300907	0.00034253
	51.8000	1	2		1.92199507	0.00033917
	51.9000	1	2		1.92100770	0.00031117
	52.0000	1	2		1.92000230	0.00038941
	52.1000	1	2		1.91889527	0.00037805
	52.2000	1	2		1.91802264	0.00037061
	52.3000	1	2		1.91701827	0.00043394
	52.4000	1	2		1.91600569	0.00040743
	52.5000	1	2		1.91501546	0.00031631
	52.6000	1	2		1.91400801	0.00039458
	52.7000	1	2		1.91300814	0.00037709
	52.8000	1	2		1.91200950	0.00026844
	52.9000	1	2		1.91101414	0.00034126
	53.0000	1	2		1.91000485	0.00041374
	53.1000	1	2		1.90901113	0.00046657
	53.2000	1	2		1.90800265	0.00035502
	53.3000	1	2		1.90701426	0.00045940
	53.4000	1	2		1.90601050	0.00040295
	53.5000	1	2		1.90501637	0.00032186
	53.6000	1	2		1.90401588	0.00035225
	53.7000	1	2		1.90301909	0.00027818
	53.8000	1	2		1.90200672	0.00033835
	53.9000	1	2		1.90101177	0.00034861
	54.0000	1	2		1.89999982	0.00045726
	54.1000	1	2		1.89900528	0.00043705
	54.2000	1	2		1.89800459	0.00040135
	54.3000	1	2		1.89701251	0.00031941
	54.4000	1	2		1.89600280	0.00035869
	54.5000	1	2		1.89501236	0.00034820
	54.6000	1	2		1.89400778	0.00035462
	54.7000	1	2		1.89302000	0.00030143
	54.8000	1	2		1.89201153	0.00041201
	54.9000	1	2		1.89101760	0.00040385
	55.0000	1	2		1.89000216	0.00032146
	55.1000	1	2		1.88901500	0.00038864
	55.2000	1	2		1.88800202	0.00031817
	55.3000	1	2		1.88701997	0.00036480
	55.4000	1	2		1.88600453	0.00029470
	55.5000	1	2		1.88500713	0.00030545
	55.6000	1	2		1.88400685	0.00033707
	55.7000	1	2		1.88300862	0.00032081
	55.8000	1	2		1.88200260	0.00033358
	55.9000	1	2		1.88100786	0.00032150
	56.0000	1	2		1.88000410	0.00026789
	56.1000	1	2		1.87901304	0.00025253
	56.2000	1	2		1.87800436	0.00022187
	56.3000	1	2		1.87701802	0.00027074
	56.4000	1	2		1.87600565	0.00027809
	56.5000	1	2		1.87501664	0.00021100
	56.6000	1	2		1.87400448	0.00025431
	56.7000	1	2		1.87301773	0.00025500
	56.8000	1	2		1.87200474	0.00023306
	56.9000	1	2		1.87100897	0.00018018
	57.0000	1	2		1.87000398	0.00015899
	57.1000	1	2		1.86901211	0.00016635
	57.2000	1	2		1.86800527	0.00018179
	57.3000	1	2		1.86701299	0.00020728
	57.4000	1	2		1.86600226	0.00028594
	57.5000	1	2		1.86501100	0.00018733
	57.6000	1	2		1.86400375	0.00020015
	57.7000	1	2		1.86301515	0.00009251
	57.8000	1	2		1.86201057	0.00003905
	57.9000	1	2		1.86101296	0.00006816
	58.0000	1	2		1.86000653	0.00013583
	58.1000	1	2		1.85901015	0.00009733
	58.2000	1	2		1.85800659	0.00015790
	58.3000	1	2		1.85701799	0.00006816
	58.4000	1	2		1.85600645	0.00011865
	58.5000	1	2		1.85501560	0.00000671
	58.6000	1	2		1.85400958	-0.00007899
	58.7000	1	2		1.85301770	-0.00003551
	58.8000	1	2		1.85200718	0.00003681
	58.9000	1	2		1.85101879	-0.00000821
	59.0000	1	2		1.85001154	0.00006814
	59.1000	1	2		1.84901864	-0.00000400
	59.2000	1	2		1.84800935	0.00002381
	59.3000	1	2		1.84701809	-0.00005936
	59.4000	1	2		1.84600879	-0.00012702
	59.5000	1	2		1.84502163	-0.00019841
	59.6000	1	2		1.84400844	-0.00013246
	59.7000	1	2		1.84301206	-0.00017304
	59.8000	1	2		1.84200645	-0.00018178
	59.9000	1	2		1.84101663	-0.00025080
	60.0000	1	2		1.84000754	-0.00011951
	60.1000	1	2		1.83901013	-0.00035898
	60.2000	1	2		1.83800760	-0.00034495
	60.3000	1	2		1.83701695	-0.00043333
	60.4000	1	2		1.83600704	-0.00034864
	60.5000	1	2		1.83501742	-0.00048084
	60.6000	1	2		1.83400792	-0.00039574
	60.7000	1	2		1.83301481	-0.00038608
	60.8000	1	2		1.83200614	-0.00042643
	60.9000	1	2		1.83101610	-0.00047137
	61.0000	1	2		1.83000578	-0.00058444
	61.1000	1	2		1.82902108	-0.00056583
	61.2000	1	2		1.82801158	-0.00064252
	61.3000	1	2		1.82701089	-0.00058405
	61.4000	1	2		1.82600488	-0.00068514
	61.5000	1	2		1.82502038	-0.00066565
	61.6000	1	2		1.82401211	-0.00080877
	61.7000	1	2		1.82302003	-0.00075462
	61.8000	1	2		1.82200910	-0.00086244
	61.9000	1	2		1.82101886	-0.00094101
	62.0000	1	2		1.82001837	-0.00088668
	62.1000	1	2		1.81902158	-0.00095311
	62.2000	1	2		1.81801434	-0.00102459
	62.3000	1	2		1.81701959	-0.00098046
	62.4000	1	2		1.81600927	-0.00107981
	62.5000	1	2		1.81502518	-0.00109971
	62.6000	1	2		1.81400913	-0.00121666
	62.7000	1	2		1.81301705	-0.00119413
	62.8000	1	2		1.81200304	-0.00138578
	62.9000	1	2		1.81102161	-0.00144975
	63.0000	1	2		1.81000351	-0.00146661
	63.1000	1	2		1.80902270	-0.00157028
	63.2000	1	2		1.80800500	-0.00152842
	63.3000	1	2		1.80701599	-0.00156825
	63.4000	1	2		1.80601121	-0.00159219
	63.5000	1	2		1.80502240	-0.00180398
	63.6000	1	2		1.80401987	-0.00174710
	63.7000	1	2		1.80301550	-0.00203373
	63.8000	1	2		1.80201645	-0.00205903
	63.9000	1	2		1.80101904	-0.00195736
	64.0000	1	2		1.80000975	-0.00211868
	64.1000	1	2		1.79902852	-0.00237475
	64.2000	1	2		1.79801554	-0.00232437
	64.3000	1	2		1.79701383	-0.00232167
	64.4000	1	2		1.79601314	-0.00263500
	64.5000	1	2		1.79502188	-0.00261327
	64.6000	1	2		1.79400685	-0.00268813
	64.7000	1	2		1.79301006	-0.00286061
	64.8000	1	2		1.79200466	-0.00288944
	64.9000	1	2		1.79101585	-0.00294423
	65.0000	1	2		1.79000410	-0.00305354
	65.1000	1	2		1.78901755	-0.00325626
	65.2000	1	2		1.78801768	-0.00337920
	65.3000	1	2		1.78703257	-0.00349373
	65.4000	1	2		1.78600258	-0.00365084
	65.5000	1	2		1.78501829	-0.00365869
	65.6000	1	2		1.78401616	-0.00387385
	65.7000	1	2		1.78302244	-0.00397224
	65.8000	1	2		1.78201376	-0.00412425
	65.9000	1	2		1.78102312	-0.00421020
	66.0000	1	2		1.78000932	-0.00439359
	66.1000	1	2		1.77901150	-0.00452267
	66.2000	1	2		1.77801019	-0.00470690
	66.3000	1	2		1.77702487	-0.00478352
	66.4000	1	2		1.77601456	-0.00502002
	66.5000	1	2		1.77501653	-0.00508394
	66.6000	1	2		1.77401544	-0.00524694
	66.7000	1	2		1.77302745	-0.00540592
	66.8000	1	2		1.77201652	-0.00556146
	66.9000	1	2		1.77102280	-0.00573050
	67.0000	1	2		1.77002191	-0.00587242
	67.1000	1	2		1.76902655	-0.00603516
	67.2000	1	2		1.76802033	-0.00611872
	67.3000	1	2		1.76702230	-0.00628192
	67.4000	1	2		1.76601526	-0.00645448
	67.5000	1	2		1.76502994	-0.00657792
	67.6000	1	2		1.76401717	-0.00678380
	67.7000	1	2		1.76302263	-0.00714838
	67.8000	1	2		1.76201497	-0.00719109
	67.9000	1	2		1.76101797	-0.00733973
	68.0000	1	2		1.76001216	-0.00743369
	68.1000	1	2		1.75902315	-0.00776609
	68.2000	1	2		1.75801591	-0.00773460
	68.3000	1	2		1.75702403	-0.00799062
	68.4000	1	2		1.75602253	-0.00816701
	68.5000	1	2		1.75502204	-0.00843953
	68.6000	1	2		1.75401623	-0.00855661
	68.7000	1	2		1.75302395	-0.00875563
	68.8000	1	2		1.75202654	-0.00899606
	68.9000	1	2		1.75103056	-0.00903021
	69.0000	1	2		1.75001656	-0.00921003
	69.1000	1	2		1.74902693	-0.00942003
	69.2000	1	2		1.74801846	-0.00958633
	69.3000	1	2		1.74702638	-0.00981936
	69.4000	1	2		1.74602077	-0.00996109
	69.5000	1	2		1.74502295	-0.01019840
	69.6000	1	2		1.74401919	-0.01042829
	69.7000	1	2		1.74303162	-0.01055290
	69.8000	1	2		1.74201679	-0.01070404
	69.9000	1	2		1.74102574	-0.01087253
	70.0000	1	2		1.74001747	-0.01104773
	70.1000	1	2		1.73903235	-0.01127968
	70.2000	1	2		1.73802019	-0.01151622
	70.3000	1	2		1.73702831	-0.01168810
	70.4000	1	2		1.73602640	-0.01194487
	70.5000	1	2		1.73502919	-0.01207189
	70.6000	1	2		1.73402010	-0.01213260
	70.7000	1	2		1.73302864	-0.01237268
	70.8000	1	2		1.73201709	-0.01252135
	70.9000	1	2		1.73102808	-0.01282876
	71.0000	1	2		1.73001735	-0.01300013
	71.1000	1	2		1.72902158	-0.01323828
	71.2000	1	2		1.72801496	-0.01348729
	71.3000	1	2		1.72702656	-0.01365747
	71.4000	1	2		1.72602055	-0.01374310
	71.5000	1	2		1.72502703	-0.01400644
	71.6000	1	2		1.72402675	-0.01416428
	71.7000	1	2		1.72302811	-0.01438731
	71.8000	1	2		1.72202456	-0.01460493
	71.9000	1	2		1.72103248	-0.01491238
	72.0000	1	2		1.72002421	-0.01493896
	72.1000	1	2		1.71903254	-0.01517611
	72.2000	1	2		1.71802365	-0.01540413
	72.3000	1	2		1.71702891	-0.01565585
	72.4000	1	2		1.71601449	-0.01571313
	72.5000	1	2		1.71503378	-0.01590240
	72.6000	1	2		1.71402223	-0.01619607
	72.7000	1	2		1.71303364	-0.01641966
	72.8000	1	2		1.71201850	-0.01674209
	72.9000	1	2		1.71102908	-0.01689767
	73.0000	1	2		1.71001825	-0.01706196
	73.1000	1	2		1.70903027	-0.01710607
	73.2000	1	2		1.70802190	-0.01741965
	73.3000	1	2		1.70702715	-0.01764526
	73.4000	1	2		1.70601735	-0.01778936
	73.5000	1	2		1.70502342	-0.01798778
	73.6000	1	2		1.70402591	-0.01834256
	73.7000	1	2		1.70303475	-0.01852637
	73.8000	1	2		1.70202177	-0.01872785
	73.9000	1	2		1.70104188	-0.01891322
	74.0000	1	2		1.70002992	-0.01913960
	74.1000	1	2		1.69902452	-0.01931321
	74.2000	1	2		1.69802537	-0.01949783
	74.3000	1	2		1.69703421	-0.01977086
	74.4000	1	2		1.69602287	-0.01992908
	74.5000	1	2		1.69503560	-0.02020061
	74.6000	1	2		1.69401689	-0.02031262
	74.7000	1	2		1.69302962	-0.02057797
	74.8000	1	2		1.69202524	-0.02068640
	74.9000	1	2		1.69103162	-0.02097308
	75.0000	1	2		1.69002940	-0.02113884
	75.1000	1	2		1.68903844	-0.02141731
	75.2000	1	2		1.68802731	-0.02166436
	75.3000	1	2		1.68703574	-0.02185442
	75.4000	1	2		1.68603065	-0.02203888
	75.5000	1	2		1.68503508	-0.02230904
	75.6000	1	2		1.68403480	-0.02241659
	75.7000	1	2		1.68303094	-0.02271323
	75.8000	1	2		1.68202574	-0.02275899
	75.9000	1	2		1.68103827	-0.02313549
	76.0000	1	2		1.68002334	-0.02330191
	76.1000	1	2		1.67903198	-0.02349461
	76.2000	1	2		1.67802894	-0.02369041
	76.3000	1	2		1.67703163	-0.02402693
	76.4000	1	2		1.67602654	-0.02411934
	76.5000	1	2		1.67503169	-0.02427576
	76.6000	1	2		1.67403110	-0.02454581
	76.7000	1	2		1.67303462	-0.02481518
	76.8000	1	2		1.67202502	-0.02497801
	76.9000	1	2		1.67103048	-0.02520170
	77.0000	1	2		1.67002149	-0.02555028
	77.1000	1	2		1.66903248	-0.02564050
	77.2000	1	2		1.66802708	-0.02589995
	77.3000	1	2		1.66704299	-0.02609708
	77.4000	1	2		1.66603298	-0.02636429
	77.5000	1	2		1.66504438	-0.02648758
	77.6000	1	2		1.66403201	-0.02681206
	77.7000	1	2		1.66303307	-0.02702828
	77.8000	1	2		1.66202716	-0.02721872
	77.9000	1	2		1.66104624	-0.02744525
	78.0000	1	2		1.66003603	-0.02771765
	78.1000	1	2		1.65904732	-0.02795067
	78.2000	1	2		1.65803977	-0.02807607
	78.3000	1	2		1.65704390	-0.02848277
	78.4000	1	2		1.65604188	-0.02874233
	78.5000	1	2		1.65505656	-0.02891042
	78.6000	1	2		1.65403579	-0.02911576
	78.7000	1	2		1.65305037	-0.02939308
	78.8000	1	2		1.65204313	-0.02959906
	78.9000	1	2		1.65104930	-0.02986234
	79.0000	1	2		1.65004349	-0.02998757
	79.1000	1	2		1.64904875	-0.03024459
	79.2000	1	2		1.64804089	-0.03047653
	79.3000	1	2		1.64704584	-0.03076233
	79.4000	1	2		1.64603839	-0.03096578
	79.5000	1	2		1.64504794	-0.03154839
	79.6000	1	2		1.64403886	-0.03178535
	79.7000	1	2		1.64305149	-0.03173429
	79.8000	1	2		1.64204670	-0.03175809
	79.9000	1	2		1.64105257	-0.03207803
	80.0000	1	2		1.64004164	-0.03250990
	80.1000	1	2		1.63905611	-0.03286368
	80.2000	1	2		1.63804539	-0.03289842
	80.3000	1	2		1.63705443	-0.03339144
	80.4000	1	2		1.63604360	-0.03350643
	80.5000	1	2		1.63504845	-0.03384024
	80.6000	1	2		1.63404305	-0.03380037
	80.7000	1	2		1.63304820	-0.03423727
	80.8000	1	2		1.63204331	-0.03440018
	80.9000	1	2		1.63104979	-0.03467839
	81.0000	1	2		1.63004849	-0.03509056
	81.1000	1	2		1.62904996	-0.03516614
	81.2000	1	2		1.62804978	-0.03543490
	81.3000	1	2		1.62698722	-0.03566418
	81.4000	1	2		1.62604298	-0.03584314
	81.5000	1	2		1.62505540	-0.03618118
	81.6000	1	2		1.62404508	-0.03663892
	81.7000	1	2		1.62305044	-0.03673389
	81.8000	1	2		1.62204607	-0.03712966
	81.9000	1	2		1.62105613	-0.03726928
	82.0000	1	2		1.62005217	-0.03757610
	82.1000	1	2		1.61905855	-0.03784060
	82.2000	1	2		1.61805335	-0.03810778
	82.3000	1	2		1.61705584	-0.03827711
	82.4000	1	2		1.61605055	-0.03847293
	82.5000	1	2		1.61505467	-0.03877683
	82.6000	1	2		1.61404630	-0.03911510
	82.7000	1	2		1.61305227	-0.03934778
	82.8000	1	2		1.61204114	-0.03957765
	82.9000	1	2		1.61105172	-0.03990972
	83.0000	1	2		1.61004181	-0.04010112
	83.1000	1	2		1.60905311	-0.04041118
	83.2000	1	2		1.60804587	-0.04061257
	83.3000	1	2		1.60705491	-0.04100004
	83.4000	1	2		1.60604490	-0.04120791
	83.5000	1	2		1.60505815	-0.04150662
	83.6000	1	2		1.60404486	-0.04181535
	83.7000	1	2		1.60304980	-0.04213952
	83.8000	1	2		1.60204717	-0.04230982
	83.9000	1	2		1.60105335	-0.04264354
	84.0000	1	2		1.60004580	-0.04283727
	84.1000	1	2		1.59905238	-0.04314593
	84.2000	1	2		1.59804637	-0.04341098
	84.3000	1	2		1.59705633	-0.04373874
	84.4000	1	2		1.59604950	-0.04396574
	84.5000	1	2		1.59505598	-0.04429235
	84.6000	1	2		1.59405120	-0.04454852
	84.7000	1	2		1.59305655	-0.04487308
	84.8000	1	2		1.59205095	-0.04505916
	84.9000	1	2		1.59105057	-0.04536610
	85.0000	1	2		1.59004589	-0.04573153
	85.1000	1	2		1.58905176	-0.04598188
	85.2000	1	2		1.58804574	-0.04629169
	85.3000	1	2		1.58705458	-0.04661820
	85.4000	1	2		1.58605410	-0.04693469
	85.5000	1	2		1.58506294	-0.04712384
	85.6000	1	2		1.58405969	-0.04748077
	85.7000	1	2		1.58306351	-0.04767922
	85.8000	1	2		1.58205432	-0.04804460
	85.9000	1	2		1.58106326	-0.04835263
	86.0000	1	2		1.58005161	-0.04868852
	86.1000	1	2		1.57905554	-0.04893161
	86.2000	1	2		1.57805239	-0.04924347
	86.3000	1	2		1.57705887	-0.04949571
	86.4000	1	2		1.57605286	-0.04975909
	86.5000	1	2		1.57505873	-0.05010411
	86.6000	1	2		1.57404687	-0.05038506
	86.7000	1	2		1.57305950	-0.05070640
	86.8000	1	2		1.57205656	-0.05101558
	86.9000	1	2		1.57106294	-0.05146894
	87.0000	1	2		1.57005375	-0.05176031
	87.1000	1	2		1.56906352	-0.05202653
	87.2000	1	2		1.56805637	-0.05230000
	87.3000	1	2		1.56706552	-0.05269351
	87.4000	1	2		1.56605869	-0.05299333
	87.5000	1	2		1.56506671	-0.05323576
	87.6000	1	2		1.56405844	-0.05360041
	87.7000	1	2		1.56305734	-0.05399076
	87.8000	1	2		1.56205747	-0.05422062
	87.9000	1	2		1.56106529	-0.05449178
	88.0000	1	2		1.56005784	-0.05494274
	88.1000	1	2		1.55906105	-0.05516713
	88.2000	1	2		1.55805534	-0.05545232
	88.3000	1	2		1.55706653	-0.05580449
	88.4000	1	2		1.55605847	-0.05618539
	88.5000	1	2		1.55506301	-0.05643448
	88.6000	1	2		1.55406048	-0.05684359
	88.7000	1	2		1.55306870	-0.05722645
	88.8000	1	2		1.55205890	-0.05749074
	88.9000	1	2		1.55106200	-0.05772494
	89.0000	1	2		1.55005691	-0.05812722
	89.1000	1	2		1.54905581	-0.05833154
	89.2000	1	2		1.54804857	-0.05863055
	89.3000	1	2		1.54706284	-0.05902626
	89.4000	1	2		1.54604975	-0.05936672
	89.5000	1	2		1.54506423	-0.05972552
	89.6000	1	2		1.54405534	-0.06005087
	89.7000	1	2		1.54307115	-0.06038770
	89.8000	1	2		1.54206616	-0.06070988
	89.9000	1	2		1.54106650	-0.06110013
	90.0000	1	2		1.54006714	-0.06138009
	90.1000	1	2		1.53906615	-0.06176843
	90.2000	1	2		1.53805716	-0.06213557
	90.3000	1	2		1.53706764	-0.06241801
	90.4000	1	2		1.53607085	-0.06290156
	90.5000	1	2		1.53507006	-0.06317277
	90.6000	1	2		1.53405902	-0.06347956
	90.7000	1	2		1.53307380	-0.06384032
	90.8000	1	2		1.53206697	-0.06434026
	90.9000	1	2		1.53106966	-0.06460064
	91.0000	1	2		1.53006160	-0.06494075
	91.1000	1	2		1.52906347	-0.06539635
	91.2000	1	2		1.52806985	-0.06566503
	91.3000	1	2		1.52706947	-0.06605372
	91.4000	1	2		1.52606192	-0.06632909
	91.5000	1	2		1.52507465	-0.06660234
	91.6000	1	2		1.52406762	-0.06702538
	91.7000	1	2		1.52308096	-0.06742681
	91.8000	1	2		1.52205979	-0.06783088
	91.9000	1	2		1.52107774	-0.06825434
	92.0000	1	2		1.52007204	-0.06856795
	92.1000	1	2		1.51907412	-0.06893288
	92.2000	1	2		1.51806226	-0.06934088
	92.3000	1	2		1.51707438	-0.06969944
	92.4000	1	2		1.51606539	-0.07009000
	92.5000	1	2		1.51507096	-0.07050013
	92.6000	1	2		1.51406914	-0.07085296
	92.7000	1	2		1.51307153	-0.07138182
	92.8000	1	2		1.51207473	-0.07163010
	92.9000	1	2		1.51107015	-0.07200189
	93.0000	1	2		1.51006485	-0.07233106
	93.1000	1	2		1.50907748	-0.07272781
	93.2000	1	2		1.50806153	-0.07310953
	93.3000	1	2		1.50707427	-0.07335958
	93.4000	1	2		1.50606364	-0.07392885
	93.5000	1	2		1.50506685	-0.07420697
	93.6000	1	2		1.50406001	-0.07463869
	93.7000	1	2		1.50307172	-0.07510377
	93.8000	1	2		1.50205700	-0.07548984
	93.9000	1	2		1.50106768	-0.07573844
	93.9990	1	2		1.50007857	-0.07626382
	94.0000	1	2		1.50006822	-0.07623105
	94.0010	1	2		1.50005808	-0.07617181
