# Supplementary material for: Hyaluronic Acid Enhances the Mechanical Properties of Tissue-Engineered Cartilage Constructs
Source: PLoS One. 2014 Dec 1;9(12):e113216. doi: 10.1371/journal.pone.0113216 (PMC4249877; doi:10.1371/journal.pone.0113216)
Supplement: Dataset S1 — Raw data from hydrogel constructs. Data on wet weight, dry weight, compressive modulus, DNA content, and GAG content are provided in a spreadsheet for all analysed hydrogel constructs. Additionally, raw data from mechanical compression tests (time, displacement, and load) are provided. (ZIP) [file pone.0113216.s004.zip › Data/Mechanical testing/Microtester/Day 1/G5 CF M1 ramp.csv]

G5 CF M1 15Dec2013
Notes	Time	Sequence	Block	Cycle	5800:Extension mm	5800:500N_Load_Cell N
Test Started : 12/15/2013 1:40:56 PM	4.0020	1	2		2.50418045	0.00208665
	4.0290	1	2		2.49924401	0.00271479
	4.1000	1	2		2.49799910	0.00194733
	4.2000	1	2		2.49770323	0.00196337
	4.3000	1	2		2.49685949	0.00202608
	4.4000	1	2		2.49592171	0.00201533
	4.5000	1	2		2.49492778	0.00189876
	4.6000	1	2		2.49394615	0.00187740
	4.7000	1	2		2.49294280	0.00184427
	4.8000	1	2		2.49194108	0.00189089
	4.9000	1	2		2.49094613	0.00192260
	5.0000	1	2		2.48994934	0.00217339
	5.1000	1	2		2.48894292	0.00185270
	5.2000	1	2		2.48794653	0.00199851
	5.3000	1	2		2.48693478	0.00204616
	5.4000	1	2		2.48594270	0.00187463
	5.5000	1	2		2.48493668	0.00193910
	5.6000	1	2		2.48395341	0.00201602
	5.7000	1	2		2.48293838	0.00192101
	5.8000	1	2		2.48194732	0.00184401
	5.9000	1	2		2.48094356	0.00198314
	6.0000	1	2		2.47994513	0.00196661
	6.1000	1	2		2.47892948	0.00182841
	6.2000	1	2		2.47794355	0.00190982
	6.3000	1	2		2.47693958	0.00214346
	6.4000	1	2		2.47595344	0.00184153
	6.5000	1	2		2.47494763	0.00173818
	6.6000	1	2		2.47395084	0.00198814
	6.7000	1	2		2.47294954	0.00201446
	6.8000	1	2		2.47195110	0.00164199
	6.9000	1	2		2.47094324	0.00195829
	7.0000	1	2		2.46995075	0.00186637
	7.1000	1	2		2.46893675	0.00182622
	7.2000	1	2		2.46793954	0.00184549
	7.3000	1	2		2.46692533	0.00198062
	7.4000	1	2		2.46594739	0.00192369
	7.5000	1	2		2.46494649	0.00181432
	7.6000	1	2		2.46394929	0.00192674
	7.7000	1	2		2.46294041	0.00190480
	7.8000	1	2		2.46193870	0.00181625
	7.9000	1	2		2.46094559	0.00184902
	8.0000	1	2		2.45995084	0.00187860
	8.1000	1	2		2.45893786	0.00181694
	8.2000	1	2		2.45794476	0.00189035
	8.3000	1	2		2.45693300	0.00186515
	8.4000	1	2		2.45595076	0.00183548
	8.5000	1	2		2.45493860	0.00181711
	8.6000	1	2		2.45394836	0.00177725
	8.7000	1	2		2.45294869	0.00178627
	8.8000	1	2		2.45194248	0.00180861
	8.9000	1	2		2.45094240	0.00177103
	9.0000	1	2		2.44994704	0.00178236
	9.1000	1	2		2.44894513	0.00180216
	9.2000	1	2		2.44794956	0.00186509
	9.3000	1	2		2.44694006	0.00186493
	9.4000	1	2		2.44595372	0.00187446
	9.5000	1	2		2.44494340	0.00170914
	9.6000	1	2		2.44394927	0.00184348
	9.7000	1	2		2.44295084	0.00169723
	9.8000	1	2		2.44195015	0.00172919
	9.9000	1	2		2.44095028	0.00188182
	10.0000	1	2		2.43995185	0.00189032
	10.1000	1	2		2.43895034	0.00189970
	10.2000	1	2		2.43794945	0.00183525
	10.3000	1	2		2.43694364	0.00186989
	10.4000	1	2		2.43595012	0.00185397
	10.5000	1	2		2.43495128	0.00178377
	10.6000	1	2		2.43394711	0.00184385
	10.7000	1	2		2.43295482	0.00172937
	10.8000	1	2		2.43195495	0.00186049
	10.9000	1	2		2.43094853	0.00185794
	11.0000	1	2		2.42995788	0.00177005
	11.1000	1	2		2.42895227	0.00174501
	11.2000	1	2		2.42795159	0.00180886
	11.3000	1	2		2.42693799	0.00173439
	11.4000	1	2		2.42594386	0.00175368
	11.5000	1	2		2.42495260	0.00180826
	11.6000	1	2		2.42394331	0.00179046
	11.7000	1	2		2.42294487	0.00181970
	11.8000	1	2		2.42194746	0.00184534
	11.9000	1	2		2.42095210	0.00174103
	12.0000	1	2		2.41995408	0.00180915
	12.1000	1	2		2.41894683	0.00185933
	12.2000	1	2		2.41795168	0.00182575
	12.3000	1	2		2.41694587	0.00182302
	12.4000	1	2		2.41593412	0.00177069
	12.5000	1	2		2.41494921	0.00181850
	12.6000	1	2		2.41395036	0.00184528
	12.7000	1	2		2.41294681	0.00178587
	12.8000	1	2		2.41195841	0.00178037
	12.9000	1	2		2.41094441	0.00173693
	13.0000	1	2		2.40994618	0.00166876
	13.1000	1	2		2.40895082	0.00171627
	13.2000	1	2		2.40794870	0.00176927
	13.3000	1	2		2.40695006	0.00177270
	13.4000	1	2		2.40595142	0.00174907
	13.5000	1	2		2.40495094	0.00177532
	13.6000	1	2		2.40395476	0.00176375
	13.7000	1	2		2.40293788	0.00177093
	13.8000	1	2		2.40194642	0.00185669
	13.9000	1	2		2.40093938	0.00185689
	14.0000	1	2		2.39995221	0.00169293
	14.1000	1	2		2.39895132	0.00174258
	14.2000	1	2		2.39795760	0.00183098
	14.3000	1	2		2.39694851	0.00177749
	14.4000	1	2		2.39594946	0.00176292
	14.5000	1	2		2.39495123	0.00172533
	14.6000	1	2		2.39394522	0.00173630
	14.7000	1	2		2.39294433	0.00171879
	14.8000	1	2		2.39194425	0.00170784
	14.9000	1	2		2.39094316	0.00169684
	15.0000	1	2		2.38995128	0.00170348
	15.1000	1	2		2.38895653	0.00163523
	15.2000	1	2		2.38795523	0.00159114
	15.3000	1	2		2.38694450	0.00169763
	15.4000	1	2		2.38595345	0.00167171
	15.5000	1	2		2.38495092	0.00166654
	15.6000	1	2		2.38396416	0.00165584
	15.7000	1	2		2.38295036	0.00168433
	15.8000	1	2		2.38196033	0.00163513
	15.9000	1	2		2.38095964	0.00163112
	16.0000	1	2		2.37995793	0.00166647
	16.1000	1	2		2.37894433	0.00172637
	16.2000	1	2		2.37795061	0.00160130
	16.3000	1	2		2.37695197	0.00169319
	16.4000	1	2		2.37595518	0.00170804
	16.5000	1	2		2.37494138	0.00158082
	16.6000	1	2		2.37395298	0.00155276
	16.7000	1	2		2.37295250	0.00162649
	16.8000	1	2		2.37195878	0.00157111
	16.9000	1	2		2.37094908	0.00156431
	17.0000	1	2		2.36995884	0.00161068
	17.1000	1	2		2.36895569	0.00164710
	17.2000	1	2		2.36796361	0.00153441
	17.3000	1	2		2.36695083	0.00155049
	17.4000	1	2		2.36596305	0.00174907
	17.5000	1	2		2.36495725	0.00164053
	17.6000	1	2		2.36396250	0.00158017
	17.7000	1	2		2.36295013	0.00162576
	17.8000	1	2		2.36195969	0.00161269
	17.9000	1	2		2.36095798	0.00154540
	18.0000	1	2		2.35995934	0.00151386
	18.1000	1	2		2.35895435	0.00148783
	18.2000	1	2		2.35795100	0.00153571
	18.3000	1	2		2.35695605	0.00144628
	18.4000	1	2		2.35596274	0.00164268
	18.5000	1	2		2.35495816	0.00143844
	18.6000	1	2		2.35396341	0.00156463
	18.7000	1	2		2.35295576	0.00151393
	18.8000	1	2		2.35196695	0.00149022
	18.9000	1	2		2.35096012	0.00150644
	19.0000	1	2		2.34996722	0.00149911
	19.1000	1	2		2.34895813	0.00151523
	19.2000	1	2		2.34795765	0.00147257
	19.3000	1	2		2.34696536	0.00142280
	19.4000	1	2		2.34596303	0.00148120
	19.5000	1	2		2.34496050	0.00143596
	19.6000	1	2		2.34395961	0.00149295
	19.7000	1	2		2.34295626	0.00146114
	19.8000	1	2		2.34195926	0.00149394
	19.9000	1	2		2.34096123	0.00148414
	20.0000	1	2		2.33995932	0.00143029
	20.1000	1	2		2.33895740	0.00153886
	20.2000	1	2		2.33795712	0.00138534
	20.3000	1	2		2.33695930	0.00142164
	20.4000	1	2		2.33596579	0.00143002
	20.5000	1	2		2.33495731	0.00143388
	20.6000	1	2		2.33396523	0.00138082
	20.7000	1	2		2.33295369	0.00145597
	20.8000	1	2		2.33195505	0.00136881
	20.9000	1	2		2.33096071	0.00135951
	21.0000	1	2		2.32995798	0.00134902
	21.1000	1	2		2.32895913	0.00137351
	21.2000	1	2		2.32796377	0.00136642
	21.3000	1	2		2.32695673	0.00131597
	21.4000	1	2		2.32595645	0.00142944
	21.5000	1	2		2.32495659	0.00145469
	21.6000	1	2		2.32395549	0.00128719
	21.7000	1	2		2.32295234	0.00137195
	21.8000	1	2		2.32196108	0.00133800
	21.9000	1	2		2.32095753	0.00127375
	22.0000	1	2		2.31996319	0.00130482
	22.1000	1	2		2.31895758	0.00135385
	22.2000	1	2		2.31796099	0.00131584
	22.3000	1	2		2.31696686	0.00130839
	22.4000	1	2		2.31596167	0.00133977
	22.5000	1	2		2.31495524	0.00135361
	22.6000	1	2		2.31396583	0.00125301
	22.7000	1	2		2.31295428	0.00126392
	22.8000	1	2		2.31195666	0.00133573
	22.9000	1	2		2.31095721	0.00126618
	23.0000	1	2		2.30995857	0.00128947
	23.1000	1	2		2.30895706	0.00118362
	23.2000	1	2		2.30795904	0.00125599
	23.3000	1	2		2.30694872	0.00114243
	23.4000	1	2		2.30595807	0.00125255
	23.5000	1	2		2.30496066	0.00122449
	23.6000	1	2		2.30395916	0.00112437
	23.7000	1	2		2.30295314	0.00121633
	23.8000	1	2		2.30195962	0.00117433
	23.9000	1	2		2.30095668	0.00111457
	24.0000	1	2		2.29995866	0.00102628
	24.1000	1	2		2.29896289	0.00116713
	24.2000	1	2		2.29795606	0.00096925
	24.3000	1	2		2.29696828	0.00117129
	24.4000	1	2		2.29596411	0.00114909
	24.5000	1	2		2.29495891	0.00101851
	24.6000	1	2		2.29396457	0.00101170
	24.7000	1	2		2.29295795	0.00114374
	24.8000	1	2		2.29195808	0.00102352
	24.9000	1	2		2.29095514	0.00105866
	25.0000	1	2		2.28996920	0.00091006
	25.1000	1	2		2.28895868	0.00094669
	25.2000	1	2		2.28795963	0.00103546
	25.3000	1	2		2.28694972	0.00094698
	25.4000	1	2		2.28595826	0.00092444
	25.5000	1	2		2.28495511	0.00100717
	25.6000	1	2		2.28395995	0.00094282
	25.7000	1	2		2.28295558	0.00092813
	25.8000	1	2		2.28196780	0.00098413
	25.9000	1	2		2.28096117	0.00094379
	26.0000	1	2		2.27996417	0.00095328
	26.1000	1	2		2.27896143	0.00085432
	26.2000	1	2		2.27796628	0.00087303
	26.3000	1	2		2.27696211	0.00079084
	26.4000	1	2		2.27596511	0.00081448
	26.5000	1	2		2.27495315	0.00088542
	26.6000	1	2		2.27396599	0.00079572
	26.7000	1	2		2.27295690	0.00082703
	26.8000	1	2		2.27195683	0.00072431
	26.9000	1	2		2.27095286	0.00075145
	27.0000	1	2		2.26996590	0.00071749
	27.1000	1	2		2.26896316	0.00075887
	27.2000	1	2		2.26797211	0.00066899
	27.3000	1	2		2.26696609	0.00063917
	27.4000	1	2		2.26597442	0.00057457
	27.5000	1	2		2.26496800	0.00051467
	27.6000	1	2		2.26397038	0.00065373
	27.7000	1	2		2.26296191	0.00062504
	27.8000	1	2		2.26197290	0.00056688
	27.9000	1	2		2.26095705	0.00049331
	28.0000	1	2		2.25995821	0.00061357
	28.1000	1	2		2.25895178	0.00047678
	28.2000	1	2		2.25797138	0.00050723
	28.3000	1	2		2.25695983	0.00047887
	28.4000	1	2		2.25596201	0.00049062
	28.5000	1	2		2.25495805	0.00046680
	28.6000	1	2		2.25396658	0.00055026
	28.7000	1	2		2.25295770	0.00056515
	28.8000	1	2		2.25197135	0.00043395
	28.9000	1	2		2.25095755	0.00041592
	29.0000	1	2		2.24996957	0.00035134
	29.1000	1	2		2.24896622	0.00033658
	29.2000	1	2		2.24796901	0.00032736
	29.3000	1	2		2.24696197	0.00024676
	29.4000	1	2		2.24596907	0.00039331
	29.5000	1	2		2.24496101	0.00018633
	29.6000	1	2		2.24396708	0.00011930
	29.7000	1	2		2.24295676	0.00018648
	29.8000	1	2		2.24196058	0.00033792
	29.9000	1	2		2.24096461	0.00019665
	30.0000	1	2		2.23997109	0.00005308
	30.1000	1	2		2.23896344	0.00019965
	30.2000	1	2		2.23796296	0.00014493
	30.3000	1	2		2.23697026	0.00013973
	30.4000	1	2		2.23597162	0.00010920
	30.5000	1	2		2.23496581	0.00012231
	30.6000	1	2		2.23396615	0.00006845
	30.7000	1	2		2.23296669	-0.00006682
	30.8000	1	2		2.23198075	-0.00001770
	30.9000	1	2		2.23097433	-0.00010441
	31.0000	1	2		2.22997610	-0.00006848
	31.1000	1	2		2.22897173	-0.00002661
	31.2000	1	2		2.22796223	-0.00014726
	31.3000	1	2		2.22695642	-0.00005939
	31.4000	1	2		2.22596680	-0.00016672
	31.5000	1	2		2.22496713	-0.00016676
	31.6000	1	2		2.22397587	-0.00028844
	31.7000	1	2		2.22296309	-0.00031848
	31.8000	1	2		2.22197654	-0.00024514
	31.9000	1	2		2.22097504	-0.00035217
	32.0000	1	2		2.21997373	-0.00035156
	32.1000	1	2		2.21897284	-0.00038884
	32.2000	1	2		2.21797523	-0.00048374
	32.3000	1	2		2.21697188	-0.00046039
	32.4000	1	2		2.21598000	-0.00049641
	32.5000	1	2		2.21496579	-0.00045928
	32.6000	1	2		2.21397494	-0.00055717
	32.7000	1	2		2.21297282	-0.00054693
	32.8000	1	2		2.21197438	-0.00056188
	32.9000	1	2		2.21096693	-0.00052693
	33.0000	1	2		2.20998243	-0.00072483
	33.1000	1	2		2.20897355	-0.00062339
	33.2000	1	2		2.20797983	-0.00078489
	33.3000	1	2		2.20697094	-0.00071744
	33.4000	1	2		2.20597763	-0.00084945
	33.5000	1	2		2.20496609	-0.00070865
	33.6000	1	2		2.20397134	-0.00083331
	33.7000	1	2		2.20296369	-0.00088465
	33.8000	1	2		2.20197488	-0.00080926
	33.9000	1	2		2.20096969	-0.00099739
	34.0000	1	2		2.19998478	-0.00104895
	34.1000	1	2		2.19896995	-0.00106653
	34.2000	1	2		2.19797582	-0.00109326
	34.3000	1	2		2.19697493	-0.00109516
	34.4000	1	2		2.19597301	-0.00113715
	34.5000	1	2		2.19496638	-0.00112186
	34.6000	1	2		2.19397696	-0.00112373
	34.7000	1	2		2.19296747	-0.00131067
	34.8000	1	2		2.19197395	-0.00129653
	34.9000	1	2		2.19097080	-0.00135452
	35.0000	1	2		2.18997811	-0.00149006
	35.1000	1	2		2.18897004	-0.00135295
	35.2000	1	2		2.18797776	-0.00137244
	35.3000	1	2		2.18697154	-0.00159360
	35.4000	1	2		2.18597187	-0.00153957
	35.5000	1	2		2.18497774	-0.00157651
	35.6000	1	2		2.18397234	-0.00159483
	35.7000	1	2		2.18297719	-0.00160511
	35.8000	1	2		2.18197814	-0.00170862
	35.9000	1	2		2.18097171	-0.00164808
	36.0000	1	2		2.17998660	-0.00183606
	36.1000	1	2		2.17897054	-0.00182002
	36.2000	1	2		2.17798010	-0.00187045
	36.3000	1	2		2.17697839	-0.00202713
	36.4000	1	2		2.17598057	-0.00206522
	36.5000	1	2		2.17497271	-0.00203776
	36.6000	1	2		2.17397756	-0.00222236
	36.7000	1	2		2.17297052	-0.00213833
	36.8000	1	2		2.17197864	-0.00219904
	36.9000	1	2		2.17097078	-0.00225803
	37.0000	1	2		2.16997214	-0.00228162
	37.1000	1	2		2.16896654	-0.00249464
	37.2000	1	2		2.16798163	-0.00238398
	37.3000	1	2		2.16696393	-0.00254597
	37.4000	1	2		2.16597575	-0.00256038
	37.5000	1	2		2.16497711	-0.00258855
	37.6000	1	2		2.16398195	-0.00272067
	37.7000	1	2		2.16296836	-0.00264480
	37.8000	1	2		2.16197955	-0.00282687
	37.9000	1	2		2.16097456	-0.00278241
	38.0000	1	2		2.15997183	-0.00296267
	38.1000	1	2		2.15897175	-0.00302309
	38.2000	1	2		2.15798295	-0.00305469
	38.3000	1	2		2.15697939	-0.00312057
	38.4000	1	2		2.15597973	-0.00320647
	38.5000	1	2		2.15497494	-0.00334224
	38.6000	1	2		2.15397672	-0.00335990
	38.7000	1	2		2.15297828	-0.00343387
	38.8000	1	2		2.15198661	-0.00345209
	38.9000	1	2		2.15097076	-0.00369421
	39.0000	1	2		2.14998196	-0.00361087
	39.1000	1	2		2.14898024	-0.00371748
	39.2000	1	2		2.14798365	-0.00387424
	39.3000	1	2		2.14697252	-0.00395474
	39.4000	1	2		2.14597531	-0.00407036
	39.5000	1	2		2.14497606	-0.00417921
	39.6000	1	2		2.14397373	-0.00423697
	39.7000	1	2		2.14297612	-0.00437419
	39.8000	1	2		2.14197523	-0.00450174
	39.9000	1	2		2.14097433	-0.00459801
	40.0000	1	2		2.13997242	-0.00462973
	40.1000	1	2		2.13897091	-0.00474135
	40.2000	1	2		2.13797903	-0.00486274
	40.3000	1	2		2.13697322	-0.00496772
	40.4000	1	2		2.13597622	-0.00516277
	40.5000	1	2		2.13497800	-0.00519745
	40.6000	1	2		2.13397792	-0.00538225
	40.7000	1	2		2.13298236	-0.00543305
	40.8000	1	2		2.13198679	-0.00566257
	40.9000	1	2		2.13097873	-0.00575243
	41.0000	1	2		2.12998706	-0.00586673
	41.1000	1	2		2.12897264	-0.00597639
	41.2000	1	2		2.12797851	-0.00613239
	41.3000	1	2		2.12697209	-0.00623680
	41.4000	1	2		2.12597509	-0.00626570
	41.5000	1	2		2.12497686	-0.00649523
	41.6000	1	2		2.12397801	-0.00663742
	41.7000	1	2		2.12297098	-0.00677622
	41.8000	1	2		2.12197439	-0.00678008
	41.9000	1	2		2.12095239	-0.00709069
	42.0000	1	2		2.11999084	-0.00723124
	42.1000	1	2		2.11898318	-0.00729131
	42.2000	1	2		2.11798024	-0.00749277
	42.3000	1	2		2.11698652	-0.00762778
	42.4000	1	2		2.11598932	-0.00777191
	42.5000	1	2		2.11498228	-0.00781903
	42.6000	1	2		2.11398815	-0.00798654
	42.7000	1	2		2.11298316	-0.00812233
	42.8000	1	2		2.11198472	-0.00820777
	42.9000	1	2		2.11098240	-0.00843148
	43.0000	1	2		2.10998744	-0.00862726
	43.1000	1	2		2.10898553	-0.00869999
	43.2000	1	2		2.10799509	-0.00880822
	43.3000	1	2		2.10698497	-0.00895141
	43.4000	1	2		2.10598900	-0.00910170
	43.5000	1	2		2.10498688	-0.00928369
	43.6000	1	2		2.10399254	-0.00938033
	43.7000	1	2		2.10298325	-0.00954647
	43.8000	1	2		2.10199178	-0.00976027
	43.9000	1	2		2.10098372	-0.00985632
	44.0000	1	2		2.09998979	-0.01002435
	44.1000	1	2		2.09898337	-0.01007712
	44.2000	1	2		2.09799354	-0.01035475
	44.3000	1	2		2.09698076	-0.01043083
	44.4000	1	2		2.09599073	-0.01055191
	44.5000	1	2		2.09497918	-0.01079692
	44.6000	1	2		2.09398321	-0.01089735
	44.7000	1	2		2.09298293	-0.01115110
	44.8000	1	2		2.09199269	-0.01115240
	44.9000	1	2		2.09097848	-0.01135634
	45.0000	1	2		2.08998824	-0.01157292
	45.1000	1	2		2.08897936	-0.01153841
	45.2000	1	2		2.08799240	-0.01187546
	45.3000	1	2		2.08697676	-0.01200535
	45.4000	1	2		2.08598652	-0.01213751
	45.5000	1	2		2.08498214	-0.01232046
	45.6000	1	2		2.08399006	-0.01238236
	45.7000	1	2		2.08297196	-0.01254498
	45.8000	1	2		2.08197803	-0.01266518
	45.9000	1	2		2.08097488	-0.01294726
	46.0000	1	2		2.07998854	-0.01303336
	46.1000	1	2		2.07897822	-0.01312440
	46.2000	1	2		2.07798573	-0.01348512
	46.3000	1	2		2.07697562	-0.01359764
	46.4000	1	2		2.07598128	-0.01365737
	46.5000	1	2		2.07497117	-0.01397602
	46.6000	1	2		2.07398011	-0.01404970
	46.7000	1	2		2.07298516	-0.01426456
	46.8000	1	2		2.07198775	-0.01446730
	46.9000	1	2		2.07098235	-0.01465091
	47.0000	1	2		2.06998925	-0.01469526
	47.1000	1	2		2.06898671	-0.01499332
	47.2000	1	2		2.06798685	-0.01504631
	47.3000	1	2		2.06697509	-0.01527933
	47.4000	1	2		2.06599510	-0.01540369
	47.5000	1	2		2.06499114	-0.01554570
	47.6000	1	2		2.06399270	-0.01581262
	47.7000	1	2		2.06298115	-0.01603959
	47.8000	1	2		2.06199133	-0.01616753
	47.9000	1	2		2.06098552	-0.01644424
	48.0000	1	2		2.05998893	-0.01652855
	48.1000	1	2		2.05897738	-0.01653322
	48.2000	1	2		2.05798796	-0.01680305
	48.3000	1	2		2.05698584	-0.01705647
	48.4000	1	2		2.05598761	-0.01717595
	48.5000	1	2		2.05497996	-0.01737785
	48.6000	1	2		2.05399013	-0.01761268
	48.7000	1	2		2.05297858	-0.01773490
	48.8000	1	2		2.05198896	-0.01795160
	48.9000	1	2		2.05098131	-0.01822236
	49.0000	1	2		2.04998492	-0.01827323
	49.1000	1	2		2.04897932	-0.01845742
	49.2000	1	2		2.04799195	-0.01867219
	49.3000	1	2		2.04698142	-0.01894535
	49.4000	1	2		2.04598033	-0.01906422
	49.5000	1	2		2.04498066	-0.01926823
	49.6000	1	2		2.04398448	-0.01953156
	49.7000	1	2		2.04298339	-0.01970636
	49.8000	1	2		2.04198188	-0.01987071
	49.9000	1	2		2.04097812	-0.01992731
	50.0000	1	2		2.03998829	-0.02023951
	50.1000	1	2		2.03898289	-0.02037001
	50.2000	1	2		2.03798610	-0.02060663
	50.3000	1	2		2.03697783	-0.02081752
	50.4000	1	2		2.03598575	-0.02102619
	50.5000	1	2		2.03497830	-0.02104612
	50.6000	1	2		2.03398683	-0.02128683
	50.7000	1	2		2.03298512	-0.02144388
	50.8000	1	2		2.03198566	-0.02168339
	50.9000	1	2		2.03098251	-0.02190372
	51.0000	1	2		2.02998838	-0.02203586
	51.1000	1	2		2.02897888	-0.02242085
	51.2000	1	2		2.02798578	-0.02248053
	51.3000	1	2		2.02697997	-0.02275058
	51.4000	1	2		2.02598871	-0.02291409
	51.5000	1	2		2.02499232	-0.02313581
	51.6000	1	2		2.02398631	-0.02334226
	51.7000	1	2		2.02298275	-0.02344913
	51.8000	1	2		2.02198944	-0.02377668
	51.9000	1	2		2.02098711	-0.02390147
	52.0000	1	2		2.01999093	-0.02412961
	52.1000	1	2		2.01898430	-0.02430825
	52.2000	1	2		2.01799366	-0.02444999
	52.3000	1	2		2.01698989	-0.02463792
	52.4000	1	2		2.01599126	-0.02480116
	52.5000	1	2		2.01499057	-0.02506170
	52.6000	1	2		2.01399398	-0.02531550
	52.7000	1	2		2.01298571	-0.02560349
	52.8000	1	2		2.01198994	-0.02570175
	52.9000	1	2		2.01099028	-0.02587879
	53.0000	1	2		2.00998734	-0.02613893
	53.1000	1	2		2.00898870	-0.02636750
	53.2000	1	2		2.00799129	-0.02651435
	53.3000	1	2		2.00698917	-0.02674360
	53.4000	1	2		2.00599094	-0.02697436
	53.5000	1	2		2.00499086	-0.02715269
	53.6000	1	2		2.00399141	-0.02738804
	53.7000	1	2		2.00298949	-0.02761458
	53.8000	1	2		2.00199659	-0.02775611
	53.9000	1	2		2.00099283	-0.02791714
	54.0000	1	2		1.99999562	-0.02823192
	54.1000	1	2		1.99899268	-0.02840910
	54.2000	1	2		1.99799281	-0.02862094
	54.3000	1	2		1.99698885	-0.02893671
	54.4000	1	2		1.99599082	-0.02903561
	54.5000	1	2		1.99498809	-0.02935746
	54.6000	1	2		1.99398679	-0.02942235
	54.7000	1	2		1.99298343	-0.02966415
	54.8000	1	2		1.99199074	-0.02991469
	54.9000	1	2		1.99099230	-0.03010341
	55.0000	1	2		1.98999326	-0.03040314
	55.1000	1	2		1.98898827	-0.03055510
	55.2000	1	2		1.98799926	-0.03072827
	55.3000	1	2		1.98698914	-0.03105795
	55.4000	1	2		1.98599235	-0.03119876
	55.5000	1	2		1.98499248	-0.03137663
	55.6000	1	2		1.98399487	-0.03158025
	55.7000	1	2		1.98298783	-0.03196612
	55.8000	1	2		1.98199800	-0.03200620
	55.9000	1	2		1.98098789	-0.03221491
	56.0000	1	2		1.97999294	-0.03263569
	56.1000	1	2		1.97899307	-0.03277987
	56.2000	1	2		1.97800119	-0.03289789
	56.3000	1	2		1.97699743	-0.03328506
	56.4000	1	2		1.97599326	-0.03334007
	56.5000	1	2		1.97499114	-0.03358325
	56.6000	1	2		1.97400111	-0.03386189
	56.7000	1	2		1.97299632	-0.03411038
	56.8000	1	2		1.97199338	-0.03430377
	56.9000	1	2		1.97099802	-0.03448320
	57.0000	1	2		1.96999610	-0.03476915
	57.1000	1	2		1.96900238	-0.03497585
	57.2000	1	2		1.96799780	-0.03518105
	57.3000	1	2		1.96700101	-0.03544339
	57.4000	1	2		1.96599745	-0.03572186
	57.5000	1	2		1.96500332	-0.03602653
	57.6000	1	2		1.96400550	-0.03628854
	57.7000	1	2		1.96300153	-0.03647054
	57.8000	1	2		1.96200310	-0.03666651
	57.9000	1	2		1.96100610	-0.03685016
	58.0000	1	2		1.96000459	-0.03714575
	58.1000	1	2		1.95900165	-0.03727958
	58.2000	1	2		1.95799871	-0.03764023
	58.3000	1	2		1.95700561	-0.03787450
	58.4000	1	2		1.95600574	-0.03815037
	58.5000	1	2		1.95499604	-0.03835024
	58.6000	1	2		1.95399227	-0.03850576
	58.7000	1	2		1.95300286	-0.03885105
	58.8000	1	2		1.95200176	-0.03896513
	58.9000	1	2		1.95099902	-0.03926348
	59.0000	1	2		1.95000182	-0.03947911
	59.1000	1	2		1.94899867	-0.03970063
	59.2000	1	2		1.94800106	-0.03990996
	59.3000	1	2		1.94700365	-0.04017057
	59.4000	1	2		1.94600235	-0.04044629
	59.5000	1	2		1.94500309	-0.04057174
	59.6000	1	2		1.94399790	-0.04088401
	59.7000	1	2		1.94292140	-0.04110151
	59.8000	1	2		1.94200431	-0.04131865
	59.9000	1	2		1.94101038	-0.04143497
	60.0000	1	2		1.94000908	-0.04185576
	60.1000	1	2		1.93899692	-0.04208684
	60.2000	1	2		1.93800217	-0.04227678
	60.3000	1	2		1.93699165	-0.04253995
	60.4000	1	2		1.93599813	-0.04275593
	60.5000	1	2		1.93499499	-0.04287798
	60.6000	1	2		1.93400004	-0.04319082
	60.7000	1	2		1.93299771	-0.04348414
	60.8000	1	2		1.93200542	-0.04369833
	60.9000	1	2		1.93099777	-0.04391363
	61.0000	1	2		1.93000692	-0.04420903
	61.1000	1	2		1.92899619	-0.04440657
	61.2000	1	2		1.92799694	-0.04464935
	61.3000	1	2		1.92699031	-0.04479682
	61.4000	1	2		1.92600458	-0.04524735
	61.5000	1	2		1.92500532	-0.04530570
	61.6000	1	2		1.92400320	-0.04564613
	61.7000	1	2		1.92299268	-0.04589970
	61.8000	1	2		1.92199978	-0.04623633
	61.9000	1	2		1.92099561	-0.04625915
	62.0000	1	2		1.92000332	-0.04648082
	62.1000	1	2		1.91898891	-0.04691876
	62.2000	1	2		1.91799805	-0.04704703
	62.3000	1	2		1.91699429	-0.04733444
	62.4000	1	2		1.91599524	-0.04753049
	62.5000	1	2		1.91499169	-0.04785230
	62.6000	1	2		1.91399838	-0.04803710
	62.7000	1	2		1.91299482	-0.04827319
	62.8000	1	2		1.91200335	-0.04874108
	62.9000	1	2		1.91099140	-0.04877804
	63.0000	1	2		1.90999829	-0.04894388
	63.1000	1	2		1.90899351	-0.04931122
	63.2000	1	2		1.90800306	-0.04969978
	63.3000	1	2		1.90699295	-0.04981344
	63.4000	1	2		1.90601214	-0.05013097
	63.5000	1	2		1.90500571	-0.05048078
	63.6000	1	2		1.90400871	-0.05055333
	63.7000	1	2		1.90299430	-0.05083470
	63.8000	1	2		1.90200529	-0.05119919
	63.9000	1	2		1.90100235	-0.05140284
	64.0000	1	2		1.90000740	-0.05169787
	64.1000	1	2		1.89899647	-0.05199677
	64.2000	1	2		1.89800787	-0.05227082
	64.3000	1	2		1.89699673	-0.05247971
	64.4000	1	2		1.89600055	-0.05264479
	64.5000	1	2		1.89499105	-0.05301837
	64.6000	1	2		1.89400143	-0.05318791
	64.7000	1	2		1.89299050	-0.05339941
	64.8000	1	2		1.89199637	-0.05380135
	64.9000	1	2		1.89098687	-0.05419268
	65.0000	1	2		1.89000196	-0.05421923
	65.1000	1	2		1.88900147	-0.05461218
	65.2000	1	2		1.88800570	-0.05484671
	65.3000	1	2		1.88699805	-0.05512964
	65.4000	1	2		1.88600167	-0.05524539
	65.5000	1	2		1.88500241	-0.05574451
	65.6000	1	2		1.88401054	-0.05598264
	65.7000	1	2		1.88300001	-0.05627851
	65.8000	1	2		1.88200957	-0.05652517
	65.9000	1	2		1.88099700	-0.05685170
	66.0000	1	2		1.88000451	-0.05718688
	66.1000	1	2		1.87899276	-0.05743018
	66.2000	1	2		1.87800621	-0.05757064
	66.3000	1	2		1.87699896	-0.05801301
	66.4000	1	2		1.87600258	-0.05806870
	66.5000	1	2		1.87499615	-0.05841937
	66.6000	1	2		1.87400632	-0.05873917
	66.7000	1	2		1.87300400	-0.05911107
	66.8000	1	2		1.87201048	-0.05921916
	66.9000	1	2		1.87100938	-0.05961861
	67.0000	1	2		1.87000890	-0.05994176
	67.1000	1	2		1.86900207	-0.06014752
	67.2000	1	2		1.86800486	-0.06038580
	67.3000	1	2		1.86699700	-0.06086050
	67.4000	1	2		1.86601476	-0.06097174
	67.5000	1	2		1.86500280	-0.06131267
	67.6000	1	2		1.86400314	-0.06169087
	67.7000	1	2		1.86299979	-0.06193081
	67.8000	1	2		1.86200422	-0.06207929
	67.9000	1	2		1.86099964	-0.06253664
	68.0000	1	2		1.86000961	-0.06288723
	68.1000	1	2		1.85900298	-0.06302410
	68.2000	1	2		1.85800844	-0.06335181
	68.3000	1	2		1.85700099	-0.06377487
	68.4000	1	2		1.85601178	-0.06400902
	68.5000	1	2		1.85500924	-0.06428241
	68.6000	1	2		1.85400036	-0.06453726
	68.7000	1	2		1.85300254	-0.06493984
	68.8000	1	2		1.85200780	-0.06521557
	68.9000	1	2		1.85100834	-0.06538821
	69.0000	1	2		1.85000908	-0.06583451
	69.1000	1	2		1.84900368	-0.06601590
	69.2000	1	2		1.84801959	-0.06645762
	69.3000	1	2		1.84700641	-0.06677699
	69.4000	1	2		1.84601556	-0.06701873
	69.5000	1	2		1.84500811	-0.06736462
	69.6000	1	2		1.84401029	-0.06766752
	69.7000	1	2		1.84300181	-0.06798842
	69.8000	1	2		1.84200850	-0.06823038
	69.9000	1	2		1.84100597	-0.06865157
	70.0000	1	2		1.84001819	-0.06891242
	70.1000	1	2		1.83900439	-0.06909781
	70.2000	1	2		1.83801190	-0.06950873
	70.3000	1	2		1.83700322	-0.06980648
	70.4000	1	2		1.83600028	-0.07017624
	70.5000	1	2		1.83499693	-0.07049618
	70.6000	1	2		1.83401427	-0.07076516
	70.7000	1	2		1.83300641	-0.07117261
	70.8000	1	2		1.83201023	-0.07145210
	70.9000	1	2		1.83100340	-0.07176490
	71.0000	1	2		1.83001726	-0.07215980
	71.1000	1	2		1.82900551	-0.07239875
	71.2000	1	2		1.82801035	-0.07267389
	71.3000	1	2		1.82700843	-0.07317263
	71.4000	1	2		1.82600816	-0.07342563
	71.5000	1	2		1.82500665	-0.07361145
	71.6000	1	2		1.82401334	-0.07399304
	71.7000	1	2		1.82300773	-0.07436754
	71.8000	1	2		1.82201135	-0.07469090
	71.9000	1	2		1.82101128	-0.07495379
	72.0000	1	2		1.82001510	-0.07542526
	72.1000	1	2		1.81899966	-0.07558720
	72.2000	1	2		1.81801475	-0.07606459
	72.3000	1	2		1.81701590	-0.07637076
	72.4000	1	2		1.81600722	-0.07664619
	72.5000	1	2		1.81500121	-0.07698801
	72.6000	1	2		1.81400851	-0.07735865
	72.7000	1	2		1.81301090	-0.07764163
	72.8000	1	2		1.81201861	-0.07801997
	72.9000	1	2		1.81100727	-0.07841895
	73.0000	1	2		1.81001498	-0.07868025
	73.1000	1	2		1.80900692	-0.07908409
	73.2000	1	2		1.80801033	-0.07930615
	73.3000	1	2		1.80700718	-0.07978685
	73.4000	1	2		1.80600158	-0.08002165
	73.5000	1	2		1.80500622	-0.08033054
	73.6000	1	2		1.80401537	-0.08083182
	73.7000	1	2		1.80300648	-0.08109393
	73.8000	1	2		1.80200559	-0.08144391
	73.9000	1	2		1.80101412	-0.08177151
	74.0000	1	2		1.80001897	-0.08223170
	74.1000	1	2		1.79901152	-0.08256022
	74.2000	1	2		1.79802087	-0.08277209
	74.3000	1	2		1.79701260	-0.08328481
	74.4000	1	2		1.79601806	-0.08351723
	74.5000	1	2		1.79500754	-0.08394556
	74.6000	1	2		1.79401197	-0.08425569
	74.7000	1	2		1.79300760	-0.08463646
	74.8000	1	2		1.79200507	-0.08501821
	74.9000	1	2		1.79100336	-0.08545532
	75.0000	1	2		1.79001373	-0.08581253
	75.1000	1	2		1.78900628	-0.08613478
	75.2000	1	2		1.78801297	-0.08636146
	75.3000	1	2		1.78700860	-0.08678509
	75.4000	1	2		1.78600914	-0.08725664
	75.5000	1	2		1.78500784	-0.08747192
	75.6000	1	2		1.78400551	-0.08798395
	75.7000	1	2		1.78300749	-0.08833539
	75.8000	1	2		1.78201294	-0.08862564
	75.9000	1	2		1.78100857	-0.08899885
	76.0000	1	2		1.78000973	-0.08936933
	76.1000	1	2		1.77900125	-0.08978504
	76.2000	1	2		1.77801368	-0.09013266
	76.3000	1	2		1.77700910	-0.09056305
	76.4000	1	2		1.77600861	-0.09100386
	76.5000	1	2		1.77500014	-0.09121719
	76.6000	1	2		1.77402117	-0.09169560
	76.7000	1	2		1.77301741	-0.09210308
	76.8000	1	2		1.77202000	-0.09235498
	76.9000	1	2		1.77101378	-0.09280112
	77.0000	1	2		1.77002232	-0.09324091
	77.1000	1	2		1.76900831	-0.09367023
	77.2000	1	2		1.76801295	-0.09393071
	77.3000	1	2		1.76701452	-0.09447682
	77.4000	1	2		1.76601588	-0.09482941
	77.5000	1	2		1.76501519	-0.09513704
	77.6000	1	2		1.76401471	-0.09559159
	77.7000	1	2		1.76301361	-0.09596619
	77.8000	1	2		1.76201927	-0.09644018
	77.9000	1	2		1.76101961	-0.09672161
	78.0000	1	2		1.76001831	-0.09726623
	78.1000	1	2		1.75901107	-0.09749525
	78.2000	1	2		1.75801796	-0.09789059
	78.3000	1	2		1.75701809	-0.09839279
	78.4000	1	2		1.75601208	-0.09863981
	78.5000	1	2		1.75501098	-0.09914957
	78.6000	1	2		1.75401726	-0.09953983
	78.7000	1	2		1.75301780	-0.09994580
	78.8000	1	2		1.75201957	-0.10040596
	78.9000	1	2		1.75101028	-0.10077098
	79.0000	1	2		1.75002045	-0.10120130
	79.1000	1	2		1.74901792	-0.10168885
	79.2000	1	2		1.74801887	-0.10199543
	79.3000	1	2		1.74701921	-0.10239547
	79.4000	1	2		1.74601831	-0.10291359
	79.5000	1	2		1.74501189	-0.10330413
	79.6000	1	2		1.74401223	-0.10367862
	79.7000	1	2		1.74300847	-0.10411137
	79.8000	1	2		1.74201782	-0.10457324
	79.9000	1	2		1.74100832	-0.10495939
	80.0000	1	2		1.74001644	-0.10526430
	80.1000	1	2		1.73900818	-0.10583453
	80.2000	1	2		1.73801773	-0.10619611
	80.3000	1	2		1.73701602	-0.10673856
	80.4000	1	2		1.73601882	-0.10702167
	80.5000	1	2		1.73501301	-0.10746925
	80.6000	1	2		1.73401949	-0.10797139
	80.7000	1	2		1.73302167	-0.10843390
	80.8000	1	2		1.73202406	-0.10881688
	80.9000	1	2		1.73101661	-0.10923020
	81.0000	1	2		1.73002104	-0.10972445
	81.1000	1	2		1.72902138	-0.11012520
	81.2000	1	2		1.72802520	-0.11059231
	81.3000	1	2		1.72701447	-0.11106295
	81.4000	1	2		1.72601788	-0.11143702
	81.5000	1	2		1.72501535	-0.11189459
	81.6000	1	2		1.72401446	-0.11240476
	81.7000	1	2		1.72301500	-0.11280043
	81.8000	1	2		1.72201698	-0.11324299
	81.9000	1	2		1.72101731	-0.11368581
	82.0000	1	2		1.72002277	-0.11405066
	82.1000	1	2		1.71901635	-0.11468160
	82.2000	1	2		1.71802150	-0.11498607
	82.3000	1	2		1.71701948	-0.11555014
	82.4000	1	2		1.71602433	-0.11594100
	82.5000	1	2		1.71502343	-0.11636817
	82.6000	1	2		1.71402828	-0.11675345
	82.7000	1	2		1.71302196	-0.11733076
	82.8000	1	2		1.71202506	-0.11774048
	82.9000	1	2		1.71101823	-0.11826284
	83.0000	1	2		1.71002553	-0.11862637
	83.1000	1	2		1.70901921	-0.11923349
	83.2000	1	2		1.70802169	-0.11961251
	83.3000	1	2		1.70701517	-0.12014370
	83.4000	1	2		1.70602022	-0.12053967
	83.5000	1	2		1.70502086	-0.12112081
	83.6000	1	2		1.70402427	-0.12170131
	83.7000	1	2		1.70301867	-0.12210655
	83.8000	1	2		1.70202587	-0.12255966
	83.9000	1	2		1.70101852	-0.12304548
	84.0000	1	2		1.70002081	-0.12352448
	84.1000	1	2		1.69902698	-0.12389638
	84.2000	1	2		1.69802875	-0.12451859
	84.3000	1	2		1.69702192	-0.12493997
	84.4000	1	2		1.69602471	-0.12544570
	84.5000	1	2		1.69502546	-0.12600402
	84.6000	1	2		1.69402754	-0.12643754
	84.7000	1	2		1.69301866	-0.12696118
	84.8000	1	2		1.69202412	-0.12744528
	84.9000	1	2		1.69101615	-0.12796505
	85.0000	1	2		1.69001823	-0.12836781
	85.1000	1	2		1.68901877	-0.12893056
	85.2000	1	2		1.68802229	-0.12955699
	85.3000	1	2		1.68701720	-0.12990538
	85.4000	1	2		1.68603300	-0.13047569
	85.5000	1	2		1.68501807	-0.13089765
	85.6000	1	2		1.68393359	-0.13154867
	85.7000	1	2		1.68303545	-0.13186918
	85.8000	1	2		1.68203701	-0.13246906
	85.9000	1	2		1.68102977	-0.13292388
	86.0000	1	2		1.68002334	-0.13350399
	86.1000	1	2		1.67902307	-0.13407199
	86.2000	1	2		1.67802392	-0.13446893
	86.3000	1	2		1.67702620	-0.13504096
	86.4000	1	2		1.67602398	-0.13550412
	86.5000	1	2		1.67502667	-0.13612441
	86.6000	1	2		1.67402854	-0.13670336
	86.7000	1	2		1.67303318	-0.13721457
	86.8000	1	2		1.67202840	-0.13771443
	86.9000	1	2		1.67102197	-0.13823163
	87.0000	1	2		1.67002815	-0.13876982
	87.1000	1	2		1.66902398	-0.13931314
	87.2000	1	2		1.66802944	-0.13982465
	87.3000	1	2		1.66702281	-0.14034645
	87.4000	1	2		1.66602980	-0.14082847
	87.5000	1	2		1.66502737	-0.14149080
	87.6000	1	2		1.66403160	-0.14207331
	87.7000	1	2		1.66302457	-0.14263639
	87.8000	1	2		1.66202726	-0.14310128
	87.9000	1	2		1.66103979	-0.14377857
	88.0000	1	2		1.66004187	-0.14414544
	88.1000	1	2		1.65904241	-0.14480894
	88.2000	1	2		1.65804438	-0.14539625
	88.3000	1	2		1.65704452	-0.14589351
	88.4000	1	2		1.65604864	-0.14638869
	88.5000	1	2		1.65504621	-0.14709306
	88.6000	1	2		1.65404727	-0.14770606
	88.7000	1	2		1.65304760	-0.14826259
	88.8000	1	2		1.65205245	-0.14871541
	88.9000	1	2		1.65104674	-0.14939721
	89.0000	1	2		1.65005107	-0.14994564
	89.1000	1	2		1.64905407	-0.15055945
	89.2000	1	2		1.64805083	-0.15114075
	89.3000	1	2		1.64704778	-0.15166938
	89.4000	1	2		1.64604966	-0.15224473
	89.5000	1	2		1.64504661	-0.15284779
	89.6000	1	2		1.64405013	-0.15344737
	89.7000	1	2		1.64303950	-0.15405853
	89.8000	1	2		1.64204588	-0.15455025
	89.9000	1	2		1.64104673	-0.15516131
	90.0000	1	2		1.64004604	-0.15580798
	90.1000	1	2		1.63903368	-0.15637910
	90.2000	1	2		1.63805020	-0.15704796
	90.3000	1	2		1.63704470	-0.15755972
	90.4000	1	2		1.63604801	-0.15814112
	90.5000	1	2		1.63503841	-0.15876677
	90.6000	1	2		1.63404376	-0.15938191
	90.7000	1	2		1.63304051	-0.16010333
	90.8000	1	2		1.63204833	-0.16058045
	90.9000	1	2		1.63103883	-0.16127817
	91.0000	1	2		1.63004900	-0.16190169
	91.1000	1	2		1.62904401	-0.16253699
	91.2000	1	2		1.62804076	-0.16315162
	91.3000	1	2		1.62704295	-0.16371824
	91.4000	1	2		1.62603714	-0.16435876
	91.5000	1	2		1.62503389	-0.16496660
	91.6000	1	2		1.62403976	-0.16568761
	91.7000	1	2		1.62303579	-0.16634589
	91.8000	1	2		1.62204135	-0.16688546
	91.9000	1	2		1.62104067	-0.16769750
	92.0000	1	2		1.62003977	-0.16819710
	92.1000	1	2		1.61904011	-0.16892711
	92.2000	1	2		1.61804372	-0.16952319
	92.3000	1	2		1.61703843	-0.17019263
	92.4000	1	2		1.61604440	-0.17084131
	92.5000	1	2		1.61504033	-0.17142624
	92.6000	1	2		1.61404364	-0.17216243
	92.7000	1	2		1.61304951	-0.17287234
	92.8000	1	2		1.61204564	-0.17348755
	92.9000	1	2		1.61103522	-0.17422648
	93.0000	1	2		1.61003802	-0.17480582
	93.1000	1	2		1.60904246	-0.17547432
	93.2000	1	2		1.60804617	-0.17624842
	93.3000	1	2		1.60703862	-0.17689658
	93.4000	1	2		1.60604551	-0.17739085
	93.5000	1	2		1.60504452	-0.17824026
	93.6000	1	2		1.60404363	-0.17886786
	93.7000	1	2		1.60303628	-0.17954988
	93.8000	1	2		1.60204676	-0.18020501
	93.9000	1	2		1.60104300	-0.18107338
	94.0000	1	2		1.60004395	-0.18165532
	94.1000	1	2		1.59904275	-0.18242778
	94.2000	1	2		1.59804862	-0.18318443
	94.3000	1	2		1.59704578	-0.18384792
	94.4000	1	2		1.59604632	-0.18443067
	94.5000	1	2		1.59503898	-0.18531092
	94.6000	1	2		1.59404833	-0.18599939
	94.7000	1	2		1.59304447	-0.18666038
	94.8000	1	2		1.59204726	-0.18738996
	94.9000	1	2		1.59104627	-0.18820897
	95.0000	1	2		1.59004455	-0.18878663
	95.1000	1	2		1.58904141	-0.18957403
	95.2000	1	2		1.58804082	-0.19025650
	95.3000	1	2		1.58704147	-0.19104198
	95.4000	1	2		1.58604457	-0.19173093
	95.5000	1	2		1.58504542	-0.19249110
	95.6000	1	2		1.58404238	-0.19319553
	95.7000	1	2		1.58304968	-0.19389028
	95.8000	1	2		1.58204879	-0.19467125
	95.9000	1	2		1.58104154	-0.19547060
	96.0000	1	2		1.58005981	-0.19618141
	96.1000	1	2		1.57904304	-0.19698149
	96.2000	1	2		1.57804624	-0.19777553
	96.3000	1	2		1.57704279	-0.19847076
	96.4000	1	2		1.57604548	-0.19926112
	96.5000	1	2		1.57504008	-0.20011919
	96.6000	1	2		1.57405077	-0.20086512
	96.7000	1	2		1.57304158	-0.20172071
	96.8000	1	2		1.57204929	-0.20238154
	96.9000	1	2		1.57105045	-0.20326352
	97.0000	1	2		1.57004525	-0.20395627
	97.1000	1	2		1.56904897	-0.20461854
	97.2000	1	2		1.56805791	-0.20553527
	97.3000	1	2		1.56704216	-0.20631826
	97.4000	1	2		1.56604711	-0.20708969
	97.5000	1	2		1.56504847	-0.20799156
	97.6000	1	2		1.56405414	-0.20868741
	97.7000	1	2		1.56304279	-0.20952452
	97.8000	1	2		1.56204344	-0.21031005
	97.9000	1	2		1.56104255	-0.21109862
	98.0000	1	2		1.56004340	-0.21195561
	98.1000	1	2		1.55904414	-0.21273136
	98.2000	1	2		1.55804622	-0.21363227
	98.3000	1	2		1.55704092	-0.21449912
	98.4000	1	2		1.55604792	-0.21519516
	98.5000	1	2		1.55504549	-0.21614240
	98.6000	1	2		1.55404941	-0.21687731
	98.7000	1	2		1.55304432	-0.21778595
	98.8000	1	2		1.55204814	-0.21861119
	98.9000	1	2		1.55103424	-0.21955147
	99.0000	1	2		1.55005291	-0.22028027
	99.1000	1	2		1.54905007	-0.22119449
	99.2000	1	2		1.54805195	-0.22202468
	99.3000	1	2		1.54704388	-0.22287173
	99.4000	1	2		1.54604770	-0.22367429
	99.5000	1	2		1.54505204	-0.22460554
	99.6000	1	2		1.54405975	-0.22553701
	99.7000	1	2		1.54305230	-0.22625543
	99.8000	1	2		1.54206288	-0.22723233
	99.9000	1	2		1.54105615	-0.22820171
	100.0000	1	2		1.54005659	-0.22903578
	100.1000	1	2		1.53905672	-0.22992974
	100.2000	1	2		1.53806259	-0.23076512
	100.3000	1	2		1.53705350	-0.23170317
	100.4000	1	2		1.53606019	-0.23258846
	100.5000	1	2		1.53506114	-0.23351625
	100.6000	1	2		1.53406312	-0.23442863
	100.7000	1	2		1.53306561	-0.23541439
	100.8000	1	2		1.53206769	-0.23609204
	100.9000	1	2		1.53106372	-0.23713885
	101.0000	1	2		1.53005934	-0.23801038
	101.1000	1	2		1.52905446	-0.23888675
	101.2000	1	2		1.52806985	-0.23987332
	101.3000	1	2		1.52705605	-0.24077971
	101.4000	1	2		1.52606663	-0.24181053
	101.5000	1	2		1.52506144	-0.24272833
	101.6000	1	2		1.52406464	-0.24359252
	101.7000	1	2		1.52305873	-0.24448099
	101.8000	1	2		1.52206952	-0.24552265
	101.9000	1	2		1.52105562	-0.24648326
	102.0000	1	2		1.52006589	-0.24737598
	102.1000	1	2		1.51905742	-0.24845295
	102.2000	1	2		1.51806749	-0.24938365
	102.3000	1	2		1.51705973	-0.25033347
	102.4000	1	2		1.51606734	-0.25127608
	102.5000	1	2		1.51506337	-0.25233574
	102.6000	1	2		1.51406371	-0.25327908
	102.7000	1	2		1.51306220	-0.25410851
	102.8000	1	2		1.51206182	-0.25523514
	102.9000	1	2		1.51105632	-0.25619943
	103.0000	1	2		1.51006434	-0.25714982
	103.1000	1	2		1.50905741	-0.25820239
	103.2000	1	2		1.50806030	-0.25916280
	103.3000	1	2		1.50706023	-0.26010586
	103.4000	1	2		1.50606303	-0.26114425
	103.5000	1	2		1.50506285	-0.26223090
	103.6000	1	2		1.50406093	-0.26325129
	103.7000	1	2		1.50305605	-0.26421700
	103.8000	1	2		1.50206376	-0.26525600
	103.9000	1	2		1.50106061	-0.26646584
	103.9920	1	2		1.50014916	-0.26736343
	104.0000	1	2		1.50006874	-0.26734704
	104.0010	1	2		1.50005900	-0.26734879
