# Supplementary material for: Hyaluronic Acid Enhances the Mechanical Properties of Tissue-Engineered Cartilage Constructs
Source: PLoS One. 2014 Dec 1;9(12):e113216. doi: 10.1371/journal.pone.0113216 (PMC4249877; doi:10.1371/journal.pone.0113216)
Supplement: Dataset S1 — Raw data from hydrogel constructs. Data on wet weight, dry weight, compressive modulus, DNA content, and GAG content are provided in a spreadsheet for all analysed hydrogel constructs. Additionally, raw data from mechanical compression tests (time, displacement, and load) are provided. (ZIP) [file pone.0113216.s004.zip › Data/Mechanical testing/Microtester/Day 1/G5 CF M2 ramp.csv]

G5 CF M2 15Dec2013
Notes	Time	Sequence	Block	Cycle	5800:Extension mm	5800:500N_Load_Cell N
Test Started : 12/15/2013 1:43:58 PM	4.0020	1	2		2.70388501	0.00233512
	4.0310	1	2		2.69901680	0.00294746
	4.1000	1	2		2.69798108	0.00222235
	4.2000	1	2		2.69771902	0.00212749
	4.3000	1	2		2.69685500	0.00222192
	4.4000	1	2		2.69590492	0.00225264
	4.5000	1	2		2.69491263	0.00208472
	4.6000	1	2		2.69392424	0.00228261
	4.7000	1	2		2.69291781	0.00220391
	4.8000	1	2		2.69192143	0.00215588
	4.9000	1	2		2.69091828	0.00219137
	5.0000	1	2		2.68992087	0.00203246
	5.1000	1	2		2.68892182	0.00214532
	5.2000	1	2		2.68791970	0.00220916
	5.3000	1	2		2.68691881	0.00214119
	5.4000	1	2		2.68591997	0.00221115
	5.5000	1	2		2.68491621	0.00218791
	5.6000	1	2		2.68393068	0.00221225
	5.7000	1	2		2.68292057	0.00215760
	5.8000	1	2		2.68192193	0.00222357
	5.9000	1	2		2.68091366	0.00220018
	6.0000	1	2		2.67992609	0.00210188
	6.1000	1	2		2.67892089	0.00224161
	6.2000	1	2		2.67792307	0.00216584
	6.3000	1	2		2.67692034	0.00217234
	6.4000	1	2		2.67591965	0.00216161
	6.5000	1	2		2.67491240	0.00219497
	6.6000	1	2		2.67391418	0.00204923
	6.7000	1	2		2.67290919	0.00223089
	6.8000	1	2		2.67192509	0.00215477
	6.9000	1	2		2.67090781	0.00215715
	7.0000	1	2		2.66992290	0.00209712
	7.1000	1	2		2.66891893	0.00210189
	7.2000	1	2		2.66792829	0.00206531
	7.3000	1	2		2.66692616	0.00202618
	7.4000	1	2		2.66593757	0.00204898
	7.5000	1	2		2.66492377	0.00203533
	7.6000	1	2		2.66393537	0.00204331
	7.7000	1	2		2.66293161	0.00217193
	7.8000	1	2		2.66192846	0.00217240
	7.9000	1	2		2.66091794	0.00208712
	8.0000	1	2		2.65992463	0.00217595
	8.1000	1	2		2.65891411	0.00204705
	8.2000	1	2		2.65792551	0.00210866
	8.3000	1	2		2.65691642	0.00205795
	8.4000	1	2		2.65592700	0.00212594
	8.5000	1	2		2.65491894	0.00219688
	8.6000	1	2		2.65392891	0.00194557
	8.7000	1	2		2.65292494	0.00213621
	8.8000	1	2		2.65193655	0.00209758
	8.9000	1	2		2.65092541	0.00203338
	9.0000	1	2		2.64993743	0.00199702
	9.1000	1	2		2.64893387	0.00205359
	9.2000	1	2		2.64793666	0.00215584
	9.3000	1	2		2.64692717	0.00212687
	9.4000	1	2		2.64593406	0.00209944
	9.5000	1	2		2.64493071	0.00213998
	9.6000	1	2		2.64392674	0.00202075
	9.7000	1	2		2.64292565	0.00204016
	9.8000	1	2		2.64192906	0.00204912
	9.9000	1	2		2.64092366	0.00200516
	10.0000	1	2		2.63992092	0.00212706
	10.1000	1	2		2.63892085	0.00209290
	10.2000	1	2		2.63792774	0.00217770
	10.3000	1	2		2.63691742	0.00208358
	10.4000	1	2		2.63592329	0.00218104
	10.5000	1	2		2.63492445	0.00218975
	10.6000	1	2		2.63393360	0.00208321
	10.7000	1	2		2.63292758	0.00204594
	10.8000	1	2		2.63193816	0.00208075
	10.9000	1	2		2.63091781	0.00216701
	11.0000	1	2		2.62992388	0.00211212
	11.1000	1	2		2.62892012	0.00214114
	11.2000	1	2		2.62793357	0.00203899
	11.3000	1	2		2.62692264	0.00195318
	11.4000	1	2		2.62592154	0.00204935
	11.5000	1	2		2.62491860	0.00206316
	11.6000	1	2		2.62391730	0.00206013
	11.7000	1	2		2.62292112	0.00205546
	11.8000	1	2		2.62191859	0.00211006
	11.9000	1	2		2.62093081	0.00201556
	12.0000	1	2		2.61993176	0.00204846
	12.1000	1	2		2.61892738	0.00198872
	12.2000	1	2		2.61792895	0.00209935
	12.3000	1	2		2.61693748	0.00192755
	12.4000	1	2		2.61593679	0.00201981
	12.5000	1	2		2.61493201	0.00202886
	12.6000	1	2		2.61393501	0.00205111
	12.7000	1	2		2.61292736	0.00203105
	12.8000	1	2		2.61193118	0.00202195
	12.9000	1	2		2.61092475	0.00212055
	13.0000	1	2		2.60993185	0.00196914
	13.1000	1	2		2.60892194	0.00187065
	13.2000	1	2		2.60793150	0.00211937
	13.3000	1	2		2.60692958	0.00198562
	13.4000	1	2		2.60593156	0.00195361
	13.5000	1	2		2.60492739	0.00202502
	13.6000	1	2		2.60393367	0.00204894
	13.7000	1	2		2.60292560	0.00206681
	13.8000	1	2		2.60193393	0.00195094
	13.9000	1	2		2.60092874	0.00211680
	14.0000	1	2		2.59993645	0.00187765
	14.1000	1	2		2.59892511	0.00205364
	14.2000	1	2		2.59793057	0.00204468
	14.3000	1	2		2.59692926	0.00204005
	14.4000	1	2		2.59593534	0.00188092
	14.5000	1	2		2.59491805	0.00194113
	14.6000	1	2		2.59393704	0.00201385
	14.7000	1	2		2.59292815	0.00193240
	14.8000	1	2		2.59193833	0.00199360
	14.9000	1	2		2.59092514	0.00213076
	15.0000	1	2		2.58993531	0.00201770
	15.1000	1	2		2.58893442	0.00204231
	15.2000	1	2		2.58794193	0.00194351
	15.3000	1	2		2.58693079	0.00197649
	15.4000	1	2		2.58592928	0.00194984
	15.5000	1	2		2.58492183	0.00194186
	15.6000	1	2		2.58392955	0.00206311
	15.7000	1	2		2.58293009	0.00198968
	15.8000	1	2		2.58192858	0.00188105
	15.9000	1	2		2.58092277	0.00206546
	16.0000	1	2		2.57992782	0.00193195
	16.1000	1	2		2.57891505	0.00193234
	16.2000	1	2		2.57793034	0.00194439
	16.3000	1	2		2.57692207	0.00205593
	16.4000	1	2		2.57593880	0.00197666
	16.5000	1	2		2.57493483	0.00201494
	16.6000	1	2		2.57394111	0.00207456
	16.7000	1	2		2.57293838	0.00208883
	16.8000	1	2		2.57193482	0.00201951
	16.9000	1	2		2.57092881	0.00207783
	17.0000	1	2		2.56994246	0.00189247
	17.1000	1	2		2.56892538	0.00184667
	17.2000	1	2		2.56793391	0.00193537
	17.3000	1	2		2.56692810	0.00193026
	17.4000	1	2		2.56593848	0.00187940
	17.5000	1	2		2.56492816	0.00197256
	17.6000	1	2		2.56393916	0.00196792
	17.7000	1	2		2.56292454	0.00194420
	17.8000	1	2		2.56193573	0.00192178
	17.9000	1	2		2.56093340	0.00188229
	18.0000	1	2		2.55993149	0.00195206
	18.1000	1	2		2.55893305	0.00192936
	18.2000	1	2		2.55793687	0.00191020
	18.3000	1	2		2.55693024	0.00201031
	18.4000	1	2		2.55593140	0.00197825
	18.5000	1	2		2.55493317	0.00186739
	18.6000	1	2		2.55393966	0.00194836
	18.7000	1	2		2.55293262	0.00194503
	18.8000	1	2		2.55193931	0.00190811
	18.9000	1	2		2.55092899	0.00195020
	19.0000	1	2		2.54993752	0.00204673
	19.1000	1	2		2.54893171	0.00184479
	19.2000	1	2		2.54793697	0.00194631
	19.3000	1	2		2.54693136	0.00177804
	19.4000	1	2		2.54594338	0.00192140
	19.5000	1	2		2.54493695	0.00202450
	19.6000	1	2		2.54393667	0.00187012
	19.7000	1	2		2.54293988	0.00196715
	19.8000	1	2		2.54193673	0.00199842
	19.9000	1	2		2.54093830	0.00190652
	20.0000	1	2		2.53993106	0.00187586
	20.1000	1	2		2.53892484	0.00187611
	20.2000	1	2		2.53793952	0.00193008
	20.3000	1	2		2.53693371	0.00190986
	20.4000	1	2		2.53594285	0.00163871
	20.5000	1	2		2.53493192	0.00185456
	20.6000	1	2		2.53394148	0.00183744
	20.7000	1	2		2.53292932	0.00174180
	20.8000	1	2		2.53193621	0.00190398
	20.9000	1	2		2.53093061	0.00183176
	21.0000	1	2		2.52993791	0.00193389
	21.1000	1	2		2.52893333	0.00180840
	21.2000	1	2		2.52794371	0.00177612
	21.3000	1	2		2.52692827	0.00189421
	21.4000	1	2		2.52593987	0.00176680
	21.5000	1	2		2.52492443	0.00194185
	21.6000	1	2		2.52394096	0.00191687
	21.7000	1	2		2.52292961	0.00185433
	21.8000	1	2		2.52193610	0.00186112
	21.9000	1	2		2.52093766	0.00192629
	22.0000	1	2		2.51994456	0.00180611
	22.1000	1	2		2.51893096	0.00181175
	22.2000	1	2		2.51794626	0.00189106
	22.3000	1	2		2.51694577	0.00184683
	22.4000	1	2		2.51594631	0.00188539
	22.5000	1	2		2.51494071	0.00181773
	22.6000	1	2		2.51394187	0.00193285
	22.7000	1	2		2.51294118	0.00183973
	22.8000	1	2		2.51194889	0.00185559
	22.9000	1	2		2.51093366	0.00192214
	23.0000	1	2		2.50994752	0.00195721
	23.1000	1	2		2.50894007	0.00173103
	23.2000	1	2		2.50794184	0.00188754
	23.3000	1	2		2.50693603	0.00182581
	23.4000	1	2		2.50594661	0.00168640
	23.5000	1	2		2.50494490	0.00177018
	23.6000	1	2		2.50394565	0.00181323
	23.7000	1	2		2.50294373	0.00183085
	23.8000	1	2		2.50194693	0.00166591
	23.9000	1	2		2.50093559	0.00169213
	24.0000	1	2		2.49995806	0.00185211
	24.1000	1	2		2.49894877	0.00181321
	24.2000	1	2		2.49794275	0.00171673
	24.3000	1	2		2.49694350	0.00191796
	24.4000	1	2		2.49594424	0.00184188
	24.5000	1	2		2.49493393	0.00169090
	24.6000	1	2		2.49394533	0.00175783
	24.7000	1	2		2.49293153	0.00175984
	24.8000	1	2		2.49193883	0.00171097
	24.9000	1	2		2.49093487	0.00176009
	25.0000	1	2		2.48993909	0.00183978
	25.1000	1	2		2.48893574	0.00179726
	25.2000	1	2		2.48794120	0.00181836
	25.3000	1	2		2.48694011	0.00188541
	25.4000	1	2		2.48594516	0.00181776
	25.5000	1	2		2.48494324	0.00183872
	25.6000	1	2		2.48393886	0.00173579
	25.7000	1	2		2.48294227	0.00187596
	25.8000	1	2		2.48194527	0.00178562
	25.9000	1	2		2.48093639	0.00180168
	26.0000	1	2		2.47993939	0.00175226
	26.1000	1	2		2.47893112	0.00168176
	26.2000	1	2		2.47793699	0.00174333
	26.3000	1	2		2.47693692	0.00172513
	26.4000	1	2		2.47593726	0.00180930
	26.5000	1	2		2.47492940	0.00169209
	26.6000	1	2		2.47393793	0.00178198
	26.7000	1	2		2.47293437	0.00198772
	26.8000	1	2		2.47194414	0.00177099
	26.9000	1	2		2.47093710	0.00171566
	27.0000	1	2		2.46994317	0.00184706
	27.1000	1	2		2.46893982	0.00182984
	27.2000	1	2		2.46793954	0.00170852
	27.3000	1	2		2.46693926	0.00180847
	27.4000	1	2		2.46594206	0.00177878
	27.5000	1	2		2.46493215	0.00179725
	27.6000	1	2		2.46394478	0.00176204
	27.7000	1	2		2.46293160	0.00167805
	27.8000	1	2		2.46193952	0.00178142
	27.9000	1	2		2.46093125	0.00169959
	28.0000	1	2		2.45993937	0.00178833
	28.1000	1	2		2.45893622	0.00174910
	28.2000	1	2		2.45795807	0.00182448
	28.3000	1	2		2.45694243	0.00169156
	28.4000	1	2		2.45594297	0.00178460
	28.5000	1	2		2.45493942	0.00175303
	28.6000	1	2		2.45394487	0.00168424
	28.7000	1	2		2.45294603	0.00171059
	28.8000	1	2		2.45194657	0.00168987
	28.9000	1	2		2.45093851	0.00176698
	29.0000	1	2		2.44994868	0.00163737
	29.1000	1	2		2.44894226	0.00180150
	29.2000	1	2		2.44794444	0.00178961
	29.3000	1	2		2.44693637	0.00167503
	29.4000	1	2		2.44594511	0.00174568
	29.5000	1	2		2.44493705	0.00173593
	29.6000	1	2		2.44393902	0.00169082
	29.7000	1	2		2.44294100	0.00170963
	29.8000	1	2		2.44195343	0.00163808
	29.9000	1	2		2.44093860	0.00173113
	30.0000	1	2		2.43993935	0.00167914
	30.1000	1	2		2.43894378	0.00170459
	30.2000	1	2		2.43794535	0.00171048
	30.3000	1	2		2.43693810	0.00165667
	30.4000	1	2		2.43594889	0.00167223
	30.5000	1	2		2.43493448	0.00165069
	30.6000	1	2		2.43395264	0.00173825
	30.7000	1	2		2.43294273	0.00167088
	30.8000	1	2		2.43195639	0.00178975
	30.9000	1	2		2.43095119	0.00166938
	31.0000	1	2		2.42995460	0.00166936
	31.1000	1	2		2.42895432	0.00163434
	31.2000	1	2		2.42794872	0.00169037
	31.3000	1	2		2.42694496	0.00168521
	31.4000	1	2		2.42595451	0.00176680
	31.5000	1	2		2.42494666	0.00183945
	31.6000	1	2		2.42395171	0.00174058
	31.7000	1	2		2.42294364	0.00169655
	31.8000	1	2		2.42194132	0.00175249
	31.9000	1	2		2.42094227	0.00167596
	32.0000	1	2		2.41994465	0.00169019
	32.1000	1	2		2.41893475	0.00171444
	32.2000	1	2		2.41795086	0.00170022
	32.3000	1	2		2.41694423	0.00162804
	32.4000	1	2		2.41595686	0.00174301
	32.5000	1	2		2.41495167	0.00173533
	32.6000	1	2		2.41395036	0.00165752
	32.7000	1	2		2.41294701	0.00152831
	32.8000	1	2		2.41195800	0.00167125
	32.9000	1	2		2.41094318	0.00169131
	33.0000	1	2		2.40994720	0.00174409
	33.1000	1	2		2.40894016	0.00164764
	33.2000	1	2		2.40794542	0.00168679
	33.3000	1	2		2.40694268	0.00159073
	33.4000	1	2		2.40594732	0.00156600
	33.5000	1	2		2.40493700	0.00172005
	33.6000	1	2		2.40395619	0.00171575
	33.7000	1	2		2.40294342	0.00154295
	33.8000	1	2		2.40194908	0.00170564
	33.9000	1	2		2.40094737	0.00171016
	34.0000	1	2		2.39995262	0.00158898
	34.1000	1	2		2.39894825	0.00163154
	34.2000	1	2		2.39796457	0.00159581
	34.3000	1	2		2.39695527	0.00169172
	34.4000	1	2		2.39595417	0.00164980
	34.5000	1	2		2.39494714	0.00157700
	34.6000	1	2		2.39394522	0.00172169
	34.7000	1	2		2.39294617	0.00155657
	34.8000	1	2		2.39196659	0.00162947
	34.9000	1	2		2.39094562	0.00150340
	35.0000	1	2		2.38995558	0.00148750
	35.1000	1	2		2.38895408	0.00145250
	35.2000	1	2		2.38795912	0.00146644
	35.3000	1	2		2.38695454	0.00146631
	35.4000	1	2		2.38596349	0.00153430
	35.5000	1	2		2.38495870	0.00146628
	35.6000	1	2		2.38396170	0.00158727
	35.7000	1	2		2.38295651	0.00156068
	35.8000	1	2		2.38195951	0.00154073
	35.9000	1	2		2.38095083	0.00140784
	36.0000	1	2		2.37995813	0.00158029
	36.1000	1	2		2.37895253	0.00155319
	36.2000	1	2		2.37795655	0.00151806
	36.3000	1	2		2.37695259	0.00147188
	36.4000	1	2		2.37595743	0.00151895
	36.5000	1	2		2.37495367	0.00147946
	36.6000	1	2		2.37396056	0.00149050
	36.7000	1	2		2.37295988	0.00137123
	36.8000	1	2		2.37196411	0.00155547
	36.9000	1	2		2.37096076	0.00132272
	37.0000	1	2		2.36994573	0.00158346
	37.1000	1	2		2.36895815	0.00148198
	37.2000	1	2		2.36795111	0.00156858
	37.3000	1	2		2.36695801	0.00156982
	37.4000	1	2		2.36596060	0.00141303
	37.5000	1	2		2.36495212	0.00147314
	37.6000	1	2		2.36396004	0.00149498
	37.7000	1	2		2.36295382	0.00141429
	37.8000	1	2		2.36195744	0.00147002
	37.9000	1	2		2.36094343	0.00143663
	38.0000	1	2		2.35996180	0.00155806
	38.1000	1	2		2.35895394	0.00153338
	38.2000	1	2		2.35795510	0.00149070
	38.3000	1	2		2.35694867	0.00148804
	38.4000	1	2		2.35595802	0.00153503
	38.5000	1	2		2.35495262	0.00145829
	38.6000	1	2		2.35396280	0.00147375
	38.7000	1	2		2.35295412	0.00148488
	38.8000	1	2		2.35195876	0.00139961
	38.9000	1	2		2.35095418	0.00151745
	39.0000	1	2		2.34996353	0.00134412
	39.1000	1	2		2.34895690	0.00137837
	39.2000	1	2		2.34796420	0.00139735
	39.3000	1	2		2.34695839	0.00138838
	39.4000	1	2		2.34596057	0.00144599
	39.5000	1	2		2.34495456	0.00144423
	39.6000	1	2		2.34395244	0.00133885
	39.7000	1	2		2.34295380	0.00143969
	39.8000	1	2		2.34195987	0.00134259
	39.9000	1	2		2.34095509	0.00137872
	40.0000	1	2		2.33996895	0.00142204
	40.1000	1	2		2.33895556	0.00135624
	40.2000	1	2		2.33795364	0.00131568
	40.3000	1	2		2.33694845	0.00141908
	40.4000	1	2		2.33596067	0.00125640
	40.5000	1	2		2.33495260	0.00129672
	40.6000	1	2		2.33395212	0.00131158
	40.7000	1	2		2.33295164	0.00129833
	40.8000	1	2		2.33195443	0.00137213
	40.9000	1	2		2.33095067	0.00135116
	41.0000	1	2		2.32995736	0.00138107
	41.1000	1	2		2.32895258	0.00138185
	41.2000	1	2		2.32795271	0.00129657
	41.3000	1	2		2.32695550	0.00128063
	41.4000	1	2		2.32595461	0.00125331
	41.5000	1	2		2.32494634	0.00120625
	41.6000	1	2		2.32395549	0.00128524
	41.7000	1	2		2.32295439	0.00128895
	41.8000	1	2		2.32195145	0.00115239
	41.9000	1	2		2.32094359	0.00131347
	42.0000	1	2		2.31995725	0.00127184
	42.1000	1	2		2.31895062	0.00137381
	42.2000	1	2		2.31794747	0.00116635
	42.3000	1	2		2.31695580	0.00120379
	42.4000	1	2		2.31595880	0.00119593
	42.5000	1	2		2.31495483	0.00119030
	42.6000	1	2		2.31395743	0.00116700
	42.7000	1	2		2.31295551	0.00122575
	42.8000	1	2		2.31196855	0.00123372
	42.9000	1	2		2.31095434	0.00122559
	43.0000	1	2		2.30995959	0.00120031
	43.1000	1	2		2.30894559	0.00125332
	43.2000	1	2		2.30795637	0.00109728
	43.3000	1	2		2.30695343	0.00111698
	43.4000	1	2		2.30595623	0.00120397
	43.5000	1	2		2.30495247	0.00109563
	43.6000	1	2		2.30395588	0.00108341
	43.7000	1	2		2.30295662	0.00117047
	43.8000	1	2		2.30196844	0.00109081
	43.9000	1	2		2.30096426	0.00124216
	44.0000	1	2		2.29996481	0.00093557
	44.1000	1	2		2.29896330	0.00110964
	44.2000	1	2		2.29796528	0.00111480
	44.3000	1	2		2.29694635	0.00110997
	44.4000	1	2		2.29594915	0.00115587
	44.5000	1	2		2.29494846	0.00100528
	44.6000	1	2		2.29395638	0.00109760
	44.7000	1	2		2.29295569	0.00101072
	44.8000	1	2		2.29195849	0.00091766
	44.9000	1	2		2.29095575	0.00101202
	45.0000	1	2		2.28996121	0.00093646
	45.1000	1	2		2.28895724	0.00097589
	45.2000	1	2		2.28796373	0.00095043
	45.3000	1	2		2.28695628	0.00108369
	45.4000	1	2		2.28596461	0.00082073
	45.5000	1	2		2.28495962	0.00092605
	45.6000	1	2		2.28397573	0.00098503
	45.7000	1	2		2.28296111	0.00088283
	45.8000	1	2		2.28196657	0.00089006
	45.9000	1	2		2.28095871	0.00082858
	46.0000	1	2		2.27996233	0.00097119
	46.1000	1	2		2.27895816	0.00082114
	46.2000	1	2		2.27796976	0.00068918
	46.3000	1	2		2.27695186	0.00085617
	46.4000	1	2		2.27596798	0.00066752
	46.5000	1	2		2.27496032	0.00071713
	46.6000	1	2		2.27396599	0.00077046
	46.7000	1	2		2.27295649	0.00071832
	46.8000	1	2		2.27196687	0.00077579
	46.9000	1	2		2.27096106	0.00059234
	47.0000	1	2		2.26996611	0.00078706
	47.1000	1	2		2.26897320	0.00070415
	47.2000	1	2		2.26797252	0.00072857
	47.3000	1	2		2.26696138	0.00063020
	47.4000	1	2		2.26596971	0.00077392
	47.5000	1	2		2.26496185	0.00066597
	47.6000	1	2		2.26397264	0.00061100
	47.7000	1	2		2.26295617	0.00070205
	47.8000	1	2		2.26196573	0.00066476
	47.9000	1	2		2.26096197	0.00054317
	48.0000	1	2		2.25996353	0.00048993
	48.1000	1	2		2.25896141	0.00056460
	48.2000	1	2		2.25796912	0.00054998
	48.3000	1	2		2.25696127	0.00054120
	48.4000	1	2		2.25597308	0.00060272
	48.5000	1	2		2.25495866	0.00062286
	48.6000	1	2		2.25397191	0.00052774
	48.7000	1	2		2.25297020	0.00051724
	48.8000	1	2		2.25197258	0.00051253
	48.9000	1	2		2.25096493	0.00043322
	49.0000	1	2		2.24997551	0.00031896
	49.1000	1	2		2.24896335	0.00035673
	49.2000	1	2		2.24797290	0.00043002
	49.3000	1	2		2.24696320	0.00037738
	49.4000	1	2		2.24596805	0.00029485
	49.5000	1	2		2.24496511	0.00034780
	49.6000	1	2		2.24396934	0.00030241
	49.7000	1	2		2.24296373	0.00027122
	49.8000	1	2		2.24197513	0.00021492
	49.9000	1	2		2.24096789	0.00022222
	50.0000	1	2		2.23997703	0.00012123
	50.1000	1	2		2.23896549	0.00022267
	50.2000	1	2		2.23797668	0.00007511
	50.3000	1	2		2.23696903	0.00016243
	50.4000	1	2		2.23597572	0.00007595
	50.5000	1	2		2.23496847	0.00015533
	50.6000	1	2		2.23397168	-0.00000224
	50.7000	1	2		2.23296423	-0.00000969
	50.8000	1	2		2.23197379	0.00003476
	50.9000	1	2		2.23096675	0.00005597
	51.0000	1	2		2.22998286	-0.00008262
	51.1000	1	2		2.22898013	-0.00003204
	51.2000	1	2		2.22796919	-0.00012905
	51.3000	1	2		2.22697404	-0.00006107
	51.4000	1	2		2.22597827	-0.00014301
	51.5000	1	2		2.22497656	-0.00017331
	51.6000	1	2		2.22397710	-0.00018619
	51.7000	1	2		2.22296904	-0.00022459
	51.8000	1	2		2.22197286	-0.00010408
	51.9000	1	2		2.22097545	-0.00025640
	52.0000	1	2		2.21997578	-0.00021764
	52.1000	1	2		2.21897489	-0.00031796
	52.2000	1	2		2.21797748	-0.00038128
	52.3000	1	2		2.21696839	-0.00044577
	52.4000	1	2		2.21598307	-0.00037920
	52.5000	1	2		2.21497317	-0.00041584
	52.6000	1	2		2.21398211	-0.00057737
	52.7000	1	2		2.21297548	-0.00053801
	52.8000	1	2		2.21198073	-0.00045257
	52.9000	1	2		2.21097636	-0.00052915
	53.0000	1	2		2.20997731	-0.00063127
	53.1000	1	2		2.20897048	-0.00060983
	53.2000	1	2		2.20797430	-0.00055823
	53.3000	1	2		2.20696890	-0.00072891
	53.4000	1	2		2.20597763	-0.00080890
	53.5000	1	2		2.20497490	-0.00084057
	53.6000	1	2		2.20397851	-0.00071878
	53.7000	1	2		2.20297106	-0.00089073
	53.8000	1	2		2.20197283	-0.00090440
	53.9000	1	2		2.20096866	-0.00084321
	54.0000	1	2		2.19997576	-0.00090322
	54.1000	1	2		2.19897589	-0.00089957
	54.2000	1	2		2.19798299	-0.00084400
	54.3000	1	2		2.19697944	-0.00099069
	54.4000	1	2		2.19598018	-0.00110392
	54.5000	1	2		2.19497150	-0.00110624
	54.6000	1	2		2.19398311	-0.00117720
	54.7000	1	2		2.19297628	-0.00121696
	54.8000	1	2		2.19198174	-0.00117698
	54.9000	1	2		2.19097511	-0.00119620
	55.0000	1	2		2.18998077	-0.00123520
	55.1000	1	2		2.18897558	-0.00132330
	55.2000	1	2		2.18798206	-0.00129941
	55.3000	1	2		2.18697154	-0.00134041
	55.4000	1	2		2.18597556	-0.00147173
	55.5000	1	2		2.18496606	-0.00149553
	55.6000	1	2		2.18397275	-0.00152133
	55.7000	1	2		2.18296920	-0.00154947
	55.8000	1	2		2.18198613	-0.00159400
	55.9000	1	2		2.18097520	-0.00157324
	56.0000	1	2		2.17997410	-0.00176862
	56.1000	1	2		2.17896460	-0.00171359
	56.2000	1	2		2.17797867	-0.00178800
	56.3000	1	2		2.17697265	-0.00181026
	56.4000	1	2		2.17597197	-0.00179379
	56.5000	1	2		2.17497169	-0.00183463
	56.6000	1	2		2.17398329	-0.00184685
	56.7000	1	2		2.17297298	-0.00197983
	56.8000	1	2		2.17197147	-0.00204816
	56.9000	1	2		2.17097017	-0.00206131
	57.0000	1	2		2.16997460	-0.00212895
	57.1000	1	2		2.16897904	-0.00217775
	57.2000	1	2		2.16798040	-0.00233229
	57.3000	1	2		2.16697029	-0.00225457
	57.4000	1	2		2.16598599	-0.00242004
	57.5000	1	2		2.16497629	-0.00231273
	57.6000	1	2		2.16397662	-0.00250867
	57.7000	1	2		2.16297942	-0.00253979
	57.8000	1	2		2.16190231	-0.00250445
	57.9000	1	2		2.16097477	-0.00257492
	58.0000	1	2		2.15997387	-0.00261784
	58.1000	1	2		2.15897421	-0.00276295
	58.2000	1	2		2.15797701	-0.00274446
	58.3000	1	2		2.15697816	-0.00281598
	58.4000	1	2		2.15597686	-0.00285177
	58.5000	1	2		2.15498007	-0.00292228
	58.6000	1	2		2.15397815	-0.00296823
	58.7000	1	2		2.15297890	-0.00303634
	58.8000	1	2		2.15198046	-0.00316306
	58.9000	1	2		2.15097629	-0.00318354
	59.0000	1	2		2.14998708	-0.00327414
	59.1000	1	2		2.14898660	-0.00331204
	59.2000	1	2		2.14798468	-0.00341233
	59.3000	1	2		2.14698543	-0.00351346
	59.4000	1	2		2.14598269	-0.00357421
	59.5000	1	2		2.14498016	-0.00359756
	59.6000	1	2		2.14398070	-0.00369103
	59.7000	1	2		2.14297858	-0.00375176
	59.8000	1	2		2.14197318	-0.00394271
	59.9000	1	2		2.14098437	-0.00385636
	60.0000	1	2		2.13998287	-0.00401943
	60.1000	1	2		2.13897931	-0.00419743
	60.2000	1	2		2.13799092	-0.00423646
	60.3000	1	2		2.13698531	-0.00431641
	60.4000	1	2		2.13598770	-0.00439577
	60.5000	1	2		2.13498722	-0.00451874
	60.6000	1	2		2.13398202	-0.00464752
	60.7000	1	2		2.13298338	-0.00468499
	60.8000	1	2		2.13198536	-0.00483472
	60.9000	1	2		2.13098836	-0.00488745
	61.0000	1	2		2.12998562	-0.00497064
	61.1000	1	2		2.12898453	-0.00513207
	61.2000	1	2		2.12798486	-0.00525569
	61.3000	1	2		2.12698581	-0.00528170
	61.4000	1	2		2.12598554	-0.00539287
	61.5000	1	2		2.12498219	-0.00568250
	61.6000	1	2		2.12398232	-0.00571257
	61.7000	1	2		2.12298265	-0.00584437
	61.8000	1	2		2.12198647	-0.00590239
	61.9000	1	2		2.12098128	-0.00605519
	62.0000	1	2		2.11998428	-0.00616469
	62.1000	1	2		2.11898421	-0.00621908
	62.2000	1	2		2.11798536	-0.00649668
	62.3000	1	2		2.11697914	-0.00650638
	62.4000	1	2		2.11598788	-0.00661796
	62.5000	1	2		2.11498310	-0.00686077
	62.6000	1	2		2.11398405	-0.00703054
	62.7000	1	2		2.11297721	-0.00704318
	62.8000	1	2		2.11198841	-0.00724437
	62.9000	1	2		2.11097297	-0.00742929
	63.0000	1	2		2.10998683	-0.00755163
	63.1000	1	2		2.10898409	-0.00754157
	63.2000	1	2		2.10798750	-0.00771531
	63.3000	1	2		2.10698006	-0.00795264
	63.4000	1	2		2.10598510	-0.00800941
	63.5000	1	2		2.10498278	-0.00824549
	63.6000	1	2		2.10398926	-0.00845130
	63.7000	1	2		2.10297198	-0.00862477
	63.8000	1	2		2.10198317	-0.00871681
	63.9000	1	2		2.10098310	-0.00890805
	64.0000	1	2		2.09998405	-0.00896732
	64.1000	1	2		2.09897927	-0.00914100
	64.2000	1	2		2.09798637	-0.00937907
	64.3000	1	2		2.09698465	-0.00942821
	64.4000	1	2		2.09598397	-0.00968191
	64.5000	1	2		2.09498062	-0.00976343
	64.6000	1	2		2.09397972	-0.01004801
	64.7000	1	2		2.09298272	-0.01019686
	64.8000	1	2		2.09198511	-0.01021745
	64.9000	1	2		2.09097602	-0.01044735
	65.0000	1	2		2.08999255	-0.01056559
	65.1000	1	2		2.08898428	-0.01082186
	65.2000	1	2		2.08798297	-0.01100170
	65.3000	1	2		2.08697348	-0.01102365
	65.4000	1	2		2.08598160	-0.01128864
	65.5000	1	2		2.08497313	-0.01164130
	65.6000	1	2		2.08397879	-0.01150741
	65.7000	1	2		2.08297769	-0.01178572
	65.8000	1	2		2.08198315	-0.01213779
	65.9000	1	2		2.08097345	-0.01234347
	66.0000	1	2		2.07999018	-0.01235033
	66.1000	1	2		2.07897371	-0.01236760
	66.2000	1	2		2.07797917	-0.01289152
	66.3000	1	2		2.07698033	-0.01291456
	66.4000	1	2		2.07598620	-0.01294672
	66.5000	1	2		2.07498264	-0.01336908
	66.6000	1	2		2.07398872	-0.01337358
	66.7000	1	2		2.07297758	-0.01367788
	66.8000	1	2		2.07198386	-0.01387472
	66.9000	1	2		2.07097702	-0.01411064
	67.0000	1	2		2.06998330	-0.01414856
	67.1000	1	2		2.06897647	-0.01440237
	67.2000	1	2		2.06798459	-0.01465244
	67.3000	1	2		2.06698083	-0.01472756
	67.4000	1	2		2.06598875	-0.01504339
	67.5000	1	2		2.06498847	-0.01517467
	67.6000	1	2		2.06398410	-0.01534045
	67.7000	1	2		2.06298034	-0.01558194
	67.8000	1	2		2.06198252	-0.01575729
	67.9000	1	2		2.06097814	-0.01597453
	68.0000	1	2		2.05998421	-0.01610929
	68.1000	1	2		2.05898312	-0.01632569
	68.2000	1	2		2.05798673	-0.01654243
	68.3000	1	2		2.05698236	-0.01677499
	68.4000	1	2		2.05598269	-0.01692147
	68.5000	1	2		2.05498365	-0.01722341
	68.6000	1	2		2.05398460	-0.01732678
	68.7000	1	2		2.05298186	-0.01755806
	68.8000	1	2		2.05198486	-0.01775817
	68.9000	1	2		2.05098540	-0.01799223
	69.0000	1	2		2.04999086	-0.01818927
	69.1000	1	2		2.04897973	-0.01838341
	69.2000	1	2		2.04798211	-0.01860634
	69.3000	1	2		2.04698368	-0.01876973
	69.4000	1	2		2.04598688	-0.01889814
	69.5000	1	2		2.04498005	-0.01916237
	69.6000	1	2		2.04399043	-0.01936923
	69.7000	1	2		2.04298257	-0.01957510
	69.8000	1	2		2.04199110	-0.01984630
	69.9000	1	2		2.04098365	-0.02004168
	70.0000	1	2		2.03998583	-0.02027196
	70.1000	1	2		2.03898207	-0.02057014
	70.2000	1	2		2.03799060	-0.02071973
	70.3000	1	2		2.03698070	-0.02087070
	70.4000	1	2		2.03599251	-0.02106149
	70.5000	1	2		2.03498629	-0.02145206
	70.6000	1	2		2.03399584	-0.02154880
	70.7000	1	2		2.03298614	-0.02170718
	70.8000	1	2		2.03199693	-0.02203661
	70.9000	1	2		2.03098927	-0.02221263
	71.0000	1	2		2.02999207	-0.02245005
	71.1000	1	2		2.02898585	-0.02271229
	71.2000	1	2		2.02798824	-0.02289185
	71.3000	1	2		2.02697812	-0.02306988
	71.4000	1	2		2.02599465	-0.02330833
	71.5000	1	2		2.02498351	-0.02356176
	71.6000	1	2		2.02399225	-0.02381415
	71.7000	1	2		2.02298152	-0.02406053
	71.8000	1	2		2.02198821	-0.02431326
	71.9000	1	2		2.02099141	-0.02444476
	72.0000	1	2		2.01998622	-0.02458141
	72.1000	1	2		2.01898369	-0.02487139
	72.2000	1	2		2.01798341	-0.02511378
	72.3000	1	2		2.01698641	-0.02539151
	72.4000	1	2		2.01599638	-0.02562009
	72.5000	1	2		2.01498749	-0.02574773
	72.6000	1	2		2.01399541	-0.02607368
	72.7000	1	2		2.01299370	-0.02615653
	72.8000	1	2		2.01199076	-0.02641185
	72.9000	1	2		2.01097860	-0.02655060
	73.0000	1	2		2.00998693	-0.02677663
	73.1000	1	2		2.00898235	-0.02706062
	73.2000	1	2		2.00794929	-0.02715199
	73.3000	1	2		2.00698712	-0.02741439
	73.4000	1	2		2.00598827	-0.02763530
	73.5000	1	2		2.00499046	-0.02783420
	73.6000	1	2		2.00399653	-0.02798602
	73.7000	1	2		2.00298990	-0.02822843
	73.8000	1	2		2.00199085	-0.02844664
	73.9000	1	2		2.00099283	-0.02865424
	74.0000	1	2		1.99999357	-0.02882878
	74.1000	1	2		1.99898838	-0.02914724
	74.2000	1	2		1.99799076	-0.02928263
	74.3000	1	2		1.99698762	-0.02942798
	74.4000	1	2		1.99599369	-0.02978197
	74.5000	1	2		1.99499055	-0.02990091
	74.6000	1	2		1.99399334	-0.03012798
	74.7000	1	2		1.99298979	-0.03034845
	74.8000	1	2		1.99199647	-0.03054053
	74.9000	1	2		1.99099148	-0.03086775
	75.0000	1	2		1.98999838	-0.03089338
	75.1000	1	2		1.98899441	-0.03119375
	75.2000	1	2		1.98799721	-0.03143208
	75.3000	1	2		1.98699242	-0.03165891
	75.4000	1	2		1.98599563	-0.03198890
	75.5000	1	2		1.98499330	-0.03208410
	75.6000	1	2		1.98399794	-0.03247085
	75.7000	1	2		1.98298762	-0.03250642
	75.8000	1	2		1.98199554	-0.03294085
	75.9000	1	2		1.98099076	-0.03314924
	76.0000	1	2		1.97999888	-0.03332669
	76.1000	1	2		1.97898610	-0.03353899
	76.2000	1	2		1.97799648	-0.03375931
	76.3000	1	2		1.97698739	-0.03394001
	76.4000	1	2		1.97599511	-0.03421034
	76.5000	1	2		1.97499257	-0.03447481
	76.6000	1	2		1.97400254	-0.03456109
	76.7000	1	2		1.97299980	-0.03486342
	76.8000	1	2		1.97199830	-0.03517194
	76.9000	1	2		1.97098573	-0.03534719
	77.0000	1	2		1.96999508	-0.03559369
	77.1000	1	2		1.96898988	-0.03580218
	77.2000	1	2		1.96799411	-0.03613532
	77.3000	1	2		1.96699138	-0.03638762
	77.4000	1	2		1.96599807	-0.03655348
	77.5000	1	2		1.96498672	-0.03669650
	77.6000	1	2		1.96399403	-0.03716907
	77.7000	1	2		1.96298883	-0.03720286
	77.8000	1	2		1.96199511	-0.03751481
	77.9000	1	2		1.96099422	-0.03765679
	78.0000	1	2		1.95999496	-0.03800640
	78.1000	1	2		1.95898731	-0.03822556
	78.2000	1	2		1.95799769	-0.03853554
	78.3000	1	2		1.95698921	-0.03886033
	78.4000	1	2		1.95599344	-0.03903417
	78.5000	1	2		1.95498559	-0.03920513
	78.6000	1	2		1.95399822	-0.03949550
	78.7000	1	2		1.95298933	-0.03976869
	78.8000	1	2		1.95199746	-0.04000628
	78.9000	1	2		1.95099533	-0.04020279
	79.0000	1	2		1.94999444	-0.04051493
	79.1000	1	2		1.94899437	-0.04069378
	79.2000	1	2		1.94799430	-0.04096140
	79.3000	1	2		1.94699545	-0.04127857
	79.4000	1	2		1.94599681	-0.04137076
	79.5000	1	2		1.94498629	-0.04172816
	79.6000	1	2		1.94399626	-0.04196322
	79.7000	1	2		1.94298615	-0.04220162
	79.8000	1	2		1.94199939	-0.04250722
	79.9000	1	2		1.94099727	-0.04278222
	80.0000	1	2		1.93999843	-0.04292809
	80.1000	1	2		1.93898872	-0.04323741
	80.2000	1	2		1.93800053	-0.04341077
	80.3000	1	2		1.93699718	-0.04376606
	80.4000	1	2		1.93599342	-0.04391086
	80.5000	1	2		1.93499212	-0.04428393
	80.6000	1	2		1.93399615	-0.04447536
	80.7000	1	2		1.93299853	-0.04485403
	80.8000	1	2		1.93199907	-0.04514103
	80.9000	1	2		1.93099654	-0.04536917
	81.0000	1	2		1.92999647	-0.04551028
	81.1000	1	2		1.92899127	-0.04578865
	81.2000	1	2		1.92800554	-0.04615412
	81.3000	1	2		1.92698744	-0.04634849
	81.4000	1	2		1.92600273	-0.04668000
	81.5000	1	2		1.92500246	-0.04693313
	81.6000	1	2		1.92400546	-0.04723111
	81.7000	1	2		1.92300211	-0.04748250
	81.8000	1	2		1.92200531	-0.04772226
	81.9000	1	2		1.92100032	-0.04803940
	82.0000	1	2		1.92000599	-0.04825856
	82.1000	1	2		1.91899137	-0.04854515
	82.2000	1	2		1.91799478	-0.04879319
	82.3000	1	2		1.91699778	-0.04908634
	82.4000	1	2		1.91599750	-0.04937083
	82.5000	1	2		1.91499189	-0.04968773
	82.6000	1	2		1.91400883	-0.04990420
	82.7000	1	2		1.91299564	-0.05025550
	82.8000	1	2		1.91200397	-0.05056310
	82.9000	1	2		1.91099550	-0.05070443
	83.0000	1	2		1.90999686	-0.05114797
	83.1000	1	2		1.90899740	-0.05136638
	83.2000	1	2		1.90800634	-0.05177047
	83.3000	1	2		1.90700217	-0.05189347
	83.4000	1	2		1.90600558	-0.05213794
	83.5000	1	2		1.90500264	-0.05252382
	83.6000	1	2		1.90400318	-0.05277819
	83.7000	1	2		1.90299676	-0.05308953
	83.8000	1	2		1.90200304	-0.05335486
	83.9000	1	2		1.90099907	-0.05370192
	84.0000	1	2		1.90000781	-0.05393142
	84.1000	1	2		1.89900589	-0.05427808
	84.2000	1	2		1.89800971	-0.05458556
	84.3000	1	2		1.89699960	-0.05488577
	84.4000	1	2		1.89600116	-0.05517588
	84.5000	1	2		1.89499064	-0.05549389
	84.6000	1	2		1.89400532	-0.05578221
	84.7000	1	2		1.89300095	-0.05608324
	84.8000	1	2		1.89199739	-0.05637493
	84.9000	1	2		1.89100367	-0.05667212
	85.0000	1	2		1.89000810	-0.05709467
	85.1000	1	2		1.88900434	-0.05737694
	85.2000	1	2		1.88800878	-0.05758494
	85.3000	1	2		1.88699826	-0.05780968
	85.4000	1	2		1.88600617	-0.05818240
	85.5000	1	2		1.88500405	-0.05854581
	85.6000	1	2		1.88400644	-0.05877649
	85.7000	1	2		1.88300063	-0.05909741
	85.8000	1	2		1.88201182	-0.05942642
	85.9000	1	2		1.88100007	-0.05968026
	86.0000	1	2		1.88000963	-0.06007222
	86.1000	1	2		1.87899870	-0.06035753
	86.2000	1	2		1.87800744	-0.06076615
	86.3000	1	2		1.87700511	-0.06097456
	86.4000	1	2		1.87600811	-0.06136562
	86.5000	1	2		1.87500148	-0.06174181
	86.6000	1	2		1.87401165	-0.06193654
	86.7000	1	2		1.87300810	-0.06226121
	86.8000	1	2		1.87201355	-0.06251263
	86.9000	1	2		1.87100385	-0.06283264
	87.0000	1	2		1.86999968	-0.06314370
	87.1000	1	2		1.86900186	-0.06350212
	87.2000	1	2		1.86800466	-0.06382211
	87.3000	1	2		1.86700008	-0.06420311
	87.4000	1	2		1.86600328	-0.06448413
	87.5000	1	2		1.86500321	-0.06486221
	87.6000	1	2		1.86399945	-0.06515547
	87.7000	1	2		1.86299917	-0.06539425
	87.8000	1	2		1.86200361	-0.06585144
	87.9000	1	2		1.86100128	-0.06618909
	88.0000	1	2		1.86000182	-0.06645045
	88.1000	1	2		1.85899950	-0.06688683
	88.2000	1	2		1.85800762	-0.06721206
	88.3000	1	2		1.85701267	-0.06752955
	88.4000	1	2		1.85600563	-0.06779015
	88.5000	1	2		1.85500474	-0.06823605
	88.6000	1	2		1.85400876	-0.06845980
	88.7000	1	2		1.85300336	-0.06886779
	88.8000	1	2		1.85200288	-0.06921717
	88.9000	1	2		1.85099912	-0.06952060
	89.0000	1	2		1.85000786	-0.06994056
	89.1000	1	2		1.84900409	-0.07026347
	89.2000	1	2		1.84800669	-0.07063705
	89.3000	1	2		1.84700682	-0.07094141
	89.4000	1	2		1.84600162	-0.07128701
	89.5000	1	2		1.84500196	-0.07164778
	89.6000	1	2		1.84400394	-0.07202254
	89.7000	1	2		1.84299772	-0.07231789
	89.8000	1	2		1.84200277	-0.07266361
	89.9000	1	2		1.84100454	-0.07300631
	90.0000	1	2		1.84000487	-0.07340525
	90.1000	1	2		1.83900398	-0.07392245
	90.2000	1	2		1.83800329	-0.07408993
	90.3000	1	2		1.83700281	-0.07449414
	90.4000	1	2		1.83600602	-0.07483091
	90.5000	1	2		1.83500246	-0.07526083
	90.6000	1	2		1.83400812	-0.07558181
	90.7000	1	2		1.83300395	-0.07594522
	90.8000	1	2		1.83200962	-0.07633294
	90.9000	1	2		1.83100606	-0.07660167
	91.0000	1	2		1.83001070	-0.07708055
	91.1000	1	2		1.82901104	-0.07740999
	91.2000	1	2		1.82801220	-0.07774987
	91.3000	1	2		1.82699614	-0.07808616
	91.4000	1	2		1.82600734	-0.07858585
	91.5000	1	2		1.82500050	-0.07884450
	91.6000	1	2		1.82400842	-0.07918299
	91.7000	1	2		1.82300036	-0.07964789
	91.8000	1	2		1.82200705	-0.07995529
	91.9000	1	2		1.82100718	-0.08034486
	92.0000	1	2		1.82000649	-0.08077060
	92.1000	1	2		1.81900232	-0.08123987
	92.2000	1	2		1.81801843	-0.08149434
	92.3000	1	2		1.81701365	-0.08195794
	92.4000	1	2		1.81600702	-0.08227417
	92.5000	1	2		1.81500141	-0.08265011
	92.6000	1	2		1.81401876	-0.08311382
	92.7000	1	2		1.81301008	-0.08351228
	92.8000	1	2		1.81200673	-0.08376347
	92.9000	1	2		1.81099416	-0.08421707
	93.0000	1	2		1.81000515	-0.08457025
	93.1000	1	2		1.80900159	-0.08502550
	93.2000	1	2		1.80800295	-0.08537816
	93.3000	1	2		1.80699673	-0.08574395
	93.4000	1	2		1.80600219	-0.08616287
	93.5000	1	2		1.80500089	-0.08656802
	93.6000	1	2		1.80401393	-0.08692754
	93.7000	1	2		1.80300341	-0.08725193
	93.8000	1	2		1.80200928	-0.08777808
	93.9000	1	2		1.80099999	-0.08812137
	94.0000	1	2		1.80002081	-0.08861842
	94.1000	1	2		1.79900865	-0.08898950
	94.2000	1	2		1.79801268	-0.08939832
	94.3000	1	2		1.79700912	-0.08981547
	94.4000	1	2		1.79601355	-0.09016004
	94.5000	1	2		1.79500733	-0.09066294
	94.6000	1	2		1.79401034	-0.09103660
	94.7000	1	2		1.79300248	-0.09142127
	94.8000	1	2		1.79200671	-0.09182331
	94.9000	1	2		1.79100520	-0.09224848
	95.0000	1	2		1.79000984	-0.09271855
	95.1000	1	2		1.78900546	-0.09310870
	95.2000	1	2		1.78801031	-0.09355781
	95.3000	1	2		1.78700224	-0.09399292
	95.4000	1	2		1.78601426	-0.09437614
	95.5000	1	2		1.78500374	-0.09484339
	95.6000	1	2		1.78401125	-0.09523941
	95.7000	1	2		1.78300830	-0.09570048
	95.8000	1	2		1.78201192	-0.09606221
	95.9000	1	2		1.78100427	-0.09656766
	96.0000	1	2		1.78000870	-0.09687740
	96.1000	1	2		1.77900166	-0.09737135
	96.2000	1	2		1.77800016	-0.09775192
	96.3000	1	2		1.77701135	-0.09822758
	96.4000	1	2		1.77601107	-0.09859828
	96.5000	1	2		1.77500629	-0.09899578
	96.6000	1	2		1.77400437	-0.09954100
	96.7000	1	2		1.77300512	-0.10004271
	96.8000	1	2		1.77200607	-0.10047371
	96.9000	1	2		1.77100805	-0.10084704
	97.0000	1	2		1.77001535	-0.10136941
	97.1000	1	2		1.76901138	-0.10179902
	97.2000	1	2		1.76801274	-0.10228517
	97.3000	1	2		1.76701062	-0.10275230
	97.4000	1	2		1.76601526	-0.10318192
	97.5000	1	2		1.76501417	-0.10370895
	97.6000	1	2		1.76401471	-0.10404727
	97.7000	1	2		1.76300685	-0.10454480
	97.8000	1	2		1.76201087	-0.10497639
	97.9000	1	2		1.76100998	-0.10551575
	98.0000	1	2		1.76001360	-0.10594828
	98.1000	1	2		1.75900205	-0.10638931
	98.2000	1	2		1.75800935	-0.10679062
	98.3000	1	2		1.75701297	-0.10723433
	98.4000	1	2		1.75600900	-0.10780759
	98.5000	1	2		1.75501016	-0.10823786
	98.6000	1	2		1.75401296	-0.10871912
	98.7000	1	2		1.75301227	-0.10925184
	98.8000	1	2		1.75201158	-0.10958443
	98.9000	1	2		1.75101130	-0.11013830
	99.0000	1	2		1.75001184	-0.11054805
	99.1000	1	2		1.74900644	-0.11105602
	99.2000	1	2		1.74801846	-0.11161955
	99.3000	1	2		1.74700978	-0.11212821
	99.4000	1	2		1.74601463	-0.11246422
	99.5000	1	2		1.74500615	-0.11301552
	99.6000	1	2		1.74401346	-0.11341268
	99.7000	1	2		1.74300724	-0.11406987
	99.8000	1	2		1.74201229	-0.11438355
	99.9000	1	2		1.74101365	-0.11498441
	100.0000	1	2		1.74001214	-0.11540764
	100.1000	1	2		1.73900695	-0.11593979
	100.2000	1	2		1.73801425	-0.11644341
	100.3000	1	2		1.73701336	-0.11695896
	100.4000	1	2		1.73601451	-0.11746945
	100.5000	1	2		1.73500891	-0.11796303
	100.6000	1	2		1.73402092	-0.11850253
	100.7000	1	2		1.73301429	-0.11897820
	100.8000	1	2		1.73201996	-0.11937975
	100.9000	1	2		1.73102030	-0.11992229
	101.0000	1	2		1.73001920	-0.12047759
	101.1000	1	2		1.72901544	-0.12106179
	101.2000	1	2		1.72801455	-0.12151035
	101.3000	1	2		1.72701160	-0.12187016
	101.4000	1	2		1.72601911	-0.12246007
	101.5000	1	2		1.72501146	-0.12295335
	101.6000	1	2		1.72401200	-0.12345375
	101.7000	1	2		1.72300926	-0.12386659
	101.8000	1	2		1.72201493	-0.12447758
	101.9000	1	2		1.72100564	-0.12502784
	102.0000	1	2		1.72001048	-0.12547310
	102.1000	1	2		1.71901594	-0.12616184
	102.2000	1	2		1.71802201	-0.12668607
	102.3000	1	2		1.71700668	-0.12733593
	102.4000	1	2		1.71602084	-0.12750140
	102.5000	1	2		1.71501647	-0.12821268
	102.6000	1	2		1.71402336	-0.12873278
	102.7000	1	2		1.71294983	-0.12920683
	102.8000	1	2		1.71203787	-0.12985923
	102.9000	1	2		1.71102314	-0.13033664
	103.0000	1	2		1.71002850	-0.13088297
	103.1000	1	2		1.70902207	-0.13149016
	103.2000	1	2		1.70802815	-0.13195743
	103.3000	1	2		1.70702039	-0.13255152
	103.4000	1	2		1.70602718	-0.13307337
	103.5000	1	2		1.70503182	-0.13368472
	103.6000	1	2		1.70403237	-0.13419695
	103.7000	1	2		1.70303045	-0.13476302
	103.8000	1	2		1.70203499	-0.13521787
	103.9000	1	2		1.70103583	-0.13590444
	103.9990	1	2		1.70004365	-0.13636532
	104.0000	1	2		1.70003464	-0.13636273
	104.0010	1	2		1.70002531	-0.13635450
