# Supplementary material for: Hyaluronic Acid Enhances the Mechanical Properties of Tissue-Engineered Cartilage Constructs
Source: PLoS One. 2014 Dec 1;9(12):e113216. doi: 10.1371/journal.pone.0113216 (PMC4249877; doi:10.1371/journal.pone.0113216)
Supplement: Dataset S1 — Raw data from hydrogel constructs. Data on wet weight, dry weight, compressive modulus, DNA content, and GAG content are provided in a spreadsheet for all analysed hydrogel constructs. Additionally, raw data from mechanical compression tests (time, displacement, and load) are provided. (ZIP) [file pone.0113216.s004.zip › Data/Mechanical testing/Microtester/Day 1/G5 CF M3 ramp.csv]

G5 CF M3 15Dec2013
Notes	Time	Sequence	Block	Cycle	5800:Extension mm	5800:500N_Load_Cell N
Test Started : 12/15/2013 1:46:43 PM	4.0020	1	2		2.70493610	0.00229551
	4.0300	1	2		2.69897296	0.00316903
	4.1000	1	2		2.69768890	0.00216234
	4.2000	1	2		2.69769689	0.00221095
	4.3000	1	2		2.69687999	0.00228116
	4.4000	1	2		2.69591352	0.00226472
	4.5000	1	2		2.69491325	0.00222816
	4.6000	1	2		2.69393981	0.00215806
	4.7000	1	2		2.69291433	0.00251839
	4.8000	1	2		2.69192819	0.00226340
	4.9000	1	2		2.69093283	0.00203850
	5.0000	1	2		2.68992702	0.00208212
	5.1000	1	2		2.68892346	0.00217818
	5.2000	1	2		2.68792257	0.00214160
	5.3000	1	2		2.68691492	0.00206314
	5.4000	1	2		2.68592693	0.00234668
	5.5000	1	2		2.68491477	0.00229707
	5.6000	1	2		2.68392412	0.00205762
	5.7000	1	2		2.68291483	0.00221488
	5.8000	1	2		2.68193586	0.00216729
	5.9000	1	2		2.68092432	0.00215005
	6.0000	1	2		2.67992506	0.00222270
	6.1000	1	2		2.67892519	0.00223790
	6.2000	1	2		2.67793373	0.00217713
	6.3000	1	2		2.67692402	0.00219217
	6.4000	1	2		2.67593194	0.00213803
	6.5000	1	2		2.67492285	0.00223659
	6.6000	1	2		2.67392483	0.00212002
	6.7000	1	2		2.67292865	0.00206933
	6.8000	1	2		2.67193063	0.00223003
	6.9000	1	2		2.67092318	0.00213417
	7.0000	1	2		2.66992843	0.00213298
	7.1000	1	2		2.66893041	0.00213955
	7.2000	1	2		2.66793238	0.00214810
	7.3000	1	2		2.66693129	0.00207186
	7.4000	1	2		2.66592896	0.00211159
	7.5000	1	2		2.66493073	0.00217491
	7.6000	1	2		2.66393066	0.00218414
	7.7000	1	2		2.66292874	0.00213387
	7.8000	1	2		2.66192826	0.00204970
	7.9000	1	2		2.66092081	0.00212209
	8.0000	1	2		2.65992647	0.00212600
	8.1000	1	2		2.65891267	0.00214283
	8.2000	1	2		2.65791690	0.00212544
	8.3000	1	2		2.65692318	0.00215609
	8.4000	1	2		2.65592393	0.00212871
	8.5000	1	2		2.65491832	0.00219272
	8.6000	1	2		2.65392604	0.00214444
	8.7000	1	2		2.65292125	0.00219777
	8.8000	1	2		2.65193778	0.00217980
	8.9000	1	2		2.65093053	0.00209652
	9.0000	1	2		2.64993579	0.00207773
	9.1000	1	2		2.64893203	0.00217744
	9.2000	1	2		2.64794240	0.00221646
	9.3000	1	2		2.64693249	0.00212761
	9.4000	1	2		2.64593816	0.00217080
	9.5000	1	2		2.64493419	0.00220065
	9.6000	1	2		2.64393576	0.00207568
	9.7000	1	2		2.64293138	0.00219957
	9.8000	1	2		2.64193254	0.00204484
	9.9000	1	2		2.64092263	0.00218021
	10.0000	1	2		2.63992871	0.00207374
	10.1000	1	2		2.63891655	0.00212114
	10.2000	1	2		2.63791955	0.00222475
	10.3000	1	2		2.63691169	0.00204447
	10.4000	1	2		2.63592165	0.00215349
	10.5000	1	2		2.63491687	0.00213462
	10.6000	1	2		2.63393319	0.00219963
	10.7000	1	2		2.63292533	0.00215306
	10.8000	1	2		2.63193939	0.00200949
	10.9000	1	2		2.63092887	0.00212980
	11.0000	1	2		2.62993187	0.00220525
	11.1000	1	2		2.62892012	0.00208008
	11.2000	1	2		2.62793234	0.00215661
	11.3000	1	2		2.62691670	0.00205404
	11.4000	1	2		2.62592195	0.00203690
	11.5000	1	2		2.62492311	0.00207889
	11.6000	1	2		2.62393307	0.00204573
	11.7000	1	2		2.62292112	0.00219196
	11.8000	1	2		2.62193108	0.00211399
	11.9000	1	2		2.62092241	0.00219689
	12.0000	1	2		2.61993524	0.00208810
	12.1000	1	2		2.61892001	0.00212124
	12.2000	1	2		2.61793038	0.00213183
	12.3000	1	2		2.61693174	0.00211668
	12.4000	1	2		2.61592880	0.00211185
	12.5000	1	2		2.61493139	0.00216628
	12.6000	1	2		2.61393276	0.00211470
	12.7000	1	2		2.61292797	0.00218383
	12.8000	1	2		2.61193650	0.00205823
	12.9000	1	2		2.61092455	0.00198339
	13.0000	1	2		2.60993226	0.00205704
	13.1000	1	2		2.60892481	0.00213739
	13.2000	1	2		2.60793027	0.00203607
	13.3000	1	2		2.60692262	0.00211553
	13.4000	1	2		2.60593525	0.00202790
	13.5000	1	2		2.60492452	0.00211934
	13.6000	1	2		2.60392998	0.00205991
	13.7000	1	2		2.60292806	0.00206135
	13.8000	1	2		2.60193168	0.00203206
	13.9000	1	2		2.60092505	0.00198238
	14.0000	1	2		2.59993583	0.00204773
	14.1000	1	2		2.59893105	0.00204323
	14.2000	1	2		2.59793651	0.00215088
	14.3000	1	2		2.59692722	0.00194290
	14.4000	1	2		2.59593431	0.00199581
	14.5000	1	2		2.59493281	0.00191738
	14.6000	1	2		2.59392474	0.00216868
	14.7000	1	2		2.59293061	0.00199450
	14.8000	1	2		2.59193197	0.00209738
	14.9000	1	2		2.59092657	0.00202716
	15.0000	1	2		2.58993634	0.00207135
	15.1000	1	2		2.58892356	0.00214432
	15.2000	1	2		2.58793660	0.00207970
	15.3000	1	2		2.58692813	0.00196021
	15.4000	1	2		2.58593174	0.00200232
	15.5000	1	2		2.58493146	0.00201938
	15.6000	1	2		2.58393754	0.00206002
	15.7000	1	2		2.58292558	0.00203746
	15.8000	1	2		2.58192407	0.00193237
	15.9000	1	2		2.58093466	0.00193408
	16.0000	1	2		2.57993602	0.00205380
	16.1000	1	2		2.57892693	0.00195325
	16.2000	1	2		2.57793772	0.00192369
	16.3000	1	2		2.57693498	0.00212385
	16.4000	1	2		2.57594167	0.00200495
	16.5000	1	2		2.57493504	0.00202063
	16.6000	1	2		2.57393763	0.00198940
	16.7000	1	2		2.57293120	0.00199087
	16.8000	1	2		2.57193011	0.00201448
	16.9000	1	2		2.57093085	0.00201235
	17.0000	1	2		2.56992689	0.00203531
	17.1000	1	2		2.56892886	0.00200779
	17.2000	1	2		2.56793391	0.00196257
	17.3000	1	2		2.56692503	0.00203593
	17.4000	1	2		2.56593479	0.00198558
	17.5000	1	2		2.56493124	0.00201869
	17.6000	1	2		2.56393485	0.00207669
	17.7000	1	2		2.56293232	0.00200365
	17.8000	1	2		2.56193163	0.00206031
	17.9000	1	2		2.56092992	0.00203589
	18.0000	1	2		2.55992903	0.00194617
	18.1000	1	2		2.55893101	0.00202027
	18.2000	1	2		2.55793360	0.00201265
	18.3000	1	2		2.55692717	0.00201049
	18.4000	1	2		2.55592689	0.00199295
	18.5000	1	2		2.55493010	0.00204445
	18.6000	1	2		2.55392531	0.00195470
	18.7000	1	2		2.55292606	0.00200455
	18.8000	1	2		2.55193521	0.00203064
	18.9000	1	2		2.55093042	0.00199067
	19.0000	1	2		2.54993506	0.00198768
	19.1000	1	2		2.54893438	0.00199771
	19.2000	1	2		2.54793799	0.00196495
	19.3000	1	2		2.54693382	0.00206839
	19.4000	1	2		2.54593703	0.00189569
	19.5000	1	2		2.54493449	0.00197461
	19.6000	1	2		2.54393831	0.00199894
	19.7000	1	2		2.54293373	0.00193064
	19.8000	1	2		2.54193550	0.00195043
	19.9000	1	2		2.54094117	0.00184451
	20.0000	1	2		2.53993270	0.00198011
	20.1000	1	2		2.53893180	0.00193179
	20.2000	1	2		2.53793931	0.00197031
	20.3000	1	2		2.53693555	0.00196148
	20.4000	1	2		2.53594060	0.00195825
	20.5000	1	2		2.53492680	0.00190861
	20.6000	1	2		2.53393554	0.00192865
	20.7000	1	2		2.53293772	0.00191827
	20.8000	1	2		2.53194564	0.00187760
	20.9000	1	2		2.53093716	0.00198136
	21.0000	1	2		2.52994631	0.00198300
	21.1000	1	2		2.52893722	0.00181508
	21.2000	1	2		2.52794227	0.00195838
	21.3000	1	2		2.52692786	0.00187972
	21.4000	1	2		2.52593659	0.00186634
	21.5000	1	2		2.52492771	0.00192963
	21.6000	1	2		2.52392252	0.00187104
	21.7000	1	2		2.52292695	0.00201136
	21.8000	1	2		2.52194245	0.00186447
	21.9000	1	2		2.52092558	0.00198764
	22.0000	1	2		2.51993943	0.00193032
	22.1000	1	2		2.51893383	0.00182375
	22.2000	1	2		2.51793150	0.00185269
	22.3000	1	2		2.51692938	0.00198097
	22.4000	1	2		2.51594283	0.00190427
	22.5000	1	2		2.51493661	0.00195635
	22.6000	1	2		2.51393838	0.00197745
	22.7000	1	2		2.51293237	0.00193662
	22.8000	1	2		2.51193988	0.00186943
	22.9000	1	2		2.51092751	0.00193485
	23.0000	1	2		2.50993727	0.00197487
	23.1000	1	2		2.50893536	0.00191366
	23.2000	1	2		2.50793795	0.00191903
	23.3000	1	2		2.50692046	0.00194970
	23.4000	1	2		2.50593186	0.00191556
	23.5000	1	2		2.50493445	0.00186986
	23.6000	1	2		2.50393110	0.00195341
	23.7000	1	2		2.50293287	0.00188089
	23.8000	1	2		2.50193751	0.00189349
	23.9000	1	2		2.50093723	0.00195346
	24.0000	1	2		2.49993818	0.00183787
	24.1000	1	2		2.49894036	0.00187590
	24.2000	1	2		2.49794234	0.00195918
	24.3000	1	2		2.49693776	0.00192311
	24.4000	1	2		2.49594670	0.00193672
	24.5000	1	2		2.49493843	0.00208459
	24.6000	1	2		2.49394164	0.00189743
	24.7000	1	2		2.49294300	0.00171358
	24.8000	1	2		2.49194231	0.00208734
	24.9000	1	2		2.49094818	0.00188177
	25.0000	1	2		2.48994114	0.00166077
	25.1000	1	2		2.48895132	0.00204893
	25.2000	1	2		2.48795063	0.00192465
	25.3000	1	2		2.48695424	0.00158682
	25.4000	1	2		2.48595438	0.00200021
	25.5000	1	2		2.48495369	0.00200371
	25.6000	1	2		2.48395362	0.00161710
	25.7000	1	2		2.48294063	0.00188842
	25.8000	1	2		2.48194814	0.00213855
	25.9000	1	2		2.48094561	0.00157278
	26.0000	1	2		2.47994636	0.00168283
	26.1000	1	2		2.47894280	0.00217680
	26.2000	1	2		2.47794806	0.00183622
	26.3000	1	2		2.47694511	0.00126244
	26.4000	1	2		2.47594484	0.00197103
	26.5000	1	2		2.47494272	0.00216587
	26.6000	1	2		2.47394387	0.00149914
	26.7000	1	2		2.47294667	0.00155576
	26.8000	1	2		2.47195192	0.00212205
	26.9000	1	2		2.47094488	0.00193937
	27.0000	1	2		2.46994501	0.00141594
	27.1000	1	2		2.46895047	0.00189115
	27.2000	1	2		2.46795429	0.00208925
	27.3000	1	2		2.46695074	0.00179155
	27.4000	1	2		2.46594985	0.00188231
	27.5000	1	2		2.46495285	0.00202231
	27.6000	1	2		2.46395400	0.00185390
	27.7000	1	2		2.46295127	0.00173227
	27.8000	1	2		2.46194996	0.00164827
	27.9000	1	2		2.46095358	0.00171594
	28.0000	1	2		2.45995433	0.00162337
	28.1000	1	2		2.45895302	0.00173593
	28.2000	1	2		2.45795213	0.00189063
	28.3000	1	2		2.45695288	0.00166580
	28.4000	1	2		2.45595363	0.00157633
	28.5000	1	2		2.45494945	0.00190282
	28.6000	1	2		2.45395102	0.00182874
	28.7000	1	2		2.45295033	0.00169903
	28.8000	1	2		2.45195129	0.00173045
	28.9000	1	2		2.45094527	0.00211707
	29.0000	1	2		2.44995483	0.00202316
	29.1000	1	2		2.44895332	0.00185098
	29.2000	1	2		2.44794690	0.00184790
	29.3000	1	2		2.44695092	0.00192816
	29.4000	1	2		2.44594982	0.00177190
	29.5000	1	2		2.44494770	0.00179331
	29.6000	1	2		2.44395132	0.00210019
	29.7000	1	2		2.44294366	0.00215644
	29.8000	1	2		2.44195384	0.00191774
	29.9000	1	2		2.44094352	0.00181076
	30.0000	1	2		2.43994672	0.00206493
	30.1000	1	2		2.43894747	0.00167619
	30.2000	1	2		2.43794986	0.00182447
	30.3000	1	2		2.43693892	0.00180937
	30.4000	1	2		2.43594684	0.00178300
	30.5000	1	2		2.43495476	0.00172631
	30.6000	1	2		2.43395612	0.00190618
	30.7000	1	2		2.43294396	0.00186256
	30.8000	1	2		2.43195290	0.00170246
	30.9000	1	2		2.43094279	0.00167120
	31.0000	1	2		2.42995583	0.00172738
	31.1000	1	2		2.42895207	0.00178879
	31.2000	1	2		2.42795446	0.00173699
	31.3000	1	2		2.42695377	0.00177959
	31.4000	1	2		2.42595001	0.00186983
	31.5000	1	2		2.42495424	0.00172174
	31.6000	1	2		2.42394576	0.00179901
	31.7000	1	2		2.42294549	0.00171718
	31.8000	1	2		2.42195074	0.00179628
	31.9000	1	2		2.42094718	0.00179445
	32.0000	1	2		2.41995223	0.00166130
	32.1000	1	2		2.41894745	0.00177504
	32.2000	1	2		2.41795393	0.00169675
	32.3000	1	2		2.41694874	0.00180996
	32.4000	1	2		2.41595584	0.00178104
	32.5000	1	2		2.41495351	0.00169059
	32.6000	1	2		2.41395405	0.00175321
	32.7000	1	2		2.41295480	0.00171953
	32.8000	1	2		2.41195083	0.00173405
	32.9000	1	2		2.41094973	0.00172586
	33.0000	1	2		2.40995089	0.00174835
	33.1000	1	2		2.40894754	0.00181627
	33.2000	1	2		2.40795136	0.00177403
	33.3000	1	2		2.40695047	0.00169139
	33.4000	1	2		2.40594958	0.00159349
	33.5000	1	2		2.40495135	0.00169697
	33.6000	1	2		2.40395496	0.00149696
	33.7000	1	2		2.40296001	0.00155091
	33.8000	1	2		2.40195338	0.00162850
	33.9000	1	2		2.40095454	0.00168907
	34.0000	1	2		2.39995549	0.00167242
	34.1000	1	2		2.39895337	0.00170145
	34.2000	1	2		2.39795453	0.00166456
	34.3000	1	2		2.39695363	0.00171966
	34.4000	1	2		2.39595233	0.00166485
	34.5000	1	2		2.39495390	0.00156157
	34.6000	1	2		2.39395321	0.00170844
	34.7000	1	2		2.39295006	0.00161133
	34.8000	1	2		2.39195450	0.00161469
	34.9000	1	2		2.39096160	0.00164031
	35.0000	1	2		2.38995374	0.00166812
	35.1000	1	2		2.38895653	0.00163039
	35.2000	1	2		2.38796179	0.00153782
	35.3000	1	2		2.38696151	0.00157933
	35.4000	1	2		2.38596103	0.00145503
	35.5000	1	2		2.38495911	0.00163091
	35.6000	1	2		2.38395986	0.00157771
	35.7000	1	2		2.38295548	0.00157548
	35.8000	1	2		2.38195787	0.00163422
	35.9000	1	2		2.38095329	0.00156583
	36.0000	1	2		2.37995629	0.00155017
	36.1000	1	2		2.37895150	0.00152266
	36.2000	1	2		2.37796065	0.00137086
	36.3000	1	2		2.37695505	0.00163234
	36.4000	1	2		2.37595723	0.00147717
	36.5000	1	2		2.37495203	0.00147596
	36.6000	1	2		2.37396077	0.00155103
	36.7000	1	2		2.37295967	0.00149418
	36.8000	1	2		2.37195960	0.00152359
	36.9000	1	2		2.37093023	0.00157934
	37.0000	1	2		2.36996294	0.00145310
	37.1000	1	2		2.36895159	0.00153493
	37.2000	1	2		2.36795787	0.00146440
	37.3000	1	2		2.36695124	0.00148721
	37.4000	1	2		2.36596121	0.00149873
	37.5000	1	2		2.36495438	0.00140045
	37.6000	1	2		2.36395533	0.00146780
	37.7000	1	2		2.36295505	0.00150704
	37.8000	1	2		2.36195559	0.00153480
	37.9000	1	2		2.36095081	0.00144516
	38.0000	1	2		2.35995647	0.00150782
	38.1000	1	2		2.35895025	0.00142071
	38.2000	1	2		2.35795633	0.00161911
	38.3000	1	2		2.35695318	0.00126948
	38.4000	1	2		2.35595823	0.00143215
	38.5000	1	2		2.35495119	0.00156736
	38.6000	1	2		2.35396075	0.00144013
	38.7000	1	2		2.35295555	0.00139706
	38.8000	1	2		2.35195794	0.00157421
	38.9000	1	2		2.35095848	0.00136396
	39.0000	1	2		2.34996128	0.00137894
	39.1000	1	2		2.34895813	0.00152417
	39.2000	1	2		2.34796195	0.00144052
	39.3000	1	2		2.34695491	0.00135699
	39.4000	1	2		2.34596221	0.00155721
	39.5000	1	2		2.34496050	0.00103025
	39.6000	1	2		2.34395305	0.00148119
	39.7000	1	2		2.34294827	0.00155557
	39.8000	1	2		2.34195557	0.00130263
	39.9000	1	2		2.34095242	0.00106537
	40.0000	1	2		2.33995522	0.00164578
	40.1000	1	2		2.33895453	0.00148825
	40.2000	1	2		2.33795548	0.00110528
	40.3000	1	2		2.33695193	0.00151068
	40.4000	1	2		2.33595739	0.00156722
	40.5000	1	2		2.33495445	0.00111896
	40.6000	1	2		2.33395663	0.00129108
	40.7000	1	2		2.33295287	0.00154115
	40.8000	1	2		2.33196099	0.00119003
	40.9000	1	2		2.33095231	0.00108187
	41.0000	1	2		2.32995961	0.00147637
	41.1000	1	2		2.32895503	0.00130811
	41.2000	1	2		2.32795599	0.00105990
	41.3000	1	2		2.32694608	0.00133727
	41.4000	1	2		2.32595625	0.00150610
	41.5000	1	2		2.32495085	0.00112919
	41.6000	1	2		2.32396020	0.00121824
	41.7000	1	2		2.32294374	0.00139473
	41.8000	1	2		2.32195309	0.00124171
	41.9000	1	2		2.32095015	0.00106724
	42.0000	1	2		2.31995909	0.00117612
	42.1000	1	2		2.31895922	0.00132381
	42.2000	1	2		2.31796222	0.00119044
	42.3000	1	2		2.31696010	0.00101329
	42.4000	1	2		2.31595716	0.00138771
	42.5000	1	2		2.31496098	0.00130136
	42.6000	1	2		2.31395804	0.00098215
	42.7000	1	2		2.31295838	0.00120406
	42.8000	1	2		2.31195380	0.00114610
	42.9000	1	2		2.31095413	0.00112354
	43.0000	1	2		2.30996369	0.00103958
	43.1000	1	2		2.30895132	0.00123288
	43.2000	1	2		2.30795904	0.00119876
	43.3000	1	2		2.30695220	0.00108903
	43.4000	1	2		2.30595643	0.00112711
	43.5000	1	2		2.30495861	0.00105668
	43.6000	1	2		2.30395936	0.00097806
	43.7000	1	2		2.30294638	0.00115606
	43.8000	1	2		2.30196352	0.00093079
	43.9000	1	2		2.30095566	0.00097520
	44.0000	1	2		2.29996214	0.00113634
	44.1000	1	2		2.29895818	0.00099593
	44.2000	1	2		2.29796671	0.00099733
	44.3000	1	2		2.29696295	0.00103326
	44.4000	1	2		2.29596390	0.00085763
	44.5000	1	2		2.29495686	0.00109984
	44.6000	1	2		2.29396068	0.00112673
	44.7000	1	2		2.29295590	0.00079125
	44.8000	1	2		2.29196299	0.00093927
	44.9000	1	2		2.29095124	0.00118713
	45.0000	1	2		2.28996654	0.00068336
	45.1000	1	2		2.28895683	0.00069675
	45.2000	1	2		2.28795717	0.00117245
	45.3000	1	2		2.28695444	0.00088808
	45.4000	1	2		2.28595805	0.00059556
	45.5000	1	2		2.28496187	0.00106074
	45.6000	1	2		2.28396651	0.00110937
	45.7000	1	2		2.28296316	0.00061900
	45.8000	1	2		2.28196411	0.00089930
	45.9000	1	2		2.28096793	0.00125528
	46.0000	1	2		2.27996212	0.00074118
	46.1000	1	2		2.27895713	0.00062642
	46.2000	1	2		2.27796751	0.00109900
	46.3000	1	2		2.27695780	0.00093346
	46.4000	1	2		2.27596142	0.00047696
	46.5000	1	2		2.27495950	0.00053003
	46.6000	1	2		2.27396414	0.00085170
	46.7000	1	2		2.27296448	0.00037188
	46.8000	1	2		2.27196728	0.00061382
	46.9000	1	2		2.27095143	0.00080893
	47.0000	1	2		2.26996406	0.00083174
	47.1000	1	2		2.26896316	0.00059342
	47.2000	1	2		2.26796535	0.00082185
	47.3000	1	2		2.26695872	0.00076725
	47.4000	1	2		2.26596991	0.00058786
	47.5000	1	2		2.26496472	0.00065921
	47.6000	1	2		2.26397120	0.00075132
	47.7000	1	2		2.26296642	0.00058338
	47.8000	1	2		2.26196819	0.00053303
	47.9000	1	2		2.26095644	0.00064654
	48.0000	1	2		2.25996353	0.00056264
	48.1000	1	2		2.25896080	0.00041730
	48.2000	1	2		2.25797035	0.00050890
	48.3000	1	2		2.25696004	0.00044901
	48.4000	1	2		2.25596304	0.00038045
	48.5000	1	2		2.25496174	0.00046932
	48.6000	1	2		2.25396883	0.00037604
	48.7000	1	2		2.25296364	0.00043230
	48.8000	1	2		2.25196971	0.00042139
	48.9000	1	2		2.25095714	0.00037535
	49.0000	1	2		2.24996711	0.00036251
	49.1000	1	2		2.24896396	0.00032588
	49.2000	1	2		2.24796799	0.00028893
	49.3000	1	2		2.24696341	0.00026413
	49.4000	1	2		2.24596374	0.00030898
	49.5000	1	2		2.24495793	0.00024586
	49.6000	1	2		2.24396339	0.00025161
	49.7000	1	2		2.24296066	0.00016347
	49.8000	1	2		2.24196653	0.00024022
	49.9000	1	2		2.24096748	0.00006870
	50.0000	1	2		2.23996822	0.00002406
	50.1000	1	2		2.23896426	-0.00008087
	50.2000	1	2		2.23797095	0.00001058
	50.3000	1	2		2.23696862	0.00012665
	50.4000	1	2		2.23597101	-0.00008890
	50.5000	1	2		2.23496745	0.00000293
	50.6000	1	2		2.23396984	0.00001880
	50.7000	1	2		2.23296771	0.00006007
	50.8000	1	2		2.23197399	-0.00007238
	50.9000	1	2		2.23096839	-0.00062463
	51.0000	1	2		2.22997057	-0.00030091
	51.1000	1	2		2.22896578	-0.00001405
	51.2000	1	2		2.22797227	-0.00025372
	51.3000	1	2		2.22696298	-0.00029221
	51.4000	1	2		2.22596843	-0.00016258
	51.5000	1	2		2.22496221	-0.00020336
	51.6000	1	2		2.22397136	-0.00031419
	51.7000	1	2		2.22296084	-0.00025576
	51.8000	1	2		2.22196937	-0.00015486
	51.9000	1	2		2.22096725	-0.00038336
	52.0000	1	2		2.21997332	-0.00030859
	52.1000	1	2		2.21896506	-0.00028316
	52.2000	1	2		2.21796785	-0.00033272
	52.3000	1	2		2.21696901	-0.00053996
	52.4000	1	2		2.21597037	-0.00045748
	52.5000	1	2		2.21496374	-0.00037299
	52.6000	1	2		2.21396920	-0.00070465
	52.7000	1	2		2.21297138	-0.00053864
	52.8000	1	2		2.21196885	-0.00056312
	52.9000	1	2		2.21097083	-0.00059778
	53.0000	1	2		2.20996993	-0.00067974
	53.1000	1	2		2.20896453	-0.00067481
	53.2000	1	2		2.20796692	-0.00082408
	53.3000	1	2		2.20696131	-0.00072983
	53.4000	1	2		2.20596923	-0.00090429
	53.5000	1	2		2.20496486	-0.00080418
	53.6000	1	2		2.20396601	-0.00094316
	53.7000	1	2		2.20295795	-0.00089019
	53.8000	1	2		2.20197304	-0.00076078
	53.9000	1	2		2.20097071	-0.00074637
	54.0000	1	2		2.19996818	-0.00086914
	54.1000	1	2		2.19896749	-0.00102342
	54.2000	1	2		2.19797172	-0.00105023
	54.3000	1	2		2.19697083	-0.00110834
	54.4000	1	2		2.19597793	-0.00082354
	54.5000	1	2		2.19496741	-0.00109637
	54.6000	1	2		2.19396774	-0.00120345
	54.7000	1	2		2.19296992	-0.00124298
	54.8000	1	2		2.19197006	-0.00127416
	54.9000	1	2		2.19096486	-0.00134553
	55.0000	1	2		2.18996684	-0.00141331
	55.1000	1	2		2.18896984	-0.00146090
	55.2000	1	2		2.18796997	-0.00151769
	55.3000	1	2		2.18696273	-0.00144528
	55.4000	1	2		2.18597023	-0.00145268
	55.5000	1	2		2.18497221	-0.00162786
	55.6000	1	2		2.18397419	-0.00171703
	55.7000	1	2		2.18297022	-0.00167249
	55.8000	1	2		2.18197097	-0.00174673
	55.9000	1	2		2.18096864	-0.00186997
	56.0000	1	2		2.17997922	-0.00183689
	56.1000	1	2		2.17896870	-0.00184436
	56.2000	1	2		2.17796924	-0.00194932
	56.3000	1	2		2.17696651	-0.00194490
	56.4000	1	2		2.17597197	-0.00198685
	56.5000	1	2		2.17496144	-0.00214026
	56.6000	1	2		2.17397489	-0.00215091
	56.7000	1	2		2.17296847	-0.00213288
	56.8000	1	2		2.17197290	-0.00220178
	56.9000	1	2		2.17096464	-0.00230813
	57.0000	1	2		2.16996887	-0.00222781
	57.1000	1	2		2.16896920	-0.00232079
	57.2000	1	2		2.16797302	-0.00255302
	57.3000	1	2		2.16697029	-0.00247469
	57.4000	1	2		2.16597308	-0.00258243
	57.5000	1	2		2.16492261	-0.00264169
	57.6000	1	2		2.16398257	-0.00275135
	57.7000	1	2		2.16296999	-0.00271532
	57.8000	1	2		2.16197402	-0.00279133
	57.9000	1	2		2.16097026	-0.00292829
	58.0000	1	2		2.15997121	-0.00285415
	58.1000	1	2		2.15897626	-0.00294380
	58.2000	1	2		2.15798008	-0.00298724
	58.3000	1	2		2.15697775	-0.00321000
	58.4000	1	2		2.15597891	-0.00297178
	58.5000	1	2		2.15498232	-0.00318495
	58.6000	1	2		2.15398143	-0.00334356
	58.7000	1	2		2.15297910	-0.00329369
	58.8000	1	2		2.15197944	-0.00342427
	58.9000	1	2		2.15098244	-0.00358996
	59.0000	1	2		2.14998237	-0.00365340
	59.1000	1	2		2.14897942	-0.00362231
	59.2000	1	2		2.14798181	-0.00382621
	59.3000	1	2		2.14698420	-0.00394977
	59.4000	1	2		2.14597798	-0.00390767
	59.5000	1	2		2.14498139	-0.00401888
	59.6000	1	2		2.14399094	-0.00422933
	59.7000	1	2		2.14298186	-0.00427262
	59.8000	1	2		2.14198055	-0.00429896
	59.9000	1	2		2.14098212	-0.00454706
	60.0000	1	2		2.13998717	-0.00452453
	60.1000	1	2		2.13898484	-0.00463716
	60.2000	1	2		2.13799092	-0.00472079
	60.3000	1	2		2.13698511	-0.00504668
	60.4000	1	2		2.13598585	-0.00503675
	60.5000	1	2		2.13498558	-0.00518071
	60.6000	1	2		2.13398735	-0.00550399
	60.7000	1	2		2.13299055	-0.00535404
	60.8000	1	2		2.13198741	-0.00545138
	60.9000	1	2		2.13098201	-0.00567672
	61.0000	1	2		2.12998398	-0.00574453
	61.1000	1	2		2.12898104	-0.00574253
	61.2000	1	2		2.12798261	-0.00585014
	61.3000	1	2		2.12698090	-0.00628797
	61.4000	1	2		2.12599066	-0.00611743
	61.5000	1	2		2.12498669	-0.00624598
	61.6000	1	2		2.12398805	-0.00662639
	61.7000	1	2		2.12298061	-0.00670065
	61.8000	1	2		2.12198443	-0.00675777
	61.9000	1	2		2.12098066	-0.00687537
	62.0000	1	2		2.11998367	-0.00708635
	62.1000	1	2		2.11897622	-0.00721916
	62.2000	1	2		2.11798229	-0.00722708
	62.3000	1	2		2.11697976	-0.00754509
	62.4000	1	2		2.11598153	-0.00757354
	62.5000	1	2		2.11497879	-0.00771763
	62.6000	1	2		2.11398425	-0.00787449
	62.7000	1	2		2.11297947	-0.00812712
	62.8000	1	2		2.11198636	-0.00814795
	62.9000	1	2		2.11097891	-0.00825415
	63.0000	1	2		2.10998294	-0.00857038
	63.1000	1	2		2.10898143	-0.00869573
	63.2000	1	2		2.10798013	-0.00885717
	63.3000	1	2		2.10697780	-0.00898505
	63.4000	1	2		2.10598633	-0.00915866
	63.5000	1	2		2.10497581	-0.00930242
	63.6000	1	2		2.10398004	-0.00942270
	63.7000	1	2		2.10297710	-0.00975286
	63.8000	1	2		2.10198338	-0.00980949
	63.9000	1	2		2.10098064	-0.01002616
	64.0000	1	2		2.09998405	-0.01017123
	64.1000	1	2		2.09897722	-0.01032896
	64.2000	1	2		2.09798473	-0.01048916
	64.3000	1	2		2.09697912	-0.01062290
	64.4000	1	2		2.09598007	-0.01077682
	64.5000	1	2		2.09497488	-0.01088232
	64.6000	1	2		2.09398321	-0.01110088
	64.7000	1	2		2.09298068	-0.01129223
	64.8000	1	2		2.09198142	-0.01150177
	64.9000	1	2		2.09097356	-0.01158421
	65.0000	1	2		2.08998455	-0.01186464
	65.1000	1	2		2.08897567	-0.01199441
	65.2000	1	2		2.08798236	-0.01214648
	65.3000	1	2		2.08697307	-0.01234655
	65.4000	1	2		2.08598652	-0.01253766
	65.5000	1	2		2.08498317	-0.01271460
	65.6000	1	2		2.08398043	-0.01281134
	65.7000	1	2		2.08297319	-0.01299457
	65.8000	1	2		2.08198623	-0.01326393
	65.9000	1	2		2.08098369	-0.01337868
	66.0000	1	2		2.07998096	-0.01366006
	66.1000	1	2		2.07897945	-0.01378183
	66.2000	1	2		2.07798409	-0.01389358
	66.3000	1	2		2.07697582	-0.01403823
	66.4000	1	2		2.07597903	-0.01433605
	66.5000	1	2		2.07498162	-0.01447765
	66.6000	1	2		2.07398523	-0.01470143
	66.7000	1	2		2.07297594	-0.01483388
	66.8000	1	2		2.07198570	-0.01503342
	66.9000	1	2		2.07097969	-0.01528094
	67.0000	1	2		2.06999211	-0.01535871
	67.1000	1	2		2.06898630	-0.01565538
	67.2000	1	2		2.06799074	-0.01583269
	67.3000	1	2		2.06698309	-0.01609227
	67.4000	1	2		2.06598486	-0.01633259
	67.5000	1	2		2.06498355	-0.01644381
	67.6000	1	2		2.06399209	-0.01663232
	67.7000	1	2		2.06298218	-0.01673631
	67.8000	1	2		2.06198764	-0.01699484
	67.9000	1	2		2.06097486	-0.01713585
	68.0000	1	2		2.05998421	-0.01745387
	68.1000	1	2		2.05897308	-0.01769428
	68.2000	1	2		2.05798981	-0.01786137
	68.3000	1	2		2.05698051	-0.01799227
	68.4000	1	2		2.05598679	-0.01828334
	68.5000	1	2		2.05498324	-0.01833911
	68.6000	1	2		2.05398951	-0.01861334
	68.7000	1	2		2.05298084	-0.01894536
	68.8000	1	2		2.05198773	-0.01907253
	68.9000	1	2		2.05097250	-0.01920335
	69.0000	1	2		2.04998369	-0.01950987
	69.1000	1	2		2.04897973	-0.01974667
	69.2000	1	2		2.04798621	-0.01974851
	69.3000	1	2		2.04698368	-0.02001408
	69.4000	1	2		2.04598299	-0.02022332
	69.5000	1	2		2.04497984	-0.02049966
	69.6000	1	2		2.04398305	-0.02069101
	69.7000	1	2		2.04298093	-0.02088142
	69.8000	1	2		2.04198352	-0.02111039
	69.9000	1	2		2.04097976	-0.02130972
	70.0000	1	2		2.03998686	-0.02146360
	70.1000	1	2		2.03897961	-0.02172971
	70.2000	1	2		2.03798179	-0.02197433
	70.3000	1	2		2.03698111	-0.02213108
	70.4000	1	2		2.03598616	-0.02242889
	70.5000	1	2		2.03497871	-0.02269736
	70.6000	1	2		2.03398785	-0.02292891
	70.7000	1	2		2.03298553	-0.02311782
	70.8000	1	2		2.03199304	-0.02333207
	70.9000	1	2		2.03098354	-0.02354633
	71.0000	1	2		2.02999166	-0.02376485
	71.1000	1	2		2.02898052	-0.02404369
	71.2000	1	2		2.02798291	-0.02402784
	71.3000	1	2		2.02698509	-0.02445708
	71.4000	1	2		2.02599075	-0.02451939
	71.5000	1	2		2.02498986	-0.02482022
	71.6000	1	2		2.02398917	-0.02501090
	71.7000	1	2		2.02298746	-0.02521713
	71.8000	1	2		2.02198944	-0.02539644
	71.9000	1	2		2.02098609	-0.02559531
	72.0000	1	2		2.01999032	-0.02582389
	72.1000	1	2		2.01898328	-0.02609460
	72.2000	1	2		2.01799488	-0.02641435
	72.3000	1	2		2.01698580	-0.02653663
	72.4000	1	2		2.01599249	-0.02688051
	72.5000	1	2		2.01498647	-0.02703667
	72.6000	1	2		2.01399111	-0.02725254
	72.7000	1	2		2.01298960	-0.02749421
	72.8000	1	2		2.01198892	-0.02768319
	72.9000	1	2		2.01098638	-0.02795856
	73.0000	1	2		2.00999307	-0.02827106
	73.1000	1	2		2.00893973	-0.02845922
	73.2000	1	2		2.00799067	-0.02860718
	73.3000	1	2		2.00698999	-0.02888205
	73.4000	1	2		2.00598991	-0.02925773
	73.5000	1	2		2.00499619	-0.02926986
	73.6000	1	2		2.00399182	-0.02964491
	73.7000	1	2		2.00298724	-0.02982716
	73.8000	1	2		2.00198983	-0.03001356
	73.9000	1	2		2.00098975	-0.03031987
	74.0000	1	2		1.99998927	-0.03042623
	74.1000	1	2		1.99898633	-0.03075921
	74.2000	1	2		1.99799384	-0.03087363
	74.3000	1	2		1.99698496	-0.03118600
	74.4000	1	2		1.99598939	-0.03136196
	74.5000	1	2		1.99498747	-0.03176291
	74.6000	1	2		1.99399006	-0.03190815
	74.7000	1	2		1.99299040	-0.03210510
	74.8000	1	2		1.99199258	-0.03239598
	74.9000	1	2		1.99099394	-0.03251183
	75.0000	1	2		1.98999838	-0.03289306
	75.1000	1	2		1.98898888	-0.03303235
	75.2000	1	2		1.98799516	-0.03327733
	75.3000	1	2		1.98698587	-0.03354425
	75.4000	1	2		1.98599051	-0.03370962
	75.5000	1	2		1.98498695	-0.03400201
	75.6000	1	2		1.98399528	-0.03420347
	75.7000	1	2		1.98299418	-0.03439371
	75.8000	1	2		1.98199882	-0.03461346
	75.9000	1	2		1.98098809	-0.03485969
	76.0000	1	2		1.97999601	-0.03506646
	76.1000	1	2		1.97899123	-0.03526763
	76.2000	1	2		1.97799443	-0.03558862
	76.3000	1	2		1.97699026	-0.03584311
	76.4000	1	2		1.97599449	-0.03596292
	76.5000	1	2		1.97498971	-0.03617501
	76.6000	1	2		1.97399312	-0.03645490
	76.7000	1	2		1.97299161	-0.03657880
	76.8000	1	2		1.97199277	-0.03681102
	76.9000	1	2		1.97098839	-0.03713881
	77.0000	1	2		1.96999467	-0.03739717
	77.1000	1	2		1.96898947	-0.03767471
	77.2000	1	2		1.96799145	-0.03786363
	77.3000	1	2		1.96699097	-0.03817371
	77.4000	1	2		1.96599888	-0.03834464
	77.5000	1	2		1.96499820	-0.03862219
	77.6000	1	2		1.96399300	-0.03887546
	77.7000	1	2		1.96299109	-0.03903582
	77.8000	1	2		1.96199736	-0.03935051
	77.9000	1	2		1.96099647	-0.03952039
	78.0000	1	2		1.95999189	-0.03993628
	78.1000	1	2		1.95898526	-0.04000979
	78.2000	1	2		1.95799810	-0.04029455
	78.3000	1	2		1.95699003	-0.04053061
	78.4000	1	2		1.95599447	-0.04079006
	78.5000	1	2		1.95499009	-0.04105009
	78.6000	1	2		1.95399740	-0.04133354
	78.7000	1	2		1.95299282	-0.04159930
	78.8000	1	2		1.95200114	-0.04182003
	78.9000	1	2		1.95099554	-0.04194143
	79.0000	1	2		1.94999997	-0.04237227
	79.1000	1	2		1.94899539	-0.04249717
	79.2000	1	2		1.94800044	-0.04278624
	79.3000	1	2		1.94698992	-0.04306058
	79.4000	1	2		1.94600358	-0.04330784
	79.5000	1	2		1.94499654	-0.04351816
	79.6000	1	2		1.94399749	-0.04383677
	79.7000	1	2		1.94299168	-0.04412660
	79.8000	1	2		1.94199796	-0.04426851
	79.9000	1	2		1.94098969	-0.04452700
	80.0000	1	2		1.93999535	-0.04475305
	80.1000	1	2		1.93899589	-0.04509925
	80.2000	1	2		1.93800217	-0.04532506
	80.3000	1	2		1.93699657	-0.04569187
	80.4000	1	2		1.93600428	-0.04598998
	80.5000	1	2		1.93499171	-0.04622815
	80.6000	1	2		1.93400311	-0.04648131
	80.7000	1	2		1.93300365	-0.04674646
	80.8000	1	2		1.93200583	-0.04693209
	80.9000	1	2		1.93099203	-0.04726653
	81.0000	1	2		1.93000507	-0.04751309
	81.1000	1	2		1.92899906	-0.04775571
	81.2000	1	2		1.92799981	-0.04803708
	81.3000	1	2		1.92698969	-0.04825898
	81.4000	1	2		1.92599802	-0.04851526
	81.5000	1	2		1.92499160	-0.04873771
	81.6000	1	2		1.92400095	-0.04911616
	81.7000	1	2		1.92299514	-0.04929698
	81.8000	1	2		1.92200613	-0.04961809
	81.9000	1	2		1.92099725	-0.04989380
	82.0000	1	2		1.92000127	-0.05027105
	82.1000	1	2		1.91899341	-0.05038572
	82.2000	1	2		1.91799887	-0.05083955
	82.3000	1	2		1.91699101	-0.05105918
	82.4000	1	2		1.91599135	-0.05123584
	82.5000	1	2		1.91499456	-0.05156191
	82.6000	1	2		1.91400288	-0.05191707
	82.7000	1	2		1.91299646	-0.05207776
	82.8000	1	2		1.91199577	-0.05241594
	82.9000	1	2		1.91099283	-0.05273045
	83.0000	1	2		1.90999686	-0.05293157
	83.1000	1	2		1.90899310	-0.05322426
	83.2000	1	2		1.90799507	-0.05359555
	83.3000	1	2		1.90699418	-0.05378492
	83.4000	1	2		1.90599800	-0.05417325
	83.5000	1	2		1.90499465	-0.05436844
	83.6000	1	2		1.90399847	-0.05468816
	83.7000	1	2		1.90299327	-0.05495558
	83.8000	1	2		1.90199627	-0.05538068
	83.9000	1	2		1.90099723	-0.05552473
	84.0000	1	2		1.89999982	-0.05598043
	84.1000	1	2		1.89899278	-0.05621802
	84.2000	1	2		1.89799906	-0.05649487
	84.3000	1	2		1.89699530	-0.05670996
	84.4000	1	2		1.89599727	-0.05705888
	84.5000	1	2		1.89499556	-0.05745466
	84.6000	1	2		1.89399897	-0.05765392
	84.7000	1	2		1.89299931	-0.05792763
	84.8000	1	2		1.89201030	-0.05825468
	84.9000	1	2		1.89099629	-0.05858316
	85.0000	1	2		1.89000196	-0.05885440
	85.1000	1	2		1.88900393	-0.05915485
	85.2000	1	2		1.88799956	-0.05942506
	85.3000	1	2		1.88699272	-0.05976263
	85.4000	1	2		1.88600331	-0.05996601
	85.5000	1	2		1.88500221	-0.06036615
	85.6000	1	2		1.88399886	-0.06058107
	85.7000	1	2		1.88299755	-0.06102447
	85.8000	1	2		1.88199707	-0.06124506
	85.9000	1	2		1.88100294	-0.06161246
	86.0000	1	2		1.88000389	-0.06184389
	86.1000	1	2		1.87899665	-0.06215957
	86.2000	1	2		1.87799883	-0.06249825
	86.3000	1	2		1.87699384	-0.06287585
	86.4000	1	2		1.87600995	-0.06315387
	86.5000	1	2		1.87499943	-0.06345831
	86.6000	1	2		1.87401001	-0.06383162
	86.7000	1	2		1.87300297	-0.06413895
	86.8000	1	2		1.87201335	-0.06442539
	86.9000	1	2		1.87100098	-0.06468391
	87.0000	1	2		1.87000911	-0.06502413
	87.1000	1	2		1.86900043	-0.06533715
	87.2000	1	2		1.86801019	-0.06558817
	87.3000	1	2		1.86700172	-0.06604278
	87.4000	1	2		1.86600595	-0.06624578
	87.5000	1	2		1.86499911	-0.06655725
	87.6000	1	2		1.86400437	-0.06700263
	87.7000	1	2		1.86300306	-0.06731110
	87.8000	1	2		1.86200053	-0.06756488
	87.9000	1	2		1.86099575	-0.06783114
	88.0000	1	2		1.86000305	-0.06824156
	88.1000	1	2		1.85899847	-0.06856154
	88.2000	1	2		1.85800393	-0.06881213
	88.3000	1	2		1.85700181	-0.06917478
	88.4000	1	2		1.85600809	-0.06959567
	88.5000	1	2		1.85499879	-0.06992212
	88.6000	1	2		1.85401122	-0.07027115
	88.7000	1	2		1.85300725	-0.07056482
	88.8000	1	2		1.85200944	-0.07094417
	88.9000	1	2		1.85099768	-0.07124536
	89.0000	1	2		1.85000150	-0.07154492
	89.1000	1	2		1.84900758	-0.07201977
	89.2000	1	2		1.84800791	-0.07219421
	89.3000	1	2		1.84700887	-0.07254352
	89.4000	1	2		1.84600142	-0.07305271
	89.5000	1	2		1.84499889	-0.07326946
	89.6000	1	2		1.84400557	-0.07361506
	89.7000	1	2		1.84299936	-0.07400662
	89.8000	1	2		1.84200625	-0.07434858
	89.9000	1	2		1.84100105	-0.07470261
	90.0000	1	2		1.84000733	-0.07488889
	90.1000	1	2		1.83900234	-0.07536618
	90.2000	1	2		1.83800575	-0.07570087
	90.3000	1	2		1.83700220	-0.07602365
	90.4000	1	2		1.83600684	-0.07632320
	90.5000	1	2		1.83499918	-0.07668701
	90.6000	1	2		1.83400628	-0.07715906
	90.7000	1	2		1.83300436	-0.07743557
	90.8000	1	2		1.83200634	-0.07783137
	90.9000	1	2		1.83100545	-0.07824057
	91.0000	1	2		1.83000906	-0.07852985
	91.1000	1	2		1.82900079	-0.07885356
	91.2000	1	2		1.82800687	-0.07931600
	91.3000	1	2		1.82700311	-0.07962856
	91.4000	1	2		1.82600918	-0.07994754
	91.5000	1	2		1.82500050	-0.08038795
	91.6000	1	2		1.82400576	-0.08077868
	91.7000	1	2		1.82300446	-0.08103665
	91.8000	1	2		1.82201319	-0.08148709
	91.9000	1	2		1.82100574	-0.08179120
	92.0000	1	2		1.82001223	-0.08214238
	92.1000	1	2		1.81900375	-0.08256935
	92.2000	1	2		1.81801003	-0.08283821
	92.3000	1	2		1.81700730	-0.08323167
	92.4000	1	2		1.81600804	-0.08367687
	92.5000	1	2		1.81500900	-0.08400369
	92.6000	1	2		1.81401445	-0.08430989
	92.7000	1	2		1.81300803	-0.08476601
	92.8000	1	2		1.81200939	-0.08509206
	92.9000	1	2		1.81099723	-0.08551904
	93.0000	1	2		1.81000269	-0.08587005
	93.1000	1	2		1.80900630	-0.08619520
	93.2000	1	2		1.80800849	-0.08656442
	93.3000	1	2		1.80699940	-0.08700977
	93.4000	1	2		1.80600916	-0.08736927
	93.5000	1	2		1.80499884	-0.08780729
	93.6000	1	2		1.80399795	-0.08801157
	93.7000	1	2		1.80300443	-0.08849575
	93.8000	1	2		1.80201153	-0.08885476
	93.9000	1	2		1.80100962	-0.08922437
	94.0000	1	2		1.80001344	-0.08965080
	94.1000	1	2		1.79901131	-0.09010438
	94.2000	1	2		1.79802005	-0.09047977
	94.3000	1	2		1.79700502	-0.09080147
	94.4000	1	2		1.79600741	-0.09124457
	94.5000	1	2		1.79500467	-0.09172373
	94.6000	1	2		1.79400993	-0.09203645
	94.7000	1	2		1.79300207	-0.09247286
	94.8000	1	2		1.79200917	-0.09278744
	94.9000	1	2		1.79100110	-0.09318620
	95.0000	1	2		1.79000718	-0.09359232
	95.1000	1	2		1.78900464	-0.09404637
	95.2000	1	2		1.78800887	-0.09439128
	95.3000	1	2		1.78700511	-0.09480963
	95.4000	1	2		1.78600852	-0.09524378
	95.5000	1	2		1.78500804	-0.09562676
	95.6000	1	2		1.78401022	-0.09601977
	95.7000	1	2		1.78300216	-0.09642178
	95.8000	1	2		1.78200803	-0.09690739
	95.9000	1	2		1.78100181	-0.09724163
	96.0000	1	2		1.78001341	-0.09770371
	96.1000	1	2		1.77900842	-0.09802376
	96.2000	1	2		1.77800999	-0.09850441
	96.3000	1	2		1.77701361	-0.09891662
	96.4000	1	2		1.77600411	-0.09931046
	96.5000	1	2		1.77500403	-0.09979308
	96.6000	1	2		1.77401318	-0.10011997
	96.7000	1	2		1.77300553	-0.10070194
	96.8000	1	2		1.77201181	-0.10102649
	96.9000	1	2		1.77100682	-0.10143038
	97.0000	1	2		1.77001412	-0.10192762
	97.1000	1	2		1.76901630	-0.10237153
	97.2000	1	2		1.76801131	-0.10271262
	97.3000	1	2		1.76701472	-0.10320781
	97.4000	1	2		1.76603042	-0.10363154
	97.5000	1	2		1.76502052	-0.10414907
	97.6000	1	2		1.76402639	-0.10448301
	97.7000	1	2		1.76302201	-0.10500184
	97.8000	1	2		1.76201600	-0.10532267
	97.9000	1	2		1.76101777	-0.10586519
	98.0000	1	2		1.76002507	-0.10615470
	98.1000	1	2		1.75901086	-0.10671715
	98.2000	1	2		1.75801284	-0.10708883
	98.3000	1	2		1.75700908	-0.10761004
	98.4000	1	2		1.75601167	-0.10804659
	98.5000	1	2		1.75501118	-0.10848656
	98.6000	1	2		1.75401541	-0.10883473
	98.7000	1	2		1.75301268	-0.10935604
	98.8000	1	2		1.75201506	-0.10975577
	98.9000	1	2		1.75100905	-0.11018561
	99.0000	1	2		1.75002065	-0.11067712
	99.1000	1	2		1.74900972	-0.11108000
	99.2000	1	2		1.74802010	-0.11151475
	99.3000	1	2		1.74701531	-0.11203372
	99.4000	1	2		1.74602139	-0.11244495
	99.5000	1	2		1.74501169	-0.11293144
	99.6000	1	2		1.74402206	-0.11335033
	99.7000	1	2		1.74301318	-0.11385974
	99.8000	1	2		1.74202089	-0.11436036
	99.9000	1	2		1.74101139	-0.11487948
	100.0000	1	2		1.74001665	-0.11517782
	100.1000	1	2		1.73900838	-0.11572030
	100.2000	1	2		1.73801445	-0.11619640
	100.3000	1	2		1.73701274	-0.11664504
	100.4000	1	2		1.73602660	-0.11712770
	100.5000	1	2		1.73501587	-0.11762746
	100.6000	1	2		1.73402256	-0.11801862
	100.7000	1	2		1.73302413	-0.11857135
	100.8000	1	2		1.73202283	-0.11906487
	100.9000	1	2		1.73101169	-0.11941637
	101.0000	1	2		1.73001654	-0.12004820
	101.1000	1	2		1.72901995	-0.12046527
	101.2000	1	2		1.72802049	-0.12093548
	101.3000	1	2		1.72701816	-0.12140825
	101.4000	1	2		1.72602157	-0.12192686
	101.5000	1	2		1.72501351	-0.12246203
	101.6000	1	2		1.72400913	-0.12285471
	101.7000	1	2		1.72301541	-0.12347525
	101.8000	1	2		1.72201657	-0.12391916
	101.9000	1	2		1.72101916	-0.12431792
	102.0000	1	2		1.72002339	-0.12485315
	102.1000	1	2		1.71902045	-0.12531459
	102.2000	1	2		1.71802693	-0.12590567
	102.3000	1	2		1.71702901	-0.12625624
	102.4000	1	2		1.71602668	-0.12679250
	102.5000	1	2		1.71502190	-0.12743694
	102.6000	1	2		1.71402357	-0.12779507
	102.7000	1	2		1.71302257	-0.12843703
	102.8000	1	2		1.71202834	-0.12888317
	102.9000	1	2		1.71102324	-0.12940113
	103.0000	1	2		1.71002440	-0.12993762
	103.1000	1	2		1.70901839	-0.13049962
	103.2000	1	2		1.70801555	-0.13092555
	103.3000	1	2		1.70701988	-0.13149972
	103.4000	1	2		1.70602196	-0.13190997
	103.5000	1	2		1.70501574	-0.13239004
	103.6000	1	2		1.70402099	-0.13304704
	103.7000	1	2		1.70301314	-0.13348865
	103.8000	1	2		1.70201501	-0.13401096
	103.9000	1	2		1.70101832	-0.13468393
	103.9850	1	2		1.70016474	-0.13515847
	104.0000	1	2		1.70000995	-0.13504191
	104.0010	1	2		1.70000042	-0.13506138
