# Supplementary material for: Hyaluronic Acid Enhances the Mechanical Properties of Tissue-Engineered Cartilage Constructs
Source: PLoS One. 2014 Dec 1;9(12):e113216. doi: 10.1371/journal.pone.0113216 (PMC4249877; doi:10.1371/journal.pone.0113216)
Supplement: Dataset S1 — Raw data from hydrogel constructs. Data on wet weight, dry weight, compressive modulus, DNA content, and GAG content are provided in a spreadsheet for all analysed hydrogel constructs. Additionally, raw data from mechanical compression tests (time, displacement, and load) are provided. (ZIP) [file pone.0113216.s004.zip › Data/Mechanical testing/Microtester/Day 1/G5 CF M4 ramp.csv]

G5 CF M4 15Dec2013
Notes	Time	Sequence	Block	Cycle	5800:Extension mm	5800:500N_Load_Cell N
Test Started : 12/15/2013 1:49:42 PM	4.0020	1	2		2.70495085	0.00254264
	4.0320	1	2		2.69873241	0.00325622
	4.1000	1	2		2.69768890	0.00247985
	4.2000	1	2		2.69770427	0.00231171
	4.3000	1	2		2.69687651	0.00240684
	4.4000	1	2		2.69591537	0.00244904
	4.5000	1	2		2.69491570	0.00245345
	4.6000	1	2		2.69392895	0.00253411
	4.7000	1	2		2.69291597	0.00243641
	4.8000	1	2		2.69192450	0.00250286
	4.9000	1	2		2.69091705	0.00257206
	5.0000	1	2		2.68992599	0.00228405
	5.1000	1	2		2.68891937	0.00247612
	5.2000	1	2		2.68792093	0.00266489
	5.3000	1	2		2.68691307	0.00270627
	5.4000	1	2		2.68592038	0.00261717
	5.5000	1	2		2.68491785	0.00242122
	5.6000	1	2		2.68392126	0.00218885
	5.7000	1	2		2.68291545	0.00241657
	5.8000	1	2		2.68191681	0.00243547
	5.9000	1	2		2.68091387	0.00247387
	6.0000	1	2		2.67992527	0.00259162
	6.1000	1	2		2.67891638	0.00261430
	6.2000	1	2		2.67792061	0.00250890
	6.3000	1	2		2.67691808	0.00250335
	6.4000	1	2		2.67592866	0.00243193
	6.5000	1	2		2.67491527	0.00245123
	6.6000	1	2		2.67392176	0.00229980
	6.7000	1	2		2.67291882	0.00252134
	6.8000	1	2		2.67192264	0.00246279
	6.9000	1	2		2.67091088	0.00244575
	7.0000	1	2		2.66992065	0.00239249
	7.1000	1	2		2.66891361	0.00255658
	7.2000	1	2		2.66791681	0.00250358
	7.3000	1	2		2.66690895	0.00237416
	7.4000	1	2		2.66593634	0.00235818
	7.5000	1	2		2.66492889	0.00244001
	7.6000	1	2		2.66393004	0.00243199
	7.7000	1	2		2.66291993	0.00239304
	7.8000	1	2		2.66192539	0.00253387
	7.9000	1	2		2.66091548	0.00236744
	8.0000	1	2		2.65992381	0.00228576
	8.1000	1	2		2.65891308	0.00242168
	8.2000	1	2		2.65792858	0.00241485
	8.3000	1	2		2.65691663	0.00235919
	8.4000	1	2		2.65592045	0.00234589
	8.5000	1	2		2.65491505	0.00252208
	8.6000	1	2		2.65392440	0.00244217
	8.7000	1	2		2.65292187	0.00246183
	8.8000	1	2		2.65193224	0.00245829
	8.9000	1	2		2.65093135	0.00242131
	9.0000	1	2		2.64992452	0.00230570
	9.1000	1	2		2.64892383	0.00239432
	9.2000	1	2		2.64793666	0.00236711
	9.3000	1	2		2.64693065	0.00228172
	9.4000	1	2		2.64592853	0.00237991
	9.5000	1	2		2.64493337	0.00242167
	9.6000	1	2		2.64393514	0.00242311
	9.7000	1	2		2.64291704	0.00235609
	9.8000	1	2		2.64193397	0.00234905
	9.9000	1	2		2.64092960	0.00241528
	10.0000	1	2		2.63993649	0.00227053
	10.1000	1	2		2.63892740	0.00233008
	10.2000	1	2		2.63793266	0.00228799
	10.3000	1	2		2.63693115	0.00232856
	10.4000	1	2		2.63592309	0.00245815
	10.5000	1	2		2.63492937	0.00232992
	10.6000	1	2		2.63393155	0.00247108
	10.7000	1	2		2.63292205	0.00234994
	10.8000	1	2		2.63192382	0.00241050
	10.9000	1	2		2.63091924	0.00244826
	11.0000	1	2		2.62992470	0.00235498
	11.1000	1	2		2.62892094	0.00232537
	11.2000	1	2		2.62792333	0.00238140
	11.3000	1	2		2.62691813	0.00231571
	11.4000	1	2		2.62593568	0.00235626
	11.5000	1	2		2.62491450	0.00245868
	11.6000	1	2		2.62393266	0.00232276
	11.7000	1	2		2.62291825	0.00227448
	11.8000	1	2		2.62193006	0.00231191
	11.9000	1	2		2.62092282	0.00237374
	12.0000	1	2		2.61993053	0.00244790
	12.1000	1	2		2.61892554	0.00220680
	12.2000	1	2		2.61793817	0.00249278
	12.3000	1	2		2.61692703	0.00227641
	12.4000	1	2		2.61592778	0.00220312
	12.5000	1	2		2.61492812	0.00248583
	12.6000	1	2		2.61393071	0.00233055
	12.7000	1	2		2.61292858	0.00243502
	12.8000	1	2		2.61193240	0.00240638
	12.9000	1	2		2.61092803	0.00243027
	13.0000	1	2		2.60993328	0.00230990
	13.1000	1	2		2.60892563	0.00219129
	13.2000	1	2		2.60794010	0.00224692
	13.3000	1	2		2.60692979	0.00230051
	13.4000	1	2		2.60592869	0.00217445
	13.5000	1	2		2.60492411	0.00226853
	13.6000	1	2		2.60393346	0.00242496
	13.7000	1	2		2.60291905	0.00236557
	13.8000	1	2		2.60193270	0.00232127
	13.9000	1	2		2.60093119	0.00246134
	14.0000	1	2		2.59993911	0.00238258
	14.1000	1	2		2.59893084	0.00229060
	14.2000	1	2		2.59793630	0.00228710
	14.3000	1	2		2.59693500	0.00247281
	14.4000	1	2		2.59593780	0.00230734
	14.5000	1	2		2.59493649	0.00222520
	14.6000	1	2		2.59393089	0.00232999
	14.7000	1	2		2.59292610	0.00228635
	14.8000	1	2		2.59193074	0.00227738
	14.9000	1	2		2.59092801	0.00233756
	15.0000	1	2		2.58993838	0.00238127
	15.1000	1	2		2.58892417	0.00221349
	15.2000	1	2		2.58792779	0.00231634
	15.3000	1	2		2.58692546	0.00235383
	15.4000	1	2		2.58592949	0.00222946
	15.5000	1	2		2.58491733	0.00230121
	15.6000	1	2		2.58393733	0.00222504
	15.7000	1	2		2.58293460	0.00241037
	15.8000	1	2		2.58194251	0.00220355
	15.9000	1	2		2.58093384	0.00222307
	16.0000	1	2		2.57993766	0.00228306
	16.1000	1	2		2.57892386	0.00233185
	16.2000	1	2		2.57793382	0.00220940
	16.3000	1	2		2.57692453	0.00232223
	16.4000	1	2		2.57593347	0.00219028
	16.5000	1	2		2.57493852	0.00219644
	16.6000	1	2		2.57393763	0.00218155
	16.7000	1	2		2.57293448	0.00222593
	16.8000	1	2		2.57193646	0.00231978
	16.9000	1	2		2.57093639	0.00222883
	17.0000	1	2		2.56993918	0.00239418
	17.1000	1	2		2.56893317	0.00228409
	17.2000	1	2		2.56793494	0.00230218
	17.3000	1	2		2.56692892	0.00226832
	17.4000	1	2		2.56593746	0.00220512
	17.5000	1	2		2.56492816	0.00219713
	17.6000	1	2		2.56393342	0.00236390
	17.7000	1	2		2.56293294	0.00222986
	17.8000	1	2		2.56194044	0.00227136
	17.9000	1	2		2.56093996	0.00231553
	18.0000	1	2		2.55993559	0.00219284
	18.1000	1	2		2.55893797	0.00224190
	18.2000	1	2		2.55793954	0.00211988
	18.3000	1	2		2.55692574	0.00221592
	18.4000	1	2		2.55593570	0.00228270
	18.5000	1	2		2.55493481	0.00231461
	18.6000	1	2		2.55393433	0.00227188
	18.7000	1	2		2.55292770	0.00235654
	18.8000	1	2		2.55193459	0.00226455
	18.9000	1	2		2.55093903	0.00226229
	19.0000	1	2		2.54993506	0.00217302
	19.1000	1	2		2.54892536	0.00234090
	19.2000	1	2		2.54793963	0.00229383
	19.3000	1	2		2.54693710	0.00221031
	19.4000	1	2		2.54594809	0.00218456
	19.5000	1	2		2.54493757	0.00226486
	19.6000	1	2		2.54394180	0.00221987
	19.7000	1	2		2.54293291	0.00216654
	19.8000	1	2		2.54194391	0.00224260
	19.9000	1	2		2.54093666	0.00228187
	20.0000	1	2		2.53994273	0.00220854
	20.1000	1	2		2.53893324	0.00226176
	20.2000	1	2		2.53793829	0.00219991
	20.3000	1	2		2.53693248	0.00229984
	20.4000	1	2		2.53593507	0.00213717
	20.5000	1	2		2.53493786	0.00226057
	20.6000	1	2		2.53394066	0.00224405
	20.7000	1	2		2.53293874	0.00219484
	20.8000	1	2		2.53194809	0.00215950
	20.9000	1	2		2.53093286	0.00225912
	21.0000	1	2		2.52993422	0.00231703
	21.1000	1	2		2.52893353	0.00227613
	21.2000	1	2		2.52793797	0.00220648
	21.3000	1	2		2.52693810	0.00228607
	21.4000	1	2		2.52593495	0.00211551
	21.5000	1	2		2.52493570	0.00217658
	21.6000	1	2		2.52393829	0.00220748
	21.7000	1	2		2.52294088	0.00215587
	21.8000	1	2		2.52193794	0.00216900
	21.9000	1	2		2.52093787	0.00213566
	22.0000	1	2		2.51994866	0.00224140
	22.1000	1	2		2.51893854	0.00218051
	22.2000	1	2		2.51792986	0.00207523
	22.3000	1	2		2.51694372	0.00213616
	22.4000	1	2		2.51594959	0.00210382
	22.5000	1	2		2.51494173	0.00218993
	22.6000	1	2		2.51394924	0.00223923
	22.7000	1	2		2.51293052	0.00209272
	22.8000	1	2		2.51194848	0.00220823
	22.9000	1	2		2.51093345	0.00207686
	23.0000	1	2		2.50994117	0.00212754
	23.1000	1	2		2.50893679	0.00207188
	23.2000	1	2		2.50794430	0.00207736
	23.3000	1	2		2.50692906	0.00224415
	23.4000	1	2		2.50594231	0.00211219
	23.5000	1	2		2.50494203	0.00218098
	23.6000	1	2		2.50393991	0.00209777
	23.7000	1	2		2.50293471	0.00205356
	23.8000	1	2		2.50194120	0.00224290
	23.9000	1	2		2.50093723	0.00209482
	24.0000	1	2		2.49994167	0.00222490
	24.1000	1	2		2.49893914	0.00209575
	24.2000	1	2		2.49793865	0.00220633
	24.3000	1	2		2.49693919	0.00224864
	24.4000	1	2		2.49593379	0.00218215
	24.5000	1	2		2.49493577	0.00216200
	24.6000	1	2		2.49393898	0.00208047
	24.7000	1	2		2.49293460	0.00206882
	24.8000	1	2		2.49194170	0.00210563
	24.9000	1	2		2.49093937	0.00215928
	25.0000	1	2		2.48993766	0.00209423
	25.1000	1	2		2.48894025	0.00209218
	25.2000	1	2		2.48794387	0.00208709
	25.3000	1	2		2.48693416	0.00216518
	25.4000	1	2		2.48594167	0.00204083
	25.5000	1	2		2.48493873	0.00204262
	25.6000	1	2		2.48394153	0.00214842
	25.7000	1	2		2.48293449	0.00209219
	25.8000	1	2		2.48194527	0.00206644
	25.9000	1	2		2.48094090	0.00211758
	26.0000	1	2		2.47994021	0.00208518
	26.1000	1	2		2.47893092	0.00210119
	26.2000	1	2		2.47794191	0.00208022
	26.3000	1	2		2.47693876	0.00212058
	26.4000	1	2		2.47594443	0.00207303
	26.5000	1	2		2.47493370	0.00200569
	26.6000	1	2		2.47394080	0.00218118
	26.7000	1	2		2.47294257	0.00211651
	26.8000	1	2		2.47194475	0.00206804
	26.9000	1	2		2.47093095	0.00210404
	27.0000	1	2		2.46994501	0.00207501
	27.1000	1	2		2.46893982	0.00206623
	27.2000	1	2		2.46793831	0.00208246
	27.3000	1	2		2.46694213	0.00206511
	27.4000	1	2		2.46593448	0.00197023
	27.5000	1	2		2.46494301	0.00201560
	27.6000	1	2		2.46393577	0.00198944
	27.7000	1	2		2.46293078	0.00211488
	27.8000	1	2		2.46193808	0.00197519
	27.9000	1	2		2.46093883	0.00212840
	28.0000	1	2		2.45994101	0.00204702
	28.1000	1	2		2.45893930	0.00199490
	28.2000	1	2		2.45794844	0.00206807
	28.3000	1	2		2.45694530	0.00200066
	28.4000	1	2		2.45593908	0.00197312
	28.5000	1	2		2.45493880	0.00201324
	28.6000	1	2		2.45394610	0.00211582
	28.7000	1	2		2.45294111	0.00208199
	28.8000	1	2		2.45193879	0.00191684
	28.9000	1	2		2.45093503	0.00203105
	29.0000	1	2		2.44994090	0.00198187
	29.1000	1	2		2.44893959	0.00201318
	29.2000	1	2		2.44794198	0.00199412
	29.3000	1	2		2.44693760	0.00197553
	29.4000	1	2		2.44595536	0.00193682
	29.5000	1	2		2.44494238	0.00202194
	29.6000	1	2		2.44395234	0.00205644
	29.7000	1	2		2.44294162	0.00200227
	29.8000	1	2		2.44194584	0.00186712
	29.9000	1	2		2.44094803	0.00202933
	30.0000	1	2		2.43993935	0.00210236
	30.1000	1	2		2.43894030	0.00201340
	30.2000	1	2		2.43794371	0.00195843
	30.3000	1	2		2.43693380	0.00194993
	30.4000	1	2		2.43594746	0.00197164
	30.5000	1	2		2.43494103	0.00194678
	30.6000	1	2		2.43395428	0.00198597
	30.7000	1	2		2.43294970	0.00205618
	30.8000	1	2		2.43194962	0.00196569
	30.9000	1	2		2.43094136	0.00200269
	31.0000	1	2		2.42994866	0.00196673
	31.1000	1	2		2.42895002	0.00196134
	31.2000	1	2		2.42795302	0.00191181
	31.3000	1	2		2.42694004	0.00197802
	31.4000	1	2		2.42594898	0.00194290
	31.5000	1	2		2.42494174	0.00189478
	31.6000	1	2		2.42394925	0.00194332
	31.7000	1	2		2.42293750	0.00191235
	31.8000	1	2		2.42194480	0.00191546
	31.9000	1	2		2.42093878	0.00190731
	32.0000	1	2		2.41994445	0.00195171
	32.1000	1	2		2.41893618	0.00187055
	32.2000	1	2		2.41795352	0.00190504
	32.3000	1	2		2.41693276	0.00196531
	32.4000	1	2		2.41594211	0.00183265
	32.5000	1	2		2.41494921	0.00188396
	32.6000	1	2		2.41394975	0.00184443
	32.7000	1	2		2.41294128	0.00182856
	32.8000	1	2		2.41194510	0.00180872
	32.9000	1	2		2.41093970	0.00185720
	33.0000	1	2		2.40994352	0.00175756
	33.1000	1	2		2.40894139	0.00186252
	33.2000	1	2		2.40794542	0.00177937
	33.3000	1	2		2.40694514	0.00197667
	33.4000	1	2		2.40594609	0.00182812
	33.5000	1	2		2.40494356	0.00183379
	33.6000	1	2		2.40395086	0.00174630
	33.7000	1	2		2.40294813	0.00172918
	33.8000	1	2		2.40195236	0.00179099
	33.9000	1	2		2.40095392	0.00181062
	34.0000	1	2		2.39995303	0.00184080
	34.1000	1	2		2.39894722	0.00176051
	34.2000	1	2		2.39795330	0.00178149
	34.3000	1	2		2.39694462	0.00183111
	34.4000	1	2		2.39596053	0.00188450
	34.5000	1	2		2.39494734	0.00180287
	34.6000	1	2		2.39394788	0.00182773
	34.7000	1	2		2.39294228	0.00178254
	34.8000	1	2		2.39195122	0.00174839
	34.9000	1	2		2.39094295	0.00185256
	35.0000	1	2		2.38994964	0.00176745
	35.1000	1	2		2.38894158	0.00180916
	35.2000	1	2		2.38795441	0.00172442
	35.3000	1	2		2.38694164	0.00171353
	35.4000	1	2		2.38595037	0.00173932
	35.5000	1	2		2.38494846	0.00173965
	35.6000	1	2		2.38395453	0.00175423
	35.7000	1	2		2.38294298	0.00182511
	35.8000	1	2		2.38195234	0.00170853
	35.9000	1	2		2.38094591	0.00168995
	36.0000	1	2		2.37995506	0.00169438
	36.1000	1	2		2.37894167	0.00171012
	36.2000	1	2		2.37794672	0.00172968
	36.3000	1	2		2.37694460	0.00170141
	36.4000	1	2		2.37594411	0.00181576
	36.5000	1	2		2.37494404	0.00173681
	36.6000	1	2		2.37394786	0.00174990
	36.7000	1	2		2.37294615	0.00167282
	36.8000	1	2		2.37193665	0.00169077
	36.9000	1	2		2.37096137	0.00160880
	37.0000	1	2		2.36996191	0.00152783
	37.1000	1	2		2.36896040	0.00163691
	37.2000	1	2		2.36795746	0.00162215
	37.3000	1	2		2.36695514	0.00161992
	37.4000	1	2		2.36596203	0.00163092
	37.5000	1	2		2.36496073	0.00163873
	37.6000	1	2		2.36395717	0.00171450
	37.7000	1	2		2.36295362	0.00164047
	37.8000	1	2		2.36195600	0.00155946
	37.9000	1	2		2.36094814	0.00166871
	38.0000	1	2		2.35995135	0.00151466
	38.1000	1	2		2.35894083	0.00161053
	38.2000	1	2		2.35795182	0.00158993
	38.3000	1	2		2.35695277	0.00148016
	38.4000	1	2		2.35596028	0.00154302
	38.5000	1	2		2.35495344	0.00161328
	38.6000	1	2		2.35395501	0.00153986
	38.7000	1	2		2.35295186	0.00150075
	38.8000	1	2		2.35196163	0.00156949
	38.9000	1	2		2.35095049	0.00155783
	39.0000	1	2		2.34996435	0.00151548
	39.1000	1	2		2.34896038	0.00147583
	39.2000	1	2		2.34796584	0.00152902
	39.3000	1	2		2.34695737	0.00153706
	39.4000	1	2		2.34595443	0.00134108
	39.5000	1	2		2.34495005	0.00149405
	39.6000	1	2		2.34395305	0.00150656
	39.7000	1	2		2.34294806	0.00148543
	39.8000	1	2		2.34195680	0.00148137
	39.9000	1	2		2.34095140	0.00143562
	40.0000	1	2		2.33995420	0.00147519
	40.1000	1	2		2.33895146	0.00134311
	40.2000	1	2		2.33795630	0.00141974
	40.3000	1	2		2.33695459	0.00146144
	40.4000	1	2		2.33595882	0.00139492
	40.5000	1	2		2.33495547	0.00143668
	40.6000	1	2		2.33395396	0.00141454
	40.7000	1	2		2.33295266	0.00133953
	40.8000	1	2		2.33195751	0.00134580
	40.9000	1	2		2.33095067	0.00141286
	41.0000	1	2		2.32996351	0.00143771
	41.1000	1	2		2.32895421	0.00130007
	41.2000	1	2		2.32795353	0.00132984
	41.3000	1	2		2.32694854	0.00140569
	41.4000	1	2		2.32595994	0.00128604
	41.5000	1	2		2.32494962	0.00133504
	41.6000	1	2		2.32396369	0.00136505
	41.7000	1	2		2.32295480	0.00119634
	41.8000	1	2		2.32195248	0.00124942
	41.9000	1	2		2.32095384	0.00119382
	42.0000	1	2		2.31996012	0.00135251
	42.1000	1	2		2.31895472	0.00123510
	42.2000	1	2		2.31795628	0.00124726
	42.3000	1	2		2.31694883	0.00130793
	42.4000	1	2		2.31596986	0.00126983
	42.5000	1	2		2.31495975	0.00119751
	42.6000	1	2		2.31395722	0.00121493
	42.7000	1	2		2.31295920	0.00122045
	42.8000	1	2		2.31196322	0.00114663
	42.9000	1	2		2.31095475	0.00111531
	43.0000	1	2		2.30996431	0.00121972
	43.1000	1	2		2.30895563	0.00116137
	43.2000	1	2		2.30795904	0.00110503
	43.3000	1	2		2.30696101	0.00105721
	43.4000	1	2		2.30595889	0.00117660
	43.5000	1	2		2.30495595	0.00096940
	43.6000	1	2		2.30395731	0.00105611
	43.7000	1	2		2.30294884	0.00109039
	43.8000	1	2		2.30195962	0.00095239
	43.9000	1	2		2.30095648	0.00096108
	44.0000	1	2		2.29995518	0.00098332
	44.1000	1	2		2.29895469	0.00104446
	44.2000	1	2		2.29795954	0.00097489
	44.3000	1	2		2.29695721	0.00092556
	44.4000	1	2		2.29596472	0.00092768
	44.5000	1	2		2.29496403	0.00096879
	44.6000	1	2		2.29395515	0.00091597
	44.7000	1	2		2.29296204	0.00092249
	44.8000	1	2		2.29196054	0.00090646
	44.9000	1	2		2.29095288	0.00090140
	45.0000	1	2		2.28995855	0.00092866
	45.1000	1	2		2.28895704	0.00092016
	45.2000	1	2		2.28795594	0.00082391
	45.3000	1	2		2.28695771	0.00082888
	45.4000	1	2		2.28596030	0.00081761
	45.5000	1	2		2.28495757	0.00084087
	45.6000	1	2		2.28395831	0.00076015
	45.7000	1	2		2.28295947	0.00074551
	45.8000	1	2		2.28196288	0.00078348
	45.9000	1	2		2.28095297	0.00071225
	46.0000	1	2		2.27996192	0.00068674
	46.1000	1	2		2.27896512	0.00074871
	46.2000	1	2		2.27795993	0.00070654
	46.3000	1	2		2.27695842	0.00075648
	46.4000	1	2		2.27596142	0.00069630
	46.5000	1	2		2.27495397	0.00061910
	46.6000	1	2		2.27396353	0.00057757
	46.7000	1	2		2.27295506	0.00057169
	46.8000	1	2		2.27196605	0.00050108
	46.9000	1	2		2.27096270	0.00061343
	47.0000	1	2		2.26996529	0.00039893
	47.1000	1	2		2.26896153	0.00060982
	47.2000	1	2		2.26796453	0.00053199
	47.3000	1	2		2.26696425	0.00056176
	47.4000	1	2		2.26596110	0.00045941
	47.5000	1	2		2.26496697	0.00044831
	47.6000	1	2		2.26396895	0.00048387
	47.7000	1	2		2.26296109	0.00042845
	47.8000	1	2		2.26196655	0.00046981
	47.9000	1	2		2.26095992	0.00036023
	48.0000	1	2		2.25996026	0.00036569
	48.1000	1	2		2.25895199	0.00024689
	48.2000	1	2		2.25796503	0.00034199
	48.3000	1	2		2.25695635	0.00023743
	48.4000	1	2		2.25596099	0.00025575
	48.5000	1	2		2.25496010	0.00020891
	48.6000	1	2		2.25396125	0.00029176
	48.7000	1	2		2.25296261	0.00023813
	48.8000	1	2		2.25196623	0.00013558
	48.9000	1	2		2.25096288	0.00014934
	49.0000	1	2		2.24996629	0.00014079
	49.1000	1	2		2.24896130	0.00008276
	49.2000	1	2		2.24796696	0.00000058
	49.3000	1	2		2.24696382	-0.00002563
	49.4000	1	2		2.24595985	0.00001168
	49.5000	1	2		2.24495957	-0.00000134
	49.6000	1	2		2.24395130	-0.00002065
	49.7000	1	2		2.24295881	-0.00005228
	49.8000	1	2		2.24196202	0.00002481
	49.9000	1	2		2.24096297	-0.00009999
	50.0000	1	2		2.23996986	-0.00021082
	50.1000	1	2		2.23896221	-0.00018614
	50.2000	1	2		2.23796951	-0.00012107
	50.3000	1	2		2.23696883	-0.00024098
	50.4000	1	2		2.23597162	-0.00032868
	50.5000	1	2		2.23497339	-0.00028075
	50.6000	1	2		2.23396922	-0.00033655
	50.7000	1	2		2.23297140	-0.00041815
	50.8000	1	2		2.23196990	-0.00038376
	50.9000	1	2		2.23096245	-0.00042236
	51.0000	1	2		2.22996811	-0.00039931
	51.1000	1	2		2.22897234	-0.00050249
	51.2000	1	2		2.22796899	-0.00050560
	51.3000	1	2		2.22696052	-0.00055514
	51.4000	1	2		2.22596905	-0.00062298
	51.5000	1	2		2.22496488	-0.00056012
	51.6000	1	2		2.22397403	-0.00065137
	51.7000	1	2		2.22296822	-0.00070939
	51.8000	1	2		2.22197368	-0.00060981
	51.9000	1	2		2.22097319	-0.00077673
	52.0000	1	2		2.21997353	-0.00076714
	52.1000	1	2		2.21896854	-0.00080524
	52.2000	1	2		2.21796888	-0.00090818
	52.3000	1	2		2.21697147	-0.00091507
	52.4000	1	2		2.21596935	-0.00086541
	52.5000	1	2		2.21496292	-0.00100712
	52.6000	1	2		2.21396920	-0.00103268
	52.7000	1	2		2.21296523	-0.00107470
	52.8000	1	2		2.21196967	-0.00098868
	52.9000	1	2		2.21096509	-0.00116563
	53.0000	1	2		2.20996727	-0.00112943
	53.1000	1	2		2.20896003	-0.00128629
	53.2000	1	2		2.20796180	-0.00120657
	53.3000	1	2		2.20696726	-0.00127616
	53.4000	1	2		2.20596862	-0.00132497
	53.5000	1	2		2.20496670	-0.00132474
	53.6000	1	2		2.20396294	-0.00143629
	53.7000	1	2		2.20296492	-0.00149112
	53.8000	1	2		2.20196382	-0.00152321
	53.9000	1	2		2.20096436	-0.00166961
	54.0000	1	2		2.19997289	-0.00157582
	54.1000	1	2		2.19896995	-0.00172531
	54.2000	1	2		2.19797357	-0.00169332
	54.3000	1	2		2.19696796	-0.00176773
	54.4000	1	2		2.19597649	-0.00186770
	54.5000	1	2		2.19496638	-0.00193058
	54.6000	1	2		2.19397717	-0.00187732
	54.7000	1	2		2.19297115	-0.00202439
	54.8000	1	2		2.19197088	-0.00208886
	54.9000	1	2		2.19097019	-0.00210650
	55.0000	1	2		2.18997278	-0.00217573
	55.1000	1	2		2.18896758	-0.00221227
	55.2000	1	2		2.18797202	-0.00234381
	55.3000	1	2		2.18696088	-0.00234373
	55.4000	1	2		2.18597187	-0.00239638
	55.5000	1	2		2.18497180	-0.00253293
	55.6000	1	2		2.18397501	-0.00255948
	55.7000	1	2		2.18297186	-0.00268696
	55.8000	1	2		2.18197384	-0.00277735
	55.9000	1	2		2.18097212	-0.00277408
	56.0000	1	2		2.17997738	-0.00295805
	56.1000	1	2		2.17897710	-0.00304812
	56.2000	1	2		2.17797150	-0.00307063
	56.3000	1	2		2.17696815	-0.00304132
	56.4000	1	2		2.17597217	-0.00331440
	56.5000	1	2		2.17496534	-0.00330875
	56.6000	1	2		2.17396998	-0.00347449
	56.7000	1	2		2.17296888	-0.00346152
	56.8000	1	2		2.17196307	-0.00356385
	56.9000	1	2		2.17096955	-0.00368469
	57.0000	1	2		2.16997337	-0.00380388
	57.1000	1	2		2.16896982	-0.00398214
	57.2000	1	2		2.16797671	-0.00405331
	57.3000	1	2		2.16697233	-0.00421226
	57.4000	1	2		2.16597021	-0.00429861
	57.5000	1	2		2.16497075	-0.00429569
	57.6000	1	2		2.16397744	-0.00456533
	57.7000	1	2		2.16297061	-0.00449892
	57.8000	1	2		2.16197914	-0.00478433
	57.9000	1	2		2.16096473	-0.00472439
	58.0000	1	2		2.15997449	-0.00507713
	58.1000	1	2		2.15896765	-0.00500961
	58.2000	1	2		2.15797311	-0.00526274
	58.3000	1	2		2.15697058	-0.00541769
	58.4000	1	2		2.15597153	-0.00545595
	58.5000	1	2		2.15497187	-0.00564185
	58.6000	1	2		2.15397528	-0.00573438
	58.7000	1	2		2.15297111	-0.00578041
	58.8000	1	2		2.15197739	-0.00603361
	58.9000	1	2		2.15097199	-0.00606272
	59.0000	1	2		2.14997724	-0.00626873
	59.1000	1	2		2.14897164	-0.00640875
	59.2000	1	2		2.14797915	-0.00646311
	59.3000	1	2		2.14696699	-0.00662166
	59.4000	1	2		2.14597634	-0.00675706
	59.5000	1	2		2.14496479	-0.00692774
	59.6000	1	2		2.14397373	-0.00696796
	59.7000	1	2		2.14296997	-0.00716119
	59.8000	1	2		2.14197441	-0.00732917
	59.9000	1	2		2.14097147	-0.00745231
	60.0000	1	2		2.13997508	-0.00753088
	60.1000	1	2		2.13896722	-0.00780394
	60.2000	1	2		2.13797801	-0.00785070
	60.3000	1	2		2.13697507	-0.00805870
	60.4000	1	2		2.13597581	-0.00819417
	60.5000	1	2		2.13497390	-0.00840527
	60.6000	1	2		2.13397710	-0.00855095
	60.7000	1	2		2.13297519	-0.00850807
	60.8000	1	2		2.13198126	-0.00886328
	60.9000	1	2		2.13097197	-0.00886534
	61.0000	1	2		2.12997189	-0.00915220
	61.1000	1	2		2.12897510	-0.00921797
	61.2000	1	2		2.12797523	-0.00942630
	61.3000	1	2		2.12696594	-0.00957159
	61.4000	1	2		2.12597611	-0.00966834
	61.5000	1	2		2.12497809	-0.00996000
	61.6000	1	2		2.12397842	-0.00993622
	61.7000	1	2		2.12297692	-0.01026286
	61.8000	1	2		2.12198033	-0.01035770
	61.9000	1	2		2.12098415	-0.01056494
	62.0000	1	2		2.11998080	-0.01071930
	62.1000	1	2		2.11898359	-0.01090557
	62.2000	1	2		2.11798209	-0.01102903
	62.3000	1	2		2.11698673	-0.01116407
	62.4000	1	2		2.11598317	-0.01144714
	62.5000	1	2		2.11498269	-0.01157722
	62.6000	1	2		2.11398630	-0.01171981
	62.7000	1	2		2.11298602	-0.01194699
	62.8000	1	2		2.11198759	-0.01210065
	62.9000	1	2		2.11098444	-0.01229428
	63.0000	1	2		2.10998642	-0.01244821
	63.1000	1	2		2.10899024	-0.01253773
	63.2000	1	2		2.10798505	-0.01287759
	63.3000	1	2		2.10698026	-0.01289783
	63.4000	1	2		2.10598756	-0.01317997
	63.5000	1	2		2.10498011	-0.01332601
	63.6000	1	2		2.10399029	-0.01359376
	63.7000	1	2		2.10298345	-0.01376138
	63.8000	1	2		2.10199117	-0.01383839
	63.9000	1	2		2.10098740	-0.01418284
	64.0000	1	2		2.09998754	-0.01424842
	64.1000	1	2		2.09897353	-0.01426192
	64.2000	1	2		2.09799026	-0.01458209
	64.3000	1	2		2.09699060	-0.01471103
	64.4000	1	2		2.09598028	-0.01491634
	64.5000	1	2		2.09498287	-0.01508343
	64.6000	1	2		2.09399181	-0.01532756
	64.7000	1	2		2.09298969	-0.01549632
	64.8000	1	2		2.09199249	-0.01558656
	64.9000	1	2		2.09098114	-0.01588483
	65.0000	1	2		2.08999255	-0.01605762
	65.1000	1	2		2.08897977	-0.01625806
	65.2000	1	2		2.08798605	-0.01640797
	65.3000	1	2		2.08697471	-0.01666571
	65.4000	1	2		2.08598611	-0.01683246
	65.5000	1	2		2.08498562	-0.01707674
	65.6000	1	2		2.08398576	-0.01725712
	65.7000	1	2		2.08298466	-0.01739110
	65.8000	1	2		2.08198377	-0.01769537
	65.9000	1	2		2.08098165	-0.01767656
	66.0000	1	2		2.07999079	-0.01806863
	66.1000	1	2		2.07898375	-0.01821398
	66.2000	1	2		2.07798778	-0.01846710
	66.3000	1	2		2.07698422	-0.01856145
	66.4000	1	2		2.07599255	-0.01884554
	66.5000	1	2		2.07498080	-0.01905557
	66.6000	1	2		2.07399240	-0.01921589
	66.7000	1	2		2.07299028	-0.01939666
	66.8000	1	2		2.07198796	-0.01960073
	66.9000	1	2		2.07098276	-0.01986056
	67.0000	1	2		2.06999293	-0.01998805
	67.1000	1	2		2.06898139	-0.02018627
	67.2000	1	2		2.06799648	-0.02039591
	67.3000	1	2		2.06698390	-0.02057309
	67.4000	1	2		2.06599346	-0.02095109
	67.5000	1	2		2.06498724	-0.02108529
	67.6000	1	2		2.06399209	-0.02133566
	67.7000	1	2		2.06298853	-0.02154402
	67.8000	1	2		2.06199460	-0.02163100
	67.9000	1	2		2.06099084	-0.02202212
	68.0000	1	2		2.05998729	-0.02215729
	68.1000	1	2		2.05897779	-0.02224644
	68.2000	1	2		2.05799042	-0.02258246
	68.3000	1	2		2.05698359	-0.02266567
	68.4000	1	2		2.05599765	-0.02296293
	68.5000	1	2		2.05499020	-0.02307024
	68.6000	1	2		2.05399177	-0.02341715
	68.7000	1	2		2.05299047	-0.02357827
	68.8000	1	2		2.05198896	-0.02376894
	68.9000	1	2		2.05097762	-0.02395212
	69.0000	1	2		2.04999537	-0.02422929
	69.1000	1	2		2.04898915	-0.02447307
	69.2000	1	2		2.04799994	-0.02461712
	69.3000	1	2		2.04698982	-0.02482455
	69.4000	1	2		2.04599078	-0.02504745
	69.5000	1	2		2.04498394	-0.02516003
	69.6000	1	2		2.04399698	-0.02548984
	69.7000	1	2		2.04298728	-0.02570248
	69.8000	1	2		2.04199028	-0.02582356
	69.9000	1	2		2.04099000	-0.02605445
	70.0000	1	2		2.03999710	-0.02618710
	70.1000	1	2		2.03898924	-0.02640078
	70.2000	1	2		2.03798733	-0.02663334
	70.3000	1	2		2.03698213	-0.02682879
	70.4000	1	2		2.03599865	-0.02689279
	70.5000	1	2		2.03499141	-0.02726953
	70.6000	1	2		2.03398867	-0.02735613
	70.7000	1	2		2.03298430	-0.02757611
	70.8000	1	2		2.03199775	-0.02770594
	70.9000	1	2		2.03099071	-0.02801530
	71.0000	1	2		2.02999023	-0.02824311
	71.1000	1	2		2.02898688	-0.02837080
	71.2000	1	2		2.02799070	-0.02865864
	71.3000	1	2		2.02698509	-0.02880653
	71.4000	1	2		2.02598912	-0.02898010
	71.5000	1	2		2.02498392	-0.02919503
	71.6000	1	2		2.02398917	-0.02943685
	71.7000	1	2		2.02298664	-0.02965231
	71.8000	1	2		2.02198514	-0.02975279
	71.9000	1	2		2.02098650	-0.03001129
	72.0000	1	2		2.01998950	-0.03020946
	72.1000	1	2		2.01898512	-0.03050836
	72.2000	1	2		2.01799243	-0.03066662
	72.3000	1	2		2.01699194	-0.03086209
	72.4000	1	2		2.01598798	-0.03098248
	72.5000	1	2		2.01499364	-0.03124369
	72.6000	1	2		2.01399521	-0.03148967
	72.7000	1	2		2.01298796	-0.03165503
	72.8000	1	2		2.01199383	-0.03189225
	72.9000	1	2		2.01098618	-0.03212929
	73.0000	1	2		2.00998795	-0.03226595
	73.1000	1	2		2.00898726	-0.03254613
	73.2000	1	2		2.00798740	-0.03277805
	73.3000	1	2		2.00698281	-0.03301261
	73.4000	1	2		2.00599258	-0.03323352
	73.5000	1	2		2.00499291	-0.03350935
	73.6000	1	2		2.00399673	-0.03366570
	73.7000	1	2		2.00298785	-0.03388345
	73.8000	1	2		2.00194352	-0.03413427
	73.9000	1	2		2.00099139	-0.03431408
	74.0000	1	2		1.99999788	-0.03458829
	74.1000	1	2		1.99899412	-0.03468306
	74.2000	1	2		1.99799814	-0.03497990
	74.3000	1	2		1.99699540	-0.03520346
	74.4000	1	2		1.99599984	-0.03540209
	74.5000	1	2		1.99499198	-0.03541321
	74.6000	1	2		1.99399560	-0.03576539
	74.7000	1	2		1.99299450	-0.03609564
	74.8000	1	2		1.99199709	-0.03626857
	74.9000	1	2		1.99099251	-0.03650913
	75.0000	1	2		1.99000207	-0.03678334
	75.1000	1	2		1.98899339	-0.03704278
	75.2000	1	2		1.98799413	-0.03724698
	75.3000	1	2		1.98698751	-0.03743759
	75.4000	1	2		1.98599522	-0.03761016
	75.5000	1	2		1.98499084	-0.03782449
	75.6000	1	2		1.98399302	-0.03812366
	75.7000	1	2		1.98298127	-0.03830422
	75.8000	1	2		1.98198960	-0.03856357
	75.9000	1	2		1.98099178	-0.03878220
	76.0000	1	2		1.97999396	-0.03914066
	76.1000	1	2		1.97898938	-0.03927708
	76.2000	1	2		1.97799279	-0.03965791
	76.3000	1	2		1.97698985	-0.03985546
	76.4000	1	2		1.97599408	-0.04000839
	76.5000	1	2		1.97499155	-0.04033704
	76.6000	1	2		1.97399578	-0.04058919
	76.7000	1	2		1.97299120	-0.04077945
	76.8000	1	2		1.97199809	-0.04097207
	76.9000	1	2		1.97099085	-0.04119142
	77.0000	1	2		1.96999323	-0.04144383
	77.1000	1	2		1.96899501	-0.04177713
	77.2000	1	2		1.96799719	-0.04199603
	77.3000	1	2		1.96699445	-0.04216969
	77.4000	1	2		1.96599335	-0.04247108
	77.5000	1	2		1.96499717	-0.04277840
	77.6000	1	2		1.96399792	-0.04292235
	77.7000	1	2		1.96299477	-0.04322889
	77.8000	1	2		1.96199880	-0.04358700
	77.9000	1	2		1.96099709	-0.04371532
	78.0000	1	2		1.95999558	-0.04391615
	78.1000	1	2		1.95899571	-0.04425669
	78.2000	1	2		1.95799912	-0.04448038
	78.3000	1	2		1.95699659	-0.04465532
	78.4000	1	2		1.95599283	-0.04498423
	78.5000	1	2		1.95499931	-0.04527944
	78.6000	1	2		1.95399432	-0.04540465
	78.7000	1	2		1.95299343	-0.04574811
	78.8000	1	2		1.95200381	-0.04591698
	78.9000	1	2		1.95099759	-0.04629644
	79.0000	1	2		1.94999608	-0.04642650
	79.1000	1	2		1.94900113	-0.04666443
	79.2000	1	2		1.94799655	-0.04705053
	79.3000	1	2		1.94699013	-0.04723547
	79.4000	1	2		1.94600214	-0.04756741
	79.5000	1	2		1.94499572	-0.04781793
	79.6000	1	2		1.94399831	-0.04801057
	79.7000	1	2		1.94299537	-0.04829625
	79.8000	1	2		1.94199632	-0.04856674
	79.9000	1	2		1.94099584	-0.04882731
	80.0000	1	2		1.93999720	-0.04908283
	80.1000	1	2		1.93899385	-0.04943366
	80.2000	1	2		1.93799685	-0.04964826
	80.3000	1	2		1.93699513	-0.04996274
	80.4000	1	2		1.93600469	-0.05023835
	80.5000	1	2		1.93499192	-0.05046089
	80.6000	1	2		1.93399860	-0.05068426
	80.7000	1	2		1.93300058	-0.05099707
	80.8000	1	2		1.93200256	-0.05133805
	80.9000	1	2		1.93100064	-0.05150349
	81.0000	1	2		1.93000569	-0.05196411
	81.1000	1	2		1.92899804	-0.05207306
	81.2000	1	2		1.92799878	-0.05236902
	81.3000	1	2		1.92698908	-0.05265624
	81.4000	1	2		1.92599843	-0.05275795
	81.5000	1	2		1.92499713	-0.05314409
	81.6000	1	2		1.92400033	-0.05346947
	81.7000	1	2		1.92299452	-0.05381045
	81.8000	1	2		1.92200572	-0.05408309
	81.9000	1	2		1.92099950	-0.05439951
	82.0000	1	2		1.91999984	-0.05458371
	82.1000	1	2		1.91899321	-0.05498416
	82.2000	1	2		1.91800563	-0.05524068
	82.3000	1	2		1.91699757	-0.05547849
	82.4000	1	2		1.91599606	-0.05578146
	82.5000	1	2		1.91499681	-0.05605658
	82.6000	1	2		1.91400186	-0.05629967
	82.7000	1	2		1.91300384	-0.05671318
	82.8000	1	2		1.91200028	-0.05684487
	82.9000	1	2		1.91100164	-0.05725926
	83.0000	1	2		1.90999829	-0.05746080
	83.1000	1	2		1.90900334	-0.05800788
	83.2000	1	2		1.90800778	-0.05809221
	83.3000	1	2		1.90699992	-0.05851111
	83.4000	1	2		1.90600558	-0.05879095
	83.5000	1	2		1.90500448	-0.05913157
	83.6000	1	2		1.90401076	-0.05928996
	83.7000	1	2		1.90299737	-0.05963520
	83.8000	1	2		1.90200078	-0.05990016
	83.9000	1	2		1.90100009	-0.06029779
	84.0000	1	2		1.90000084	-0.06052472
	84.1000	1	2		1.89899851	-0.06091629
	84.2000	1	2		1.89800705	-0.06115478
	84.3000	1	2		1.89700124	-0.06147913
	84.4000	1	2		1.89600649	-0.06178527
	84.5000	1	2		1.89499044	-0.06206796
	84.6000	1	2		1.89400880	-0.06239423
	84.7000	1	2		1.89299767	-0.06272130
	84.8000	1	2		1.89200886	-0.06293657
	84.9000	1	2		1.89100305	-0.06337816
	85.0000	1	2		1.89000892	-0.06360524
	85.1000	1	2		1.88900373	-0.06393419
	85.2000	1	2		1.88800796	-0.06430248
	85.3000	1	2		1.88700112	-0.06453173
	85.4000	1	2		1.88601375	-0.06493100
	85.5000	1	2		1.88500323	-0.06522769
	85.6000	1	2		1.88400603	-0.06554702
	85.7000	1	2		1.88299858	-0.06586234
	85.8000	1	2		1.88200670	-0.06619619
	85.9000	1	2		1.88100048	-0.06644285
	86.0000	1	2		1.88000656	-0.06674796
	86.1000	1	2		1.87900157	-0.06710225
	86.2000	1	2		1.87801030	-0.06741228
	86.3000	1	2		1.87699917	-0.06765749
	86.4000	1	2		1.87601364	-0.06823362
	86.5000	1	2		1.87500763	-0.06844688
	86.6000	1	2		1.87400940	-0.06887190
	86.7000	1	2		1.87300810	-0.06905263
	86.8000	1	2		1.87200741	-0.06949838
	86.9000	1	2		1.87100693	-0.06984367
	87.0000	1	2		1.87000849	-0.07022229
	87.1000	1	2		1.86900780	-0.07058457
	87.2000	1	2		1.86800855	-0.07092175
	87.3000	1	2		1.86699987	-0.07119165
	87.4000	1	2		1.86600472	-0.07159801
	87.5000	1	2		1.86500546	-0.07189366
	87.6000	1	2		1.86400846	-0.07231362
	87.7000	1	2		1.86300040	-0.07250406
	87.8000	1	2		1.86200709	-0.07291123
	87.9000	1	2		1.86100394	-0.07326350
	88.0000	1	2		1.86000510	-0.07359765
	88.1000	1	2		1.85900195	-0.07389355
	88.2000	1	2		1.85801110	-0.07435900
	88.3000	1	2		1.85700796	-0.07467558
	88.4000	1	2		1.85601034	-0.07497497
	88.5000	1	2		1.85500474	-0.07532680
	88.6000	1	2		1.85401347	-0.07575195
	88.7000	1	2		1.85300316	-0.07603249
	88.8000	1	2		1.85200821	-0.07632862
	88.9000	1	2		1.85100363	-0.07682368
	89.0000	1	2		1.85001687	-0.07710278
	89.1000	1	2		1.84900635	-0.07746283
	89.2000	1	2		1.84801406	-0.07782641
	89.3000	1	2		1.84701112	-0.07822555
	89.4000	1	2		1.84600818	-0.07849298
	89.5000	1	2		1.84500380	-0.07890660
	89.6000	1	2		1.84401111	-0.07917069
	89.7000	1	2		1.84300038	-0.07959568
	89.8000	1	2		1.84200871	-0.07989301
	89.9000	1	2		1.84100556	-0.08032355
	90.0000	1	2		1.84000959	-0.08075926
	90.1000	1	2		1.83900173	-0.08102575
	90.2000	1	2		1.83800862	-0.08143126
	90.3000	1	2		1.83700404	-0.08181444
	90.4000	1	2		1.83600889	-0.08215062
	90.5000	1	2		1.83499857	-0.08255131
	90.6000	1	2		1.83400587	-0.08294780
	90.7000	1	2		1.83300846	-0.08332832
	90.8000	1	2		1.83200900	-0.08366001
	90.9000	1	2		1.83101159	-0.08405275
	91.0000	1	2		1.83001460	-0.08438204
	91.1000	1	2		1.82900735	-0.08477841
	91.2000	1	2		1.82800871	-0.08509353
	91.3000	1	2		1.82700249	-0.08548274
	91.4000	1	2		1.82601410	-0.08591717
	91.5000	1	2		1.82500235	-0.08642181
	91.6000	1	2		1.82401047	-0.08670987
	91.7000	1	2		1.82300650	-0.08707635
	91.8000	1	2		1.82201094	-0.08743856
	91.9000	1	2		1.82100656	-0.08785973
	92.0000	1	2		1.82001489	-0.08823564
	92.1000	1	2		1.81900601	-0.08871851
	92.2000	1	2		1.81801618	-0.08910827
	92.3000	1	2		1.81701078	-0.08948743
	92.4000	1	2		1.81601296	-0.08999147
	92.5000	1	2		1.81500695	-0.09027581
	92.6000	1	2		1.81401486	-0.09067762
	92.7000	1	2		1.81300783	-0.09107338
	92.8000	1	2		1.81201574	-0.09155363
	92.9000	1	2		1.81099989	-0.09194085
	93.0000	1	2		1.81001314	-0.09231905
	93.1000	1	2		1.80900180	-0.09276959
	93.2000	1	2		1.80800439	-0.09313985
	93.3000	1	2		1.80700206	-0.09356848
	93.4000	1	2		1.80600219	-0.09405226
	93.5000	1	2		1.80501196	-0.09437179
	93.6000	1	2		1.80400676	-0.09486143
	93.7000	1	2		1.80300628	-0.09520713
	93.8000	1	2		1.80201727	-0.09563603
	93.9000	1	2		1.80100880	-0.09609683
	94.0000	1	2		1.80001815	-0.09653792
	94.1000	1	2		1.79901254	-0.09690653
	94.2000	1	2		1.79801493	-0.09743652
	94.3000	1	2		1.79701588	-0.09776503
	94.4000	1	2		1.79601970	-0.09823146
	94.5000	1	2		1.79500959	-0.09855773
	94.6000	1	2		1.79401054	-0.09904363
	94.7000	1	2		1.79300391	-0.09947727
	94.8000	1	2		1.79201757	-0.09981114
	94.9000	1	2		1.79100315	-0.10029611
	95.0000	1	2		1.79001476	-0.10082883
	95.1000	1	2		1.78900628	-0.10113702
	95.2000	1	2		1.78801154	-0.10153698
	95.3000	1	2		1.78700593	-0.10201870
	95.4000	1	2		1.78601979	-0.10244113
	95.5000	1	2		1.78500476	-0.10297942
	95.6000	1	2		1.78401125	-0.10352066
	95.7000	1	2		1.78300830	-0.10390788
	95.8000	1	2		1.78200905	-0.10445330
	95.9000	1	2		1.78102004	-0.10481427
	96.0000	1	2		1.78001280	-0.10528536
	96.1000	1	2		1.77901293	-0.10576107
	96.2000	1	2		1.77801491	-0.10621242
	96.3000	1	2		1.77701401	-0.10665750
	96.4000	1	2		1.77600902	-0.10702872
	96.5000	1	2		1.77500403	-0.10761279
	96.6000	1	2		1.77402445	-0.10787662
	96.7000	1	2		1.77301147	-0.10842531
	96.8000	1	2		1.77202451	-0.10887705
	96.9000	1	2		1.77101460	-0.10935946
	97.0000	1	2		1.77001412	-0.10980132
	97.1000	1	2		1.76901794	-0.11041190
	97.2000	1	2		1.76801684	-0.11088194
	97.3000	1	2		1.76700960	-0.11122522
	97.4000	1	2		1.76601731	-0.11182300
	97.5000	1	2		1.76500515	-0.11226342
	97.6000	1	2		1.76401860	-0.11263507
	97.7000	1	2		1.76301218	-0.11321720
	97.8000	1	2		1.76202665	-0.11356700
	97.9000	1	2		1.76101572	-0.11416699
	98.0000	1	2		1.76002200	-0.11460564
	98.1000	1	2		1.75901578	-0.11511987
	98.2000	1	2		1.75801632	-0.11559435
	98.3000	1	2		1.75701153	-0.11608005
	98.4000	1	2		1.75601576	-0.11661002
	98.5000	1	2		1.75500893	-0.11703788
	98.6000	1	2		1.75402115	-0.11755251
	98.7000	1	2		1.75301247	-0.11807518
	98.8000	1	2		1.75201937	-0.11855203
	98.9000	1	2		1.75100864	-0.11900914
	99.0000	1	2		1.75001348	-0.11947240
	99.1000	1	2		1.74901239	-0.12000350
	99.2000	1	2		1.74802358	-0.12049783
	99.3000	1	2		1.74700691	-0.12103548
	99.4000	1	2		1.74601627	-0.12154968
	99.5000	1	2		1.74500861	-0.12205293
	99.6000	1	2		1.74402534	-0.12253664
	99.7000	1	2		1.74300560	-0.12310276
	99.8000	1	2		1.74201864	-0.12355342
	99.9000	1	2		1.74101139	-0.12411907
	100.0000	1	2		1.74002198	-0.12455027
	100.1000	1	2		1.73900899	-0.12516622
	100.2000	1	2		1.73802675	-0.12553398
	100.3000	1	2		1.73702073	-0.12619134
	100.4000	1	2		1.73601984	-0.12670513
	100.5000	1	2		1.73501608	-0.12720264
	100.6000	1	2		1.73403035	-0.12769254
	100.7000	1	2		1.73301942	-0.12829367
	100.8000	1	2		1.73202713	-0.12874998
	100.9000	1	2		1.73102316	-0.12926945
	101.0000	1	2		1.73002371	-0.12974516
	101.1000	1	2		1.72901790	-0.13037379
	101.2000	1	2		1.72802315	-0.13087252
	101.3000	1	2		1.72702103	-0.13146811
	101.4000	1	2		1.72601891	-0.13194511
	101.5000	1	2		1.72501146	-0.13253496
	101.6000	1	2		1.72401835	-0.13306471
	101.7000	1	2		1.72301336	-0.13364578
	101.8000	1	2		1.72202087	-0.13410624
	101.9000	1	2		1.72101240	-0.13474260
	102.0000	1	2		1.72001806	-0.13523146
	102.1000	1	2		1.71901799	-0.13577994
	102.2000	1	2		1.71803502	-0.13634345
	102.3000	1	2		1.71702225	-0.13697542
	102.4000	1	2		1.71602658	-0.13741884
	102.5000	1	2		1.71501964	-0.13803634
	102.6000	1	2		1.71402264	-0.13851659
	102.7000	1	2		1.71302493	-0.13915628
	102.8000	1	2		1.71203315	-0.13959523
	102.9000	1	2		1.71102253	-0.14024306
	103.0000	1	2		1.71002143	-0.14085220
	103.1000	1	2		1.70902310	-0.14134746
	103.2000	1	2		1.70802180	-0.14191939
	103.3000	1	2		1.70701814	-0.14255740
	103.4000	1	2		1.70601837	-0.14312928
	103.5000	1	2		1.70501328	-0.14363566
	103.6000	1	2		1.70389898	-0.14426449
	103.7000	1	2		1.70302758	-0.14486995
	103.8000	1	2		1.70203007	-0.14532195
	103.9000	1	2		1.70102180	-0.14588849
	103.9990	1	2		1.70002777	-0.14650081
	104.0000	1	2		1.70001824	-0.14649824
	104.0010	1	2		1.70000892	-0.14646623
