# Supplementary material for: Hyaluronic Acid Enhances the Mechanical Properties of Tissue-Engineered Cartilage Constructs
Source: PLoS One. 2014 Dec 1;9(12):e113216. doi: 10.1371/journal.pone.0113216 (PMC4249877; doi:10.1371/journal.pone.0113216)
Supplement: Dataset S1 — Raw data from hydrogel constructs. Data on wet weight, dry weight, compressive modulus, DNA content, and GAG content are provided in a spreadsheet for all analysed hydrogel constructs. Additionally, raw data from mechanical compression tests (time, displacement, and load) are provided. (ZIP) [file pone.0113216.s004.zip › Data/Mechanical testing/Microtester/Day 1/G5 P1 M1 ramp.csv]

G5 P1 M1 10Dec2013
Notes	Time	Sequence	Block	Cycle	5800:Extension mm	5800:5N_Load_Cell N
Test Started : 12/10/2013 11:59:42 AM	4.0020	1	2		2.49940711	0.00038868
	4.0490	1	2		2.49975358	0.00017389
	4.1000	1	2		2.49942678	0.00025532
	4.2000	1	2		2.49814518	0.00018959
	4.3000	1	2		2.49703242	0.00019802
	4.4000	1	2		2.49597867	0.00037109
	4.5000	1	2		2.49496691	0.00030152
	4.6000	1	2		2.49395926	0.00029251
	4.7000	1	2		2.49295140	0.00011942
	4.7970	1	2		2.49198288	0.00047490
	4.8000	1	2		2.49195379	0.00034605
	4.9000	1	2		2.49095167	0.00016988
	5.0000	1	2		2.48995958	0.00020376
	5.1000	1	2		2.48896525	0.00015990
	5.2000	1	2		2.48794243	0.00042100
	5.3000	1	2		2.48694236	0.00021266
	5.4000	1	2		2.48594638	0.00027457
	5.5000	1	2		2.48494980	0.00033780
	5.6000	1	2		2.48394788	0.00018833
	5.7000	1	2		2.48295067	0.00029069
	5.8000	1	2		2.48195695	0.00006494
	5.9000	1	2		2.48095975	0.00032778
	6.0000	1	2		2.47995640	0.00020450
	6.1000	1	2		2.47894444	0.00020762
	6.2000	1	2		2.47795728	0.00026035
	6.3000	1	2		2.47696110	0.00027125
	6.4000	1	2		2.47595508	0.00012698
	6.5000	1	2		2.47495870	0.00017295
	6.6000	1	2		2.47394879	0.00023603
	6.7000	1	2		2.47295158	0.00017939
	6.8000	1	2		2.47195213	0.00033304
	6.9000	1	2		2.47095144	0.00027868
	7.0000	1	2		2.46995895	0.00020681
	7.1000	1	2		2.46894863	0.00019995
	7.2000	1	2		2.46795204	0.00030428
	7.3000	1	2		2.46695648	0.00018943
	7.4000	1	2		2.46595046	0.00019723
	7.5000	1	2		2.46495162	0.00013359
	7.6000	1	2		2.46395482	0.00026270
	7.7000	1	2		2.46295782	0.00022840
	7.8000	1	2		2.46196123	0.00029230
	7.9000	1	2		2.46095358	0.00028285
	8.0000	1	2		2.45995883	0.00015905
	8.1000	1	2		2.45895077	0.00027962
	8.2000	1	2		2.45795418	0.00013403
	8.3000	1	2		2.45696025	0.00019609
	8.4000	1	2		2.45595199	0.00011307
	8.5000	1	2		2.45495519	0.00020819
	8.6000	1	2		2.45395000	0.00020095
	8.7000	1	2		2.45295464	0.00030560
	8.8000	1	2		2.45195743	0.00013453
	8.9000	1	2		2.45095285	0.00019954
	9.0000	1	2		2.44994684	0.00009083
	9.1000	1	2		2.44896152	0.00014588
	9.2000	1	2		2.44794649	0.00020499
	9.3000	1	2		2.44695092	0.00009261
	9.4000	1	2		2.44595474	0.00027783
	9.5000	1	2		2.44495528	0.00023262
	9.6000	1	2		2.44395111	0.00011472
	9.7000	1	2		2.44295288	0.00014881
	9.8000	1	2		2.44195814	0.00028275
	9.9000	1	2		2.44095663	0.00006536
	10.0000	1	2		2.43995287	0.00009744
	10.1000	1	2		2.43895382	0.00015896
	10.2000	1	2		2.43796174	0.00026550
	10.3000	1	2		2.43695880	0.00012231
	10.4000	1	2		2.43595483	0.00017133
	10.5000	1	2		2.43495640	0.00019122
	10.6000	1	2		2.43395715	0.00023839
	10.7000	1	2		2.43295482	0.00007598
	10.8000	1	2		2.43195536	0.00011593
	10.9000	1	2		2.43094730	0.00018647
	11.0000	1	2		2.42994886	0.00011531
	11.1000	1	2		2.42895514	0.00012988
	11.2000	1	2		2.42795835	0.00025797
	11.3000	1	2		2.42695233	0.00006082
	11.4000	1	2		2.42594878	0.00017153
	11.5000	1	2		2.42495588	0.00010898
	11.6000	1	2		2.42395375	0.00019472
	11.7000	1	2		2.42295471	0.00012872
	11.8000	1	2		2.42196017	0.00008158
	11.9000	1	2		2.42095436	0.00006834
	12.0000	1	2		2.41995777	0.00008341
	12.1000	1	2		2.41895933	0.00001914
	12.2000	1	2		2.41795516	0.00008251
	12.3000	1	2		2.41695960	0.00015080
	12.4000	1	2		2.41596485	0.00014180
	12.5000	1	2		2.41495453	0.00016084
	12.6000	1	2		2.41397085	0.00025043
	12.7000	1	2		2.41295972	0.00015557
	12.8000	1	2		2.41195104	0.00020690
	12.9000	1	2		2.41095301	0.00031375
	13.0000	1	2		2.40995478	0.00012282
	13.1000	1	2		2.40896004	0.00023741
	13.2000	1	2		2.40796570	0.00007838
	13.3000	1	2		2.40696297	0.00020409
	13.4000	1	2		2.40595818	0.00023552
	13.5000	1	2		2.40495790	0.00016052
	13.6000	1	2		2.40395476	0.00010000
	13.7000	1	2		2.40295960	0.00017048
	13.8000	1	2		2.40195707	0.00018739
	13.9000	1	2		2.40095905	0.00016917
	14.0000	1	2		2.39995549	0.00013311
	14.1000	1	2		2.39895829	0.00014940
	14.2000	1	2		2.39795432	0.00016579
	14.3000	1	2		2.39696142	0.00010948
	14.4000	1	2		2.39595950	0.00026972
	14.5000	1	2		2.39495759	0.00012472
	14.6000	1	2		2.39395895	0.00016252
	14.7000	1	2		2.39296010	0.00014077
	14.8000	1	2		2.39195388	0.00009976
	14.9000	1	2		2.39096385	0.00010655
	15.0000	1	2		2.38996378	0.00006253
	15.1000	1	2		2.38896330	0.00008741
	15.2000	1	2		2.38795052	0.00007942
	15.3000	1	2		2.38696253	0.00002405
	15.4000	1	2		2.38595304	0.00012737
	15.5000	1	2		2.38495501	0.00015674
	15.6000	1	2		2.38395576	-0.00003538
	15.7000	1	2		2.38296101	0.00003891
	15.8000	1	2		2.38195889	0.00000578
	15.9000	1	2		2.38096804	0.00012254
	16.0000	1	2		2.37996141	0.00007608
	16.1000	1	2		2.37896134	0.00006500
	16.2000	1	2		2.37796065	0.00007000
	16.3000	1	2		2.37695709	0.00003382
	16.4000	1	2		2.37595743	0.00009898
	16.5000	1	2		2.37495510	0.00003985
	16.6000	1	2		2.37396036	0.00003909
	16.7000	1	2		2.37296520	-0.00004550
	16.8000	1	2		2.37196472	0.00004718
	16.9000	1	2		2.37096260	0.00007242
	17.0000	1	2		2.36996109	0.00017090
	17.1000	1	2		2.36896717	-0.00014224
	17.2000	1	2		2.36796730	-0.00001836
	17.3000	1	2		2.36696682	0.00002359
	17.4000	1	2		2.36596715	-0.00006641
	17.5000	1	2		2.36497282	-0.00000218
	17.6000	1	2		2.36396496	0.00006581
	17.7000	1	2		2.36297001	0.00003759
	17.8000	1	2		2.36196522	0.00000383
	17.9000	1	2		2.36096843	0.00004277
	18.0000	1	2		2.35996815	-0.00001018
	18.1000	1	2		2.35896296	0.00000732
	18.2000	1	2		2.35796923	-0.00005069
	18.3000	1	2		2.35696076	0.00006434
	18.4000	1	2		2.35595454	0.00000591
	18.5000	1	2		2.35495406	0.00004696
	18.6000	1	2		2.35395952	0.00005235
	18.7000	1	2		2.35296006	0.00011546
	18.8000	1	2		2.35195978	-0.00008159
	18.9000	1	2		2.35096770	-0.00001329
	19.0000	1	2		2.34997193	-0.00000591
	19.1000	1	2		2.34896837	-0.00008864
	19.2000	1	2		2.34797096	-0.00007198
	19.3000	1	2		2.34696966	-0.00001334
	19.4000	1	2		2.34596918	0.00003437
	19.5000	1	2		2.34496993	-0.00004738
	19.6000	1	2		2.34396842	0.00001367
	19.7000	1	2		2.34296589	0.00013757
	19.8000	1	2		2.34196745	-0.00001142
	19.9000	1	2		2.34096492	0.00001174
	20.0000	1	2		2.33996444	0.00002338
	20.1000	1	2		2.33896683	0.00000418
	20.2000	1	2		2.33796921	-0.00002713
	20.3000	1	2		2.33697262	0.00008942
	20.4000	1	2		2.33596804	0.00002006
	20.5000	1	2		2.33497555	0.00002472
	20.6000	1	2		2.33397814	-0.00011960
	20.7000	1	2		2.33297643	0.00005783
	20.8000	1	2		2.33197062	-0.00000274
	20.9000	1	2		2.33096645	-0.00007366
	21.0000	1	2		2.32996474	0.00006373
	21.1000	1	2		2.32896999	-0.00003259
	21.2000	1	2		2.32796951	0.00003799
	21.3000	1	2		2.32697312	-0.00001185
	21.4000	1	2		2.32596588	0.00001104
	21.5000	1	2		2.32496990	-0.00002495
	21.6000	1	2		2.32396942	-0.00008550
	21.7000	1	2		2.32297283	-0.00003819
	21.8000	1	2		2.32196784	0.00003074
	21.9000	1	2		2.32097228	-0.00002793
	22.0000	1	2		2.31996934	-0.00010232
	22.1000	1	2		2.31897623	-0.00005264
	22.2000	1	2		2.31796530	0.00006767
	22.3000	1	2		2.31697117	0.00003246
	22.4000	1	2		2.31597417	-0.00008351
	22.5000	1	2		2.31496733	-0.00001710
	22.6000	1	2		2.31396767	-0.00009129
	22.7000	1	2		2.31297026	-0.00007280
	22.8000	1	2		2.31196343	-0.00010670
	22.9000	1	2		2.31097462	0.00001792
	23.0000	1	2		2.30996390	0.00000176
	23.1000	1	2		2.30897345	-0.00021552
	23.2000	1	2		2.30796395	-0.00004075
	23.3000	1	2		2.30696081	-0.00018040
	23.4000	1	2		2.30596729	0.00004491
	23.5000	1	2		2.30497357	-0.00006875
	23.6000	1	2		2.30396612	-0.00003043
	23.7000	1	2		2.30296564	-0.00000913
	23.8000	1	2		2.30196516	-0.00009403
	23.9000	1	2		2.30097000	-0.00001107
	24.0000	1	2		2.29996542	-0.00014879
	24.1000	1	2		2.29897375	-0.00006235
	24.2000	1	2		2.29796220	-0.00006992
	24.3000	1	2		2.29697176	0.00003896
	24.4000	1	2		2.29596800	-0.00000294
	24.5000	1	2		2.29497059	-0.00011445
	24.6000	1	2		2.29396130	0.00001534
	24.7000	1	2		2.29296430	0.00002216
	24.8000	1	2		2.29196013	-0.00005682
	24.9000	1	2		2.29097050	-0.00005829
	25.0000	1	2		2.28995363	-0.00004760
	25.1000	1	2		2.28896052	-0.00003162
	25.2000	1	2		2.28796127	-0.00014463
	25.3000	1	2		2.28696407	0.00006948
	25.4000	1	2		2.28596317	-0.00006066
	25.5000	1	2		2.28497007	-0.00001024
	25.6000	1	2		2.28396467	-0.00001716
	25.7000	1	2		2.28296951	-0.00010073
	25.8000	1	2		2.28196432	-0.00002982
	25.9000	1	2		2.28096855	-0.00021672
	26.0000	1	2		2.27996499	-0.00013155
	26.1000	1	2		2.27897004	-0.00013294
	26.2000	1	2		2.27796935	-0.00000795
	26.3000	1	2		2.27696784	-0.00014248
	26.4000	1	2		2.27595896	-0.00007241
	26.5000	1	2		2.27496585	-0.00013993
	26.6000	1	2		2.27396332	-0.00020386
	26.7000	1	2		2.27296489	-0.00006558
	26.8000	1	2		2.27195683	-0.00023392
	26.9000	1	2		2.27095921	-0.00012379
	27.0000	1	2		2.26996426	-0.00026030
	27.1000	1	2		2.26896542	-0.00011556
	27.2000	1	2		2.26796739	-0.00011487
	27.3000	1	2		2.26696671	-0.00012393
	27.4000	1	2		2.26597442	-0.00019285
	27.5000	1	2		2.26497168	-0.00015615
	27.6000	1	2		2.26399005	-0.00017822
	27.7000	1	2		2.26298609	-0.00012938
	27.8000	1	2		2.26198007	-0.00016144
	27.9000	1	2		2.26097201	-0.00006937
	28.0000	1	2		2.25996866	-0.00015974
	28.1000	1	2		2.25896776	-0.00019491
	28.2000	1	2		2.25797507	-0.00010172
	28.3000	1	2		2.25697151	-0.00026728
	28.4000	1	2		2.25597431	-0.00015747
	28.5000	1	2		2.25496727	-0.00025860
	28.6000	1	2		2.25396781	-0.00010063
	28.7000	1	2		2.25297101	-0.00002561
	28.8000	1	2		2.25197197	-0.00023126
	28.9000	1	2		2.25097148	-0.00003544
	29.0000	1	2		2.24997305	-0.00009749
	29.1000	1	2		2.24897339	-0.00013075
	29.2000	1	2		2.24798950	-0.00016541
	29.3000	1	2		2.24696996	-0.00002719
	29.4000	1	2		2.24597932	-0.00016660
	29.5000	1	2		2.24498355	-0.00019781
	29.6000	1	2		2.24397118	-0.00009425
	29.7000	1	2		2.24297316	-0.00002290
	29.8000	1	2		2.24196939	-0.00017249
	29.9000	1	2		2.24097772	-0.00019111
	30.0000	1	2		2.23996761	-0.00026048
	30.1000	1	2		2.23896774	-0.00015379
	30.2000	1	2		2.23797197	-0.00025706
	30.3000	1	2		2.23697579	-0.00008991
	30.4000	1	2		2.23597428	-0.00021278
	30.5000	1	2		2.23497688	-0.00020586
	30.6000	1	2		2.23397291	-0.00038609
	30.7000	1	2		2.23297714	-0.00033273
	30.8000	1	2		2.23197153	-0.00028617
	30.9000	1	2		2.23097822	-0.00038568
	31.0000	1	2		2.22997631	-0.00024135
	31.1000	1	2		2.22897378	-0.00021818
	31.2000	1	2		2.22798272	-0.00022070
	31.3000	1	2		2.22696461	-0.00024426
	31.4000	1	2		2.22596843	-0.00023078
	31.5000	1	2		2.22497533	-0.00016736
	31.6000	1	2		2.22396788	-0.00014609
	31.7000	1	2		2.22297662	-0.00018074
	31.8000	1	2		2.22196814	-0.00024310
	31.9000	1	2		2.22097278	-0.00013317
	32.0000	1	2		2.21996451	-0.00028315
	32.1000	1	2		2.21897551	-0.00006932
	32.2000	1	2		2.21797297	-0.00025003
	32.3000	1	2		2.21697413	-0.00027511
	32.4000	1	2		2.21597344	-0.00023228
	32.5000	1	2		2.21498034	-0.00025985
	32.6000	1	2		2.21398088	-0.00027061
	32.7000	1	2		2.21297527	-0.00021281
	32.8000	1	2		2.21197356	-0.00022066
	32.9000	1	2		2.21097513	-0.00030053
	33.0000	1	2		2.20996932	-0.00019176
	33.1000	1	2		2.20897048	-0.00025017
	33.2000	1	2		2.20796712	-0.00023112
	33.3000	1	2		2.20696849	-0.00027405
	33.4000	1	2		2.20596862	-0.00026513
	33.5000	1	2		2.20497551	-0.00022003
	33.6000	1	2		2.20397114	-0.00022109
	33.7000	1	2		2.20297455	-0.00024172
	33.8000	1	2		2.20197119	-0.00024738
	33.9000	1	2		2.20097235	-0.00021278
	34.0000	1	2		2.19997412	-0.00021713
	34.1000	1	2		2.19897712	-0.00031536
	34.2000	1	2		2.19797562	-0.00032714
	34.3000	1	2		2.19697718	-0.00020710
	34.4000	1	2		2.19597342	-0.00021645
	34.5000	1	2		2.19497376	-0.00028480
	34.6000	1	2		2.19397532	-0.00032304
	34.7000	1	2		2.19297013	-0.00031661
	34.8000	1	2		2.19197088	-0.00024181
	34.9000	1	2		2.19097203	-0.00031071
	35.0000	1	2		2.18997032	-0.00022375
	35.1000	1	2		2.18897045	-0.00024908
	35.2000	1	2		2.18796813	-0.00028185
	35.3000	1	2		2.18696969	-0.00031859
	35.4000	1	2		2.18597413	-0.00012749
	35.5000	1	2		2.18497405	-0.00030064
	35.6000	1	2		2.18397460	-0.00029469
	35.7000	1	2		2.18298026	-0.00028106
	35.8000	1	2		2.18197097	-0.00022776
	35.9000	1	2		2.18097581	-0.00031536
	36.0000	1	2		2.17997676	-0.00021029
	36.1000	1	2		2.17898017	-0.00034174
	36.2000	1	2		2.17798195	-0.00025870
	36.3000	1	2		2.17697511	-0.00032574
	36.4000	1	2		2.17597156	-0.00038356
	36.5000	1	2		2.17497353	-0.00029269
	36.6000	1	2		2.17397387	-0.00030208
	36.7000	1	2		2.17297134	-0.00031325
	36.8000	1	2		2.17197229	-0.00025511
	36.9000	1	2		2.17096976	-0.00034595
	37.0000	1	2		2.16996538	-0.00036168
	37.1000	1	2		2.16897105	-0.00036915
	37.2000	1	2		2.16799003	-0.00035654
	37.3000	1	2		2.16697705	-0.00023976
	37.4000	1	2		2.16597431	-0.00026593
	37.5000	1	2		2.16497854	-0.00039008
	37.6000	1	2		2.16397949	-0.00030305
	37.7000	1	2		2.16297758	-0.00023642
	37.8000	1	2		2.16198017	-0.00035237
	37.9000	1	2		2.16098030	-0.00034794
	38.0000	1	2		2.15997818	-0.00034403
	38.1000	1	2		2.15897380	-0.00028619
	38.2000	1	2		2.15797537	-0.00036651
	38.3000	1	2		2.15697489	-0.00038499
	38.4000	1	2		2.15597358	-0.00038459
	38.5000	1	2		2.15497863	-0.00026842
	38.6000	1	2		2.15398163	-0.00035350
	38.7000	1	2		2.15297705	-0.00026682
	38.8000	1	2		2.15197227	-0.00022538
	38.9000	1	2		2.15097281	-0.00030939
	39.0000	1	2		2.14997438	-0.00041476
	39.1000	1	2		2.14898250	-0.00029697
	39.2000	1	2		2.14797833	-0.00039383
	39.3000	1	2		2.14699014	-0.00025960
	39.4000	1	2		2.14598351	-0.00035409
	39.5000	1	2		2.14498098	-0.00027863
	39.6000	1	2		2.14398029	-0.00037760
	39.7000	1	2		2.14298350	-0.00034423
	39.8000	1	2		2.14197933	-0.00032157
	39.9000	1	2		2.14098110	-0.00027551
	40.0000	1	2		2.13997979	-0.00029183
	40.1000	1	2		2.13898198	-0.00032475
	40.2000	1	2		2.13797289	-0.00032005
	40.3000	1	2		2.13697548	-0.00040896
	40.4000	1	2		2.13597274	-0.00039849
	40.5000	1	2		2.13497533	-0.00034314
	40.6000	1	2		2.13397915	-0.00022839
	40.7000	1	2		2.13298625	-0.00041399
	40.8000	1	2		2.13198515	-0.00033132
	40.9000	1	2		2.13098139	-0.00034590
	41.0000	1	2		2.12998521	-0.00041894
	41.1000	1	2		2.12898657	-0.00035931
	41.2000	1	2		2.12797831	-0.00037479
	41.3000	1	2		2.12698336	-0.00033000
	41.4000	1	2		2.12598308	-0.00040121
	41.5000	1	2		2.12497850	-0.00030245
	41.6000	1	2		2.12398867	-0.00044282
	41.7000	1	2		2.12298183	-0.00043313
	41.8000	1	2		2.12197357	-0.00047933
	41.9000	1	2		2.12098558	-0.00033611
	42.0000	1	2		2.11997752	-0.00045097
	42.1000	1	2		2.11898667	-0.00047558
	42.2000	1	2		2.11798639	-0.00026060
	42.3000	1	2		2.11699123	-0.00045170
	42.4000	1	2		2.11597887	-0.00041185
	42.5000	1	2		2.11498515	-0.00045728
	42.6000	1	2		2.11398569	-0.00033825
	42.7000	1	2		2.11299709	-0.00047584
	42.8000	1	2		2.11198882	-0.00029511
	42.9000	1	2		2.11098895	-0.00041235
	43.0000	1	2		2.10998130	-0.00031864
	43.1000	1	2		2.10899270	-0.00043926
	43.2000	1	2		2.10797869	-0.00047803
	43.3000	1	2		2.10698231	-0.00043314
	43.4000	1	2		2.10598797	-0.00065275
	43.5000	1	2		2.10500060	-0.00045229
	43.6000	1	2		2.10399541	-0.00057030
	43.7000	1	2		2.10299062	-0.00060298
	43.8000	1	2		2.10199342	-0.00056386
	43.9000	1	2		2.10099437	-0.00056905
	44.0000	1	2		2.09999491	-0.00051857
	44.1000	1	2		2.09899422	-0.00049795
	44.2000	1	2		2.09799354	-0.00059286
	44.3000	1	2		2.09699039	-0.00049062
	44.4000	1	2		2.09599319	-0.00054819
	44.5000	1	2		2.09498820	-0.00060671
	44.6000	1	2		2.09398792	-0.00052843
	44.7000	1	2		2.09299809	-0.00057086
	44.8000	1	2		2.09198880	-0.00045176
	44.9000	1	2		2.09098483	-0.00052544
	45.0000	1	2		2.09000115	-0.00055382
	45.1000	1	2		2.08898919	-0.00051827
	45.2000	1	2		2.08798584	-0.00059607
	45.3000	1	2		2.08698700	-0.00053828
	45.4000	1	2		2.08600004	-0.00059922
	45.5000	1	2		2.08498808	-0.00059035
	45.6000	1	2		2.08399170	-0.00049174
	45.7000	1	2		2.08299286	-0.00054786
	45.8000	1	2		2.08198664	-0.00054557
	45.9000	1	2		2.08099312	-0.00058213
	46.0000	1	2		2.07998997	-0.00063970
	46.1000	1	2		2.07898785	-0.00067388
	46.2000	1	2		2.07797835	-0.00065006
	46.3000	1	2		2.07699549	-0.00059013
	46.4000	1	2		2.07599296	-0.00056551
	46.5000	1	2		2.07498879	-0.00060465
	46.6000	1	2		2.07398523	-0.00055128
	46.7000	1	2		2.07300176	-0.00061192
	46.8000	1	2		2.07199472	-0.00066838
	46.9000	1	2		2.07098952	-0.00065770
	47.0000	1	2		2.06999170	-0.00068815
	47.1000	1	2		2.06899102	-0.00072808
	47.2000	1	2		2.06798500	-0.00060598
	47.3000	1	2		2.06699108	-0.00070575
	47.4000	1	2		2.06599039	-0.00061458
	47.5000	1	2		2.06498991	-0.00073218
	47.6000	1	2		2.06398737	-0.00080841
	47.7000	1	2		2.06299119	-0.00076050
	47.8000	1	2		2.06199194	-0.00080389
	47.9000	1	2		2.06099638	-0.00077411
	48.0000	1	2		2.05998995	-0.00080571
	48.1000	1	2		2.05899111	-0.00085088
	48.2000	1	2		2.05798653	-0.00068475
	48.3000	1	2		2.05698666	-0.00077257
	48.4000	1	2		2.05599191	-0.00081378
	48.5000	1	2		2.05499205	-0.00071707
	48.6000	1	2		2.05398849	-0.00083082
	48.7000	1	2		2.05299026	-0.00079262
	48.8000	1	2		2.05198998	-0.00097436
	48.9000	1	2		2.05100302	-0.00078910
	49.0000	1	2		2.04999189	-0.00082500
	49.1000	1	2		2.04899735	-0.00075349
	49.2000	1	2		2.04798764	-0.00080710
	49.3000	1	2		2.04700130	-0.00096707
	49.4000	1	2		2.04599385	-0.00095558
	49.5000	1	2		2.04500013	-0.00082155
	49.6000	1	2		2.04399166	-0.00090129
	49.7000	1	2		2.04299445	-0.00077506
	49.8000	1	2		2.04199376	-0.00089913
	49.9000	1	2		2.04099185	-0.00097795
	50.0000	1	2		2.03999177	-0.00094546
	50.1000	1	2		2.03899006	-0.00102227
	50.2000	1	2		2.03798610	-0.00090227
	50.3000	1	2		2.03699647	-0.00095356
	50.4000	1	2		2.03599005	-0.00095940
	50.5000	1	2		2.03499223	-0.00109466
	50.6000	1	2		2.03399482	-0.00096193
	50.7000	1	2		2.03299495	-0.00102855
	50.8000	1	2		2.03199713	-0.00092018
	50.9000	1	2		2.03099870	-0.00099512
	51.0000	1	2		2.02999166	-0.00117878
	51.1000	1	2		2.02899691	-0.00093999
	51.2000	1	2		2.02799090	-0.00118650
	51.3000	1	2		2.02699431	-0.00107401
	51.4000	1	2		2.02599157	-0.00115559
	51.5000	1	2		2.02498699	-0.00107590
	51.6000	1	2		2.02399040	-0.00107722
	51.7000	1	2		2.02299095	-0.00109144
	51.8000	1	2		2.02199620	-0.00121413
	51.9000	1	2		2.02099326	-0.00112532
	52.0000	1	2		2.01999933	-0.00124319
	52.1000	1	2		2.01899701	-0.00116842
	52.2000	1	2		2.01800288	-0.00114593
	52.3000	1	2		2.01700219	-0.00121290
	52.4000	1	2		2.01599576	-0.00110041
	52.5000	1	2		2.01499794	-0.00127525
	52.6000	1	2		2.01400279	-0.00119321
	52.7000	1	2		2.01300005	-0.00134631
	52.8000	1	2		2.01199445	-0.00117986
	52.9000	1	2		2.01099745	-0.00128682
	53.0000	1	2		2.00999594	-0.00131595
	53.1000	1	2		2.00900857	-0.00128536
	53.2000	1	2		2.00799477	-0.00131807
	53.3000	1	2		2.00699572	-0.00120002
	53.4000	1	2		2.00599954	-0.00132120
	53.5000	1	2		2.00499537	-0.00131647
	53.6000	1	2		2.00400493	-0.00142192
	53.7000	1	2		2.00299666	-0.00142391
	53.8000	1	2		2.00199597	-0.00135366
	53.9000	1	2		2.00099795	-0.00138958
	54.0000	1	2		1.99999275	-0.00144536
	54.1000	1	2		1.99899494	-0.00138931
	54.2000	1	2		1.99799937	-0.00140275
	54.3000	1	2		1.99699356	-0.00146333
	54.4000	1	2		1.99599574	-0.00143463
	54.5000	1	2		1.99499198	-0.00149300
	54.6000	1	2		1.99399683	-0.00139592
	54.7000	1	2		1.99300003	-0.00159378
	54.8000	1	2		1.99199033	-0.00152067
	54.9000	1	2		1.99100214	-0.00161799
	55.0000	1	2		1.98999223	-0.00163681
	55.1000	1	2		1.98900220	-0.00171279
	55.2000	1	2		1.98799332	-0.00167646
	55.3000	1	2		1.98700656	-0.00179512
	55.4000	1	2		1.98598846	-0.00166715
	55.5000	1	2		1.98500314	-0.00185699
	55.6000	1	2		1.98400183	-0.00169888
	55.7000	1	2		1.98300504	-0.00175972
	55.8000	1	2		1.98200312	-0.00181029
	55.9000	1	2		1.98101575	-0.00179359
	56.0000	1	2		1.98000011	-0.00186560
	56.1000	1	2		1.97901069	-0.00187259
	56.2000	1	2		1.97800488	-0.00193662
	56.3000	1	2		1.97700481	-0.00186629
	56.4000	1	2		1.97600371	-0.00188651
	56.5000	1	2		1.97500896	-0.00188995
	56.6000	1	2		1.97400541	-0.00203648
	56.7000	1	2		1.97300964	-0.00200023
	56.8000	1	2		1.97200752	-0.00200173
	56.9000	1	2		1.97100642	-0.00206461
	57.0000	1	2		1.97001044	-0.00203146
	57.1000	1	2		1.96900668	-0.00214617
	57.2000	1	2		1.96800989	-0.00215464
	57.3000	1	2		1.96700531	-0.00209674
	57.4000	1	2		1.96600503	-0.00216194
	57.5000	1	2		1.96500701	-0.00219053
	57.6000	1	2		1.96400857	-0.00231683
	57.7000	1	2		1.96301096	-0.00220742
	57.8000	1	2		1.96200802	-0.00234332
	57.9000	1	2		1.96100795	-0.00240896
	58.0000	1	2		1.96000644	-0.00232473
	58.1000	1	2		1.95899981	-0.00227075
	58.2000	1	2		1.95800240	-0.00242975
	58.3000	1	2		1.95700274	-0.00234921
	58.4000	1	2		1.95600389	-0.00245232
	58.5000	1	2		1.95500566	-0.00249630
	58.6000	1	2		1.95400785	-0.00259982
	58.7000	1	2		1.95300368	-0.00246487
	58.8000	1	2		1.95200073	-0.00259156
	58.9000	1	2		1.95100599	-0.00268520
	59.0000	1	2		1.95000305	-0.00268801
	59.1000	1	2		1.94900318	-0.00254354
	59.2000	1	2		1.94800311	-0.00268762
	59.3000	1	2		1.94700262	-0.00282822
	59.4000	1	2		1.94599517	-0.00274942
	59.5000	1	2		1.94499715	-0.00290552
	59.6000	1	2		1.94399769	-0.00285678
	59.7000	1	2		1.94300356	-0.00286690
	59.8000	1	2		1.94199878	-0.00287274
	59.9000	1	2		1.94100403	-0.00292872
	60.0000	1	2		1.93999925	-0.00293096
	60.1000	1	2		1.93900040	-0.00293301
	60.2000	1	2		1.93800197	-0.00306822
	60.3000	1	2		1.93700599	-0.00321700
	60.4000	1	2		1.93600059	-0.00317642
	60.5000	1	2		1.93500749	-0.00314470
	60.6000	1	2		1.93400332	-0.00321716
	60.7000	1	2		1.93300693	-0.00322661
	60.8000	1	2		1.93200461	-0.00330414
	60.9000	1	2		1.93100187	-0.00334346
	61.0000	1	2		1.93000446	-0.00348848
	61.1000	1	2		1.92900971	-0.00350692
	61.2000	1	2		1.92800493	-0.00359195
	61.3000	1	2		1.92700834	-0.00362961
	61.4000	1	2		1.92599987	-0.00355066
	61.5000	1	2		1.92500860	-0.00355442
	61.6000	1	2		1.92400156	-0.00368956
	61.7000	1	2		1.92299821	-0.00377483
	61.8000	1	2		1.92200162	-0.00378265
	61.9000	1	2		1.92100053	-0.00389616
	62.0000	1	2		1.91999840	-0.00396939
	62.1000	1	2		1.91900181	-0.00400537
	62.2000	1	2		1.91799641	-0.00397969
	62.3000	1	2		1.91700474	-0.00420342
	62.4000	1	2		1.91600528	-0.00411863
	62.5000	1	2		1.91500234	-0.00412057
	62.6000	1	2		1.91400248	-0.00418941
	62.7000	1	2		1.91301162	-0.00442993
	62.8000	1	2		1.91200131	-0.00436253
	62.9000	1	2		1.91099980	-0.00430467
	63.0000	1	2		1.91000300	-0.00447588
	63.1000	1	2		1.90900109	-0.00453351
	63.2000	1	2		1.90800573	-0.00445857
	63.3000	1	2		1.90700463	-0.00456236
	63.4000	1	2		1.90600456	-0.00473206
	63.5000	1	2		1.90500735	-0.00483365
	63.6000	1	2		1.90400462	-0.00474907
	63.7000	1	2		1.90300290	-0.00488499
	63.8000	1	2		1.90200427	-0.00491790
	63.9000	1	2		1.90101362	-0.00486065
	64.0000	1	2		1.90001272	-0.00509531
	64.1000	1	2		1.89901101	-0.00510955
	64.2000	1	2		1.89800746	-0.00518115
	64.3000	1	2		1.89701312	-0.00533427
	64.4000	1	2		1.89601079	-0.00537304
	64.5000	1	2		1.89501257	-0.00548357
	64.6000	1	2		1.89401372	-0.00546532
	64.7000	1	2		1.89301652	-0.00558214
	64.8000	1	2		1.89201276	-0.00561737
	64.9000	1	2		1.89100572	-0.00555753
	65.0000	1	2		1.89001302	-0.00577278
	65.1000	1	2		1.88901028	-0.00571194
	65.2000	1	2		1.88800693	-0.00585739
	65.3000	1	2		1.88700112	-0.00587372
	65.4000	1	2		1.88600781	-0.00601418
	65.5000	1	2		1.88500958	-0.00599018
	65.6000	1	2		1.88400869	-0.00617112
	65.7000	1	2		1.88300637	-0.00618367
	65.8000	1	2		1.88201141	-0.00638644
	65.9000	1	2		1.88101237	-0.00635187
	66.0000	1	2		1.88001434	-0.00642731
	66.1000	1	2		1.87901202	-0.00657703
	66.2000	1	2		1.87801030	-0.00668310
	66.3000	1	2		1.87701044	-0.00667316
	66.4000	1	2		1.87600360	-0.00689155
	66.5000	1	2		1.87500865	-0.00689773
	66.6000	1	2		1.87400755	-0.00690167
	66.7000	1	2		1.87300646	-0.00714863
	66.8000	1	2		1.87200536	-0.00718409
	66.9000	1	2		1.87101143	-0.00729948
	67.0000	1	2		1.87000501	-0.00727938
	67.1000	1	2		1.86901047	-0.00742076
	67.2000	1	2		1.86800876	-0.00748671
	67.3000	1	2		1.86700909	-0.00763551
	67.4000	1	2		1.86600656	-0.00772307
	67.5000	1	2		1.86501120	-0.00780349
	67.6000	1	2		1.86400683	-0.00790876
	67.7000	1	2		1.86300942	-0.00794828
	67.8000	1	2		1.86200893	-0.00811528
	67.9000	1	2		1.86101132	-0.00816200
	68.0000	1	2		1.86000428	-0.00824960
	68.1000	1	2		1.85900236	-0.00825429
	68.2000	1	2		1.85800536	-0.00861822
	68.3000	1	2		1.85701472	-0.00850843
	68.4000	1	2		1.85601178	-0.00877132
	68.5000	1	2		1.85500986	-0.00881431
	68.6000	1	2		1.85401204	-0.00893892
	68.7000	1	2		1.85301238	-0.00909984
	68.8000	1	2		1.85201251	-0.00918208
	68.9000	1	2		1.85101858	-0.00937135
	69.0000	1	2		1.85001646	-0.00938853
	69.1000	1	2		1.84901045	-0.00946125
	69.2000	1	2		1.84801427	-0.00958453
	69.3000	1	2		1.84700928	-0.00964968
	69.4000	1	2		1.84600674	-0.00977220
	69.5000	1	2		1.84501302	-0.00997722
	69.6000	1	2		1.84401234	-0.01007799
	69.7000	1	2		1.84301759	-0.01016884
	69.8000	1	2		1.84201321	-0.01018081
	69.9000	1	2		1.84101560	-0.01043863
	70.0000	1	2		1.84001082	-0.01036359
	70.1000	1	2		1.83901443	-0.01057903
	70.2000	1	2		1.83800965	-0.01073798
	70.3000	1	2		1.83701408	-0.01085761
	70.4000	1	2		1.83600929	-0.01097292
	70.5000	1	2		1.83501947	-0.01109086
	70.6000	1	2		1.83401734	-0.01119677
	70.7000	1	2		1.83302219	-0.01137312
	70.8000	1	2		1.83201433	-0.01142728
	70.9000	1	2		1.83101733	-0.01162715
	71.0000	1	2		1.83001787	-0.01168719
	71.1000	1	2		1.82902067	-0.01180481
	71.2000	1	2		1.82801691	-0.01197580
	71.3000	1	2		1.82701438	-0.01205259
	71.4000	1	2		1.82600795	-0.01208465
	71.5000	1	2		1.82501177	-0.01230621
	71.6000	1	2		1.82400883	-0.01253170
	71.7000	1	2		1.82301327	-0.01262220
	71.8000	1	2		1.82201155	-0.01264122
	71.9000	1	2		1.82101435	-0.01286712
	72.0000	1	2		1.82001530	-0.01292505
	72.1000	1	2		1.81901072	-0.01310145
	72.2000	1	2		1.81800921	-0.01315072
	72.3000	1	2		1.81701549	-0.01327558
	72.4000	1	2		1.81601317	-0.01342445
	72.5000	1	2		1.81501924	-0.01345781
	72.6000	1	2		1.81401671	-0.01370179
	72.7000	1	2		1.81302504	-0.01379657
	72.8000	1	2		1.81201697	-0.01394818
	72.9000	1	2		1.81101547	-0.01407004
	73.0000	1	2		1.81001355	-0.01438880
	73.1000	1	2		1.80900835	-0.01433465
	73.2000	1	2		1.80801279	-0.01444845
	73.3000	1	2		1.80701210	-0.01470595
	73.4000	1	2		1.80601141	-0.01482903
	73.5000	1	2		1.80501134	-0.01494893
	73.6000	1	2		1.80401147	-0.01513207
	73.7000	1	2		1.80302021	-0.01528415
	73.8000	1	2		1.80201358	-0.01538013
	73.9000	1	2		1.80101761	-0.01556586
	74.0000	1	2		1.80001610	-0.01560975
	74.1000	1	2		1.79901848	-0.01578361
	74.2000	1	2		1.79801718	-0.01584359
	74.3000	1	2		1.79702654	-0.01606445
	74.4000	1	2		1.79602298	-0.01621476
	74.5000	1	2		1.79501553	-0.01639066
	74.6000	1	2		1.79401546	-0.01640628
	74.7000	1	2		1.79301416	-0.01666723
	74.8000	1	2		1.79201552	-0.01671849
	74.9000	1	2		1.79101462	-0.01687672
	75.0000	1	2		1.79001127	-0.01700093
	75.1000	1	2		1.78901550	-0.01734384
	75.2000	1	2		1.78801584	-0.01740573
	75.3000	1	2		1.78700573	-0.01745328
	75.4000	1	2		1.78600955	-0.01777295
	75.5000	1	2		1.78501706	-0.01784271
	75.6000	1	2		1.78402149	-0.01803803
	75.7000	1	2		1.78302060	-0.01818362
	75.8000	1	2		1.78201950	-0.01839970
	75.9000	1	2		1.78102414	-0.01848140
	76.0000	1	2		1.78001567	-0.01875150
	76.1000	1	2		1.77901990	-0.01884000
	76.2000	1	2		1.77801081	-0.01891660
	76.3000	1	2		1.77701852	-0.01925556
	76.4000	1	2		1.77601312	-0.01936542
	76.5000	1	2		1.77501510	-0.01953502
	76.6000	1	2		1.77401359	-0.01957010
	76.7000	1	2		1.77302335	-0.01987140
	76.8000	1	2		1.77201283	-0.02000905
	76.9000	1	2		1.77101583	-0.02012741
	77.0000	1	2		1.77001801	-0.02043187
	77.1000	1	2		1.76901999	-0.02056991
	77.2000	1	2		1.76801008	-0.02067674
	77.3000	1	2		1.76702210	-0.02090842
	77.4000	1	2		1.76601854	-0.02106860
	77.5000	1	2		1.76502462	-0.02122358
	77.6000	1	2		1.76401901	-0.02141460
	77.7000	1	2		1.76302058	-0.02156302
	77.8000	1	2		1.76201743	-0.02178281
	77.9000	1	2		1.76101592	-0.02183685
	78.0000	1	2		1.76001892	-0.02215398
	78.1000	1	2		1.75901762	-0.02226934
	78.2000	1	2		1.75801017	-0.02260572
	78.3000	1	2		1.75701645	-0.02264809
	78.4000	1	2		1.75601433	-0.02285618
	78.5000	1	2		1.75502286	-0.02302917
	78.6000	1	2		1.75401582	-0.02318946
	78.7000	1	2		1.75301657	-0.02337674
	78.8000	1	2		1.75201834	-0.02361815
	78.9000	1	2		1.75102585	-0.02386665
	79.0000	1	2		1.75001881	-0.02404967
	79.1000	1	2		1.74902325	-0.02422904
	79.2000	1	2		1.74801826	-0.02439079
	79.3000	1	2		1.74702249	-0.02464046
	79.4000	1	2		1.74602200	-0.02475864
	79.5000	1	2		1.74502623	-0.02495105
	79.6000	1	2		1.74402616	-0.02508587
	79.7000	1	2		1.74302096	-0.02530779
	79.8000	1	2		1.74201618	-0.02547049
	79.9000	1	2		1.74102102	-0.02556900
	80.0000	1	2		1.74001829	-0.02590688
	80.1000	1	2		1.73901780	-0.02604020
	80.2000	1	2		1.73802019	-0.02636659
	80.3000	1	2		1.73702114	-0.02665223
	80.4000	1	2		1.73602107	-0.02679009
	80.5000	1	2		1.73502468	-0.02690379
	80.6000	1	2		1.73402441	-0.02719697
	80.7000	1	2		1.73302597	-0.02736646
	80.8000	1	2		1.73202426	-0.02757031
	80.9000	1	2		1.73102911	-0.02783349
	81.0000	1	2		1.73002043	-0.02798038
	81.1000	1	2		1.72902630	-0.02820353
	81.2000	1	2		1.72801475	-0.02847589
	81.3000	1	2		1.72702103	-0.02874641
	81.4000	1	2		1.72602444	-0.02881548
	81.5000	1	2		1.72502683	-0.02897932
	81.6000	1	2		1.72402593	-0.02923308
	81.7000	1	2		1.72301930	-0.02941217
	81.8000	1	2		1.72202415	-0.02968950
	81.9000	1	2		1.72103207	-0.02993022
	82.0000	1	2		1.72002175	-0.03027779
	82.1000	1	2		1.71903069	-0.03038343
	82.2000	1	2		1.71802683	-0.03058665
	82.3000	1	2		1.71703526	-0.03085420
	82.4000	1	2		1.71603180	-0.03106289
	82.5000	1	2		1.71503440	-0.03125699
	82.6000	1	2		1.71402797	-0.03142308
	82.7000	1	2		1.71302708	-0.03176370
	82.8000	1	2		1.71202619	-0.03206698
	82.9000	1	2		1.71103185	-0.03217370
	83.0000	1	2		1.71002327	-0.03250926
	83.1000	1	2		1.70902873	-0.03276460
	83.2000	1	2		1.70801657	-0.03292973
	83.3000	1	2		1.70702654	-0.03310323
	83.4000	1	2		1.70602626	-0.03334443
	83.5000	1	2		1.70502639	-0.03360657
	83.6000	1	2		1.70402663	-0.03390327
	83.7000	1	2		1.70302522	-0.03405922
	83.8000	1	2		1.70203181	-0.03432126
	83.9000	1	2		1.70102641	-0.03476871
	84.0000	1	2		1.70002296	-0.03478893
	84.1000	1	2		1.69902678	-0.03520170
	84.2000	1	2		1.69802629	-0.03528673
	84.3000	1	2		1.69703001	-0.03553721
	84.4000	1	2		1.69602891	-0.03576626
	84.5000	1	2		1.69503181	-0.03612134
	84.6000	1	2		1.69402662	-0.03625449
	84.7000	1	2		1.69303556	-0.03657697
	84.8000	1	2		1.69202442	-0.03689464
	84.9000	1	2		1.69102292	-0.03706315
	85.0000	1	2		1.69001772	-0.03732755
	85.1000	1	2		1.68902707	-0.03775630
	85.2000	1	2		1.68802444	-0.03796312
	85.3000	1	2		1.68702437	-0.03813379
	85.4000	1	2		1.68603024	-0.03851552
	85.5000	1	2		1.68503672	-0.03878458
	85.6000	1	2		1.68402200	-0.03898032
	85.7000	1	2		1.68302694	-0.03919854
	85.8000	1	2		1.68203312	-0.03961108
	85.9000	1	2		1.68102782	-0.03978189
	86.0000	1	2		1.68003308	-0.04001641
	86.1000	1	2		1.67903382	-0.04040583
	86.2000	1	2		1.67803508	-0.04063131
	86.3000	1	2		1.67702876	-0.04099716
	86.4000	1	2		1.67602275	-0.04125262
	86.5000	1	2		1.67491562	-0.04151524
	86.6000	1	2		1.67402998	-0.04179227
	86.7000	1	2		1.67304015	-0.04215723
	86.8000	1	2		1.67203178	-0.04236366
	86.9000	1	2		1.67103580	-0.04266062
	87.0000	1	2		1.67002917	-0.04302077
	87.1000	1	2		1.66903586	-0.04324706
	87.2000	1	2		1.66803056	-0.04368249
	87.3000	1	2		1.66704022	-0.04396251
	87.4000	1	2		1.66602878	-0.04415069
	87.5000	1	2		1.66503608	-0.04437873
	87.6000	1	2		1.66403201	-0.04476940
	87.7000	1	2		1.66303471	-0.04486028
	87.8000	1	2		1.66203463	-0.04524742
	87.9000	1	2		1.66105003	-0.04550113
	88.0000	1	2		1.66004484	-0.04593096
	88.1000	1	2		1.65904169	-0.04618493
	88.2000	1	2		1.65804285	-0.04660703
	88.3000	1	2		1.65704656	-0.04685839
	88.4000	1	2		1.65603696	-0.04709573
	88.5000	1	2		1.65504232	-0.04735280
	88.6000	1	2		1.65404112	-0.04761465
	88.7000	1	2		1.65304730	-0.04781934
	88.8000	1	2		1.65205675	-0.04814418
	88.9000	1	2		1.65103937	-0.04854859
	89.0000	1	2		1.65004605	-0.04875596
	89.1000	1	2		1.64905500	-0.04909812
	89.2000	1	2		1.64805380	-0.04941436
	89.3000	1	2		1.64705116	-0.04975086
	89.4000	1	2		1.64604525	-0.04992425
	89.5000	1	2		1.64505317	-0.05037794
	89.6000	1	2		1.64404695	-0.05063330
	89.7000	1	2		1.64304483	-0.05074192
	89.8000	1	2		1.64204906	-0.05108740
	89.9000	1	2		1.64104827	-0.05144465
	90.0000	1	2		1.64004461	-0.05185121
	90.1000	1	2		1.63905048	-0.05207143
	90.2000	1	2		1.63804764	-0.05248416
	90.3000	1	2		1.63704501	-0.05277737
	90.4000	1	2		1.63604852	-0.05309030
	90.5000	1	2		1.63505388	-0.05340303
	90.6000	1	2		1.63405298	-0.05384826
	90.7000	1	2		1.63305557	-0.05412125
	90.8000	1	2		1.63205089	-0.05433040
	90.9000	1	2		1.63105020	-0.05466698
	91.0000	1	2		1.63004634	-0.05504181
	91.1000	1	2		1.62904893	-0.05541563
	91.2000	1	2		1.62804363	-0.05564229
	91.3000	1	2		1.62704909	-0.05603481
	91.4000	1	2		1.62604810	-0.05628853
	91.5000	1	2		1.62505028	-0.05680928
	91.6000	1	2		1.62404764	-0.05701043
	91.7000	1	2		1.62305218	-0.05741909
	91.8000	1	2		1.62204617	-0.05772442
	91.9000	1	2		1.62105398	-0.05817370
	92.0000	1	2		1.62005145	-0.05851331
	92.1000	1	2		1.61905414	-0.05880374
	92.2000	1	2		1.61804977	-0.05909722
	92.3000	1	2		1.61705728	-0.05954421
	92.4000	1	2		1.61605598	-0.05980092
	92.5000	1	2		1.61505334	-0.06009687
	92.6000	1	2		1.61405101	-0.06039850
	92.7000	1	2		1.61305443	-0.06072985
	92.8000	1	2		1.61205343	-0.06120769
	92.9000	1	2		1.61105049	-0.06144412
	93.0000	1	2		1.61004878	-0.06179919
	93.1000	1	2		1.60905208	-0.06213019
	93.2000	1	2		1.60804863	-0.06252457
	93.3000	1	2		1.60705337	-0.06281945
	93.4000	1	2		1.60605033	-0.06322011
	93.5000	1	2		1.60505395	-0.06353141
	93.6000	1	2		1.60405244	-0.06376309
	93.7000	1	2		1.60305564	-0.06435202
	93.8000	1	2		1.60205158	-0.06460106
	93.9000	1	2		1.60105263	-0.06484930
	94.0000	1	2		1.60005358	-0.06517013
	94.1000	1	2		1.59905013	-0.06553340
	94.2000	1	2		1.59806317	-0.06584003
	94.3000	1	2		1.59705736	-0.06613074
	94.4000	1	2		1.59605319	-0.06660541
	94.5000	1	2		1.59505281	-0.06696929
	94.6000	1	2		1.59404915	-0.06709001
	94.7000	1	2		1.59305174	-0.06750212
	94.8000	1	2		1.59205003	-0.06794878
	94.9000	1	2		1.59105108	-0.06821070
	95.0000	1	2		1.59005152	-0.06860461
	95.1000	1	2		1.58905329	-0.06896852
	95.2000	1	2		1.58805117	-0.06946287
	95.3000	1	2		1.58704690	-0.06967439
	95.4000	1	2		1.58604826	-0.07015191
	95.5000	1	2		1.58505382	-0.07053122
	95.6000	1	2		1.58404627	-0.07087011
	95.7000	1	2		1.58305245	-0.07122794
	95.8000	1	2		1.58204541	-0.07169925
	95.9000	1	2		1.58104953	-0.07216564
	96.0000	1	2		1.58005510	-0.07245946
	96.1000	1	2		1.57905144	-0.07296506
	96.2000	1	2		1.57805372	-0.07346881
	96.3000	1	2		1.57705242	-0.07362878
	96.4000	1	2		1.57604579	-0.07404154
	96.5000	1	2		1.57504910	-0.07452137
	96.6000	1	2		1.57405107	-0.07494371
	96.7000	1	2		1.57305284	-0.07538949
	96.8000	1	2		1.57205175	-0.07565233
	96.9000	1	2		1.57105137	-0.07606717
	97.0000	1	2		1.57006123	-0.07647498
	97.1000	1	2		1.56905296	-0.07688214
	97.2000	1	2		1.56805514	-0.07720178
	97.3000	1	2		1.56705343	-0.07751979
	97.4000	1	2		1.56605479	-0.07795248
	97.5000	1	2		1.56505779	-0.07829200
	97.6000	1	2		1.56405618	-0.07866236
	97.7000	1	2		1.56305837	-0.07895977
	97.8000	1	2		1.56205420	-0.07952468
	97.9000	1	2		1.56105781	-0.07989627
	98.0000	1	2		1.56005415	-0.08038188
	98.1000	1	2		1.55905254	-0.08080620
	98.2000	1	2		1.55804960	-0.08124108
	98.3000	1	2		1.55705957	-0.08167860
	98.4000	1	2		1.55604966	-0.08208674
	98.5000	1	2		1.55505655	-0.08257848
	98.6000	1	2		1.55406468	-0.08298689
	98.7000	1	2		1.55305497	-0.08349033
	98.8000	1	2		1.55204845	-0.08383907
	98.9000	1	2		1.55105421	-0.08431054
	98.9850	1	2		1.55020361	-0.08478504
	99.0000	1	2		1.55005015	-0.08470697
	99.0010	1	2		1.55004021	-0.08472435
