# Supplementary material for: Hyaluronic Acid Enhances the Mechanical Properties of Tissue-Engineered Cartilage Constructs
Source: PLoS One. 2014 Dec 1;9(12):e113216. doi: 10.1371/journal.pone.0113216 (PMC4249877; doi:10.1371/journal.pone.0113216)
Supplement: Dataset S1 — Raw data from hydrogel constructs. Data on wet weight, dry weight, compressive modulus, DNA content, and GAG content are provided in a spreadsheet for all analysed hydrogel constructs. Additionally, raw data from mechanical compression tests (time, displacement, and load) are provided. (ZIP) [file pone.0113216.s004.zip › Data/Mechanical testing/Microtester/Day 1/G5 P1 M2 ramp.csv]

G5 P1 M2 10Dec2013
Notes	Time	Sequence	Block	Cycle	5800:Extension mm	5800:5N_Load_Cell N
Test Started : 12/10/2013 12:02:39 PM	4.0020	1	2		2.49765283	0.00076137
	4.0540	1	2		2.50038587	0.00042823
	4.1000	1	2		2.49975378	0.00055639
	4.2000	1	2		2.49823308	0.00060678
	4.3000	1	2		2.49706664	0.00051467
	4.4000	1	2		2.49599526	0.00066787
	4.5000	1	2		2.49496466	0.00068492
	4.6000	1	2		2.49395988	0.00050290
	4.7000	1	2		2.49295058	0.00062632
	4.8000	1	2		2.49195092	0.00055898
	4.9000	1	2		2.49095331	0.00046509
	5.0000	1	2		2.48996307	0.00048481
	5.1000	1	2		2.48895152	0.00058375
	5.2000	1	2		2.48794817	0.00052674
	5.3000	1	2		2.48695076	0.00049381
	5.4000	1	2		2.48595069	0.00063297
	5.5000	1	2		2.48495512	0.00043203
	5.6000	1	2		2.48395730	0.00062213
	5.7000	1	2		2.48294801	0.00055403
	5.8000	1	2		2.48194773	0.00073373
	5.9000	1	2		2.48095032	0.00058562
	6.0000	1	2		2.47995168	0.00040192
	6.1000	1	2		2.47895571	0.00070939
	6.2000	1	2		2.47795092	0.00058789
	6.3000	1	2		2.47695474	0.00050828
	6.4000	1	2		2.47595201	0.00064385
	6.5000	1	2		2.47494886	0.00080911
	6.5030	1	2		2.47491956	0.00089208
	6.6000	1	2		2.47394797	0.00056619
	6.7000	1	2		2.47295835	0.00059274
	6.8000	1	2		2.47194659	0.00049749
	6.9000	1	2		2.47095144	0.00060015
	7.0000	1	2		2.46995260	0.00042322
	7.1000	1	2		2.46895724	0.00063711
	7.2000	1	2		2.46795696	0.00075645
	7.3000	1	2		2.46696262	0.00058494
	7.4000	1	2		2.46595271	0.00054033
	7.5000	1	2		2.46496207	0.00043520
	7.6000	1	2		2.46396138	0.00052981
	7.7000	1	2		2.46296151	0.00038952
	7.8000	1	2		2.46195877	0.00057957
	7.9000	1	2		2.46096874	0.00050610
	8.0000	1	2		2.45996088	0.00046762
	8.1000	1	2		2.45895835	0.00031400
	8.2000	1	2		2.45794885	0.00053060
	8.3000	1	2		2.45695493	0.00050448
	8.4000	1	2		2.45596571	0.00043749
	8.5000	1	2		2.45495827	0.00061954
	8.6000	1	2		2.45395512	0.00041609
	8.7000	1	2		2.45296324	0.00049245
	8.8000	1	2		2.45195477	0.00067554
	8.9000	1	2		2.45095326	0.00061276
	9.0000	1	2		2.44995442	0.00057935
	9.1000	1	2		2.44895967	0.00070662
	9.2000	1	2		2.44795939	0.00052317
	9.3000	1	2		2.44695481	0.00050815
	9.4000	1	2		2.44595474	0.00039901
	9.5000	1	2		2.44495139	0.00054052
	9.6000	1	2		2.44394599	0.00051027
	9.7000	1	2		2.44295514	0.00047949
	9.8000	1	2		2.44196265	0.00059088
	9.9000	1	2		2.44095622	0.00051246
	10.0000	1	2		2.43994898	0.00048268
	10.1000	1	2		2.43895198	0.00045647
	10.2000	1	2		2.43795436	0.00050609
	10.3000	1	2		2.43695757	0.00063399
	10.4000	1	2		2.43595033	0.00061711
	10.5000	1	2		2.43494841	0.00050083
	10.6000	1	2		2.43394629	0.00061528
	10.7000	1	2		2.43295502	0.00045233
	10.8000	1	2		2.43194881	0.00037026
	10.9000	1	2		2.43095611	0.00043571
	11.0000	1	2		2.42996136	0.00048176
	11.1000	1	2		2.42895248	0.00052162
	11.2000	1	2		2.42795528	0.00049463
	11.3000	1	2		2.42695766	0.00040682
	11.4000	1	2		2.42595492	0.00062665
	11.5000	1	2		2.42495424	0.00049751
	11.6000	1	2		2.42395437	0.00052989
	11.7000	1	2		2.42295614	0.00050888
	11.8000	1	2		2.42194541	0.00042114
	11.9000	1	2		2.42094657	0.00043430
	12.0000	1	2		2.41995305	0.00041195
	12.1000	1	2		2.41894909	0.00054407
	12.2000	1	2		2.41795742	0.00061836
	12.3000	1	2		2.41695488	0.00026565
	12.4000	1	2		2.41595338	0.00048930
	12.5000	1	2		2.41495474	0.00065372
	12.6000	1	2		2.41395753	0.00036129
	12.7000	1	2		2.41295541	0.00040013
	12.8000	1	2		2.41195739	0.00061960
	12.9000	1	2		2.41096326	0.00048872
	13.0000	1	2		2.40994823	0.00042878
	13.1000	1	2		2.40895020	0.00053843
	13.2000	1	2		2.40794214	0.00061874
	13.3000	1	2		2.40694903	0.00047163
	13.4000	1	2		2.40594958	0.00036545
	13.5000	1	2		2.40495176	0.00047229
	13.6000	1	2		2.40395496	0.00048060
	13.7000	1	2		2.40296083	0.00033048
	13.8000	1	2		2.40195891	0.00043987
	13.9000	1	2		2.40095597	0.00050643
	14.0000	1	2		2.39995262	0.00049793
	14.1000	1	2		2.39895419	0.00038492
	14.2000	1	2		2.39795555	0.00041448
	14.3000	1	2		2.39695404	0.00056923
	14.4000	1	2		2.39595622	0.00045737
	14.5000	1	2		2.39496025	0.00044784
	14.6000	1	2		2.39396141	0.00049031
	14.7000	1	2		2.39296133	0.00036124
	14.8000	1	2		2.39195737	0.00030226
	14.9000	1	2		2.39095852	0.00050797
	15.0000	1	2		2.38996685	0.00042914
	15.1000	1	2		2.38896432	0.00029813
	15.2000	1	2		2.38796609	0.00044078
	15.3000	1	2		2.38696438	0.00058058
	15.4000	1	2		2.38596287	0.00039369
	15.5000	1	2		2.38496792	0.00043590
	15.6000	1	2		2.38396375	0.00033937
	15.7000	1	2		2.38296532	0.00029008
	15.8000	1	2		2.38196135	0.00027875
	15.9000	1	2		2.38096661	0.00035671
	16.0000	1	2		2.37996489	0.00042023
	16.1000	1	2		2.37896277	0.00039216
	16.2000	1	2		2.37795922	0.00041746
	16.3000	1	2		2.37695996	0.00049349
	16.4000	1	2		2.37596071	0.00040206
	16.5000	1	2		2.37496371	0.00036874
	16.6000	1	2		2.37395565	0.00041416
	16.7000	1	2		2.37296377	0.00036607
	16.8000	1	2		2.37196021	0.00033381
	16.9000	1	2		2.37096690	0.00036198
	17.0000	1	2		2.36995413	0.00032857
	17.1000	1	2		2.36896758	0.00033486
	17.2000	1	2		2.36796382	0.00034061
	17.3000	1	2		2.36696538	0.00035071
	17.4000	1	2		2.36596428	0.00036073
	17.5000	1	2		2.36496462	0.00025976
	17.6000	1	2		2.36395861	0.00026161
	17.7000	1	2		2.36296345	0.00035551
	17.8000	1	2		2.36196871	0.00043467
	17.9000	1	2		2.36096044	0.00041986
	18.0000	1	2		2.35995586	0.00034332
	18.1000	1	2		2.35896009	0.00036433
	18.2000	1	2		2.35795571	0.00036233
	18.3000	1	2		2.35696322	0.00026839
	18.4000	1	2		2.35595598	0.00029640
	18.5000	1	2		2.35495549	0.00035231
	18.6000	1	2		2.35396095	0.00030870
	18.7000	1	2		2.35297440	0.00031235
	18.8000	1	2		2.35196634	0.00036560
	18.9000	1	2		2.35096688	0.00046221
	19.0000	1	2		2.34996496	0.00031757
	19.1000	1	2		2.34897452	0.00031217
	19.2000	1	2		2.34796482	0.00036933
	19.3000	1	2		2.34696966	0.00029163
	19.4000	1	2		2.34595996	0.00022179
	19.5000	1	2		2.34497116	0.00036015
	19.6000	1	2		2.34396801	0.00041269
	19.7000	1	2		2.34296691	0.00030063
	19.8000	1	2		2.34196008	0.00039488
	19.9000	1	2		2.34097619	0.00032673
	20.0000	1	2		2.33996567	0.00011486
	20.1000	1	2		2.33896314	0.00014020
	20.2000	1	2		2.33796798	0.00032042
	20.3000	1	2		2.33697570	0.00031867
	20.4000	1	2		2.33597316	0.00021452
	20.5000	1	2		2.33497268	0.00029378
	20.6000	1	2		2.33397363	0.00028330
	20.7000	1	2		2.33296762	0.00021238
	20.8000	1	2		2.33197595	0.00020387
	20.9000	1	2		2.33097301	0.00031023
	21.0000	1	2		2.32997334	0.00021674
	21.1000	1	2		2.32896774	0.00019533
	21.2000	1	2		2.32797074	0.00031337
	21.3000	1	2		2.32697251	0.00026967
	21.4000	1	2		2.32596670	0.00018233
	21.5000	1	2		2.32496642	0.00019655
	21.6000	1	2		2.32396389	0.00027786
	21.7000	1	2		2.32296013	0.00030140
	21.8000	1	2		2.32195780	0.00020886
	21.9000	1	2		2.32096982	0.00028024
	22.0000	1	2		2.31995971	0.00018900
	22.1000	1	2		2.31895717	0.00028904
	22.2000	1	2		2.31797124	0.00039446
	22.3000	1	2		2.31696666	0.00028983
	22.4000	1	2		2.31597007	0.00028410
	22.5000	1	2		2.31497471	0.00027200
	22.6000	1	2		2.31397484	0.00039418
	22.7000	1	2		2.31297374	0.00019072
	22.8000	1	2		2.31197203	0.00022443
	22.9000	1	2		2.31097483	0.00030265
	23.0000	1	2		2.30996594	0.00039985
	23.1000	1	2		2.30896935	0.00039177
	23.2000	1	2		2.30796416	0.00023877
	23.3000	1	2		2.30697699	0.00026493
	23.4000	1	2		2.30596360	0.00016011
	23.5000	1	2		2.30496927	0.00017358
	23.6000	1	2		2.30396674	0.00025897
	23.7000	1	2		2.30297281	0.00025704
	23.8000	1	2		2.30195225	0.00010212
	23.9000	1	2		2.30096222	0.00028944
	24.0000	1	2		2.29996009	0.00027805
	24.1000	1	2		2.29896289	0.00026778
	24.2000	1	2		2.29797327	0.00025808
	24.3000	1	2		2.29696828	0.00021001
	24.4000	1	2		2.29596349	0.00029466
	24.5000	1	2		2.29496567	0.00012092
	24.6000	1	2		2.29396478	0.00030406
	24.7000	1	2		2.29297434	0.00019616
	24.8000	1	2		2.29196894	0.00035577
	24.9000	1	2		2.29096251	0.00034200
	25.0000	1	2		2.28996449	0.00020965
	25.1000	1	2		2.28896339	0.00021447
	25.2000	1	2		2.28796045	0.00015717
	25.3000	1	2		2.28696079	0.00026496
	25.4000	1	2		2.28595846	0.00025513
	25.5000	1	2		2.28496556	0.00019616
	25.6000	1	2		2.28397839	0.00025660
	25.7000	1	2		2.28296480	0.00031446
	25.8000	1	2		2.28196616	0.00017915
	25.9000	1	2		2.28097592	0.00020566
	26.0000	1	2		2.27996847	0.00032258
	26.1000	1	2		2.27896287	0.00025934
	26.2000	1	2		2.27797283	0.00013688
	26.3000	1	2		2.27697256	0.00032149
	26.4000	1	2		2.27596654	0.00027072
	26.5000	1	2		2.27495827	0.00021161
	26.6000	1	2		2.27396271	0.00019833
	26.7000	1	2		2.27296468	0.00026976
	26.8000	1	2		2.27196154	0.00019469
	26.9000	1	2		2.27096741	0.00027317
	27.0000	1	2		2.26996611	0.00017006
	27.1000	1	2		2.26896952	0.00018361
	27.2000	1	2		2.26797026	0.00029019
	27.3000	1	2		2.26696486	0.00023632
	27.4000	1	2		2.26598180	0.00026667
	27.5000	1	2		2.26496841	0.00011744
	27.6000	1	2		2.26397079	0.00005866
	27.7000	1	2		2.26297564	0.00020744
	27.8000	1	2		2.26197331	0.00009507
	27.9000	1	2		2.26097057	0.00001003
	28.0000	1	2		2.25996722	0.00013729
	28.1000	1	2		2.25896920	0.00033365
	28.2000	1	2		2.25796851	0.00008371
	28.3000	1	2		2.25696905	0.00019886
	28.4000	1	2		2.25596918	0.00018850
	28.5000	1	2		2.25496378	0.00025508
	28.6000	1	2		2.25396330	0.00039976
	28.7000	1	2		2.25296651	0.00029312
	28.8000	1	2		2.25197320	0.00016090
	28.9000	1	2		2.25097210	-0.00007865
	29.0000	1	2		2.24998043	0.00013415
	29.1000	1	2		2.24897851	0.00014718
	29.2000	1	2		2.24797393	0.00006711
	29.3000	1	2		2.24697119	0.00003684
	29.4000	1	2		2.24597091	0.00019638
	29.5000	1	2		2.24497740	0.00019008
	29.6000	1	2		2.24397384	0.00003791
	29.7000	1	2		2.24296639	0.00012285
	29.8000	1	2		2.24197349	0.00011355
	29.9000	1	2		2.24097260	-0.00000378
	30.0000	1	2		2.23995962	0.00003082
	30.1000	1	2		2.23897307	0.00014473
	30.2000	1	2		2.23796890	-0.00005970
	30.3000	1	2		2.23697641	-0.00002060
	30.4000	1	2		2.23596650	0.00015291
	30.5000	1	2		2.23497011	0.00010373
	30.6000	1	2		2.23397578	-0.00002386
	30.7000	1	2		2.23297263	0.00013430
	30.8000	1	2		2.23196887	0.00016116
	30.9000	1	2		2.23097535	0.00005843
	31.0000	1	2		2.22997897	0.00007928
	31.1000	1	2		2.22898013	-0.00003721
	31.2000	1	2		2.22797268	0.00008290
	31.3000	1	2		2.22697404	-0.00001770
	31.4000	1	2		2.22597151	0.00013954
	31.5000	1	2		2.22497553	0.00008537
	31.6000	1	2		2.22396890	0.00000146
	31.7000	1	2		2.22297457	0.00010220
	31.8000	1	2		2.22197245	-0.00003833
	31.9000	1	2		2.22097442	0.00002848
	32.0000	1	2		2.21997271	0.00010459
	32.1000	1	2		2.21897899	0.00003859
	32.2000	1	2		2.21797584	0.00001830
	32.3000	1	2		2.21697577	-0.00000963
	32.4000	1	2		2.21598082	0.00003223
	32.5000	1	2		2.21497153	0.00012466
	32.6000	1	2		2.21397473	-0.00001108
	32.7000	1	2		2.21298122	-0.00003129
	32.8000	1	2		2.21197807	0.00002286
	32.9000	1	2		2.21097390	-0.00006177
	33.0000	1	2		2.20997465	-0.00008340
	33.1000	1	2		2.20897314	0.00000991
	33.2000	1	2		2.20797430	0.00004449
	33.3000	1	2		2.20697074	0.00001190
	33.4000	1	2		2.20597128	0.00012157
	33.5000	1	2		2.20497346	-0.00002441
	33.6000	1	2		2.20397421	0.00010762
	33.7000	1	2		2.20296860	0.00007245
	33.8000	1	2		2.20196730	0.00003174
	33.9000	1	2		2.20097522	0.00009715
	34.0000	1	2		2.19997433	0.00003308
	34.1000	1	2		2.19897262	0.00004989
	34.2000	1	2		2.19797828	0.00012864
	34.3000	1	2		2.19697800	0.00000627
	34.4000	1	2		2.19597690	0.00000318
	34.5000	1	2		2.19498052	0.00004813
	34.6000	1	2		2.19398229	-0.00005136
	34.7000	1	2		2.19297279	0.00008032
	34.8000	1	2		2.19197088	0.00008838
	34.9000	1	2		2.19096937	0.00004603
	35.0000	1	2		2.18996417	0.00005898
	35.1000	1	2		2.18897373	0.00000918
	35.2000	1	2		2.18796833	-0.00002856
	35.3000	1	2		2.18696539	0.00008317
	35.4000	1	2		2.18597638	0.00000152
	35.5000	1	2		2.18497344	-0.00005271
	35.6000	1	2		2.18397624	0.00010232
	35.7000	1	2		2.18298477	-0.00005538
	35.8000	1	2		2.18198531	-0.00006843
	35.9000	1	2		2.18098298	0.00019756
	36.0000	1	2		2.17997615	-0.00009956
	36.1000	1	2		2.17897280	0.00003707
	36.2000	1	2		2.17797641	0.00002935
	36.3000	1	2		2.17697778	-0.00004649
	36.4000	1	2		2.17597504	-0.00000687
	36.5000	1	2		2.17497292	-0.00003646
	36.6000	1	2		2.17397182	0.00009846
	36.7000	1	2		2.17296847	-0.00008957
	36.8000	1	2		2.17197700	-0.00012354
	36.9000	1	2		2.17097549	0.00006776
	37.0000	1	2		2.16997214	0.00001737
	37.1000	1	2		2.16897699	-0.00002951
	37.2000	1	2		2.16797179	-0.00008458
	37.3000	1	2		2.16697520	0.00005846
	37.4000	1	2		2.16598824	-0.00005883
	37.5000	1	2		2.16498059	-0.00001447
	37.6000	1	2		2.16398236	-0.00008358
	37.7000	1	2		2.16298085	-0.00003012
	37.8000	1	2		2.16197771	-0.00010707
	37.9000	1	2		2.16097845	-0.00006943
	38.0000	1	2		2.15997203	0.00010212
	38.1000	1	2		2.15897380	-0.00013560
	38.2000	1	2		2.15797373	-0.00013125
	38.3000	1	2		2.15698103	-0.00013181
	38.4000	1	2		2.15597707	0.00008161
	38.5000	1	2		2.15497699	-0.00005904
	38.6000	1	2		2.15397672	-0.00002192
	38.7000	1	2		2.15297459	-0.00011065
	38.8000	1	2		2.15197206	-0.00007543
	38.9000	1	2		2.15097732	-0.00008760
	39.0000	1	2		2.14997642	-0.00020982
	39.1000	1	2		2.14898045	-0.00016751
	39.2000	1	2		2.14798181	-0.00004820
	39.3000	1	2		2.14697621	0.00000503
	39.4000	1	2		2.14597613	-0.00016891
	39.5000	1	2		2.14498159	-0.00013795
	39.6000	1	2		2.14397619	-0.00014677
	39.7000	1	2		2.14297817	-0.00020972
	39.8000	1	2		2.14198014	-0.00018870
	39.9000	1	2		2.14098069	-0.00011076
	40.0000	1	2		2.13997897	-0.00007793
	40.1000	1	2		2.13897788	-0.00018879
	40.2000	1	2		2.13797289	-0.00005205
	40.3000	1	2		2.13698183	0.00001664
	40.4000	1	2		2.13597868	-0.00007329
	40.5000	1	2		2.13498312	-0.00009371
	40.6000	1	2		2.13397772	-0.00009026
	40.7000	1	2		2.13298605	-0.00008108
	40.8000	1	2		2.13197778	-0.00006278
	40.9000	1	2		2.13098344	-0.00019212
	41.0000	1	2		2.12997763	-0.00006504
	41.1000	1	2		2.12898330	-0.00012319
	41.2000	1	2		2.12798179	-0.00014857
	41.3000	1	2		2.12698069	-0.00016249
	41.4000	1	2		2.12599086	-0.00007352
	41.5000	1	2		2.12498178	-0.00006859
	41.6000	1	2		2.12398334	-0.00010273
	41.7000	1	2		2.12298122	-0.00004314
	41.8000	1	2		2.12197992	-0.00013032
	41.9000	1	2		2.12098435	-0.00017899
	42.0000	1	2		2.11998018	-0.00019604
	42.1000	1	2		2.11898421	-0.00009676
	42.2000	1	2		2.11797573	-0.00027124
	42.3000	1	2		2.11698632	-0.00022255
	42.4000	1	2		2.11598419	-0.00011325
	42.5000	1	2		2.11498658	-0.00003510
	42.6000	1	2		2.11398118	-0.00018689
	42.7000	1	2		2.11298520	-0.00016782
	42.8000	1	2		2.11198103	-0.00008436
	42.9000	1	2		2.11098690	-0.00023040
	43.0000	1	2		2.10998109	-0.00019927
	43.1000	1	2		2.10898655	-0.00022921
	43.2000	1	2		2.10797992	-0.00009809
	43.3000	1	2		2.10698682	-0.00013530
	43.4000	1	2		2.10597916	-0.00025675
	43.5000	1	2		2.10499015	-0.00021847
	43.6000	1	2		2.10398393	-0.00023801
	43.7000	1	2		2.10299267	-0.00032146
	43.8000	1	2		2.10198850	-0.00020206
	43.9000	1	2		2.10098822	-0.00024474
	44.0000	1	2		2.09999020	-0.00013629
	44.1000	1	2		2.09899689	-0.00029397
	44.2000	1	2		2.09798719	-0.00022374
	44.3000	1	2		2.09699736	-0.00025011
	44.4000	1	2		2.09599319	-0.00018160
	44.5000	1	2		2.09499332	-0.00026747
	44.6000	1	2		2.09398874	-0.00019963
	44.7000	1	2		2.09299932	-0.00020929
	44.8000	1	2		2.09198818	-0.00035265
	44.9000	1	2		2.09099282	-0.00028666
	45.0000	1	2		2.08999091	-0.00027636
	45.1000	1	2		2.08899411	-0.00028550
	45.2000	1	2		2.08799629	-0.00037415
	45.3000	1	2		2.08699642	-0.00034001
	45.4000	1	2		2.08599615	-0.00037775
	45.5000	1	2		2.08499648	-0.00038254
	45.6000	1	2		2.08399539	-0.00024888
	45.7000	1	2		2.08298466	-0.00022409
	45.8000	1	2		2.08199954	-0.00024761
	45.9000	1	2		2.08100603	-0.00039648
	46.0000	1	2		2.08000124	-0.00017643
	46.1000	1	2		2.07899871	-0.00021751
	46.2000	1	2		2.07799761	-0.00039821
	46.3000	1	2		2.07700123	-0.00033369
	46.4000	1	2		2.07599009	-0.00027766
	46.5000	1	2		2.07498592	-0.00025261
	46.6000	1	2		2.07398667	-0.00040522
	46.7000	1	2		2.07298844	-0.00015242
	46.8000	1	2		2.07198468	-0.00036194
	46.9000	1	2		2.07098686	-0.00040503
	47.0000	1	2		2.06998228	-0.00041496
	47.1000	1	2		2.06898528	-0.00031929
	47.2000	1	2		2.06798726	-0.00024210
	47.3000	1	2		2.06699108	-0.00037522
	47.4000	1	2		2.06598895	-0.00037134
	47.5000	1	2		2.06499114	-0.00029284
	47.6000	1	2		2.06399659	-0.00036015
	47.7000	1	2		2.06299591	-0.00027702
	47.8000	1	2		2.06198702	-0.00032723
	47.9000	1	2		2.06099453	-0.00041530
	48.0000	1	2		2.05999241	-0.00044709
	48.1000	1	2		2.05898742	-0.00036213
	48.2000	1	2		2.05799165	-0.00041377
	48.3000	1	2		2.05699322	-0.00036776
	48.4000	1	2		2.05598105	-0.00035950
	48.5000	1	2		2.05498590	-0.00025618
	48.6000	1	2		2.05399669	-0.00041552
	48.7000	1	2		2.05299252	-0.00048668
	48.8000	1	2		2.05199429	-0.00041134
	48.9000	1	2		2.05100179	-0.00040393
	49.0000	1	2		2.04999967	-0.00039275
	49.1000	1	2		2.04899530	-0.00035629
	49.2000	1	2		2.04798846	-0.00036014
	49.3000	1	2		2.04699228	-0.00035882
	49.4000	1	2		2.04600184	-0.00048142
	49.5000	1	2		2.04499275	-0.00046161
	49.6000	1	2		2.04398797	-0.00041991
	49.7000	1	2		2.04299302	-0.00048857
	49.8000	1	2		2.04198700	-0.00047717
	49.9000	1	2		2.04099246	-0.00041204
	50.0000	1	2		2.03998809	-0.00044566
	50.1000	1	2		2.03899785	-0.00046645
	50.2000	1	2		2.03798835	-0.00047390
	50.3000	1	2		2.03699504	-0.00045859
	50.4000	1	2		2.03598964	-0.00039980
	50.5000	1	2		2.03499428	-0.00057099
	50.6000	1	2		2.03399892	-0.00041129
	50.7000	1	2		2.03300212	-0.00053574
	50.8000	1	2		2.03199877	-0.00056805
	50.9000	1	2		2.03100013	-0.00057315
	51.0000	1	2		2.02999043	-0.00057402
	51.1000	1	2		2.02899425	-0.00063752
	51.2000	1	2		2.02799623	-0.00065950
	51.3000	1	2		2.02699390	-0.00047619
	51.4000	1	2		2.02598932	-0.00049975
	51.5000	1	2		2.02499498	-0.00057344
	51.6000	1	2		2.02398917	-0.00059652
	51.7000	1	2		2.02298972	-0.00044893
	51.8000	1	2		2.02199866	-0.00064018
	51.9000	1	2		2.02100002	-0.00075700
	52.0000	1	2		2.01999810	-0.00049860
	52.1000	1	2		2.01899332	-0.00067994
	52.2000	1	2		2.01799796	-0.00064998
	52.3000	1	2		2.01700034	-0.00054786
	52.4000	1	2		2.01599945	-0.00055654
	52.5000	1	2		2.01499610	-0.00063028
	52.6000	1	2		2.01399849	-0.00071771
	52.7000	1	2		2.01300005	-0.00059365
	52.8000	1	2		2.01199486	-0.00062363
	52.9000	1	2		2.01099294	-0.00084722
	53.0000	1	2		2.00999512	-0.00063188
	53.1000	1	2		2.00899628	-0.00064460
	53.2000	1	2		2.00799436	-0.00080581
	53.3000	1	2		2.00700125	-0.00078271
	53.4000	1	2		2.00599278	-0.00063643
	53.5000	1	2		2.00500172	-0.00070637
	53.6000	1	2		2.00399550	-0.00066381
	53.7000	1	2		2.00299502	-0.00080071
	53.8000	1	2		2.00199229	-0.00062509
	53.9000	1	2		2.00099447	-0.00065028
	54.0000	1	2		1.99999521	-0.00074470
	54.1000	1	2		1.99900108	-0.00066344
	54.2000	1	2		1.99799896	-0.00070824
	54.3000	1	2		1.99700299	-0.00084341
	54.4000	1	2		1.99600230	-0.00090549
	54.5000	1	2		1.99500264	-0.00089840
	54.6000	1	2		1.99399560	-0.00092551
	54.7000	1	2		1.99300187	-0.00093477
	54.8000	1	2		1.99200242	-0.00078197
	54.9000	1	2		1.99100316	-0.00078847
	55.0000	1	2		1.99000125	-0.00085513
	55.1000	1	2		1.98899687	-0.00093059
	55.2000	1	2		1.98799393	-0.00082385
	55.3000	1	2		1.98699181	-0.00081194
	55.4000	1	2		1.98599563	-0.00088827
	55.5000	1	2		1.98499371	-0.00082001
	55.6000	1	2		1.98399856	-0.00088668
	55.7000	1	2		1.98300197	-0.00094682
	55.8000	1	2		1.98200107	-0.00110982
	55.9000	1	2		1.98100244	-0.00097917
	56.0000	1	2		1.97999704	-0.00105447
	56.1000	1	2		1.97900290	-0.00098170
	56.2000	1	2		1.97800631	-0.00118180
	56.3000	1	2		1.97700358	-0.00089777
	56.4000	1	2		1.97599695	-0.00105591
	56.5000	1	2		1.97499770	-0.00105889
	56.6000	1	2		1.97399885	-0.00099970
	56.7000	1	2		1.97300083	-0.00112668
	56.8000	1	2		1.97200936	-0.00111051
	56.9000	1	2		1.97099966	-0.00109119
	57.0000	1	2		1.97000163	-0.00121295
	57.1000	1	2		1.96900771	-0.00113036
	57.2000	1	2		1.96798981	-0.00114375
	57.3000	1	2		1.96699670	-0.00112298
	57.4000	1	2		1.96599356	-0.00112481
	57.5000	1	2		1.96499799	-0.00133940
	57.6000	1	2		1.96399751	-0.00127210
	57.7000	1	2		1.96300748	-0.00129681
	57.8000	1	2		1.96200331	-0.00123066
	57.9000	1	2		1.96099770	-0.00138270
	58.0000	1	2		1.95999496	-0.00131589
	58.1000	1	2		1.95900350	-0.00132887
	58.2000	1	2		1.95799687	-0.00126114
	58.3000	1	2		1.95700294	-0.00140285
	58.4000	1	2		1.95599508	-0.00140098
	58.5000	1	2		1.95500485	-0.00141557
	58.6000	1	2		1.95399863	-0.00149597
	58.7000	1	2		1.95300511	-0.00149807
	58.8000	1	2		1.95199930	-0.00153188
	58.9000	1	2		1.95100886	-0.00158289
	59.0000	1	2		1.95000837	-0.00150062
	59.1000	1	2		1.94900830	-0.00155205
	59.2000	1	2		1.94799880	-0.00150850
	59.3000	1	2		1.94700467	-0.00169267
	59.4000	1	2		1.94600521	-0.00161636
	59.5000	1	2		1.94500473	-0.00165837
	59.6000	1	2		1.94400527	-0.00168758
	59.7000	1	2		1.94300766	-0.00183775
	59.8000	1	2		1.94200738	-0.00164759
	59.9000	1	2		1.94101428	-0.00171280
	60.0000	1	2		1.94000867	-0.00178116
	60.1000	1	2		1.93900327	-0.00188732
	60.2000	1	2		1.93800525	-0.00186335
	60.3000	1	2		1.93701153	-0.00183902
	60.4000	1	2		1.93600428	-0.00206087
	60.5000	1	2		1.93500564	-0.00194679
	60.6000	1	2		1.93400946	-0.00209153
	60.7000	1	2		1.93301492	-0.00186777
	60.8000	1	2		1.93201137	-0.00214421
	60.9000	1	2		1.93101478	-0.00209049
	61.0000	1	2		1.93001286	-0.00207732
	61.1000	1	2		1.92901607	-0.00210502
	61.2000	1	2		1.92800575	-0.00220374
	61.3000	1	2		1.92700875	-0.00216220
	61.4000	1	2		1.92600970	-0.00219007
	61.5000	1	2		1.92500758	-0.00216719
	61.6000	1	2		1.92400218	-0.00217001
	61.7000	1	2		1.92301174	-0.00228742
	61.8000	1	2		1.92200818	-0.00235961
	61.9000	1	2		1.92101794	-0.00237153
	62.0000	1	2		1.92001602	-0.00248215
	62.1000	1	2		1.91901226	-0.00254936
	62.2000	1	2		1.91800953	-0.00255733
	62.3000	1	2		1.91702175	-0.00255596
	62.4000	1	2		1.91601184	-0.00262704
	62.5000	1	2		1.91501279	-0.00262728
	62.6000	1	2		1.91400903	-0.00264432
	62.7000	1	2		1.91301306	-0.00275795
	62.8000	1	2		1.91201360	-0.00275543
	62.9000	1	2		1.91101742	-0.00286568
	63.0000	1	2		1.91000157	-0.00292168
	63.1000	1	2		1.90901850	-0.00289539
	63.2000	1	2		1.90800491	-0.00279277
	63.3000	1	2		1.90701303	-0.00275152
	63.4000	1	2		1.90600824	-0.00292955
	63.5000	1	2		1.90501883	-0.00295582
	63.6000	1	2		1.90400871	-0.00306108
	63.7000	1	2		1.90301458	-0.00315720
	63.8000	1	2		1.90200795	-0.00322484
	63.9000	1	2		1.90101976	-0.00323755
	64.0000	1	2		1.90000924	-0.00317897
	64.1000	1	2		1.89902003	-0.00335800
	64.2000	1	2		1.89801278	-0.00324034
	64.3000	1	2		1.89701701	-0.00334211
	64.4000	1	2		1.89600772	-0.00325293
	64.5000	1	2		1.89501298	-0.00352278
	64.6000	1	2		1.89400737	-0.00347087
	64.7000	1	2		1.89301529	-0.00363903
	64.8000	1	2		1.89200723	-0.00359481
	64.9000	1	2		1.89101473	-0.00370061
	65.0000	1	2		1.89001138	-0.00364149
	65.1000	1	2		1.88901131	-0.00362765
	65.2000	1	2		1.88800960	-0.00380419
	65.3000	1	2		1.88701465	-0.00371573
	65.4000	1	2		1.88600699	-0.00393619
	65.5000	1	2		1.88501594	-0.00392547
	65.6000	1	2		1.88400500	-0.00392672
	65.7000	1	2		1.88301518	-0.00409565
	65.8000	1	2		1.88201019	-0.00403118
	65.9000	1	2		1.88101687	-0.00396150
	66.0000	1	2		1.88001393	-0.00432878
	66.1000	1	2		1.87901038	-0.00432232
	66.2000	1	2		1.87801584	-0.00436047
	66.3000	1	2		1.87702150	-0.00444862
	66.4000	1	2		1.87601139	-0.00452639
	66.5000	1	2		1.87502422	-0.00454795
	66.6000	1	2		1.87400960	-0.00450335
	66.7000	1	2		1.87302100	-0.00475006
	66.8000	1	2		1.87201069	-0.00470375
	66.9000	1	2		1.87101451	-0.00476269
	67.0000	1	2		1.87001013	-0.00481723
	67.1000	1	2		1.86901518	-0.00500320
	67.2000	1	2		1.86800281	-0.00495171
	67.3000	1	2		1.86701811	-0.00509312
	67.4000	1	2		1.86600759	-0.00515098
	67.5000	1	2		1.86501120	-0.00520056
	67.6000	1	2		1.86401769	-0.00521058
	67.7000	1	2		1.86301864	-0.00524061
	67.8000	1	2		1.86201242	-0.00550136
	67.9000	1	2		1.86101480	-0.00549162
	68.0000	1	2		1.86001309	-0.00548084
	68.1000	1	2		1.85901609	-0.00569738
	68.2000	1	2		1.85801377	-0.00574353
	68.3000	1	2		1.85701799	-0.00570923
	68.4000	1	2		1.85601198	-0.00572433
	68.5000	1	2		1.85501293	-0.00590405
	68.6000	1	2		1.85401409	-0.00613540
	68.7000	1	2		1.85301606	-0.00615721
	68.8000	1	2		1.85201456	-0.00637928
	68.9000	1	2		1.85101981	-0.00639046
	69.0000	1	2		1.85001277	-0.00646061
	69.1000	1	2		1.84902540	-0.00649026
	69.2000	1	2		1.84801980	-0.00654333
	69.3000	1	2		1.84702813	-0.00675058
	69.4000	1	2		1.84601453	-0.00683292
	69.5000	1	2		1.84502470	-0.00703449
	69.6000	1	2		1.84401602	-0.00692576
	69.7000	1	2		1.84301902	-0.00711727
	69.8000	1	2		1.84200932	-0.00711509
	69.9000	1	2		1.84102359	-0.00757276
	70.0000	1	2		1.84002126	-0.00738656
	70.1000	1	2		1.83902283	-0.00764855
	70.2000	1	2		1.83802296	-0.00776303
	70.3000	1	2		1.83701879	-0.00785328
	70.4000	1	2		1.83600889	-0.00785489
	70.5000	1	2		1.83502152	-0.00803980
	70.6000	1	2		1.83401550	-0.00814592
	70.7000	1	2		1.83302813	-0.00832612
	70.8000	1	2		1.83202703	-0.00843187
	70.9000	1	2		1.83103270	-0.00849352
	71.0000	1	2		1.83002443	-0.00871499
	71.1000	1	2		1.82903112	-0.00863644
	71.2000	1	2		1.82802265	-0.00910575
	71.3000	1	2		1.82702462	-0.00911865
	71.4000	1	2		1.82601512	-0.00928567
	71.5000	1	2		1.82501874	-0.00940722
	71.6000	1	2		1.82402276	-0.00948033
	71.7000	1	2		1.82302249	-0.00967930
	71.8000	1	2		1.82201975	-0.00960543
	71.9000	1	2		1.82102705	-0.00986894
	72.0000	1	2		1.82001571	-0.01014239
	72.1000	1	2		1.81902383	-0.01013847
	72.2000	1	2		1.81801946	-0.01026378
	72.3000	1	2		1.81702184	-0.01047090
	72.4000	1	2		1.81603079	-0.01055829
	72.5000	1	2		1.81502190	-0.01076983
	72.6000	1	2		1.81401712	-0.01086910
	72.7000	1	2		1.81302565	-0.01117412
	72.8000	1	2		1.81201923	-0.01114957
	72.9000	1	2		1.81102182	-0.01136612
	73.0000	1	2		1.81002174	-0.01143321
	73.1000	1	2		1.80902597	-0.01161505
	73.2000	1	2		1.80801668	-0.01171405
	73.3000	1	2		1.80701620	-0.01186724
	73.4000	1	2		1.80602617	-0.01212364
	73.5000	1	2		1.80502261	-0.01219575
	73.6000	1	2		1.80402315	-0.01238420
	73.7000	1	2		1.80302451	-0.01255991
	73.8000	1	2		1.80202669	-0.01268304
	73.9000	1	2		1.80102888	-0.01275411
	74.0000	1	2		1.80002757	-0.01306782
	74.1000	1	2		1.79902832	-0.01309003
	74.2000	1	2		1.79802579	-0.01329705
	74.3000	1	2		1.79703022	-0.01339530
	74.4000	1	2		1.79602749	-0.01357740
	74.5000	1	2		1.79502557	-0.01368817
	74.6000	1	2		1.79401976	-0.01382131
	74.7000	1	2		1.79302133	-0.01390506
	74.8000	1	2		1.79201757	-0.01421880
	74.9000	1	2		1.79102262	-0.01424029
	75.0000	1	2		1.79001906	-0.01457718
	75.1000	1	2		1.78902206	-0.01467488
	75.2000	1	2		1.78802486	-0.01483012
	75.3000	1	2		1.78702212	-0.01505977
	75.4000	1	2		1.78601897	-0.01523911
	75.5000	1	2		1.78501808	-0.01529794
	75.6000	1	2		1.78401985	-0.01565090
	75.7000	1	2		1.78302593	-0.01561745
	75.8000	1	2		1.78202934	-0.01582363
	75.9000	1	2		1.78102701	-0.01599496
	76.0000	1	2		1.78003267	-0.01596109
	76.1000	1	2		1.77902481	-0.01634174
	76.2000	1	2		1.77802556	-0.01646508
	76.3000	1	2		1.77701709	-0.01673550
	76.4000	1	2		1.77601579	-0.01683632
	76.5000	1	2		1.77501264	-0.01709209
	76.6000	1	2		1.77402117	-0.01715201
	76.7000	1	2		1.77302971	-0.01724680
	76.8000	1	2		1.77202349	-0.01742053
	76.9000	1	2		1.77101419	-0.01774755
	77.0000	1	2		1.77003092	-0.01785333
	77.1000	1	2		1.76902880	-0.01809744
	77.2000	1	2		1.76803057	-0.01820860
	77.3000	1	2		1.76702497	-0.01846137
	77.4000	1	2		1.76603124	-0.01853951
	77.5000	1	2		1.76503547	-0.01882222
	77.6000	1	2		1.76403233	-0.01890759
	77.7000	1	2		1.76303369	-0.01911567
	77.8000	1	2		1.76202358	-0.01917253
	77.9000	1	2		1.76103416	-0.01926721
	78.0000	1	2		1.76002159	-0.01956536
	78.1000	1	2		1.75901721	-0.01959126
	78.2000	1	2		1.75802800	-0.01998333
	78.3000	1	2		1.75702752	-0.02000781
	78.4000	1	2		1.75602806	-0.02035321
	78.5000	1	2		1.75503003	-0.02040393
	78.6000	1	2		1.75401746	-0.02078355
	78.7000	1	2		1.75301903	-0.02084980
	78.8000	1	2		1.75202674	-0.02108657
	78.9000	1	2		1.75102749	-0.02131315
	79.0000	1	2		1.75002946	-0.02145034
	79.1000	1	2		1.74903431	-0.02157725
	79.2000	1	2		1.74802440	-0.02168084
	79.3000	1	2		1.74703068	-0.02197285
	79.4000	1	2		1.74602590	-0.02208701
	79.5000	1	2		1.74503197	-0.02242335
	79.6000	1	2		1.74403087	-0.02255998
	79.7000	1	2		1.74303039	-0.02297068
	79.8000	1	2		1.74202683	-0.02305087
	79.9000	1	2		1.74102983	-0.02345875
	80.0000	1	2		1.74002710	-0.02343848
	80.1000	1	2		1.73903706	-0.02372602
	80.2000	1	2		1.73802367	-0.02402393
	80.3000	1	2		1.73703548	-0.02411388
	80.4000	1	2		1.73602414	-0.02447829
	80.5000	1	2		1.73503718	-0.02461475
	80.6000	1	2		1.73401642	-0.02482704
	80.7000	1	2		1.73302946	-0.02511543
	80.8000	1	2		1.73202774	-0.02529756
	80.9000	1	2		1.73103300	-0.02562121
	81.0000	1	2		1.73002862	-0.02576609
	81.1000	1	2		1.72903839	-0.02613717
	81.2000	1	2		1.72802336	-0.02631397
	81.3000	1	2		1.72702615	-0.02647993
	81.4000	1	2		1.72602444	-0.02690304
	81.5000	1	2		1.72503748	-0.02709352
	81.6000	1	2		1.72403024	-0.02718243
	81.7000	1	2		1.72302893	-0.02727470
	81.8000	1	2		1.72202907	-0.02774467
	81.9000	1	2		1.72103637	-0.02793631
	82.0000	1	2		1.72002400	-0.02825522
	82.1000	1	2		1.71902844	-0.02842146
	82.2000	1	2		1.71803267	-0.02885859
	82.3000	1	2		1.71703475	-0.02908980
	82.4000	1	2		1.71603764	-0.02920581
	82.5000	1	2		1.71504126	-0.02948411
	82.6000	1	2		1.71403514	-0.02973873
	82.7000	1	2		1.71304306	-0.02996614
	82.8000	1	2		1.71203766	-0.03024145
	82.9000	1	2		1.71104015	-0.03041696
	83.0000	1	2		1.71003034	-0.03073721
	83.1000	1	2		1.70902945	-0.03100528
	83.2000	1	2		1.70803809	-0.03149127
	83.3000	1	2		1.70702982	-0.03159785
	83.4000	1	2		1.70602841	-0.03178811
	83.5000	1	2		1.70502906	-0.03203702
	83.6000	1	2		1.70402980	-0.03223856
	83.7000	1	2		1.70303629	-0.03248258
	83.8000	1	2		1.70203611	-0.03290592
	83.9000	1	2		1.70104516	-0.03320477
	84.0000	1	2		1.70004652	-0.03338592
	84.1000	1	2		1.69903999	-0.03368263
	84.2000	1	2		1.69803797	-0.03397847
	84.3000	1	2		1.69704036	-0.03419366
	84.4000	1	2		1.69604131	-0.03445423
	84.5000	1	2		1.69504277	-0.03496803
	84.6000	1	2		1.69403287	-0.03514570
	84.7000	1	2		1.69304437	-0.03532584
	84.8000	1	2		1.69203426	-0.03564568
	84.9000	1	2		1.69103541	-0.03596268
	85.0000	1	2		1.69003053	-0.03619200
	85.1000	1	2		1.68902984	-0.03647816
	85.2000	1	2		1.68802977	-0.03681981
	85.3000	1	2		1.68703092	-0.03711559
	85.4000	1	2		1.68603013	-0.03739895
	85.5000	1	2		1.68503631	-0.03757058
	85.6000	1	2		1.68403675	-0.03798215
	85.7000	1	2		1.68304067	-0.03813375
	85.8000	1	2		1.68203988	-0.03848495
	85.9000	1	2		1.68104616	-0.03870858
	86.0000	1	2		1.68004230	-0.03910983
	86.1000	1	2		1.67904222	-0.03922374
	86.2000	1	2		1.67804266	-0.03959180
	86.3000	1	2		1.67704044	-0.03992567
	86.4000	1	2		1.67604211	-0.04029198
	86.5000	1	2		1.67503968	-0.04052134
	86.6000	1	2		1.67401666	-0.04072641
	86.7000	1	2		1.67302355	-0.04106453
	86.8000	1	2		1.67202010	-0.04125618
	86.9000	1	2		1.67103181	-0.04161150
	87.0000	1	2		1.67002569	-0.04196495
	87.1000	1	2		1.66903064	-0.04238875
	87.2000	1	2		1.66803405	-0.04258873
	87.3000	1	2		1.66703449	-0.04296648
	87.4000	1	2		1.66603165	-0.04327613
	87.5000	1	2		1.66503086	-0.04348585
	87.6000	1	2		1.66402904	-0.04370852
	87.7000	1	2		1.66303686	-0.04408848
	87.8000	1	2		1.66202757	-0.04442239
	87.9000	1	2		1.66103948	-0.04457843
	88.0000	1	2		1.66004064	-0.04507315
	88.1000	1	2		1.65904466	-0.04532453
	88.2000	1	2		1.65803670	-0.04563068
	88.3000	1	2		1.65704042	-0.04586951
	88.4000	1	2		1.65603922	-0.04627509
	88.5000	1	2		1.65504150	-0.04658918
	88.6000	1	2		1.65403456	-0.04677934
	88.7000	1	2		1.65303900	-0.04714380
	88.8000	1	2		1.65204364	-0.04754541
	88.9000	1	2		1.65104602	-0.04783843
	89.0000	1	2		1.65004206	-0.04822944
	89.1000	1	2		1.64904475	-0.04859107
	89.2000	1	2		1.64804284	-0.04884697
	89.3000	1	2		1.64704584	-0.04910779
	89.4000	1	2		1.64604443	-0.04941657
	89.5000	1	2		1.64504436	-0.04981899
	89.6000	1	2		1.64404132	-0.05015922
	89.7000	1	2		1.64304288	-0.05047342
	89.8000	1	2		1.64203871	-0.05064145
	89.9000	1	2		1.64104007	-0.05099604
	90.0000	1	2		1.64004000	-0.05125539
	90.1000	1	2		1.63903819	-0.05163750
	90.2000	1	2		1.63803709	-0.05199434
	90.3000	1	2		1.63704675	-0.05216016
	90.4000	1	2		1.63604381	-0.05266592
	90.5000	1	2		1.63504916	-0.05310446
	90.6000	1	2		1.63404561	-0.05335568
	90.7000	1	2		1.63304840	-0.05364536
	90.8000	1	2		1.63204280	-0.05400884
	90.9000	1	2		1.63104836	-0.05428887
	91.0000	1	2		1.63004870	-0.05463152
	91.1000	1	2		1.62905129	-0.05495996
	91.2000	1	2		1.62804404	-0.05526187
	91.3000	1	2		1.62704284	-0.05559517
	91.4000	1	2		1.62604226	-0.05597699
	91.5000	1	2		1.62504823	-0.05635980
	91.6000	1	2		1.62404785	-0.05655975
	91.7000	1	2		1.62304645	-0.05691876
	91.8000	1	2		1.62203930	-0.05729040
	91.9000	1	2		1.62104118	-0.05771172
	92.0000	1	2		1.62005606	-0.05799799
	92.1000	1	2		1.61904820	-0.05841874
	92.2000	1	2		1.61804424	-0.05882641
	92.3000	1	2		1.61704908	-0.05914939
	92.4000	1	2		1.61605587	-0.05939604
	92.5000	1	2		1.61504545	-0.05973448
	92.6000	1	2		1.61404999	-0.06020028
	92.7000	1	2		1.61305391	-0.06043660
	92.8000	1	2		1.61205312	-0.06097451
	92.9000	1	2		1.61104936	-0.06124769
	93.0000	1	2		1.61004284	-0.06169347
	93.1000	1	2		1.60905055	-0.06213269
	93.2000	1	2		1.60804628	-0.06245775
	93.3000	1	2		1.60705225	-0.06284678
	93.4000	1	2		1.60604357	-0.06308210
	93.5000	1	2		1.60505210	-0.06354620
	93.6000	1	2		1.60404742	-0.06385329
	93.7000	1	2		1.60304796	-0.06432121
	93.8000	1	2		1.60205168	-0.06465398
	93.9000	1	2		1.60105509	-0.06512859
	94.0000	1	2		1.60005563	-0.06551682
	94.1000	1	2		1.59905843	-0.06581508
	94.2000	1	2		1.59805385	-0.06612707
	94.3000	1	2		1.59705521	-0.06650031
	94.4000	1	2		1.59605493	-0.06683657
	94.5000	1	2		1.59505434	-0.06725796
	94.6000	1	2		1.59404536	-0.06766394
	94.7000	1	2		1.59305666	-0.06804836
	94.8000	1	2		1.59205156	-0.06847979
	94.9000	1	2		1.59105129	-0.06885000
	95.0000	1	2		1.59005142	-0.06919174
	95.1000	1	2		1.58905186	-0.06956192
	95.2000	1	2		1.58804584	-0.07006603
	95.3000	1	2		1.58705386	-0.07037196
	95.4000	1	2		1.58605820	-0.07074048
	95.5000	1	2		1.58506232	-0.07124637
	95.6000	1	2		1.58405826	-0.07159883
	95.7000	1	2		1.58305511	-0.07179583
	95.8000	1	2		1.58205237	-0.07224062
	95.9000	1	2		1.58105507	-0.07276475
	96.0000	1	2		1.57998318	-0.07323085
	96.1000	1	2		1.57905881	-0.07358703
	96.2000	1	2		1.57805475	-0.07385361
	96.3000	1	2		1.57706102	-0.07447615
	96.4000	1	2		1.57605224	-0.07471563
	96.5000	1	2		1.57505801	-0.07529002
	96.6000	1	2		1.57405118	-0.07565538
	96.7000	1	2		1.57305694	-0.07612881
	96.8000	1	2		1.57205134	-0.07640422
	96.9000	1	2		1.57105239	-0.07692434
	97.0000	1	2		1.57005119	-0.07749170
	97.1000	1	2		1.56905573	-0.07758064
	97.2000	1	2		1.56805033	-0.07804465
	97.3000	1	2		1.56706153	-0.07853434
	97.4000	1	2		1.56605735	-0.07893300
	97.5000	1	2		1.56506015	-0.07923568
	97.6000	1	2		1.56405455	-0.07987597
	97.7000	1	2		1.56305714	-0.08031776
	97.8000	1	2		1.56205338	-0.08056330
	97.9000	1	2		1.56106037	-0.08113901
	98.0000	1	2		1.56005087	-0.08156572
	98.1000	1	2		1.55905131	-0.08210046
	98.2000	1	2		1.55805001	-0.08238432
	98.3000	1	2		1.55706121	-0.08294662
	98.4000	1	2		1.55605530	-0.08348751
	98.5000	1	2		1.55505789	-0.08391630
	98.6000	1	2		1.55405617	-0.08415945
	98.7000	1	2		1.55306174	-0.08488642
	98.8000	1	2		1.55206002	-0.08508344
	98.9000	1	2		1.55106077	-0.08560849
	99.0000	1	2		1.55005834	-0.08600870
	99.1000	1	2		1.54906216	-0.08639662
	99.2000	1	2		1.54805727	-0.08671226
	99.3000	1	2		1.54705659	-0.08719346
	99.4000	1	2		1.54606102	-0.08757974
	99.5000	1	2		1.54506740	-0.08813173
	99.6000	1	2		1.54406651	-0.08859311
	99.7000	1	2		1.54306306	-0.08903103
	99.8000	1	2		1.54206483	-0.08946392
	99.9000	1	2		1.54107172	-0.08986204
	100.0000	1	2		1.54006796	-0.09053056
	100.1000	1	2		1.53906820	-0.09087087
	100.2000	1	2		1.53806720	-0.09131594
	100.3000	1	2		1.53706743	-0.09197922
	100.4000	1	2		1.53606798	-0.09240719
	100.5000	1	2		1.53507159	-0.09280745
	100.6000	1	2		1.53406906	-0.09331420
	100.7000	1	2		1.53307278	-0.09401950
	100.8000	1	2		1.53207035	-0.09432869
	100.9000	1	2		1.53107192	-0.09490526
	101.0000	1	2		1.53006764	-0.09525809
	101.1000	1	2		1.52907034	-0.09586840
	101.2000	1	2		1.52806668	-0.09601772
	101.3000	1	2		1.52706415	-0.09675512
	101.4000	1	2		1.52606059	-0.09710949
	101.5000	1	2		1.52506902	-0.09771303
	101.6000	1	2		1.52406966	-0.09815361
	101.7000	1	2		1.52307615	-0.09875836
	101.8000	1	2		1.52206716	-0.09919414
	101.9000	1	2		1.52107477	-0.09967766
	102.0000	1	2		1.52006937	-0.10024150
	102.1000	1	2		1.51907084	-0.10069768
	102.2000	1	2		1.51807097	-0.10133512
	102.3000	1	2		1.51707172	-0.10177894
	102.4000	1	2		1.51607277	-0.10239316
	102.5000	1	2		1.51507587	-0.10283862
	102.6000	1	2		1.51407180	-0.10334865
	102.7000	1	2		1.51307399	-0.10400789
	102.8000	1	2		1.51207207	-0.10430376
	102.9000	1	2		1.51107323	-0.10491296
	103.0000	1	2		1.51007192	-0.10533759
	103.1000	1	2		1.50908056	-0.10586368
	103.2000	1	2		1.50807065	-0.10627458
	103.3000	1	2		1.50706730	-0.10676304
	103.4000	1	2		1.50607624	-0.10743896
	103.5000	1	2		1.50507412	-0.10798240
	103.6000	1	2		1.50407231	-0.10836635
	103.7000	1	2		1.50306824	-0.10903916
	103.8000	1	2		1.50206489	-0.10963000
	103.9000	1	2		1.50107117	-0.11003654
	103.9980	1	2		1.50009240	-0.11070126
	104.0000	1	2		1.50007079	-0.11069058
	104.0010	1	2		1.50006013	-0.11067271
