# Supplementary material for: Hyaluronic Acid Enhances the Mechanical Properties of Tissue-Engineered Cartilage Constructs
Source: PLoS One. 2014 Dec 1;9(12):e113216. doi: 10.1371/journal.pone.0113216 (PMC4249877; doi:10.1371/journal.pone.0113216)
Supplement: Dataset S1 — Raw data from hydrogel constructs. Data on wet weight, dry weight, compressive modulus, DNA content, and GAG content are provided in a spreadsheet for all analysed hydrogel constructs. Additionally, raw data from mechanical compression tests (time, displacement, and load) are provided. (ZIP) [file pone.0113216.s004.zip › Data/Mechanical testing/Microtester/Day 1/G5 P2 M1 ramp.csv]

G5 P2 M1 tall 10Dec2013
Notes	Time	Sequence	Block	Cycle	5800:Extension mm	5800:5N_Load_Cell N
Test Started : 12/10/2013 12:05:50 PM	4.0020	1	2		2.89840501	0.00125758
	4.0120	1	2		2.89897440	0.00132728
	4.0530	1	2		2.90006914	0.00097414
	4.1000	1	2		2.89957125	0.00109711
	4.2000	1	2		2.89816037	0.00114033
	4.3000	1	2		2.89701032	0.00105643
	4.4000	1	2		2.89595329	0.00104303
	4.5000	1	2		2.89493293	0.00106536
	4.6000	1	2		2.89391954	0.00096451
	4.7000	1	2		2.89292295	0.00107545
	4.8000	1	2		2.89191816	0.00105692
	4.9000	1	2		2.89091256	0.00110622
	5.0000	1	2		2.88991494	0.00113392
	5.1000	1	2		2.88891282	0.00103623
	5.2000	1	2		2.88792299	0.00110398
	5.3000	1	2		2.88690346	0.00107490
	5.4000	1	2		2.88591055	0.00100440
	5.5000	1	2		2.88491233	0.00107300
	5.6000	1	2		2.88391328	0.00111877
	5.7000	1	2		2.88290603	0.00102815
	5.8000	1	2		2.88190883	0.00115573
	5.9000	1	2		2.88091081	0.00116203
	6.0000	1	2		2.87992098	0.00086022
	6.1000	1	2		2.87890800	0.00105022
	6.2000	1	2		2.87790219	0.00108114
	6.3000	1	2		2.87690437	0.00100482
	6.4000	1	2		2.87590655	0.00105246
	6.5000	1	2		2.87491180	0.00107334
	6.6000	1	2		2.87390476	0.00114086
	6.7000	1	2		2.87292620	0.00101571
	6.8000	1	2		2.87191138	0.00103191
	6.9000	1	2		2.87091950	0.00098427
	7.0000	1	2		2.86991984	0.00094838
	7.1000	1	2		2.86891567	0.00105924
	7.2000	1	2		2.86791252	0.00103607
	7.3000	1	2		2.86691983	0.00103189
	7.4000	1	2		2.86591750	0.00100919
	7.5000	1	2		2.86491353	0.00105459
	7.6000	1	2		2.86390916	0.00104635
	7.7000	1	2		2.86291236	0.00107961
	7.8000	1	2		2.86191045	0.00096291
	7.9000	1	2		2.86091140	0.00103189
	8.0000	1	2		2.85990989	0.00106662
	8.1000	1	2		2.85891084	0.00094581
	8.2000	1	2		2.85790667	0.00099848
	8.3000	1	2		2.85691336	0.00097762
	8.4000	1	2		2.85591841	0.00091900
	8.5000	1	2		2.85491834	0.00097098
	8.6000	1	2		2.85391724	0.00093996
	8.7000	1	2		2.85291532	0.00099628
	8.8000	1	2		2.85192550	0.00104912
	8.9000	1	2		2.85091661	0.00087119
	9.0000	1	2		2.84991449	0.00104873
	9.1000	1	2		2.84891831	0.00099639
	9.2000	1	2		2.84791680	0.00091376
	9.3000	1	2		2.84691489	0.00101851
	9.4000	1	2		2.84591543	0.00099609
	9.5000	1	2		2.84491392	0.00094071
	9.6000	1	2		2.84392696	0.00097567
	9.7000	1	2		2.84291398	0.00097760
	9.8000	1	2		2.84191206	0.00093395
	9.9000	1	2		2.84092183	0.00093981
	10.0000	1	2		2.83991151	0.00094648
	10.1000	1	2		2.83892270	0.00102158
	10.2000	1	2		2.83791526	0.00097020
	10.3000	1	2		2.83691662	0.00090657
	10.4000	1	2		2.83591818	0.00105395
	10.5000	1	2		2.83492221	0.00091387
	10.6000	1	2		2.83391558	0.00099683
	10.7000	1	2		2.83292309	0.00097507
	10.8000	1	2		2.83191482	0.00107510
	10.9000	1	2		2.83091680	0.00092267
	11.0000	1	2		2.82991140	0.00098221
	11.1000	1	2		2.82891542	0.00096858
	11.2000	1	2		2.82791473	0.00094242
	11.3000	1	2		2.82691261	0.00104662
	11.4000	1	2		2.82591991	0.00101916
	11.5000	1	2		2.82491595	0.00099451
	11.6000	1	2		2.82392038	0.00094489
	11.7000	1	2		2.82291498	0.00091522
	11.8000	1	2		2.82191635	0.00093055
	11.9000	1	2		2.82091525	0.00096487
	12.0000	1	2		2.81991784	0.00088742
	12.1000	1	2		2.81892432	0.00099373
	12.2000	1	2		2.81791749	0.00093608
	12.3000	1	2		2.81692008	0.00094444
	12.4000	1	2		2.81591529	0.00097543
	12.5000	1	2		2.81492895	0.00092675
	12.6000	1	2		2.81391761	0.00094248
	12.7000	1	2		2.81291753	0.00084681
	12.8000	1	2		2.81191664	0.00093319
	12.9000	1	2		2.81092005	0.00087010
	13.0000	1	2		2.80991322	0.00098334
	13.1000	1	2		2.80891991	0.00082638
	13.2000	1	2		2.80791778	0.00098655
	13.3000	1	2		2.80692304	0.00088242
	13.4000	1	2		2.80591518	0.00098570
	13.5000	1	2		2.80491675	0.00089755
	13.6000	1	2		2.80391606	0.00089420
	13.7000	1	2		2.80291312	0.00092637
	13.8000	1	2		2.80192370	0.00090181
	13.9000	1	2		2.80092506	0.00091506
	14.0000	1	2		2.79992253	0.00086497
	14.1000	1	2		2.79892573	0.00095410
	14.2000	1	2		2.79791992	0.00103999
	14.3000	1	2		2.79692887	0.00096374
	14.4000	1	2		2.79591998	0.00095138
	14.5000	1	2		2.79492954	0.00100630
	14.6000	1	2		2.79391615	0.00100233
	14.7000	1	2		2.79292673	0.00093035
	14.8000	1	2		2.79191355	0.00104821
	14.9000	1	2		2.79091819	0.00089661
	15.0000	1	2		2.78992487	0.00094493
	15.1000	1	2		2.78892419	0.00096555
	15.2000	1	2		2.78791776	0.00097469
	15.3000	1	2		2.78691871	0.00088412
	15.4000	1	2		2.78591270	0.00099378
	15.5000	1	2		2.78492205	0.00087726
	15.6000	1	2		2.78391194	0.00095857
	15.7000	1	2		2.78292682	0.00088823
	15.8000	1	2		2.78191712	0.00085293
	15.9000	1	2		2.78092012	0.00093606
	16.0000	1	2		2.77992128	0.00086993
	16.1000	1	2		2.77891547	0.00088082
	16.2000	1	2		2.77792482	0.00093443
	16.3000	1	2		2.77692536	0.00083084
	16.4000	1	2		2.77592242	0.00093062
	16.5000	1	2		2.77491743	0.00083468
	16.6000	1	2		2.77392391	0.00089168
	16.7000	1	2		2.77291380	0.00085655
	16.8000	1	2		2.77192131	0.00074035
	16.9000	1	2		2.77092349	0.00090787
	17.0000	1	2		2.76991276	0.00088147
	17.1000	1	2		2.76891638	0.00076279
	17.2000	1	2		2.76791549	0.00072305
	17.3000	1	2		2.76691951	0.00083725
	17.4000	1	2		2.76592026	0.00081982
	17.5000	1	2		2.76492592	0.00089240
	17.6000	1	2		2.76391663	0.00081018
	17.7000	1	2		2.76292578	0.00076415
	17.8000	1	2		2.76192140	0.00085119
	17.9000	1	2		2.76092051	0.00083399
	18.0000	1	2		2.75991347	0.00087264
	18.1000	1	2		2.75892016	0.00082668
	18.2000	1	2		2.75791517	0.00080541
	18.3000	1	2		2.75691858	0.00083181
	18.4000	1	2		2.75592732	0.00096204
	18.5000	1	2		2.75491249	0.00086547
	18.6000	1	2		2.75392184	0.00081966
	18.7000	1	2		2.75292402	0.00086431
	18.8000	1	2		2.75192969	0.00085816
	18.9000	1	2		2.75092408	0.00077852
	19.0000	1	2		2.74991807	0.00082085
	19.1000	1	2		2.74892271	0.00084263
	19.2000	1	2		2.74793083	0.00085098
	19.3000	1	2		2.74692256	0.00082209
	19.4000	1	2		2.74592474	0.00075185
	19.5000	1	2		2.74492180	0.00083267
	19.6000	1	2		2.74392337	0.00071180
	19.7000	1	2		2.74292903	0.00080644
	19.8000	1	2		2.74192015	0.00086792
	19.9000	1	2		2.74091414	0.00075613
	20.0000	1	2		2.73991591	0.00077818
	20.1000	1	2		2.73892137	0.00074213
	20.2000	1	2		2.73792539	0.00078815
	20.3000	1	2		2.73692061	0.00071031
	20.4000	1	2		2.73591726	0.00077144
	20.5000	1	2		2.73492067	0.00087016
	20.6000	1	2		2.73392080	0.00084863
	20.7000	1	2		2.73292482	0.00087130
	20.8000	1	2		2.73192782	0.00081063
	20.9000	1	2		2.73092632	0.00080142
	21.0000	1	2		2.72992522	0.00083270
	21.1000	1	2		2.72892084	0.00078273
	21.2000	1	2		2.72792774	0.00078844
	21.3000	1	2		2.72692418	0.00082970
	21.4000	1	2		2.72591345	0.00080755
	21.5000	1	2		2.72492158	0.00086471
	21.6000	1	2		2.72392314	0.00073698
	21.7000	1	2		2.72292184	0.00083779
	21.8000	1	2		2.72192238	0.00071330
	21.9000	1	2		2.72092620	0.00085097
	22.0000	1	2		2.71992900	0.00067025
	22.1000	1	2		2.71892462	0.00074003
	22.2000	1	2		2.71791963	0.00075288
	22.3000	1	2		2.71692796	0.00088487
	22.4000	1	2		2.71592891	0.00078699
	22.5000	1	2		2.71492228	0.00084625
	22.6000	1	2		2.71392713	0.00086442
	22.7000	1	2		2.71293177	0.00072097
	22.8000	1	2		2.71192350	0.00065077
	22.9000	1	2		2.71092609	0.00077323
	23.0000	1	2		2.70992684	0.00077310
	23.1000	1	2		2.70892492	0.00075806
	23.2000	1	2		2.70792649	0.00066479
	23.3000	1	2		2.70692600	0.00083260
	23.4000	1	2		2.70592511	0.00061071
	23.5000	1	2		2.70492811	0.00074757
	23.6000	1	2		2.70391452	0.00076896
	23.7000	1	2		2.70293370	0.00068348
	23.8000	1	2		2.70193076	0.00070596
	23.9000	1	2		2.70093335	0.00075197
	24.0000	1	2		2.69992693	0.00071276
	24.1000	1	2		2.69892358	0.00069532
	24.2000	1	2		2.69792883	0.00069754
	24.3000	1	2		2.69692876	0.00084834
	24.4000	1	2		2.69592910	0.00074854
	24.5000	1	2		2.69492820	0.00064110
	24.6000	1	2		2.69392711	0.00067784
	24.7000	1	2		2.69292806	0.00076602
	24.8000	1	2		2.69192450	0.00068243
	24.9000	1	2		2.69092443	0.00071039
	25.0000	1	2		2.68992661	0.00083116
	25.1000	1	2		2.68892469	0.00079152
	25.2000	1	2		2.68792216	0.00070288
	25.3000	1	2		2.68692762	0.00069964
	25.4000	1	2		2.68592468	0.00077329
	25.5000	1	2		2.68492911	0.00065710
	25.6000	1	2		2.68392105	0.00071087
	25.7000	1	2		2.68293020	0.00075799
	25.8000	1	2		2.68191763	0.00077922
	25.9000	1	2		2.68092739	0.00068611
	26.0000	1	2		2.67992363	0.00073724
	26.1000	1	2		2.67892888	0.00065580
	26.2000	1	2		2.67793147	0.00062693
	26.3000	1	2		2.67693468	0.00064013
	26.4000	1	2		2.67593870	0.00059226
	26.5000	1	2		2.67493228	0.00068865
	26.6000	1	2		2.67393548	0.00059759
	26.7000	1	2		2.67293418	0.00086670
	26.8000	1	2		2.67192960	0.00070885
	26.9000	1	2		2.67093219	0.00073478
	27.0000	1	2		2.66993089	0.00057527
	27.1000	1	2		2.66894024	0.00071221
	27.2000	1	2		2.66793710	0.00062539
	27.3000	1	2		2.66694153	0.00070511
	27.4000	1	2		2.66592671	0.00067598
	27.5000	1	2		2.66492786	0.00068425
	27.6000	1	2		2.66393578	0.00065550
	27.7000	1	2		2.66292710	0.00077071
	27.8000	1	2		2.66193277	0.00058123
	27.9000	1	2		2.66093802	0.00067811
	28.0000	1	2		2.65993221	0.00063456
	28.1000	1	2		2.65893562	0.00057762
	28.2000	1	2		2.65793350	0.00060261
	28.3000	1	2		2.65693097	0.00065350
	28.4000	1	2		2.65593131	0.00076663
	28.5000	1	2		2.65493697	0.00053240
	28.6000	1	2		2.65393136	0.00066023
	28.7000	1	2		2.65293109	0.00070126
	28.8000	1	2		2.65193327	0.00053626
	28.9000	1	2		2.65092869	0.00064072
	29.0000	1	2		2.64993620	0.00063431
	29.1000	1	2		2.64893428	0.00067357
	29.2000	1	2		2.64793277	0.00057333
	29.3000	1	2		2.64693598	0.00067920
	29.4000	1	2		2.64593427	0.00070299
	29.5000	1	2		2.64494218	0.00068041
	29.6000	1	2		2.64393207	0.00067936
	29.7000	1	2		2.64293814	0.00063313
	29.8000	1	2		2.64193418	0.00061563
	29.9000	1	2		2.64093452	0.00055290
	30.0000	1	2		2.63992953	0.00054921
	30.1000	1	2		2.63892945	0.00055823
	30.2000	1	2		2.63793163	0.00061743
	30.3000	1	2		2.63693177	0.00053588
	30.4000	1	2		2.63592923	0.00068145
	30.5000	1	2		2.63493736	0.00058968
	30.6000	1	2		2.63393278	0.00046860
	30.7000	1	2		2.63293906	0.00064832
	30.8000	1	2		2.63194226	0.00052828
	30.9000	1	2		2.63093789	0.00056508
	31.0000	1	2		2.62994007	0.00053041
	31.1000	1	2		2.62895024	0.00055975
	31.2000	1	2		2.62794422	0.00060272
	31.3000	1	2		2.62694046	0.00062569
	31.4000	1	2		2.62593998	0.00042961
	31.5000	1	2		2.62494073	0.00062567
	31.6000	1	2		2.62393184	0.00047741
	31.7000	1	2		2.62292685	0.00055645
	31.8000	1	2		2.62193723	0.00052401
	31.9000	1	2		2.62093531	0.00058838
	32.0000	1	2		2.61993790	0.00053083
	32.1000	1	2		2.61893558	0.00053468
	32.2000	1	2		2.61794165	0.00054813
	32.3000	1	2		2.61693707	0.00056954
	32.4000	1	2		2.61593946	0.00055133
	32.5000	1	2		2.61493139	0.00054002
	32.6000	1	2		2.61393685	0.00053272
	32.7000	1	2		2.61294149	0.00053886
	32.8000	1	2		2.61194142	0.00048521
	32.9000	1	2		2.61093172	0.00064932
	33.0000	1	2		2.60993390	0.00049334
	33.1000	1	2		2.60893628	0.00049234
	33.2000	1	2		2.60793457	0.00061147
	33.3000	1	2		2.60693450	0.00046417
	33.4000	1	2		2.60593258	0.00064426
	33.5000	1	2		2.60494316	0.00064846
	33.6000	1	2		2.60394350	0.00059079
	33.7000	1	2		2.60294036	0.00064472
	33.8000	1	2		2.60194028	0.00053080
	33.9000	1	2		2.60094267	0.00055107
	34.0000	1	2		2.59994792	0.00052226
	34.1000	1	2		2.59894314	0.00052277
	34.2000	1	2		2.59793897	0.00059734
	34.3000	1	2		2.59694443	0.00054390
	34.4000	1	2		2.59594353	0.00060770
	34.5000	1	2		2.59494039	0.00059816
	34.6000	1	2		2.59394277	0.00051264
	34.7000	1	2		2.59293860	0.00053725
	34.8000	1	2		2.59194078	0.00052020
	34.9000	1	2		2.59094296	0.00055455
	35.0000	1	2		2.58993879	0.00059424
	35.1000	1	2		2.58893995	0.00062623
	35.2000	1	2		2.58793558	0.00057803
	35.3000	1	2		2.58693530	0.00056173
	35.4000	1	2		2.58593113	0.00062003
	35.5000	1	2		2.58494232	0.00052904
	35.6000	1	2		2.58394020	0.00039973
	35.7000	1	2		2.58294689	0.00050449
	35.8000	1	2		2.58193719	0.00046436
	35.9000	1	2		2.58095166	0.00053185
	36.0000	1	2		2.57994134	0.00047686
	36.1000	1	2		2.57894250	0.00054580
	36.2000	1	2		2.57793976	0.00045648
	36.3000	1	2		2.57694543	0.00048724
	36.4000	1	2		2.57593532	0.00049250
	36.5000	1	2		2.57494323	0.00050273
	36.6000	1	2		2.57395115	0.00051446
	36.7000	1	2		2.57293428	0.00047403
	36.8000	1	2		2.57193871	0.00051290
	36.9000	1	2		2.57094356	0.00047669
	37.0000	1	2		2.56994062	0.00045592
	37.1000	1	2		2.56894259	0.00038635
	37.2000	1	2		2.56794416	0.00032334
	37.3000	1	2		2.56693917	0.00040206
	37.4000	1	2		2.56593889	0.00040068
	37.5000	1	2		2.56495173	0.00036128
	37.6000	1	2		2.56394551	0.00059072
	37.7000	1	2		2.56294810	0.00046627
	37.8000	1	2		2.56194721	0.00058575
	37.9000	1	2		2.56094754	0.00050741
	38.0000	1	2		2.55993948	0.00040976
	38.1000	1	2		2.55893736	0.00037670
	38.2000	1	2		2.55794118	0.00040438
	38.3000	1	2		2.55694028	0.00040835
	38.4000	1	2		2.55594083	0.00055219
	38.5000	1	2		2.55493748	0.00051733
	38.6000	1	2		2.55394027	0.00052280
	38.7000	1	2		2.55293733	0.00059199
	38.8000	1	2		2.55193562	0.00050309
	38.9000	1	2		2.55093841	0.00046286
	39.0000	1	2		2.54993834	0.00045335
	39.1000	1	2		2.54894196	0.00038978
	39.2000	1	2		2.54794598	0.00039494
	39.3000	1	2		2.54694345	0.00043350
	39.4000	1	2		2.54594112	0.00043668
	39.5000	1	2		2.54494310	0.00048024
	39.6000	1	2		2.54394241	0.00043244
	39.7000	1	2		2.54293988	0.00048457
	39.8000	1	2		2.54193489	0.00058525
	39.9000	1	2		2.54094178	0.00058188
	40.0000	1	2		2.53994007	0.00036762
	40.1000	1	2		2.53894061	0.00028570
	40.2000	1	2		2.53794505	0.00043405
	40.3000	1	2		2.53694272	0.00042421
	40.4000	1	2		2.53593732	0.00042078
	40.5000	1	2		2.53493827	0.00033014
	40.6000	1	2		2.53394209	0.00047712
	40.7000	1	2		2.53293936	0.00042608
	40.8000	1	2		2.53194625	0.00036183
	40.9000	1	2		2.53093737	0.00034952
	41.0000	1	2		2.52994221	0.00044644
	41.1000	1	2		2.52894603	0.00051567
	41.2000	1	2		2.52794186	0.00037532
	41.3000	1	2		2.52694117	0.00042914
	41.4000	1	2		2.52593209	0.00024142
	41.5000	1	2		2.52493857	0.00035251
	41.6000	1	2		2.52393583	0.00034289
	41.7000	1	2		2.52293842	0.00042234
	41.8000	1	2		2.52194020	0.00035871
	41.9000	1	2		2.52093541	0.00031266
	42.0000	1	2		2.51993411	0.00045109
	42.1000	1	2		2.51894961	0.00031736
	42.2000	1	2		2.51794974	0.00034009
	42.3000	1	2		2.51694987	0.00036249
	42.4000	1	2		2.51594939	0.00033290
	42.5000	1	2		2.51496345	0.00037385
	42.6000	1	2		2.51395744	0.00036340
	42.7000	1	2		2.51295675	0.00034057
	42.8000	1	2		2.51195094	0.00030885
	42.9000	1	2		2.51095722	0.00033415
	43.0000	1	2		2.50995100	0.00029357
	43.1000	1	2		2.50895544	0.00033948
	43.2000	1	2		2.50795413	0.00030486
	43.3000	1	2		2.50694853	0.00024915
	43.4000	1	2		2.50594456	0.00037776
	43.5000	1	2		2.50495064	0.00026864
	43.6000	1	2		2.50395241	0.00036743
	43.7000	1	2		2.50295213	0.00034010
	43.8000	1	2		2.50195472	0.00026589
	43.9000	1	2		2.50095998	0.00020956
	44.0000	1	2		2.49995498	0.00026351
	44.1000	1	2		2.49895921	0.00030233
	44.2000	1	2		2.49795197	0.00015956
	44.3000	1	2		2.49695641	0.00024146
	44.4000	1	2		2.49595756	0.00022085
	44.5000	1	2		2.49495646	0.00020099
	44.6000	1	2		2.49394738	0.00027362
	44.7000	1	2		2.49294730	0.00023153
	44.8000	1	2		2.49195379	0.00025925
	44.9000	1	2		2.49095126	0.00024280
	45.0000	1	2		2.48994504	0.00015028
	45.1000	1	2		2.48895336	0.00028489
	45.2000	1	2		2.48794878	0.00032191
	45.3000	1	2		2.48694830	0.00018368
	45.4000	1	2		2.48594741	0.00036021
	45.5000	1	2		2.48495307	0.00014777
	45.6000	1	2		2.48394931	0.00022708
	45.7000	1	2		2.48294944	0.00024076
	45.8000	1	2		2.48195675	0.00020685
	45.9000	1	2		2.48095524	0.00025158
	46.0000	1	2		2.47994943	0.00014401
	46.1000	1	2		2.47894649	0.00025552
	46.2000	1	2		2.47794539	0.00026258
	46.3000	1	2		2.47694778	0.00024528
	46.4000	1	2		2.47594975	0.00021161
	46.5000	1	2		2.47495071	0.00017367
	46.6000	1	2		2.47395002	0.00007688
	46.7000	1	2		2.47294790	0.00017054
	46.8000	1	2		2.47194311	0.00017690
	46.9000	1	2		2.47094714	0.00011684
	47.0000	1	2		2.46995342	0.00021051
	47.1000	1	2		2.46895519	0.00033857
	47.2000	1	2		2.46795020	0.00027149
	47.3000	1	2		2.46694848	0.00019015
	47.4000	1	2		2.46595353	0.00009237
	47.5000	1	2		2.46494690	0.00028965
	47.6000	1	2		2.46395052	0.00008360
	47.7000	1	2		2.46295024	-0.00003119
	47.8000	1	2		2.46194033	0.00024067
	47.9000	1	2		2.46094764	0.00017105
	48.0000	1	2		2.45994449	0.00013025
	48.1000	1	2		2.45894852	0.00013764
	48.2000	1	2		2.45794824	0.00020179
	48.3000	1	2		2.45695083	0.00016848
	48.4000	1	2		2.45594666	0.00015249
	48.5000	1	2		2.45494679	0.00023251
	48.6000	1	2		2.45395143	0.00018158
	48.7000	1	2		2.45296181	0.00009452
	48.8000	1	2		2.45195702	0.00005925
	48.9000	1	2		2.45095203	0.00017445
	49.0000	1	2		2.44995606	0.00012090
	49.1000	1	2		2.44896705	0.00004683
	49.2000	1	2		2.44795735	0.00003733
	49.3000	1	2		2.44696199	0.00010618
	49.4000	1	2		2.44595781	-0.00001922
	49.5000	1	2		2.44496491	0.00018162
	49.6000	1	2		2.44395398	0.00017858
	49.7000	1	2		2.44294346	0.00015281
	49.8000	1	2		2.44194707	0.00011567
	49.9000	1	2		2.44095274	-0.00007240
	50.0000	1	2		2.43994918	0.00020646
	50.1000	1	2		2.43894542	0.00001126
	50.2000	1	2		2.43794391	0.00003309
	50.3000	1	2		2.43694855	0.00004009
	50.4000	1	2		2.43595217	0.00004593
	50.5000	1	2		2.43494308	0.00022766
	50.6000	1	2		2.43394895	0.00009259
	50.7000	1	2		2.43295543	0.00013936
	50.8000	1	2		2.43195085	-0.00000952
	50.9000	1	2		2.43095406	0.00005157
	51.0000	1	2		2.42995767	0.00016393
	51.1000	1	2		2.42895596	0.00024043
	51.2000	1	2		2.42795630	-0.00000171
	51.3000	1	2		2.42695459	0.00008851
	51.4000	1	2		2.42594509	0.00012416
	51.5000	1	2		2.42495239	-0.00001694
	51.6000	1	2		2.42394761	-0.00018854
	51.7000	1	2		2.42295122	0.00003549
	51.8000	1	2		2.42194316	0.00004226
	51.9000	1	2		2.42094821	-0.00000807
	52.0000	1	2		2.41993912	-0.00001466
	52.1000	1	2		2.41895544	0.00026485
	52.2000	1	2		2.41795373	0.00007251
	52.3000	1	2		2.41695386	0.00002299
	52.4000	1	2		2.41595993	0.00000211
	52.5000	1	2		2.41495884	0.00001974
	52.6000	1	2		2.41395651	-0.00010590
	52.7000	1	2		2.41295603	-0.00005617
	52.8000	1	2		2.41195595	0.00006718
	52.9000	1	2		2.41095035	0.00002223
	53.0000	1	2		2.40994843	-0.00009064
	53.1000	1	2		2.40895307	-0.00003991
	53.2000	1	2		2.40794562	0.00012328
	53.3000	1	2		2.40694617	-0.00007503
	53.4000	1	2		2.40594548	-0.00022095
	53.5000	1	2		2.40494807	-0.00000395
	53.6000	1	2		2.40394267	0.00002688
	53.7000	1	2		2.40295038	-0.00010190
	53.8000	1	2		2.40194765	-0.00017893
	53.9000	1	2		2.40095351	0.00002321
	54.0000	1	2		2.39995119	-0.00021050
	54.1000	1	2		2.39895050	-0.00004565
	54.2000	1	2		2.39794674	-0.00016421
	54.3000	1	2		2.39695835	0.00001731
	54.4000	1	2		2.39595581	-0.00009021
	54.5000	1	2		2.39495021	-0.00001164
	54.6000	1	2		2.39395239	0.00012254
	54.7000	1	2		2.39295416	-0.00003566
	54.8000	1	2		2.39195429	-0.00008385
	54.9000	1	2		2.39095443	-0.00014902
	55.0000	1	2		2.38994165	-0.00007817
	55.1000	1	2		2.38895203	-0.00005635
	55.2000	1	2		2.38795093	-0.00009707
	55.3000	1	2		2.38695864	-0.00001248
	55.4000	1	2		2.38595037	-0.00008284
	55.5000	1	2		2.38495747	0.00002122
	55.6000	1	2		2.38395228	-0.00010645
	55.7000	1	2		2.38295733	0.00002596
	55.8000	1	2		2.38195869	-0.00012456
	55.9000	1	2		2.38095616	-0.00013635
	56.0000	1	2		2.37995834	-0.00003567
	56.1000	1	2		2.37895581	-0.00011195
	56.2000	1	2		2.37796946	-0.00016311
	56.3000	1	2		2.37696775	-0.00020623
	56.4000	1	2		2.37596153	-0.00003804
	56.5000	1	2		2.37496351	-0.00018664
	56.6000	1	2		2.37395749	-0.00012199
	56.7000	1	2		2.37296582	-0.00015519
	56.8000	1	2		2.37196062	-0.00026247
	56.9000	1	2		2.37096076	-0.00032177
	57.0000	1	2		2.36996662	-0.00020447
	57.1000	1	2		2.36896512	-0.00009402
	57.2000	1	2		2.36796586	-0.00034281
	57.3000	1	2		2.36696251	-0.00020353
	57.4000	1	2		2.36595896	-0.00009044
	57.5000	1	2		2.36496544	-0.00025995
	57.6000	1	2		2.36396188	-0.00027906
	57.7000	1	2		2.36295894	-0.00021686
	57.8000	1	2		2.36195108	-0.00020255
	57.9000	1	2		2.36095572	-0.00028307
	58.0000	1	2		2.35995012	-0.00016079
	58.1000	1	2		2.35895722	-0.00011202
	58.2000	1	2		2.35795776	-0.00020734
	58.3000	1	2		2.35696568	-0.00025373
	58.4000	1	2		2.35595618	-0.00018005
	58.5000	1	2		2.35496225	-0.00025627
	58.6000	1	2		2.35395583	-0.00024761
	58.7000	1	2		2.35295760	-0.00013023
	58.8000	1	2		2.35196798	-0.00014245
	58.9000	1	2		2.35096381	-0.00020014
	59.0000	1	2		2.34996312	-0.00034152
	59.1000	1	2		2.34896325	-0.00019083
	59.2000	1	2		2.34796297	-0.00023105
	59.3000	1	2		2.34696618	-0.00028537
	59.4000	1	2		2.34596508	-0.00013609
	59.5000	1	2		2.34496071	-0.00016946
	59.6000	1	2		2.34395940	-0.00018478
	59.7000	1	2		2.34296999	-0.00019091
	59.8000	1	2		2.34196663	-0.00011089
	59.9000	1	2		2.34097476	-0.00026259
	60.0000	1	2		2.33997284	-0.00029765
	60.1000	1	2		2.33897195	-0.00027569
	60.2000	1	2		2.33796716	-0.00036523
	60.3000	1	2		2.33697590	-0.00037569
	60.4000	1	2		2.33596353	-0.00027959
	60.5000	1	2		2.33497616	-0.00017678
	60.6000	1	2		2.33396892	-0.00013663
	60.7000	1	2		2.33297110	-0.00015782
	60.8000	1	2		2.33196919	-0.00032414
	60.9000	1	2		2.33096788	-0.00017048
	61.0000	1	2		2.32996474	-0.00038324
	61.1000	1	2		2.32896528	-0.00065324
	61.2000	1	2		2.32796725	-0.00036153
	61.3000	1	2		2.32696718	-0.00012110
	61.4000	1	2		2.32596363	-0.00030648
	61.5000	1	2		2.32497585	-0.00042928
	61.6000	1	2		2.32396287	-0.00052471
	61.7000	1	2		2.32296505	-0.00023358
	61.8000	1	2		2.32196108	-0.00032200
	61.9000	1	2		2.32096572	-0.00043458
	62.0000	1	2		2.31996667	-0.00038358
	62.1000	1	2		2.31895840	-0.00047768
	62.2000	1	2		2.31796058	-0.00037592
	62.3000	1	2		2.31696871	-0.00056185
	62.4000	1	2		2.31595982	-0.00042913
	62.5000	1	2		2.31496364	-0.00041156
	62.6000	1	2		2.31396828	-0.00047399
	62.7000	1	2		2.31296842	-0.00048568
	62.8000	1	2		2.31196711	-0.00030152
	62.9000	1	2		2.31096315	-0.00060734
	63.0000	1	2		2.30996267	-0.00051743
	63.1000	1	2		2.30896382	-0.00047298
	63.2000	1	2		2.30796129	-0.00046649
	63.3000	1	2		2.30696409	-0.00042398
	63.4000	1	2		2.30596647	-0.00059736
	63.5000	1	2		2.30496783	-0.00045427
	63.6000	1	2		2.30397145	-0.00057975
	63.7000	1	2		2.30297547	-0.00054751
	63.8000	1	2		2.30196106	-0.00049658
	63.9000	1	2		2.30096549	-0.00044604
	64.0000	1	2		2.29996624	-0.00041901
	64.1000	1	2		2.29897354	-0.00071810
	64.2000	1	2		2.29796446	-0.00057054
	64.3000	1	2		2.29697545	-0.00052230
	64.4000	1	2		2.29596595	-0.00071693
	64.5000	1	2		2.29496916	-0.00056878
	64.6000	1	2		2.29395986	-0.00050529
	64.7000	1	2		2.29296798	-0.00072860
	64.8000	1	2		2.29196873	-0.00069689
	64.9000	1	2		2.29097604	-0.00057879
	65.0000	1	2		2.28996777	-0.00060077
	65.1000	1	2		2.28897425	-0.00068822
	65.2000	1	2		2.28797459	-0.00070150
	65.3000	1	2		2.28697492	-0.00059780
	65.4000	1	2		2.28596891	-0.00066550
	65.5000	1	2		2.28497375	-0.00077593
	65.6000	1	2		2.28397327	-0.00060689
	65.7000	1	2		2.28297566	-0.00064516
	65.8000	1	2		2.28197108	-0.00083716
	65.9000	1	2		2.28097223	-0.00074996
	66.0000	1	2		2.27997216	-0.00073302
	66.1000	1	2		2.27897516	-0.00077523
	66.2000	1	2		2.27796546	-0.00074368
	66.3000	1	2		2.27697481	-0.00064122
	66.4000	1	2		2.27596244	-0.00084647
	66.5000	1	2		2.27497446	-0.00072902
	66.6000	1	2		2.27397562	-0.00083270
	66.7000	1	2		2.27296673	-0.00080670
	66.8000	1	2		2.27196769	-0.00086244
	66.9000	1	2		2.27096905	-0.00081289
	67.0000	1	2		2.26996672	-0.00080358
	67.1000	1	2		2.26897382	-0.00100380
	67.2000	1	2		2.26796739	-0.00073757
	67.3000	1	2		2.26696876	-0.00084294
	67.4000	1	2		2.26596295	-0.00089584
	67.5000	1	2		2.26497537	-0.00102191
	67.6000	1	2		2.26396587	-0.00096648
	67.7000	1	2		2.26297543	-0.00085812
	67.8000	1	2		2.26195999	-0.00103706
	67.9000	1	2		2.26096668	-0.00096835
	68.0000	1	2		2.25995862	-0.00087140
	68.1000	1	2		2.25897248	-0.00088627
	68.2000	1	2		2.25797035	-0.00096268
	68.3000	1	2		2.25696004	-0.00098284
	68.4000	1	2		2.25596201	-0.00102907
	68.5000	1	2		2.25496706	-0.00112942
	68.6000	1	2		2.25396658	-0.00118047
	68.7000	1	2		2.25297614	-0.00095213
	68.8000	1	2		2.25196951	-0.00112772
	68.9000	1	2		2.25097722	-0.00121961
	69.0000	1	2		2.24997489	-0.00107499
	69.1000	1	2		2.24897093	-0.00120230
	69.2000	1	2		2.24797598	-0.00125675
	69.3000	1	2		2.24697160	-0.00134893
	69.4000	1	2		2.24597624	-0.00123117
	69.5000	1	2		2.24497760	-0.00132181
	69.6000	1	2		2.24397159	-0.00131657
	69.7000	1	2		2.24296906	-0.00131758
	69.8000	1	2		2.24197595	-0.00129255
	69.9000	1	2		2.24097301	-0.00141211
	70.0000	1	2		2.23996945	-0.00134146
	70.1000	1	2		2.23897430	-0.00134454
	70.2000	1	2		2.23797033	-0.00135335
	70.3000	1	2		2.23697026	-0.00149563
	70.4000	1	2		2.23597347	-0.00133258
	70.5000	1	2		2.23497831	-0.00139388
	70.6000	1	2		2.23396963	-0.00148699
	70.7000	1	2		2.23297653	-0.00148489
	70.8000	1	2		2.23197809	-0.00144498
	70.9000	1	2		2.23097638	-0.00144164
	71.0000	1	2		2.22997836	-0.00155386
	71.1000	1	2		2.22897521	-0.00154072
	71.2000	1	2		2.22796428	-0.00159689
	71.3000	1	2		2.22696789	-0.00162886
	71.4000	1	2		2.22596823	-0.00168428
	71.5000	1	2		2.22497082	-0.00164135
	71.6000	1	2		2.22397013	-0.00187083
	71.7000	1	2		2.22297477	-0.00167597
	71.8000	1	2		2.22197306	-0.00178448
	71.9000	1	2		2.22097073	-0.00194724
	72.0000	1	2		2.21997455	-0.00184608
	72.1000	1	2		2.21898206	-0.00188169
	72.2000	1	2		2.21797605	-0.00186457
	72.3000	1	2		2.21697905	-0.00179732
	72.4000	1	2		2.21597877	-0.00193673
	72.5000	1	2		2.21497419	-0.00195677
	72.6000	1	2		2.21397740	-0.00193481
	72.7000	1	2		2.21297835	-0.00196483
	72.8000	1	2		2.21197766	-0.00202988
	72.9000	1	2		2.21097902	-0.00212962
	73.0000	1	2		2.20997178	-0.00214764
	73.1000	1	2		2.20897580	-0.00211510
	73.2000	1	2		2.20797511	-0.00211111
	73.3000	1	2		2.20697504	-0.00208057
	73.4000	1	2		2.20597476	-0.00226303
	73.5000	1	2		2.20497449	-0.00222349
	73.6000	1	2		2.20397359	-0.00228928
	73.7000	1	2		2.20297557	-0.00223468
	73.8000	1	2		2.20197591	-0.00225231
	73.9000	1	2		2.20097809	-0.00231359
	74.0000	1	2		2.19998232	-0.00249248
	74.1000	1	2		2.19897753	-0.00241552
	74.2000	1	2		2.19797746	-0.00240258
	74.3000	1	2		2.19698640	-0.00243960
	74.4000	1	2		2.19598531	-0.00243971
	74.5000	1	2		2.19498236	-0.00247805
	74.6000	1	2		2.19397512	-0.00247818
	74.7000	1	2		2.19298201	-0.00261130
	74.8000	1	2		2.19197272	-0.00258516
	74.9000	1	2		2.19097654	-0.00253071
	75.0000	1	2		2.18997176	-0.00254999
	75.1000	1	2		2.18897291	-0.00255430
	75.2000	1	2		2.18796895	-0.00269955
	75.3000	1	2		2.18697297	-0.00291559
	75.4000	1	2		2.18596962	-0.00274960
	75.5000	1	2		2.18497651	-0.00282590
	75.6000	1	2		2.18397132	-0.00292544
	75.7000	1	2		2.18298108	-0.00294449
	75.8000	1	2		2.18197732	-0.00305468
	75.9000	1	2		2.18098278	-0.00303840
	76.0000	1	2		2.17998025	-0.00310114
	76.1000	1	2		2.17898673	-0.00317745
	76.2000	1	2		2.17797477	-0.00315421
	76.3000	1	2		2.17698126	-0.00312590
	76.4000	1	2		2.17597033	-0.00321681
	76.5000	1	2		2.17497886	-0.00310936
	76.6000	1	2		2.17397674	-0.00329004
	76.7000	1	2		2.17297769	-0.00338405
	76.8000	1	2		2.17197106	-0.00343367
	76.9000	1	2		2.17097857	-0.00345085
	77.0000	1	2		2.16997132	-0.00341469
	77.1000	1	2		2.16897719	-0.00356838
	77.2000	1	2		2.16797302	-0.00365094
	77.3000	1	2		2.16698770	-0.00366682
	77.4000	1	2		2.16597615	-0.00358291
	77.5000	1	2		2.16498448	-0.00368698
	77.6000	1	2		2.16398564	-0.00384738
	77.7000	1	2		2.16298618	-0.00380086
	77.8000	1	2		2.16197586	-0.00376807
	77.9000	1	2		2.16097600	-0.00399854
	78.0000	1	2		2.15997223	-0.00407665
	78.1000	1	2		2.15898528	-0.00407169
	78.2000	1	2		2.15798049	-0.00408367
	78.3000	1	2		2.15698165	-0.00418238
	78.4000	1	2		2.15597768	-0.00410710
	78.5000	1	2		2.15497863	-0.00428380
	78.6000	1	2		2.15397385	-0.00440170
	78.7000	1	2		2.15298136	-0.00443753
	78.8000	1	2		2.15197780	-0.00454359
	78.9000	1	2		2.15098285	-0.00457282
	79.0000	1	2		2.14998155	-0.00454693
	79.1000	1	2		2.14899172	-0.00463761
	79.2000	1	2		2.14798734	-0.00467734
	79.3000	1	2		2.14698338	-0.00479108
	79.4000	1	2		2.14597900	-0.00488472
	79.5000	1	2		2.14498774	-0.00489186
	79.6000	1	2		2.14397886	-0.00498654
	79.7000	1	2		2.14298329	-0.00504914
	79.8000	1	2		2.14197543	-0.00501503
	79.9000	1	2		2.14098028	-0.00522081
	80.0000	1	2		2.13997160	-0.00524101
	80.1000	1	2		2.13898157	-0.00533270
	80.2000	1	2		2.13797637	-0.00546272
	80.3000	1	2		2.13698572	-0.00553804
	80.4000	1	2		2.13598831	-0.00555419
	80.5000	1	2		2.13499603	-0.00568938
	80.6000	1	2		2.13398571	-0.00567901
	80.7000	1	2		2.13299670	-0.00577647
	80.8000	1	2		2.13198474	-0.00582296
	80.9000	1	2		2.13099492	-0.00592310
	81.0000	1	2		2.12998829	-0.00607322
	81.1000	1	2		2.12899907	-0.00611512
	81.2000	1	2		2.12798835	-0.00621044
	81.3000	1	2		2.12699217	-0.00628476
	81.4000	1	2		2.12598041	-0.00635617
	81.5000	1	2		2.12498895	-0.00642316
	81.6000	1	2		2.12399010	-0.00656038
	81.7000	1	2		2.12298778	-0.00667830
	81.8000	1	2		2.12198176	-0.00682598
	81.9000	1	2		2.12098517	-0.00681775
	82.0000	1	2		2.11998735	-0.00693253
	82.1000	1	2		2.11899281	-0.00708072
	82.2000	1	2		2.11798782	-0.00720798
	82.3000	1	2		2.11699185	-0.00721884
	82.4000	1	2		2.11599628	-0.00736179
	82.5000	1	2		2.11499478	-0.00744392
	82.6000	1	2		2.11398856	-0.00763314
	82.7000	1	2		2.11299524	-0.00767984
	82.8000	1	2		2.11198841	-0.00779601
	82.9000	1	2		2.11098998	-0.00801200
	83.0000	1	2		2.10999052	-0.00801471
	83.1000	1	2		2.10898676	-0.00809656
	83.2000	1	2		2.10798730	-0.00830524
	83.3000	1	2		2.10699522	-0.00834952
	83.4000	1	2		2.10599002	-0.00835927
	83.5000	1	2		2.10499589	-0.00857110
	83.6000	1	2		2.10399623	-0.00883902
	83.7000	1	2		2.10299677	-0.00894437
	83.8000	1	2		2.10199178	-0.00889590
	83.9000	1	2		2.10100052	-0.00905435
	84.0000	1	2		2.09999348	-0.00923222
	84.1000	1	2		2.09899607	-0.00943555
	84.2000	1	2		2.09799436	-0.00940215
	84.3000	1	2		2.09699920	-0.00960330
	84.4000	1	2		2.09599585	-0.00967575
	84.5000	1	2		2.09499660	-0.00993443
	84.6000	1	2		2.09399734	-0.00995165
	84.7000	1	2		2.09299379	-0.01015672
	84.8000	1	2		2.09199597	-0.01025658
	84.9000	1	2		2.09100450	-0.01043899
	85.0000	1	2		2.08998988	-0.01041956
	85.1000	1	2		2.08898837	-0.01070047
	85.2000	1	2		2.08798789	-0.01077763
	85.3000	1	2		2.08699007	-0.01089296
	85.4000	1	2		2.08599082	-0.01095407
	85.5000	1	2		2.08498747	-0.01111007
	85.6000	1	2		2.08399969	-0.01117365
	85.7000	1	2		2.08299388	-0.01141300
	85.8000	1	2		2.08199196	-0.01165191
	85.9000	1	2		2.08099189	-0.01156304
	86.0000	1	2		2.07999919	-0.01181094
	86.1000	1	2		2.07899769	-0.01190585
	86.2000	1	2		2.07799536	-0.01215008
	86.3000	1	2		2.07699734	-0.01209666
	86.4000	1	2		2.07595526	-0.01232452
	86.5000	1	2		2.07498059	-0.01261231
	86.6000	1	2		2.07398728	-0.01257900
	86.7000	1	2		2.07299397	-0.01274053
	86.8000	1	2		2.07198673	-0.01288036
	86.9000	1	2		2.07097948	-0.01316972
	87.0000	1	2		2.06998412	-0.01311747
	87.1000	1	2		2.06898897	-0.01347123
	87.2000	1	2		2.06798398	-0.01355786
	87.3000	1	2		2.06698985	-0.01361278
	87.4000	1	2		2.06598957	-0.01370370
	87.5000	1	2		2.06499892	-0.01409706
	87.6000	1	2		2.06399045	-0.01417338
	87.7000	1	2		2.06298976	-0.01413778
	87.8000	1	2		2.06198866	-0.01437033
	87.9000	1	2		2.06099269	-0.01459041
	88.0000	1	2		2.05998688	-0.01459779
	88.1000	1	2		2.05899049	-0.01486093
	88.2000	1	2		2.05798940	-0.01500761
	88.3000	1	2		2.05698645	-0.01518479
	88.4000	1	2		2.05598146	-0.01533625
	88.5000	1	2		2.05498774	-0.01538793
	88.6000	1	2		2.05398501	-0.01569023
	88.7000	1	2		2.05299333	-0.01560158
	88.8000	1	2		2.05198322	-0.01583112
	88.9000	1	2		2.05099155	-0.01595779
	89.0000	1	2		2.04998922	-0.01626024
	89.1000	1	2		2.04900083	-0.01633397
	89.2000	1	2		2.04799563	-0.01650168
	89.3000	1	2		2.04699761	-0.01677199
	89.4000	1	2		2.04599139	-0.01680865
	89.5000	1	2		2.04499173	-0.01696334
	89.6000	1	2		2.04399206	-0.01709285
	89.7000	1	2		2.04299589	-0.01743739
	89.8000	1	2		2.04199151	-0.01745497
	89.9000	1	2		2.04099881	-0.01750424
	90.0000	1	2		2.03999095	-0.01776409
	90.1000	1	2		2.03899662	-0.01801029
	90.2000	1	2		2.03797913	-0.01808236
	90.3000	1	2		2.03699258	-0.01821048
	90.4000	1	2		2.03599558	-0.01851428
	90.5000	1	2		2.03499879	-0.01860620
	90.6000	1	2		2.03399646	-0.01878476
	90.7000	1	2		2.03300991	-0.01895425
	90.8000	1	2		2.03200041	-0.01911594
	90.9000	1	2		2.03100341	-0.01928338
	91.0000	1	2		2.02999187	-0.01939691
	91.1000	1	2		2.02900040	-0.01957236
	91.2000	1	2		2.02799356	-0.01970850
	91.3000	1	2		2.02699820	-0.01977007
	91.4000	1	2		2.02599219	-0.01998433
	91.5000	1	2		2.02500298	-0.02019310
	91.6000	1	2		2.02399676	-0.02036451
	91.7000	1	2		2.02298869	-0.02051609
	91.8000	1	2		2.02199005	-0.02074060
	91.9000	1	2		2.02100391	-0.02096485
	92.0000	1	2		2.01999646	-0.02116115
	92.1000	1	2		2.01900336	-0.02125053
	92.2000	1	2		2.01799714	-0.02144127
	92.3000	1	2		2.01700567	-0.02169618
	92.4000	1	2		2.01599904	-0.02171113
	92.5000	1	2		2.01501270	-0.02212462
	92.6000	1	2		2.01400258	-0.02220774
	92.7000	1	2		2.01300886	-0.02233994
	92.8000	1	2		2.01199424	-0.02260482
	92.9000	1	2		2.01100257	-0.02272568
	93.0000	1	2		2.00999697	-0.02291288
	93.1000	1	2		2.00899894	-0.02308563
	93.2000	1	2		2.00799621	-0.02335110
	93.3000	1	2		2.00700556	-0.02343736
	93.4000	1	2		2.00600344	-0.02365727
	93.5000	1	2		2.00500439	-0.02396559
	93.6000	1	2		2.00400083	-0.02405772
	93.7000	1	2		2.00300609	-0.02429943
	93.8000	1	2		2.00200069	-0.02444713
	93.9000	1	2		2.00100615	-0.02461852
	94.0000	1	2		2.00000156	-0.02479003
	94.1000	1	2		1.99901481	-0.02511022
	94.2000	1	2		1.99801043	-0.02515009
	94.3000	1	2		1.99701159	-0.02534145
	94.4000	1	2		1.99600230	-0.02560089
	94.5000	1	2		1.99499977	-0.02586014
	94.6000	1	2		1.99399478	-0.02597659
	94.7000	1	2		1.99299675	-0.02630502
	94.8000	1	2		1.99199176	-0.02631781
	94.9000	1	2		1.99099845	-0.02646853
	95.0000	1	2		1.99000125	-0.02682720
	95.1000	1	2		1.98900507	-0.02688335
	95.2000	1	2		1.98799741	-0.02705768
	95.3000	1	2		1.98699632	-0.02736875
	95.4000	1	2		1.98599870	-0.02747496
	95.5000	1	2		1.98500682	-0.02764384
	95.6000	1	2		1.98400716	-0.02790431
	95.7000	1	2		1.98300504	-0.02809401
	95.8000	1	2		1.98200435	-0.02825197
	95.9000	1	2		1.98100674	-0.02838604
	96.0000	1	2		1.98001015	-0.02864229
	96.1000	1	2		1.97900311	-0.02888544
	96.2000	1	2		1.97800468	-0.02907502
	96.3000	1	2		1.97701095	-0.02922342
	96.4000	1	2		1.97600535	-0.02949022
	96.5000	1	2		1.97501019	-0.02966953
	96.6000	1	2		1.97401094	-0.02990222
	96.7000	1	2		1.97299857	-0.03009195
	96.8000	1	2		1.97200321	-0.03028899
	96.9000	1	2		1.97099904	-0.03038834
	97.0000	1	2		1.97001208	-0.03060794
	97.1000	1	2		1.96899726	-0.03078431
	97.2000	1	2		1.96799780	-0.03091994
	97.3000	1	2		1.96699896	-0.03120967
	97.4000	1	2		1.96600216	-0.03137243
	97.5000	1	2		1.96500045	-0.03164894
	97.6000	1	2		1.96400284	-0.03176033
	97.7000	1	2		1.96300461	-0.03203792
	97.8000	1	2		1.96200617	-0.03225658
	97.9000	1	2		1.96100426	-0.03246855
	98.0000	1	2		1.96000111	-0.03256094
	98.1000	1	2		1.95899919	-0.03280287
	98.2000	1	2		1.95800035	-0.03305612
	98.3000	1	2		1.95700171	-0.03321322
	98.4000	1	2		1.95600123	-0.03346318
	98.5000	1	2		1.95499542	-0.03378262
	98.6000	1	2		1.95399740	-0.03386389
	98.7000	1	2		1.95300286	-0.03413171
	98.8000	1	2		1.95199459	-0.03436304
	98.9000	1	2		1.95099841	-0.03461899
	99.0000	1	2		1.94999874	-0.03466670
	99.1000	1	2		1.94900215	-0.03514028
	99.2000	1	2		1.94800434	-0.03530745
	99.3000	1	2		1.94699627	-0.03546755
	99.4000	1	2		1.94600624	-0.03575354
	99.5000	1	2		1.94500350	-0.03587189
	99.6000	1	2		1.94400261	-0.03609206
	99.7000	1	2		1.94300274	-0.03618922
	99.8000	1	2		1.94199488	-0.03648287
	99.9000	1	2		1.94100137	-0.03670485
	100.0000	1	2		1.94000109	-0.03692529
	100.1000	1	2		1.93899958	-0.03724450
	100.2000	1	2		1.93799664	-0.03744726
	100.3000	1	2		1.93700149	-0.03768279
	100.4000	1	2		1.93600428	-0.03792262
	100.5000	1	2		1.93500359	-0.03793373
	100.6000	1	2		1.93400373	-0.03827744
	100.7000	1	2		1.93300980	-0.03844354
	100.8000	1	2		1.93200399	-0.03868581
	100.9000	1	2		1.93101006	-0.03900509
	101.0000	1	2		1.93000200	-0.03916826
	101.1000	1	2		1.92900848	-0.03945088
	101.2000	1	2		1.92800227	-0.03970419
	101.3000	1	2		1.92700363	-0.03992160
	101.4000	1	2		1.92599495	-0.04005659
	101.5000	1	2		1.92500041	-0.04024837
	101.6000	1	2		1.92399911	-0.04051063
	101.7000	1	2		1.92299903	-0.04069681
	101.8000	1	2		1.92200060	-0.04098488
	101.9000	1	2		1.92100380	-0.04120204
	102.0000	1	2		1.92000558	-0.04132777
	102.1000	1	2		1.91900694	-0.04164703
	102.2000	1	2		1.91800912	-0.04181624
	102.3000	1	2		1.91701130	-0.04203296
	102.4000	1	2		1.91601020	-0.04231024
	102.5000	1	2		1.91501894	-0.04251697
	102.6000	1	2		1.91401374	-0.04268793
	102.7000	1	2		1.91301265	-0.04279758
	102.8000	1	2		1.91201401	-0.04299086
	102.9000	1	2		1.91100615	-0.04331453
	103.0000	1	2		1.91000259	-0.04360872
	103.1000	1	2		1.90900867	-0.04383038
	103.2000	1	2		1.90800327	-0.04401498
	103.3000	1	2		1.90701241	-0.04443504
	103.4000	1	2		1.90600497	-0.04455149
	103.5000	1	2		1.90501084	-0.04482345
	103.6000	1	2		1.90400769	-0.04500915
	103.7000	1	2		1.90300823	-0.04535451
	103.8000	1	2		1.90200713	-0.04534556
	103.9000	1	2		1.90101628	-0.04553266
	104.0000	1	2		1.90000945	-0.04598075
	104.1000	1	2		1.89900712	-0.04613032
	104.2000	1	2		1.89801033	-0.04634526
	104.3000	1	2		1.89701517	-0.04667975
	104.4000	1	2		1.89600383	-0.04699010
	104.5000	1	2		1.89500970	-0.04716593
	104.6000	1	2		1.89400553	-0.04743256
	104.7000	1	2		1.89301058	-0.04770814
	104.8000	1	2		1.89200477	-0.04786219
	104.9000	1	2		1.89100346	-0.04806250
	105.0000	1	2		1.89000728	-0.04825005
	105.1000	1	2		1.88901315	-0.04843862
	105.2000	1	2		1.88800489	-0.04874108
	105.3000	1	2		1.88700440	-0.04889724
	105.4000	1	2		1.88600310	-0.04921441
	105.5000	1	2		1.88501163	-0.04941664
	105.6000	1	2		1.88400275	-0.04975592
	105.7000	1	2		1.88300759	-0.04998290
	105.8000	1	2		1.88201367	-0.05023117
	105.9000	1	2		1.88101421	-0.05054447
	106.0000	1	2		1.88000922	-0.05071864
	106.1000	1	2		1.87900792	-0.05102035
	106.2000	1	2		1.87800703	-0.05108458
	106.3000	1	2		1.87700839	-0.05142508
	106.4000	1	2		1.87599971	-0.05161891
	106.5000	1	2		1.87500496	-0.05190889
	106.6000	1	2		1.87400796	-0.05214899
	106.7000	1	2		1.87301998	-0.05248125
	106.8000	1	2		1.87201355	-0.05288658
	106.9000	1	2		1.87102045	-0.05300409
	107.0000	1	2		1.87001423	-0.05327359
	107.1000	1	2		1.86902071	-0.05365169
	107.2000	1	2		1.86801716	-0.05387019
	107.3000	1	2		1.86701032	-0.05401892
	107.4000	1	2		1.86600943	-0.05433773
	107.5000	1	2		1.86501161	-0.05457940
	107.6000	1	2		1.86400867	-0.05474944
	107.7000	1	2		1.86300942	-0.05508956
	107.8000	1	2		1.86201098	-0.05526311
	107.9000	1	2		1.86100886	-0.05556163
	108.0000	1	2		1.86001084	-0.05581344
	108.1000	1	2		1.85901158	-0.05614718
	108.2000	1	2		1.85801745	-0.05654355
	108.3000	1	2		1.85701123	-0.05669048
	108.4000	1	2		1.85601260	-0.05687524
	108.5000	1	2		1.85500883	-0.05738296
	108.6000	1	2		1.85401552	-0.05754498
	108.7000	1	2		1.85301094	-0.05784678
	108.8000	1	2		1.85202009	-0.05826053
	108.9000	1	2		1.85101715	-0.05840806
	109.0000	1	2		1.85001339	-0.05861711
	109.1000	1	2		1.84902008	-0.05900558
	109.2000	1	2		1.84801427	-0.05928065
	109.3000	1	2		1.84701358	-0.05957413
	109.4000	1	2		1.84601474	-0.05989501
	109.5000	1	2		1.84501856	-0.06023420
	109.6000	1	2		1.84401582	-0.06045781
	109.7000	1	2		1.84301144	-0.06067541
	109.8000	1	2		1.84201608	-0.06093093
	109.9000	1	2		1.84102093	-0.06130745
	110.0000	1	2		1.84001532	-0.06145407
	110.1000	1	2		1.83901812	-0.06178875
	110.2000	1	2		1.83801395	-0.06188645
	110.3000	1	2		1.83701982	-0.06214979
	110.4000	1	2		1.83601995	-0.06253400
	110.5000	1	2		1.83501742	-0.06282852
	110.6000	1	2		1.83402288	-0.06315238
	110.7000	1	2		1.83302157	-0.06334858
	110.8000	1	2		1.83201085	-0.06363084
	110.9000	1	2		1.83102081	-0.06407551
	111.0000	1	2		1.83001562	-0.06427623
	111.1000	1	2		1.82902026	-0.06448886
	111.2000	1	2		1.82801486	-0.06491534
	111.3000	1	2		1.82701069	-0.06525173
	111.4000	1	2		1.82601287	-0.06550425
	111.5000	1	2		1.82501300	-0.06568500
	111.6000	1	2		1.82401088	-0.06618655
	111.7000	1	2		1.82301286	-0.06632588
	111.8000	1	2		1.82200746	-0.06675780
	111.9000	1	2		1.82101189	-0.06702925
	112.0000	1	2		1.82001243	-0.06735336
	112.1000	1	2		1.81901072	-0.06750196
	112.2000	1	2		1.81800389	-0.06780826
	112.3000	1	2		1.81701549	-0.06817120
	112.4000	1	2		1.81601665	-0.06847757
	112.5000	1	2		1.81501617	-0.06868444
	112.6000	1	2		1.81401568	-0.06899397
	112.7000	1	2		1.81301602	-0.06933826
	112.8000	1	2		1.81201697	-0.06993886
	112.9000	1	2		1.81101383	-0.07020087
	113.0000	1	2		1.81001068	-0.07028763
	113.1000	1	2		1.80901286	-0.07083323
	113.2000	1	2		1.80800582	-0.07117382
	113.3000	1	2		1.80701005	-0.07141998
	113.4000	1	2		1.80600527	-0.07181581
	113.5000	1	2		1.80501278	-0.07214375
	113.6000	1	2		1.80400963	-0.07238360
	113.7000	1	2		1.80301304	-0.07270352
	113.8000	1	2		1.80201502	-0.07308618
	113.9000	1	2		1.80102006	-0.07336062
	114.0000	1	2		1.80001528	-0.07361363
	114.1000	1	2		1.79902197	-0.07399218
	114.2000	1	2		1.79801780	-0.07436372
	114.3000	1	2		1.79702674	-0.07468277
	114.4000	1	2		1.79601909	-0.07502913
	114.5000	1	2		1.79501799	-0.07543653
	114.6000	1	2		1.79401874	-0.07568740
	114.7000	1	2		1.79303198	-0.07605379
	114.8000	1	2		1.79201490	-0.07650134
	114.9000	1	2		1.79101975	-0.07666101
	115.0000	1	2		1.79002439	-0.07709385
	115.1000	1	2		1.78902001	-0.07753843
	115.2000	1	2		1.78802342	-0.07774944
	115.3000	1	2		1.78702007	-0.07827591
	115.4000	1	2		1.78601774	-0.07844592
	115.5000	1	2		1.78502238	-0.07884501
	115.6000	1	2		1.78402415	-0.07918326
	115.7000	1	2		1.78301875	-0.07947260
	115.8000	1	2		1.78202278	-0.07989654
	115.9000	1	2		1.78102250	-0.08009931
	116.0000	1	2		1.78002632	-0.08059666
	116.1000	1	2		1.77903076	-0.08090370
	116.2000	1	2		1.77802351	-0.08115047
	116.3000	1	2		1.77702016	-0.08163402
	116.4000	1	2		1.77602357	-0.08193941
	116.5000	1	2		1.77502206	-0.08231880
	116.6000	1	2		1.77402343	-0.08264476
	116.7000	1	2		1.77301680	-0.08313623
	116.8000	1	2		1.77201877	-0.08357804
	116.9000	1	2		1.77102136	-0.08375610
	117.0000	1	2		1.77002436	-0.08422920
	117.1000	1	2		1.76903310	-0.08451771
	117.2000	1	2		1.76802914	-0.08493689
	117.3000	1	2		1.76702906	-0.08528637
	117.4000	1	2		1.76602612	-0.08559101
	117.5000	1	2		1.76503547	-0.08609781
	117.6000	1	2		1.76402290	-0.08642176
	117.7000	1	2		1.76302426	-0.08680360
	117.8000	1	2		1.76202522	-0.08711190
	117.9000	1	2		1.76103416	-0.08760104
	118.0000	1	2		1.76001688	-0.08776999
	118.1000	1	2		1.75902623	-0.08824145
	118.2000	1	2		1.75802206	-0.08847031
	118.3000	1	2		1.75702588	-0.08891304
	118.4000	1	2		1.75602662	-0.08944727
	118.5000	1	2		1.75503270	-0.08968865
	118.6000	1	2		1.75402627	-0.09026273
	118.7000	1	2		1.75302968	-0.09065283
	118.8000	1	2		1.75201957	-0.09100450
	118.9000	1	2		1.75102626	-0.09136721
	119.0000	1	2		1.75002680	-0.09186880
	119.1000	1	2		1.74903288	-0.09218500
	119.2000	1	2		1.74803178	-0.09252539
	119.3000	1	2		1.74703580	-0.09300729
	119.4000	1	2		1.74602487	-0.09344415
	119.5000	1	2		1.74503648	-0.09371811
	119.6000	1	2		1.74402636	-0.09404683
	119.7000	1	2		1.74302506	-0.09441320
	119.8000	1	2		1.74202192	-0.09481429
	119.9000	1	2		1.74102799	-0.09518514
	120.0000	1	2		1.74002484	-0.09557274
	120.1000	1	2		1.73902436	-0.09603229
	120.2000	1	2		1.73802470	-0.09642222
	120.3000	1	2		1.73703733	-0.09687088
	120.4000	1	2		1.73603316	-0.09718490
	120.5000	1	2		1.73502694	-0.09775195
	120.6000	1	2		1.73402092	-0.09809786
	120.7000	1	2		1.73303069	-0.09863640
	120.8000	1	2		1.73202774	-0.09898630
	120.9000	1	2		1.73103525	-0.09951211
	121.0000	1	2		1.73002289	-0.09993899
	121.1000	1	2		1.72902343	-0.10043863
	121.2000	1	2		1.72802459	-0.10079309
	121.3000	1	2		1.72702881	-0.10124093
	121.4000	1	2		1.72602137	-0.10168236
	121.5000	1	2		1.72503133	-0.10212081
	121.6000	1	2		1.72402573	-0.10252492
	121.7000	1	2		1.72302791	-0.10298338
	121.8000	1	2		1.72202189	-0.10337044
	121.9000	1	2		1.72103268	-0.10373160
	122.0000	1	2		1.72002769	-0.10420163
	122.1000	1	2		1.71903213	-0.10468169
	122.2000	1	2		1.71801669	-0.10506376
	122.3000	1	2		1.71702768	-0.10548783
	122.4000	1	2		1.71602515	-0.10588743
	122.5000	1	2		1.71502999	-0.10642961
	122.6000	1	2		1.71402859	-0.10680461
	122.7000	1	2		1.71302708	-0.10729712
	122.8000	1	2		1.71203244	-0.10782593
	122.9000	1	2		1.71103421	-0.10824322
	123.0000	1	2		1.71002256	-0.10873052
	123.1000	1	2		1.70902832	-0.10920464
	123.2000	1	2		1.70802661	-0.10942119
	123.3000	1	2		1.70703248	-0.10988346
	123.4000	1	2		1.70602093	-0.11047138
	123.5000	1	2		1.70503193	-0.11084028
	123.6000	1	2		1.70402909	-0.11135041
	123.7000	1	2		1.70303188	-0.11190720
	123.8000	1	2		1.70202628	-0.11227634
	123.9000	1	2		1.70102856	-0.11257520
	124.0000	1	2		1.70003382	-0.11294105
	124.1000	1	2		1.69903292	-0.11337074
	124.2000	1	2		1.69802455	-0.11371999
	124.3000	1	2		1.69703657	-0.11427014
	124.4000	1	2		1.69603291	-0.11501606
	124.5000	1	2		1.69503970	-0.11549067
	124.6000	1	2		1.69402518	-0.11592534
	124.7000	1	2		1.69303443	-0.11653021
	124.8000	1	2		1.69202104	-0.11700601
	124.9000	1	2		1.69103050	-0.11751857
	125.0000	1	2		1.69002069	-0.11781513
	125.1000	1	2		1.68902830	-0.11857157
	125.2000	1	2		1.68803335	-0.11878720
	125.3000	1	2		1.68703902	-0.11937637
	125.4000	1	2		1.68602522	-0.11985304
	125.5000	1	2		1.68503334	-0.12035259
	125.6000	1	2		1.68403501	-0.12074466
	125.7000	1	2		1.68303965	-0.12119142
	125.8000	1	2		1.68203517	-0.12169599
	125.9000	1	2		1.68104514	-0.12229335
	126.0000	1	2		1.68003564	-0.12261027
	126.1000	1	2		1.67904458	-0.12321360
	126.2000	1	2		1.67802668	-0.12358516
	126.3000	1	2		1.67703593	-0.12421362
	126.4000	1	2		1.67602777	-0.12473991
	126.5000	1	2		1.67503650	-0.12508655
	126.6000	1	2		1.67402024	-0.12562406
	126.7000	1	2		1.67303257	-0.12608516
	126.8000	1	2		1.67203608	-0.12658190
	126.9000	1	2		1.67103949	-0.12717747
	127.0000	1	2		1.67003604	-0.12772910
	127.1000	1	2		1.66904016	-0.12819473
	127.2000	1	2		1.66803804	-0.12873163
	127.3000	1	2		1.66703695	-0.12917887
	127.4000	1	2		1.66603984	-0.12979252
	127.5000	1	2		1.66503998	-0.13031130
	127.6000	1	2		1.66403837	-0.13088811
	127.7000	1	2		1.66303799	-0.13141620
	127.8000	1	2		1.66203463	-0.13186081
	127.9000	1	2		1.66105485	-0.13240936
	128.0000	1	2		1.66005037	-0.13302750
	128.1000	1	2		1.65905081	-0.13353678
	128.2000	1	2		1.65804469	-0.13406547
	128.3000	1	2		1.65705261	-0.13451401
	128.4000	1	2		1.65604526	-0.13505602
	128.5000	1	2		1.65504980	-0.13560461
	128.6000	1	2		1.65404491	-0.13612384
	128.7000	1	2		1.65305631	-0.13674320
	128.8000	1	2		1.65204712	-0.13729152
	128.9000	1	2		1.65105740	-0.13791969
	129.0000	1	2		1.65004657	-0.13851324
	129.1000	1	2		1.64905715	-0.13887979
	129.2000	1	2		1.64805298	-0.13954050
	129.3000	1	2		1.64705956	-0.14009361
	129.4000	1	2		1.64604843	-0.14072022
	129.5000	1	2		1.64505624	-0.14130711
	129.6000	1	2		1.64404859	-0.14182883
	129.7000	1	2		1.64305231	-0.14236051
	129.8000	1	2		1.64204834	-0.14276004
	129.9000	1	2		1.64105534	-0.14326495
	130.0000	1	2		1.64004953	-0.14378243
	130.1000	1	2		1.63905499	-0.14403453
	130.2000	1	2		1.63804877	-0.14436123
	130.3000	1	2		1.63705740	-0.14512427
	130.4000	1	2		1.63605671	-0.14551784
	130.5000	1	2		1.63505961	-0.14631944
	130.6000	1	2		1.63405667	-0.14679394
	130.7000	1	2		1.63305803	-0.14751136
	130.8000	1	2		1.63205407	-0.14809708
	130.9000	1	2		1.63105133	-0.14873189
	131.0000	1	2		1.63005536	-0.14948167
	131.1000	1	2		1.62905702	-0.15007261
	131.2000	1	2		1.62805009	-0.15078263
	131.3000	1	2		1.62705719	-0.15130674
	131.4000	1	2		1.62605978	-0.15196843
	131.5000	1	2		1.62505878	-0.15260943
	131.6000	1	2		1.62405523	-0.15316106
	131.7000	1	2		1.62305771	-0.15378939
	131.8000	1	2		1.62205631	-0.15435559
	131.9000	1	2		1.62105880	-0.15494160
	132.0000	1	2		1.62005924	-0.15543827
	132.1000	1	2		1.61906316	-0.15600549
	132.2000	1	2		1.61805796	-0.15652243
	132.3000	1	2		1.61706322	-0.15718246
	132.4000	1	2		1.61605772	-0.15785156
	132.5000	1	2		1.61505867	-0.15865888
	132.6000	1	2		1.61405378	-0.15934557
	132.7000	1	2		1.61305811	-0.15996380
	132.8000	1	2		1.61205937	-0.16069364
	132.9000	1	2		1.61105582	-0.16152810
	133.0000	1	2		1.61005277	-0.16212333
	133.1000	1	2		1.60906049	-0.16296312
	133.2000	1	2		1.60805488	-0.16339192
	133.3000	1	2		1.60704702	-0.16402489
	133.4000	1	2		1.60605217	-0.16457690
	133.5000	1	2		1.60505528	-0.16512826
	133.6000	1	2		1.60405664	-0.16567247
	133.7000	1	2		1.60305943	-0.16626341
	133.8000	1	2		1.60205895	-0.16659398
	133.9000	1	2		1.60106462	-0.16722843
	133.9830	1	2		1.60022016	-0.16777825
	134.0000	1	2		1.60005717	-0.16773231
	134.0010	1	2		1.60004743	-0.16775044
