# Supplementary material for: Hyaluronic Acid Enhances the Mechanical Properties of Tissue-Engineered Cartilage Constructs
Source: PLoS One. 2014 Dec 1;9(12):e113216. doi: 10.1371/journal.pone.0113216 (PMC4249877; doi:10.1371/journal.pone.0113216)
Supplement: Dataset S1 — Raw data from hydrogel constructs. Data on wet weight, dry weight, compressive modulus, DNA content, and GAG content are provided in a spreadsheet for all analysed hydrogel constructs. Additionally, raw data from mechanical compression tests (time, displacement, and load) are provided. (ZIP) [file pone.0113216.s004.zip › Data/Mechanical testing/Microtester/Day 1/G5 P2 M2 ramp.csv]

G5 P2 M2 10Dec2013
Notes	Time	Sequence	Block	Cycle	5800:Extension mm	5800:5N_Load_Cell N
Test Started : 12/10/2013 12:09:25 PM	4.0020	1	2		2.89931309	0.00134112
	4.0500	1	2		2.89972881	0.00099200
	4.1000	1	2		2.89939197	0.00117192
	4.2000	1	2		2.89809173	0.00114261
	4.3000	1	2		2.89700028	0.00105839
	4.4000	1	2		2.89595308	0.00116320
	4.5000	1	2		2.89492084	0.00103642
	4.6000	1	2		2.89392097	0.00100004
	4.7000	1	2		2.89291188	0.00100849
	4.8000	1	2		2.89191263	0.00116999
	4.9000	1	2		2.89090764	0.00108426
	5.0000	1	2		2.88990593	0.00120617
	5.0600	1	2		2.88931769	0.00148434
	5.1000	1	2		2.88890606	0.00118963
	5.2000	1	2		2.88790476	0.00138263
	5.3000	1	2		2.88690899	0.00128380
	5.4000	1	2		2.88590523	0.00112141
	5.5000	1	2		2.88491028	0.00126506
	5.6000	1	2		2.88390652	0.00120719
	5.7000	1	2		2.88291013	0.00121031
	5.8000	1	2		2.88190801	0.00129157
	5.9000	1	2		2.88090835	0.00111961
	6.0000	1	2		2.87990397	0.00116073
	6.1000	1	2		2.87891312	0.00125252
	6.2000	1	2		2.87790260	0.00103465
	6.3000	1	2		2.87690191	0.00114272
	6.4000	1	2		2.87590184	0.00107125
	6.5000	1	2		2.87490176	0.00109263
	6.6000	1	2		2.87390169	0.00119495
	6.7000	1	2		2.87290346	0.00112946
	6.8000	1	2		2.87189991	0.00112849
	6.9000	1	2		2.87090537	0.00114908
	7.0000	1	2		2.86990324	0.00100610
	7.1000	1	2		2.86891055	0.00117370
	7.2000	1	2		2.86791396	0.00116511
	7.3000	1	2		2.86691368	0.00110226
	7.4000	1	2		2.86591627	0.00127480
	7.5000	1	2		2.86490964	0.00112647
	7.6000	1	2		2.86391387	0.00116115
	7.7000	1	2		2.86290868	0.00102563
	7.8000	1	2		2.86190696	0.00104308
	7.9000	1	2		2.86090730	0.00102294
	8.0000	1	2		2.85990149	0.00088799
	8.1000	1	2		2.85889916	0.00099677
	8.2000	1	2		2.85790770	0.00111027
	8.3000	1	2		2.85689779	0.00103486
	8.4000	1	2		2.85590653	0.00100856
	8.5000	1	2		2.85490563	0.00121322
	8.6000	1	2		2.85390556	0.00106403
	8.7000	1	2		2.85291758	0.00103266
	8.8000	1	2		2.85190726	0.00116290
	8.9000	1	2		2.85091456	0.00110086
	9.0000	1	2		2.84990896	0.00112347
	9.1000	1	2		2.84892610	0.00109078
	9.2000	1	2		2.84792049	0.00113777
	9.3000	1	2		2.84691284	0.00110443
	9.4000	1	2		2.84592485	0.00102782
	9.5000	1	2		2.84492724	0.00094483
	9.6000	1	2		2.84392082	0.00096082
	9.7000	1	2		2.84290865	0.00091932
	9.8000	1	2		2.84190920	0.00084750
	9.9000	1	2		2.84092162	0.00103644
	10.0000	1	2		2.83992237	0.00109984
	10.1000	1	2		2.83892066	0.00093135
	10.2000	1	2		2.83791690	0.00116499
	10.3000	1	2		2.83691867	0.00128804
	10.4000	1	2		2.83591675	0.00102003
	10.5000	1	2		2.83491914	0.00105698
	10.6000	1	2		2.83391681	0.00114082
	10.7000	1	2		2.83291817	0.00112195
	10.8000	1	2		2.83192097	0.00106827
	10.9000	1	2		2.83091700	0.00117010
	11.0000	1	2		2.82991795	0.00118781
	11.1000	1	2		2.82891317	0.00086756
	11.2000	1	2		2.82791104	0.00069439
	11.3000	1	2		2.82691609	0.00091050
	11.4000	1	2		2.82591684	0.00085837
	11.5000	1	2		2.82491513	0.00083487
	11.6000	1	2		2.82391157	0.00095584
	11.7000	1	2		2.82291027	0.00119639
	11.8000	1	2		2.82191307	0.00101537
	11.9000	1	2		2.82091320	0.00093976
	12.0000	1	2		2.81991558	0.00105414
	12.1000	1	2		2.81891551	0.00107678
	12.2000	1	2		2.81792036	0.00094888
	12.3000	1	2		2.81691209	0.00100173
	12.4000	1	2		2.81591427	0.00121891
	12.5000	1	2		2.81492198	0.00118070
	12.6000	1	2		2.81390757	0.00112697
	12.7000	1	2		2.81291344	0.00105150
	12.8000	1	2		2.81190988	0.00123207
	12.9000	1	2		2.81091452	0.00077244
	13.0000	1	2		2.80991137	0.00075587
	13.1000	1	2		2.80891868	0.00091675
	13.2000	1	2		2.80791041	0.00093192
	13.3000	1	2		2.80690993	0.00097566
	13.4000	1	2		2.80591047	0.00097500
	13.5000	1	2		2.80491716	0.00100329
	13.6000	1	2		2.80391340	0.00084311
	13.7000	1	2		2.80291127	0.00103959
	13.8000	1	2		2.80192022	0.00112034
	13.9000	1	2		2.80092260	0.00114946
	14.0000	1	2		2.79991741	0.00080863
	14.1000	1	2		2.79892184	0.00111863
	14.2000	1	2		2.79792402	0.00113965
	14.3000	1	2		2.79692723	0.00103850
	14.4000	1	2		2.79592613	0.00110725
	14.5000	1	2		2.79491786	0.00106533
	14.6000	1	2		2.79391164	0.00096822
	14.7000	1	2		2.79291403	0.00087290
	14.8000	1	2		2.79191437	0.00091327
	14.9000	1	2		2.79091552	0.00088600
	15.0000	1	2		2.78991811	0.00086258
	15.1000	1	2		2.78891394	0.00102340
	15.2000	1	2		2.78791223	0.00098656
	15.3000	1	2		2.78691708	0.00084552
	15.4000	1	2		2.78591967	0.00097173
	15.5000	1	2		2.78491488	0.00068214
	15.6000	1	2		2.78392034	0.00089223
	15.7000	1	2		2.78291555	0.00102295
	15.8000	1	2		2.78192921	0.00102460
	15.9000	1	2		2.78092033	0.00121994
	16.0000	1	2		2.77992579	0.00099066
	16.1000	1	2		2.77892366	0.00098076
	16.2000	1	2		2.77792236	0.00093737
	16.3000	1	2		2.77692659	0.00086145
	16.4000	1	2		2.77591730	0.00086884
	16.5000	1	2		2.77492563	0.00069504
	16.6000	1	2		2.77391961	0.00063682
	16.7000	1	2		2.77291913	0.00082184
	16.8000	1	2		2.77191332	0.00075549
	16.9000	1	2		2.77090935	0.00077690
	17.0000	1	2		2.76991256	0.00097155
	17.1000	1	2		2.76891802	0.00079583
	17.2000	1	2		2.76791241	0.00087361
	17.3000	1	2		2.76691582	0.00097144
	17.4000	1	2		2.76591698	0.00099093
	17.5000	1	2		2.76492387	0.00099265
	17.6000	1	2		2.76392052	0.00108409
	17.7000	1	2		2.76292578	0.00106822
	17.8000	1	2		2.76193677	0.00097864
	17.9000	1	2		2.76092748	0.00099348
	18.0000	1	2		2.75992126	0.00093235
	18.1000	1	2		2.75892221	0.00094431
	18.2000	1	2		2.75791681	0.00084196
	18.3000	1	2		2.75692247	0.00084207
	18.4000	1	2		2.75591195	0.00084358
	18.5000	1	2		2.75491188	0.00090953
	18.6000	1	2		2.75392676	0.00081571
	18.7000	1	2		2.75292280	0.00086250
	18.8000	1	2		2.75192580	0.00078590
	18.9000	1	2		2.75093105	0.00071742
	19.0000	1	2		2.74992586	0.00082766
	19.1000	1	2		2.74892599	0.00089788
	19.2000	1	2		2.74792510	0.00082591
	19.3000	1	2		2.74692605	0.00090266
	19.4000	1	2		2.74592700	0.00092342
	19.5000	1	2		2.74492406	0.00104762
	19.6000	1	2		2.74392316	0.00087771
	19.7000	1	2		2.74291838	0.00086037
	19.8000	1	2		2.74191400	0.00096283
	19.9000	1	2		2.74092213	0.00077765
	20.0000	1	2		2.73992492	0.00089301
	20.1000	1	2		2.73892690	0.00086582
	20.2000	1	2		2.73792006	0.00078335
	20.3000	1	2		2.73692450	0.00075679
	20.4000	1	2		2.73592934	0.00078921
	20.5000	1	2		2.73492989	0.00075303
	20.6000	1	2		2.73392940	0.00079869
	20.7000	1	2		2.73292646	0.00067191
	20.8000	1	2		2.73192741	0.00077422
	20.9000	1	2		2.73092796	0.00074960
	21.0000	1	2		2.72993321	0.00068856
	21.1000	1	2		2.72892535	0.00098323
	21.2000	1	2		2.72792692	0.00094101
	21.3000	1	2		2.72692234	0.00093950
	21.4000	1	2		2.72592370	0.00084762
	21.5000	1	2		2.72492813	0.00088005
	21.6000	1	2		2.72392765	0.00089644
	21.7000	1	2		2.72293352	0.00081970
	21.8000	1	2		2.72192320	0.00083289
	21.9000	1	2		2.72093051	0.00073930
	22.0000	1	2		2.71992388	0.00081329
	22.1000	1	2		2.71893179	0.00076448
	22.2000	1	2		2.71792168	0.00071455
	22.3000	1	2		2.71692550	0.00066536
	22.4000	1	2		2.71592871	0.00083072
	22.5000	1	2		2.71492064	0.00072392
	22.6000	1	2		2.71393307	0.00096097
	22.7000	1	2		2.71293484	0.00079568
	22.8000	1	2		2.71193108	0.00083244
	22.9000	1	2		2.71092076	0.00094322
	23.0000	1	2		2.70992048	0.00096465
	23.1000	1	2		2.70893127	0.00082178
	23.2000	1	2		2.70792628	0.00090586
	23.3000	1	2		2.70692395	0.00095324
	23.4000	1	2		2.70592675	0.00084858
	23.5000	1	2		2.70492545	0.00089251
	23.6000	1	2		2.70392783	0.00089083
	23.7000	1	2		2.70292571	0.00085752
	23.8000	1	2		2.70193076	0.00071798
	23.9000	1	2		2.70093786	0.00088787
	24.0000	1	2		2.69993492	0.00078434
	24.1000	1	2		2.69893792	0.00065786
	24.2000	1	2		2.69793129	0.00088545
	24.3000	1	2		2.69693204	0.00072175
	24.4000	1	2		2.69592172	0.00079552
	24.5000	1	2		2.69492124	0.00065142
	24.6000	1	2		2.69393325	0.00079905
	24.7000	1	2		2.69292826	0.00073625
	24.8000	1	2		2.69192430	0.00076485
	24.9000	1	2		2.69092279	0.00076551
	25.0000	1	2		2.68992005	0.00090638
	25.1000	1	2		2.68891752	0.00084488
	25.2000	1	2		2.68792237	0.00088712
	25.3000	1	2		2.68692619	0.00086084
	25.4000	1	2		2.68592161	0.00083820
	25.5000	1	2		2.68492809	0.00095485
	25.6000	1	2		2.68392925	0.00081579
	25.7000	1	2		2.68292856	0.00086810
	25.8000	1	2		2.68192316	0.00062830
	25.9000	1	2		2.68092780	0.00081580
	26.0000	1	2		2.67993264	0.00073091
	26.1000	1	2		2.67892581	0.00069431
	26.2000	1	2		2.67793004	0.00065546
	26.3000	1	2		2.67693324	0.00062484
	26.4000	1	2		2.67592682	0.00073655
	26.5000	1	2		2.67492203	0.00077967
	26.6000	1	2		2.67392626	0.00073375
	26.7000	1	2		2.67292824	0.00068552
	26.8000	1	2		2.67192366	0.00079675
	26.9000	1	2		2.67093219	0.00080359
	27.0000	1	2		2.66992229	0.00091943
	27.1000	1	2		2.66891750	0.00085014
	27.2000	1	2		2.66791886	0.00089889
	27.3000	1	2		2.66691776	0.00092463
	27.4000	1	2		2.66593490	0.00079035
	27.5000	1	2		2.66493811	0.00063286
	27.6000	1	2		2.66393558	0.00082428
	27.7000	1	2		2.66293468	0.00068081
	27.8000	1	2		2.66192744	0.00064876
	27.9000	1	2		2.66093679	0.00063422
	28.0000	1	2		2.65993733	0.00065777
	28.1000	1	2		2.65893337	0.00062741
	28.2000	1	2		2.65793248	0.00059302
	28.3000	1	2		2.65692790	0.00076921
	28.4000	1	2		2.65593090	0.00064596
	28.5000	1	2		2.65492529	0.00065725
	28.6000	1	2		2.65392911	0.00087924
	28.7000	1	2		2.65292719	0.00092152
	28.8000	1	2		2.65193163	0.00082914
	28.9000	1	2		2.65093668	0.00067541
	29.0000	1	2		2.64993558	0.00075554
	29.1000	1	2		2.64893428	0.00082420
	29.2000	1	2		2.64793646	0.00067608
	29.3000	1	2		2.64693536	0.00065936
	29.4000	1	2		2.64592853	0.00069726
	29.5000	1	2		2.64494157	0.00057823
	29.6000	1	2		2.64393105	0.00074702
	29.7000	1	2		2.64293589	0.00054675
	29.8000	1	2		2.64193971	0.00063013
	29.9000	1	2		2.64093083	0.00072685
	30.0000	1	2		2.63993690	0.00058953
	30.1000	1	2		2.63893601	0.00066143
	30.2000	1	2		2.63793430	0.00076650
	30.3000	1	2		2.63693463	0.00063944
	30.4000	1	2		2.63593231	0.00077106
	30.5000	1	2		2.63493039	0.00062374
	30.6000	1	2		2.63392970	0.00066894
	30.7000	1	2		2.63293660	0.00075280
	30.8000	1	2		2.63193366	0.00044571
	30.9000	1	2		2.63093748	0.00067190
	31.0000	1	2		2.62993331	0.00051890
	31.1000	1	2		2.62893241	0.00051857
	31.2000	1	2		2.62793091	0.00053762
	31.3000	1	2		2.62693759	0.00052306
	31.4000	1	2		2.62593486	0.00060439
	31.5000	1	2		2.62493151	0.00051093
	31.6000	1	2		2.62393471	0.00047852
	31.7000	1	2		2.62293013	0.00061888
	31.8000	1	2		2.62193190	0.00050060
	31.9000	1	2		2.62092691	0.00058150
	32.0000	1	2		2.61992950	0.00062997
	32.1000	1	2		2.61893128	0.00056308
	32.2000	1	2		2.61793038	0.00058203
	32.3000	1	2		2.61693728	0.00060498
	32.4000	1	2		2.61592901	0.00063181
	32.5000	1	2		2.61493160	0.00067300
	32.6000	1	2		2.61393378	0.00049755
	32.7000	1	2		2.61293514	0.00062577
	32.8000	1	2		2.61192913	0.00072668
	32.9000	1	2		2.61093725	0.00056944
	33.0000	1	2		2.60993697	0.00048788
	33.1000	1	2		2.60893280	0.00052282
	33.2000	1	2		2.60793662	0.00050123
	33.3000	1	2		2.60693163	0.00050460
	33.4000	1	2		2.60592849	0.00049918
	33.5000	1	2		2.60493517	0.00062776
	33.6000	1	2		2.60393387	0.00056444
	33.7000	1	2		2.60292028	0.00078278
	33.8000	1	2		2.60193639	0.00071949
	33.9000	1	2		2.60093755	0.00049615
	34.0000	1	2		2.59993604	0.00065930
	34.1000	1	2		2.59893310	0.00068035
	34.2000	1	2		2.59794040	0.00055702
	34.3000	1	2		2.59693828	0.00062738
	34.4000	1	2		2.59593370	0.00060997
	34.5000	1	2		2.59493035	0.00056467
	34.6000	1	2		2.59393642	0.00050096
	34.7000	1	2		2.59294168	0.00038152
	34.8000	1	2		2.59193443	0.00052087
	34.9000	1	2		2.59093579	0.00035467
	35.0000	1	2		2.58993285	0.00044784
	35.1000	1	2		2.58893606	0.00058473
	35.2000	1	2		2.58793332	0.00060930
	35.3000	1	2		2.58693591	0.00059943
	35.4000	1	2		2.58593297	0.00058531
	35.5000	1	2		2.58494191	0.00069950
	35.6000	1	2		2.58393549	0.00061265
	35.7000	1	2		2.58293931	0.00056280
	35.8000	1	2		2.58194292	0.00072112
	35.9000	1	2		2.58094531	0.00081179
	36.0000	1	2		2.57994544	0.00070985
	36.1000	1	2		2.57893676	0.00094109
	36.2000	1	2		2.57794694	0.00046181
	36.3000	1	2		2.57694051	0.00065414
	36.4000	1	2		2.57594577	0.00038661
	36.5000	1	2		2.57493504	0.00039448
	36.6000	1	2		2.57394152	0.00036221
	36.7000	1	2		2.57293530	0.00047703
	36.8000	1	2		2.57194670	0.00060229
	36.9000	1	2		2.57094089	0.00038282
	37.0000	1	2		2.56994246	0.00046114
	37.1000	1	2		2.56893972	0.00061163
	37.2000	1	2		2.56793637	0.00061948
	37.3000	1	2		2.56693876	0.00037069
	37.4000	1	2		2.56592926	0.00071844
	37.5000	1	2		2.56493595	0.00052634
	37.6000	1	2		2.56394018	0.00057240
	37.7000	1	2		2.56294646	0.00064610
	37.8000	1	2		2.56193819	0.00042628
	37.9000	1	2		2.56093894	0.00060040
	38.0000	1	2		2.55993579	0.00030045
	38.1000	1	2		2.55893346	0.00068177
	38.2000	1	2		2.55794937	0.00021012
	38.3000	1	2		2.55694110	0.00050391
	38.4000	1	2		2.55594410	0.00022044
	38.5000	1	2		2.55494198	0.00060449
	38.6000	1	2		2.55393904	0.00028322
	38.7000	1	2		2.55293733	0.00047336
	38.8000	1	2		2.55193746	0.00037588
	38.9000	1	2		2.55093903	0.00065737
	39.0000	1	2		2.54993342	0.00050667
	39.1000	1	2		2.54893683	0.00050797
	39.2000	1	2		2.54794004	0.00050760
	39.3000	1	2		2.54694365	0.00050745
	39.4000	1	2		2.54594297	0.00060583
	39.5000	1	2		2.54495232	0.00064066
	39.6000	1	2		2.54393893	0.00041102
	39.7000	1	2		2.54294316	0.00070747
	39.8000	1	2		2.54193530	0.00026412
	39.9000	1	2		2.54094158	0.00039093
	40.0000	1	2		2.53993761	0.00048939
	40.1000	1	2		2.53893611	0.00030135
	40.2000	1	2		2.53793849	0.00041512
	40.3000	1	2		2.53693719	0.00036833
	40.4000	1	2		2.53593773	0.00050172
	40.5000	1	2		2.53493807	0.00024193
	40.6000	1	2		2.53394086	0.00044789
	40.7000	1	2		2.53295308	0.00069342
	40.8000	1	2		2.53194564	0.00040436
	40.9000	1	2		2.53095253	0.00047164
	41.0000	1	2		2.52994057	0.00049119
	41.1000	1	2		2.52894378	0.00050847
	41.2000	1	2		2.52794063	0.00047218
	41.3000	1	2		2.52695306	0.00046843
	41.4000	1	2		2.52595483	0.00038626
	41.5000	1	2		2.52494472	0.00042003
	41.6000	1	2		2.52394075	0.00040802
	41.7000	1	2		2.52294826	0.00032985
	41.8000	1	2		2.52194224	0.00040936
	41.9000	1	2		2.52094627	0.00027566
	42.0000	1	2		2.51994353	0.00032539
	42.1000	1	2		2.51894387	0.00043039
	42.2000	1	2		2.51794585	0.00035151
	42.3000	1	2		2.51694168	0.00034026
	42.4000	1	2		2.51594570	0.00039223
	42.5000	1	2		2.51494481	0.00039538
	42.6000	1	2		2.51395068	0.00041717
	42.7000	1	2		2.51295040	0.00032516
	42.8000	1	2		2.51194459	0.00046279
	42.9000	1	2		2.51094083	0.00049490
	43.0000	1	2		2.50993420	0.00021861
	43.1000	1	2		2.50894376	0.00040058
	43.2000	1	2		2.50794061	0.00022595
	43.3000	1	2		2.50694238	0.00028156
	43.4000	1	2		2.50594169	0.00022898
	43.5000	1	2		2.50494613	0.00022479
	43.6000	1	2		2.50394237	0.00040126
	43.7000	1	2		2.50294230	0.00025061
	43.8000	1	2		2.50194509	0.00032612
	43.9000	1	2		2.50094317	0.00027444
	44.0000	1	2		2.49994576	0.00028035
	44.1000	1	2		2.49895163	0.00030338
	44.2000	1	2		2.49794275	0.00037781
	44.3000	1	2		2.49695169	0.00029077
	44.4000	1	2		2.49594506	0.00048841
	44.5000	1	2		2.49494335	0.00034781
	44.6000	1	2		2.49393959	0.00029922
	44.7000	1	2		2.49294382	0.00035841
	44.8000	1	2		2.49193678	0.00026415
	44.9000	1	2		2.49094163	0.00031521
	45.0000	1	2		2.48994340	0.00013899
	45.1000	1	2		2.48894701	0.00012123
	45.2000	1	2		2.48794141	0.00028123
	45.3000	1	2		2.48694256	0.00004979
	45.4000	1	2		2.48594720	0.00021223
	45.5000	1	2		2.48494693	0.00007488
	45.6000	1	2		2.48393866	0.00005706
	45.7000	1	2		2.48294125	0.00027850
	45.8000	1	2		2.48194712	0.00020618
	45.9000	1	2		2.48094868	0.00031849
	46.0000	1	2		2.47994062	0.00018514
	46.1000	1	2		2.47894669	0.00015503
	46.2000	1	2		2.47794806	0.00035823
	46.3000	1	2		2.47694409	0.00006691
	46.4000	1	2		2.47594934	0.00026633
	46.5000	1	2		2.47494497	0.00016509
	46.6000	1	2		2.47394715	0.00027769
	46.7000	1	2		2.47295118	0.00025318
	46.8000	1	2		2.47194659	0.00029011
	46.9000	1	2		2.47094960	0.00013813
	47.0000	1	2		2.46994686	0.00007396
	47.1000	1	2		2.46894781	0.00017656
	47.2000	1	2		2.46795102	0.00027542
	47.3000	1	2		2.46693926	0.00021159
	47.4000	1	2		2.46593981	0.00010623
	47.5000	1	2		2.46494916	0.00032967
	47.6000	1	2		2.46395175	0.00006836
	47.7000	1	2		2.46294492	0.00014365
	47.8000	1	2		2.46195058	0.00015960
	47.9000	1	2		2.46094887	0.00036304
	48.0000	1	2		2.45994367	0.00017860
	48.1000	1	2		2.45894544	0.00018510
	48.2000	1	2		2.45795070	0.00020868
	48.3000	1	2		2.45694858	0.00016023
	48.4000	1	2		2.45594830	0.00002429
	48.5000	1	2		2.45494597	0.00016272
	48.6000	1	2		2.45394754	-0.00003121
	48.7000	1	2		2.45294726	-0.00000698
	48.8000	1	2		2.45193817	0.00009872
	48.9000	1	2		2.45094630	0.00006697
	49.0000	1	2		2.44995073	0.00008295
	49.1000	1	2		2.44895701	0.00009947
	49.2000	1	2		2.44794874	-0.00006210
	49.3000	1	2		2.44692920	0.00000277
	49.4000	1	2		2.44595761	0.00000631
	49.5000	1	2		2.44495385	0.00009984
	49.6000	1	2		2.44395644	0.00010327
	49.7000	1	2		2.44295698	0.00009107
	49.8000	1	2		2.44195404	0.00012238
	49.9000	1	2		2.44095868	0.00004939
	50.0000	1	2		2.43994857	0.00008324
	50.1000	1	2		2.43895259	0.00022627
	50.2000	1	2		2.43796317	-0.00004052
	50.3000	1	2		2.43695614	-0.00007234
	50.4000	1	2		2.43595299	-0.00003167
	50.5000	1	2		2.43495865	-0.00015283
	50.6000	1	2		2.43396124	-0.00007968
	50.7000	1	2		2.43295687	-0.00016288
	50.8000	1	2		2.43195803	-0.00005018
	50.9000	1	2		2.43096000	-0.00003688
	51.0000	1	2		2.42995972	0.00001989
	51.1000	1	2		2.42895986	0.00001341
	51.2000	1	2		2.42795896	0.00007958
	51.3000	1	2		2.42695172	0.00000540
	51.4000	1	2		2.42595841	0.00002292
	51.5000	1	2		2.42495793	0.00005284
	51.6000	1	2		2.42395847	-0.00004901
	51.7000	1	2		2.42295553	-0.00002841
	51.8000	1	2		2.42195750	-0.00001224
	51.9000	1	2		2.42095866	-0.00010182
	52.0000	1	2		2.41995777	-0.00009083
	52.1000	1	2		2.41895237	-0.00009656
	52.2000	1	2		2.41796090	-0.00012931
	52.3000	1	2		2.41696165	-0.00009199
	52.4000	1	2		2.41596239	-0.00020742
	52.5000	1	2		2.41495535	-0.00014099
	52.6000	1	2		2.41396921	-0.00019253
	52.7000	1	2		2.41296607	0.00002574
	52.8000	1	2		2.41196005	-0.00020224
	52.9000	1	2		2.41094933	0.00011957
	53.0000	1	2		2.40995437	0.00008523
	53.1000	1	2		2.40894754	0.00006959
	53.2000	1	2		2.40794829	0.00002387
	53.3000	1	2		2.40694965	-0.00014780
	53.4000	1	2		2.40594835	-0.00009282
	53.5000	1	2		2.40495032	-0.00014619
	53.6000	1	2		2.40395086	-0.00007517
	53.7000	1	2		2.40295448	-0.00010113
	53.8000	1	2		2.40195215	-0.00033985
	53.9000	1	2		2.40095700	-0.00030072
	54.0000	1	2		2.39995570	-0.00044282
	54.1000	1	2		2.39895829	-0.00035844
	54.2000	1	2		2.39794797	-0.00015839
	54.3000	1	2		2.39695650	-0.00034408
	54.4000	1	2		2.39595417	-0.00037033
	54.5000	1	2		2.39495779	-0.00040424
	54.6000	1	2		2.39394706	-0.00020369
	54.7000	1	2		2.39295334	-0.00023809
	54.8000	1	2		2.39195696	-0.00036714
	54.9000	1	2		2.39095258	-0.00034361
	55.0000	1	2		2.38995230	-0.00014904
	55.1000	1	2		2.38895899	-0.00048982
	55.2000	1	2		2.38795564	-0.00022810
	55.3000	1	2		2.38695495	-0.00024424
	55.4000	1	2		2.38595160	-0.00040105
	55.5000	1	2		2.38496321	-0.00039446
	55.6000	1	2		2.38396129	-0.00041903
	55.7000	1	2		2.38295753	-0.00023546
	55.8000	1	2		2.38195705	-0.00055368
	55.9000	1	2		2.38096189	-0.00051197
	56.0000	1	2		2.37996182	-0.00039739
	56.1000	1	2		2.37894966	-0.00058010
	56.2000	1	2		2.37795491	-0.00026429
	56.3000	1	2		2.37695341	-0.00042305
	56.4000	1	2		2.37595415	-0.00021752
	56.5000	1	2		2.37494896	-0.00027108
	56.6000	1	2		2.37395524	-0.00033814
	56.7000	1	2		2.37295516	-0.00035088
	56.8000	1	2		2.37195099	-0.00018097
	56.9000	1	2		2.37095440	-0.00044819
	57.0000	1	2		2.36995228	-0.00037103
	57.1000	1	2		2.36896040	-0.00047621
	57.2000	1	2		2.36795664	-0.00044531
	57.3000	1	2		2.36695842	-0.00033241
	57.4000	1	2		2.36595568	-0.00057404
	57.5000	1	2		2.36496401	-0.00053181
	57.6000	1	2		2.36395758	-0.00053129
	57.7000	1	2		2.36295505	-0.00060997
	57.8000	1	2		2.36195498	-0.00056696
	57.9000	1	2		2.36095511	-0.00061280
	58.0000	1	2		2.35995913	-0.00055078
	58.1000	1	2		2.35895455	-0.00056874
	58.2000	1	2		2.35795264	-0.00049694
	58.3000	1	2		2.35695359	-0.00049602
	58.4000	1	2		2.35595884	-0.00057999
	58.5000	1	2		2.35495857	-0.00055747
	58.6000	1	2		2.35396423	-0.00054967
	58.7000	1	2		2.35295801	-0.00055801
	58.8000	1	2		2.35195568	-0.00057924
	58.9000	1	2		2.35096073	-0.00065058
	59.0000	1	2		2.34996291	-0.00070830
	59.1000	1	2		2.34896018	-0.00068061
	59.2000	1	2		2.34797015	-0.00079540
	59.3000	1	2		2.34696372	-0.00073365
	59.4000	1	2		2.34595853	-0.00073326
	59.5000	1	2		2.34495968	-0.00086539
	59.6000	1	2		2.34395654	-0.00065620
	59.7000	1	2		2.34295769	-0.00083738
	59.8000	1	2		2.34195721	-0.00073454
	59.9000	1	2		2.34096615	-0.00073831
	60.0000	1	2		2.33995747	-0.00071278
	60.1000	1	2		2.33895822	-0.00059616
	60.2000	1	2		2.33796552	-0.00076839
	60.3000	1	2		2.33696443	-0.00077194
	60.4000	1	2		2.33596948	-0.00070893
	60.5000	1	2		2.33496613	-0.00077737
	60.6000	1	2		2.33396974	-0.00075129
	60.7000	1	2		2.33297479	-0.00084636
	60.8000	1	2		2.33196222	-0.00100624
	60.9000	1	2		2.33096317	-0.00099791
	61.0000	1	2		2.32997232	-0.00111509
	61.1000	1	2		2.32896999	-0.00100899
	61.2000	1	2		2.32796521	-0.00102330
	61.3000	1	2		2.32696145	-0.00104737
	61.4000	1	2		2.32596342	-0.00095617
	61.5000	1	2		2.32496171	-0.00097299
	61.6000	1	2		2.32396184	-0.00092653
	61.7000	1	2		2.32296115	-0.00092931
	61.8000	1	2		2.32196682	-0.00102558
	61.9000	1	2		2.32096388	-0.00099109
	62.0000	1	2		2.31996442	-0.00094339
	62.1000	1	2		2.31896517	-0.00101278
	62.2000	1	2		2.31796714	-0.00080028
	62.3000	1	2		2.31696400	-0.00115568
	62.4000	1	2		2.31596536	-0.00108412
	62.5000	1	2		2.31496836	-0.00120674
	62.6000	1	2		2.31397443	-0.00136245
	62.7000	1	2		2.31297682	-0.00145643
	62.8000	1	2		2.31196978	-0.00120156
	62.9000	1	2		2.31096561	-0.00125053
	63.0000	1	2		2.30997004	-0.00127604
	63.1000	1	2		2.30896854	-0.00134230
	63.2000	1	2		2.30796805	-0.00120722
	63.3000	1	2		2.30696450	-0.00106441
	63.4000	1	2		2.30596094	-0.00132287
	63.5000	1	2		2.30496558	-0.00126701
	63.6000	1	2		2.30397104	-0.00135384
	63.7000	1	2		2.30297445	-0.00135534
	63.8000	1	2		2.30196598	-0.00133295
	63.9000	1	2		2.30097963	-0.00149717
	64.0000	1	2		2.29998181	-0.00139648
	64.1000	1	2		2.29898276	-0.00157740
	64.2000	1	2		2.29797613	-0.00160300
	64.3000	1	2		2.29698549	-0.00154744
	64.4000	1	2		2.29597496	-0.00167437
	64.5000	1	2		2.29497551	-0.00166988
	64.6000	1	2		2.29397113	-0.00156681
	64.7000	1	2		2.29297085	-0.00156871
	64.8000	1	2		2.29197221	-0.00164832
	64.9000	1	2		2.29097132	-0.00158264
	65.0000	1	2		2.28996920	-0.00148172
	65.1000	1	2		2.28897589	-0.00159664
	65.2000	1	2		2.28797192	-0.00152813
	65.3000	1	2		2.28697513	-0.00159589
	65.4000	1	2		2.28595867	-0.00178288
	65.5000	1	2		2.28497519	-0.00172472
	65.6000	1	2		2.28398024	-0.00184454
	65.7000	1	2		2.28297668	-0.00187089
	65.8000	1	2		2.28198358	-0.00186760
	65.9000	1	2		2.28098412	-0.00192531
	66.0000	1	2		2.27997769	-0.00184046
	66.1000	1	2		2.27896820	-0.00180020
	66.2000	1	2		2.27798042	-0.00195519
	66.3000	1	2		2.27697256	-0.00193436
	66.4000	1	2		2.27597289	-0.00183244
	66.5000	1	2		2.27496073	-0.00192397
	66.6000	1	2		2.27397357	-0.00192536
	66.7000	1	2		2.27296878	-0.00188811
	66.8000	1	2		2.27196051	-0.00189423
	66.9000	1	2		2.27095675	-0.00204075
	67.0000	1	2		2.26996037	-0.00195663
	67.1000	1	2		2.26896562	-0.00194611
	67.2000	1	2		2.26797559	-0.00218145
	67.3000	1	2		2.26696814	-0.00201094
	67.4000	1	2		2.26597278	-0.00211397
	67.5000	1	2		2.26498111	-0.00227953
	67.6000	1	2		2.26398390	-0.00226591
	67.7000	1	2		2.26297236	-0.00236496
	67.8000	1	2		2.26198171	-0.00221054
	67.9000	1	2		2.26097877	-0.00238200
	68.0000	1	2		2.25997808	-0.00234267
	68.1000	1	2		2.25896920	-0.00228013
	68.2000	1	2		2.25797773	-0.00234951
	68.3000	1	2		2.25697602	-0.00246372
	68.4000	1	2		2.25597410	-0.00248233
	68.5000	1	2		2.25497444	-0.00235616
	68.6000	1	2		2.25397273	-0.00251593
	68.7000	1	2		2.25297388	-0.00241486
	68.8000	1	2		2.25197586	-0.00251424
	68.9000	1	2		2.25097599	-0.00264558
	69.0000	1	2		2.24998248	-0.00261857
	69.1000	1	2		2.24898855	-0.00252398
	69.2000	1	2		2.24798602	-0.00262651
	69.3000	1	2		2.24698758	-0.00279827
	69.4000	1	2		2.24597522	-0.00265707
	69.5000	1	2		2.24498129	-0.00287370
	69.6000	1	2		2.24397753	-0.00288216
	69.7000	1	2		2.24297541	-0.00293272
	69.8000	1	2		2.24197288	-0.00273772
	69.9000	1	2		2.24097362	-0.00278930
	70.0000	1	2		2.23998195	-0.00287655
	70.1000	1	2		2.23898495	-0.00279488
	70.2000	1	2		2.23798058	-0.00288724
	70.3000	1	2		2.23698132	-0.00299308
	70.4000	1	2		2.23597941	-0.00299359
	70.5000	1	2		2.23498712	-0.00303433
	70.6000	1	2		2.23398090	-0.00302377
	70.7000	1	2		2.23298370	-0.00302156
	70.8000	1	2		2.23198157	-0.00328615
	70.9000	1	2		2.23098888	-0.00313312
	71.0000	1	2		2.22998819	-0.00334103
	71.1000	1	2		2.22898197	-0.00344081
	71.2000	1	2		2.22797616	-0.00332288
	71.3000	1	2		2.22697937	-0.00340416
	71.4000	1	2		2.22597929	-0.00329345
	71.5000	1	2		2.22498045	-0.00325110
	71.6000	1	2		2.22398570	-0.00329435
	71.7000	1	2		2.22298502	-0.00339652
	71.8000	1	2		2.22197327	-0.00349239
	71.9000	1	2		2.22098672	-0.00360404
	72.0000	1	2		2.21998234	-0.00361255
	72.1000	1	2		2.21898862	-0.00366746
	72.2000	1	2		2.21798322	-0.00358648
	72.3000	1	2		2.21698745	-0.00386016
	72.4000	1	2		2.21598348	-0.00383714
	72.5000	1	2		2.21498997	-0.00384749
	72.6000	1	2		2.21398088	-0.00388271
	72.7000	1	2		2.21298736	-0.00388897
	72.8000	1	2		2.21197930	-0.00408410
	72.9000	1	2		2.21098353	-0.00407507
	73.0000	1	2		2.20998202	-0.00416810
	73.1000	1	2		2.20898420	-0.00422009
	73.2000	1	2		2.20797532	-0.00421879
	73.3000	1	2		2.20697996	-0.00410296
	73.4000	1	2		2.20597743	-0.00425059
	73.5000	1	2		2.20498535	-0.00425610
	73.6000	1	2		2.20397482	-0.00424555
	73.7000	1	2		2.20298336	-0.00443712
	73.8000	1	2		2.20197509	-0.00432046
	73.9000	1	2		2.20098567	-0.00456435
	74.0000	1	2		2.19997412	-0.00465291
	74.1000	1	2		2.19898491	-0.00462066
	74.2000	1	2		2.19797828	-0.00461581
	74.3000	1	2		2.19698476	-0.00475588
	74.4000	1	2		2.19598039	-0.00483310
	74.5000	1	2		2.19498544	-0.00486472
	74.6000	1	2		2.19397184	-0.00496845
	74.7000	1	2		2.19297361	-0.00498038
	74.8000	1	2		2.19196985	-0.00485181
	74.9000	1	2		2.19097326	-0.00482545
	75.0000	1	2		2.18997298	-0.00486359
	75.1000	1	2		2.18897619	-0.00475706
	75.2000	1	2		2.18796833	-0.00487538
	75.3000	1	2		2.18697932	-0.00495555
	75.4000	1	2		2.18597167	-0.00509332
	75.5000	1	2		2.18498061	-0.00515750
	75.6000	1	2		2.18397542	-0.00525906
	75.7000	1	2		2.18298805	-0.00534972
	75.8000	1	2		2.18197978	-0.00542785
	75.9000	1	2		2.18098421	-0.00558292
	76.0000	1	2		2.17997738	-0.00571024
	76.1000	1	2		2.17898243	-0.00566967
	76.2000	1	2		2.17797457	-0.00582930
	76.3000	1	2		2.17697675	-0.00603383
	76.4000	1	2		2.17597176	-0.00600141
	76.5000	1	2		2.17497702	-0.00614831
	76.6000	1	2		2.17396711	-0.00606325
	76.7000	1	2		2.17298199	-0.00623104
	76.8000	1	2		2.17197208	-0.00626646
	76.9000	1	2		2.17098512	-0.00626331
	77.0000	1	2		2.16997153	-0.00636253
	77.1000	1	2		2.16899010	-0.00666809
	77.2000	1	2		2.16798060	-0.00664926
	77.3000	1	2		2.16698873	-0.00683884
	77.4000	1	2		2.16597943	-0.00684662
	77.5000	1	2		2.16499063	-0.00709520
	77.6000	1	2		2.16398666	-0.00708190
	77.7000	1	2		2.16288640	-0.00734633
	77.8000	1	2		2.16198939	-0.00741876
	77.9000	1	2		2.16098993	-0.00743972
	78.0000	1	2		2.15998576	-0.00760921
	78.1000	1	2		2.15898364	-0.00766993
	78.2000	1	2		2.15797844	-0.00779121
	78.3000	1	2		2.15698247	-0.00789614
	78.4000	1	2		2.15597256	-0.00786110
	78.5000	1	2		2.15497966	-0.00804277
	78.6000	1	2		2.15398102	-0.00819879
	78.7000	1	2		2.15297767	-0.00811395
	78.8000	1	2		2.15197821	-0.00844342
	78.9000	1	2		2.15098572	-0.00849394
	79.0000	1	2		2.14998175	-0.00857203
	79.1000	1	2		2.14898147	-0.00883925
	79.2000	1	2		2.14798714	-0.00891191
	79.3000	1	2		2.14698788	-0.00901475
	79.4000	1	2		2.14598658	-0.00903203
	79.5000	1	2		2.14498262	-0.00924580
	79.6000	1	2		2.14398111	-0.00948014
	79.7000	1	2		2.14298186	-0.00952714
	79.8000	1	2		2.14197461	-0.00954791
	79.9000	1	2		2.14098028	-0.00987775
	80.0000	1	2		2.13998184	-0.00972467
	80.1000	1	2		2.13898218	-0.00994982
	80.2000	1	2		2.13797637	-0.01004869
	80.3000	1	2		2.13698408	-0.01019252
	80.4000	1	2		2.13598708	-0.01013780
	80.5000	1	2		2.13498066	-0.01021824
	80.6000	1	2		2.13398632	-0.01058565
	80.7000	1	2		2.13298932	-0.01064222
	80.8000	1	2		2.13197901	-0.01088061
	80.9000	1	2		2.13098590	-0.01099196
	81.0000	1	2		2.12998624	-0.01113987
	81.1000	1	2		2.12898924	-0.01125255
	81.2000	1	2		2.12798035	-0.01152144
	81.3000	1	2		2.12697762	-0.01157879
	81.4000	1	2		2.12597632	-0.01175536
	81.5000	1	2		2.12498321	-0.01183097
	81.6000	1	2		2.12398109	-0.01192568
	81.7000	1	2		2.12298081	-0.01197093
	81.8000	1	2		2.12198156	-0.01196839
	81.9000	1	2		2.12098476	-0.01230340
	82.0000	1	2		2.11998244	-0.01225448
	82.1000	1	2		2.11898462	-0.01247348
	82.2000	1	2		2.11797553	-0.01260557
	82.3000	1	2		2.11698713	-0.01283809
	82.4000	1	2		2.11598173	-0.01288946
	82.5000	1	2		2.11498945	-0.01315486
	82.6000	1	2		2.11398938	-0.01333036
	82.7000	1	2		2.11298828	-0.01343281
	82.8000	1	2		2.11198390	-0.01352846
	82.9000	1	2		2.11098854	-0.01380194
	83.0000	1	2		2.10997249	-0.01399526
	83.1000	1	2		2.10898225	-0.01401598
	83.2000	1	2		2.10798648	-0.01423489
	83.3000	1	2		2.10698682	-0.01432739
	83.4000	1	2		2.10597998	-0.01431114
	83.5000	1	2		2.10498852	-0.01450321
	83.6000	1	2		2.10398475	-0.01469094
	83.7000	1	2		2.10298591	-0.01487058
	83.8000	1	2		2.10198379	-0.01503612
	83.9000	1	2		2.10098290	-0.01507624
	84.0000	1	2		2.09998323	-0.01537881
	84.1000	1	2		2.09898992	-0.01528763
	84.2000	1	2		2.09798657	-0.01551154
	84.3000	1	2		2.09698875	-0.01591356
	84.4000	1	2		2.09598704	-0.01584242
	84.5000	1	2		2.09498533	-0.01625116
	84.6000	1	2		2.09398341	-0.01637019
	84.7000	1	2		2.09298846	-0.01662305
	84.8000	1	2		2.09198368	-0.01662512
	84.9000	1	2		2.09098545	-0.01674415
	85.0000	1	2		2.08998906	-0.01697865
	85.1000	1	2		2.08898407	-0.01709783
	85.2000	1	2		2.08798810	-0.01713506
	85.3000	1	2		2.08698516	-0.01728350
	85.4000	1	2		2.08598549	-0.01743535
	85.5000	1	2		2.08498624	-0.01768654
	85.6000	1	2		2.08398924	-0.01792341
	85.7000	1	2		2.08298548	-0.01795761
	85.8000	1	2		2.08198418	-0.01826306
	85.9000	1	2		2.08099435	-0.01840944
	86.0000	1	2		2.07999489	-0.01866730
	86.1000	1	2		2.07898293	-0.01879624
	86.2000	1	2		2.07798430	-0.01902956
	86.3000	1	2		2.07698361	-0.01929352
	86.4000	1	2		2.07598251	-0.01949138
	86.5000	1	2		2.07499043	-0.01968705
	86.6000	1	2		2.07398359	-0.01988627
	86.7000	1	2		2.07299151	-0.01998024
	86.8000	1	2		2.07198140	-0.02010968
	86.9000	1	2		2.07099116	-0.02016526
	87.0000	1	2		2.06998597	-0.02036596
	87.1000	1	2		2.06899307	-0.02045143
	87.2000	1	2		2.06798869	-0.02056696
	87.3000	1	2		2.06699251	-0.02068309
	87.4000	1	2		2.06597932	-0.02075604
	87.5000	1	2		2.06499011	-0.02095395
	87.6000	1	2		2.06399373	-0.02105760
	87.7000	1	2		2.06299878	-0.02120493
	87.8000	1	2		2.06198375	-0.02142833
	87.9000	1	2		2.06099105	-0.02152659
	88.0000	1	2		2.05998934	-0.02165057
	88.1000	1	2		2.05899234	-0.02202680
	88.2000	1	2		2.05798345	-0.02212441
	88.3000	1	2		2.05699486	-0.02202989
	88.4000	1	2		2.05598331	-0.02238246
	88.5000	1	2		2.05499184	-0.02246371
	88.6000	1	2		2.05398255	-0.02269290
	88.7000	1	2		2.05299866	-0.02288021
	88.8000	1	2		2.05199347	-0.02299098
	88.9000	1	2		2.05099667	-0.02326166
	89.0000	1	2		2.04999517	-0.02331614
	89.1000	1	2		2.04899899	-0.02356594
	89.2000	1	2		2.04799912	-0.02372761
	89.3000	1	2		2.04699720	-0.02385326
	89.4000	1	2		2.04599323	-0.02415732
	89.5000	1	2		2.04499931	-0.02434426
	89.6000	1	2		2.04399350	-0.02458450
	89.7000	1	2		2.04299896	-0.02486120
	89.8000	1	2		2.04199315	-0.02480573
	89.9000	1	2		2.04100004	-0.02521857
	90.0000	1	2		2.03999423	-0.02528528
	90.1000	1	2		2.03899682	-0.02544306
	90.2000	1	2		2.03799347	-0.02569376
	90.3000	1	2		2.03699258	-0.02586494
	90.4000	1	2		2.03599394	-0.02605322
	90.5000	1	2		2.03499899	-0.02620459
	90.6000	1	2		2.03400281	-0.02647084
	90.7000	1	2		2.03300786	-0.02669257
	90.8000	1	2		2.03200635	-0.02683409
	90.9000	1	2		2.03100894	-0.02714460
	91.0000	1	2		2.03000498	-0.02739872
	91.1000	1	2		2.02900286	-0.02759985
	91.2000	1	2		2.02799602	-0.02772501
	91.3000	1	2		2.02699493	-0.02789347
	91.4000	1	2		2.02599629	-0.02816982
	91.5000	1	2		2.02499478	-0.02826901
	91.6000	1	2		2.02399102	-0.02840687
	91.7000	1	2		2.02300221	-0.02873368
	91.8000	1	2		2.02200849	-0.02884913
	91.9000	1	2		2.02099244	-0.02892539
	92.0000	1	2		2.02000118	-0.02915959
	92.1000	1	2		2.01900684	-0.02952436
	92.2000	1	2		2.01799796	-0.02963776
	92.3000	1	2		2.01700465	-0.02978809
	92.4000	1	2		2.01600806	-0.03009907
	92.5000	1	2		2.01500040	-0.03044276
	92.6000	1	2		2.01400115	-0.03046753
	92.7000	1	2		2.01300886	-0.03083786
	92.8000	1	2		2.01200326	-0.03111349
	92.9000	1	2		2.01100278	-0.03128302
	93.0000	1	2		2.00999758	-0.03145854
	93.1000	1	2		2.00899833	-0.03142264
	93.2000	1	2		2.00799108	-0.03184092
	93.3000	1	2		2.00698937	-0.03192555
	93.4000	1	2		2.00599422	-0.03199133
	93.5000	1	2		2.00499947	-0.03240678
	93.6000	1	2		2.00399878	-0.03263297
	93.7000	1	2		2.00299605	-0.03258013
	93.8000	1	2		2.00199597	-0.03296321
	93.9000	1	2		2.00100287	-0.03324092
	94.0000	1	2		2.00000156	-0.03333120
	94.1000	1	2		1.99899944	-0.03369674
	94.2000	1	2		1.99800039	-0.03402495
	94.3000	1	2		1.99699438	-0.03426742
	94.4000	1	2		1.99599472	-0.03456388
	94.5000	1	2		1.99499096	-0.03483452
	94.6000	1	2		1.99399908	-0.03488015
	94.7000	1	2		1.99299327	-0.03489770
	94.8000	1	2		1.99199463	-0.03550028
	94.9000	1	2		1.99099333	-0.03564980
	95.0000	1	2		1.98999571	-0.03565626
	95.1000	1	2		1.98899994	-0.03585899
	95.2000	1	2		1.98799209	-0.03613057
	95.3000	1	2		1.98699406	-0.03627930
	95.4000	1	2		1.98599870	-0.03660123
	95.5000	1	2		1.98500355	-0.03683141
	95.6000	1	2		1.98399733	-0.03716145
	95.7000	1	2		1.98299746	-0.03719287
	95.8000	1	2		1.98199903	-0.03753746
	95.9000	1	2		1.98100141	-0.03784419
	96.0000	1	2		1.98000011	-0.03812264
	96.1000	1	2		1.97900004	-0.03829022
	96.2000	1	2		1.97800160	-0.03855191
	96.3000	1	2		1.97699887	-0.03883698
	96.4000	1	2		1.97599838	-0.03900380
	96.5000	1	2		1.97500138	-0.03918319
	96.6000	1	2		1.97399639	-0.03948926
	96.7000	1	2		1.97300390	-0.03959891
	96.8000	1	2		1.97199932	-0.03978895
	96.9000	1	2		1.97100150	-0.04032166
	97.0000	1	2		1.96999754	-0.04031896
	97.1000	1	2		1.96899050	-0.04077896
	97.2000	1	2		1.96799719	-0.04084134
	97.3000	1	2		1.96700265	-0.04127884
	97.4000	1	2		1.96599991	-0.04151103
	97.5000	1	2		1.96500496	-0.04182759
	97.6000	1	2		1.96400202	-0.04187833
	97.7000	1	2		1.96300113	-0.04232900
	97.8000	1	2		1.96200331	-0.04242790
	97.9000	1	2		1.96100651	-0.04269302
	98.0000	1	2		1.95999865	-0.04294475
	98.1000	1	2		1.95900350	-0.04306391
	98.2000	1	2		1.95799892	-0.04347656
	98.3000	1	2		1.95699352	-0.04346952
	98.4000	1	2		1.95599918	-0.04386609
	98.5000	1	2		1.95500013	-0.04406157
	98.6000	1	2		1.95400129	-0.04437897
	98.7000	1	2		1.95300101	-0.04468061
	98.8000	1	2		1.95199828	-0.04492366
	98.9000	1	2		1.95099615	-0.04524644
	99.0000	1	2		1.95000919	-0.04546309
	99.1000	1	2		1.94901568	-0.04576628
	99.2000	1	2		1.94801007	-0.04596640
	99.3000	1	2		1.94701061	-0.04626617
	99.4000	1	2		1.94600870	-0.04632030
	99.5000	1	2		1.94501375	-0.04670283
	99.6000	1	2		1.94400261	-0.04680043
	99.7000	1	2		1.94300295	-0.04707467
	99.8000	1	2		1.94199755	-0.04729810
	99.9000	1	2		1.94099973	-0.04756960
	100.0000	1	2		1.93999761	-0.04775187
	100.1000	1	2		1.93899815	-0.04804120
	100.2000	1	2		1.93799726	-0.04840837
	100.3000	1	2		1.93700005	-0.04868986
	100.4000	1	2		1.93600264	-0.04891910
	100.5000	1	2		1.93500462	-0.04937995
	100.6000	1	2		1.93400700	-0.04955988
	100.7000	1	2		1.93300837	-0.04993523
	100.8000	1	2		1.93200481	-0.05026790
	100.9000	1	2		1.93100535	-0.05047830
	101.0000	1	2		1.93001327	-0.05070416
	101.1000	1	2		1.92901258	-0.05090150
	101.2000	1	2		1.92798587	-0.05116487
	101.3000	1	2		1.92701776	-0.05134110
	101.4000	1	2		1.92600683	-0.05168025
	101.5000	1	2		1.92500901	-0.05186824
	101.6000	1	2		1.92400587	-0.05191044
	101.7000	1	2		1.92301317	-0.05216735
	101.8000	1	2		1.92199978	-0.05259580
	101.9000	1	2		1.92101159	-0.05275405
	102.0000	1	2		1.92001111	-0.05319169
	102.1000	1	2		1.91901575	-0.05337094
	102.2000	1	2		1.91800912	-0.05358331
	102.3000	1	2		1.91702195	-0.05414480
	102.4000	1	2		1.91601409	-0.05436101
	102.5000	1	2		1.91501812	-0.05468907
	102.6000	1	2		1.91400739	-0.05486153
	102.7000	1	2		1.91301777	-0.05526026
	102.8000	1	2		1.91201257	-0.05539307
	102.9000	1	2		1.91102131	-0.05558120
	103.0000	1	2		1.91001304	-0.05596388
	103.1000	1	2		1.90902076	-0.05632072
	103.2000	1	2		1.90801351	-0.05644434
	103.3000	1	2		1.90701303	-0.05688485
	103.4000	1	2		1.90600845	-0.05723851
	103.5000	1	2		1.90501186	-0.05740683
	103.6000	1	2		1.90401343	-0.05782572
	103.7000	1	2		1.90301233	-0.05819358
	103.8000	1	2		1.90201656	-0.05836292
	103.9000	1	2		1.90101976	-0.05859077
	104.0000	1	2		1.90001990	-0.05892491
	104.1000	1	2		1.89902228	-0.05936884
	104.2000	1	2		1.89801975	-0.05941858
	104.3000	1	2		1.89702500	-0.05973696
	104.4000	1	2		1.89602124	-0.06021941
	104.5000	1	2		1.89501584	-0.06039870
	104.6000	1	2		1.89400266	-0.06050500
	104.7000	1	2		1.89300525	-0.06092744
	104.8000	1	2		1.89200251	-0.06109688
	104.9000	1	2		1.89100654	-0.06132724
	105.0000	1	2		1.89000298	-0.06167762
	105.1000	1	2		1.88900598	-0.06206749
	105.2000	1	2		1.88800058	-0.06234856
	105.3000	1	2		1.88700871	-0.06252730
	105.4000	1	2		1.88601683	-0.06281020
	105.5000	1	2		1.88501143	-0.06326226
	105.6000	1	2		1.88400787	-0.06351175
	105.7000	1	2		1.88300493	-0.06370592
	105.8000	1	2		1.88201121	-0.06398734
	105.9000	1	2		1.88101339	-0.06414586
	106.0000	1	2		1.88001127	-0.06436391
	106.1000	1	2		1.87901427	-0.06462540
	106.2000	1	2		1.87800457	-0.06555842
	106.3000	1	2		1.87701576	-0.06550401
	106.4000	1	2		1.87600913	-0.06564319
	106.5000	1	2		1.87501623	-0.06612074
	106.6000	1	2		1.87401042	-0.06648025
	106.7000	1	2		1.87301793	-0.06697388
	106.8000	1	2		1.87200925	-0.06713329
	106.9000	1	2		1.87101717	-0.06739425
	107.0000	1	2		1.87000952	-0.06775056
	107.1000	1	2		1.86902522	-0.06803169
	107.2000	1	2		1.86801285	-0.06822923
	107.3000	1	2		1.86701811	-0.06790367
	107.4000	1	2		1.86600554	-0.06878939
	107.5000	1	2		1.86501776	-0.06903141
	107.6000	1	2		1.86400662	-0.06919134
	107.7000	1	2		1.86302069	-0.06940341
	107.8000	1	2		1.86201037	-0.06956925
	107.9000	1	2		1.86101603	-0.07046476
	108.0000	1	2		1.86001043	-0.07034093
	108.1000	1	2		1.85901568	-0.07065371
	108.2000	1	2		1.85801274	-0.07103615
	108.3000	1	2		1.85701636	-0.07139615
	108.4000	1	2		1.85601260	-0.07175844
	108.5000	1	2		1.85501703	-0.07223020
	108.6000	1	2		1.85401347	-0.07249862
	108.7000	1	2		1.85302180	-0.07248302
	108.8000	1	2		1.85201927	-0.07288317
	108.9000	1	2		1.85101858	-0.07317455
	109.0000	1	2		1.85001564	-0.07332099
	109.1000	1	2		1.84901475	-0.07355813
	109.2000	1	2		1.84800996	-0.07377581
	109.3000	1	2		1.84701747	-0.07394198
	109.4000	1	2		1.84600838	-0.07415355
	109.5000	1	2		1.84501364	-0.07469892
	109.6000	1	2		1.84401049	-0.07477242
	109.7000	1	2		1.84301616	-0.07547938
	109.8000	1	2		1.84201629	-0.07543606
	109.9000	1	2		1.84101499	-0.07604525
	110.0000	1	2		1.84001327	-0.07629830
	110.1000	1	2		1.83901382	-0.07657873
	110.2000	1	2		1.83801497	-0.07735514
	110.3000	1	2		1.83701326	-0.07752866
	110.4000	1	2		1.83601032	-0.07759261
	110.5000	1	2		1.83500779	-0.07766260
	110.6000	1	2		1.83400997	-0.07819586
	110.7000	1	2		1.83302239	-0.07840108
	110.8000	1	2		1.83202068	-0.07896319
	110.9000	1	2		1.83102225	-0.07934974
	111.0000	1	2		1.83001603	-0.07968276
	111.1000	1	2		1.82901719	-0.07995532
	111.2000	1	2		1.82801035	-0.08044322
	111.3000	1	2		1.82701192	-0.08078016
	111.4000	1	2		1.82601062	-0.08110154
	111.5000	1	2		1.82501259	-0.08154185
	111.6000	1	2		1.82401252	-0.08226375
	111.7000	1	2		1.82301060	-0.08244661
	111.8000	1	2		1.82200766	-0.08279066
	111.9000	1	2		1.82101783	-0.08323949
	112.0000	1	2		1.82000772	-0.08360182
	112.1000	1	2		1.81901502	-0.08389908
	112.2000	1	2		1.81800921	-0.08415608
	112.3000	1	2		1.81701734	-0.08456282
	112.4000	1	2		1.81601440	-0.08487001
	112.5000	1	2		1.81501904	-0.08496557
	112.6000	1	2		1.81401589	-0.08532228
	112.7000	1	2		1.81301623	-0.08574742
	112.8000	1	2		1.81201533	-0.08614697
	112.9000	1	2		1.81101608	-0.08658534
	113.0000	1	2		1.81001089	-0.08706021
	113.1000	1	2		1.80901430	-0.08740852
	113.2000	1	2		1.80800890	-0.08783683
	113.3000	1	2		1.80701251	-0.08819222
	113.4000	1	2		1.80601408	-0.08877812
	113.5000	1	2		1.80501708	-0.08910235
	113.6000	1	2		1.80400860	-0.08944255
	113.7000	1	2		1.80301427	-0.08987027
	113.8000	1	2		1.80201706	-0.09017977
	113.9000	1	2		1.80102437	-0.09052217
	114.0000	1	2		1.80001569	-0.09094566
	114.1000	1	2		1.79902135	-0.09118335
	114.2000	1	2		1.79802026	-0.09153370
	114.3000	1	2		1.79702899	-0.09168070
	114.4000	1	2		1.79601499	-0.09220708
	114.5000	1	2		1.79501758	-0.09261725
	114.6000	1	2		1.79400972	-0.09297484
	114.7000	1	2		1.79301231	-0.09344932
	114.8000	1	2		1.79200876	-0.09383712
	114.9000	1	2		1.79101503	-0.09433394
	115.0000	1	2		1.79000513	-0.09468057
	115.1000	1	2		1.78902063	-0.09508792
	115.2000	1	2		1.78801912	-0.09545312
	115.3000	1	2		1.78701474	-0.09587273
	115.4000	1	2		1.78601447	-0.09639110
	115.5000	1	2		1.78502177	-0.09681382
	115.6000	1	2		1.78402313	-0.09691059
	115.7000	1	2		1.78302531	-0.09738282
	115.8000	1	2		1.78202421	-0.09772774
	115.9000	1	2		1.78102680	-0.09812980
	116.0000	1	2		1.78001833	-0.09854242
	116.1000	1	2		1.77901744	-0.09882913
	116.2000	1	2		1.77801470	-0.09936219
	116.3000	1	2		1.77702303	-0.09971653
	116.4000	1	2		1.77601456	-0.10022796
	116.5000	1	2		1.77501797	-0.10077626
	116.6000	1	2		1.77402015	-0.10118738
	116.7000	1	2		1.77301946	-0.10165868
	116.8000	1	2		1.77201877	-0.10221809
	116.9000	1	2		1.77101686	-0.10271095
	117.0000	1	2		1.77002211	-0.10306410
	117.1000	1	2		1.76903331	-0.10358608
	117.2000	1	2		1.76802401	-0.10400062
	117.3000	1	2		1.76702579	-0.10456117
	117.4000	1	2		1.76602100	-0.10480390
	117.5000	1	2		1.76502318	-0.10521160
	117.6000	1	2		1.76402434	-0.10564663
	117.7000	1	2		1.76302611	-0.10601859
	117.8000	1	2		1.76202563	-0.10639371
	117.9000	1	2		1.76102350	-0.10699026
	118.0000	1	2		1.76001810	-0.10736401
	118.1000	1	2		1.75902172	-0.10762113
	118.2000	1	2		1.75801755	-0.10806806
	118.3000	1	2		1.75701871	-0.10863537
	118.4000	1	2		1.75602376	-0.10902081
	118.5000	1	2		1.75503065	-0.10952203
	118.6000	1	2		1.75401972	-0.11004076
	118.7000	1	2		1.75302292	-0.11046125
	118.8000	1	2		1.75201896	-0.11104611
	118.9000	1	2		1.75103302	-0.11162115
	119.0000	1	2		1.75002496	-0.11183643
	119.1000	1	2		1.74902611	-0.11238657
	119.2000	1	2		1.74803055	-0.11271786
	119.3000	1	2		1.74703232	-0.11311700
	119.4000	1	2		1.74602999	-0.11353902
	119.5000	1	2		1.74503443	-0.11392002
	119.6000	1	2		1.74403149	-0.11463119
	119.7000	1	2		1.74302814	-0.11505967
	119.8000	1	2		1.74202417	-0.11551638
	119.9000	1	2		1.74103660	-0.11604832
	120.0000	1	2		1.74002484	-0.11655805
	120.1000	1	2		1.73902723	-0.11714337
	120.2000	1	2		1.73802081	-0.11754022
	120.3000	1	2		1.73703221	-0.11808293
	120.4000	1	2		1.73602619	-0.11853054
	120.5000	1	2		1.73503186	-0.11885397
	120.6000	1	2		1.73402174	-0.11938323
	120.7000	1	2		1.73302700	-0.11985480
	120.8000	1	2		1.73202713	-0.12017644
	120.9000	1	2		1.73102747	-0.12051074
	121.0000	1	2		1.73002514	-0.12087587
	121.1000	1	2		1.72903019	-0.12149564
	121.2000	1	2		1.72802663	-0.12196885
	121.3000	1	2		1.72702943	-0.12235547
	121.4000	1	2		1.72602731	-0.12302356
	121.5000	1	2		1.72502703	-0.12347377
	121.6000	1	2		1.72401528	-0.12393204
	121.7000	1	2		1.72303098	-0.12462461
	121.8000	1	2		1.72202702	-0.12514714
	121.9000	1	2		1.72102653	-0.12574509
	122.0000	1	2		1.72002380	-0.12628531
	122.1000	1	2		1.71903213	-0.12693407
	122.2000	1	2		1.71802457	-0.12741146
	122.3000	1	2		1.71703280	-0.12795154
	122.4000	1	2		1.71602443	-0.12837159
	122.5000	1	2		1.71503440	-0.12890840
	122.6000	1	2		1.71402520	-0.12933666
	122.7000	1	2		1.71303404	-0.12974656
	122.8000	1	2		1.71202465	-0.13026997
	122.9000	1	2		1.71102458	-0.13065729
	123.0000	1	2		1.71002286	-0.13137325
	123.1000	1	2		1.70902689	-0.13169748
	123.2000	1	2		1.70802436	-0.13230675
	123.3000	1	2		1.70703033	-0.13269527
	123.4000	1	2		1.70602298	-0.13304348
	123.5000	1	2		1.70502383	-0.13341730
	123.6000	1	2		1.70402745	-0.13375252
	123.7000	1	2		1.70303035	-0.13425718
	123.8000	1	2		1.70202320	-0.13479334
	123.9000	1	2		1.70102938	-0.13506159
	124.0000	1	2		1.70002951	-0.13571480
	124.1000	1	2		1.69904132	-0.13604367
	124.2000	1	2		1.69803172	-0.13649546
	124.3000	1	2		1.69702807	-0.13725223
	124.4000	1	2		1.69603035	-0.13768393
	124.5000	1	2		1.69503120	-0.13839602
	124.6000	1	2		1.69402744	-0.13884453
	124.7000	1	2		1.69303617	-0.13961907
	124.8000	1	2		1.69202248	-0.14015536
	124.9000	1	2		1.69102906	-0.14076751
	125.0000	1	2		1.69002684	-0.14137012
	125.1000	1	2		1.68903250	-0.14205108
	125.2000	1	2		1.68803100	-0.14253794
	125.3000	1	2		1.68702314	-0.14331315
	125.4000	1	2		1.68602091	-0.14379711
	125.5000	1	2		1.68502955	-0.14429251
	125.6000	1	2		1.68403562	-0.14473751
	125.7000	1	2		1.68303473	-0.14524674
	125.8000	1	2		1.68202830	-0.14572334
	125.9000	1	2		1.68103335	-0.14625381
	126.0000	1	2		1.68002888	-0.14673145
	126.1000	1	2		1.67903874	-0.14738486
	126.2000	1	2		1.67803037	-0.14793209
	126.3000	1	2		1.67703101	-0.14856524
	126.4000	1	2		1.67602418	-0.14926879
	126.5000	1	2		1.67502626	-0.14975097
	126.6000	1	2		1.67402496	-0.15036204
	126.7000	1	2		1.67302652	-0.15096508
	126.8000	1	2		1.67203024	-0.15132396
	126.9000	1	2		1.67103222	-0.15188412
	127.0000	1	2		1.67002917	-0.15239045
	127.1000	1	2		1.66903310	-0.15270999
	127.2000	1	2		1.66803794	-0.15359008
	127.3000	1	2		1.66704381	-0.15437300
	127.4000	1	2		1.66603636	-0.15480370
	127.5000	1	2		1.66503967	-0.15536340
	127.6000	1	2		1.66403499	-0.15579974
	127.7000	1	2		1.66303266	-0.15641242
	127.8000	1	2		1.66203023	-0.15701622
	127.9000	1	2		1.66105208	-0.15756015
	128.0000	1	2		1.66003971	-0.15827756
	128.1000	1	2		1.65904753	-0.15883638
	128.2000	1	2		1.65803967	-0.15977859
	128.3000	1	2		1.65704493	-0.16032165
	128.4000	1	2		1.65604342	-0.16096039
	128.5000	1	2		1.65504734	-0.16148200
	128.6000	1	2		1.65404440	-0.16210563
	128.7000	1	2		1.65305181	-0.16279045
	128.8000	1	2		1.65205132	-0.16335923
	128.9000	1	2		1.65105463	-0.16384400
	129.0000	1	2		1.65005046	-0.16486671
	129.1000	1	2		1.64905633	-0.16529728
	129.2000	1	2		1.64805226	-0.16604513
	129.3000	1	2		1.64705444	-0.16671957
	129.4000	1	2		1.64604658	-0.16699728
	129.5000	1	2		1.64504805	-0.16767029
	129.6000	1	2		1.64404613	-0.16803017
	129.7000	1	2		1.64304698	-0.16887592
	129.8000	1	2		1.64204076	-0.16954040
	129.9000	1	2		1.64105216	-0.17025826
	130.0000	1	2		1.64004871	-0.17103124
	130.1000	1	2		1.63905447	-0.17169571
	130.2000	1	2		1.63805153	-0.17229691
	130.3000	1	2		1.63705484	-0.17295029
	130.4000	1	2		1.63605487	-0.17348468
	130.5000	1	2		1.63504947	-0.17417209
	130.6000	1	2		1.63405329	-0.17458512
	130.7000	1	2		1.63305947	-0.17538186
	130.8000	1	2		1.63205950	-0.17601365
	130.9000	1	2		1.63105604	-0.17669490
	131.0000	1	2		1.63005238	-0.17748918
	131.1000	1	2		1.62905518	-0.17810332
	131.2000	1	2		1.62805183	-0.17882781
	131.3000	1	2		1.62705544	-0.17967960
	131.4000	1	2		1.62604800	-0.18005934
	131.5000	1	2		1.62505427	-0.18100392
	131.6000	1	2		1.62404980	-0.18176517
	131.7000	1	2		1.62304204	-0.18238371
	131.8000	1	2		1.62204832	-0.18321047
	131.9000	1	2		1.62105070	-0.18401228
	132.0000	1	2		1.62005586	-0.18475536
	132.1000	1	2		1.61905753	-0.18542072
	132.2000	1	2		1.61805622	-0.18606357
	132.3000	1	2		1.61705502	-0.18699797
	132.4000	1	2		1.61605311	-0.18751426
	132.5000	1	2		1.61503132	-0.18836044
	132.6000	1	2		1.61405665	-0.18885540
	132.7000	1	2		1.61305565	-0.18962082
	132.8000	1	2		1.61204646	-0.19020053
	132.9000	1	2		1.61105162	-0.19096985
	133.0000	1	2		1.61004386	-0.19166743
	133.1000	1	2		1.60904881	-0.19261530
	133.2000	1	2		1.60804269	-0.19309364
	133.3000	1	2		1.60705194	-0.19406781
	133.4000	1	2		1.60604756	-0.19475147
	133.5000	1	2		1.60504626	-0.19530552
	133.6000	1	2		1.60404762	-0.19597823
	133.7000	1	2		1.60304724	-0.19674648
	133.8000	1	2		1.60204953	-0.19731525
	133.9000	1	2		1.60105273	-0.19791342
	133.9880	1	2		1.60016637	-0.19851383
	134.0000	1	2		1.60004713	-0.19839576
	134.0010	1	2		1.60003750	-0.19837843
