# Supplementary material for: Hyaluronic Acid Enhances the Mechanical Properties of Tissue-Engineered Cartilage Constructs
Source: PLoS One. 2014 Dec 1;9(12):e113216. doi: 10.1371/journal.pone.0113216 (PMC4249877; doi:10.1371/journal.pone.0113216)
Supplement: Dataset S1 — Raw data from hydrogel constructs. Data on wet weight, dry weight, compressive modulus, DNA content, and GAG content are provided in a spreadsheet for all analysed hydrogel constructs. Additionally, raw data from mechanical compression tests (time, displacement, and load) are provided. (ZIP) [file pone.0113216.s004.zip › Data/Mechanical testing/Microtester/Day 1/G5 P4 M1 ramp.csv]

G5 P4 M1 12Dec2013
Notes	Time	Sequence	Block	Cycle	5800:Extension mm	5800:5N_Load_Cell N
Test Started : 12/12/2013 12:50:28 PM	4.0020	1	2		2.90284869	0.00195583
	4.0280	1	2		2.89946040	0.00237564
	4.1000	1	2		2.89828433	0.00182915
	4.2000	1	2		2.89772170	0.00179589
	4.3000	1	2		2.89684641	0.00181385
	4.4000	1	2		2.89588526	0.00177968
	4.5000	1	2		2.89491141	0.00184763
	4.6000	1	2		2.89390663	0.00187667
	4.7000	1	2		2.89291537	0.00182671
	4.8000	1	2		2.89191468	0.00183891
	4.9000	1	2		2.89091748	0.00183948
	5.0000	1	2		2.88990367	0.00186214
	5.1000	1	2		2.88891323	0.00182435
	5.2000	1	2		2.88790250	0.00188659
	5.3000	1	2		2.88690940	0.00192154
	5.4000	1	2		2.88589867	0.00177520
	5.5000	1	2		2.88491519	0.00198523
	5.6000	1	2		2.88390406	0.00188653
	5.7000	1	2		2.88291587	0.00182325
	5.8000	1	2		2.88190555	0.00188468
	5.9000	1	2		2.88091040	0.00182990
	6.0000	1	2		2.87990479	0.00184769
	6.1000	1	2		2.87890861	0.00178159
	6.2000	1	2		2.87790731	0.00192476
	6.3000	1	2		2.87690990	0.00186072
	6.4000	1	2		2.87591556	0.00180482
	6.5000	1	2		2.87490709	0.00189821
	6.6000	1	2		2.87389657	0.00187054
	6.7000	1	2		2.87291268	0.00179903
	6.8000	1	2		2.87189827	0.00184155
	6.9000	1	2		2.87091233	0.00181793
	7.0000	1	2		2.86990734	0.00185579
	7.1000	1	2		2.86891362	0.00182948
	7.2000	1	2		2.86790269	0.00195335
	7.3000	1	2		2.86691143	0.00181888
	7.4000	1	2		2.86590705	0.00182606
	7.5000	1	2		2.86491333	0.00187497
	7.6000	1	2		2.86390301	0.00184964
	7.7000	1	2		2.86291236	0.00171688
	7.8000	1	2		2.86190532	0.00182949
	7.9000	1	2		2.86091119	0.00192255
	8.0000	1	2		2.85989944	0.00186292
	8.1000	1	2		2.85891556	0.00192794
	8.2000	1	2		2.85790339	0.00190849
	8.3000	1	2		2.85692053	0.00174618
	8.4000	1	2		2.85591452	0.00176697
	8.5000	1	2		2.85492059	0.00180852
	8.6000	1	2		2.85391048	0.00185058
	8.7000	1	2		2.85291717	0.00185029
	8.8000	1	2		2.85191156	0.00181699
	8.9000	1	2		2.85092563	0.00184150
	9.0000	1	2		2.84991326	0.00191054
	9.1000	1	2		2.84891626	0.00181723
	9.2000	1	2		2.84790635	0.00192255
	9.3000	1	2		2.84691714	0.00176334
	9.4000	1	2		2.84590211	0.00183270
	9.5000	1	2		2.84491372	0.00179139
	9.6000	1	2		2.84391221	0.00187573
	9.7000	1	2		2.84291070	0.00178365
	9.8000	1	2		2.84190879	0.00182759
	9.9000	1	2		2.84091261	0.00183301
	10.0000	1	2		2.83990659	0.00182972
	10.1000	1	2		2.83890693	0.00167264
	10.2000	1	2		2.83789989	0.00180095
	10.3000	1	2		2.83691600	0.00185689
	10.4000	1	2		2.83591101	0.00174727
	10.5000	1	2		2.83491073	0.00183352
	10.6000	1	2		2.83391169	0.00187433
	10.7000	1	2		2.83291448	0.00184655
	10.8000	1	2		2.83190826	0.00166789
	10.9000	1	2		2.83092151	0.00182683
	11.0000	1	2		2.82990095	0.00174128
	11.1000	1	2		2.82891993	0.00177091
	11.2000	1	2		2.82791535	0.00176699
	11.3000	1	2		2.82691138	0.00181598
	11.4000	1	2		2.82590783	0.00174242
	11.5000	1	2		2.82491800	0.00179859
	11.6000	1	2		2.82390379	0.00177048
	11.7000	1	2		2.82292318	0.00172055
	11.8000	1	2		2.82191081	0.00174189
	11.9000	1	2		2.82091771	0.00167200
	12.0000	1	2		2.81991354	0.00168874
	12.1000	1	2		2.81891920	0.00180900
	12.2000	1	2		2.81790786	0.00176635
	12.3000	1	2		2.81691393	0.00172391
	12.4000	1	2		2.81591202	0.00178566
	12.5000	1	2		2.81491829	0.00172022
	12.6000	1	2		2.81391166	0.00167364
	12.7000	1	2		2.81291610	0.00164009
	12.8000	1	2		2.81190537	0.00170593
	12.9000	1	2		2.81091677	0.00168407
	13.0000	1	2		2.80990031	0.00161997
	13.1000	1	2		2.80890679	0.00179994
	13.2000	1	2		2.80791041	0.00178025
	13.3000	1	2		2.80691587	0.00165224
	13.4000	1	2		2.80591498	0.00154934
	13.5000	1	2		2.80491757	0.00164858
	13.6000	1	2		2.80390909	0.00167212
	13.7000	1	2		2.80292070	0.00166252
	13.8000	1	2		2.80190280	0.00166378
	13.9000	1	2		2.80091973	0.00173093
	14.0000	1	2		2.79991249	0.00166052
	14.1000	1	2		2.79891365	0.00163636
	14.2000	1	2		2.79790640	0.00166954
	14.3000	1	2		2.79691248	0.00156513
	14.4000	1	2		2.79590462	0.00164506
	14.5000	1	2		2.79491295	0.00162904
	14.6000	1	2		2.79390488	0.00164655
	14.7000	1	2		2.79291956	0.00168641
	14.8000	1	2		2.79190105	0.00174444
	14.9000	1	2		2.79091511	0.00172125
	15.0000	1	2		2.78991115	0.00162452
	15.1000	1	2		2.78892439	0.00154941
	15.2000	1	2		2.78791756	0.00159883
	15.3000	1	2		2.78692199	0.00164990
	15.4000	1	2		2.78591495	0.00165330
	15.5000	1	2		2.78492185	0.00171510
	15.6000	1	2		2.78391604	0.00169557
	15.7000	1	2		2.78292477	0.00157021
	15.8000	1	2		2.78191364	0.00147284
	15.9000	1	2		2.78091951	0.00162413
	16.0000	1	2		2.77991820	0.00164391
	16.1000	1	2		2.77892100	0.00145220
	16.2000	1	2		2.77791478	0.00155464
	16.3000	1	2		2.77691963	0.00164865
	16.4000	1	2		2.77591689	0.00155598
	16.5000	1	2		2.77492440	0.00156071
	16.6000	1	2		2.77391203	0.00158570
	16.7000	1	2		2.77292200	0.00147119
	16.8000	1	2		2.77191270	0.00151198
	16.9000	1	2		2.77093148	0.00157373
	17.0000	1	2		2.76991276	0.00156655
	17.1000	1	2		2.76892478	0.00156952
	17.2000	1	2		2.76791672	0.00166810
	17.3000	1	2		2.76692013	0.00162737
	17.4000	1	2		2.76590817	0.00156329
	17.5000	1	2		2.76492449	0.00141655
	17.6000	1	2		2.76391376	0.00155917
	17.7000	1	2		2.76292147	0.00152648
	17.8000	1	2		2.76190604	0.00155319
	17.9000	1	2		2.76092235	0.00164147
	18.0000	1	2		2.75991613	0.00165673
	18.1000	1	2		2.75891934	0.00168241
	18.2000	1	2		2.75791394	0.00153542
	18.3000	1	2		2.75691981	0.00146556
	18.4000	1	2		2.75590847	0.00146918
	18.5000	1	2		2.75492479	0.00150558
	18.6000	1	2		2.75391385	0.00163550
	18.7000	1	2		2.75292423	0.00162588
	18.8000	1	2		2.75192006	0.00159770
	18.9000	1	2		2.75092285	0.00165157
	19.0000	1	2		2.74991827	0.00162113
	19.1000	1	2		2.74892496	0.00144708
	19.2000	1	2		2.74791588	0.00163245
	19.3000	1	2		2.74692441	0.00158201
	19.4000	1	2		2.74592003	0.00144816
	19.5000	1	2		2.74493143	0.00143279
	19.6000	1	2		2.74391313	0.00167632
	19.7000	1	2		2.74292801	0.00161137
	19.8000	1	2		2.74191503	0.00162343
	19.9000	1	2		2.74092336	0.00157926
	20.0000	1	2		2.73991939	0.00168925
	20.1000	1	2		2.73892034	0.00149768
	20.2000	1	2		2.73791576	0.00149944
	20.3000	1	2		2.73693085	0.00152255
	20.4000	1	2		2.73592135	0.00150691
	20.5000	1	2		2.73492661	0.00162783
	20.6000	1	2		2.73391690	0.00164146
	20.7000	1	2		2.73293035	0.00163316
	20.8000	1	2		2.73192147	0.00156733
	20.9000	1	2		2.73093451	0.00151824
	21.0000	1	2		2.72991518	0.00149103
	21.1000	1	2		2.72892658	0.00153678
	21.2000	1	2		2.72790930	0.00147685
	21.3000	1	2		2.72692254	0.00157342
	21.4000	1	2		2.72590833	0.00160857
	21.5000	1	2		2.72492240	0.00167947
	21.6000	1	2		2.72391597	0.00161610
	21.7000	1	2		2.72292287	0.00160188
	21.8000	1	2		2.72191255	0.00151322
	21.9000	1	2		2.72092374	0.00160892
	22.0000	1	2		2.71991937	0.00156975
	22.1000	1	2		2.71892729	0.00148729
	22.2000	1	2		2.71792312	0.00166528
	22.3000	1	2		2.71693247	0.00157305
	22.4000	1	2		2.71592359	0.00152377
	22.5000	1	2		2.71493704	0.00152176
	22.6000	1	2		2.71392549	0.00166193
	22.7000	1	2		2.71292828	0.00161157
	22.8000	1	2		2.71191510	0.00149735
	22.9000	1	2		2.71091789	0.00168708
	23.0000	1	2		2.70991352	0.00168238
	23.1000	1	2		2.70891693	0.00169245
	23.2000	1	2		2.70791173	0.00158309
	23.3000	1	2		2.70691904	0.00169229
	23.4000	1	2		2.70591282	0.00150192
	23.5000	1	2		2.70492278	0.00151966
	23.6000	1	2		2.70391595	0.00157474
	23.7000	1	2		2.70293165	0.00163491
	23.8000	1	2		2.70192195	0.00165756
	23.9000	1	2		2.70093130	0.00159489
	24.0000	1	2		2.69991545	0.00169752
	24.1000	1	2		2.69892972	0.00158934
	24.2000	1	2		2.69792166	0.00159810
	24.3000	1	2		2.69694044	0.00152893
	24.4000	1	2		2.69591701	0.00159823
	24.5000	1	2		2.69493312	0.00157884
	24.6000	1	2		2.69392915	0.00162057
	24.7000	1	2		2.69293236	0.00167944
	24.8000	1	2		2.69192614	0.00169992
	24.9000	1	2		2.69093037	0.00167594
	25.0000	1	2		2.68992128	0.00166571
	25.1000	1	2		2.68893863	0.00148540
	25.2000	1	2		2.68793200	0.00155323
	25.3000	1	2		2.68693172	0.00154783
	25.4000	1	2		2.68592652	0.00161656
	25.5000	1	2		2.68493178	0.00169767
	25.6000	1	2		2.68391572	0.00158234
	25.7000	1	2		2.68293614	0.00156959
	25.8000	1	2		2.68193135	0.00161783
	25.9000	1	2		2.68094112	0.00156939
	26.0000	1	2		2.67993162	0.00141710
	26.1000	1	2		2.67893605	0.00160269
	26.2000	1	2		2.67793127	0.00148609
	26.3000	1	2		2.67692894	0.00157378
	26.4000	1	2		2.67593112	0.00169574
	26.5000	1	2		2.67493576	0.00164325
	26.6000	1	2		2.67392811	0.00155190
	26.7000	1	2		2.67293418	0.00148437
	26.8000	1	2		2.67191731	0.00150173
	26.9000	1	2		2.67092994	0.00170548
	27.0000	1	2		2.66991778	0.00158226
	27.1000	1	2		2.66893061	0.00157211
	27.2000	1	2		2.66792767	0.00150250
	27.3000	1	2		2.66693354	0.00159145
	27.4000	1	2		2.66592486	0.00148828
	27.5000	1	2		2.66493073	0.00157589
	27.6000	1	2		2.66392390	0.00144736
	27.7000	1	2		2.66292649	0.00159537
	27.8000	1	2		2.66191842	0.00138356
	27.9000	1	2		2.66093085	0.00148681
	28.0000	1	2		2.65991562	0.00156047
	28.1000	1	2		2.65892661	0.00156729
	28.2000	1	2		2.65791895	0.00165146
	28.3000	1	2		2.65692605	0.00161895
	28.4000	1	2		2.65591901	0.00143149
	28.5000	1	2		2.65492468	0.00151391
	28.6000	1	2		2.65392092	0.00151759
	28.7000	1	2		2.65293518	0.00166500
	28.8000	1	2		2.65192179	0.00137209
	28.9000	1	2		2.65092848	0.00150026
	29.0000	1	2		2.64992185	0.00160446
	29.1000	1	2		2.64892772	0.00151096
	29.2000	1	2		2.64791679	0.00158212
	29.3000	1	2		2.64692922	0.00147379
	29.4000	1	2		2.64591849	0.00158424
	29.5000	1	2		2.64492907	0.00136316
	29.6000	1	2		2.64392572	0.00146988
	29.7000	1	2		2.64293323	0.00156107
	29.8000	1	2		2.64192127	0.00162617
	29.9000	1	2		2.64093042	0.00140180
	30.0000	1	2		2.63992891	0.00152992
	30.1000	1	2		2.63893990	0.00151892
	30.2000	1	2		2.63792221	0.00138483
	30.3000	1	2		2.63693894	0.00141999
	30.4000	1	2		2.63593108	0.00149636
	30.5000	1	2		2.63493469	0.00149901
	30.6000	1	2		2.63392786	0.00143627
	30.7000	1	2		2.63293557	0.00151054
	30.8000	1	2		2.63192280	0.00146465
	30.9000	1	2		2.63093686	0.00139697
	31.0000	1	2		2.62993044	0.00135944
	31.1000	1	2		2.62894327	0.00143817
	31.2000	1	2		2.62793214	0.00136927
	31.3000	1	2		2.62693678	0.00141159
	31.4000	1	2		2.62592789	0.00140618
	31.5000	1	2		2.62493335	0.00142383
	31.6000	1	2		2.62392734	0.00142226
	31.7000	1	2		2.62293669	0.00127695
	31.8000	1	2		2.62193334	0.00144928
	31.9000	1	2		2.62094351	0.00128704
	32.0000	1	2		2.61992991	0.00137564
	32.1000	1	2		2.61894459	0.00133880
	32.2000	1	2		2.61793919	0.00139394
	32.3000	1	2		2.61694117	0.00132946
	32.4000	1	2		2.61593434	0.00140383
	32.5000	1	2		2.61494820	0.00137044
	32.6000	1	2		2.61393788	0.00141031
	32.7000	1	2		2.61294682	0.00126434
	32.8000	1	2		2.61193958	0.00132101
	32.9000	1	2		2.61094831	0.00128677
	33.0000	1	2		2.60993492	0.00140394
	33.1000	1	2		2.60894776	0.00142139
	33.2000	1	2		2.60792658	0.00139310
	33.3000	1	2		2.60693532	0.00139245
	33.4000	1	2		2.60592377	0.00136436
	33.5000	1	2		2.60493620	0.00133217
	33.6000	1	2		2.60393387	0.00131955
	33.7000	1	2		2.60293708	0.00129676
	33.8000	1	2		2.60193168	0.00137848
	33.9000	1	2		2.60094041	0.00135500
	34.0000	1	2		2.59992928	0.00132896
	34.1000	1	2		2.59894293	0.00136466
	34.2000	1	2		2.59792913	0.00130204
	34.3000	1	2		2.59694566	0.00129079
	34.4000	1	2		2.59593288	0.00133842
	34.5000	1	2		2.59493936	0.00130358
	34.6000	1	2		2.59393109	0.00130699
	34.7000	1	2		2.59294024	0.00131735
	34.8000	1	2		2.59193361	0.00136637
	34.9000	1	2		2.59093518	0.00133196
	35.0000	1	2		2.58992793	0.00122935
	35.1000	1	2		2.58894036	0.00126933
	35.2000	1	2		2.58792676	0.00134075
	35.3000	1	2		2.58694390	0.00121946
	35.4000	1	2		2.58592600	0.00125770
	35.5000	1	2		2.58493597	0.00134750
	35.6000	1	2		2.58392606	0.00134612
	35.7000	1	2		2.58293992	0.00133771
	35.8000	1	2		2.58192223	0.00138124
	35.9000	1	2		2.58094080	0.00127460
	36.0000	1	2		2.57993458	0.00123100
	36.1000	1	2		2.57893390	0.00129940
	36.2000	1	2		2.57793013	0.00132437
	36.3000	1	2		2.57693375	0.00131918
	36.4000	1	2		2.57593040	0.00132523
	36.5000	1	2		2.57493750	0.00137963
	36.6000	1	2		2.57392902	0.00128696
	36.7000	1	2		2.57294002	0.00124021
	36.8000	1	2		2.57192990	0.00126590
	36.9000	1	2		2.57094294	0.00116783
	37.0000	1	2		2.56993918	0.00124819
	37.1000	1	2		2.56894300	0.00129216
	37.2000	1	2		2.56793084	0.00125514
	37.3000	1	2		2.56694122	0.00130409
	37.4000	1	2		2.56593705	0.00127306
	37.5000	1	2		2.56494660	0.00128758
	37.6000	1	2		2.56393547	0.00125478
	37.7000	1	2		2.56294072	0.00112676
	37.8000	1	2		2.56194188	0.00121707
	37.9000	1	2		2.56094262	0.00119472
	38.0000	1	2		2.55992555	0.00121400
	38.1000	1	2		2.55893408	0.00129244
	38.2000	1	2		2.55793093	0.00117788
	38.3000	1	2		2.55694725	0.00125844
	38.4000	1	2		2.55594021	0.00114489
	38.5000	1	2		2.55495407	0.00120563
	38.6000	1	2		2.55394109	0.00116854
	38.7000	1	2		2.55294880	0.00120850
	38.8000	1	2		2.55193910	0.00127696
	38.9000	1	2		2.55095255	0.00128024
	39.0000	1	2		2.54993199	0.00129127
	39.1000	1	2		2.54893499	0.00130203
	39.2000	1	2		2.54793615	0.00117921
	39.3000	1	2		2.54694140	0.00110049
	39.4000	1	2		2.54593621	0.00131374
	39.5000	1	2		2.54494699	0.00119798
	39.6000	1	2		2.54394180	0.00121740
	39.7000	1	2		2.54293722	0.00126280
	39.8000	1	2		2.54192833	0.00116022
	39.9000	1	2		2.54094445	0.00128163
	40.0000	1	2		2.53993864	0.00122497
	40.1000	1	2		2.53894737	0.00115372
	40.2000	1	2		2.53793952	0.00112232
	40.3000	1	2		2.53694682	0.00104164
	40.4000	1	2		2.53593384	0.00123030
	40.5000	1	2		2.53495938	0.00120004
	40.6000	1	2		2.53394312	0.00118851
	40.7000	1	2		2.53295554	0.00122444
	40.8000	1	2		2.53194338	0.00107459
	40.9000	1	2		2.53094679	0.00119740
	41.0000	1	2		2.52994426	0.00116397
	41.1000	1	2		2.52895074	0.00116407
	41.2000	1	2		2.52794330	0.00117144
	41.3000	1	2		2.52695429	0.00126260
	41.4000	1	2		2.52594479	0.00114610
	41.5000	1	2		2.52494840	0.00130056
	41.6000	1	2		2.52394669	0.00116549
	41.7000	1	2		2.52295830	0.00118596
	41.8000	1	2		2.52194716	0.00117409
	41.9000	1	2		2.52095426	0.00113605
	42.0000	1	2		2.51994333	0.00121871
	42.1000	1	2		2.51894612	0.00125320
	42.2000	1	2		2.51794257	0.00118071
	42.3000	1	2		2.51694926	0.00124120
	42.4000	1	2		2.51594775	0.00120477
	42.5000	1	2		2.51494317	0.00119351
	42.6000	1	2		2.51393633	0.00118668
	42.7000	1	2		2.51294937	0.00106957
	42.8000	1	2		2.51192943	0.00128341
	42.9000	1	2		2.51093673	0.00115884
	43.0000	1	2		2.50993563	0.00124934
	43.1000	1	2		2.50894519	0.00127039
	43.2000	1	2		2.50793119	0.00120692
	43.3000	1	2		2.50694156	0.00121790
	43.4000	1	2		2.50593350	0.00115691
	43.5000	1	2		2.50494613	0.00116551
	43.6000	1	2		2.50394196	0.00124638
	43.7000	1	2		2.50294906	0.00116645
	43.8000	1	2		2.50193669	0.00124812
	43.9000	1	2		2.50094666	0.00129558
	44.0000	1	2		2.49994126	0.00127824
	44.1000	1	2		2.49895655	0.00128725
	44.2000	1	2		2.49793517	0.00114103
	44.3000	1	2		2.49695374	0.00117369
	44.4000	1	2		2.49594056	0.00121028
	44.5000	1	2		2.49494970	0.00113848
	44.6000	1	2		2.49394082	0.00116987
	44.7000	1	2		2.49295099	0.00118150
	44.8000	1	2		2.49194805	0.00116577
	44.9000	1	2		2.49095228	0.00110786
	45.0000	1	2		2.48994606	0.00099658
	45.1000	1	2		2.48895377	0.00118276
	45.2000	1	2		2.48794755	0.00102074
	45.3000	1	2		2.48695527	0.00113388
	45.4000	1	2		2.48594516	0.00122521
	45.5000	1	2		2.48496229	0.00119173
	45.6000	1	2		2.48395239	0.00113834
	45.7000	1	2		2.48296276	0.00114982
	45.8000	1	2		2.48195122	0.00108034
	45.9000	1	2		2.48095667	0.00111812
	46.0000	1	2		2.47995087	0.00110100
	46.1000	1	2		2.47895796	0.00112856
	46.2000	1	2		2.47794498	0.00107285
	46.3000	1	2		2.47695065	0.00113513
	46.4000	1	2		2.47594934	0.00110178
	46.5000	1	2		2.47495153	0.00115781
	46.6000	1	2		2.47394674	0.00109997
	46.7000	1	2		2.47295753	0.00110414
	46.8000	1	2		2.47195336	0.00111128
	46.9000	1	2		2.47096086	0.00103794
	47.0000	1	2		2.46995424	0.00109851
	47.1000	1	2		2.46895887	0.00108357
	47.2000	1	2		2.46795388	0.00110949
	47.3000	1	2		2.46695770	0.00108622
	47.4000	1	2		2.46595210	0.00106559
	47.5000	1	2		2.46496186	0.00112575
	47.6000	1	2		2.46395257	0.00113904
	47.7000	1	2		2.46295414	0.00100940
	47.8000	1	2		2.46194894	0.00111695
	47.9000	1	2		2.46095645	0.00112570
	48.0000	1	2		2.45994019	0.00109626
	48.1000	1	2		2.45895405	0.00115769
	48.2000	1	2		2.45793267	0.00102533
	48.3000	1	2		2.45695472	0.00108576
	48.4000	1	2		2.45594748	0.00108979
	48.5000	1	2		2.45495355	0.00097294
	48.6000	1	2		2.45395000	0.00114775
	48.7000	1	2		2.45295300	0.00115688
	48.8000	1	2		2.45195292	0.00103578
	48.9000	1	2		2.45095593	0.00116081
	49.0000	1	2		2.44995032	0.00118476
	49.1000	1	2		2.44894779	0.00108434
	49.2000	1	2		2.44793686	0.00106205
	49.3000	1	2		2.44694703	0.00109422
	49.4000	1	2		2.44593159	0.00104944
	49.5000	1	2		2.44494524	0.00109951
	49.6000	1	2		2.44394927	0.00114033
	49.7000	1	2		2.44295575	0.00118314
	49.8000	1	2		2.44195015	0.00115036
	49.9000	1	2		2.44096114	0.00110968
	50.0000	1	2		2.43995185	0.00109220
	50.1000	1	2		2.43896181	0.00109565
	50.2000	1	2		2.43794863	0.00100911
	50.3000	1	2		2.43695655	0.00113357
	50.4000	1	2		2.43595586	0.00112562
	50.5000	1	2		2.43495660	0.00113351
	50.6000	1	2		2.43395243	0.00107806
	50.7000	1	2		2.43295871	0.00106321
	50.8000	1	2		2.43195495	0.00107957
	50.9000	1	2		2.43095693	0.00100594
	51.0000	1	2		2.42995645	0.00100309
	51.1000	1	2		2.42895350	0.00102791
	51.2000	1	2		2.42794810	0.00110474
	51.3000	1	2		2.42694824	0.00108767
	51.4000	1	2		2.42594284	0.00113778
	51.5000	1	2		2.42495813	0.00108730
	51.6000	1	2		2.42395089	0.00109496
	51.7000	1	2		2.42296761	0.00104636
	51.8000	1	2		2.42195013	0.00102783
	51.9000	1	2		2.42096091	0.00101987
	52.0000	1	2		2.41994711	0.00107438
	52.1000	1	2		2.41895482	0.00101996
	52.2000	1	2		2.41795598	0.00098987
	52.3000	1	2		2.41695611	0.00104365
	52.4000	1	2		2.41595174	0.00104580
	52.5000	1	2		2.41495535	0.00106470
	52.6000	1	2		2.41394647	0.00105927
	52.7000	1	2		2.41295459	0.00100679
	52.8000	1	2		2.41194550	0.00102524
	52.9000	1	2		2.41096203	0.00107369
	53.0000	1	2		2.40995560	0.00109766
	53.1000	1	2		2.40896537	0.00113323
	53.2000	1	2		2.40795443	0.00104470
	53.3000	1	2		2.40696153	0.00093312
	53.4000	1	2		2.40595244	0.00101068
	53.5000	1	2		2.40496548	0.00103183
	53.6000	1	2		2.40396234	0.00091088
	53.7000	1	2		2.40296472	0.00099529
	53.8000	1	2		2.40194949	0.00116890
	53.9000	1	2		2.40096601	0.00104954
	54.0000	1	2		2.39996000	0.00095568
	54.1000	1	2		2.39896587	0.00106360
	54.2000	1	2		2.39795412	0.00109558
	54.3000	1	2		2.39696347	0.00093379
	54.4000	1	2		2.39595971	0.00094197
	54.5000	1	2		2.39495943	0.00103832
	54.6000	1	2		2.39394891	0.00100552
	54.7000	1	2		2.39296297	0.00096109
	54.8000	1	2		2.39195347	0.00102097
	54.9000	1	2		2.39095770	0.00108474
	55.0000	1	2		2.38995579	0.00095240
	55.1000	1	2		2.38896350	0.00092480
	55.2000	1	2		2.38795667	0.00093331
	55.3000	1	2		2.38696335	0.00108374
	55.4000	1	2		2.38595611	0.00109279
	55.5000	1	2		2.38496075	0.00096906
	55.6000	1	2		2.38395986	0.00113826
	55.7000	1	2		2.38296327	0.00107447
	55.8000	1	2		2.38195316	0.00091543
	55.9000	1	2		2.38096702	0.00101291
	56.0000	1	2		2.37996100	0.00098027
	56.1000	1	2		2.37896523	0.00095019
	56.2000	1	2		2.37794897	0.00097030
	56.3000	1	2		2.37696365	0.00101984
	56.4000	1	2		2.37594965	0.00113429
	56.5000	1	2		2.37496228	0.00085114
	56.6000	1	2		2.37395852	0.00099882
	56.7000	1	2		2.37296520	0.00101471
	56.8000	1	2		2.37195735	0.00099579
	56.9000	1	2		2.37096424	0.00094404
	57.0000	1	2		2.36995740	0.00107652
	57.1000	1	2		2.36896840	0.00114959
	57.2000	1	2		2.36796545	0.00104712
	57.3000	1	2		2.36697235	0.00092863
	57.4000	1	2		2.36596265	0.00110832
	57.5000	1	2		2.36496872	0.00100281
	57.6000	1	2		2.36396004	0.00091630
	57.7000	1	2		2.36297021	0.00099927
	57.8000	1	2		2.36195703	0.00107028
	57.9000	1	2		2.36096617	0.00089838
	58.0000	1	2		2.35996631	0.00094773
	58.1000	1	2		2.35896480	0.00107748
	58.2000	1	2		2.35795264	0.00092635
	58.3000	1	2		2.35696875	0.00091712
	58.4000	1	2		2.35595761	0.00091523
	58.5000	1	2		2.35496369	0.00098715
	58.6000	1	2		2.35395808	0.00100465
	58.7000	1	2		2.35297317	0.00093477
	58.8000	1	2		2.35195671	0.00107354
	58.9000	1	2		2.35097262	0.00098076
	59.0000	1	2		2.34996496	0.00094775
	59.1000	1	2		2.34897063	0.00088999
	59.2000	1	2		2.34796359	0.00098768
	59.3000	1	2		2.34697253	0.00088782
	59.4000	1	2		2.34595545	0.00091051
	59.5000	1	2		2.34496747	0.00097183
	59.6000	1	2		2.34396760	0.00105165
	59.7000	1	2		2.34296568	0.00090582
	59.8000	1	2		2.34195414	0.00107459
	59.9000	1	2		2.34096410	0.00100936
	60.0000	1	2		2.33995543	0.00099406
	60.1000	1	2		2.33896498	0.00090933
	60.2000	1	2		2.33795999	0.00086362
	60.3000	1	2		2.33696771	0.00091397
	60.4000	1	2		2.33595431	0.00096145
	60.5000	1	2		2.33497330	0.00091062
	60.6000	1	2		2.33396359	0.00111002
	60.7000	1	2		2.33296352	0.00106184
	60.8000	1	2		2.33195689	0.00098711
	60.9000	1	2		2.33097137	0.00093983
	61.0000	1	2		2.32995736	0.00099346
	61.1000	1	2		2.32896221	0.00095680
	61.2000	1	2		2.32795660	0.00101639
	61.3000	1	2		2.32696985	0.00103880
	61.4000	1	2		2.32596240	0.00107056
	61.5000	1	2		2.32497072	0.00094863
	61.6000	1	2		2.32396410	0.00091299
	61.7000	1	2		2.32296566	0.00085900
	61.8000	1	2		2.32195985	0.00090814
	61.9000	1	2		2.32097125	0.00097973
	62.0000	1	2		2.31995950	0.00092470
	62.1000	1	2		2.31896619	0.00095366
	62.2000	1	2		2.31795280	0.00105929
	62.3000	1	2		2.31697199	0.00104504
	62.4000	1	2		2.31596720	0.00094553
	62.5000	1	2		2.31496877	0.00094519
	62.6000	1	2		2.31395353	0.00091990
	62.7000	1	2		2.31297026	0.00095078
	62.8000	1	2		2.31195666	0.00093683
	62.9000	1	2		2.31096622	0.00105009
	63.0000	1	2		2.30995242	0.00096737
	63.1000	1	2		2.30896874	0.00097832
	63.2000	1	2		2.30796129	0.00108743
	63.3000	1	2		2.30697167	0.00089587
	63.4000	1	2		2.30596053	0.00082187
	63.5000	1	2		2.30497152	0.00091441
	63.6000	1	2		2.30396817	0.00094065
	63.7000	1	2		2.30296502	0.00092206
	63.8000	1	2		2.30195696	0.00094250
	63.9000	1	2		2.30097635	0.00087006
	64.0000	1	2		2.29996788	0.00096407
	64.1000	1	2		2.29896289	0.00083756
	64.2000	1	2		2.29795442	0.00089961
	64.3000	1	2		2.29697073	0.00090842
	64.4000	1	2		2.29595898	0.00078742
	64.5000	1	2		2.29496137	0.00092273
	64.6000	1	2		2.29396765	0.00091870
	64.7000	1	2		2.29297413	0.00088633
	64.8000	1	2		2.29196996	0.00080805
	64.9000	1	2		2.29097276	0.00096397
	65.0000	1	2		2.28996859	0.00080062
	65.1000	1	2		2.28897814	0.00086614
	65.2000	1	2		2.28797315	0.00084840
	65.3000	1	2		2.28697779	0.00083845
	65.4000	1	2		2.28596153	0.00087637
	65.5000	1	2		2.28497293	0.00088423
	65.6000	1	2		2.28397184	0.00087690
	65.7000	1	2		2.28298119	0.00079273
	65.8000	1	2		2.28196022	0.00083638
	65.9000	1	2		2.28097162	0.00081409
	66.0000	1	2		2.27996417	0.00078969
	66.1000	1	2		2.27897680	0.00080655
	66.2000	1	2		2.27797324	0.00084084
	66.3000	1	2		2.27698116	0.00075323
	66.4000	1	2		2.27596695	0.00095478
	66.5000	1	2		2.27497467	0.00082642
	66.6000	1	2		2.27397439	0.00076504
	66.7000	1	2		2.27298087	0.00065207
	66.8000	1	2		2.27196502	0.00072211
	66.9000	1	2		2.27097519	0.00077178
	67.0000	1	2		2.26996549	0.00090305
	67.1000	1	2		2.26897669	0.00078767
	67.2000	1	2		2.26797088	0.00071775
	67.3000	1	2		2.26697675	0.00070286
	67.4000	1	2		2.26596930	0.00077051
	67.5000	1	2		2.26497660	0.00076166
	67.6000	1	2		2.26396792	0.00069694
	67.7000	1	2		2.26297441	0.00067193
	67.8000	1	2		2.26196757	0.00074906
	67.9000	1	2		2.26096996	0.00071757
	68.0000	1	2		2.25996210	0.00072874
	68.1000	1	2		2.25898088	0.00078676
	68.2000	1	2		2.25796851	0.00073392
	68.3000	1	2		2.25697786	0.00057520
	68.4000	1	2		2.25597185	0.00069454
	68.5000	1	2		2.25497464	0.00064047
	68.6000	1	2		2.25396515	0.00058702
	68.7000	1	2		2.25297409	0.00078204
	68.8000	1	2		2.25196848	0.00067423
	68.9000	1	2		2.25097947	0.00066183
	69.0000	1	2		2.24997080	0.00055002
	69.1000	1	2		2.24897974	0.00063846
	69.2000	1	2		2.24796942	0.00059883
	69.3000	1	2		2.24697795	0.00054086
	69.4000	1	2		2.24596887	0.00063638
	69.5000	1	2		2.24497965	0.00059314
	69.6000	1	2		2.24397056	0.00059860
	69.7000	1	2		2.24297807	0.00067860
	69.8000	1	2		2.24196837	0.00061637
	69.9000	1	2		2.24097301	0.00051485
	70.0000	1	2		2.23997437	0.00050461
	70.1000	1	2		2.23898331	0.00050853
	70.2000	1	2		2.23797361	0.00051076
	70.3000	1	2		2.23697620	0.00063568
	70.4000	1	2		2.23597408	0.00056371
	70.5000	1	2		2.23498630	0.00054565
	70.6000	1	2		2.23397148	0.00056518
	70.7000	1	2		2.23298165	0.00054808
	70.8000	1	2		2.23197727	0.00052432
	70.9000	1	2		2.23098212	0.00050403
	71.0000	1	2		2.22996401	0.00046443
	71.1000	1	2		2.22897541	0.00048364
	71.2000	1	2		2.22797329	0.00050905
	71.3000	1	2		2.22697220	0.00042372
	71.4000	1	2		2.22596557	0.00042604
	71.5000	1	2		2.22497389	0.00053362
	71.6000	1	2		2.22397300	0.00041962
	71.7000	1	2		2.22297662	0.00033400
	71.8000	1	2		2.22197347	0.00039283
	71.9000	1	2		2.22098159	0.00042268
	72.0000	1	2		2.21997804	0.00038339
	72.1000	1	2		2.21897940	0.00042832
	72.2000	1	2		2.21797748	0.00037422
	72.3000	1	2		2.21698601	0.00038459
	72.4000	1	2		2.21597057	0.00036298
	72.5000	1	2		2.21498054	0.00033728
	72.6000	1	2		2.21397104	0.00041544
	72.7000	1	2		2.21298265	0.00029756
	72.8000	1	2		2.21196701	0.00037493
	72.9000	1	2		2.21097472	0.00038922
	73.0000	1	2		2.20996809	0.00036556
	73.1000	1	2		2.20897539	0.00043172
	73.2000	1	2		2.20797163	0.00037296
	73.3000	1	2		2.20697668	0.00035588
	73.4000	1	2		2.20596985	0.00021009
	73.5000	1	2		2.20497838	0.00027158
	73.6000	1	2		2.20397339	0.00029039
	73.7000	1	2		2.20298151	0.00026933
	73.8000	1	2		2.20197837	0.00029020
	73.9000	1	2		2.20089593	0.00041660
	74.0000	1	2		2.19998806	0.00021876
	74.1000	1	2		2.19898532	0.00011747
	74.2000	1	2		2.19796967	0.00019689
	74.3000	1	2		2.19697862	0.00015239
	74.4000	1	2		2.19597342	0.00016724
	74.5000	1	2		2.19498032	0.00016272
	74.6000	1	2		2.19397020	0.00024874
	74.7000	1	2		2.19298140	0.00026210
	74.8000	1	2		2.19197170	0.00024741
	74.9000	1	2		2.19097777	0.00023249
	75.0000	1	2		2.18997298	0.00009109
	75.1000	1	2		2.18897947	0.00017009
	75.2000	1	2		2.18796792	0.00016878
	75.3000	1	2		2.18698260	0.00025193
	75.4000	1	2		2.18597823	0.00015594
	75.5000	1	2		2.18497897	0.00008930
	75.6000	1	2		2.18397624	0.00017494
	75.7000	1	2		2.18298129	0.00001152
	75.8000	1	2		2.18197322	0.00007883
	75.9000	1	2		2.18097889	0.00007419
	76.0000	1	2		2.17996570	0.00007101
	76.1000	1	2		2.17897956	0.00003211
	76.2000	1	2		2.17796658	0.00004526
	76.3000	1	2		2.17698167	0.00009188
	76.4000	1	2		2.17596787	0.00003263
	76.5000	1	2		2.17498501	-0.00001540
	76.6000	1	2		2.17397080	-0.00002060
	76.7000	1	2		2.17297933	-0.00015203
	76.8000	1	2		2.17197290	-0.00019653
	76.9000	1	2		2.17098144	0.00000916
	77.0000	1	2		2.16996846	-0.00006904
	77.1000	1	2		2.16897965	-0.00014527
	77.2000	1	2		2.16797384	-0.00005677
	77.3000	1	2		2.16698442	0.00001332
	77.4000	1	2		2.16597370	-0.00012718
	77.5000	1	2		2.16497608	-0.00015721
	77.6000	1	2		2.16396904	-0.00017522
	77.7000	1	2		2.16298393	-0.00015618
	77.8000	1	2		2.16197218	-0.00021308
	77.9000	1	2		2.16098173	-0.00013480
	78.0000	1	2		2.15997531	-0.00012873
	78.1000	1	2		2.15898876	-0.00013383
	78.2000	1	2		2.15796943	-0.00015909
	78.3000	1	2		2.15698165	-0.00021180
	78.4000	1	2		2.15597522	-0.00022326
	78.5000	1	2		2.15498806	-0.00031560
	78.6000	1	2		2.15397692	-0.00033064
	78.7000	1	2		2.15298115	-0.00022216
	78.8000	1	2		2.15197964	-0.00030353
	78.9000	1	2		2.15098818	-0.00017791
	79.0000	1	2		2.14997909	-0.00028935
	79.1000	1	2		2.14898803	-0.00038106
	79.2000	1	2		2.14797689	-0.00037489
	79.3000	1	2		2.14698461	-0.00047147
	79.4000	1	2		2.14597716	-0.00043462
	79.5000	1	2		2.14498815	-0.00043487
	79.6000	1	2		2.14397332	-0.00042585
	79.7000	1	2		2.14298309	-0.00048538
	79.8000	1	2		2.14198424	-0.00037255
	79.9000	1	2		2.14099052	-0.00051468
	80.0000	1	2		2.13997856	-0.00058476
	80.1000	1	2		2.13898628	-0.00062407
	80.2000	1	2		2.13798661	-0.00063143
	80.3000	1	2		2.13698818	-0.00060681
	80.4000	1	2		2.13598360	-0.00059325
	80.5000	1	2		2.13497841	-0.00054766
	80.6000	1	2		2.13397546	-0.00063251
	80.7000	1	2		2.13298482	-0.00070823
	80.8000	1	2		2.13196999	-0.00063414
	80.9000	1	2		2.13098324	-0.00069693
	81.0000	1	2		2.12997763	-0.00075840
	81.1000	1	2		2.12898309	-0.00069762
	81.2000	1	2		2.12797954	-0.00072919
	81.3000	1	2		2.12698336	-0.00074181
	81.4000	1	2		2.12597611	-0.00074714
	81.5000	1	2		2.12498874	-0.00075935
	81.6000	1	2		2.12397515	-0.00084457
	81.7000	1	2		2.12298183	-0.00082673
	81.8000	1	2		2.12197418	-0.00095209
	81.9000	1	2		2.12098415	-0.00093817
	82.0000	1	2		2.11998080	-0.00086298
	82.1000	1	2		2.11898851	-0.00100733
	82.2000	1	2		2.11797655	-0.00084003
	82.3000	1	2		2.11698652	-0.00103130
	82.4000	1	2		2.11597374	-0.00094070
	82.5000	1	2		2.11498433	-0.00099087
	82.6000	1	2		2.11397647	-0.00111600
	82.7000	1	2		2.11298193	-0.00098575
	82.8000	1	2		2.11197612	-0.00102530
	82.9000	1	2		2.11098321	-0.00101895
	83.0000	1	2		2.10997700	-0.00100090
	83.1000	1	2		2.10898409	-0.00107021
	83.2000	1	2		2.10797869	-0.00116967
	83.3000	1	2		2.10698805	-0.00125899
	83.4000	1	2		2.10597711	-0.00116732
	83.5000	1	2		2.10498995	-0.00134220
	83.6000	1	2		2.10397553	-0.00128592
	83.7000	1	2		2.10298386	-0.00127616
	83.8000	1	2		2.10197580	-0.00118836
	83.9000	1	2		2.10098863	-0.00139958
	84.0000	1	2		2.09998426	-0.00143541
	84.1000	1	2		2.09899894	-0.00140110
	84.2000	1	2		2.09798001	-0.00148653
	84.3000	1	2		2.09699224	-0.00151527
	84.4000	1	2		2.09598048	-0.00153563
	84.5000	1	2		2.09498881	-0.00146428
	84.6000	1	2		2.09397645	-0.00163742
	84.7000	1	2		2.09299010	-0.00159413
	84.8000	1	2		2.09197978	-0.00158799
	84.9000	1	2		2.09098504	-0.00173053
	85.0000	1	2		2.08998292	-0.00179803
	85.1000	1	2		2.08899780	-0.00175129
	85.2000	1	2		2.08799076	-0.00190492
	85.3000	1	2		2.08699786	-0.00187085
	85.4000	1	2		2.08599164	-0.00184612
	85.5000	1	2		2.08499382	-0.00181364
	85.6000	1	2		2.08398781	-0.00194140
	85.7000	1	2		2.08299470	-0.00208620
	85.8000	1	2		2.08198192	-0.00196073
	85.9000	1	2		2.08099599	-0.00210111
	86.0000	1	2		2.07998526	-0.00221835
	86.1000	1	2		2.07899810	-0.00223276
	86.2000	1	2		2.07798389	-0.00219402
	86.3000	1	2		2.07698996	-0.00219466
	86.4000	1	2		2.07598087	-0.00215393
	86.5000	1	2		2.07499760	-0.00231015
	86.6000	1	2		2.07399261	-0.00231995
	86.7000	1	2		2.07300237	-0.00242750
	86.8000	1	2		2.07199349	-0.00235344
	86.9000	1	2		2.07099526	-0.00250469
	87.0000	1	2		2.06998945	-0.00246407
	87.1000	1	2		2.06899737	-0.00250962
	87.2000	1	2		2.06799156	-0.00255608
	87.3000	1	2		2.06699825	-0.00272157
	87.4000	1	2		2.06597973	-0.00263578
	87.5000	1	2		2.06499482	-0.00279116
	87.6000	1	2		2.06398348	-0.00279011
	87.7000	1	2		2.06299775	-0.00286425
	87.8000	1	2		2.06197965	-0.00277549
	87.9000	1	2		2.06099412	-0.00295700
	88.0000	1	2		2.05998708	-0.00299829
	88.1000	1	2		2.05899807	-0.00310001
	88.2000	1	2		2.05798899	-0.00312936
	88.3000	1	2		2.05699096	-0.00323712
	88.4000	1	2		2.05599171	-0.00324652
	88.5000	1	2		2.05500106	-0.00324940
	88.6000	1	2		2.05398296	-0.00335407
	88.7000	1	2		2.05299415	-0.00345669
	88.8000	1	2		2.05198466	-0.00349695
	88.9000	1	2		2.05099852	-0.00339677
	89.0000	1	2		2.04999455	-0.00354513
	89.1000	1	2		2.04899837	-0.00371081
	89.2000	1	2		2.04798682	-0.00375955
	89.3000	1	2		2.04698962	-0.00371105
	89.4000	1	2		2.04597992	-0.00387008
	89.5000	1	2		2.04499583	-0.00380802
	89.6000	1	2		2.04398489	-0.00398016
	89.7000	1	2		2.04299363	-0.00392656
	89.8000	1	2		2.04198270	-0.00410405
	89.9000	1	2		2.04098980	-0.00415412
	90.0000	1	2		2.03998296	-0.00416866
	90.1000	1	2		2.03899600	-0.00440199
	90.2000	1	2		2.03799593	-0.00445330
	90.3000	1	2		2.03699811	-0.00447622
	90.4000	1	2		2.03599210	-0.00446551
	90.5000	1	2		2.03500411	-0.00463273
	90.6000	1	2		2.03399441	-0.00463027
	90.7000	1	2		2.03299208	-0.00473212
	90.8000	1	2		2.03198689	-0.00485990
	90.9000	1	2		2.03100013	-0.00500740
	91.0000	1	2		2.02999453	-0.00493944
	91.1000	1	2		2.02899814	-0.00507058
	91.2000	1	2		2.02799869	-0.00516991
	91.3000	1	2		2.02700496	-0.00528136
	91.4000	1	2		2.02599752	-0.00524248
	91.5000	1	2		2.02499888	-0.00537580
	91.6000	1	2		2.02399532	-0.00550393
	91.7000	1	2		2.02300406	-0.00565638
	91.8000	1	2		2.02199067	-0.00572062
	91.9000	1	2		2.02100186	-0.00576888
	92.0000	1	2		2.01999401	-0.00587694
	92.1000	1	2		2.01900459	-0.00586898
	92.2000	1	2		2.01799570	-0.00601116
	92.3000	1	2		2.01700321	-0.00610230
	92.4000	1	2		2.01599843	-0.00621156
	92.5000	1	2		2.01500839	-0.00635151
	92.6000	1	2		2.01399644	-0.00649111
	92.7000	1	2		2.01300210	-0.00646683
	92.8000	1	2		2.01199732	-0.00660261
	92.9000	1	2		2.01099581	-0.00677709
	93.0000	1	2		2.00995230	-0.00676571
	93.1000	1	2		2.00900202	-0.00683812
	93.2000	1	2		2.00798944	-0.00703731
	93.3000	1	2		2.00699921	-0.00705931
	93.4000	1	2		2.00599196	-0.00735540
	93.5000	1	2		2.00500152	-0.00734001
	93.6000	1	2		2.00399653	-0.00736634
	93.7000	1	2		2.00300178	-0.00743655
	93.8000	1	2		2.00199065	-0.00759153
	93.9000	1	2		2.00100246	-0.00773220
	94.0000	1	2		2.00000013	-0.00786685
	94.1000	1	2		1.99900436	-0.00802680
	94.2000	1	2		1.99799117	-0.00815141
	94.3000	1	2		1.99700155	-0.00839620
	94.4000	1	2		1.99599718	-0.00850212
	94.5000	1	2		1.99500530	-0.00867726
	94.6000	1	2		1.99399887	-0.00862192
	94.7000	1	2		1.99300925	-0.00870991
	94.8000	1	2		1.99200119	-0.00896550
	94.9000	1	2		1.99100562	-0.00895698
	95.0000	1	2		1.98999653	-0.00919246
	95.1000	1	2		1.98900158	-0.00917484
	95.2000	1	2		1.98799147	-0.00924261
	95.3000	1	2		1.98700963	-0.00951349
	95.4000	1	2		1.98599891	-0.00954681
	95.5000	1	2		1.98501010	-0.00973562
	95.6000	1	2		1.98400183	-0.00974480
	95.7000	1	2		1.98301078	-0.00998224
	95.8000	1	2		1.98199554	-0.01002831
	95.9000	1	2		1.98099526	-0.01028039
	96.0000	1	2		1.97999417	-0.01035656
	96.1000	1	2		1.97900639	-0.01042724
	96.2000	1	2		1.97799320	-0.01049745
	96.3000	1	2		1.97700214	-0.01056355
	96.4000	1	2		1.97599920	-0.01080162
	96.5000	1	2		1.97500220	-0.01088720
	96.6000	1	2		1.97399516	-0.01110727
	96.7000	1	2		1.97299304	-0.01118435
	96.8000	1	2		1.97199502	-0.01133242
	96.9000	1	2		1.97100806	-0.01143252
	97.0000	1	2		1.96999733	-0.01169414
	97.1000	1	2		1.96900382	-0.01164732
	97.2000	1	2		1.96799944	-0.01178422
	97.3000	1	2		1.96700838	-0.01206316
	97.4000	1	2		1.96599089	-0.01226513
	97.5000	1	2		1.96500680	-0.01233808
	97.6000	1	2		1.96399812	-0.01245990
	97.7000	1	2		1.96300358	-0.01261450
	97.8000	1	2		1.96199839	-0.01263973
	97.9000	1	2		1.96100836	-0.01286660
	98.0000	1	2		1.95999599	-0.01300642
	98.1000	1	2		1.95900678	-0.01303322
	98.2000	1	2		1.95799605	-0.01321643
	98.3000	1	2		1.95700868	-0.01341604
	98.4000	1	2		1.95599631	-0.01352062
	98.5000	1	2		1.95501058	-0.01366177
	98.6000	1	2		1.95400129	-0.01379213
	98.7000	1	2		1.95299978	-0.01389671
	98.8000	1	2		1.95200053	-0.01396085
	98.9000	1	2		1.95101275	-0.01412218
	99.0000	1	2		1.95000038	-0.01432562
	99.1000	1	2		1.94901199	-0.01445831
	99.2000	1	2		1.94800167	-0.01457233
	99.3000	1	2		1.94700775	-0.01483354
	99.4000	1	2		1.94599497	-0.01482566
	99.5000	1	2		1.94500453	-0.01512719
	99.6000	1	2		1.94399954	-0.01509926
	99.7000	1	2		1.94300541	-0.01530980
	99.8000	1	2		1.94200103	-0.01557501
	99.9000	1	2		1.94100301	-0.01559841
	100.0000	1	2		1.94000457	-0.01578356
	100.1000	1	2		1.93900532	-0.01607835
	100.2000	1	2		1.93799890	-0.01615359
	100.3000	1	2		1.93700763	-0.01617111
	100.4000	1	2		1.93600244	-0.01636063
	100.5000	1	2		1.93500175	-0.01658070
	100.6000	1	2		1.93399717	-0.01662245
	100.7000	1	2		1.93300570	-0.01685517
	100.8000	1	2		1.93200133	-0.01703820
	100.9000	1	2		1.93100822	-0.01722945
	101.0000	1	2		1.92999442	-0.01734147
	101.1000	1	2		1.92900541	-0.01738979
	101.2000	1	2		1.92799981	-0.01769763
	101.3000	1	2		1.92701305	-0.01774668
	101.4000	1	2		1.92599700	-0.01802513
	101.5000	1	2		1.92501024	-0.01817520
	101.6000	1	2		1.92399644	-0.01831678
	101.7000	1	2		1.92300272	-0.01858581
	101.8000	1	2		1.92199671	-0.01869938
	101.9000	1	2		1.92100319	-0.01894251
	102.0000	1	2		1.91999943	-0.01889519
	102.1000	1	2		1.91900899	-0.01912302
	102.2000	1	2		1.91800420	-0.01931369
	102.3000	1	2		1.91701724	-0.01949430
	102.4000	1	2		1.91600651	-0.01970227
	102.5000	1	2		1.91500992	-0.01991665
	102.6000	1	2		1.91399981	-0.02004410
	102.7000	1	2		1.91301306	-0.02017789
	102.8000	1	2		1.91200848	-0.02035017
	102.9000	1	2		1.91101414	-0.02054913
	103.0000	1	2		1.91000587	-0.02065119
	103.1000	1	2		1.90901686	-0.02087817
	103.2000	1	2		1.90800429	-0.02100283
	103.3000	1	2		1.90700422	-0.02128243
	103.4000	1	2		1.90600271	-0.02143716
	103.5000	1	2		1.90501903	-0.02165707
	103.6000	1	2		1.90400482	-0.02176007
	103.7000	1	2		1.90301007	-0.02188252
	103.8000	1	2		1.90200365	-0.02207517
	103.9000	1	2		1.90101792	-0.02225117
	104.0000	1	2		1.90000658	-0.02239575
	104.1000	1	2		1.89901101	-0.02261078
	104.2000	1	2		1.89799885	-0.02281561
	104.3000	1	2		1.89701292	-0.02300506
	104.4000	1	2		1.89600588	-0.02310655
	104.5000	1	2		1.89501257	-0.02326958
	104.6000	1	2		1.89399754	-0.02345857
	104.7000	1	2		1.89300791	-0.02359555
	104.8000	1	2		1.89200354	-0.02385015
	104.9000	1	2		1.89101453	-0.02405183
	105.0000	1	2		1.89000810	-0.02425653
	105.1000	1	2		1.88900967	-0.02422740
	105.2000	1	2		1.88800775	-0.02455613
	105.3000	1	2		1.88701362	-0.02476398
	105.4000	1	2		1.88600167	-0.02490310
	105.5000	1	2		1.88501122	-0.02500200
	105.6000	1	2		1.88400685	-0.02528279
	105.7000	1	2		1.88301046	-0.02555782
	105.8000	1	2		1.88200588	-0.02574901
	105.9000	1	2		1.88101319	-0.02593096
	106.0000	1	2		1.88000123	-0.02617361
	106.1000	1	2		1.87901427	-0.02630869
	106.2000	1	2		1.87800600	-0.02639454
	106.3000	1	2		1.87701945	-0.02664068
	106.4000	1	2		1.87600729	-0.02674790
	106.5000	1	2		1.87501787	-0.02705983
	106.6000	1	2		1.87401083	-0.02734659
	106.7000	1	2		1.87301957	-0.02752930
	106.8000	1	2		1.87200208	-0.02753037
	106.9000	1	2		1.87101860	-0.02790002
	107.0000	1	2		1.87000665	-0.02800032
	107.1000	1	2		1.86901887	-0.02805741
	107.2000	1	2		1.86801244	-0.02824896
	107.3000	1	2		1.86701934	-0.02858600
	107.4000	1	2		1.86601168	-0.02873234
	107.5000	1	2		1.86500977	-0.02892390
	107.6000	1	2		1.86400437	-0.02910438
	107.7000	1	2		1.86301679	-0.02950044
	107.8000	1	2		1.86201016	-0.02951215
	107.9000	1	2		1.86101603	-0.02975142
	108.0000	1	2		1.86000551	-0.02998668
	108.1000	1	2		1.85902080	-0.03028071
	108.2000	1	2		1.85800434	-0.03035315
	108.3000	1	2		1.85701738	-0.03071776
	108.4000	1	2		1.85600788	-0.03086844
	108.5000	1	2		1.85502133	-0.03100547
	108.6000	1	2		1.85400446	-0.03111643
	108.7000	1	2		1.85301996	-0.03142044
	108.8000	1	2		1.85200698	-0.03163816
	108.9000	1	2		1.85102043	-0.03178105
	109.0000	1	2		1.85001011	-0.03203812
	109.1000	1	2		1.84901516	-0.03225841
	109.2000	1	2		1.84800853	-0.03252132
	109.3000	1	2		1.84702075	-0.03259768
	109.4000	1	2		1.84600879	-0.03290702
	109.5000	1	2		1.84501384	-0.03303913
	109.6000	1	2		1.84401008	-0.03329245
	109.7000	1	2		1.84301554	-0.03347142
	109.8000	1	2		1.84200563	-0.03372426
	109.9000	1	2		1.84101150	-0.03400016
	110.0000	1	2		1.84001266	-0.03424822
	110.1000	1	2		1.83902201	-0.03443180
	110.2000	1	2		1.83800657	-0.03464468
	110.3000	1	2		1.83702146	-0.03478724
	110.4000	1	2		1.83601401	-0.03513269
	110.5000	1	2		1.83501537	-0.03523272
	110.6000	1	2		1.83401407	-0.03536643
	110.7000	1	2		1.83302711	-0.03565088
	110.8000	1	2		1.83200429	-0.03592310
	110.9000	1	2		1.83101426	-0.03621414
	111.0000	1	2		1.83000046	-0.03635302
	111.1000	1	2		1.82901760	-0.03642450
	111.2000	1	2		1.82800707	-0.03657718
	111.3000	1	2		1.82702093	-0.03705241
	111.4000	1	2		1.82600959	-0.03729872
	111.5000	1	2		1.82501526	-0.03752057
	111.6000	1	2		1.82401252	-0.03768052
	111.7000	1	2		1.82302494	-0.03799141
	111.8000	1	2		1.82201791	-0.03812744
	111.9000	1	2		1.82102173	-0.03836172
	112.0000	1	2		1.82000793	-0.03872166
	112.1000	1	2		1.81902588	-0.03882904
	112.2000	1	2		1.81801557	-0.03900455
	112.3000	1	2		1.81702102	-0.03918014
	112.4000	1	2		1.81600661	-0.03970360
	112.5000	1	2		1.81501330	-0.03983882
	112.6000	1	2		1.81400401	-0.04003327
	112.7000	1	2		1.81300926	-0.04016973
	112.8000	1	2		1.81200222	-0.04044784
	112.9000	1	2		1.81102018	-0.04056409
	113.0000	1	2		1.81001150	-0.04089500
	113.1000	1	2		1.80901716	-0.04121071
	113.2000	1	2		1.80801320	-0.04142280
	113.3000	1	2		1.80702009	-0.04160983
	113.4000	1	2		1.80600895	-0.04199866
	113.5000	1	2		1.80502159	-0.04217045
	113.6000	1	2		1.80401741	-0.04246127
	113.7000	1	2		1.80302718	-0.04263411
	113.8000	1	2		1.80201399	-0.04289535
	113.9000	1	2		1.80102416	-0.04312520
	114.0000	1	2		1.80001569	-0.04337829
	114.1000	1	2		1.79902648	-0.04353291
	114.2000	1	2		1.79800694	-0.04393354
	114.3000	1	2		1.79701301	-0.04407312
	114.4000	1	2		1.79601253	-0.04431101
	114.5000	1	2		1.79502229	-0.04452942
	114.6000	1	2		1.79401341	-0.04472162
	114.7000	1	2		1.79301743	-0.04503126
	114.8000	1	2		1.79201920	-0.04522987
	114.9000	1	2		1.79101934	-0.04571562
	115.0000	1	2		1.79001373	-0.04570593
	115.1000	1	2		1.78901735	-0.04607138
	115.2000	1	2		1.78801256	-0.04630327
	115.3000	1	2		1.78702929	-0.04653066
	115.4000	1	2		1.78601324	-0.04674529
	115.5000	1	2		1.78502771	-0.04704071
	115.6000	1	2		1.78402293	-0.04728094
	115.7000	1	2		1.78302715	-0.04751185
	115.8000	1	2		1.78201131	-0.04793596
	115.9000	1	2		1.78101676	-0.04815075
	116.0000	1	2		1.78001464	-0.04834359
	116.1000	1	2		1.77902748	-0.04867837
	116.2000	1	2		1.77801532	-0.04883285
	116.3000	1	2		1.77702160	-0.04898835
	116.4000	1	2		1.77601538	-0.04932757
	116.5000	1	2		1.77502104	-0.04961732
	116.6000	1	2		1.77401810	-0.04982154
	116.7000	1	2		1.77302192	-0.05005539
	116.8000	1	2		1.77202390	-0.05035304
	116.9000	1	2		1.77102731	-0.05064260
	117.0000	1	2		1.77001248	-0.05099221
	117.1000	1	2		1.76902429	-0.05107636
	117.2000	1	2		1.76802340	-0.05142620
	117.3000	1	2		1.76702865	-0.05165609
	117.4000	1	2		1.76601895	-0.05201016
	117.5000	1	2		1.76503506	-0.05229962
	117.6000	1	2		1.76402495	-0.05267918
	117.7000	1	2		1.76302836	-0.05280671
	117.8000	1	2		1.76202542	-0.05306792
	117.9000	1	2		1.76102740	-0.05331809
	118.0000	1	2		1.76001769	-0.05369377
	118.1000	1	2		1.75902910	-0.05384158
	118.2000	1	2		1.75801919	-0.05421744
	118.3000	1	2		1.75702936	-0.05455981
	118.4000	1	2		1.75602191	-0.05472641
	118.5000	1	2		1.75502286	-0.05491848
	118.6000	1	2		1.75402054	-0.05529004
	118.7000	1	2		1.75302743	-0.05561984
	118.8000	1	2		1.75201978	-0.05582090
	118.9000	1	2		1.75103282	-0.05604882
	119.0000	1	2		1.75002168	-0.05636366
	119.1000	1	2		1.74903759	-0.05670683
	119.2000	1	2		1.74801395	-0.05694454
	119.3000	1	2		1.74702556	-0.05728854
	119.4000	1	2		1.74602159	-0.05741314
	119.5000	1	2		1.74502767	-0.05768619
	119.6000	1	2		1.74401530	-0.05803970
	119.7000	1	2		1.74301974	-0.05841565
	119.8000	1	2		1.74202007	-0.05859777
	119.9000	1	2		1.74102860	-0.05894660
	120.0000	1	2		1.74001890	-0.05932968
	120.1000	1	2		1.73902969	-0.05967694
	120.2000	1	2		1.73802040	-0.05982662
	120.3000	1	2		1.73703077	-0.06008140
	120.4000	1	2		1.73602312	-0.06050276
	120.5000	1	2		1.73503350	-0.06083702
	120.6000	1	2		1.73402564	-0.06097499
	120.7000	1	2		1.73303519	-0.06143736
	120.8000	1	2		1.73202262	-0.06187561
	120.9000	1	2		1.73102849	-0.06203361
	121.0000	1	2		1.73002002	-0.06236749
	121.1000	1	2		1.72902302	-0.06270705
	121.2000	1	2		1.72801864	-0.06281123
	121.3000	1	2		1.72702984	-0.06304013
	121.4000	1	2		1.72601973	-0.06346577
	121.5000	1	2		1.72503092	-0.06375291
	121.6000	1	2		1.72401343	-0.06395406
	121.7000	1	2		1.72302996	-0.06442511
	121.8000	1	2		1.72201739	-0.06473262
	121.9000	1	2		1.72103698	-0.06503327
	122.0000	1	2		1.72002646	-0.06530366
	122.1000	1	2		1.71902885	-0.06576304
	122.2000	1	2		1.71802119	-0.06595792
	122.3000	1	2		1.71703577	-0.06629665
	122.4000	1	2		1.71603037	-0.06670612
	122.5000	1	2		1.71503839	-0.06706953
	122.6000	1	2		1.71402059	-0.06728164
	122.7000	1	2		1.71302626	-0.06760828
	122.8000	1	2		1.71202127	-0.06799302
	122.9000	1	2		1.71102734	-0.06832321
	123.0000	1	2		1.71002307	-0.06865763
	123.1000	1	2		1.70902771	-0.06890712
	123.2000	1	2		1.70802364	-0.06929376
	123.3000	1	2		1.70703258	-0.06969986
	123.4000	1	2		1.70602647	-0.06989687
	123.5000	1	2		1.70503684	-0.07027977
	123.6000	1	2		1.70402212	-0.07051500
	123.7000	1	2		1.70303178	-0.07081547
	123.8000	1	2		1.70202238	-0.07104915
	123.9000	1	2		1.70095460	-0.07157291
	124.0000	1	2		1.70003402	-0.07197282
	124.1000	1	2		1.69904266	-0.07221856
	124.2000	1	2		1.69802199	-0.07249807
	124.3000	1	2		1.69703237	-0.07298183
	124.4000	1	2		1.69602297	-0.07323916
	124.5000	1	2		1.69502761	-0.07349670
	124.6000	1	2		1.69401965	-0.07398533
	124.7000	1	2		1.69302767	-0.07426059
	124.8000	1	2		1.69202616	-0.07458781
	124.9000	1	2		1.69103480	-0.07501047
	125.0000	1	2		1.69002110	-0.07552433
	125.1000	1	2		1.68903599	-0.07574671
	125.2000	1	2		1.68802864	-0.07598747
	125.3000	1	2		1.68703523	-0.07627776
	125.4000	1	2		1.68602747	-0.07653346
	125.5000	1	2		1.68503826	-0.07698053
	125.6000	1	2		1.68402743	-0.07738208
	125.7000	1	2		1.68303770	-0.07766773
	125.8000	1	2		1.68202216	-0.07807348
	125.9000	1	2		1.68103325	-0.07844355
	126.0000	1	2		1.68002386	-0.07882683
	126.1000	1	2		1.67903270	-0.07913273
	126.2000	1	2		1.67802494	-0.07960957
	126.3000	1	2		1.67703532	-0.07988858
	126.4000	1	2		1.67602889	-0.08034774
	126.5000	1	2		1.67503394	-0.08071961
	126.6000	1	2		1.67403284	-0.08115815
	126.7000	1	2		1.67303687	-0.08155139
	126.8000	1	2		1.67203290	-0.08192813
	126.9000	1	2		1.67103611	-0.08231789
	127.0000	1	2		1.67002477	-0.08243006
	127.1000	1	2		1.66903525	-0.08274852
	127.2000	1	2		1.66803190	-0.08312617
	127.3000	1	2		1.66703817	-0.08353048
	127.4000	1	2		1.66602263	-0.08380387
	127.5000	1	2		1.66503803	-0.08430754
	127.6000	1	2		1.66402894	-0.08476381
	127.7000	1	2		1.66303860	-0.08510339
	127.8000	1	2		1.66202408	-0.08543974
	127.9000	1	2		1.66105310	-0.08596423
	128.0000	1	2		1.66004074	-0.08620333
	128.1000	1	2		1.65905019	-0.08665749
	128.2000	1	2		1.65803690	-0.08705906
	128.3000	1	2		1.65705333	-0.08747523
	128.4000	1	2		1.65604536	-0.08776648
	128.5000	1	2		1.65504765	-0.08822935
	128.6000	1	2		1.65404604	-0.08863477
	128.7000	1	2		1.65304658	-0.08892214
	128.8000	1	2		1.65203872	-0.08950027
	128.9000	1	2		1.65104736	-0.08986967
	129.0000	1	2		1.65004001	-0.09032329
	129.1000	1	2		1.64904885	-0.09063199
	129.2000	1	2		1.64803607	-0.09108545
	129.3000	1	2		1.64704737	-0.09137277
	129.4000	1	2		1.64604474	-0.09173916
	129.5000	1	2		1.64504415	-0.09208411
	129.6000	1	2		1.64403384	-0.09246704
	129.7000	1	2		1.64304493	-0.09291294
	129.8000	1	2		1.64203574	-0.09343456
	129.9000	1	2		1.64104478	-0.09375447
	130.0000	1	2		1.64004000	-0.09425456
	130.1000	1	2		1.63904413	-0.09461779
	130.2000	1	2		1.63803811	-0.09515321
	130.3000	1	2		1.63704798	-0.09547776
	130.4000	1	2		1.63604575	-0.09590425
	130.5000	1	2		1.63505746	-0.09637907
	130.6000	1	2		1.63403598	-0.09685503
	130.7000	1	2		1.63304707	-0.09724711
	130.8000	1	2		1.63204618	-0.09770477
	130.9000	1	2		1.63104795	-0.09816946
	131.0000	1	2		1.63004071	-0.09841414
	131.1000	1	2		1.62905149	-0.09890063
	131.2000	1	2		1.62804230	-0.09912367
	131.3000	1	2		1.62704889	-0.09951958
	131.4000	1	2		1.62603693	-0.10007909
	131.5000	1	2		1.62504946	-0.10064979
	131.6000	1	2		1.62403873	-0.10118954
	131.7000	1	2		1.62304788	-0.10158257
	131.8000	1	2		1.62204361	-0.10195773
	131.9000	1	2		1.62105255	-0.10232507
	132.0000	1	2		1.62005412	-0.10277427
	132.1000	1	2		1.61905824	-0.10319938
	132.2000	1	2		1.61805295	-0.10357265
	132.3000	1	2		1.61705963	-0.10401215
	132.4000	1	2		1.61605218	-0.10450555
	132.5000	1	2		1.61505478	-0.10506515
	132.6000	1	2		1.61404436	-0.10550297
	132.7000	1	2		1.61305217	-0.10596991
	132.8000	1	2		1.61204923	-0.10631057
	132.9000	1	2		1.61105479	-0.10682828
	133.0000	1	2		1.61004857	-0.10718701
	133.1000	1	2		1.60905577	-0.10756886
	133.2000	1	2		1.60804996	-0.10796555
	133.3000	1	2		1.60705204	-0.10845520
	133.4000	1	2		1.60605002	-0.10887811
	133.5000	1	2		1.60505599	-0.10937655
	133.6000	1	2		1.60405131	-0.10992217
	133.7000	1	2		1.60306200	-0.11029809
	133.8000	1	2		1.60205199	-0.11075318
	133.9000	1	2		1.60106052	-0.11137213
	134.0000	1	2		1.60005338	-0.11241551
	134.0010	1	2		1.60004323	-0.11243158
