# Supplementary material for: Hyaluronic Acid Enhances the Mechanical Properties of Tissue-Engineered Cartilage Constructs
Source: PLoS One. 2014 Dec 1;9(12):e113216. doi: 10.1371/journal.pone.0113216 (PMC4249877; doi:10.1371/journal.pone.0113216)
Supplement: Dataset S1 — Raw data from hydrogel constructs. Data on wet weight, dry weight, compressive modulus, DNA content, and GAG content are provided in a spreadsheet for all analysed hydrogel constructs. Additionally, raw data from mechanical compression tests (time, displacement, and load) are provided. (ZIP) [file pone.0113216.s004.zip › Data/Mechanical testing/Microtester/Day 1/G5 P4 M2 ramp.csv]

G5 P4 M2 12Dec2013
Notes	Time	Sequence	Block	Cycle	5800:Extension mm	5800:5N_Load_Cell N
Test Started : 12/12/2013 12:53:52 PM	4.0020	1	2		2.90099914	0.00205920
	4.0260	1	2		2.89964583	0.00229479
	4.1000	1	2		2.89864781	0.00191408
	4.2000	1	2		2.89781861	0.00189761
	4.3000	1	2		2.89688923	0.00189643
	4.4000	1	2		2.89588854	0.00187038
	4.5000	1	2		2.89490076	0.00174945
	4.6000	1	2		2.89389639	0.00183136
	4.7000	1	2		2.89290738	0.00197594
	4.8000	1	2		2.89189542	0.00198714
	4.9000	1	2		2.89090887	0.00194345
	5.0000	1	2		2.88990327	0.00188226
	5.1000	1	2		2.88891385	0.00194926
	5.2000	1	2		2.88791459	0.00193226
	5.3000	1	2		2.88691534	0.00188975
	5.4000	1	2		2.88590789	0.00182164
	5.5000	1	2		2.88491315	0.00189303
	5.6000	1	2		2.88391041	0.00189740
	5.7000	1	2		2.88291341	0.00197241
	5.8000	1	2		2.88190330	0.00199596
	5.9000	1	2		2.88091449	0.00193948
	6.0000	1	2		2.87991053	0.00192990
	6.1000	1	2		2.87891271	0.00184393
	6.2000	1	2		2.87790260	0.00185452
	6.3000	1	2		2.87690580	0.00186819
	6.4000	1	2		2.87590327	0.00196896
	6.5000	1	2		2.87490811	0.00202898
	6.6000	1	2		2.87389411	0.00201968
	6.7000	1	2		2.87290735	0.00185376
	6.8000	1	2		2.87190032	0.00187241
	6.9000	1	2		2.87090618	0.00196738
	7.0000	1	2		2.86989833	0.00185110
	7.1000	1	2		2.86891096	0.00184510
	7.2000	1	2		2.86789859	0.00187912
	7.3000	1	2		2.86691450	0.00188882
	7.4000	1	2		2.86589640	0.00200508
	7.5000	1	2		2.86491620	0.00212607
	7.6000	1	2		2.86390117	0.00199640
	7.7000	1	2		2.86290704	0.00200239
	7.8000	1	2		2.86189815	0.00195286
	7.9000	1	2		2.86091222	0.00177689
	8.0000	1	2		2.85989268	0.00206809
	8.1000	1	2		2.85890777	0.00191770
	8.2000	1	2		2.85789745	0.00201399
	8.3000	1	2		2.85690414	0.00196253
	8.4000	1	2		2.85590427	0.00199100
	8.5000	1	2		2.85491793	0.00203264
	8.6000	1	2		2.85391007	0.00194206
	8.7000	1	2		2.85291348	0.00178366
	8.8000	1	2		2.85191136	0.00191719
	8.9000	1	2		2.85091395	0.00183038
	9.0000	1	2		2.84990486	0.00195124
	9.1000	1	2		2.84891401	0.00202047
	9.2000	1	2		2.84790390	0.00198807
	9.3000	1	2		2.84690956	0.00190669
	9.4000	1	2		2.84589924	0.00188428
	9.5000	1	2		2.84491495	0.00197963
	9.6000	1	2		2.84390319	0.00194225
	9.7000	1	2		2.84291582	0.00185519
	9.8000	1	2		2.84190551	0.00196280
	9.9000	1	2		2.84091486	0.00200372
	10.0000	1	2		2.83990844	0.00194601
	10.1000	1	2		2.83891738	0.00187306
	10.2000	1	2		2.83790972	0.00210110
	10.3000	1	2		2.83692215	0.00191547
	10.4000	1	2		2.83590159	0.00171021
	10.5000	1	2		2.83491729	0.00201147
	10.6000	1	2		2.83391210	0.00199439
	10.7000	1	2		2.83291878	0.00197168
	10.8000	1	2		2.83191605	0.00197962
	10.9000	1	2		2.83091987	0.00202781
	11.0000	1	2		2.82990136	0.00183001
	11.1000	1	2		2.82892382	0.00178142
	11.2000	1	2		2.82791227	0.00193978
	11.3000	1	2		2.82691589	0.00192289
	11.4000	1	2		2.82591479	0.00183033
	11.5000	1	2		2.82492271	0.00191548
	11.6000	1	2		2.82391670	0.00191422
	11.7000	1	2		2.82292318	0.00194821
	11.8000	1	2		2.82190672	0.00166720
	11.9000	1	2		2.82092201	0.00175016
	12.0000	1	2		2.81991702	0.00200471
	12.1000	1	2		2.81892248	0.00179262
	12.2000	1	2		2.81790581	0.00183977
	12.3000	1	2		2.81692336	0.00205853
	12.4000	1	2		2.81591099	0.00199891
	12.5000	1	2		2.81491870	0.00195764
	12.6000	1	2		2.81391146	0.00197973
	12.7000	1	2		2.81292143	0.00189376
	12.8000	1	2		2.81191275	0.00192547
	12.9000	1	2		2.81091944	0.00188421
	13.0000	1	2		2.80990932	0.00185291
	13.1000	1	2		2.80891663	0.00188422
	13.2000	1	2		2.80790938	0.00179993
	13.3000	1	2		2.80691771	0.00179259
	13.4000	1	2		2.80590514	0.00198346
	13.5000	1	2		2.80491593	0.00197230
	13.6000	1	2		2.80391135	0.00174605
	13.7000	1	2		2.80291844	0.00165866
	13.8000	1	2		2.80190567	0.00189403
	13.9000	1	2		2.80091687	0.00178690
	14.0000	1	2		2.79990593	0.00193388
	14.1000	1	2		2.79891610	0.00191732
	14.2000	1	2		2.79790968	0.00179072
	14.3000	1	2		2.79691412	0.00179542
	14.4000	1	2		2.79591138	0.00178100
	14.5000	1	2		2.79492114	0.00186746
	14.6000	1	2		2.79390468	0.00172141
	14.7000	1	2		2.79291915	0.00187078
	14.8000	1	2		2.79191478	0.00193728
	14.9000	1	2		2.79092208	0.00196129
	15.0000	1	2		2.78991033	0.00193650
	15.1000	1	2		2.78891620	0.00201188
	15.2000	1	2		2.78791244	0.00164422
	15.3000	1	2		2.78692486	0.00176626
	15.4000	1	2		2.78591782	0.00182244
	15.5000	1	2		2.78492717	0.00179988
	15.6000	1	2		2.78391419	0.00182376
	15.7000	1	2		2.78292662	0.00200033
	15.8000	1	2		2.78191774	0.00179593
	15.9000	1	2		2.78092586	0.00186009
	16.0000	1	2		2.77992066	0.00188430
	16.1000	1	2		2.77892510	0.00185355
	16.2000	1	2		2.77791314	0.00176811
	16.3000	1	2		2.77692352	0.00178400
	16.4000	1	2		2.77591300	0.00185634
	16.5000	1	2		2.77492091	0.00198124
	16.6000	1	2		2.77391756	0.00184891
	16.7000	1	2		2.77291770	0.00182224
	16.8000	1	2		2.77191475	0.00190505
	16.9000	1	2		2.77092288	0.00170992
	17.0000	1	2		2.76991215	0.00178406
	17.1000	1	2		2.76892171	0.00184763
	17.2000	1	2		2.76791159	0.00188600
	17.3000	1	2		2.76692566	0.00186493
	17.4000	1	2		2.76591698	0.00177583
	17.5000	1	2		2.76492674	0.00191795
	17.6000	1	2		2.76391765	0.00181340
	17.7000	1	2		2.76292168	0.00181011
	17.8000	1	2		2.76191587	0.00184867
	17.9000	1	2		2.76092440	0.00174975
	18.0000	1	2		2.75991060	0.00186021
	18.1000	1	2		2.75891975	0.00178959
	18.2000	1	2		2.75791066	0.00187202
	18.3000	1	2		2.75691141	0.00185602
	18.4000	1	2		2.75591052	0.00184414
	18.5000	1	2		2.75492069	0.00190997
	18.6000	1	2		2.75391939	0.00172351
	18.7000	1	2		2.75292402	0.00173680
	18.8000	1	2		2.75191719	0.00186366
	18.9000	1	2		2.75086323	0.00179899
	19.0000	1	2		2.74992852	0.00163676
	19.1000	1	2		2.74893213	0.00179177
	19.2000	1	2		2.74792202	0.00192984
	19.3000	1	2		2.74692830	0.00169878
	19.4000	1	2		2.74591634	0.00176590
	19.5000	1	2		2.74492385	0.00179670
	19.6000	1	2		2.74391251	0.00175877
	19.7000	1	2		2.74292801	0.00176563
	19.8000	1	2		2.74191687	0.00184054
	19.9000	1	2		2.74092520	0.00184822
	20.0000	1	2		2.73991878	0.00182683
	20.1000	1	2		2.73892751	0.00170930
	20.2000	1	2		2.73792703	0.00172547
	20.3000	1	2		2.73693188	0.00166741
	20.4000	1	2		2.73592668	0.00171058
	20.5000	1	2		2.73493234	0.00184906
	20.6000	1	2		2.73392367	0.00168419
	20.7000	1	2		2.73293015	0.00187843
	20.8000	1	2		2.73191758	0.00174776
	20.9000	1	2		2.73093287	0.00164807
	21.0000	1	2		2.72991375	0.00164407
	21.1000	1	2		2.72892638	0.00171495
	21.2000	1	2		2.72791831	0.00172660
	21.3000	1	2		2.72692090	0.00167978
	21.4000	1	2		2.72591407	0.00165151
	21.5000	1	2		2.72492834	0.00170636
	21.6000	1	2		2.72392089	0.00177843
	21.7000	1	2		2.72292881	0.00178114
	21.8000	1	2		2.72192279	0.00171149
	21.9000	1	2		2.72093030	0.00167612
	22.0000	1	2		2.71992449	0.00163340
	22.1000	1	2		2.71892852	0.00164714
	22.2000	1	2		2.71791840	0.00176975
	22.3000	1	2		2.71693165	0.00182446
	22.4000	1	2		2.71592584	0.00179746
	22.5000	1	2		2.71493314	0.00180370
	22.6000	1	2		2.71391729	0.00176459
	22.7000	1	2		2.71292603	0.00168275
	22.8000	1	2		2.71191899	0.00170935
	22.9000	1	2		2.71092814	0.00180252
	23.0000	1	2		2.70992294	0.00154882
	23.1000	1	2		2.70892512	0.00173210
	23.2000	1	2		2.70792239	0.00180057
	23.3000	1	2		2.70692621	0.00185892
	23.4000	1	2		2.70590810	0.00169547
	23.5000	1	2		2.70492606	0.00173249
	23.6000	1	2		2.70392292	0.00168715
	23.7000	1	2		2.70292817	0.00159075
	23.8000	1	2		2.70191724	0.00171438
	23.9000	1	2		2.70092843	0.00188702
	24.0000	1	2		2.69992303	0.00165164
	24.1000	1	2		2.69893280	0.00173036
	24.2000	1	2		2.69792043	0.00179379
	24.3000	1	2		2.69693040	0.00167293
	24.4000	1	2		2.69592295	0.00161319
	24.5000	1	2		2.69493414	0.00166660
	24.6000	1	2		2.69391686	0.00169999
	24.7000	1	2		2.69293113	0.00170941
	24.8000	1	2		2.69192901	0.00175965
	24.9000	1	2		2.69093467	0.00176226
	25.0000	1	2		2.68992313	0.00162651
	25.1000	1	2		2.68893391	0.00157053
	25.2000	1	2		2.68792605	0.00167509
	25.3000	1	2		2.68692557	0.00164266
	25.4000	1	2		2.68592181	0.00166954
	25.5000	1	2		2.68493403	0.00171595
	25.6000	1	2		2.68392248	0.00177946
	25.7000	1	2		2.68293593	0.00169608
	25.8000	1	2		2.68191394	0.00171661
	25.9000	1	2		2.68093579	0.00163568
	26.0000	1	2		2.67992650	0.00162092
	26.1000	1	2		2.67893462	0.00163556
	26.2000	1	2		2.67792328	0.00151362
	26.3000	1	2		2.67692587	0.00155642
	26.4000	1	2		2.67591658	0.00182496
	26.5000	1	2		2.67493228	0.00168926
	26.6000	1	2		2.67391745	0.00168798
	26.7000	1	2		2.67293111	0.00164353
	26.8000	1	2		2.67192694	0.00166051
	26.9000	1	2		2.67093465	0.00156140
	27.0000	1	2		2.66992638	0.00154961
	27.1000	1	2		2.66893410	0.00167764
	27.2000	1	2		2.66791763	0.00164240
	27.3000	1	2		2.66692780	0.00159390
	27.4000	1	2		2.66591359	0.00159923
	27.5000	1	2		2.66492971	0.00167690
	27.6000	1	2		2.66392185	0.00161191
	27.7000	1	2		2.66293202	0.00165840
	27.8000	1	2		2.66191699	0.00157424
	27.9000	1	2		2.66092880	0.00165992
	28.0000	1	2		2.65991910	0.00159048
	28.1000	1	2		2.65892948	0.00168571
	28.2000	1	2		2.65791834	0.00173718
	28.3000	1	2		2.65692154	0.00153675
	28.4000	1	2		2.65591881	0.00152746
	28.5000	1	2		2.65493390	0.00163909
	28.6000	1	2		2.65392645	0.00151154
	28.7000	1	2		2.65293723	0.00162581
	28.8000	1	2		2.65193593	0.00143308
	28.9000	1	2		2.65093729	0.00165278
	29.0000	1	2		2.64993394	0.00165132
	29.1000	1	2		2.64893981	0.00153558
	29.2000	1	2		2.64792970	0.00147348
	29.3000	1	2		2.64693741	0.00155823
	29.4000	1	2		2.64593037	0.00147443
	29.5000	1	2		2.64493563	0.00151606
	29.6000	1	2		2.64392347	0.00156999
	29.7000	1	2		2.64293589	0.00149856
	29.8000	1	2		2.64193459	0.00156623
	29.9000	1	2		2.64094312	0.00156518
	30.0000	1	2		2.63992563	0.00160705
	30.1000	1	2		2.63893703	0.00138734
	30.2000	1	2		2.63792959	0.00149364
	30.3000	1	2		2.63693463	0.00146974
	30.4000	1	2		2.63593333	0.00144129
	30.5000	1	2		2.63493879	0.00141610
	30.6000	1	2		2.63393155	0.00151175
	30.7000	1	2		2.63293803	0.00132922
	30.8000	1	2		2.63192935	0.00150308
	30.9000	1	2		2.63093850	0.00144281
	31.0000	1	2		2.62992880	0.00147670
	31.1000	1	2		2.62893999	0.00139590
	31.2000	1	2		2.62793459	0.00143883
	31.3000	1	2		2.62693780	0.00141848
	31.4000	1	2		2.62592256	0.00148246
	31.5000	1	2		2.62493376	0.00167185
	31.6000	1	2		2.62392672	0.00141553
	31.7000	1	2		2.62294058	0.00152079
	31.8000	1	2		2.62192248	0.00158644
	31.9000	1	2		2.62093593	0.00143938
	32.0000	1	2		2.61993483	0.00146090
	32.1000	1	2		2.61893804	0.00142460
	32.2000	1	2		2.61793161	0.00142835
	32.3000	1	2		2.61693461	0.00145702
	32.4000	1	2		2.61593659	0.00149572
	32.5000	1	2		2.61494041	0.00143460
	32.6000	1	2		2.61392866	0.00136449
	32.7000	1	2		2.61294375	0.00133371
	32.8000	1	2		2.61192708	0.00143904
	32.9000	1	2		2.61093459	0.00146189
	33.0000	1	2		2.60993226	0.00144294
	33.1000	1	2		2.60893854	0.00151967
	33.2000	1	2		2.60793580	0.00141341
	33.3000	1	2		2.60694044	0.00143088
	33.4000	1	2		2.60592849	0.00141049
	33.5000	1	2		2.60494173	0.00131512
	33.6000	1	2		2.60393346	0.00131995
	33.7000	1	2		2.60294281	0.00142717
	33.8000	1	2		2.60192983	0.00142080
	33.9000	1	2		2.60094369	0.00129545
	34.0000	1	2		2.59993727	0.00145325
	34.1000	1	2		2.59894703	0.00142090
	34.2000	1	2		2.59793323	0.00138895
	34.3000	1	2		2.59694238	0.00136530
	34.4000	1	2		2.59593903	0.00133909
	34.5000	1	2		2.59494100	0.00136124
	34.6000	1	2		2.59393478	0.00133672
	34.7000	1	2		2.59294188	0.00145338
	34.8000	1	2		2.59193095	0.00143726
	34.9000	1	2		2.59094440	0.00146010
	35.0000	1	2		2.58993756	0.00137724
	35.1000	1	2		2.58894098	0.00130289
	35.2000	1	2		2.58793148	0.00136404
	35.3000	1	2		2.58693837	0.00138171
	35.4000	1	2		2.58593174	0.00136965
	35.5000	1	2		2.58494150	0.00137940
	35.6000	1	2		2.58392914	0.00136252
	35.7000	1	2		2.58293665	0.00139283
	35.8000	1	2		2.58193493	0.00138320
	35.9000	1	2		2.58093937	0.00149978
	36.0000	1	2		2.57992762	0.00128661
	36.1000	1	2		2.57894004	0.00129587
	36.2000	1	2		2.57793239	0.00137454
	36.3000	1	2		2.57693826	0.00135700
	36.4000	1	2		2.57593450	0.00137065
	36.5000	1	2		2.57494057	0.00149166
	36.6000	1	2		2.57392923	0.00140208
	36.7000	1	2		2.57294473	0.00131958
	36.8000	1	2		2.57193830	0.00129086
	36.9000	1	2		2.57094315	0.00139033
	37.0000	1	2		2.56993529	0.00132285
	37.1000	1	2		2.56894054	0.00133840
	37.2000	1	2		2.56793535	0.00137693
	37.3000	1	2		2.56694081	0.00136664
	37.4000	1	2		2.56593151	0.00134300
	37.5000	1	2		2.56491198	0.00136356
	37.6000	1	2		2.56394817	0.00147132
	37.7000	1	2		2.56296060	0.00130806
	37.8000	1	2		2.56192958	0.00126477
	37.9000	1	2		2.56094713	0.00142399
	38.0000	1	2		2.55993600	0.00143873
	38.1000	1	2		2.55894781	0.00139480
	38.2000	1	2		2.55794568	0.00132106
	38.3000	1	2		2.55695032	0.00119747
	38.4000	1	2		2.55593509	0.00140070
	38.5000	1	2		2.55494772	0.00123383
	38.6000	1	2		2.55394314	0.00119257
	38.7000	1	2		2.55295229	0.00125769
	38.8000	1	2		2.55194361	0.00135598
	38.9000	1	2		2.55094558	0.00127406
	39.0000	1	2		2.54993445	0.00135649
	39.1000	1	2		2.54894196	0.00129141
	39.2000	1	2		2.54794455	0.00128198
	39.3000	1	2		2.54695451	0.00117943
	39.4000	1	2		2.54594235	0.00129034
	39.5000	1	2		2.54494658	0.00128854
	39.6000	1	2		2.54394630	0.00128529
	39.7000	1	2		2.54295012	0.00137856
	39.8000	1	2		2.54193305	0.00135544
	39.9000	1	2		2.54093973	0.00142707
	40.0000	1	2		2.53993433	0.00127573
	40.1000	1	2		2.53893631	0.00124769
	40.2000	1	2		2.53793214	0.00134428
	40.3000	1	2		2.53694108	0.00124708
	40.4000	1	2		2.53593281	0.00127587
	40.5000	1	2		2.53494299	0.00136441
	40.6000	1	2		2.53393718	0.00135065
	40.7000	1	2		2.53294796	0.00146457
	40.8000	1	2		2.53193621	0.00141683
	40.9000	1	2		2.53095048	0.00139093
	41.0000	1	2		2.52994324	0.00126723
	41.1000	1	2		2.52894685	0.00124012
	41.2000	1	2		2.52794227	0.00123759
	41.3000	1	2		2.52694650	0.00134765
	41.4000	1	2		2.52593393	0.00137587
	41.5000	1	2		2.52494533	0.00145187
	41.6000	1	2		2.52394055	0.00126417
	41.7000	1	2		2.52294703	0.00139150
	41.8000	1	2		2.52194163	0.00134315
	41.9000	1	2		2.52094627	0.00113692
	42.0000	1	2		2.51994456	0.00130398
	42.1000	1	2		2.51895166	0.00124624
	42.2000	1	2		2.51793622	0.00132461
	42.3000	1	2		2.51695233	0.00123248
	42.4000	1	2		2.51594488	0.00126757
	42.5000	1	2		2.51494051	0.00128656
	42.6000	1	2		2.51393756	0.00131158
	42.7000	1	2		2.51294774	0.00127099
	42.8000	1	2		2.51194295	0.00124624
	42.9000	1	2		2.51094636	0.00110994
	43.0000	1	2		2.50994035	0.00131923
	43.1000	1	2		2.50894949	0.00135148
	43.2000	1	2		2.50793631	0.00124316
	43.3000	1	2		2.50694812	0.00125452
	43.4000	1	2		2.50594231	0.00133316
	43.5000	1	2		2.50495391	0.00128899
	43.6000	1	2		2.50393950	0.00117181
	43.7000	1	2		2.50295152	0.00130755
	43.8000	1	2		2.50194448	0.00132028
	43.9000	1	2		2.50095075	0.00117525
	44.0000	1	2		2.49994085	0.00129812
	44.1000	1	2		2.49894877	0.00135425
	44.2000	1	2		2.49794480	0.00125994
	44.3000	1	2		2.49695333	0.00116865
	44.4000	1	2		2.49594342	0.00126038
	44.5000	1	2		2.49494970	0.00118531
	44.6000	1	2		2.49393344	0.00119475
	44.7000	1	2		2.49294956	0.00137930
	44.8000	1	2		2.49193883	0.00130522
	44.9000	1	2		2.49095085	0.00117433
	45.0000	1	2		2.48993807	0.00118603
	45.1000	1	2		2.48894783	0.00107938
	45.2000	1	2		2.48794243	0.00102220
	45.3000	1	2		2.48695670	0.00116660
	45.4000	1	2		2.48594597	0.00120547
	45.5000	1	2		2.48496229	0.00124491
	45.6000	1	2		2.48394767	0.00115962
	45.7000	1	2		2.48295887	0.00135829
	45.8000	1	2		2.48194958	0.00128007
	45.9000	1	2		2.48095012	0.00132015
	46.0000	1	2		2.47993816	0.00120444
	46.1000	1	2		2.47894628	0.00117556
	46.2000	1	2		2.47793044	0.00123641
	46.3000	1	2		2.47695024	0.00121233
	46.4000	1	2		2.47594730	0.00127783
	46.5000	1	2		2.47495665	0.00122746
	46.6000	1	2		2.47394387	0.00117971
	46.7000	1	2		2.47296121	0.00124086
	46.8000	1	2		2.47194700	0.00132441
	46.9000	1	2		2.47095800	0.00115639
	47.0000	1	2		2.46995219	0.00106197
	47.1000	1	2		2.46896051	0.00125215
	47.2000	1	2		2.46794589	0.00126391
	47.3000	1	2		2.46695074	0.00126916
	47.4000	1	2		2.46594001	0.00122923
	47.5000	1	2		2.46495080	0.00131129
	47.6000	1	2		2.46394458	0.00115816
	47.7000	1	2		2.46294532	0.00112110
	47.8000	1	2		2.46194156	0.00106741
	47.9000	1	2		2.46095297	0.00111181
	48.0000	1	2		2.45994039	0.00114046
	48.1000	1	2		2.45895261	0.00126280
	48.2000	1	2		2.45794435	0.00122324
	48.3000	1	2		2.45694755	0.00118996
	48.4000	1	2		2.45593805	0.00128480
	48.5000	1	2		2.45495232	0.00120756
	48.6000	1	2		2.45394795	0.00106356
	48.7000	1	2		2.45295955	0.00111755
	48.8000	1	2		2.45194801	0.00118824
	48.9000	1	2		2.45095797	0.00122245
	49.0000	1	2		2.44994704	0.00116528
	49.1000	1	2		2.44895578	0.00121173
	49.2000	1	2		2.44794526	0.00128751
	49.3000	1	2		2.44695174	0.00104444
	49.4000	1	2		2.44594183	0.00116262
	49.5000	1	2		2.44494975	0.00106991
	49.6000	1	2		2.44394210	0.00113381
	49.7000	1	2		2.44295493	0.00116153
	49.8000	1	2		2.44195650	0.00116997
	49.9000	1	2		2.44095089	0.00123661
	50.0000	1	2		2.43994201	0.00121706
	50.1000	1	2		2.43896653	0.00126042
	50.2000	1	2		2.43794945	0.00110973
	50.3000	1	2		2.43695081	0.00117667
	50.4000	1	2		2.43594930	0.00122937
	50.5000	1	2		2.43495271	0.00117090
	50.6000	1	2		2.43394301	0.00116000
	50.7000	1	2		2.43296302	0.00119796
	50.8000	1	2		2.43195884	0.00126627
	50.9000	1	2		2.43096840	0.00114971
	51.0000	1	2		2.42995645	0.00118650
	51.1000	1	2		2.42896334	0.00103005
	51.2000	1	2		2.42794769	0.00106731
	51.3000	1	2		2.42695397	0.00109870
	51.4000	1	2		2.42594857	0.00119723
	51.5000	1	2		2.42495301	0.00116591
	51.6000	1	2		2.42394249	0.00121118
	51.7000	1	2		2.42295798	0.00111230
	51.8000	1	2		2.42194377	0.00107696
	51.9000	1	2		2.42095866	0.00112826
	52.0000	1	2		2.41994916	0.00115486
	52.1000	1	2		2.41895134	0.00108202
	52.2000	1	2		2.41795332	0.00117916
	52.3000	1	2		2.41695632	0.00116983
	52.4000	1	2		2.41594498	0.00118236
	52.5000	1	2		2.41495679	0.00113416
	52.6000	1	2		2.41394114	0.00111732
	52.7000	1	2		2.41295418	0.00111419
	52.8000	1	2		2.41194571	0.00115700
	52.9000	1	2		2.41095547	0.00111482
	53.0000	1	2		2.40994536	0.00116462
	53.1000	1	2		2.40895840	0.00121478
	53.2000	1	2		2.40794931	0.00115976
	53.3000	1	2		2.40695743	0.00126244
	53.4000	1	2		2.40595326	0.00111749
	53.5000	1	2		2.40496589	0.00114249
	53.6000	1	2		2.40395312	0.00114214
	53.7000	1	2		2.40296616	0.00105332
	53.8000	1	2		2.40195523	0.00111989
	53.9000	1	2		2.40096581	0.00121069
	54.0000	1	2		2.39995754	0.00123864
	54.1000	1	2		2.39895849	0.00118481
	54.2000	1	2		2.39794735	0.00114972
	54.3000	1	2		2.39695998	0.00112024
	54.4000	1	2		2.39595151	0.00113378
	54.5000	1	2		2.39495902	0.00107000
	54.6000	1	2		2.39395096	0.00109409
	54.7000	1	2		2.39295908	0.00119425
	54.8000	1	2		2.39194692	0.00109072
	54.9000	1	2		2.39095873	0.00124289
	55.0000	1	2		2.38994575	0.00119671
	55.1000	1	2		2.38896063	0.00110292
	55.2000	1	2		2.38794929	0.00110589
	55.3000	1	2		2.38695864	0.00108152
	55.4000	1	2		2.38595222	0.00109836
	55.5000	1	2		2.38496280	0.00117903
	55.6000	1	2		2.38395330	0.00114462
	55.7000	1	2		2.38296183	0.00118369
	55.8000	1	2		2.38195152	0.00102846
	55.9000	1	2		2.38096169	0.00110287
	56.0000	1	2		2.37994871	0.00114104
	56.1000	1	2		2.37895847	0.00110398
	56.2000	1	2		2.37794692	0.00101677
	56.3000	1	2		2.37696140	0.00112534
	56.4000	1	2		2.37595354	0.00117337
	56.5000	1	2		2.37496043	0.00106727
	56.6000	1	2		2.37395565	0.00120453
	56.7000	1	2		2.37296705	0.00121711
	56.8000	1	2		2.37195755	0.00108724
	56.9000	1	2		2.37096403	0.00105247
	57.0000	1	2		2.36995638	0.00110943
	57.1000	1	2		2.36896081	0.00110090
	57.2000	1	2		2.36795582	0.00113507
	57.3000	1	2		2.36696764	0.00111512
	57.4000	1	2		2.36595322	0.00116669
	57.5000	1	2		2.36496319	0.00110327
	57.6000	1	2		2.36395840	0.00106230
	57.7000	1	2		2.36296407	0.00108729
	57.8000	1	2		2.36195006	0.00101937
	57.9000	1	2		2.36096064	0.00094628
	58.0000	1	2		2.35995791	0.00106172
	58.1000	1	2		2.35896275	0.00108610
	58.2000	1	2		2.35795735	0.00110293
	58.3000	1	2		2.35696834	0.00101379
	58.4000	1	2		2.35596007	0.00110281
	58.5000	1	2		2.35496225	0.00113090
	58.6000	1	2		2.35395440	0.00099253
	58.7000	1	2		2.35296313	0.00102204
	58.8000	1	2		2.35195527	0.00113491
	58.9000	1	2		2.35096627	0.00097848
	59.0000	1	2		2.34995001	0.00104794
	59.1000	1	2		2.34896202	0.00107080
	59.2000	1	2		2.34795539	0.00106846
	59.3000	1	2		2.34696188	0.00105016
	59.4000	1	2		2.34595545	0.00104583
	59.5000	1	2		2.34496972	0.00097243
	59.6000	1	2		2.34395285	0.00105760
	59.7000	1	2		2.34296281	0.00113363
	59.8000	1	2		2.34195803	0.00111800
	59.9000	1	2		2.34096861	0.00107154
	60.0000	1	2		2.33995563	0.00096566
	60.1000	1	2		2.33896047	0.00105267
	60.2000	1	2		2.33795487	0.00102540
	60.3000	1	2		2.33697098	0.00100288
	60.4000	1	2		2.33595370	0.00094589
	60.5000	1	2		2.33496387	0.00106391
	60.6000	1	2		2.33395888	0.00099457
	60.7000	1	2		2.33297069	0.00109876
	60.8000	1	2		2.33195566	0.00096521
	60.9000	1	2		2.33096379	0.00110478
	61.0000	1	2		2.32995961	0.00089883
	61.1000	1	2		2.32897102	0.00103219
	61.2000	1	2		2.32795578	0.00104867
	61.3000	1	2		2.32697005	0.00091783
	61.4000	1	2		2.32595850	0.00099831
	61.5000	1	2		2.32496765	0.00102421
	61.6000	1	2		2.32396205	0.00102053
	61.7000	1	2		2.32296710	0.00100340
	61.8000	1	2		2.32196067	0.00106568
	61.9000	1	2		2.32097617	0.00096311
	62.0000	1	2		2.31995622	0.00094771
	62.1000	1	2		2.31896578	0.00093456
	62.2000	1	2		2.31796366	0.00096943
	62.3000	1	2		2.31696420	0.00101123
	62.4000	1	2		2.31595675	0.00105506
	62.5000	1	2		2.31496385	0.00092253
	62.6000	1	2		2.31394964	0.00089185
	62.7000	1	2		2.31296801	0.00088854
	62.8000	1	2		2.31196322	0.00095846
	62.9000	1	2		2.31096622	0.00088815
	63.0000	1	2		2.30995816	0.00088614
	63.1000	1	2		2.30896956	0.00092444
	63.2000	1	2		2.30796703	0.00099326
	63.3000	1	2		2.30696429	0.00088478
	63.4000	1	2		2.30595930	0.00095302
	63.5000	1	2		2.30497439	0.00083192
	63.6000	1	2		2.30396612	0.00084218
	63.7000	1	2		2.30297425	0.00076271
	63.8000	1	2		2.30195983	0.00082735
	63.9000	1	2		2.30096898	0.00085393
	64.0000	1	2		2.29995989	0.00090530
	64.1000	1	2		2.29896514	0.00082240
	64.2000	1	2		2.29795831	0.00088604
	64.3000	1	2		2.29696643	0.00080993
	64.4000	1	2		2.29595427	0.00083529
	64.5000	1	2		2.29496731	0.00081799
	64.6000	1	2		2.29395228	0.00075823
	64.7000	1	2		2.29297352	0.00079270
	64.8000	1	2		2.29196668	0.00080432
	64.9000	1	2		2.29097726	0.00084730
	65.0000	1	2		2.28997248	0.00079408
	65.1000	1	2		2.28897753	0.00079086
	65.2000	1	2		2.28797459	0.00075598
	65.3000	1	2		2.28696980	0.00073045
	65.4000	1	2		2.28596993	0.00074005
	65.5000	1	2		2.28497621	0.00083970
	65.6000	1	2		2.28396590	0.00080570
	65.7000	1	2		2.28297299	0.00080081
	65.8000	1	2		2.28196247	0.00078510
	65.9000	1	2		2.28097285	0.00072379
	66.0000	1	2		2.27996950	0.00073080
	66.1000	1	2		2.27897660	0.00067760
	66.2000	1	2		2.27795993	0.00067944
	66.3000	1	2		2.27697829	0.00071251
	66.4000	1	2		2.27596511	0.00069138
	66.5000	1	2		2.27497692	0.00067543
	66.6000	1	2		2.27396845	0.00076675
	66.7000	1	2		2.27297083	0.00073808
	66.8000	1	2		2.27196973	0.00069736
	66.9000	1	2		2.27092049	0.00068999
	67.0000	1	2		2.26997287	0.00072508
	67.1000	1	2		2.26897956	0.00071862
	67.2000	1	2		2.26796698	0.00065769
	67.3000	1	2		2.26697552	0.00072106
	67.4000	1	2		2.26597053	0.00064502
	67.5000	1	2		2.26497332	0.00064655
	67.6000	1	2		2.26396280	0.00065517
	67.7000	1	2		2.26297174	0.00060492
	67.8000	1	2		2.26196163	0.00056774
	67.9000	1	2		2.26096668	0.00057818
	68.0000	1	2		2.25996538	0.00063307
	68.1000	1	2		2.25896940	0.00055041
	68.2000	1	2		2.25796154	0.00072672
	68.3000	1	2		2.25697110	0.00071542
	68.4000	1	2		2.25595976	0.00066316
	68.5000	1	2		2.25496911	0.00058931
	68.6000	1	2		2.25396412	0.00047590
	68.7000	1	2		2.25297757	0.00057621
	68.8000	1	2		2.25196807	0.00059629
	68.9000	1	2		2.25097087	0.00057004
	69.0000	1	2		2.24996137	0.00061809
	69.1000	1	2		2.24897400	0.00058572
	69.2000	1	2		2.24796184	0.00052272
	69.3000	1	2		2.24696689	0.00056426
	69.4000	1	2		2.24596067	0.00045891
	69.5000	1	2		2.24497371	0.00051001
	69.6000	1	2		2.24396483	0.00047797
	69.7000	1	2		2.24297295	0.00053558
	69.8000	1	2		2.24196243	0.00051091
	69.9000	1	2		2.24097547	0.00053587
	70.0000	1	2		2.23996474	0.00045702
	70.1000	1	2		2.23897799	0.00050120
	70.2000	1	2		2.23796603	0.00039908
	70.3000	1	2		2.23697723	0.00043923
	70.4000	1	2		2.23596281	0.00036870
	70.5000	1	2		2.23498097	0.00040589
	70.6000	1	2		2.23396697	0.00043611
	70.7000	1	2		2.23298083	0.00047642
	70.8000	1	2		2.23196744	0.00042837
	70.9000	1	2		2.23096921	0.00039976
	71.0000	1	2		2.22995787	0.00034696
	71.1000	1	2		2.22897173	0.00038729
	71.2000	1	2		2.22796633	0.00033487
	71.3000	1	2		2.22697261	0.00038164
	71.4000	1	2		2.22596659	0.00048320
	71.5000	1	2		2.22497574	0.00043543
	71.6000	1	2		2.22396604	0.00041713
	71.7000	1	2		2.22297190	0.00033439
	71.8000	1	2		2.22196568	0.00039989
	71.9000	1	2		2.22097565	0.00039730
	72.0000	1	2		2.21996902	0.00027547
	72.1000	1	2		2.21897469	0.00020569
	72.2000	1	2		2.21796806	0.00033611
	72.3000	1	2		2.21697761	0.00028972
	72.4000	1	2		2.21596279	0.00032530
	72.5000	1	2		2.21497399	0.00027740
	72.6000	1	2		2.21396182	0.00033866
	72.7000	1	2		2.21297200	0.00026174
	72.8000	1	2		2.21196660	0.00013882
	72.9000	1	2		2.21097718	0.00024057
	73.0000	1	2		2.20996543	0.00033057
	73.1000	1	2		2.20897642	0.00019959
	73.2000	1	2		2.20796917	0.00026404
	73.3000	1	2		2.20697504	0.00022661
	73.4000	1	2		2.20596001	0.00022387
	73.5000	1	2		2.20497490	0.00025190
	73.6000	1	2		2.20396622	0.00016131
	73.7000	1	2		2.20297762	0.00009686
	73.8000	1	2		2.20196607	0.00014466
	73.9000	1	2		2.20097665	0.00007322
	74.0000	1	2		2.19996941	0.00022131
	74.1000	1	2		2.19897630	0.00021781
	74.2000	1	2		2.19797070	0.00012400
	74.3000	1	2		2.19698046	0.00016343
	74.4000	1	2		2.19596646	0.00015411
	74.5000	1	2		2.19497499	-0.00001159
	74.6000	1	2		2.19396488	0.00008593
	74.7000	1	2		2.19297033	0.00008772
	74.8000	1	2		2.19196801	0.00007789
	74.9000	1	2		2.19097367	-0.00000603
	75.0000	1	2		2.18996520	0.00002041
	75.1000	1	2		2.18897517	0.00000782
	75.2000	1	2		2.18797222	-0.00001352
	75.3000	1	2		2.18697461	-0.00006786
	75.4000	1	2		2.18596532	0.00000068
	75.5000	1	2		2.18497549	-0.00002292
	75.6000	1	2		2.18396333	0.00007375
	75.7000	1	2		2.18297944	-0.00005511
	75.8000	1	2		2.18196871	-0.00000575
	75.9000	1	2		2.18097971	0.00006064
	76.0000	1	2		2.17996980	-0.00012771
	76.1000	1	2		2.17898202	-0.00016074
	76.2000	1	2		2.17796883	-0.00010062
	76.3000	1	2		2.17698413	0.00002026
	76.4000	1	2		2.17597545	-0.00009601
	76.5000	1	2		2.17497845	-0.00001862
	76.6000	1	2		2.17396403	-0.00011832
	76.7000	1	2		2.17297605	-0.00002587
	76.8000	1	2		2.17196840	-0.00020694
	76.9000	1	2		2.17097283	-0.00015977
	77.0000	1	2		2.16996538	-0.00023419
	77.1000	1	2		2.16897678	-0.00019521
	77.2000	1	2		2.16797241	-0.00020202
	77.3000	1	2		2.16698012	-0.00015210
	77.4000	1	2		2.16597308	-0.00016279
	77.5000	1	2		2.16498018	-0.00024922
	77.6000	1	2		2.16397232	-0.00023577
	77.7000	1	2		2.16297122	-0.00021183
	77.8000	1	2		2.16196767	-0.00035278
	77.9000	1	2		2.16097723	-0.00031208
	78.0000	1	2		2.15997101	-0.00027398
	78.1000	1	2		2.15897851	-0.00029108
	78.2000	1	2		2.15797537	-0.00033986
	78.3000	1	2		2.15697980	-0.00028083
	78.4000	1	2		2.15596764	-0.00034451
	78.5000	1	2		2.15498171	-0.00037392
	78.6000	1	2		2.15397754	-0.00030441
	78.7000	1	2		2.15298730	-0.00044439
	78.8000	1	2		2.15198538	-0.00034658
	78.9000	1	2		2.15099002	-0.00049368
	79.0000	1	2		2.14997438	-0.00035040
	79.1000	1	2		2.14899172	-0.00040543
	79.2000	1	2		2.14798181	-0.00049940
	79.3000	1	2		2.14698625	-0.00035280
	79.4000	1	2		2.14597736	-0.00053050
	79.5000	1	2		2.14498364	-0.00046514
	79.6000	1	2		2.14397660	-0.00050544
	79.7000	1	2		2.14298923	-0.00048220
	79.8000	1	2		2.14197851	-0.00054191
	79.9000	1	2		2.14099196	-0.00049043
	80.0000	1	2		2.13997856	-0.00054408
	80.1000	1	2		2.13899079	-0.00068973
	80.2000	1	2		2.13798334	-0.00064125
	80.3000	1	2		2.13699003	-0.00070915
	80.4000	1	2		2.13599057	-0.00073502
	80.5000	1	2		2.13499644	-0.00059626
	80.6000	1	2		2.13398243	-0.00062549
	80.7000	1	2		2.13299383	-0.00071002
	80.8000	1	2		2.13198208	-0.00075817
	80.9000	1	2		2.13098918	-0.00074557
	81.0000	1	2		2.12997640	-0.00077066
	81.1000	1	2		2.12898514	-0.00085120
	81.2000	1	2		2.12798404	-0.00079717
	81.3000	1	2		2.12699278	-0.00079463
	81.4000	1	2		2.12598492	-0.00091794
	81.5000	1	2		2.12499141	-0.00079596
	81.6000	1	2		2.12398539	-0.00088721
	81.7000	1	2		2.12299065	-0.00092750
	81.8000	1	2		2.12198176	-0.00092868
	81.9000	1	2		2.12099706	-0.00096348
	82.0000	1	2		2.11998571	-0.00096583
	82.1000	1	2		2.11899445	-0.00107839
	82.2000	1	2		2.11798639	-0.00084313
	82.3000	1	2		2.11699984	-0.00096489
	82.4000	1	2		2.11598378	-0.00097918
	82.5000	1	2		2.11499088	-0.00099897
	82.6000	1	2		2.11396991	-0.00102486
	82.7000	1	2		2.11299586	-0.00114605
	82.8000	1	2		2.11198001	-0.00117854
	82.9000	1	2		2.11099182	-0.00118362
	83.0000	1	2		2.10997966	-0.00129879
	83.1000	1	2		2.10898860	-0.00114471
	83.2000	1	2		2.10797480	-0.00121352
	83.3000	1	2		2.10698497	-0.00118064
	83.4000	1	2		2.10598449	-0.00128255
	83.5000	1	2		2.10498831	-0.00134922
	83.6000	1	2		2.10398250	-0.00126573
	83.7000	1	2		2.10299452	-0.00139758
	83.8000	1	2		2.10198481	-0.00139209
	83.9000	1	2		2.10099068	-0.00142624
	84.0000	1	2		2.09998877	-0.00137056
	84.1000	1	2		2.09898623	-0.00139466
	84.2000	1	2		2.09797674	-0.00142425
	84.3000	1	2		2.09699121	-0.00149644
	84.4000	1	2		2.09598089	-0.00162668
	84.5000	1	2		2.09499107	-0.00170281
	84.6000	1	2		2.09397686	-0.00169440
	84.7000	1	2		2.09299297	-0.00157647
	84.8000	1	2		2.09198634	-0.00173425
	84.9000	1	2		2.09099159	-0.00172108
	85.0000	1	2		2.08998046	-0.00174852
	85.1000	1	2		2.08898715	-0.00180152
	85.2000	1	2		2.08798297	-0.00193471
	85.3000	1	2		2.08699048	-0.00192974
	85.4000	1	2		2.08597730	-0.00201695
	85.5000	1	2		2.08499157	-0.00197339
	85.6000	1	2		2.08398227	-0.00192938
	85.7000	1	2		2.08298384	-0.00196287
	85.8000	1	2		2.08198233	-0.00199349
	85.9000	1	2		2.08099271	-0.00196453
	86.0000	1	2		2.07998383	-0.00219257
	86.1000	1	2		2.07898990	-0.00218506
	86.2000	1	2		2.07797856	-0.00228114
	86.3000	1	2		2.07699180	-0.00227833
	86.4000	1	2		2.07598046	-0.00233369
	86.5000	1	2		2.07499494	-0.00233273
	86.6000	1	2		2.07397970	-0.00226835
	86.7000	1	2		2.07298905	-0.00236550
	86.8000	1	2		2.07198427	-0.00246924
	86.9000	1	2		2.07099465	-0.00241733
	87.0000	1	2		2.06998289	-0.00257248
	87.1000	1	2		2.06898958	-0.00264054
	87.2000	1	2		2.06798848	-0.00264970
	87.3000	1	2		2.06698739	-0.00271506
	87.4000	1	2		2.06598588	-0.00277631
	87.5000	1	2		2.06499933	-0.00280587
	87.6000	1	2		2.06398840	-0.00275644
	87.7000	1	2		2.06299447	-0.00295762
	87.8000	1	2		2.06198579	-0.00318186
	87.9000	1	2		2.06099740	-0.00308103
	88.0000	1	2		2.05997950	-0.00291901
	88.1000	1	2		2.05899951	-0.00302218
	88.2000	1	2		2.05797751	-0.00307591
	88.3000	1	2		2.05699363	-0.00320028
	88.4000	1	2		2.05594254	-0.00334277
	88.5000	1	2		2.05500782	-0.00329692
	88.6000	1	2		2.05399648	-0.00337449
	88.7000	1	2		2.05300133	-0.00338017
	88.8000	1	2		2.05199675	-0.00349025
	88.9000	1	2		2.05100077	-0.00351427
	89.0000	1	2		2.04998799	-0.00360821
	89.1000	1	2		2.04899919	-0.00358463
	89.2000	1	2		2.04799092	-0.00369819
	89.3000	1	2		2.04700007	-0.00380697
	89.4000	1	2		2.04599262	-0.00376595
	89.5000	1	2		2.04499972	-0.00388397
	89.6000	1	2		2.04398756	-0.00397798
	89.7000	1	2		2.04300183	-0.00400977
	89.8000	1	2		2.04198987	-0.00406913
	89.9000	1	2		2.04099533	-0.00413888
	90.0000	1	2		2.03999075	-0.00422523
	90.1000	1	2		2.03899867	-0.00421809
	90.2000	1	2		2.03799122	-0.00440574
	90.3000	1	2		2.03699934	-0.00452469
	90.4000	1	2		2.03599783	-0.00450536
	90.5000	1	2		2.03500534	-0.00455251
	90.6000	1	2		2.03399318	-0.00468977
	90.7000	1	2		2.03300766	-0.00460625
	90.8000	1	2		2.03199959	-0.00472270
	90.9000	1	2		2.03099542	-0.00479851
	91.0000	1	2		2.02999371	-0.00490977
	91.1000	1	2		2.02900265	-0.00496266
	91.2000	1	2		2.02799623	-0.00508431
	91.3000	1	2		2.02700189	-0.00513233
	91.4000	1	2		2.02599485	-0.00510151
	91.5000	1	2		2.02500154	-0.00516350
	91.6000	1	2		2.02399717	-0.00532516
	91.7000	1	2		2.02299484	-0.00538778
	91.8000	1	2		2.02199518	-0.00538753
	91.9000	1	2		2.02100002	-0.00553240
	92.0000	1	2		2.02000138	-0.00571836
	92.1000	1	2		2.01901114	-0.00572197
	92.2000	1	2		2.01799693	-0.00570508
	92.3000	1	2		2.01700362	-0.00584484
	92.4000	1	2		2.01599986	-0.00589788
	92.5000	1	2		2.01499835	-0.00603670
	92.6000	1	2		2.01399213	-0.00615180
	92.7000	1	2		2.01300272	-0.00622105
	92.8000	1	2		2.01199424	-0.00629293
	92.9000	1	2		2.01100564	-0.00632617
	93.0000	1	2		2.00998959	-0.00643143
	93.1000	1	2		2.00900099	-0.00651516
	93.2000	1	2		2.00799149	-0.00666881
	93.3000	1	2		2.00699859	-0.00665999
	93.4000	1	2		2.00599463	-0.00687493
	93.5000	1	2		2.00499865	-0.00704322
	93.6000	1	2		2.00399202	-0.00705979
	93.7000	1	2		2.00300035	-0.00716446
	93.8000	1	2		2.00199474	-0.00722324
	93.9000	1	2		2.00099733	-0.00726600
	94.0000	1	2		1.99999562	-0.00740097
	94.1000	1	2		1.99900539	-0.00744034
	94.2000	1	2		1.99799199	-0.00762495
	94.3000	1	2		1.99699827	-0.00779645
	94.4000	1	2		1.99599861	-0.00791875
	94.5000	1	2		1.99499567	-0.00809324
	94.6000	1	2		1.99398699	-0.00804781
	94.7000	1	2		1.99300187	-0.00823229
	94.8000	1	2		1.99199525	-0.00827034
	94.9000	1	2		1.99100030	-0.00839697
	95.0000	1	2		1.98999469	-0.00852577
	95.1000	1	2		1.98900363	-0.00861142
	95.2000	1	2		1.98799372	-0.00879115
	95.3000	1	2		1.98700533	-0.00877487
	95.4000	1	2		1.98599174	-0.00894926
	95.5000	1	2		1.98500211	-0.00908824
	95.6000	1	2		1.98399405	-0.00915736
	95.7000	1	2		1.98300033	-0.00922495
	95.8000	1	2		1.98199165	-0.00934575
	95.9000	1	2		1.98100244	-0.00956438
	96.0000	1	2		1.97998904	-0.00964809
	96.1000	1	2		1.97899942	-0.00975823
	96.2000	1	2		1.97799587	-0.00998369
	96.3000	1	2		1.97700173	-0.00993496
	96.4000	1	2		1.97599388	-0.01005618
	96.5000	1	2		1.97500015	-0.01023088
	96.6000	1	2		1.97399783	-0.01030398
	96.7000	1	2		1.97300431	-0.01043802
	96.8000	1	2		1.97199215	-0.01056360
	96.9000	1	2		1.97100191	-0.01085360
	97.0000	1	2		1.96999918	-0.01079861
	97.1000	1	2		1.96900259	-0.01106650
	97.2000	1	2		1.96800354	-0.01105522
	97.3000	1	2		1.96699978	-0.01122790
	97.4000	1	2		1.96598782	-0.01131466
	97.5000	1	2		1.96500332	-0.01150650
	97.6000	1	2		1.96399382	-0.01162815
	97.7000	1	2		1.96299846	-0.01176960
	97.8000	1	2		1.96198650	-0.01192135
	97.9000	1	2		1.96100200	-0.01212994
	98.0000	1	2		1.95999578	-0.01218095
	98.1000	1	2		1.95899919	-0.01242060
	98.2000	1	2		1.95799359	-0.01249364
	98.3000	1	2		1.95700438	-0.01264103
	98.4000	1	2		1.95599795	-0.01258743
	98.5000	1	2		1.95499870	-0.01288166
	98.6000	1	2		1.95399330	-0.01297489
	98.7000	1	2		1.95300183	-0.01316522
	98.8000	1	2		1.95199397	-0.01330347
	98.9000	1	2		1.95100332	-0.01344896
	99.0000	1	2		1.94999219	-0.01356853
	99.1000	1	2		1.94900912	-0.01370060
	99.2000	1	2		1.94799880	-0.01387500
	99.3000	1	2		1.94700611	-0.01399499
	99.4000	1	2		1.94599538	-0.01413896
	99.5000	1	2		1.94500678	-0.01436664
	99.6000	1	2		1.94399564	-0.01448221
	99.7000	1	2		1.94301053	-0.01460886
	99.8000	1	2		1.94199693	-0.01468793
	99.9000	1	2		1.94100424	-0.01484094
	100.0000	1	2		1.93999494	-0.01502282
	100.1000	1	2		1.93900450	-0.01513575
	100.2000	1	2		1.93799152	-0.01538761
	100.3000	1	2		1.93700353	-0.01547169
	100.4000	1	2		1.93599752	-0.01568928
	100.5000	1	2		1.93500339	-0.01590745
	100.6000	1	2		1.93399778	-0.01605538
	100.7000	1	2		1.93300550	-0.01610248
	100.8000	1	2		1.93199702	-0.01637716
	100.9000	1	2		1.93100207	-0.01657738
	101.0000	1	2		1.92999094	-0.01660428
	101.1000	1	2		1.92900623	-0.01680459
	101.2000	1	2		1.92799735	-0.01702966
	101.3000	1	2		1.92700690	-0.01721964
	101.4000	1	2		1.92599761	-0.01717000
	101.5000	1	2		1.92500000	-0.01746084
	101.6000	1	2		1.92399562	-0.01769429
	101.7000	1	2		1.92299862	-0.01772171
	101.8000	1	2		1.92199957	-0.01798165
	101.9000	1	2		1.92100094	-0.01808628
	102.0000	1	2		1.91999615	-0.01829392
	102.1000	1	2		1.91901022	-0.01854010
	102.2000	1	2		1.91800113	-0.01856272
	102.3000	1	2		1.91701232	-0.01874095
	102.4000	1	2		1.91600160	-0.01896114
	102.5000	1	2		1.91501074	-0.01917428
	102.6000	1	2		1.91399961	-0.01923707
	102.7000	1	2		1.91300589	-0.01954074
	102.8000	1	2		1.91200008	-0.01977719
	102.9000	1	2		1.91100963	-0.01989899
	103.0000	1	2		1.91000177	-0.02012641
	103.1000	1	2		1.90900600	-0.02026809
	103.2000	1	2		1.90800491	-0.02034720
	103.3000	1	2		1.90700483	-0.02053538
	103.4000	1	2		1.90599759	-0.02082272
	103.5000	1	2		1.90501043	-0.02092752
	103.6000	1	2		1.90400277	-0.02114520
	103.7000	1	2		1.90300454	-0.02128825
	103.8000	1	2		1.90200529	-0.02152708
	103.9000	1	2		1.90100870	-0.02166678
	104.0000	1	2		1.90000289	-0.02178552
	104.1000	1	2		1.89900610	-0.02196711
	104.2000	1	2		1.89799660	-0.02219415
	104.3000	1	2		1.89701128	-0.02235562
	104.4000	1	2		1.89600116	-0.02258247
	104.5000	1	2		1.89500437	-0.02281096
	104.6000	1	2		1.89400532	-0.02298974
	104.7000	1	2		1.89301303	-0.02313300
	104.8000	1	2		1.89200845	-0.02334001
	104.9000	1	2		1.89100961	-0.02342948
	105.0000	1	2		1.89000626	-0.02378971
	105.1000	1	2		1.88902012	-0.02393894
	105.2000	1	2		1.88801431	-0.02413328
	105.3000	1	2		1.88701526	-0.02427039
	105.4000	1	2		1.88600761	-0.02450816
	105.5000	1	2		1.88500713	-0.02467521
	105.6000	1	2		1.88400091	-0.02495143
	105.7000	1	2		1.88301149	-0.02496024
	105.8000	1	2		1.88200486	-0.02524188
	105.9000	1	2		1.88101298	-0.02537609
	106.0000	1	2		1.88000922	-0.02564933
	106.1000	1	2		1.87901652	-0.02586238
	106.2000	1	2		1.87799596	-0.02609106
	106.3000	1	2		1.87701453	-0.02620616
	106.4000	1	2		1.87600954	-0.02634621
	106.5000	1	2		1.87501295	-0.02652995
	106.6000	1	2		1.87400264	-0.02676797
	106.7000	1	2		1.87301547	-0.02682943
	106.8000	1	2		1.87200741	-0.02718669
	106.9000	1	2		1.87101205	-0.02743280
	107.0000	1	2		1.87000398	-0.02760008
	107.1000	1	2		1.86901580	-0.02769036
	107.2000	1	2		1.86800486	-0.02796737
	107.3000	1	2		1.86701237	-0.02811042
	107.4000	1	2		1.86600472	-0.02827695
	107.5000	1	2		1.86501243	-0.02852107
	107.6000	1	2		1.86400129	-0.02889130
	107.7000	1	2		1.86301065	-0.02902934
	107.8000	1	2		1.86199807	-0.02925023
	107.9000	1	2		1.86101480	-0.02952291
	108.0000	1	2		1.86000408	-0.02966137
	108.1000	1	2		1.85901158	-0.02980366
	108.2000	1	2		1.85800495	-0.03003199
	108.3000	1	2		1.85701185	-0.03022525
	108.4000	1	2		1.85600727	-0.03047140
	108.5000	1	2		1.85501703	-0.03071119
	108.6000	1	2		1.85400548	-0.03099648
	108.7000	1	2		1.85301709	-0.03111576
	108.8000	1	2		1.85200985	-0.03149386
	108.9000	1	2		1.85101551	-0.03160683
	109.0000	1	2		1.85000642	-0.03185316
	109.1000	1	2		1.84901659	-0.03199356
	109.2000	1	2		1.84800382	-0.03227935
	109.3000	1	2		1.84701317	-0.03244264
	109.4000	1	2		1.84600552	-0.03267012
	109.5000	1	2		1.84501507	-0.03279012
	109.6000	1	2		1.84400230	-0.03308253
	109.7000	1	2		1.84301329	-0.03328151
	109.8000	1	2		1.84200461	-0.03346593
	109.9000	1	2		1.84101826	-0.03361883
	110.0000	1	2		1.84000692	-0.03382890
	110.1000	1	2		1.83901464	-0.03393273
	110.2000	1	2		1.83800432	-0.03449049
	110.3000	1	2		1.83701183	-0.03451098
	110.4000	1	2		1.83600643	-0.03484978
	110.5000	1	2		1.83501762	-0.03503317
	110.6000	1	2		1.83400013	-0.03521200
	110.7000	1	2		1.83301563	-0.03544422
	110.8000	1	2		1.83200552	-0.03577928
	110.9000	1	2		1.83101467	-0.03590742
	111.0000	1	2		1.83000701	-0.03616123
	111.1000	1	2		1.82901719	-0.03648325
	111.2000	1	2		1.82800543	-0.03663641
	111.3000	1	2		1.82701622	-0.03693376
	111.4000	1	2		1.82600283	-0.03702883
	111.5000	1	2		1.82501546	-0.03728350
	111.6000	1	2		1.82401190	-0.03741920
	111.7000	1	2		1.82301695	-0.03758103
	111.8000	1	2		1.82200623	-0.03787855
	111.9000	1	2		1.82101804	-0.03811597
	112.0000	1	2		1.82001284	-0.03835033
	112.1000	1	2		1.81901543	-0.03865841
	112.2000	1	2		1.81801700	-0.03897883
	112.3000	1	2		1.81702471	-0.03900210
	112.4000	1	2		1.81602239	-0.03915225
	112.5000	1	2		1.81502067	-0.03942458
	112.6000	1	2		1.81400380	-0.03969709
	112.7000	1	2		1.81301643	-0.03989609
	112.8000	1	2		1.81200365	-0.04023984
	112.9000	1	2		1.81101424	-0.04047549
	113.0000	1	2		1.81000003	-0.04075370
	113.1000	1	2		1.80901266	-0.04099241
	113.2000	1	2		1.80800828	-0.04122225
	113.3000	1	2		1.80701292	-0.04140195
	113.4000	1	2		1.80600609	-0.04179160
	113.5000	1	2		1.80501708	-0.04200534
	113.6000	1	2		1.80401045	-0.04223300
	113.7000	1	2		1.80301406	-0.04250540
	113.8000	1	2		1.80200928	-0.04278410
	113.9000	1	2		1.80102355	-0.04301208
	114.0000	1	2		1.80000995	-0.04320127
	114.1000	1	2		1.79902074	-0.04358551
	114.2000	1	2		1.79799977	-0.04370001
	114.3000	1	2		1.79701629	-0.04394572
	114.4000	1	2		1.79600372	-0.04423702
	114.5000	1	2		1.79501717	-0.04469403
	114.6000	1	2		1.79400439	-0.04470813
	114.7000	1	2		1.79301354	-0.04501819
	114.8000	1	2		1.79200712	-0.04533725
	114.9000	1	2		1.79101995	-0.04557837
	115.0000	1	2		1.79001414	-0.04588183
	115.1000	1	2		1.78901735	-0.04626787
	115.2000	1	2		1.78800601	-0.04622773
	115.3000	1	2		1.78701577	-0.04650041
	115.4000	1	2		1.78601119	-0.04690367
	115.5000	1	2		1.78502238	-0.04711209
	115.6000	1	2		1.78401801	-0.04730814
	115.7000	1	2		1.78302552	-0.04762832
	115.8000	1	2		1.78201335	-0.04775520
	115.9000	1	2		1.78101349	-0.04805891
	116.0000	1	2		1.78001300	-0.04845863
	116.1000	1	2		1.77901723	-0.04875944
	116.2000	1	2		1.77800794	-0.04877034
	116.3000	1	2		1.77701627	-0.04907702
	116.4000	1	2		1.77600575	-0.04940242
	116.5000	1	2		1.77501981	-0.04964946
	116.6000	1	2		1.77401011	-0.04985990
	116.7000	1	2		1.77301885	-0.05012171
	116.8000	1	2		1.77201345	-0.05058243
	116.9000	1	2		1.77101809	-0.05080365
	117.0000	1	2		1.77001883	-0.05092455
	117.1000	1	2		1.76902450	-0.05153125
	117.2000	1	2		1.76802012	-0.05156829
	117.3000	1	2		1.76702599	-0.05166517
	117.4000	1	2		1.76601813	-0.05220828
	117.5000	1	2		1.76502400	-0.05234705
	117.6000	1	2		1.76401799	-0.05256688
	117.7000	1	2		1.76302426	-0.05290203
	117.8000	1	2		1.76201374	-0.05332224
	117.9000	1	2		1.76102187	-0.05324242
	118.0000	1	2		1.76001052	-0.05359013
	118.1000	1	2		1.75902131	-0.05370932
	118.2000	1	2		1.75801345	-0.05390735
	118.3000	1	2		1.75702547	-0.05427430
	118.4000	1	2		1.75601494	-0.05457758
	118.5000	1	2		1.75502594	-0.05489168
	118.6000	1	2		1.75402586	-0.05519044
	118.7000	1	2		1.75302886	-0.05542223
	118.8000	1	2		1.75201834	-0.05565252
	118.9000	1	2		1.75102708	-0.05592683
	119.0000	1	2		1.75001000	-0.05618642
	119.1000	1	2		1.74902734	-0.05652608
	119.2000	1	2		1.74801149	-0.05668979
	119.3000	1	2		1.74702412	-0.05710950
	119.4000	1	2		1.74600930	-0.05734140
	119.5000	1	2		1.74501927	-0.05772481
	119.6000	1	2		1.74401100	-0.05797355
	119.7000	1	2		1.74302076	-0.05821723
	119.8000	1	2		1.74201454	-0.05848379
	119.9000	1	2		1.74102840	-0.05868321
	120.0000	1	2		1.74001788	-0.05905710
	120.1000	1	2		1.73902969	-0.05939099
	120.2000	1	2		1.73801281	-0.05972062
	120.3000	1	2		1.73702667	-0.05995593
	120.4000	1	2		1.73601595	-0.06030023
	120.5000	1	2		1.73502899	-0.06056830
	120.6000	1	2		1.73401437	-0.06073890
	120.7000	1	2		1.73302925	-0.06125232
	120.8000	1	2		1.73201730	-0.06141764
	120.9000	1	2		1.73102173	-0.06172284
	121.0000	1	2		1.73001428	-0.06200830
	121.1000	1	2		1.72902240	-0.06237123
	121.2000	1	2		1.72801823	-0.06267906
	121.3000	1	2		1.72702492	-0.06303497
	121.4000	1	2		1.72601092	-0.06331944
	121.5000	1	2		1.72502539	-0.06363871
	121.6000	1	2		1.72401118	-0.06400293
	121.7000	1	2		1.72302279	-0.06421324
	121.8000	1	2		1.72201267	-0.06442493
	121.9000	1	2		1.72102735	-0.06478010
	122.0000	1	2		1.72002011	-0.06495752
	122.1000	1	2		1.71902577	-0.06543423
	122.2000	1	2		1.71802078	-0.06581466
	122.3000	1	2		1.71703813	-0.06607566
	122.4000	1	2		1.71601859	-0.06621640
	122.5000	1	2		1.71488001	-0.06665578
	122.6000	1	2		1.71403729	-0.06692891
	122.7000	1	2		1.71303292	-0.06703241
	122.8000	1	2		1.71202168	-0.06746108
	122.9000	1	2		1.71103031	-0.06784581
	123.0000	1	2		1.71001621	-0.06809889
	123.1000	1	2		1.70902361	-0.06832654
	123.2000	1	2		1.70802139	-0.06871895
	123.3000	1	2		1.70703474	-0.06907412
	123.4000	1	2		1.70602052	-0.06944712
	123.5000	1	2		1.70502547	-0.06991156
	123.6000	1	2		1.70402396	-0.07030687
	123.7000	1	2		1.70303004	-0.07055863
	123.8000	1	2		1.70202157	-0.07078748
	123.9000	1	2		1.70103614	-0.07119927
	124.0000	1	2		1.70002849	-0.07153766
	124.1000	1	2		1.69903630	-0.07179406
	124.2000	1	2		1.69802455	-0.07218645
	124.3000	1	2		1.69702571	-0.07260470
	124.4000	1	2		1.69601529	-0.07283235
	124.5000	1	2		1.69503284	-0.07311698
	124.6000	1	2		1.69402201	-0.07353016
	124.7000	1	2		1.69302849	-0.07365526
	124.8000	1	2		1.69201551	-0.07386505
	124.9000	1	2		1.69102415	-0.07415762
	125.0000	1	2		1.69001926	-0.07458748
	125.1000	1	2		1.68903424	-0.07493362
	125.2000	1	2		1.68802710	-0.07539527
	125.3000	1	2		1.68702939	-0.07559653
	125.4000	1	2		1.68602808	-0.07599354
	125.5000	1	2		1.68503641	-0.07638870
	125.6000	1	2		1.68402015	-0.07683702
	125.7000	1	2		1.68303678	-0.07698244
	125.8000	1	2		1.68202421	-0.07731705
	125.9000	1	2		1.68104206	-0.07770820
	126.0000	1	2		1.68002396	-0.07806181
	126.1000	1	2		1.67903331	-0.07842385
	126.2000	1	2		1.67802217	-0.07872658
	126.3000	1	2		1.67703521	-0.07894651
	126.4000	1	2		1.67601691	-0.07946428
	126.5000	1	2		1.67502503	-0.07975485
	126.6000	1	2		1.67401830	-0.08003931
	126.7000	1	2		1.67302826	-0.08052099
	126.8000	1	2		1.67202164	-0.08096817
	126.9000	1	2		1.67102853	-0.08126612
	127.0000	1	2		1.67002313	-0.08152084
	127.1000	1	2		1.66903053	-0.08188910
	127.2000	1	2		1.66802493	-0.08236610
	127.3000	1	2		1.66703490	-0.08272573
	127.4000	1	2		1.66602130	-0.08292023
	127.5000	1	2		1.66503035	-0.08334366
	127.6000	1	2		1.66402259	-0.08360390
	127.7000	1	2		1.66302897	-0.08395404
	127.8000	1	2		1.66201917	-0.08427491
	127.9000	1	2		1.66104050	-0.08488092
	128.0000	1	2		1.66003603	-0.08507860
	128.1000	1	2		1.65904907	-0.08551518
	128.2000	1	2		1.65803670	-0.08579439
	128.3000	1	2		1.65704124	-0.08604121
	128.4000	1	2		1.65603717	-0.08650644
	128.5000	1	2		1.65504980	-0.08707568
	128.6000	1	2		1.65404051	-0.08737214
	128.7000	1	2		1.65305662	-0.08769541
	128.8000	1	2		1.65204722	-0.08813727
	128.9000	1	2		1.65105494	-0.08830656
	129.0000	1	2		1.65004626	-0.08861596
	129.1000	1	2		1.64905141	-0.08903295
	129.2000	1	2		1.64804437	-0.08951847
	129.3000	1	2		1.64705352	-0.09001574
	129.4000	1	2		1.64604412	-0.09041094
	129.5000	1	2		1.64505471	-0.09077440
	129.6000	1	2		1.64404695	-0.09111864
	129.7000	1	2		1.64305118	-0.09161411
	129.8000	1	2		1.64204732	-0.09203767
	129.9000	1	2		1.64105534	-0.09243196
	130.0000	1	2		1.64004809	-0.09287597
	130.1000	1	2		1.63905417	-0.09326887
	130.2000	1	2		1.63805245	-0.09375750
	130.3000	1	2		1.63705515	-0.09417196
	130.4000	1	2		1.63604565	-0.09461467
	130.5000	1	2		1.63505316	-0.09500901
	130.6000	1	2		1.63404274	-0.09535706
	130.7000	1	2		1.63305189	-0.09578686
	130.8000	1	2		1.63204372	-0.09622469
	130.9000	1	2		1.63105358	-0.09662421
	131.0000	1	2		1.63004583	-0.09680798
	131.1000	1	2		1.62905477	-0.09708378
	131.2000	1	2		1.62804261	-0.09751912
	131.3000	1	2		1.62704940	-0.09789983
	131.4000	1	2		1.62604380	-0.09818965
	131.5000	1	2		1.62504915	-0.09874244
	131.6000	1	2		1.62404631	-0.09907424
	131.7000	1	2		1.62305638	-0.09947294
	131.8000	1	2		1.62204238	-0.10007024
	131.9000	1	2		1.62105767	-0.10057575
	132.0000	1	2		1.62004828	-0.10091013
	132.1000	1	2		1.61905886	-0.10141837
	132.2000	1	2		1.61804670	-0.10184726
	132.3000	1	2		1.61705697	-0.10227934
	132.4000	1	2		1.61604686	-0.10272924
	132.5000	1	2		1.61505344	-0.10322141
	132.6000	1	2		1.61403975	-0.10364317
	132.7000	1	2		1.61304592	-0.10409991
	132.8000	1	2		1.61204462	-0.10449840
	132.9000	1	2		1.61104998	-0.10499452
	133.0000	1	2		1.61003863	-0.10553963
	133.1000	1	2		1.60905577	-0.10576805
	133.2000	1	2		1.60805078	-0.10625860
	133.3000	1	2		1.60705696	-0.10665868
	133.4000	1	2		1.60604131	-0.10696413
	133.5000	1	2		1.60504595	-0.10740368
	133.6000	1	2		1.60405141	-0.10796672
	133.7000	1	2		1.60305708	-0.10850879
	133.8000	1	2		1.60205065	-0.10883744
	133.9000	1	2		1.60105099	-0.10909053
	133.9890	1	2		1.60016975	-0.10957803
	134.0000	1	2		1.60005624	-0.10957687
	134.0010	1	2		1.60004620	-0.10955345
