# Supplementary material for: Hyaluronic Acid Enhances the Mechanical Properties of Tissue-Engineered Cartilage Constructs
Source: PLoS One. 2014 Dec 1;9(12):e113216. doi: 10.1371/journal.pone.0113216 (PMC4249877; doi:10.1371/journal.pone.0113216)
Supplement: Dataset S1 — Raw data from hydrogel constructs. Data on wet weight, dry weight, compressive modulus, DNA content, and GAG content are provided in a spreadsheet for all analysed hydrogel constructs. Additionally, raw data from mechanical compression tests (time, displacement, and load) are provided. (ZIP) [file pone.0113216.s004.zip › Data/Mechanical testing/Microtester/Day 1/G5 P5 M1 ramp.csv]

G5 P5 M1 12Dec2013
Notes	Time	Sequence	Block	Cycle	5800:Extension mm	5800:5N_Load_Cell N
Test Started : 12/12/2013 12:57:12 PM	4.0020	1	2		2.89910758	0.00220646
	4.0510	1	2		2.89981691	0.00205528
	4.1000	1	2		2.89945057	0.00228451
	4.2000	1	2		2.89812820	0.00209901
	4.3000	1	2		2.89699823	0.00198497
	4.4000	1	2		2.89593997	0.00218967
	4.5000	1	2		2.89492719	0.00222675
	4.6000	1	2		2.89391298	0.00207910
	4.7000	1	2		2.89291824	0.00230391
	4.8000	1	2		2.89190956	0.00220487
	4.9000	1	2		2.89091768	0.00203315
	5.0000	1	2		2.88991351	0.00210927
	5.1000	1	2		2.88891344	0.00212961
	5.2000	1	2		2.88790558	0.00205101
	5.3000	1	2		2.88691493	0.00207273
	5.4000	1	2		2.88590666	0.00212624
	5.5000	1	2		2.88491519	0.00214566
	5.6000	1	2		2.88391102	0.00204320
	5.7000	1	2		2.88292406	0.00215963
	5.8000	1	2		2.88190699	0.00215395
	5.9000	1	2		2.88091531	0.00195730
	6.0000	1	2		2.87990295	0.00207224
	6.1000	1	2		2.87891845	0.00212583
	6.2000	1	2		2.87790833	0.00201970
	6.3000	1	2		2.87691728	0.00206318
	6.4000	1	2		2.87591147	0.00213860
	6.5000	1	2		2.87492287	0.00204705
	6.6000	1	2		2.87389903	0.00202586
	6.7000	1	2		2.87290654	0.00215137
	6.8000	1	2		2.87190605	0.00202310
	6.9000	1	2		2.87091602	0.00197441
	7.0000	1	2		2.86991349	0.00204167
	7.1000	1	2		2.86891956	0.00199409
	7.2000	1	2		2.86791047	0.00206989
	7.3000	1	2		2.86691798	0.00215402
	7.4000	1	2		2.86590951	0.00207320
	7.5000	1	2		2.86491804	0.00210542
	7.6000	1	2		2.86391018	0.00207362
	7.7000	1	2		2.86291872	0.00208714
	7.8000	1	2		2.86191065	0.00200831
	7.9000	1	2		2.86091509	0.00210769
	8.0000	1	2		2.85991215	0.00209698
	8.1000	1	2		2.85891433	0.00213395
	8.2000	1	2		2.85790995	0.00211156
	8.3000	1	2		2.85691521	0.00205970
	8.4000	1	2		2.85590796	0.00206403
	8.5000	1	2		2.85491403	0.00210804
	8.6000	1	2		2.85391150	0.00199606
	8.7000	1	2		2.85292352	0.00197983
	8.8000	1	2		2.85191607	0.00214108
	8.9000	1	2		2.85091866	0.00198231
	9.0000	1	2		2.84991162	0.00189693
	9.1000	1	2		2.84891667	0.00195864
	9.2000	1	2		2.84790717	0.00197385
	9.3000	1	2		2.84692062	0.00211590
	9.4000	1	2		2.84591051	0.00208532
	9.5000	1	2		2.84492089	0.00213165
	9.6000	1	2		2.84391446	0.00200723
	9.7000	1	2		2.84291316	0.00199890
	9.8000	1	2		2.84191083	0.00213779
	9.8500	1	2		2.84140844	0.00246114
	9.9000	1	2		2.84091588	0.00241014
	10.0000	1	2		2.83991438	0.00228946
	10.1000	1	2		2.83891615	0.00197106
	10.2000	1	2		2.83790583	0.00207495
	10.3000	1	2		2.83691641	0.00202408
	10.4000	1	2		2.83590159	0.00213292
	10.5000	1	2		2.83491299	0.00227399
	10.6000	1	2		2.83390697	0.00200305
	10.7000	1	2		2.83291120	0.00208347
	10.8000	1	2		2.83190621	0.00222717
	10.9000	1	2		2.83091454	0.00187959
	11.0000	1	2		2.82989992	0.00202049
	11.1000	1	2		2.82891050	0.00197880
	11.2000	1	2		2.82790674	0.00204400
	11.3000	1	2		2.82691466	0.00201938
	11.4000	1	2		2.82590619	0.00200215
	11.5000	1	2		2.82491595	0.00197489
	11.6000	1	2		2.82390911	0.00205983
	11.7000	1	2		2.82291498	0.00199529
	11.8000	1	2		2.82190815	0.00209452
	11.9000	1	2		2.82091422	0.00202449
	12.0000	1	2		2.81991374	0.00199318
	12.1000	1	2		2.81891408	0.00201326
	12.2000	1	2		2.81790110	0.00207047
	12.3000	1	2		2.81691065	0.00215357
	12.4000	1	2		2.81590566	0.00199190
	12.5000	1	2		2.81491297	0.00200576
	12.6000	1	2		2.81390900	0.00196290
	12.7000	1	2		2.81291835	0.00197543
	12.8000	1	2		2.81190804	0.00192221
	12.9000	1	2		2.81092292	0.00207330
	13.0000	1	2		2.80990154	0.00199965
	13.1000	1	2		2.80891151	0.00198784
	13.2000	1	2		2.80790918	0.00206538
	13.3000	1	2		2.80691136	0.00205338
	13.4000	1	2		2.80590391	0.00194840
	13.5000	1	2		2.80491593	0.00203462
	13.6000	1	2		2.80390479	0.00189638
	13.7000	1	2		2.80291824	0.00202151
	13.8000	1	2		2.80190485	0.00197374
	13.9000	1	2		2.80091543	0.00210520
	14.0000	1	2		2.79991024	0.00193560
	14.1000	1	2		2.79890975	0.00209206
	14.2000	1	2		2.79789718	0.00189058
	14.3000	1	2		2.79691555	0.00189885
	14.4000	1	2		2.79590421	0.00204832
	14.5000	1	2		2.79491909	0.00203918
	14.6000	1	2		2.79390775	0.00190405
	14.7000	1	2		2.79292018	0.00184285
	14.8000	1	2		2.79190699	0.00201553
	14.9000	1	2		2.79091183	0.00194560
	15.0000	1	2		2.78990623	0.00191682
	15.1000	1	2		2.78892111	0.00194351
	15.2000	1	2		2.78790834	0.00192473
	15.3000	1	2		2.78691605	0.00191740
	15.4000	1	2		2.78591127	0.00198121
	15.5000	1	2		2.78492021	0.00199934
	15.6000	1	2		2.78391891	0.00197451
	15.7000	1	2		2.78292375	0.00188621
	15.8000	1	2		2.78190647	0.00194385
	15.9000	1	2		2.78091807	0.00193679
	16.0000	1	2		2.77991677	0.00180861
	16.1000	1	2		2.77892592	0.00182207
	16.2000	1	2		2.77791027	0.00184542
	16.3000	1	2		2.77692270	0.00190314
	16.4000	1	2		2.77591095	0.00193092
	16.5000	1	2		2.77492132	0.00182885
	16.6000	1	2		2.77390957	0.00190193
	16.7000	1	2		2.77291729	0.00176434
	16.8000	1	2		2.77190635	0.00172575
	16.9000	1	2		2.77091612	0.00179476
	17.0000	1	2		2.76990887	0.00180767
	17.1000	1	2		2.76892703	0.00186472
	17.2000	1	2		2.76791897	0.00177379
	17.3000	1	2		2.76692013	0.00186370
	17.4000	1	2		2.76591411	0.00188493
	17.5000	1	2		2.76492142	0.00178547
	17.6000	1	2		2.76390700	0.00174069
	17.7000	1	2		2.76292004	0.00173082
	17.8000	1	2		2.76190972	0.00185781
	17.9000	1	2		2.76091518	0.00171434
	18.0000	1	2		2.75990978	0.00177389
	18.1000	1	2		2.75891565	0.00191186
	18.2000	1	2		2.75790656	0.00175315
	18.3000	1	2		2.75691489	0.00163102
	18.4000	1	2		2.75591646	0.00185267
	18.5000	1	2		2.75491700	0.00182621
	18.6000	1	2		2.75391221	0.00175441
	18.7000	1	2		2.75291870	0.00171008
	18.8000	1	2		2.75191268	0.00191784
	18.9000	1	2		2.75092081	0.00179672
	19.0000	1	2		2.74991151	0.00167670
	19.1000	1	2		2.74892189	0.00183577
	19.2000	1	2		2.74791424	0.00171779
	19.3000	1	2		2.74691888	0.00164561
	19.4000	1	2		2.74591184	0.00178092
	19.5000	1	2		2.74491873	0.00191323
	19.6000	1	2		2.74391067	0.00182991
	19.7000	1	2		2.74291858	0.00175978
	19.8000	1	2		2.74191667	0.00183860
	19.9000	1	2		2.74092213	0.00180138
	20.0000	1	2		2.73991242	0.00165173
	20.1000	1	2		2.73892178	0.00169418
	20.2000	1	2		2.73791494	0.00173773
	20.3000	1	2		2.73692942	0.00167961
	20.4000	1	2		2.73591951	0.00160222
	20.5000	1	2		2.73492149	0.00181807
	20.6000	1	2		2.73392203	0.00169884
	20.7000	1	2		2.73293384	0.00168299
	20.8000	1	2		2.73192270	0.00167692
	20.9000	1	2		2.73093287	0.00155980
	21.0000	1	2		2.72992092	0.00157690
	21.1000	1	2		2.72892494	0.00168146
	21.2000	1	2		2.72791729	0.00161854
	21.3000	1	2		2.72692562	0.00159617
	21.4000	1	2		2.72591407	0.00170099
	21.5000	1	2		2.72492793	0.00171079
	21.6000	1	2		2.72392068	0.00160054
	21.7000	1	2		2.72292717	0.00167403
	21.8000	1	2		2.72191890	0.00161720
	21.9000	1	2		2.72092538	0.00157251
	22.0000	1	2		2.71992715	0.00163131
	22.1000	1	2		2.71892872	0.00167883
	22.2000	1	2		2.71792045	0.00172079
	22.3000	1	2		2.71692858	0.00182273
	22.4000	1	2		2.71591518	0.00168144
	22.5000	1	2		2.71493068	0.00164040
	22.6000	1	2		2.71391053	0.00170415
	22.7000	1	2		2.71292664	0.00161476
	22.8000	1	2		2.71191510	0.00155654
	22.9000	1	2		2.71092261	0.00157424
	23.0000	1	2		2.70991946	0.00165176
	23.1000	1	2		2.70891939	0.00164790
	23.2000	1	2		2.70792054	0.00173823
	23.3000	1	2		2.70692477	0.00156357
	23.4000	1	2		2.70591364	0.00167139
	23.5000	1	2		2.70492709	0.00153631
	23.6000	1	2		2.70392210	0.00161642
	23.7000	1	2		2.70292756	0.00167868
	23.8000	1	2		2.70191806	0.00171318
	23.9000	1	2		2.70092516	0.00171211
	24.0000	1	2		2.69992222	0.00167002
	24.1000	1	2		2.69893095	0.00164106
	24.2000	1	2		2.69791736	0.00166581
	24.3000	1	2		2.69692712	0.00164294
	24.4000	1	2		2.69591803	0.00160330
	24.5000	1	2		2.69492595	0.00170778
	24.6000	1	2		2.69392014	0.00163124
	24.7000	1	2		2.69293093	0.00178124
	24.8000	1	2		2.69192860	0.00169159
	24.9000	1	2		2.69092586	0.00163419
	25.0000	1	2		2.68992108	0.00166797
	25.1000	1	2		2.68892654	0.00165161
	25.2000	1	2		2.68792216	0.00168970
	25.3000	1	2		2.68693110	0.00167887
	25.4000	1	2		2.68592099	0.00174927
	25.5000	1	2		2.68493485	0.00171372
	25.6000	1	2		2.68392167	0.00165203
	25.7000	1	2		2.68292958	0.00173073
	25.8000	1	2		2.68192398	0.00175677
	25.9000	1	2		2.68093743	0.00176673
	26.0000	1	2		2.67992814	0.00169103
	26.1000	1	2		2.67892847	0.00153773
	26.2000	1	2		2.67792430	0.00161106
	26.3000	1	2		2.67692628	0.00161092
	26.4000	1	2		2.67592129	0.00172907
	26.5000	1	2		2.67493105	0.00161429
	26.6000	1	2		2.67392626	0.00166783
	26.7000	1	2		2.67293090	0.00154552
	26.8000	1	2		2.67192448	0.00172860
	26.9000	1	2		2.67093158	0.00161213
	27.0000	1	2		2.66992351	0.00154762
	27.1000	1	2		2.66892938	0.00163374
	27.2000	1	2		2.66792419	0.00177559
	27.3000	1	2		2.66693620	0.00167923
	27.4000	1	2		2.66592650	0.00171714
	27.5000	1	2		2.66493135	0.00158413
	27.6000	1	2		2.66393025	0.00163988
	27.7000	1	2		2.66293817	0.00150967
	27.8000	1	2		2.66193195	0.00158960
	27.9000	1	2		2.66093331	0.00168696
	28.0000	1	2		2.65992033	0.00165707
	28.1000	1	2		2.65893398	0.00174139
	28.2000	1	2		2.65792530	0.00165481
	28.3000	1	2		2.65692871	0.00168587
	28.4000	1	2		2.65592045	0.00154496
	28.5000	1	2		2.65493369	0.00152654
	28.6000	1	2		2.65392194	0.00170999
	28.7000	1	2		2.65293990	0.00163313
	28.8000	1	2		2.65192938	0.00168861
	28.9000	1	2		2.65093217	0.00171218
	29.0000	1	2		2.64992759	0.00172046
	29.1000	1	2		2.64894637	0.00174103
	29.2000	1	2		2.64792417	0.00162520
	29.3000	1	2		2.64693639	0.00167361
	29.4000	1	2		2.64592361	0.00166743
	29.5000	1	2		2.64493091	0.00163065
	29.6000	1	2		2.64392592	0.00172107
	29.7000	1	2		2.64292749	0.00184027
	29.8000	1	2		2.64192332	0.00171344
	29.9000	1	2		2.64093021	0.00174921
	30.0000	1	2		2.63992379	0.00166773
	30.1000	1	2		2.63892495	0.00160101
	30.2000	1	2		2.63791934	0.00159404
	30.3000	1	2		2.63692910	0.00171858
	30.4000	1	2		2.63591489	0.00176179
	30.5000	1	2		2.63493449	0.00181174
	30.6000	1	2		2.63392684	0.00180685
	30.7000	1	2		2.63292943	0.00181843
	30.8000	1	2		2.63192136	0.00176153
	30.9000	1	2		2.63093153	0.00165600
	31.0000	1	2		2.62992388	0.00161225
	31.1000	1	2		2.62892832	0.00160214
	31.2000	1	2		2.62792087	0.00168233
	31.3000	1	2		2.62692878	0.00166808
	31.4000	1	2		2.62592297	0.00176468
	31.5000	1	2		2.62492925	0.00159286
	31.6000	1	2		2.62392119	0.00168626
	31.7000	1	2		2.62293464	0.00166129
	31.8000	1	2		2.62192043	0.00166256
	31.9000	1	2		2.62093327	0.00166876
	32.0000	1	2		2.61993053	0.00177732
	32.1000	1	2		2.61894132	0.00172404
	32.2000	1	2		2.61792751	0.00171874
	32.3000	1	2		2.61693625	0.00168209
	32.4000	1	2		2.61593638	0.00180909
	32.5000	1	2		2.61494143	0.00158644
	32.6000	1	2		2.61393132	0.00155804
	32.7000	1	2		2.61293740	0.00165268
	32.8000	1	2		2.61193425	0.00165789
	32.9000	1	2		2.61093623	0.00171787
	33.0000	1	2		2.60992939	0.00173694
	33.1000	1	2		2.60893690	0.00169470
	33.2000	1	2		2.60792494	0.00161546
	33.3000	1	2		2.60693880	0.00176368
	33.4000	1	2		2.60592418	0.00163433
	33.5000	1	2		2.60494501	0.00164819
	33.6000	1	2		2.60393613	0.00158403
	33.7000	1	2		2.60294240	0.00162127
	33.8000	1	2		2.60193659	0.00165944
	33.9000	1	2		2.60094369	0.00167600
	34.0000	1	2		2.59993911	0.00164330
	34.1000	1	2		2.59894785	0.00171276
	34.2000	1	2		2.59793098	0.00163550
	34.3000	1	2		2.59694115	0.00180971
	34.4000	1	2		2.59593657	0.00171275
	34.5000	1	2		2.59494244	0.00157972
	34.6000	1	2		2.59392802	0.00164331
	34.7000	1	2		2.59294045	0.00171224
	34.8000	1	2		2.59192870	0.00161968
	34.9000	1	2		2.59094051	0.00168569
	35.0000	1	2		2.58993552	0.00163304
	35.1000	1	2		2.58894098	0.00163930
	35.2000	1	2		2.58793435	0.00156422
	35.3000	1	2		2.58694370	0.00164093
	35.4000	1	2		2.58593338	0.00163449
	35.5000	1	2		2.58493761	0.00160066
	35.6000	1	2		2.58393119	0.00159698
	35.7000	1	2		2.58293501	0.00168597
	35.8000	1	2		2.58192817	0.00161545
	35.9000	1	2		2.58093752	0.00147049
	36.0000	1	2		2.57992700	0.00164089
	36.1000	1	2		2.57893902	0.00152176
	36.2000	1	2		2.57792747	0.00160072
	36.3000	1	2		2.57693867	0.00162690
	36.4000	1	2		2.57593511	0.00171232
	36.5000	1	2		2.57494200	0.00162727
	36.6000	1	2		2.57393210	0.00156910
	36.7000	1	2		2.57293756	0.00158757
	36.8000	1	2		2.57193298	0.00155124
	36.9000	1	2		2.57094233	0.00147650
	37.0000	1	2		2.56992750	0.00158099
	37.1000	1	2		2.56894157	0.00160077
	37.2000	1	2		2.56793494	0.00159714
	37.3000	1	2		2.56694183	0.00163516
	37.4000	1	2		2.56593623	0.00152161
	37.5000	1	2		2.56494394	0.00153077
	37.6000	1	2		2.56394161	0.00148463
	37.7000	1	2		2.56294113	0.00156244
	37.8000	1	2		2.56194044	0.00155608
	37.9000	1	2		2.56094549	0.00157019
	38.0000	1	2		2.55993886	0.00150718
	38.1000	1	2		2.55894576	0.00162875
	38.2000	1	2		2.55794015	0.00149792
	38.3000	1	2		2.55694438	0.00154113
	38.4000	1	2		2.55594103	0.00140039
	38.5000	1	2		2.55494506	0.00140416
	38.6000	1	2		2.55394212	0.00148874
	38.7000	1	2		2.55294368	0.00145213
	38.8000	1	2		2.55193541	0.00162807
	38.9000	1	2		2.55094948	0.00131208
	39.0000	1	2		2.54993896	0.00138032
	39.1000	1	2		2.54894564	0.00140863
	39.2000	1	2		2.54793901	0.00142830
	39.3000	1	2		2.54695267	0.00141043
	39.4000	1	2		2.54593907	0.00135966
	39.5000	1	2		2.54494699	0.00130572
	39.6000	1	2		2.54393872	0.00131449
	39.7000	1	2		2.54294459	0.00143299
	39.8000	1	2		2.54193981	0.00127770
	39.9000	1	2		2.54094813	0.00147826
	40.0000	1	2		2.53994089	0.00141114
	40.1000	1	2		2.53895537	0.00131019
	40.2000	1	2		2.53794034	0.00140881
	40.3000	1	2		2.53695030	0.00136767
	40.4000	1	2		2.53594531	0.00148272
	40.5000	1	2		2.53494852	0.00150959
	40.6000	1	2		2.53394394	0.00151139
	40.7000	1	2		2.53295493	0.00155606
	40.8000	1	2		2.53194400	0.00140229
	40.9000	1	2		2.53095069	0.00145808
	41.0000	1	2		2.52993668	0.00142921
	41.1000	1	2		2.52894808	0.00136258
	41.2000	1	2		2.52794309	0.00136819
	41.3000	1	2		2.52694384	0.00154408
	41.4000	1	2		2.52593618	0.00139449
	41.5000	1	2		2.52495025	0.00155851
	41.6000	1	2		2.52392989	0.00137051
	41.7000	1	2		2.52294314	0.00134738
	41.8000	1	2		2.52193794	0.00129046
	41.9000	1	2		2.52095651	0.00128868
	42.0000	1	2		2.51995050	0.00131068
	42.1000	1	2		2.51896006	0.00138673
	42.2000	1	2		2.51794789	0.00130081
	42.3000	1	2		2.51695643	0.00140505
	42.4000	1	2		2.51594693	0.00136285
	42.5000	1	2		2.51495280	0.00129591
	42.6000	1	2		2.51394105	0.00131867
	42.7000	1	2		2.51295327	0.00133855
	42.8000	1	2		2.51194684	0.00130676
	42.9000	1	2		2.51094329	0.00153157
	43.0000	1	2		2.50993727	0.00144733
	43.1000	1	2		2.50894785	0.00146577
	43.2000	1	2		2.50793856	0.00147333
	43.3000	1	2		2.50694443	0.00125608
	43.4000	1	2		2.50594169	0.00138378
	43.5000	1	2		2.50495105	0.00132075
	43.6000	1	2		2.50394134	0.00127611
	43.7000	1	2		2.50294865	0.00140005
	43.8000	1	2		2.50194816	0.00135476
	43.9000	1	2		2.50095239	0.00148255
	44.0000	1	2		2.49994556	0.00126998
	44.1000	1	2		2.49895266	0.00140148
	44.2000	1	2		2.49794644	0.00143432
	44.3000	1	2		2.49695374	0.00123960
	44.4000	1	2		2.49594998	0.00124894
	44.5000	1	2		2.49494991	0.00136816
	44.6000	1	2		2.49394389	0.00120568
	44.7000	1	2		2.49295161	0.00133215
	44.8000	1	2		2.49193801	0.00136176
	44.9000	1	2		2.49095310	0.00130372
	45.0000	1	2		2.48994463	0.00123355
	45.1000	1	2		2.48894578	0.00124974
	45.2000	1	2		2.48793956	0.00128576
	45.3000	1	2		2.48695814	0.00124563
	45.4000	1	2		2.48594823	0.00127083
	45.5000	1	2		2.48495471	0.00135895
	45.6000	1	2		2.48394009	0.00130831
	45.7000	1	2		2.48295231	0.00131049
	45.8000	1	2		2.48194118	0.00128774
	45.9000	1	2		2.48095381	0.00126153
	46.0000	1	2		2.47994595	0.00127882
	46.1000	1	2		2.47895100	0.00119077
	46.2000	1	2		2.47793720	0.00131304
	46.3000	1	2		2.47695290	0.00132179
	46.4000	1	2		2.47594197	0.00131088
	46.5000	1	2		2.47495050	0.00127460
	46.6000	1	2		2.47394367	0.00128480
	46.7000	1	2		2.47295015	0.00114467
	46.8000	1	2		2.47194393	0.00123228
	46.9000	1	2		2.47094837	0.00126312
	47.0000	1	2		2.46994542	0.00116015
	47.1000	1	2		2.46895150	0.00115280
	47.2000	1	2		2.46794979	0.00124548
	47.3000	1	2		2.46695053	0.00130694
	47.4000	1	2		2.46594042	0.00125392
	47.5000	1	2		2.46494977	0.00122197
	47.6000	1	2		2.46394519	0.00119566
	47.7000	1	2		2.46294840	0.00114794
	47.8000	1	2		2.46193747	0.00118630
	47.9000	1	2		2.46095297	0.00115782
	48.0000	1	2		2.45994552	0.00118911
	48.1000	1	2		2.45895425	0.00122737
	48.2000	1	2		2.45794435	0.00115794
	48.3000	1	2		2.45694755	0.00116711
	48.4000	1	2		2.45593887	0.00118579
	48.5000	1	2		2.45495273	0.00117343
	48.6000	1	2		2.45394303	0.00113053
	48.7000	1	2		2.45295402	0.00116731
	48.8000	1	2		2.45194350	0.00127527
	48.9000	1	2		2.45095777	0.00111799
	49.0000	1	2		2.44994827	0.00117858
	49.1000	1	2		2.44895680	0.00121581
	49.2000	1	2		2.44795140	0.00112426
	49.3000	1	2		2.44695707	0.00092001
	49.4000	1	2		2.44594532	0.00117178
	49.5000	1	2		2.44495201	0.00120607
	49.6000	1	2		2.44395214	0.00109921
	49.7000	1	2		2.44295760	0.00109792
	49.8000	1	2		2.44195220	0.00120925
	49.9000	1	2		2.44095622	0.00111704
	50.0000	1	2		2.43994631	0.00107662
	50.1000	1	2		2.43896427	0.00111679
	50.2000	1	2		2.43795272	0.00108266
	50.3000	1	2		2.43695491	0.00110663
	50.4000	1	2		2.43595115	0.00108093
	50.5000	1	2		2.43495435	0.00110024
	50.6000	1	2		2.43395018	0.00113979
	50.7000	1	2		2.43296056	0.00104821
	50.8000	1	2		2.43194799	0.00120927
	50.9000	1	2		2.43096164	0.00113701
	51.0000	1	2		2.42994989	0.00104663
	51.1000	1	2		2.42896027	0.00114699
	51.2000	1	2		2.42795241	0.00115038
	51.3000	1	2		2.42695684	0.00099012
	51.4000	1	2		2.42594202	0.00115801
	51.5000	1	2		2.42496243	0.00114114
	51.6000	1	2		2.42395375	0.00102664
	51.7000	1	2		2.42296167	0.00097542
	51.8000	1	2		2.42194972	0.00102821
	51.9000	1	2		2.42096460	0.00107422
	52.0000	1	2		2.41995900	0.00108653
	52.1000	1	2		2.41895769	0.00108458
	52.2000	1	2		2.41794738	0.00115553
	52.3000	1	2		2.41696390	0.00109260
	52.4000	1	2		2.41595174	0.00102514
	52.5000	1	2		2.41496498	0.00104608
	52.6000	1	2		2.41394831	0.00101333
	52.7000	1	2		2.41296197	0.00102210
	52.8000	1	2		2.41195411	0.00100390
	52.9000	1	2		2.41096469	0.00109969
	53.0000	1	2		2.40994638	0.00104763
	53.1000	1	2		2.40896332	0.00101287
	53.2000	1	2		2.40794993	0.00103808
	53.3000	1	2		2.40696461	0.00096343
	53.4000	1	2		2.40595757	0.00102523
	53.5000	1	2		2.40496385	0.00103002
	53.6000	1	2		2.40395394	0.00099992
	53.7000	1	2		2.40296309	0.00097488
	53.8000	1	2		2.40195113	0.00110433
	53.9000	1	2		2.40096765	0.00106992
	54.0000	1	2		2.39995467	0.00087976
	54.1000	1	2		2.39896013	0.00095955
	54.2000	1	2		2.39794858	0.00102655
	54.3000	1	2		2.39696408	0.00089553
	54.4000	1	2		2.39595458	0.00096821
	54.5000	1	2		2.39496681	0.00093730
	54.6000	1	2		2.39395526	0.00098847
	54.7000	1	2		2.39295396	0.00104191
	54.8000	1	2		2.39194876	0.00105536
	54.9000	1	2		2.39096365	0.00099588
	55.0000	1	2		2.38994903	0.00105218
	55.1000	1	2		2.38895940	0.00088167
	55.2000	1	2		2.38795093	0.00093560
	55.3000	1	2		2.38695967	0.00106328
	55.4000	1	2		2.38595591	0.00107104
	55.5000	1	2		2.38496505	0.00097208
	55.6000	1	2		2.38395719	0.00110552
	55.7000	1	2		2.38295589	0.00105945
	55.8000	1	2		2.38194906	0.00095778
	55.9000	1	2		2.38096230	0.00099334
	56.0000	1	2		2.37995096	0.00092608
	56.1000	1	2		2.37895663	0.00092665
	56.2000	1	2		2.37794549	0.00093237
	56.3000	1	2		2.37695279	0.00101476
	56.4000	1	2		2.37595047	0.00096431
	56.5000	1	2		2.37495613	0.00084631
	56.6000	1	2		2.37395175	0.00094025
	56.7000	1	2		2.37296111	0.00088661
	56.8000	1	2		2.37195673	0.00085828
	56.9000	1	2		2.37096137	0.00101356
	57.0000	1	2		2.36995495	0.00083775
	57.1000	1	2		2.36896532	0.00100256
	57.2000	1	2		2.36795111	0.00099582
	57.3000	1	2		2.36696251	0.00092017
	57.4000	1	2		2.36595814	0.00093794
	57.5000	1	2		2.36496093	0.00091359
	57.6000	1	2		2.36395943	0.00088584
	57.7000	1	2		2.36295464	0.00086493
	57.8000	1	2		2.36194699	0.00088846
	57.9000	1	2		2.36095777	0.00093566
	58.0000	1	2		2.35995155	0.00087740
	58.1000	1	2		2.35895886	0.00096857
	58.2000	1	2		2.35795120	0.00095617
	58.3000	1	2		2.35696527	0.00078942
	58.4000	1	2		2.35595925	0.00082592
	58.5000	1	2		2.35496533	0.00082887
	58.6000	1	2		2.35396505	0.00078160
	58.7000	1	2		2.35296682	0.00077964
	58.8000	1	2		2.35196286	0.00087183
	58.9000	1	2		2.35096811	0.00083967
	59.0000	1	2		2.34995554	0.00084009
	59.1000	1	2		2.34896735	0.00073598
	59.2000	1	2		2.34796215	0.00089879
	59.3000	1	2		2.34696946	0.00075297
	59.4000	1	2		2.34595402	0.00075107
	59.5000	1	2		2.34496890	0.00074271
	59.6000	1	2		2.34395551	0.00080508
	59.7000	1	2		2.34296630	0.00073315
	59.8000	1	2		2.34195434	0.00079269
	59.9000	1	2		2.34097046	0.00080237
	60.0000	1	2		2.33996465	0.00069331
	60.1000	1	2		2.33896806	0.00066403
	60.2000	1	2		2.33795979	0.00070655
	60.3000	1	2		2.33697365	0.00075050
	60.4000	1	2		2.33596169	0.00068156
	60.5000	1	2		2.33496674	0.00068178
	60.6000	1	2		2.33396257	0.00076016
	60.7000	1	2		2.33296885	0.00067834
	60.8000	1	2		2.33196263	0.00060061
	60.9000	1	2		2.33096563	0.00059847
	61.0000	1	2		2.32995900	0.00058386
	61.1000	1	2		2.32896876	0.00071853
	61.2000	1	2		2.32796049	0.00067618
	61.3000	1	2		2.32697169	0.00071176
	61.4000	1	2		2.32596014	0.00055640
	61.5000	1	2		2.32497011	0.00060940
	61.6000	1	2		2.32395918	0.00051884
	61.7000	1	2		2.32297160	0.00049306
	61.8000	1	2		2.32197030	0.00050600
	61.9000	1	2		2.32096470	0.00052307
	62.0000	1	2		2.31996094	0.00060604
	62.1000	1	2		2.31896742	0.00050921
	62.2000	1	2		2.31795936	0.00055305
	62.3000	1	2		2.31696953	0.00047867
	62.4000	1	2		2.31597027	0.00052964
	62.5000	1	2		2.31496528	0.00048482
	62.6000	1	2		2.31395681	0.00043084
	62.7000	1	2		2.31296575	0.00040467
	62.8000	1	2		2.31196568	0.00046448
	62.9000	1	2		2.31096561	0.00046884
	63.0000	1	2		2.30996205	0.00043096
	63.1000	1	2		2.30896833	0.00041366
	63.2000	1	2		2.30796436	0.00041385
	63.3000	1	2		2.30697064	0.00036068
	63.4000	1	2		2.30595684	0.00039870
	63.5000	1	2		2.30496988	0.00031589
	63.6000	1	2		2.30396530	0.00037241
	63.7000	1	2		2.30297302	0.00028629
	63.8000	1	2		2.30196393	0.00034113
	63.9000	1	2		2.30096672	0.00032806
	64.0000	1	2		2.29996071	0.00034969
	64.1000	1	2		2.29896535	0.00022802
	64.2000	1	2		2.29795728	0.00029330
	64.3000	1	2		2.29696828	0.00016881
	64.4000	1	2		2.29596841	0.00021541
	64.5000	1	2		2.29496280	0.00020275
	64.6000	1	2		2.29395208	0.00023397
	64.7000	1	2		2.29296614	0.00025625
	64.8000	1	2		2.29195931	0.00017615
	64.9000	1	2		2.29096722	0.00021906
	65.0000	1	2		2.28995711	0.00012370
	65.1000	1	2		2.28896995	0.00008126
	65.2000	1	2		2.28796619	0.00009934
	65.3000	1	2		2.28697247	0.00010931
	65.4000	1	2		2.28596584	0.00011678
	65.5000	1	2		2.28496843	0.00011864
	65.6000	1	2		2.28396487	0.00012425
	65.7000	1	2		2.28297463	-0.00000011
	65.8000	1	2		2.28196739	-0.00005731
	65.9000	1	2		2.28097756	0.00003245
	66.0000	1	2		2.27997011	-0.00002104
	66.1000	1	2		2.27896102	-0.00009900
	66.2000	1	2		2.27795972	-0.00006285
	66.3000	1	2		2.27697584	0.00006056
	66.4000	1	2		2.27596634	-0.00009906
	66.5000	1	2		2.27496504	-0.00010917
	66.6000	1	2		2.27397152	-0.00012663
	66.7000	1	2		2.27297985	-0.00019883
	66.8000	1	2		2.27196420	-0.00016231
	66.9000	1	2		2.27097192	-0.00017867
	67.0000	1	2		2.26996078	-0.00012966
	67.1000	1	2		2.26897341	-0.00018245
	67.2000	1	2		2.26797457	-0.00017340
	67.3000	1	2		2.26697265	-0.00015821
	67.4000	1	2		2.26597032	-0.00024125
	67.5000	1	2		2.26496595	-0.00028607
	67.6000	1	2		2.26396157	-0.00026388
	67.7000	1	2		2.26297277	-0.00032695
	67.8000	1	2		2.26196614	-0.00030914
	67.9000	1	2		2.26097385	-0.00029487
	68.0000	1	2		2.25996271	-0.00025291
	68.1000	1	2		2.25896961	-0.00030761
	68.2000	1	2		2.25795294	-0.00034984
	68.3000	1	2		2.25697950	-0.00044504
	68.4000	1	2		2.25596283	-0.00050206
	68.5000	1	2		2.25497813	-0.00052046
	68.6000	1	2		2.25396597	-0.00049274
	68.7000	1	2		2.25297696	-0.00044052
	68.8000	1	2		2.25196500	-0.00053298
	68.9000	1	2		2.25097497	-0.00060273
	69.0000	1	2		2.24991978	-0.00049721
	69.1000	1	2		2.24899080	-0.00055330
	69.2000	1	2		2.24796430	-0.00074731
	69.3000	1	2		2.24697263	-0.00057868
	69.4000	1	2		2.24596088	-0.00067752
	69.5000	1	2		2.24497330	-0.00063490
	69.6000	1	2		2.24396298	-0.00062409
	69.7000	1	2		2.24296824	-0.00052595
	69.8000	1	2		2.24196386	-0.00063414
	69.9000	1	2		2.24097158	-0.00073240
	70.0000	1	2		2.23996536	-0.00076897
	70.1000	1	2		2.23897512	-0.00069248
	70.2000	1	2		2.23796562	-0.00093299
	70.3000	1	2		2.23697128	-0.00087355
	70.4000	1	2		2.23596855	-0.00080024
	70.5000	1	2		2.23497503	-0.00088262
	70.6000	1	2		2.23396451	-0.00085790
	70.7000	1	2		2.23298288	-0.00094519
	70.8000	1	2		2.23196949	-0.00089327
	70.9000	1	2		2.23096962	-0.00107647
	71.0000	1	2		2.22996729	-0.00111015
	71.1000	1	2		2.22897152	-0.00108995
	71.2000	1	2		2.22796510	-0.00107613
	71.3000	1	2		2.22697383	-0.00123133
	71.4000	1	2		2.22596208	-0.00103977
	71.5000	1	2		2.22497287	-0.00110940
	71.6000	1	2		2.22397054	-0.00125290
	71.7000	1	2		2.22297867	-0.00129180
	71.8000	1	2		2.22196978	-0.00122486
	71.9000	1	2		2.22097688	-0.00136612
	72.0000	1	2		2.21996759	-0.00131676
	72.1000	1	2		2.21897510	-0.00129804
	72.2000	1	2		2.21796765	-0.00132552
	72.3000	1	2		2.21697966	-0.00136360
	72.4000	1	2		2.21596935	-0.00138098
	72.5000	1	2		2.21497603	-0.00158179
	72.6000	1	2		2.21396715	-0.00149794
	72.7000	1	2		2.21297466	-0.00149099
	72.8000	1	2		2.21197049	-0.00161640
	72.9000	1	2		2.21097308	-0.00156507
	73.0000	1	2		2.20996522	-0.00152197
	73.1000	1	2		2.20897621	-0.00158426
	73.2000	1	2		2.20796897	-0.00169984
	73.3000	1	2		2.20697340	-0.00166405
	73.4000	1	2		2.20596923	-0.00173715
	73.5000	1	2		2.20497510	-0.00194340
	73.6000	1	2		2.20397646	-0.00180378
	73.7000	1	2		2.20297516	-0.00181018
	73.8000	1	2		2.20196505	-0.00190788
	73.9000	1	2		2.20098137	-0.00203710
	74.0000	1	2		2.19996921	-0.00190455
	74.1000	1	2		2.19897548	-0.00201619
	74.2000	1	2		2.19796599	-0.00200360
	74.3000	1	2		2.19697739	-0.00211678
	74.4000	1	2		2.19596482	-0.00206023
	74.5000	1	2		2.19497929	-0.00220294
	74.6000	1	2		2.19396733	-0.00210312
	74.7000	1	2		2.19297730	-0.00213625
	74.8000	1	2		2.19196289	-0.00219304
	74.9000	1	2		2.19097388	-0.00241437
	75.0000	1	2		2.18996438	-0.00239932
	75.1000	1	2		2.18897803	-0.00237481
	75.2000	1	2		2.18796854	-0.00245341
	75.3000	1	2		2.18697748	-0.00250420
	75.4000	1	2		2.18597290	-0.00246793
	75.5000	1	2		2.18498328	-0.00261393
	75.6000	1	2		2.18397111	-0.00254993
	75.7000	1	2		2.18298190	-0.00265805
	75.8000	1	2		2.18197814	-0.00273580
	75.9000	1	2		2.18098237	-0.00282995
	76.0000	1	2		2.17997492	-0.00281111
	76.1000	1	2		2.17898345	-0.00286422
	76.2000	1	2		2.17797129	-0.00286481
	76.3000	1	2		2.17698023	-0.00289825
	76.4000	1	2		2.17597422	-0.00299093
	76.5000	1	2		2.17498542	-0.00292189
	76.6000	1	2		2.17396629	-0.00310008
	76.7000	1	2		2.17297933	-0.00325827
	76.8000	1	2		2.17196737	-0.00317645
	76.9000	1	2		2.17097590	-0.00325161
	77.0000	1	2		2.16995985	-0.00334081
	77.1000	1	2		2.16898088	-0.00329806
	77.2000	1	2		2.16797364	-0.00332780
	77.3000	1	2		2.16698606	-0.00354223
	77.4000	1	2		2.16597595	-0.00352612
	77.5000	1	2		2.16498264	-0.00359786
	77.6000	1	2		2.16397089	-0.00374682
	77.7000	1	2		2.16297942	-0.00378375
	77.8000	1	2		2.16197238	-0.00367171
	77.9000	1	2		2.16097723	-0.00379695
	78.0000	1	2		2.15997531	-0.00392714
	78.1000	1	2		2.15898671	-0.00390127
	78.2000	1	2		2.15796451	-0.00398695
	78.3000	1	2		2.15697898	-0.00407077
	78.4000	1	2		2.15597133	-0.00423040
	78.5000	1	2		2.15497494	-0.00415742
	78.6000	1	2		2.15396913	-0.00412083
	78.7000	1	2		2.15297931	-0.00430924
	78.8000	1	2		2.15197452	-0.00430360
	78.9000	1	2		2.15098715	-0.00434832
	79.0000	1	2		2.14997560	-0.00443364
	79.1000	1	2		2.14898742	-0.00470085
	79.2000	1	2		2.14797402	-0.00464866
	79.3000	1	2		2.14698256	-0.00466537
	79.4000	1	2		2.14597449	-0.00472267
	79.5000	1	2		2.14498630	-0.00497196
	79.6000	1	2		2.14397599	-0.00485591
	79.7000	1	2		2.14298554	-0.00495806
	79.8000	1	2		2.14197277	-0.00506636
	79.9000	1	2		2.14098519	-0.00504144
	80.0000	1	2		2.13997815	-0.00517207
	80.1000	1	2		2.13899140	-0.00531274
	80.2000	1	2		2.13797739	-0.00542642
	80.3000	1	2		2.13699207	-0.00543126
	80.4000	1	2		2.13598770	-0.00545622
	80.5000	1	2		2.13499644	-0.00556119
	80.6000	1	2		2.13398202	-0.00562835
	80.7000	1	2		2.13299178	-0.00569257
	80.8000	1	2		2.13198208	-0.00577362
	80.9000	1	2		2.13098467	-0.00609317
	81.0000	1	2		2.12998624	-0.00603942
	81.1000	1	2		2.12899026	-0.00606605
	81.2000	1	2		2.12797831	-0.00622991
	81.3000	1	2		2.12699217	-0.00634116
	81.4000	1	2		2.12598205	-0.00639474
	81.5000	1	2		2.12498587	-0.00653691
	81.6000	1	2		2.12398805	-0.00663826
	81.7000	1	2		2.12299372	-0.00668950
	81.8000	1	2		2.12198709	-0.00675520
	81.9000	1	2		2.12099726	-0.00682963
	82.0000	1	2		2.11998592	-0.00694941
	82.1000	1	2		2.11899261	-0.00694166
	82.2000	1	2		2.11798147	-0.00700442
	82.3000	1	2		2.11699246	-0.00725145
	82.4000	1	2		2.11598419	-0.00728527
	82.5000	1	2		2.11498965	-0.00736339
	82.6000	1	2		2.11397934	-0.00751921
	82.7000	1	2		2.11299176	-0.00765106
	82.8000	1	2		2.11198616	-0.00773788
	82.9000	1	2		2.11098567	-0.00766587
	83.0000	1	2		2.10998027	-0.00772115
	83.1000	1	2		2.10899372	-0.00796123
	83.2000	1	2		2.10798238	-0.00799227
	83.3000	1	2		2.10699153	-0.00817131
	83.4000	1	2		2.10598203	-0.00837439
	83.5000	1	2		2.10498708	-0.00838128
	83.6000	1	2		2.10398312	-0.00851491
	83.7000	1	2		2.10299390	-0.00859007
	83.8000	1	2		2.10198399	-0.00866902
	83.9000	1	2		2.10098761	-0.00877079
	84.0000	1	2		2.09998139	-0.00893061
	84.1000	1	2		2.09898767	-0.00907570
	84.2000	1	2		2.09798821	-0.00920629
	84.3000	1	2		2.09698691	-0.00926976
	84.4000	1	2		2.09597884	-0.00939626
	84.5000	1	2		2.09499701	-0.00947407
	84.6000	1	2		2.09398444	-0.00959489
	84.7000	1	2		2.09299031	-0.00967510
	84.8000	1	2		2.09198163	-0.00974084
	84.9000	1	2		2.09098770	-0.01005021
	85.0000	1	2		2.08998455	-0.01003747
	85.1000	1	2		2.08899227	-0.01020612
	85.2000	1	2		2.08797970	-0.01034511
	85.3000	1	2		2.08699417	-0.01043537
	85.4000	1	2		2.08598631	-0.01049228
	85.5000	1	2		2.08498644	-0.01066432
	85.6000	1	2		2.08397736	-0.01066437
	85.7000	1	2		2.08299163	-0.01091780
	85.8000	1	2		2.08197742	-0.01101495
	85.9000	1	2		2.08099025	-0.01110854
	86.0000	1	2		2.07998096	-0.01126267
	86.1000	1	2		2.07899441	-0.01136638
	86.2000	1	2		2.07797364	-0.01145322
	86.3000	1	2		2.07698832	-0.01161972
	86.4000	1	2		2.07597985	-0.01170313
	86.5000	1	2		2.07498695	-0.01186421
	86.6000	1	2		2.07397991	-0.01206807
	86.7000	1	2		2.07299028	-0.01215979
	86.8000	1	2		2.07198755	-0.01232486
	86.9000	1	2		2.07099075	-0.01237171
	87.0000	1	2		2.06998638	-0.01239069
	87.1000	1	2		2.06899716	-0.01245704
	87.2000	1	2		2.06799217	-0.01293429
	87.3000	1	2		2.06699271	-0.01294889
	87.4000	1	2		2.06598650	-0.01299665
	87.5000	1	2		2.06499114	-0.01314239
	87.6000	1	2		2.06399086	-0.01349843
	87.7000	1	2		2.06299734	-0.01334422
	87.8000	1	2		2.06197944	-0.01359514
	87.9000	1	2		2.06098777	-0.01374377
	88.0000	1	2		2.05998995	-0.01376464
	88.1000	1	2		2.05899029	-0.01387695
	88.2000	1	2		2.05798304	-0.01406558
	88.3000	1	2		2.05699014	-0.01434280
	88.4000	1	2		2.05598085	-0.01426500
	88.5000	1	2		2.05498754	-0.01462674
	88.6000	1	2		2.05398583	-0.01468270
	88.7000	1	2		2.05299805	-0.01480566
	88.8000	1	2		2.05198507	-0.01487818
	88.9000	1	2		2.05099237	-0.01501534
	89.0000	1	2		2.04998717	-0.01530273
	89.1000	1	2		2.04899612	-0.01534859
	89.2000	1	2		2.04798478	-0.01554537
	89.3000	1	2		2.04699823	-0.01572045
	89.4000	1	2		2.04598545	-0.01584812
	89.5000	1	2		2.04499378	-0.01593172
	89.6000	1	2		2.04398940	-0.01615157
	89.7000	1	2		2.04300039	-0.01628255
	89.8000	1	2		2.04198495	-0.01640478
	89.9000	1	2		2.04099349	-0.01671117
	90.0000	1	2		2.03998337	-0.01681130
	90.1000	1	2		2.03899477	-0.01693012
	90.2000	1	2		2.03798630	-0.01690250
	90.3000	1	2		2.03697926	-0.01727345
	90.4000	1	2		2.03599968	-0.01720241
	90.5000	1	2		2.03500104	-0.01737000
	90.6000	1	2		2.03398949	-0.01756598
	90.7000	1	2		2.03300233	-0.01768735
	90.8000	1	2		2.03198791	-0.01789868
	90.9000	1	2		2.03100362	-0.01811102
	91.0000	1	2		2.02999453	-0.01822591
	91.1000	1	2		2.02899241	-0.01824307
	91.2000	1	2		2.02798783	-0.01847167
	91.3000	1	2		2.02699964	-0.01853787
	91.4000	1	2		2.02599772	-0.01873469
	91.5000	1	2		2.02499929	-0.01895120
	91.6000	1	2		2.02399573	-0.01919906
	91.7000	1	2		2.02299935	-0.01934105
	91.8000	1	2		2.02199067	-0.01942954
	91.9000	1	2		2.02100473	-0.01965810
	92.0000	1	2		2.01999339	-0.01977014
	92.1000	1	2		2.01900213	-0.01989651
	92.2000	1	2		2.01799304	-0.02001547
	92.3000	1	2		2.01700321	-0.02024075
	92.4000	1	2		2.01600027	-0.02035952
	92.5000	1	2		2.01500655	-0.02050475
	92.6000	1	2		2.01399029	-0.02065285
	92.7000	1	2		2.01299227	-0.02082147
	92.8000	1	2		2.01199035	-0.02089660
	92.9000	1	2		2.01100585	-0.02111635
	93.0000	1	2		2.00999697	-0.02128080
	93.1000	1	2		2.00899669	-0.02140284
	93.2000	1	2		2.00799272	-0.02168006
	93.3000	1	2		2.00700269	-0.02177732
	93.4000	1	2		2.00599176	-0.02200443
	93.5000	1	2		2.00500459	-0.02212361
	93.6000	1	2		2.00398690	-0.02234544
	93.7000	1	2		2.00299543	-0.02250784
	93.8000	1	2		2.00198450	-0.02260164
	93.9000	1	2		2.00100164	-0.02273749
	94.0000	1	2		1.99999275	-0.02302242
	94.1000	1	2		1.99899965	-0.02324967
	94.2000	1	2		1.99798195	-0.02333435
	94.3000	1	2		1.99699848	-0.02352764
	94.4000	1	2		1.99599164	-0.02372711
	94.5000	1	2		1.99500161	-0.02380370
	94.6000	1	2		1.99398924	-0.02409712
	94.7000	1	2		1.99299983	-0.02415109
	94.8000	1	2		1.99199688	-0.02438516
	94.9000	1	2		1.99099804	-0.02462483
	95.0000	1	2		1.98999735	-0.02478295
	95.1000	1	2		1.98900445	-0.02497945
	95.2000	1	2		1.98799454	-0.02507668
	95.3000	1	2		1.98700595	-0.02532288
	95.4000	1	2		1.98599747	-0.02547486
	95.5000	1	2		1.98500396	-0.02567022
	95.6000	1	2		1.98399405	-0.02588948
	95.7000	1	2		1.98300688	-0.02604750
	95.8000	1	2		1.98199329	-0.02626570
	95.9000	1	2		1.98100305	-0.02634636
	96.0000	1	2		1.97999253	-0.02660267
	96.1000	1	2		1.97900086	-0.02668054
	96.2000	1	2		1.97799484	-0.02690564
	96.3000	1	2		1.97700563	-0.02703682
	96.4000	1	2		1.97599674	-0.02728356
	96.5000	1	2		1.97499708	-0.02738661
	96.6000	1	2		1.97399209	-0.02767687
	96.7000	1	2		1.97300411	-0.02788806
	96.8000	1	2		1.97199604	-0.02806953
	96.9000	1	2		1.97100150	-0.02822557
	97.0000	1	2		1.96999733	-0.02846234
	97.1000	1	2		1.96900402	-0.02857333
	97.2000	1	2		1.96799329	-0.02876343
	97.3000	1	2		1.96699998	-0.02899089
	97.4000	1	2		1.96599130	-0.02920831
	97.5000	1	2		1.96500209	-0.02933343
	97.6000	1	2		1.96399259	-0.02955659
	97.7000	1	2		1.96300276	-0.02975019
	97.8000	1	2		1.96199101	-0.02980243
	97.9000	1	2		1.96100077	-0.03008321
	98.0000	1	2		1.95999456	-0.03036415
	98.1000	1	2		1.95900186	-0.03050179
	98.2000	1	2		1.95799605	-0.03081121
	98.3000	1	2		1.95700335	-0.03105077
	98.4000	1	2		1.95599344	-0.03120267
	98.5000	1	2		1.95500198	-0.03141602
	98.6000	1	2		1.95399801	-0.03162846
	98.7000	1	2		1.95300531	-0.03168760
	98.8000	1	2		1.95199233	-0.03203101
	98.9000	1	2		1.95100332	-0.03214834
	99.0000	1	2		1.94999342	-0.03235343
	99.1000	1	2		1.94900052	-0.03254482
	99.2000	1	2		1.94799061	-0.03281859
	99.3000	1	2		1.94699812	-0.03306449
	99.4000	1	2		1.94599149	-0.03327305
	99.5000	1	2		1.94499940	-0.03336470
	99.6000	1	2		1.94399626	-0.03360469
	99.7000	1	2		1.94300008	-0.03386547
	99.8000	1	2		1.94199304	-0.03402561
	99.9000	1	2		1.94100239	-0.03420626
	100.0000	1	2		1.93999884	-0.03449407
	100.1000	1	2		1.93900184	-0.03465821
	100.2000	1	2		1.93799336	-0.03477180
	100.3000	1	2		1.93700292	-0.03503215
	100.4000	1	2		1.93600244	-0.03525459
	100.5000	1	2		1.93500298	-0.03540589
	100.6000	1	2		1.93400045	-0.03562474
	100.7000	1	2		1.93300488	-0.03587201
	100.8000	1	2		1.93199784	-0.03619248
	100.9000	1	2		1.93100371	-0.03638251
	101.0000	1	2		1.92999708	-0.03658547
	101.1000	1	2		1.92900316	-0.03681686
	101.2000	1	2		1.92799837	-0.03691704
	101.3000	1	2		1.92700834	-0.03710214
	101.4000	1	2		1.92599638	-0.03745392
	101.5000	1	2		1.92500389	-0.03764309
	101.6000	1	2		1.92399460	-0.03789566
	101.7000	1	2		1.92300559	-0.03819712
	101.8000	1	2		1.92200019	-0.03836880
	101.9000	1	2		1.92100831	-0.03856909
	102.0000	1	2		1.91999677	-0.03878766
	102.1000	1	2		1.91900673	-0.03903167
	102.2000	1	2		1.91799723	-0.03925011
	102.3000	1	2		1.91701232	-0.03946504
	102.4000	1	2		1.91600795	-0.03973173
	102.5000	1	2		1.91500767	-0.03990262
	102.6000	1	2		1.91399858	-0.04018771
	102.7000	1	2		1.91301265	-0.04040626
	102.8000	1	2		1.91200131	-0.04058770
	102.9000	1	2		1.91100410	-0.04079806
	103.0000	1	2		1.90999542	-0.04105239
	103.1000	1	2		1.90900887	-0.04125336
	103.2000	1	2		1.90799466	-0.04155563
	103.3000	1	2		1.90700606	-0.04175385
	103.4000	1	2		1.90599861	-0.04209571
	103.5000	1	2		1.90500735	-0.04221046
	103.6000	1	2		1.90400666	-0.04255208
	103.7000	1	2		1.90300823	-0.04269913
	103.8000	1	2		1.90200611	-0.04279965
	103.9000	1	2		1.90101423	-0.04310139
	104.0000	1	2		1.90000166	-0.04340777
	104.1000	1	2		1.89900773	-0.04350398
	104.2000	1	2		1.89799660	-0.04389683
	104.3000	1	2		1.89700513	-0.04415607
	104.4000	1	2		1.89599912	-0.04439838
	104.5000	1	2		1.89501216	-0.04452415
	104.6000	1	2		1.89399631	-0.04474285
	104.7000	1	2		1.89300750	-0.04499659
	104.8000	1	2		1.89200231	-0.04523888
	104.9000	1	2		1.89100920	-0.04554927
	105.0000	1	2		1.88999970	-0.04571887
	105.1000	1	2		1.88901766	-0.04606856
	105.2000	1	2		1.88800693	-0.04616289
	105.3000	1	2		1.88701567	-0.04648439
	105.4000	1	2		1.88600638	-0.04665522
	105.5000	1	2		1.88501573	-0.04692316
	105.6000	1	2		1.88400500	-0.04722554
	105.7000	1	2		1.88301067	-0.04741633
	105.8000	1	2		1.88200916	-0.04777200
	105.9000	1	2		1.88100888	-0.04784277
	106.0000	1	2		1.88000348	-0.04818606
	106.1000	1	2		1.87900915	-0.04836617
	106.2000	1	2		1.87800293	-0.04858900
	106.3000	1	2		1.87701310	-0.04877306
	106.4000	1	2		1.87599786	-0.04902679
	106.5000	1	2		1.87501009	-0.04933547
	106.6000	1	2		1.87401001	-0.04956759
	106.7000	1	2		1.87301609	-0.04985330
	106.8000	1	2		1.87200536	-0.05010848
	106.9000	1	2		1.87101000	-0.05041813
	107.0000	1	2		1.87000398	-0.05069775
	107.1000	1	2		1.86901621	-0.05083804
	107.2000	1	2		1.86800363	-0.05108729
	107.3000	1	2		1.86701237	-0.05135299
	107.4000	1	2		1.86600554	-0.05167957
	107.5000	1	2		1.86501243	-0.05207087
	107.6000	1	2		1.86401154	-0.05221939
	107.7000	1	2		1.86301003	-0.05249878
	107.8000	1	2		1.86199992	-0.05273978
	107.9000	1	2		1.86100743	-0.05296116
	108.0000	1	2		1.86000387	-0.05314338
	108.1000	1	2		1.85901322	-0.05338302
	108.2000	1	2		1.85800454	-0.05379238
	108.3000	1	2		1.85701287	-0.05388319
	108.4000	1	2		1.85600030	-0.05420990
	108.5000	1	2		1.85501580	-0.05460240
	108.6000	1	2		1.85400876	-0.05471100
	108.7000	1	2		1.85302119	-0.05500331
	108.8000	1	2		1.85201066	-0.05525516
	108.9000	1	2		1.85101428	-0.05555493
	109.0000	1	2		1.85000683	-0.05584280
	109.1000	1	2		1.84901885	-0.05621179
	109.2000	1	2		1.84800525	-0.05645232
	109.3000	1	2		1.84701194	-0.05672777
	109.4000	1	2		1.84600224	-0.05703682
	109.5000	1	2		1.84501384	-0.05722077
	109.6000	1	2		1.84400107	-0.05744424
	109.7000	1	2		1.84301308	-0.05785792
	109.8000	1	2		1.84200420	-0.05797479
	109.9000	1	2		1.84101663	-0.05837440
	110.0000	1	2		1.84000221	-0.05873953
	110.1000	1	2		1.83901013	-0.05902065
	110.2000	1	2		1.83800104	-0.05916449
	110.3000	1	2		1.83701961	-0.05948471
	110.4000	1	2		1.83600848	-0.05978948
	110.5000	1	2		1.83501455	-0.05990128
	110.6000	1	2		1.83400751	-0.06026390
	110.7000	1	2		1.83301502	-0.06063179
	110.8000	1	2		1.83201105	-0.06075850
	110.9000	1	2		1.83102491	-0.06112351
	111.0000	1	2		1.83000497	-0.06129732
	111.1000	1	2		1.82901821	-0.06145827
	111.2000	1	2		1.82801097	-0.06161896
	111.3000	1	2		1.82701376	-0.06189673
	111.4000	1	2		1.82600672	-0.06226202
	111.5000	1	2		1.82501853	-0.06250507
	111.6000	1	2		1.82401047	-0.06290562
	111.7000	1	2		1.82301593	-0.06315194
	111.8000	1	2		1.82200397	-0.06353481
	111.9000	1	2		1.82102377	-0.06368279
	112.0000	1	2		1.82001325	-0.06405902
	112.1000	1	2		1.81902322	-0.06433188
	112.2000	1	2		1.81801372	-0.06466554
	112.3000	1	2		1.81702266	-0.06492749
	112.4000	1	2		1.81600907	-0.06519046
	112.5000	1	2		1.81502272	-0.06556244
	112.6000	1	2		1.81400442	-0.06581001
	112.7000	1	2		1.81302073	-0.06604559
	112.8000	1	2		1.81200304	-0.06647047
	112.9000	1	2		1.81101690	-0.06668263
	113.0000	1	2		1.81000453	-0.06688465
	113.1000	1	2		1.80901983	-0.06734070
	113.2000	1	2		1.80800705	-0.06762557
	113.3000	1	2		1.80701149	-0.06799969
	113.4000	1	2		1.80600035	-0.06811556
	113.5000	1	2		1.80501687	-0.06861762
	113.6000	1	2		1.80401045	-0.06876942
	113.7000	1	2		1.80301898	-0.06914416
	113.8000	1	2		1.80201051	-0.06951999
	113.9000	1	2		1.80102949	-0.06985381
	114.0000	1	2		1.80002348	-0.07009035
	114.1000	1	2		1.79902033	-0.07051404
	114.2000	1	2		1.79800161	-0.07089360
	114.3000	1	2		1.79701506	-0.07117769
	114.4000	1	2		1.79600269	-0.07153672
	114.5000	1	2		1.79501717	-0.07193149
	114.6000	1	2		1.79400501	-0.07208132
	114.7000	1	2		1.79301497	-0.07234928
	114.8000	1	2		1.79200978	-0.07263211
	114.9000	1	2		1.79101667	-0.07297717
	115.0000	1	2		1.79001394	-0.07337868
	115.1000	1	2		1.78901755	-0.07368075
	115.2000	1	2		1.78801359	-0.07408503
	115.3000	1	2		1.78701925	-0.07424027
	115.4000	1	2		1.78601139	-0.07456298
	115.5000	1	2		1.78502566	-0.07490294
	115.6000	1	2		1.78401596	-0.07520121
	115.7000	1	2		1.78302162	-0.07563648
	115.8000	1	2		1.78201766	-0.07602149
	115.9000	1	2		1.78102066	-0.07624908
	116.0000	1	2		1.78001485	-0.07659750
	116.1000	1	2		1.77901641	-0.07697233
	116.2000	1	2		1.77800528	-0.07721242
	116.3000	1	2		1.77702057	-0.07752217
	116.4000	1	2		1.77600595	-0.07792187
	116.5000	1	2		1.77501776	-0.07822653
	116.6000	1	2		1.77400744	-0.07862638
	116.7000	1	2		1.77302233	-0.07912025
	116.8000	1	2		1.77201877	-0.07934476
	116.9000	1	2		1.77102997	-0.07972022
	117.0000	1	2		1.77001781	-0.07998541
	117.1000	1	2		1.76903023	-0.08040329
	117.2000	1	2		1.76802197	-0.08054387
	117.3000	1	2		1.76702415	-0.08103766
	117.4000	1	2		1.76601957	-0.08141112
	117.5000	1	2		1.76502666	-0.08170647
	117.6000	1	2		1.76401860	-0.08211716
	117.7000	1	2		1.76302304	-0.08258766
	117.8000	1	2		1.76201313	-0.08283256
	117.9000	1	2		1.76101982	-0.08304454
	118.0000	1	2		1.76001114	-0.08347407
	118.1000	1	2		1.75901537	-0.08371965
	118.2000	1	2		1.75801345	-0.08378908
	118.3000	1	2		1.75702198	-0.08420596
	118.4000	1	2		1.75601290	-0.08461352
	118.5000	1	2		1.75502614	-0.08493165
	118.6000	1	2		1.75401644	-0.08525224
	118.7000	1	2		1.75303317	-0.08574162
	118.8000	1	2		1.75202039	-0.08597664
	118.9000	1	2		1.75102564	-0.08636931
	119.0000	1	2		1.75001635	-0.08691424
	119.1000	1	2		1.74902734	-0.08720064
	119.2000	1	2		1.74801416	-0.08760245
	119.3000	1	2		1.74702167	-0.08804093
	119.4000	1	2		1.74600787	-0.08837923
	119.5000	1	2		1.74502193	-0.08868991
	119.6000	1	2		1.74400690	-0.08917145
	119.7000	1	2		1.74301564	-0.08952941
	119.8000	1	2		1.74201229	-0.08984113
	119.9000	1	2		1.74102553	-0.09035915
	120.0000	1	2		1.74001460	-0.09082041
	120.1000	1	2		1.73902907	-0.09105625
	120.2000	1	2		1.73801445	-0.09150134
	120.3000	1	2		1.73702626	-0.09194847
	120.4000	1	2		1.73602332	-0.09211982
	120.5000	1	2		1.73503124	-0.09256852
	120.6000	1	2		1.73401826	-0.09301662
	120.7000	1	2		1.73302966	-0.09324325
	120.8000	1	2		1.73202098	-0.09359465
	120.9000	1	2		1.73102583	-0.09409714
	121.0000	1	2		1.73001940	-0.09443865
	121.1000	1	2		1.72902384	-0.09468131
	121.2000	1	2		1.72801700	-0.09505467
	121.3000	1	2		1.72702472	-0.09544390
	121.4000	1	2		1.72601809	-0.09557852
	121.5000	1	2		1.72502293	-0.09609139
	121.6000	1	2		1.72402184	-0.09660625
	121.7000	1	2		1.72302443	-0.09689773
	121.8000	1	2		1.72201329	-0.09720293
	121.9000	1	2		1.72102776	-0.09786236
	122.0000	1	2		1.72001847	-0.09819396
	122.1000	1	2		1.71903069	-0.09849595
	122.2000	1	2		1.71801863	-0.09900324
	122.3000	1	2		1.71703454	-0.09946940
	122.4000	1	2		1.71601879	-0.09963428
	122.5000	1	2		1.71503358	-0.10017929
	122.6000	1	2		1.71402223	-0.10081980
	122.7000	1	2		1.71303394	-0.10102381
	122.8000	1	2		1.71201748	-0.10141623
	122.9000	1	2		1.71102509	-0.10192969
	123.0000	1	2		1.71001959	-0.10217929
	123.1000	1	2		1.70896932	-0.10255714
	123.2000	1	2		1.70802118	-0.10302894
	123.3000	1	2		1.70702695	-0.10339805
	123.4000	1	2		1.70602237	-0.10378883
	123.5000	1	2		1.70502803	-0.10410412
	123.6000	1	2		1.70402181	-0.10466024
	123.7000	1	2		1.70303158	-0.10477258
	123.8000	1	2		1.70202044	-0.10519531
	123.9000	1	2		1.70102641	-0.10568187
	124.0000	1	2		1.70002060	-0.10605360
	124.1000	1	2		1.69902749	-0.10648839
	124.2000	1	2		1.69801882	-0.10696828
	124.3000	1	2		1.69702571	-0.10738485
	124.4000	1	2		1.69601908	-0.10785762
	124.5000	1	2		1.69502239	-0.10824957
	124.6000	1	2		1.69401873	-0.10866385
	124.7000	1	2		1.69303249	-0.10915129
	124.8000	1	2		1.69201848	-0.10963095
	124.9000	1	2		1.69102671	-0.11003973
	125.0000	1	2		1.69002295	-0.11052396
	125.1000	1	2		1.68903322	-0.11094085
	125.2000	1	2		1.68802372	-0.11152684
	125.3000	1	2		1.68702775	-0.11151152
	125.4000	1	2		1.68601968	-0.11205695
	125.5000	1	2		1.68503016	-0.11229259
	125.6000	1	2		1.68402691	-0.11264059
	125.7000	1	2		1.68302838	-0.11311041
	125.8000	1	2		1.68201919	-0.11348530
	125.9000	1	2		1.68102885	-0.11387016
	126.0000	1	2		1.68001873	-0.11433590
	126.1000	1	2		1.67902860	-0.11486707
	126.2000	1	2		1.67802361	-0.11523932
	126.3000	1	2		1.67702907	-0.11567108
	126.4000	1	2		1.67602438	-0.11615897
	126.5000	1	2		1.67502902	-0.11668643
	126.6000	1	2		1.67401686	-0.11718197
	126.7000	1	2		1.67303083	-0.11766420
	126.8000	1	2		1.67201590	-0.11820417
	126.9000	1	2		1.67103406	-0.11867817
	127.0000	1	2		1.67002262	-0.11904064
	127.1000	1	2		1.66903402	-0.11953543
	127.2000	1	2		1.66802606	-0.12007812
	127.3000	1	2		1.66703817	-0.12063758
	127.4000	1	2		1.66602857	-0.12109973
	127.5000	1	2		1.66503444	-0.12174598
	127.6000	1	2		1.66402648	-0.12219066
	127.7000	1	2		1.66303112	-0.12259890
	127.8000	1	2		1.66202367	-0.12311217
	127.9000	1	2		1.66104890	-0.12372913
	128.0000	1	2		1.66004125	-0.12413870
	128.1000	1	2		1.65904435	-0.12464722
	128.2000	1	2		1.65803742	-0.12527657
	128.3000	1	2		1.65705015	-0.12572081
	128.4000	1	2		1.65604219	-0.12625930
	128.5000	1	2		1.65505164	-0.12666404
	128.6000	1	2		1.65404983	-0.12722190
	128.7000	1	2		1.65305467	-0.12743219
	128.8000	1	2		1.65204999	-0.12761801
	128.9000	1	2		1.65105545	-0.12813569
	129.0000	1	2		1.65004821	-0.12847410
	129.1000	1	2		1.64905172	-0.12907047
	129.2000	1	2		1.64804601	-0.12959363
	129.3000	1	2		1.64705188	-0.13011836
	129.4000	1	2		1.64604689	-0.13060684
	129.5000	1	2		1.64504579	-0.13112489
	129.6000	1	2		1.64404470	-0.13153117
	129.7000	1	2		1.64305354	-0.13221847
	129.8000	1	2		1.64204568	-0.13252107
	129.9000	1	2		1.64105349	-0.13310868
	130.0000	1	2		1.64004676	-0.13381951
	130.1000	1	2		1.63905263	-0.13421139
	130.2000	1	2		1.63804672	-0.13469570
	130.3000	1	2		1.63705966	-0.13527704
	130.4000	1	2		1.63604606	-0.13585613
	130.5000	1	2		1.63505849	-0.13644786
	130.6000	1	2		1.63403618	-0.13684981
	130.7000	1	2		1.63305004	-0.13758277
	130.8000	1	2		1.63204157	-0.13817408
	130.9000	1	2		1.63104795	-0.13857065
	131.0000	1	2		1.63004275	-0.13918897
	131.1000	1	2		1.62905272	-0.13965663
	131.2000	1	2		1.62804220	-0.14006847
	131.3000	1	2		1.62705053	-0.14048926
	131.4000	1	2		1.62604359	-0.14089804
	131.5000	1	2		1.62505048	-0.14153881
	131.6000	1	2		1.62404478	-0.14209721
	131.7000	1	2		1.62305608	-0.14253368
	131.8000	1	2		1.62204207	-0.14333089
	131.9000	1	2		1.62105808	-0.14364706
	132.0000	1	2		1.62004489	-0.14418625
	132.1000	1	2		1.61905630	-0.14482934
	132.2000	1	2		1.61804332	-0.14538982
	132.3000	1	2		1.61704949	-0.14545566
	132.4000	1	2		1.61603846	-0.14581631
	132.5000	1	2		1.61505252	-0.14636018
	132.6000	1	2		1.61404436	-0.14692715
	132.7000	1	2		1.61304869	-0.14747168
	132.8000	1	2		1.61204308	-0.14811803
	132.9000	1	2		1.61104670	-0.14878836
	133.0000	1	2		1.61003925	-0.14932306
	133.1000	1	2		1.60905137	-0.14993955
	133.2000	1	2		1.60804966	-0.15049335
	133.3000	1	2		1.60705102	-0.15112313
	133.4000	1	2		1.60604224	-0.15148398
	133.5000	1	2		1.60505282	-0.15208110
	133.6000	1	2		1.60404834	-0.15274827
	133.7000	1	2		1.60306138	-0.15330550
	133.8000	1	2		1.60203887	-0.15378744
	133.9000	1	2		1.60105447	-0.15446787
	133.9990	1	2		1.60005809	-0.15514598
	134.0000	1	2		1.60004836	-0.15514246
	134.0010	1	2		1.60003862	-0.15511621
