# Supplementary material for: Hyaluronic Acid Enhances the Mechanical Properties of Tissue-Engineered Cartilage Constructs
Source: PLoS One. 2014 Dec 1;9(12):e113216. doi: 10.1371/journal.pone.0113216 (PMC4249877; doi:10.1371/journal.pone.0113216)
Supplement: Dataset S1 — Raw data from hydrogel constructs. Data on wet weight, dry weight, compressive modulus, DNA content, and GAG content are provided in a spreadsheet for all analysed hydrogel constructs. Additionally, raw data from mechanical compression tests (time, displacement, and load) are provided. (ZIP) [file pone.0113216.s004.zip › Data/Mechanical testing/Microtester/Day 1/G5 P5 M2 ramp.csv]

G5 P5 M2 12Dec2013
Notes	Time	Sequence	Block	Cycle	5800:Extension mm	5800:5N_Load_Cell N
Test Started : 12/12/2013 1:00:39 PM	4.0020	1	2		2.90337444	0.00216749
	4.0340	1	2		2.89887319	0.00269780
	4.1000	1	2		2.89817738	0.00195095
	4.2000	1	2		2.89769732	0.00202743
	4.3000	1	2		2.89684661	0.00202125
	4.4000	1	2		2.89587543	0.00206724
	4.5000	1	2		2.89490404	0.00193619
	4.6000	1	2		2.89389536	0.00198008
	4.7000	1	2		2.89290553	0.00196610
	4.8000	1	2		2.89189501	0.00191967
	4.9000	1	2		2.89090662	0.00193788
	5.0000	1	2		2.88989978	0.00197531
	5.1000	1	2		2.88891405	0.00201605
	5.2000	1	2		2.88790271	0.00206552
	5.3000	1	2		2.88691350	0.00200755
	5.4000	1	2		2.88590011	0.00186335
	5.5000	1	2		2.88491560	0.00191948
	5.6000	1	2		2.88390857	0.00195656
	5.7000	1	2		2.88291157	0.00187348
	5.8000	1	2		2.88190309	0.00196725
	5.9000	1	2		2.88091388	0.00201963
	6.0000	1	2		2.87989557	0.00202458
	6.1000	1	2		2.87890062	0.00196375
	6.2000	1	2		2.87789686	0.00194533
	6.3000	1	2		2.87691543	0.00195947
	6.4000	1	2		2.87590368	0.00186714
	6.5000	1	2		2.87491672	0.00198256
	6.6000	1	2		2.87390538	0.00191102
	6.7000	1	2		2.87291760	0.00185014
	6.8000	1	2		2.87190318	0.00195723
	6.9000	1	2		2.87090496	0.00196169
	7.0000	1	2		2.86990201	0.00190540
	7.1000	1	2		2.86890870	0.00199148
	7.2000	1	2		2.86789900	0.00191730
	7.3000	1	2		2.86691040	0.00176440
	7.4000	1	2		2.86590562	0.00188903
	7.5000	1	2		2.86491026	0.00199268
	7.6000	1	2		2.86389830	0.00188824
	7.7000	1	2		2.86290745	0.00192088
	7.8000	1	2		2.86190000	0.00188070
	7.9000	1	2		2.86091468	0.00186013
	8.0000	1	2		2.85990825	0.00189936
	8.1000	1	2		2.85891043	0.00184610
	8.2000	1	2		2.85789889	0.00190010
	8.3000	1	2		2.85691664	0.00188799
	8.4000	1	2		2.85590632	0.00190245
	8.5000	1	2		2.85491629	0.00192171
	8.6000	1	2		2.85390659	0.00184282
	8.7000	1	2		2.85291696	0.00190964
	8.8000	1	2		2.85190644	0.00186454
	8.9000	1	2		2.85090965	0.00185301
	9.0000	1	2		2.84990691	0.00185600
	9.1000	1	2		2.84891134	0.00188074
	9.2000	1	2		2.84790615	0.00192238
	9.3000	1	2		2.84690894	0.00198517
	9.4000	1	2		2.84590109	0.00195848
	9.5000	1	2		2.84490921	0.00187820
	9.6000	1	2		2.84390524	0.00189027
	9.7000	1	2		2.84291193	0.00180058
	9.8000	1	2		2.84189936	0.00185122
	9.9000	1	2		2.84091343	0.00189519
	10.0000	1	2		2.83989840	0.00191045
	10.1000	1	2		2.83891267	0.00193187
	10.2000	1	2		2.83789948	0.00189588
	10.3000	1	2		2.83691334	0.00192254
	10.4000	1	2		2.83590548	0.00189885
	10.5000	1	2		2.83490910	0.00191949
	10.6000	1	2		2.83390554	0.00181774
	10.7000	1	2		2.83292206	0.00176031
	10.8000	1	2		2.83191257	0.00188832
	10.9000	1	2		2.83092212	0.00173616
	11.0000	1	2		2.82991365	0.00180462
	11.1000	1	2		2.82891624	0.00189115
	11.2000	1	2		2.82790613	0.00185438
	11.3000	1	2		2.82691671	0.00182945
	11.4000	1	2		2.82590434	0.00179669
	11.5000	1	2		2.82491779	0.00183992
	11.6000	1	2		2.82390952	0.00181808
	11.7000	1	2		2.82291724	0.00187011
	11.8000	1	2		2.82190344	0.00189521
	11.9000	1	2		2.82091976	0.00189407
	12.0000	1	2		2.81991784	0.00184770
	12.1000	1	2		2.81892084	0.00176854
	12.2000	1	2		2.81791626	0.00188032
	12.3000	1	2		2.81692397	0.00174322
	12.4000	1	2		2.81590935	0.00180901
	12.5000	1	2		2.81491768	0.00178406
	12.6000	1	2		2.81391269	0.00189276
	12.7000	1	2		2.81292348	0.00179128
	12.8000	1	2		2.81191234	0.00185959
	12.9000	1	2		2.81092702	0.00179669
	13.0000	1	2		2.80991404	0.00180824
	13.1000	1	2		2.80891991	0.00170574
	13.2000	1	2		2.80791020	0.00174686
	13.3000	1	2		2.80691505	0.00183041
	13.4000	1	2		2.80590473	0.00190844
	13.5000	1	2		2.80491490	0.00184258
	13.6000	1	2		2.80390643	0.00187552
	13.7000	1	2		2.80292295	0.00174544
	13.8000	1	2		2.80190833	0.00176883
	13.9000	1	2		2.80091932	0.00177887
	14.0000	1	2		2.79990942	0.00173316
	14.1000	1	2		2.79891713	0.00170399
	14.2000	1	2		2.79790989	0.00183025
	14.3000	1	2		2.79691555	0.00186268
	14.4000	1	2		2.79590400	0.00179620
	14.5000	1	2		2.79491356	0.00179664
	14.6000	1	2		2.79390263	0.00184799
	14.7000	1	2		2.79291587	0.00172465
	14.8000	1	2		2.79191006	0.00181037
	14.9000	1	2		2.79091757	0.00183288
	15.0000	1	2		2.78991443	0.00186274
	15.1000	1	2		2.78892603	0.00172278
	15.2000	1	2		2.78791920	0.00181604
	15.3000	1	2		2.78692671	0.00177349
	15.4000	1	2		2.78591967	0.00168443
	15.5000	1	2		2.78492656	0.00163999
	15.6000	1	2		2.78391112	0.00174099
	15.7000	1	2		2.78292170	0.00169070
	15.8000	1	2		2.78191733	0.00166737
	15.9000	1	2		2.78092750	0.00177928
	16.0000	1	2		2.77992804	0.00176934
	16.1000	1	2		2.77892039	0.00176498
	16.2000	1	2		2.77792031	0.00170843
	16.3000	1	2		2.77691778	0.00175738
	16.4000	1	2		2.77591914	0.00173652
	16.5000	1	2		2.77492727	0.00178510
	16.6000	1	2		2.77390896	0.00172364
	16.7000	1	2		2.77291585	0.00179980
	16.8000	1	2		2.77191250	0.00181306
	16.9000	1	2		2.77091775	0.00178650
	17.0000	1	2		2.76991276	0.00172358
	17.1000	1	2		2.76892478	0.00168853
	17.2000	1	2		2.76792491	0.00164411
	17.3000	1	2		2.76693017	0.00172403
	17.4000	1	2		2.76592005	0.00164570
	17.5000	1	2		2.76492183	0.00174249
	17.6000	1	2		2.76392175	0.00176128
	17.7000	1	2		2.76292906	0.00173050
	17.8000	1	2		2.76191792	0.00173797
	17.9000	1	2		2.76092707	0.00166375
	18.0000	1	2		2.75992126	0.00164789
	18.1000	1	2		2.75892651	0.00159948
	18.2000	1	2		2.75791886	0.00171526
	18.3000	1	2		2.75692903	0.00165543
	18.4000	1	2		2.75591789	0.00174686
	18.5000	1	2		2.75492847	0.00175714
	18.6000	1	2		2.75392143	0.00184161
	18.7000	1	2		2.75292628	0.00166488
	18.8000	1	2		2.75192129	0.00165193
	18.9000	1	2		2.75092572	0.00167617
	19.0000	1	2		2.74992114	0.00162414
	19.1000	1	2		2.74893418	0.00168830
	19.2000	1	2		2.74792550	0.00169867
	19.3000	1	2		2.74692728	0.00177641
	19.4000	1	2		2.74591491	0.00167863
	19.5000	1	2		2.74492119	0.00164574
	19.6000	1	2		2.74391415	0.00172975
	19.7000	1	2		2.74292473	0.00170832
	19.8000	1	2		2.74191728	0.00173673
	19.9000	1	2		2.74092930	0.00165884
	20.0000	1	2		2.73992021	0.00175388
	20.1000	1	2		2.73892424	0.00166326
	20.2000	1	2		2.73792273	0.00175026
	20.3000	1	2		2.73693536	0.00162678
	20.4000	1	2		2.73592545	0.00167943
	20.5000	1	2		2.73493193	0.00169256
	20.6000	1	2		2.73392674	0.00150835
	20.7000	1	2		2.73293548	0.00163631
	20.8000	1	2		2.73193069	0.00161678
	20.9000	1	2		2.73093636	0.00168919
	21.0000	1	2		2.72992112	0.00166653
	21.1000	1	2		2.72893068	0.00165171
	21.2000	1	2		2.72792548	0.00159476
	21.3000	1	2		2.72692111	0.00168130
	21.4000	1	2		2.72591591	0.00157148
	21.5000	1	2		2.72492567	0.00159931
	21.6000	1	2		2.72391864	0.00163996
	21.7000	1	2		2.72292614	0.00178440
	21.8000	1	2		2.72191419	0.00160970
	21.9000	1	2		2.72092641	0.00166742
	22.0000	1	2		2.71992429	0.00169273
	22.1000	1	2		2.71893179	0.00164559
	22.2000	1	2		2.71791820	0.00161824
	22.3000	1	2		2.71692407	0.00162813
	22.4000	1	2		2.71591949	0.00158598
	22.5000	1	2		2.71493417	0.00163961
	22.6000	1	2		2.71392795	0.00170865
	22.7000	1	2		2.71293115	0.00162394
	22.8000	1	2		2.71191920	0.00161320
	22.9000	1	2		2.71093101	0.00164016
	23.0000	1	2		2.70991454	0.00154495
	23.1000	1	2		2.70892881	0.00154028
	23.2000	1	2		2.70791624	0.00159305
	23.3000	1	2		2.70692477	0.00169597
	23.4000	1	2		2.70592306	0.00164868
	23.5000	1	2		2.70493344	0.00164913
	23.6000	1	2		2.70391984	0.00166189
	23.7000	1	2		2.70292202	0.00163896
	23.8000	1	2		2.70192093	0.00159691
	23.9000	1	2		2.70093028	0.00159262
	24.0000	1	2		2.69991832	0.00154020
	24.1000	1	2		2.69892747	0.00160204
	24.2000	1	2		2.69792227	0.00161795
	24.3000	1	2		2.69692630	0.00164155
	24.4000	1	2		2.69592295	0.00164548
	24.5000	1	2		2.69492800	0.00160695
	24.6000	1	2		2.69391891	0.00153981
	24.7000	1	2		2.69292785	0.00163638
	24.8000	1	2		2.69192327	0.00161985
	24.9000	1	2		2.69092935	0.00159454
	25.0000	1	2		2.68991657	0.00163275
	25.1000	1	2		2.68893227	0.00171906
	25.2000	1	2		2.68792769	0.00160255
	25.3000	1	2		2.68693356	0.00166982
	25.4000	1	2		2.68592345	0.00153369
	25.5000	1	2		2.68493567	0.00160286
	25.6000	1	2		2.68392761	0.00154082
	25.7000	1	2		2.68293573	0.00158888
	25.8000	1	2		2.68192316	0.00157164
	25.9000	1	2		2.68093292	0.00161143
	26.0000	1	2		2.67993203	0.00163362
	26.1000	1	2		2.67893913	0.00158282
	26.2000	1	2		2.67792102	0.00159110
	26.3000	1	2		2.67693263	0.00159082
	26.4000	1	2		2.67592784	0.00157252
	26.5000	1	2		2.67493289	0.00152950
	26.6000	1	2		2.67391950	0.00160201
	26.7000	1	2		2.67293623	0.00163690
	26.8000	1	2		2.67192673	0.00166981
	26.9000	1	2		2.67092748	0.00165199
	27.0000	1	2		2.66992167	0.00158424
	27.1000	1	2		2.66892795	0.00147894
	27.2000	1	2		2.66792624	0.00161956
	27.3000	1	2		2.66692965	0.00149861
	27.4000	1	2		2.66592589	0.00146823
	27.5000	1	2		2.66493585	0.00163468
	27.6000	1	2		2.66392800	0.00169265
	27.7000	1	2		2.66293263	0.00167063
	27.8000	1	2		2.66192457	0.00171027
	27.9000	1	2		2.66093905	0.00154792
	28.0000	1	2		2.65992176	0.00160188
	28.1000	1	2		2.65893337	0.00158259
	28.2000	1	2		2.65792346	0.00165337
	28.3000	1	2		2.65694429	0.00168019
	28.4000	1	2		2.65593315	0.00158815
	28.5000	1	2		2.65493554	0.00157806
	28.6000	1	2		2.65392399	0.00163523
	28.7000	1	2		2.65293375	0.00156861
	28.8000	1	2		2.65192364	0.00160261
	28.9000	1	2		2.65093094	0.00153230
	29.0000	1	2		2.64992288	0.00152939
	29.1000	1	2		2.64893469	0.00143488
	29.2000	1	2		2.64792704	0.00147257
	29.3000	1	2		2.64693987	0.00164121
	29.4000	1	2		2.64592730	0.00152309
	29.5000	1	2		2.64493460	0.00151043
	29.6000	1	2		2.64393002	0.00154130
	29.7000	1	2		2.64293220	0.00149314
	29.8000	1	2		2.64192332	0.00137125
	29.9000	1	2		2.64094271	0.00158596
	30.0000	1	2		2.63992932	0.00163781
	30.1000	1	2		2.63893785	0.00156883
	30.2000	1	2		2.63792733	0.00158021
	30.3000	1	2		2.63693300	0.00159320
	30.4000	1	2		2.63592821	0.00152063
	30.5000	1	2		2.63493572	0.00146769
	30.6000	1	2		2.63392704	0.00144857
	30.7000	1	2		2.63293885	0.00143072
	30.8000	1	2		2.63193079	0.00156200
	30.9000	1	2		2.63093215	0.00157752
	31.0000	1	2		2.62992654	0.00161442
	31.1000	1	2		2.62893446	0.00154274
	31.2000	1	2		2.62793029	0.00144570
	31.3000	1	2		2.62693985	0.00149235
	31.4000	1	2		2.62592748	0.00154522
	31.5000	1	2		2.62493991	0.00142742
	31.6000	1	2		2.62393594	0.00150776
	31.7000	1	2		2.62295185	0.00142124
	31.8000	1	2		2.62192842	0.00149062
	31.9000	1	2		2.62094638	0.00150425
	32.0000	1	2		2.61993422	0.00159007
	32.1000	1	2		2.61894418	0.00151685
	32.2000	1	2		2.61793940	0.00143660
	32.3000	1	2		2.61694650	0.00144445
	32.4000	1	2		2.61593905	0.00148227
	32.5000	1	2		2.61494123	0.00143735
	32.6000	1	2		2.61393972	0.00151429
	32.7000	1	2		2.61295256	0.00143510
	32.8000	1	2		2.61193466	0.00139173
	32.9000	1	2		2.61094585	0.00153000
	33.0000	1	2		2.60994291	0.00140239
	33.1000	1	2		2.60894653	0.00145737
	33.2000	1	2		2.60793785	0.00145426
	33.3000	1	2		2.60694413	0.00138620
	33.4000	1	2		2.60592726	0.00156885
	33.5000	1	2		2.60493845	0.00155768
	33.6000	1	2		2.60392977	0.00147013
	33.7000	1	2		2.60294650	0.00148729
	33.8000	1	2		2.60193229	0.00145328
	33.9000	1	2		2.60094164	0.00141495
	34.0000	1	2		2.59993727	0.00141717
	34.1000	1	2		2.59894252	0.00144925
	34.2000	1	2		2.59792913	0.00151129
	34.3000	1	2		2.59694115	0.00145377
	34.4000	1	2		2.59593718	0.00152205
	34.5000	1	2		2.59494449	0.00150078
	34.6000	1	2		2.59393171	0.00139763
	34.7000	1	2		2.59293983	0.00142126
	34.8000	1	2		2.59193054	0.00156675
	34.9000	1	2		2.59094092	0.00138164
	35.0000	1	2		2.58992978	0.00152057
	35.1000	1	2		2.58893749	0.00141616
	35.2000	1	2		2.58793312	0.00145356
	35.3000	1	2		2.58694247	0.00146865
	35.4000	1	2		2.58593133	0.00152453
	35.5000	1	2		2.58494499	0.00146901
	35.6000	1	2		2.58393795	0.00134261
	35.7000	1	2		2.58294197	0.00129939
	35.8000	1	2		2.58193104	0.00146164
	35.9000	1	2		2.58093998	0.00138839
	36.0000	1	2		2.57993130	0.00141962
	36.1000	1	2		2.57894271	0.00150573
	36.2000	1	2		2.57792747	0.00139915
	36.3000	1	2		2.57693949	0.00135822
	36.4000	1	2		2.57593737	0.00141684
	36.5000	1	2		2.57493914	0.00141075
	36.6000	1	2		2.57393701	0.00139719
	36.7000	1	2		2.57294473	0.00137052
	36.8000	1	2		2.57193687	0.00138098
	36.9000	1	2		2.57094950	0.00137324
	37.0000	1	2		2.56994574	0.00133860
	37.1000	1	2		2.56895653	0.00139393
	37.2000	1	2		2.56794272	0.00131264
	37.3000	1	2		2.56695146	0.00133228
	37.4000	1	2		2.56594811	0.00133727
	37.5000	1	2		2.56495193	0.00136178
	37.6000	1	2		2.56394489	0.00135820
	37.7000	1	2		2.56294359	0.00145331
	37.8000	1	2		2.56193758	0.00139147
	37.9000	1	2		2.56094426	0.00140466
	38.0000	1	2		2.55993681	0.00142975
	38.1000	1	2		2.55894432	0.00142654
	38.2000	1	2		2.55793749	0.00145657
	38.3000	1	2		2.55694213	0.00152641
	38.4000	1	2		2.55593673	0.00150019
	38.5000	1	2		2.55494772	0.00145160
	38.6000	1	2		2.55393781	0.00143465
	38.7000	1	2		2.55294348	0.00143077
	38.8000	1	2		2.55194258	0.00139920
	38.9000	1	2		2.55094763	0.00135786
	39.0000	1	2		2.54993670	0.00139963
	39.1000	1	2		2.54894482	0.00145552
	39.2000	1	2		2.54793758	0.00144937
	39.3000	1	2		2.54694878	0.00147011
	39.4000	1	2		2.54594174	0.00143242
	39.5000	1	2		2.54494597	0.00148864
	39.6000	1	2		2.54393319	0.00138897
	39.7000	1	2		2.54293988	0.00138344
	39.8000	1	2		2.54192813	0.00139088
	39.9000	1	2		2.54094711	0.00130708
	40.0000	1	2		2.53993331	0.00142323
	40.1000	1	2		2.53894266	0.00140341
	40.2000	1	2		2.53793706	0.00143276
	40.3000	1	2		2.53695030	0.00144873
	40.4000	1	2		2.53594039	0.00150964
	40.5000	1	2		2.53494401	0.00128380
	40.6000	1	2		2.53393677	0.00137103
	40.7000	1	2		2.53295104	0.00132830
	40.8000	1	2		2.53193949	0.00140367
	40.9000	1	2		2.53094290	0.00147413
	41.0000	1	2		2.52993586	0.00146533
	41.1000	1	2		2.52894603	0.00141209
	41.2000	1	2		2.52793203	0.00130032
	41.3000	1	2		2.52694179	0.00138208
	41.4000	1	2		2.52594151	0.00132110
	41.5000	1	2		2.52494656	0.00142645
	41.6000	1	2		2.52393542	0.00133547
	41.7000	1	2		2.52294887	0.00138554
	41.8000	1	2		2.52194142	0.00133658
	41.9000	1	2		2.52095365	0.00139601
	42.0000	1	2		2.51994599	0.00138479
	42.1000	1	2		2.51894448	0.00131246
	42.2000	1	2		2.51794728	0.00129571
	42.3000	1	2		2.51694987	0.00129882
	42.4000	1	2		2.51594570	0.00122129
	42.5000	1	2		2.51495526	0.00135873
	42.6000	1	2		2.51394269	0.00146959
	42.7000	1	2		2.51295081	0.00133774
	42.8000	1	2		2.51194705	0.00135537
	42.9000	1	2		2.51095353	0.00127080
	43.0000	1	2		2.50994526	0.00140722
	43.1000	1	2		2.50895380	0.00121213
	43.2000	1	2		2.50795208	0.00126437
	43.3000	1	2		2.50695017	0.00133765
	43.4000	1	2		2.50594046	0.00144283
	43.5000	1	2		2.50495494	0.00135275
	43.6000	1	2		2.50394626	0.00140377
	43.7000	1	2		2.50295213	0.00128841
	43.8000	1	2		2.50194079	0.00132899
	43.9000	1	2		2.50095260	0.00127619
	44.0000	1	2		2.49994843	0.00132754
	44.1000	1	2		2.49894877	0.00134487
	44.2000	1	2		2.49794050	0.00143850
	44.3000	1	2		2.49695497	0.00133004
	44.4000	1	2		2.49594179	0.00136184
	44.5000	1	2		2.49495052	0.00131209
	44.6000	1	2		2.49393836	0.00137424
	44.7000	1	2		2.49294300	0.00137337
	44.8000	1	2		2.49194067	0.00129926
	44.9000	1	2		2.49094040	0.00132483
	45.0000	1	2		2.48993295	0.00132920
	45.1000	1	2		2.48894148	0.00148514
	45.2000	1	2		2.48793854	0.00137964
	45.3000	1	2		2.48694933	0.00131273
	45.4000	1	2		2.48594290	0.00135211
	45.5000	1	2		2.48495020	0.00132509
	45.6000	1	2		2.48394071	0.00123247
	45.7000	1	2		2.48294822	0.00135492
	45.8000	1	2		2.48194302	0.00133313
	45.9000	1	2		2.48095258	0.00133956
	46.0000	1	2		2.47994205	0.00131597
	46.1000	1	2		2.47894936	0.00144331
	46.2000	1	2		2.47793638	0.00125017
	46.3000	1	2		2.47695495	0.00130291
	46.4000	1	2		2.47593951	0.00124975
	46.5000	1	2		2.47495091	0.00127780
	46.6000	1	2		2.47394182	0.00129431
	46.7000	1	2		2.47295199	0.00139700
	46.8000	1	2		2.47194024	0.00141872
	46.9000	1	2		2.47095062	0.00131594
	47.0000	1	2		2.46994297	0.00130694
	47.1000	1	2		2.46895969	0.00129743
	47.2000	1	2		2.46794384	0.00130374
	47.3000	1	2		2.46695545	0.00124430
	47.4000	1	2		2.46594186	0.00128499
	47.5000	1	2		2.46495408	0.00135165
	47.6000	1	2		2.46394745	0.00133878
	47.7000	1	2		2.46295516	0.00131481
	47.8000	1	2		2.46194853	0.00140050
	47.9000	1	2		2.46095317	0.00137797
	48.0000	1	2		2.45993896	0.00119744
	48.1000	1	2		2.45894688	0.00137368
	48.2000	1	2		2.45793779	0.00142603
	48.3000	1	2		2.45695063	0.00126672
	48.4000	1	2		2.45593600	0.00139200
	48.5000	1	2		2.45495458	0.00134571
	48.6000	1	2		2.45394242	0.00132175
	48.7000	1	2		2.45296570	0.00130810
	48.8000	1	2		2.45194801	0.00125743
	48.9000	1	2		2.45095961	0.00135756
	49.0000	1	2		2.44994479	0.00116494
	49.1000	1	2		2.44895967	0.00123931
	49.2000	1	2		2.44795448	0.00130241
	49.3000	1	2		2.44695379	0.00128170
	49.4000	1	2		2.44594757	0.00124714
	49.5000	1	2		2.44495938	0.00141195
	49.6000	1	2		2.44394702	0.00131323
	49.7000	1	2		2.44295883	0.00114727
	49.8000	1	2		2.44194380	0.00111902
	49.9000	1	2		2.44095848	0.00127058
	50.0000	1	2		2.43994508	0.00132160
	50.1000	1	2		2.43895853	0.00121138
	50.2000	1	2		2.43794719	0.00117925
	50.3000	1	2		2.43695716	0.00130042
	50.4000	1	2		2.43594500	0.00129345
	50.5000	1	2		2.43495804	0.00134845
	50.6000	1	2		2.43395100	0.00123266
	50.7000	1	2		2.43295646	0.00120304
	50.8000	1	2		2.43194676	0.00135622
	50.9000	1	2		2.43095754	0.00126369
	51.0000	1	2		2.42993760	0.00144761
	51.1000	1	2		2.42895391	0.00130455
	51.2000	1	2		2.42794974	0.00123571
	51.3000	1	2		2.42695438	0.00115190
	51.4000	1	2		2.42594611	0.00131527
	51.5000	1	2		2.42495567	0.00122209
	51.6000	1	2		2.42394658	0.00133921
	51.7000	1	2		2.42295921	0.00127449
	51.8000	1	2		2.42194214	0.00132129
	51.9000	1	2		2.42095599	0.00118191
	52.0000	1	2		2.41995408	0.00142326
	52.1000	1	2		2.41896118	0.00118113
	52.2000	1	2		2.41795106	0.00119413
	52.3000	1	2		2.41695447	0.00122299
	52.4000	1	2		2.41595010	0.00128001
	52.5000	1	2		2.41495494	0.00118244
	52.6000	1	2		2.41394586	0.00133551
	52.7000	1	2		2.41295849	0.00128557
	52.8000	1	2		2.41194571	0.00119989
	52.9000	1	2		2.41095158	0.00120692
	53.0000	1	2		2.40994638	0.00122821
	53.1000	1	2		2.40896127	0.00122600
	53.2000	1	2		2.40795177	0.00115931
	53.3000	1	2		2.40696317	0.00125405
	53.4000	1	2		2.40594999	0.00122834
	53.5000	1	2		2.40496507	0.00129583
	53.6000	1	2		2.40395886	0.00112173
	53.7000	1	2		2.40296452	0.00114894
	53.8000	1	2		2.40195830	0.00115245
	53.9000	1	2		2.40096458	0.00106884
	54.0000	1	2		2.39995856	0.00103790
	54.1000	1	2		2.39896484	0.00114635
	54.2000	1	2		2.39794920	0.00113466
	54.3000	1	2		2.39695917	0.00113250
	54.4000	1	2		2.39595479	0.00113189
	54.5000	1	2		2.39495246	0.00121505
	54.6000	1	2		2.39395260	0.00103349
	54.7000	1	2		2.39295846	0.00121349
	54.8000	1	2		2.39195409	0.00108907
	54.9000	1	2		2.39096242	0.00102277
	55.0000	1	2		2.38995702	0.00107260
	55.1000	1	2		2.38896698	0.00114672
	55.2000	1	2		2.38795031	0.00108239
	55.3000	1	2		2.38696294	0.00113646
	55.4000	1	2		2.38595611	0.00109114
	55.5000	1	2		2.38496280	0.00104927
	55.6000	1	2		2.38395248	0.00104580
	55.7000	1	2		2.38296327	0.00099459
	55.8000	1	2		2.38187202	0.00112388
	55.9000	1	2		2.38097706	0.00103455
	56.0000	1	2		2.37995854	0.00122904
	56.1000	1	2		2.37896257	0.00098538
	56.2000	1	2		2.37794733	0.00105483
	56.3000	1	2		2.37695791	0.00103598
	56.4000	1	2		2.37595702	0.00098479
	56.5000	1	2		2.37496801	0.00107157
	56.6000	1	2		2.37395114	0.00096690
	56.7000	1	2		2.37296397	0.00101214
	56.8000	1	2		2.37195694	0.00106265
	56.9000	1	2		2.37095994	0.00106605
	57.0000	1	2		2.36995802	0.00096465
	57.1000	1	2		2.36896020	0.00094382
	57.2000	1	2		2.36795193	0.00088431
	57.3000	1	2		2.36696272	0.00091047
	57.4000	1	2		2.36595056	0.00095760
	57.5000	1	2		2.36496728	0.00096531
	57.6000	1	2		2.36395103	0.00097032
	57.7000	1	2		2.36296284	0.00089797
	57.8000	1	2		2.36195068	0.00089743
	57.9000	1	2		2.36096863	0.00112362
	58.0000	1	2		2.35996200	0.00095665
	58.1000	1	2		2.35896603	0.00085839
	58.2000	1	2		2.35795489	0.00080088
	58.3000	1	2		2.35696896	0.00094647
	58.4000	1	2		2.35595700	0.00089549
	58.5000	1	2		2.35497311	0.00086986
	58.6000	1	2		2.35396280	0.00100743
	58.7000	1	2		2.35297112	0.00094675
	58.8000	1	2		2.35195568	0.00076496
	58.9000	1	2		2.35096545	0.00083339
	59.0000	1	2		2.34995759	0.00081403
	59.1000	1	2		2.34897063	0.00073249
	59.2000	1	2		2.34796154	0.00087470
	59.3000	1	2		2.34696454	0.00083002
	59.4000	1	2		2.34595730	0.00083556
	59.5000	1	2		2.34496542	0.00080468
	59.6000	1	2		2.34395551	0.00080660
	59.7000	1	2		2.34295872	0.00069444
	59.8000	1	2		2.34195311	0.00069387
	59.9000	1	2		2.34096615	0.00067259
	60.0000	1	2		2.33995706	0.00074422
	60.1000	1	2		2.33896806	0.00073501
	60.2000	1	2		2.33795364	0.00071793
	60.3000	1	2		2.33696750	0.00069669
	60.4000	1	2		2.33595698	0.00073031
	60.5000	1	2		2.33496408	0.00064379
	60.6000	1	2		2.33395724	0.00068692
	60.7000	1	2		2.33296127	0.00059235
	60.8000	1	2		2.33196160	0.00068388
	60.9000	1	2		2.33096481	0.00060845
	61.0000	1	2		2.32995798	0.00063329
	61.1000	1	2		2.32896589	0.00059106
	61.2000	1	2		2.32795599	0.00057105
	61.3000	1	2		2.32696083	0.00057425
	61.4000	1	2		2.32595891	0.00058123
	61.5000	1	2		2.32496765	0.00043590
	61.6000	1	2		2.32395569	0.00062731
	61.7000	1	2		2.32296587	0.00060943
	61.8000	1	2		2.32195739	0.00049815
	61.9000	1	2		2.32097515	0.00064021
	62.0000	1	2		2.31996094	0.00055610
	62.1000	1	2		2.31896127	0.00042353
	62.2000	1	2		2.31795915	0.00044661
	62.3000	1	2		2.31696113	0.00053170
	62.4000	1	2		2.31595860	0.00033626
	62.5000	1	2		2.31496221	0.00056084
	62.6000	1	2		2.31395599	0.00056671
	62.7000	1	2		2.31297333	0.00053371
	62.8000	1	2		2.31196507	0.00040016
	62.9000	1	2		2.31096991	0.00055577
	63.0000	1	2		2.30996349	0.00038065
	63.1000	1	2		2.30897181	0.00031515
	63.2000	1	2		2.30796006	0.00039769
	63.3000	1	2		2.30697269	0.00039192
	63.4000	1	2		2.30596278	0.00032125
	63.5000	1	2		2.30497009	0.00043419
	63.6000	1	2		2.30396489	0.00040314
	63.7000	1	2		2.30296830	0.00041252
	63.8000	1	2		2.30196659	0.00025085
	63.9000	1	2		2.30096672	0.00034506
	64.0000	1	2		2.29995764	0.00033045
	64.1000	1	2		2.29896412	0.00025418
	64.2000	1	2		2.29796528	0.00028374
	64.3000	1	2		2.29696602	0.00030888
	64.4000	1	2		2.29595345	0.00022705
	64.5000	1	2		2.29496239	0.00030336
	64.6000	1	2		2.29396171	0.00030491
	64.7000	1	2		2.29296778	0.00011875
	64.8000	1	2		2.29196033	0.00019038
	64.9000	1	2		2.29096784	0.00027346
	65.0000	1	2		2.28996695	0.00011491
	65.1000	1	2		2.28897794	0.00016368
	65.2000	1	2		2.28796373	0.00019855
	65.3000	1	2		2.28696632	0.00012235
	65.4000	1	2		2.28596502	0.00002184
	65.5000	1	2		2.28497130	0.00011161
	65.6000	1	2		2.28395893	0.00006395
	65.7000	1	2		2.28296808	-0.00009598
	65.8000	1	2		2.28195899	-0.00006391
	65.9000	1	2		2.28096773	0.00007761
	66.0000	1	2		2.27996642	-0.00004045
	66.1000	1	2		2.27897291	-0.00002881
	66.2000	1	2		2.27795788	0.00007976
	66.3000	1	2		2.27697461	0.00000536
	66.4000	1	2		2.27596408	-0.00006248
	66.5000	1	2		2.27496975	-0.00003602
	66.6000	1	2		2.27396353	-0.00016895
	66.7000	1	2		2.27298026	-0.00011906
	66.8000	1	2		2.27197117	-0.00006353
	66.9000	1	2		2.27098277	-0.00004984
	67.0000	1	2		2.26996959	-0.00015073
	67.1000	1	2		2.26897812	-0.00024776
	67.2000	1	2		2.26796473	-0.00011019
	67.3000	1	2		2.26697613	-0.00025042
	67.4000	1	2		2.26597012	-0.00026739
	67.5000	1	2		2.26497763	-0.00022158
	67.6000	1	2		2.26395870	-0.00008405
	67.7000	1	2		2.26296416	-0.00028084
	67.8000	1	2		2.26195999	-0.00034887
	67.9000	1	2		2.26097283	-0.00029478
	68.0000	1	2		2.25996251	-0.00031104
	68.1000	1	2		2.25897002	-0.00049533
	68.2000	1	2		2.25796912	-0.00049354
	68.3000	1	2		2.25698380	-0.00044839
	68.4000	1	2		2.25597840	-0.00049789
	68.5000	1	2		2.25498018	-0.00047189
	68.6000	1	2		2.25397006	-0.00047416
	68.7000	1	2		2.25298187	-0.00046055
	68.8000	1	2		2.25197299	-0.00051746
	68.9000	1	2		2.25097599	-0.00057300
	69.0000	1	2		2.24996752	-0.00059135
	69.1000	1	2		2.24897667	-0.00060672
	69.2000	1	2		2.24796368	-0.00059392
	69.3000	1	2		2.24697201	-0.00063945
	69.4000	1	2		2.24596538	-0.00056454
	69.5000	1	2		2.24497269	-0.00051943
	69.6000	1	2		2.24397097	-0.00065339
	69.7000	1	2		2.24297623	-0.00068366
	69.8000	1	2		2.24196776	-0.00079949
	69.9000	1	2		2.24098182	-0.00072241
	70.0000	1	2		2.23997314	-0.00079907
	70.1000	1	2		2.23897901	-0.00076670
	70.2000	1	2		2.23797095	-0.00088581
	70.3000	1	2		2.23697968	-0.00076692
	70.4000	1	2		2.23597613	-0.00088701
	70.5000	1	2		2.23498159	-0.00087883
	70.6000	1	2		2.23396881	-0.00104565
	70.7000	1	2		2.23297960	-0.00103244
	70.8000	1	2		2.23196990	-0.00096175
	70.9000	1	2		2.23097802	-0.00103856
	71.0000	1	2		2.22996770	-0.00115440
	71.1000	1	2		2.22898320	-0.00110447
	71.2000	1	2		2.22796571	-0.00109695
	71.3000	1	2		2.22697670	-0.00109817
	71.4000	1	2		2.22596434	-0.00120540
	71.5000	1	2		2.22498393	-0.00131553
	71.6000	1	2		2.22397300	-0.00136611
	71.7000	1	2		2.22298317	-0.00129049
	71.8000	1	2		2.22197347	-0.00130399
	71.9000	1	2		2.22098733	-0.00134659
	72.0000	1	2		2.21997722	-0.00131324
	72.1000	1	2		2.21898534	-0.00142962
	72.2000	1	2		2.21797482	-0.00149105
	72.3000	1	2		2.21698745	-0.00149909
	72.4000	1	2		2.21597590	-0.00154516
	72.5000	1	2		2.21498730	-0.00155819
	72.6000	1	2		2.21397186	-0.00152262
	72.7000	1	2		2.21298101	-0.00157991
	72.8000	1	2		2.21197500	-0.00158382
	72.9000	1	2		2.21097718	-0.00168086
	73.0000	1	2		2.20997219	-0.00173551
	73.1000	1	2		2.20897929	-0.00181434
	73.2000	1	2		2.20797245	-0.00181900
	73.3000	1	2		2.20698570	-0.00185309
	73.4000	1	2		2.20597456	-0.00192268
	73.5000	1	2		2.20497776	-0.00186068
	73.6000	1	2		2.20396991	-0.00194550
	73.7000	1	2		2.20298213	-0.00194807
	73.8000	1	2		2.20197017	-0.00206430
	73.9000	1	2		2.20098833	-0.00202906
	74.0000	1	2		2.19997924	-0.00218764
	74.1000	1	2		2.19898737	-0.00221883
	74.2000	1	2		2.19797398	-0.00224765
	74.3000	1	2		2.19698558	-0.00219613
	74.4000	1	2		2.19598080	-0.00221547
	74.5000	1	2		2.19498769	-0.00229542
	74.6000	1	2		2.19397430	-0.00231708
	74.7000	1	2		2.19298427	-0.00242442
	74.8000	1	2		2.19197620	-0.00254327
	74.9000	1	2		2.19098064	-0.00262088
	75.0000	1	2		2.18997257	-0.00258861
	75.1000	1	2		2.18898398	-0.00270574
	75.2000	1	2		2.18797940	-0.00271435
	75.3000	1	2		2.18698670	-0.00273447
	75.4000	1	2		2.18597761	-0.00279682
	75.5000	1	2		2.18498491	-0.00291439
	75.6000	1	2		2.18397951	-0.00292916
	75.7000	1	2		2.18299112	-0.00307563
	75.8000	1	2		2.18198183	-0.00306304
	75.9000	1	2		2.18098688	-0.00308799
	76.0000	1	2		2.17997594	-0.00303692
	76.1000	1	2		2.17898550	-0.00325355
	76.2000	1	2		2.17797826	-0.00324768
	76.3000	1	2		2.17698228	-0.00342316
	76.4000	1	2		2.17597115	-0.00332706
	76.5000	1	2		2.17497722	-0.00342882
	76.6000	1	2		2.17397530	-0.00354141
	76.7000	1	2		2.17298425	-0.00364822
	76.8000	1	2		2.17198274	-0.00368478
	76.9000	1	2		2.17098820	-0.00373493
	77.0000	1	2		2.16997911	-0.00387684
	77.1000	1	2		2.16899133	-0.00395708
	77.2000	1	2		2.16797732	-0.00403847
	77.3000	1	2		2.16698606	-0.00403028
	77.4000	1	2		2.16597329	-0.00418538
	77.5000	1	2		2.16498325	-0.00421199
	77.6000	1	2		2.16398072	-0.00431166
	77.7000	1	2		2.16298823	-0.00439566
	77.8000	1	2		2.16197607	-0.00443971
	77.9000	1	2		2.16098399	-0.00453220
	78.0000	1	2		2.15997920	-0.00465299
	78.1000	1	2		2.15899245	-0.00483805
	78.2000	1	2		2.15798397	-0.00485359
	78.3000	1	2		2.15698656	-0.00478663
	78.4000	1	2		2.15597625	-0.00493941
	78.5000	1	2		2.15498416	-0.00497620
	78.6000	1	2		2.15398040	-0.00497337
	78.7000	1	2		2.15298750	-0.00519503
	78.8000	1	2		2.15197657	-0.00525156
	78.9000	1	2		2.15097957	-0.00544896
	79.0000	1	2		2.14996884	-0.00548038
	79.1000	1	2		2.14898967	-0.00562414
	79.2000	1	2		2.14797505	-0.00566235
	79.3000	1	2		2.14697559	-0.00561631
	79.4000	1	2		2.14596671	-0.00584962
	79.5000	1	2		2.14497770	-0.00599165
	79.6000	1	2		2.14397312	-0.00600256
	79.7000	1	2		2.14298268	-0.00619175
	79.8000	1	2		2.14197318	-0.00640640
	79.9000	1	2		2.14098335	-0.00639752
	80.0000	1	2		2.13997426	-0.00650894
	80.1000	1	2		2.13898894	-0.00655830
	80.2000	1	2		2.13797350	-0.00659350
	80.3000	1	2		2.13698019	-0.00682795
	80.4000	1	2		2.13598032	-0.00687927
	80.5000	1	2		2.13497943	-0.00707355
	80.6000	1	2		2.13398305	-0.00723556
	80.7000	1	2		2.13298523	-0.00731229
	80.8000	1	2		2.13197368	-0.00737500
	80.9000	1	2		2.13098160	-0.00750508
	81.0000	1	2		2.12997927	-0.00753377
	81.1000	1	2		2.12898575	-0.00769328
	81.2000	1	2		2.12798056	-0.00783087
	81.3000	1	2		2.12699503	-0.00793409
	81.4000	1	2		2.12598656	-0.00811814
	81.5000	1	2		2.12498854	-0.00812327
	81.6000	1	2		2.12398703	-0.00841595
	81.7000	1	2		2.12299187	-0.00838912
	81.8000	1	2		2.12198176	-0.00858536
	81.9000	1	2		2.12099050	-0.00871002
	82.0000	1	2		2.11998346	-0.00879198
	82.1000	1	2		2.11899261	-0.00890027
	82.2000	1	2		2.11798045	-0.00896579
	82.3000	1	2		2.11699103	-0.00921940
	82.4000	1	2		2.11598522	-0.00946909
	82.5000	1	2		2.11499252	-0.00948472
	82.6000	1	2		2.11398405	-0.00964882
	82.7000	1	2		2.11298869	-0.00984083
	82.8000	1	2		2.11198718	-0.00975478
	82.9000	1	2		2.11099305	-0.01001614
	83.0000	1	2		2.10998908	-0.01020671
	83.1000	1	2		2.10899434	-0.01031002
	83.2000	1	2		2.10798914	-0.01046422
	83.3000	1	2		2.10699399	-0.01064052
	83.4000	1	2		2.10597814	-0.01082730
	83.5000	1	2		2.10498688	-0.01081006
	83.6000	1	2		2.10398803	-0.01090798
	83.7000	1	2		2.10300046	-0.01124829
	83.8000	1	2		2.10199076	-0.01125662
	83.9000	1	2		2.10100031	-0.01145074
	84.0000	1	2		2.09998754	-0.01168448
	84.1000	1	2		2.09898869	-0.01171459
	84.2000	1	2		2.09798124	-0.01187551
	84.3000	1	2		2.09699982	-0.01190380
	84.4000	1	2		2.09599134	-0.01202189
	84.5000	1	2		2.09499148	-0.01215980
	84.6000	1	2		2.09398567	-0.01234745
	84.7000	1	2		2.09299953	-0.01257277
	84.8000	1	2		2.09198572	-0.01272320
	84.9000	1	2		2.09099200	-0.01297344
	85.0000	1	2		2.08998927	-0.01314288
	85.1000	1	2		2.08899124	-0.01318858
	85.2000	1	2		2.08797908	-0.01332393
	85.3000	1	2		2.08699417	-0.01358619
	85.4000	1	2		2.08598529	-0.01365990
	85.5000	1	2		2.08499095	-0.01378958
	85.6000	1	2		2.08398596	-0.01411764
	85.7000	1	2		2.08299306	-0.01424685
	85.8000	1	2		2.08198602	-0.01440048
	85.9000	1	2		2.08098554	-0.01460331
	86.0000	1	2		2.07997870	-0.01471276
	86.1000	1	2		2.07899830	-0.01483593
	86.2000	1	2		2.07798184	-0.01499631
	86.3000	1	2		2.07699488	-0.01512685
	86.4000	1	2		2.07598456	-0.01532044
	86.5000	1	2		2.07499432	-0.01546119
	86.6000	1	2		2.07398093	-0.01563060
	86.7000	1	2		2.07299213	-0.01591290
	86.8000	1	2		2.07198693	-0.01608357
	86.9000	1	2		2.07099280	-0.01618079
	87.0000	1	2		2.06998166	-0.01646324
	87.1000	1	2		2.06900290	-0.01657910
	87.2000	1	2		2.06799545	-0.01672071
	87.3000	1	2		2.06699989	-0.01699491
	87.4000	1	2		2.06598301	-0.01716672
	87.5000	1	2		2.06499277	-0.01727639
	87.6000	1	2		2.06398369	-0.01744441
	87.7000	1	2		2.06298853	-0.01745202
	87.8000	1	2		2.06198067	-0.01768985
	87.9000	1	2		2.06099822	-0.01798589
	88.0000	1	2		2.05998913	-0.01808795
	88.1000	1	2		2.05898783	-0.01834954
	88.2000	1	2		2.05799001	-0.01842112
	88.3000	1	2		2.05699383	-0.01876776
	88.4000	1	2		2.05598597	-0.01892990
	88.5000	1	2		2.05500147	-0.01906920
	88.6000	1	2		2.05398111	-0.01914918
	88.7000	1	2		2.05299948	-0.01930373
	88.8000	1	2		2.05199121	-0.01960619
	88.9000	1	2		2.05099094	-0.01986210
	89.0000	1	2		2.04998144	-0.02003860
	89.1000	1	2		2.04899366	-0.02014773
	89.2000	1	2		2.04798805	-0.02039748
	89.3000	1	2		2.04699269	-0.02053570
	89.4000	1	2		2.04598606	-0.02076146
	89.5000	1	2		2.04499746	-0.02083755
	89.6000	1	2		2.04398694	-0.02114318
	89.7000	1	2		2.04299486	-0.02135375
	89.8000	1	2		2.04198762	-0.02153856
	89.9000	1	2		2.04099287	-0.02173840
	90.0000	1	2		2.03998850	-0.02182559
	90.1000	1	2		2.03899293	-0.02204118
	90.2000	1	2		2.03798343	-0.02217986
	90.3000	1	2		2.03699586	-0.02248466
	90.4000	1	2		2.03598964	-0.02263628
	90.5000	1	2		2.03499899	-0.02275471
	90.6000	1	2		2.03399093	-0.02296514
	90.7000	1	2		2.03300233	-0.02323133
	90.8000	1	2		2.03198668	-0.02340516
	90.9000	1	2		2.03099706	-0.02353297
	91.0000	1	2		2.02999084	-0.02385458
	91.1000	1	2		2.02899282	-0.02395362
	91.2000	1	2		2.02799418	-0.02412165
	91.3000	1	2		2.02700333	-0.02449716
	91.4000	1	2		2.02599362	-0.02467421
	91.5000	1	2		2.02499847	-0.02477364
	91.6000	1	2		2.02399717	-0.02484374
	91.7000	1	2		2.02299853	-0.02521423
	91.8000	1	2		2.02199128	-0.02532499
	91.9000	1	2		2.02100473	-0.02517697
	92.0000	1	2		2.01999278	-0.02565958
	92.1000	1	2		2.01900725	-0.02592942
	92.2000	1	2		2.01799407	-0.02604577
	92.3000	1	2		2.01700547	-0.02641094
	92.4000	1	2		2.01599228	-0.02660874
	92.5000	1	2		2.01499590	-0.02685417
	92.6000	1	2		2.01399377	-0.02680439
	92.7000	1	2		2.01300415	-0.02716027
	92.8000	1	2		2.01199219	-0.02741705
	92.9000	1	2		2.01100175	-0.02753199
	93.0000	1	2		2.00999287	-0.02775897
	93.1000	1	2		2.00900488	-0.02809112
	93.2000	1	2		2.00799047	-0.02825523
	93.3000	1	2		2.00699593	-0.02839783
	93.4000	1	2		2.00598623	-0.02862679
	93.5000	1	2		2.00500193	-0.02876610
	93.6000	1	2		2.00398956	-0.02891441
	93.7000	1	2		2.00299646	-0.02915077
	93.8000	1	2		2.00198614	-0.02944318
	93.9000	1	2		2.00100164	-0.02953274
	94.0000	1	2		1.99999091	-0.02986066
	94.1000	1	2		1.99899289	-0.03006409
	94.2000	1	2		1.99798851	-0.03024439
	94.3000	1	2		1.99699745	-0.03043678
	94.4000	1	2		1.99598919	-0.03073177
	94.5000	1	2		1.99500264	-0.03084416
	94.6000	1	2		1.99399027	-0.03110184
	94.7000	1	2		1.99299757	-0.03135751
	94.8000	1	2		1.99198439	-0.03154688
	94.9000	1	2		1.99099702	-0.03183159
	95.0000	1	2		1.98999223	-0.03203097
	95.1000	1	2		1.98900097	-0.03207389
	95.2000	1	2		1.98799536	-0.03229041
	95.3000	1	2		1.98700451	-0.03262509
	95.4000	1	2		1.98598866	-0.03285844
	95.5000	1	2		1.98500273	-0.03298706
	95.6000	1	2		1.98400081	-0.03327150
	95.7000	1	2		1.98301016	-0.03349779
	95.8000	1	2		1.98200230	-0.03370947
	95.9000	1	2		1.98100756	-0.03393805
	96.0000	1	2		1.98000011	-0.03422235
	96.1000	1	2		1.97900229	-0.03431954
	96.2000	1	2		1.97799976	-0.03464318
	96.3000	1	2		1.97700624	-0.03490472
	96.4000	1	2		1.97599941	-0.03512500
	96.5000	1	2		1.97500179	-0.03540377
	96.6000	1	2		1.97400213	-0.03558539
	96.7000	1	2		1.97300820	-0.03574762
	96.8000	1	2		1.97200526	-0.03605518
	96.9000	1	2		1.97100109	-0.03621500
	97.0000	1	2		1.96999426	-0.03646535
	97.1000	1	2		1.96900361	-0.03667322
	97.2000	1	2		1.96800559	-0.03699465
	97.3000	1	2		1.96700551	-0.03717139
	97.4000	1	2		1.96600196	-0.03744800
	97.5000	1	2		1.96500455	-0.03758024
	97.6000	1	2		1.96399710	-0.03780225
	97.7000	1	2		1.96300994	-0.03805868
	97.8000	1	2		1.96199552	-0.03834782
	97.9000	1	2		1.96100262	-0.03855314
	98.0000	1	2		1.95999578	-0.03879378
	98.1000	1	2		1.95900719	-0.03905258
	98.2000	1	2		1.95800117	-0.03928262
	98.3000	1	2		1.95700602	-0.03950031
	98.4000	1	2		1.95600021	-0.03986702
	98.5000	1	2		1.95500321	-0.04004341
	98.6000	1	2		1.95400067	-0.04021067
	98.7000	1	2		1.95300634	-0.04052991
	98.8000	1	2		1.95199500	-0.04081869
	98.9000	1	2		1.95100496	-0.04108650
	99.0000	1	2		1.95000223	-0.04134396
	99.1000	1	2		1.94900441	-0.04162582
	99.2000	1	2		1.94800147	-0.04191495
	99.3000	1	2		1.94700611	-0.04209389
	99.4000	1	2		1.94600276	-0.04231437
	99.5000	1	2		1.94500924	-0.04262391
	99.6000	1	2		1.94400609	-0.04283517
	99.7000	1	2		1.94301032	-0.04313026
	99.8000	1	2		1.94200369	-0.04334411
	99.9000	1	2		1.94101346	-0.04358551
	100.0000	1	2		1.94000560	-0.04370509
	100.1000	1	2		1.93900880	-0.04400151
	100.2000	1	2		1.93800299	-0.04423091
	100.3000	1	2		1.93700866	-0.04443469
	100.4000	1	2		1.93600469	-0.04467162
	100.5000	1	2		1.93500646	-0.04509808
	100.6000	1	2		1.93400127	-0.04537205
	100.7000	1	2		1.93300775	-0.04557333
	100.8000	1	2		1.93200112	-0.04588775
	100.9000	1	2		1.93100679	-0.04603715
	101.0000	1	2		1.92988071	-0.04630886
	101.1000	1	2		1.92903717	-0.04658937
	101.2000	1	2		1.92799755	-0.04693978
	101.3000	1	2		1.92700813	-0.04715261
	101.4000	1	2		1.92599843	-0.04736893
	101.5000	1	2		1.92501024	-0.04766032
	101.6000	1	2		1.92399992	-0.04795109
	101.7000	1	2		1.92300743	-0.04817650
	101.8000	1	2		1.92200531	-0.04839187
	101.9000	1	2		1.92100893	-0.04849255
	102.0000	1	2		1.91999820	-0.04883843
	102.1000	1	2		1.91901124	-0.04908598
	102.2000	1	2		1.91800195	-0.04942470
	102.3000	1	2		1.91701232	-0.04972212
	102.4000	1	2		1.91600733	-0.05000577
	102.5000	1	2		1.91501156	-0.05028104
	102.6000	1	2		1.91400104	-0.05051716
	102.7000	1	2		1.91300998	-0.05077806
	102.8000	1	2		1.91200028	-0.05108363
	102.9000	1	2		1.91101435	-0.05134746
	103.0000	1	2		1.91000280	-0.05157284
	103.1000	1	2		1.90900846	-0.05194722
	103.2000	1	2		1.90800757	-0.05227003
	103.3000	1	2		1.90701508	-0.05242222
	103.4000	1	2		1.90600210	-0.05265208
	103.5000	1	2		1.90500981	-0.05295269
	103.6000	1	2		1.90400462	-0.05324286
	103.7000	1	2		1.90301151	-0.05345408
	103.8000	1	2		1.90200611	-0.05384832
	103.9000	1	2		1.90101403	-0.05408433
	104.0000	1	2		1.90000904	-0.05423412
	104.1000	1	2		1.89901695	-0.05477138
	104.2000	1	2		1.89800541	-0.05503485
	104.3000	1	2		1.89701087	-0.05520557
	104.4000	1	2		1.89599932	-0.05554586
	104.5000	1	2		1.89501564	-0.05576540
	104.6000	1	2		1.89401208	-0.05618406
	104.7000	1	2		1.89301385	-0.05631302
	104.8000	1	2		1.89201460	-0.05676058
	104.9000	1	2		1.89101350	-0.05685884
	105.0000	1	2		1.89000974	-0.05702331
	105.1000	1	2		1.88902053	-0.05724680
	105.2000	1	2		1.88801042	-0.05763615
	105.3000	1	2		1.88701997	-0.05783073
	105.4000	1	2		1.88601027	-0.05819872
	105.5000	1	2		1.88501163	-0.05857415
	105.6000	1	2		1.88400234	-0.05881110
	105.7000	1	2		1.88301272	-0.05920815
	105.8000	1	2		1.88199400	-0.05947792
	105.9000	1	2		1.88100642	-0.05978068
	106.0000	1	2		1.88000000	-0.05999503
	106.1000	1	2		1.87901017	-0.06031221
	106.2000	1	2		1.87800395	-0.06070740
	106.3000	1	2		1.87702252	-0.06101076
	106.4000	1	2		1.87600729	-0.06133961
	106.5000	1	2		1.87500681	-0.06167943
	106.6000	1	2		1.87400223	-0.06197503
	106.7000	1	2		1.87301711	-0.06221530
	106.8000	1	2		1.87201212	-0.06248132
	106.9000	1	2		1.87101430	-0.06291156
	107.0000	1	2		1.87000747	-0.06318970
	107.1000	1	2		1.86900985	-0.06346208
	107.2000	1	2		1.86800179	-0.06374304
	107.3000	1	2		1.86700868	-0.06415124
	107.4000	1	2		1.86600820	-0.06438809
	107.5000	1	2		1.86502288	-0.06469458
	107.6000	1	2		1.86400887	-0.06489198
	107.7000	1	2		1.86301823	-0.06523053
	107.8000	1	2		1.86200914	-0.06549376
	107.9000	1	2		1.86101993	-0.06585735
	108.0000	1	2		1.86001760	-0.06615748
	108.1000	1	2		1.85901794	-0.06659887
	108.2000	1	2		1.85801151	-0.06690348
	108.3000	1	2		1.85702435	-0.06716563
	108.4000	1	2		1.85600993	-0.06756461
	108.5000	1	2		1.85501416	-0.06785999
	108.6000	1	2		1.85400979	-0.06808411
	108.7000	1	2		1.85302467	-0.06841722
	108.8000	1	2		1.85201189	-0.06881311
	108.9000	1	2		1.85101858	-0.06906722
	109.0000	1	2		1.85001749	-0.06944772
	109.1000	1	2		1.84901639	-0.06967727
	109.2000	1	2		1.84801652	-0.06990597
	109.3000	1	2		1.84701952	-0.07005385
	109.4000	1	2		1.84601596	-0.07039130
	109.5000	1	2		1.84502450	-0.07071599
	109.6000	1	2		1.84401213	-0.07104485
	109.7000	1	2		1.84301943	-0.07147478
	109.8000	1	2		1.84201035	-0.07181525
	109.9000	1	2		1.84102236	-0.07216711
	110.0000	1	2		1.84001409	-0.07249544
	110.1000	1	2		1.83901525	-0.07285737
	110.2000	1	2		1.83801743	-0.07317740
	110.3000	1	2		1.83702432	-0.07348150
	110.4000	1	2		1.83601852	-0.07395747
	110.5000	1	2		1.83502500	-0.07426243
	110.6000	1	2		1.83401878	-0.07461574
	110.7000	1	2		1.83302424	-0.07496521
	110.8000	1	2		1.83202130	-0.07543174
	110.9000	1	2		1.83102081	-0.07569696
	111.0000	1	2		1.83001623	-0.07609824
	111.1000	1	2		1.82901923	-0.07636390
	111.2000	1	2		1.82800974	-0.07671719
	111.3000	1	2		1.82701335	-0.07710515
	111.4000	1	2		1.82601369	-0.07747755
	111.5000	1	2		1.82502181	-0.07774195
	111.6000	1	2		1.82401580	-0.07829515
	111.7000	1	2		1.82302023	-0.07853798
	111.8000	1	2		1.82201709	-0.07889342
	111.9000	1	2		1.82101886	-0.07912258
	112.0000	1	2		1.82001674	-0.07955006
	112.1000	1	2		1.81902138	-0.07983735
	112.2000	1	2		1.81802335	-0.08031604
	112.3000	1	2		1.81702717	-0.08067066
	112.4000	1	2		1.81601153	-0.08100516
	112.5000	1	2		1.81502354	-0.08111192
	112.6000	1	2		1.81401527	-0.08135850
	112.7000	1	2		1.81301295	-0.08162714
	112.8000	1	2		1.81201103	-0.08203573
	112.9000	1	2		1.81101403	-0.08225548
	113.0000	1	2		1.81000494	-0.08273042
	113.1000	1	2		1.80901634	-0.08311445
	113.2000	1	2		1.80801484	-0.08372740
	113.3000	1	2		1.80702562	-0.08408844
	113.4000	1	2		1.80601797	-0.08441500
	113.5000	1	2		1.80501503	-0.08474875
	113.6000	1	2		1.80402069	-0.08512937
	113.7000	1	2		1.80302246	-0.08553450
	113.8000	1	2		1.80201993	-0.08601001
	113.9000	1	2		1.80102478	-0.08631810
	114.0000	1	2		1.80001753	-0.08683486
	114.1000	1	2		1.79902791	-0.08714476
	114.2000	1	2		1.79800940	-0.08747470
	114.3000	1	2		1.79702141	-0.08792500
	114.4000	1	2		1.79601396	-0.08818598
	114.5000	1	2		1.79501840	-0.08852480
	114.6000	1	2		1.79401279	-0.08892413
	114.7000	1	2		1.79302440	-0.08933789
	114.8000	1	2		1.79201757	-0.08978122
	114.9000	1	2		1.79101954	-0.09022059
	115.0000	1	2		1.79002336	-0.09053757
	115.1000	1	2		1.78902185	-0.09094782
	115.2000	1	2		1.78800969	-0.09134484
	115.3000	1	2		1.78701884	-0.09178222
	115.4000	1	2		1.78602471	-0.09204441
	115.5000	1	2		1.78502935	-0.09250894
	115.6000	1	2		1.78401370	-0.09289745
	115.7000	1	2		1.78302654	-0.09319534
	115.8000	1	2		1.78201663	-0.09339455
	115.9000	1	2		1.78102455	-0.09381353
	116.0000	1	2		1.78001895	-0.09396689
	116.1000	1	2		1.77902379	-0.09444420
	116.2000	1	2		1.77801839	-0.09481728
	116.3000	1	2		1.77702385	-0.09537996
	116.4000	1	2		1.77601579	-0.09572246
	116.5000	1	2		1.77502104	-0.09622191
	116.6000	1	2		1.77402035	-0.09660159
	116.7000	1	2		1.77303524	-0.09701563
	116.8000	1	2		1.77202287	-0.09741918
	116.9000	1	2		1.77103304	-0.09795206
	117.0000	1	2		1.77001965	-0.09831066
	117.1000	1	2		1.76903126	-0.09858054
	117.2000	1	2		1.76802135	-0.09917144
	117.3000	1	2		1.76702968	-0.09968025
	117.4000	1	2		1.76601526	-0.09999944
	117.5000	1	2		1.76502380	-0.10030549
	117.6000	1	2		1.76402844	-0.10070621
	117.7000	1	2		1.76303410	-0.10099595
	117.8000	1	2		1.76201702	-0.10140699
	117.9000	1	2		1.76102760	-0.10171736
	118.0000	1	2		1.76002241	-0.10222308
	118.1000	1	2		1.75902848	-0.10260195
	118.2000	1	2		1.75802206	-0.10311832
	118.3000	1	2		1.75702936	-0.10347398
	118.4000	1	2		1.75602191	-0.10387066
	118.5000	1	2		1.75503413	-0.10416576
	118.6000	1	2		1.75402279	-0.10456854
	118.7000	1	2		1.75303091	-0.10503749
	118.8000	1	2		1.75201937	-0.10556808
	118.9000	1	2		1.75102913	-0.10591270
	119.0000	1	2		1.75002250	-0.10639871
	119.1000	1	2		1.74903124	-0.10687209
	119.2000	1	2		1.74802440	-0.10741881
	119.3000	1	2		1.74702679	-0.10783985
	119.4000	1	2		1.74601934	-0.10815761
	119.5000	1	2		1.74503176	-0.10862540
	119.6000	1	2		1.74401632	-0.10901830
	119.7000	1	2		1.74302588	-0.10952298
	119.8000	1	2		1.74201782	-0.10997726
	119.9000	1	2		1.74103168	-0.11032703
	120.0000	1	2		1.74002116	-0.11053531
	120.1000	1	2		1.73903051	-0.11073663
	120.2000	1	2		1.73802613	-0.11128375
	120.3000	1	2		1.73703794	-0.11172359
	120.4000	1	2		1.73602066	-0.11225059
	120.5000	1	2		1.73503206	-0.11265465
	120.6000	1	2		1.73402564	-0.11331670
	120.7000	1	2		1.73303417	-0.11373506
	120.8000	1	2		1.73202652	-0.11429541
	120.9000	1	2		1.73103525	-0.11477854
	121.0000	1	2		1.73002739	-0.11525854
	121.1000	1	2		1.72902876	-0.11561798
	121.2000	1	2		1.72802295	-0.11610118
	121.3000	1	2		1.72703004	-0.11663332
	121.4000	1	2		1.72601993	-0.11702908
	121.5000	1	2		1.72503113	-0.11727792
	121.6000	1	2		1.72402347	-0.11771841
	121.7000	1	2		1.72303529	-0.11822037
	121.8000	1	2		1.72202476	-0.11864544
	121.9000	1	2		1.72103432	-0.11893189
	122.0000	1	2		1.72002298	-0.11945709
	122.1000	1	2		1.71903950	-0.11993615
	122.2000	1	2		1.71803615	-0.12042889
	122.3000	1	2		1.71703905	-0.12095443
	122.4000	1	2		1.71602832	-0.12153083
	122.5000	1	2		1.71504341	-0.12211011
	122.6000	1	2		1.71402869	-0.12259691
	122.7000	1	2		1.71303435	-0.12306077
	122.8000	1	2		1.71202516	-0.12364569
	122.9000	1	2		1.71103595	-0.12421617
	123.0000	1	2		1.71002184	-0.12459612
	123.1000	1	2		1.70903539	-0.12513907
	123.2000	1	2		1.70802774	-0.12573211
	123.3000	1	2		1.70703545	-0.12624609
	123.4000	1	2		1.70602319	-0.12669540
	123.5000	1	2		1.70503858	-0.12718591
	123.6000	1	2		1.70402919	-0.12758984
	123.7000	1	2		1.70303721	-0.12802246
	123.8000	1	2		1.70202966	-0.12856564
	123.9000	1	2		1.70103706	-0.12915825
	124.0000	1	2		1.70003166	-0.12962530
	124.1000	1	2		1.69903354	-0.12995962
	124.2000	1	2		1.69803306	-0.13039224
	124.3000	1	2		1.69703585	-0.13082596
	124.4000	1	2		1.69602318	-0.13119082
	124.5000	1	2		1.69502638	-0.13192254
	124.6000	1	2		1.69402231	-0.13233140
	124.7000	1	2		1.69302624	-0.13288473
	124.8000	1	2		1.69202299	-0.13336274
	124.9000	1	2		1.69103521	-0.13399825
	125.0000	1	2		1.69003186	-0.13441648
	125.1000	1	2		1.68904049	-0.13494966
	125.2000	1	2		1.68803366	-0.13566747
	125.3000	1	2		1.68703246	-0.13606723
	125.4000	1	2		1.68602993	-0.13665871
	125.5000	1	2		1.68503785	-0.13726125
	125.6000	1	2		1.68404146	-0.13795964
	125.7000	1	2		1.68304569	-0.13840548
	125.8000	1	2		1.68203158	-0.13911982
	125.9000	1	2		1.68103643	-0.13957988
	126.0000	1	2		1.68001894	-0.14009723
	126.1000	1	2		1.67902245	-0.14060582
	126.2000	1	2		1.67802238	-0.14120269
	126.3000	1	2		1.67702825	-0.14167340
	126.4000	1	2		1.67602551	-0.14213896
	126.5000	1	2		1.67503046	-0.14259403
	126.6000	1	2		1.67402342	-0.14306012
	126.7000	1	2		1.67302683	-0.14336227
	126.8000	1	2		1.67202563	-0.14369518
	126.9000	1	2		1.67103406	-0.14450962
	127.0000	1	2		1.67002467	-0.14503734
	127.1000	1	2		1.66903842	-0.14555261
	127.2000	1	2		1.66803415	-0.14618977
	127.3000	1	2		1.66703428	-0.14696000
	127.4000	1	2		1.66603134	-0.14745686
	127.5000	1	2		1.66504315	-0.14804161
	127.6000	1	2		1.66403078	-0.14881184
	127.7000	1	2		1.66303758	-0.14932562
	127.8000	1	2		1.66202818	-0.14982896
	127.9000	1	2		1.66104993	-0.15040188
	128.0000	1	2		1.66003992	-0.15101022
	128.1000	1	2		1.65904917	-0.15143903
	128.2000	1	2		1.65804151	-0.15194916
	128.3000	1	2		1.65705148	-0.15246385
	128.4000	1	2		1.65605233	-0.15290122
	128.5000	1	2		1.65505543	-0.15331401
	128.6000	1	2		1.65405044	-0.15401822
	128.7000	1	2		1.65305252	-0.15460936
	128.8000	1	2		1.65204948	-0.15504255
	128.9000	1	2		1.65105207	-0.15564981
	129.0000	1	2		1.65004226	-0.15620812
	129.1000	1	2		1.64905530	-0.15647791
	129.2000	1	2		1.64804058	-0.15690578
	129.3000	1	2		1.64704625	-0.15738474
	129.4000	1	2		1.64604064	-0.15776543
	129.5000	1	2		1.64504805	-0.15821759
	129.6000	1	2		1.64404080	-0.15876088
	129.7000	1	2		1.64304770	-0.15938135
	129.8000	1	2		1.64204076	-0.15992265
	129.9000	1	2		1.64104847	-0.16058311
	130.0000	1	2		1.64004256	-0.16130308
	130.1000	1	2		1.63904884	-0.16184535
	130.2000	1	2		1.63804395	-0.16243411
	130.3000	1	2		1.63705085	-0.16299820
	130.4000	1	2		1.63604176	-0.16358472
	130.5000	1	2		1.63505019	-0.16405266
	130.6000	1	2		1.63404059	-0.16472103
	130.7000	1	2		1.63304922	-0.16541673
	130.8000	1	2		1.63196443	-0.16615799
	130.9000	1	2		1.63106752	-0.16671063
	131.0000	1	2		1.63004777	-0.16734889
	131.1000	1	2		1.62905784	-0.16810343
	131.2000	1	2		1.62805121	-0.16856819
	131.3000	1	2		1.62705954	-0.16934892
	131.4000	1	2		1.62605342	-0.16991749
	131.5000	1	2		1.62505540	-0.17062778
	131.6000	1	2		1.62405369	-0.17127279
	131.7000	1	2		1.62305464	-0.17207988
	131.8000	1	2		1.62204965	-0.17256523
	131.9000	1	2		1.62105818	-0.17313594
	132.0000	1	2		1.62004776	-0.17386520
	132.1000	1	2		1.61905937	-0.17416736
	132.2000	1	2		1.61805264	-0.17441561
	132.3000	1	2		1.61705912	-0.17498020
	132.4000	1	2		1.61604870	-0.17566210
	132.5000	1	2		1.61505539	-0.17614810
	132.6000	1	2		1.61404784	-0.17689275
	132.7000	1	2		1.61305586	-0.17769115
	132.8000	1	2		1.61204728	-0.17828595
	132.9000	1	2		1.61104905	-0.17900646
	133.0000	1	2		1.61004509	-0.17963793
	133.1000	1	2		1.60905813	-0.18045316
	133.2000	1	2		1.60804546	-0.18116826
	133.3000	1	2		1.60705255	-0.18176986
	133.4000	1	2		1.60604695	-0.18253697
	133.5000	1	2		1.60505917	-0.18324843
	133.6000	1	2		1.60405295	-0.18396284
	133.7000	1	2		1.60306036	-0.18467551
	133.8000	1	2		1.60205280	-0.18544413
	133.9000	1	2		1.60106134	-0.18592017
	134.0000	1	2		1.60004764	-0.18681893
	134.0010	1	2		1.60003688	-0.18680774
