# Supplementary material for: Hyaluronic Acid Enhances the Mechanical Properties of Tissue-Engineered Cartilage Constructs
Source: PLoS One. 2014 Dec 1;9(12):e113216. doi: 10.1371/journal.pone.0113216 (PMC4249877; doi:10.1371/journal.pone.0113216)
Supplement: Dataset S1 — Raw data from hydrogel constructs. Data on wet weight, dry weight, compressive modulus, DNA content, and GAG content are provided in a spreadsheet for all analysed hydrogel constructs. Additionally, raw data from mechanical compression tests (time, displacement, and load) are provided. (ZIP) [file pone.0113216.s004.zip › Data/Mechanical testing/Microtester/Day 28/G1 CF M5 ramp.csv]

G1 CF M5 10Jan2014
Notes	Time	Sequence	Block	Cycle	5800:Extension mm	5800:500N_Load_Cell N
Test Started : 01/10/2014 9:42:34 AM	4.0020	1	2		2.29928580	0.00131598
	4.0490	1	2		2.29987629	0.00087862
	4.1000	1	2		2.29942512	0.00093491
	4.2000	1	2		2.29816054	0.00117973
	4.3000	1	2		2.29704040	0.00111328
	4.4000	1	2		2.29599648	0.00099083
	4.5000	1	2		2.29498206	0.00122923
	4.6000	1	2		2.29397953	0.00102239
	4.7000	1	2		2.29297434	0.00105029
	4.8000	1	2		2.29197344	0.00143270
	4.9000	1	2		2.29096600	0.00112905
	5.0000	1	2		2.28997330	0.00109243
	5.1000	1	2		2.28896954	0.00120954
	5.2000	1	2		2.28797520	0.00101274
	5.3000	1	2		2.28697820	0.00107840
	5.4000	1	2		2.28597915	0.00101915
	5.5000	1	2		2.28496720	0.00117040
	5.5910	1	2		2.28406404	0.00199390
	5.6000	1	2		2.28398085	0.00134692
	5.7000	1	2		2.28297033	0.00119481
	5.8000	1	2		2.28197272	0.00034295
	5.9000	1	2		2.28097059	0.00107369
	6.0000	1	2		2.27996929	0.00127981
	6.1000	1	2		2.27896963	0.00069124
	6.2000	1	2		2.27797181	0.00053248
	6.3000	1	2		2.27697809	0.00115674
	6.4000	1	2		2.27596900	0.00113062
	6.5000	1	2		2.27497077	0.00079715
	6.6000	1	2		2.27396947	0.00093625
	6.7000	1	2		2.27297042	0.00119717
	6.8000	1	2		2.27196707	0.00075616
	6.9000	1	2		2.27096946	0.00073979
	7.0000	1	2		2.26996734	0.00107732
	7.1000	1	2		2.26897238	0.00114121
	7.2000	1	2		2.26797539	0.00080845
	7.3000	1	2		2.26696425	0.00111834
	7.4000	1	2		2.26596971	0.00121620
	7.5000	1	2		2.26496984	0.00102059
	7.6000	1	2		2.26397223	0.00087493
	7.7000	1	2		2.26296478	0.00098626
	7.8000	1	2		2.26197249	0.00099638
	7.9000	1	2		2.26097201	0.00090803
	8.0000	1	2		2.25996804	0.00090204
	8.1000	1	2		2.25897002	0.00108818
	8.2000	1	2		2.25796667	0.00096338
	8.3000	1	2		2.25697540	0.00100991
	8.4000	1	2		2.25596529	0.00088904
	8.5000	1	2		2.25497444	0.00103010
	8.6000	1	2		2.25397519	0.00095353
	8.7000	1	2		2.25297983	0.00094379
	8.8000	1	2		2.25197176	0.00096686
	8.9000	1	2		2.25097292	0.00099682
	9.0000	1	2		2.24997571	0.00095939
	9.1000	1	2		2.24897359	0.00097075
	9.2000	1	2		2.24797700	0.00110499
	9.3000	1	2		2.24697816	0.00091721
	9.4000	1	2		2.24597829	0.00103214
	9.5000	1	2		2.24498068	0.00096841
	9.6000	1	2		2.24397774	0.00092261
	9.7000	1	2		2.24297971	0.00084994
	9.8000	1	2		2.24198066	0.00093377
	9.9000	1	2		2.24097629	0.00090725
	10.0000	1	2		2.23997458	0.00085990
	10.1000	1	2		2.23897041	0.00080907
	10.2000	1	2		2.23796378	0.00081662
	10.3000	1	2		2.23698624	0.00077957
	10.4000	1	2		2.23596343	0.00081647
	10.5000	1	2		2.23496110	0.00096894
	10.6000	1	2		2.23397885	0.00094585
	10.7000	1	2		2.23297714	0.00087528
	10.8000	1	2		2.23198055	0.00088689
	10.9000	1	2		2.23097433	0.00102927
	11.0000	1	2		2.22998409	0.00085257
	11.1000	1	2		2.22897562	0.00082668
	11.2000	1	2		2.22796448	0.00086086
	11.3000	1	2		2.22696851	0.00094621
	11.4000	1	2		2.22596946	0.00086113
	11.5000	1	2		2.22497062	0.00079709
	11.6000	1	2		2.22396870	0.00089389
	11.7000	1	2		2.22298030	0.00088128
	11.8000	1	2		2.22198105	0.00081962
	11.9000	1	2		2.22098098	0.00069770
	12.0000	1	2		2.21997804	0.00079253
	12.1000	1	2		2.21897551	0.00075026
	12.2000	1	2		2.21797789	0.00081002
	12.3000	1	2		2.21697331	0.00073271
	12.4000	1	2		2.21598328	0.00082485
	12.5000	1	2		2.21497030	0.00081155
	12.6000	1	2		2.21398293	0.00077343
	12.7000	1	2		2.21297712	0.00081874
	12.8000	1	2		2.21197868	0.00082128
	12.9000	1	2		2.21097779	0.00082057
	13.0000	1	2		2.20998079	0.00081558
	13.1000	1	2		2.20897068	0.00091619
	13.2000	1	2		2.20797102	0.00085151
	13.3000	1	2		2.20696500	0.00085430
	13.4000	1	2		2.20597394	0.00097135
	13.5000	1	2		2.20497572	0.00080413
	13.6000	1	2		2.20397523	0.00090722
	13.7000	1	2		2.20296860	0.00076704
	13.8000	1	2		2.20197447	0.00071167
	13.9000	1	2		2.20097399	0.00080405
	14.0000	1	2		2.19997392	0.00082219
	14.1000	1	2		2.19897221	0.00082979
	14.2000	1	2		2.19796865	0.00090874
	14.3000	1	2		2.19697370	0.00069899
	14.4000	1	2		2.19597281	0.00074647
	14.5000	1	2		2.19498769	0.00072346
	14.6000	1	2		2.19398700	0.00070399
	14.7000	1	2		2.19298058	0.00071486
	14.8000	1	2		2.19197293	0.00062823
	14.9000	1	2		2.19097654	0.00075722
	15.0000	1	2		2.18998425	0.00075060
	15.1000	1	2		2.18899033	0.00077466
	15.2000	1	2		2.18798923	0.00076684
	15.3000	1	2		2.18697359	0.00078707
	15.4000	1	2		2.18596839	0.00077654
	15.5000	1	2		2.18497651	0.00071132
	15.6000	1	2		2.18397644	0.00093908
	15.7000	1	2		2.18297248	0.00080452
	15.8000	1	2		2.18196912	0.00081313
	15.9000	1	2		2.18096495	0.00067460
	16.0000	1	2		2.17996406	0.00082742
	16.1000	1	2		2.17897772	0.00076301
	16.2000	1	2		2.17798789	0.00072105
	16.3000	1	2		2.17698044	0.00077912
	16.4000	1	2		2.17597340	0.00059531
	16.5000	1	2		2.17498009	0.00082817
	16.6000	1	2		2.17397284	0.00082019
	16.7000	1	2		2.17298035	0.00075588
	16.8000	1	2		2.17197475	0.00077826
	16.9000	1	2		2.17098389	0.00061592
	17.0000	1	2		2.16997440	0.00067645
	17.1000	1	2		2.16896879	0.00069133
	17.2000	1	2		2.16797937	0.00075521
	17.3000	1	2		2.16697131	0.00073183
	17.4000	1	2		2.16598230	0.00063691
	17.5000	1	2		2.16498059	0.00079930
	17.6000	1	2		2.16398195	0.00069959
	17.7000	1	2		2.16298044	0.00086598
	17.8000	1	2		2.16198365	0.00069704
	17.9000	1	2		2.16098358	0.00075370
	18.0000	1	2		2.15997920	0.00075829
	18.1000	1	2		2.15897442	0.00082511
	18.2000	1	2		2.15798233	0.00059067
	18.3000	1	2		2.15697878	0.00087120
	18.4000	1	2		2.15598260	0.00073567
	18.5000	1	2		2.15498396	0.00055837
	18.6000	1	2		2.15398122	0.00065118
	18.7000	1	2		2.15298484	0.00061951
	18.8000	1	2		2.15198661	0.00061123
	18.9000	1	2		2.15097978	0.00059000
	19.0000	1	2		2.14998011	0.00070783
	19.1000	1	2		2.14898373	0.00069313
	19.2000	1	2		2.14798161	0.00074528
	19.3000	1	2		2.14698727	0.00074354
	19.4000	1	2		2.14597675	0.00076391
	19.5000	1	2		2.14498098	0.00079425
	19.6000	1	2		2.14398152	0.00071695
	19.7000	1	2		2.14299067	0.00070775
	19.8000	1	2		2.14198527	0.00072560
	19.9000	1	2		2.14098048	0.00055157
	20.0000	1	2		2.13998471	0.00069114
	20.1000	1	2		2.13897890	0.00075728
	20.2000	1	2		2.13798764	0.00057164
	20.3000	1	2		2.13698121	0.00069921
	20.4000	1	2		2.13598258	0.00063383
	20.5000	1	2		2.13497779	0.00057578
	20.6000	1	2		2.13398591	0.00066004
	20.7000	1	2		2.13297928	0.00060986
	20.8000	1	2		2.13197942	0.00064878
	20.9000	1	2		2.13097832	0.00083641
	21.0000	1	2		2.12998480	0.00074530
	21.1000	1	2		2.12898084	0.00057475
	21.2000	1	2		2.12797728	0.00069927
	21.3000	1	2		2.12698499	0.00060133
	21.4000	1	2		2.12598492	0.00058920
	21.5000	1	2		2.12499018	0.00060415
	21.6000	1	2		2.12398191	0.00078603
	21.7000	1	2		2.12298429	0.00056280
	21.8000	1	2		2.12198545	0.00058600
	21.9000	1	2		2.12098763	0.00067089
	22.0000	1	2		2.11998448	0.00061093
	22.1000	1	2		2.11898298	0.00053986
	22.2000	1	2		2.11798741	0.00057652
	22.3000	1	2		2.11698488	0.00069759
	22.4000	1	2		2.11597743	0.00055238
	22.5000	1	2		2.11499949	0.00047707
	22.6000	1	2		2.11399552	0.00059790
	22.7000	1	2		2.11299320	0.00056741
	22.8000	1	2		2.11199763	0.00053870
	22.9000	1	2		2.11099387	0.00053528
	23.0000	1	2		2.10999646	0.00053713
	23.1000	1	2		2.10898491	0.00058904
	23.2000	1	2		2.10798607	0.00061133
	23.3000	1	2		2.10698251	0.00065063
	23.4000	1	2		2.10598449	0.00073716
	23.5000	1	2		2.10498196	0.00054683
	23.6000	1	2		2.10398783	0.00066395
	23.7000	1	2		2.10298263	0.00056645
	23.8000	1	2		2.10198461	0.00063195
	23.9000	1	2		2.10098249	0.00046544
	24.0000	1	2		2.09998856	0.00035645
	24.1000	1	2		2.09899238	0.00058554
	24.2000	1	2		2.09798801	0.00056961
	24.3000	1	2		2.09699510	0.00054363
	24.4000	1	2		2.09599442	0.00066055
	24.5000	1	2		2.09499004	0.00060160
	24.6000	1	2		2.09400513	0.00041061
	24.7000	1	2		2.09300075	0.00043839
	24.8000	1	2		2.09200048	0.00044487
	24.9000	1	2		2.09099467	0.00065558
	25.0000	1	2		2.08999767	0.00052277
	25.1000	1	2		2.08899555	0.00059494
	25.2000	1	2		2.08800285	0.00054587
	25.3000	1	2		2.08699663	0.00051687
	25.4000	1	2		2.08599389	0.00040883
	25.5000	1	2		2.08498747	0.00054474
	25.6000	1	2		2.08398350	0.00042835
	25.7000	1	2		2.08298425	0.00053375
	25.8000	1	2		2.08198930	0.00046870
	25.9000	1	2		2.08100480	0.00053704
	26.0000	1	2		2.07999079	0.00049980
	26.1000	1	2		2.07899297	0.00049423
	26.2000	1	2		2.07799515	0.00070764
	26.3000	1	2		2.07699959	0.00048271
	26.4000	1	2		2.07599235	0.00051273
	26.5000	1	2		2.07498879	0.00038065
	26.6000	1	2		2.07399118	0.00054716
	26.7000	1	2		2.07298455	0.00044553
	26.8000	1	2		2.07198099	0.00050222
	26.9000	1	2		2.07099260	0.00059209
	27.0000	1	2		2.06999252	0.00050263
	27.1000	1	2		2.06898979	0.00054449
	27.2000	1	2		2.06798828	0.00032864
	27.3000	1	2		2.06698821	0.00057160
	27.4000	1	2		2.06599449	0.00045677
	27.5000	1	2		2.06498806	0.00050051
	27.6000	1	2		2.06399536	0.00050747
	27.7000	1	2		2.06299365	0.00059271
	27.8000	1	2		2.06199583	0.00049503
	27.9000	1	2		2.06098839	0.00038443
	28.0000	1	2		2.05998872	0.00052445
	28.1000	1	2		2.05900135	0.00039719
	28.2000	1	2		2.05799226	0.00046089
	28.3000	1	2		2.05698727	0.00039462
	28.4000	1	2		2.05599048	0.00064323
	28.5000	1	2		2.05499450	0.00056053
	28.6000	1	2		2.05399074	0.00046765
	28.7000	1	2		2.05298698	0.00055144
	28.8000	1	2		2.05199572	0.00052060
	28.9000	1	2		2.05099503	0.00048555
	29.0000	1	2		2.04998636	0.00053623
	29.1000	1	2		2.04898546	0.00055749
	29.2000	1	2		2.04798396	0.00047221
	29.3000	1	2		2.04699454	0.00057872
	29.4000	1	2		2.04599323	0.00032736
	29.5000	1	2		2.04499378	0.00059837
	29.6000	1	2		2.04399411	0.00041362
	29.7000	1	2		2.04300142	0.00038739
	29.8000	1	2		2.04199520	0.00048560
	29.9000	1	2		2.04099471	0.00058984
	30.0000	1	2		2.03998358	0.00050403
	30.1000	1	2		2.03898904	0.00052971
	30.2000	1	2		2.03799470	0.00060714
	30.3000	1	2		2.03698684	0.00060365
	30.4000	1	2		2.03599353	0.00071843
	30.5000	1	2		2.03498916	0.00050079
	30.6000	1	2		2.03398724	0.00035505
	30.7000	1	2		2.03299249	0.00044801
	30.8000	1	2		2.03198545	0.00001259
	30.9000	1	2		2.03098784	0.00030390
	31.0000	1	2		2.02999432	0.00079061
	31.1000	1	2		2.02899097	0.00074762
	31.2000	1	2		2.02799192	-0.00010477
	31.3000	1	2		2.02699247	0.00051877
	31.4000	1	2		2.02600346	0.00073282
	31.5000	1	2		2.02499765	0.00025805
	31.6000	1	2		2.02399921	0.00037135
	31.7000	1	2		2.02300017	0.00084137
	31.8000	1	2		2.02199231	0.00082470
	31.9000	1	2		2.02099469	0.00035818
	32.0000	1	2		2.01998683	0.00051727
	32.1000	1	2		2.01899004	0.00081917
	32.2000	1	2		2.01799611	0.00053078
	32.3000	1	2		2.01698641	0.00045289
	32.4000	1	2		2.01599269	0.00069089
	32.5000	1	2		2.01500184	0.00048087
	32.6000	1	2		2.01399664	0.00039494
	32.7000	1	2		2.01300292	0.00051022
	32.8000	1	2		2.01199281	0.00065590
	32.9000	1	2		2.01099868	0.00045135
	33.0000	1	2		2.01000373	0.00057945
	33.1000	1	2		2.00899648	0.00062957
	33.2000	1	2		2.00799334	0.00039509
	33.3000	1	2		2.00699429	0.00038312
	33.4000	1	2		2.00599585	0.00047913
	33.5000	1	2		2.00499947	0.00048698
	33.6000	1	2		2.00398833	0.00050443
	33.7000	1	2		2.00299297	0.00054608
	33.8000	1	2		2.00200007	0.00046949
	33.9000	1	2		2.00099938	0.00046053
	34.0000	1	2		1.99999275	0.00029796
	34.1000	1	2		1.99899166	0.00041695
	34.2000	1	2		1.99800203	0.00044461
	34.3000	1	2		1.99699889	0.00047456
	34.4000	1	2		1.99600599	0.00040076
	34.5000	1	2		1.99500284	0.00042884
	34.6000	1	2		1.99400195	0.00049765
	34.7000	1	2		1.99299819	0.00043707
	34.8000	1	2		1.99199381	0.00036075
	34.9000	1	2		1.99099722	0.00027080
	35.0000	1	2		1.98999715	0.00037899
	35.1000	1	2		1.98899646	0.00034335
	35.2000	1	2		1.98800684	0.00049298
	35.3000	1	2		1.98700431	0.00045225
	35.4000	1	2		1.98600751	0.00033834
	35.5000	1	2		1.98500314	0.00046910
	35.6000	1	2		1.98399733	0.00044865
	35.7000	1	2		1.98299234	0.00036459
	35.8000	1	2		1.98199964	0.00024050
	35.9000	1	2		1.98099465	0.00037449
	36.0000	1	2		1.98000175	0.00036763
	36.1000	1	2		1.97899655	0.00040214
	36.2000	1	2		1.97800734	0.00032191
	36.3000	1	2		1.97699948	0.00052312
	36.4000	1	2		1.97599777	0.00027850
	36.5000	1	2		1.97499974	0.00019555
	36.6000	1	2		1.97400049	0.00043976
	36.7000	1	2		1.97299468	0.00023916
	36.8000	1	2		1.97199994	0.00024113
	36.9000	1	2		1.97100007	0.00037688
	37.0000	1	2		1.97000143	0.00042254
	37.1000	1	2		1.96900361	0.00031087
	37.2000	1	2		1.96799719	0.00025605
	37.3000	1	2		1.96699404	0.00031865
	37.4000	1	2		1.96600257	0.00019498
	37.5000	1	2		1.96500291	0.00025515
	37.6000	1	2		1.96399874	0.00040621
	37.7000	1	2		1.96299580	0.00037840
	37.8000	1	2		1.96200310	0.00035340
	37.9000	1	2		1.96100836	0.00020531
	38.0000	1	2		1.96000521	0.00029660
	38.1000	1	2		1.95900493	0.00023258
	38.2000	1	2		1.95800220	0.00028289
	38.3000	1	2		1.95700540	0.00034655
	38.4000	1	2		1.95600533	0.00027725
	38.5000	1	2		1.95500710	0.00032534
	38.6000	1	2		1.95400067	0.00031112
	38.7000	1	2		1.95300183	0.00042657
	38.8000	1	2		1.95200319	0.00032204
	38.9000	1	2		1.95100783	0.00023016
	39.0000	1	2		1.95000489	0.00033042
	39.1000	1	2		1.94900154	0.00025681
	39.2000	1	2		1.94799327	0.00028429
	39.3000	1	2		1.94700447	0.00019649
	39.4000	1	2		1.94600542	0.00021634
	39.5000	1	2		1.94500391	0.00029524
	39.6000	1	2		1.94400896	0.00014178
	39.7000	1	2		1.94301483	0.00020359
	39.8000	1	2		1.94201107	0.00025969
	39.9000	1	2		1.94101346	0.00016618
	40.0000	1	2		1.94000826	0.00015229
	40.1000	1	2		1.93901393	0.00029934
	40.2000	1	2		1.93800648	0.00019659
	40.3000	1	2		1.93701255	0.00015911
	40.4000	1	2		1.93600551	0.00023611
	40.5000	1	2		1.93500318	0.00022648
	40.6000	1	2		1.93401110	0.00027963
	40.7000	1	2		1.93300283	0.00004841
	40.8000	1	2		1.93200788	0.00020315
	40.9000	1	2		1.93100125	0.00028110
	41.0000	1	2		1.93001102	0.00012827
	41.1000	1	2		1.92900807	0.00022065
	41.2000	1	2		1.92800308	0.00028668
	41.3000	1	2		1.92699625	0.00029392
	41.4000	1	2		1.92600417	0.00028440
	41.5000	1	2		1.92502008	0.00036855
	41.6000	1	2		1.92399644	0.00038003
	41.7000	1	2		1.92300252	0.00010725
	41.8000	1	2		1.92200593	0.00020294
	41.9000	1	2		1.92100421	0.00024647
	42.0000	1	2		1.92000353	0.00027405
	42.1000	1	2		1.91900735	0.00020882
	42.2000	1	2		1.91800584	0.00037798
	42.3000	1	2		1.91701253	0.00036772
	42.4000	1	2		1.91600815	0.00033103
	42.5000	1	2		1.91500931	0.00017258
	42.6000	1	2		1.91400883	0.00024927
	42.7000	1	2		1.91300896	0.00028316
	42.8000	1	2		1.91200663	0.00022814
	42.9000	1	2		1.91100820	0.00035615
	43.0000	1	2		1.91000854	0.00039817
	43.1000	1	2		1.90900518	0.00021489
	43.2000	1	2		1.90801044	0.00025975
	43.3000	1	2		1.90700996	0.00029439
	43.4000	1	2		1.90600804	0.00015517
	43.5000	1	2		1.90500551	0.00016626
	43.6000	1	2		1.90401363	0.00030817
	43.7000	1	2		1.90300044	0.00030234
	43.8000	1	2		1.90200754	0.00012572
	43.9000	1	2		1.90100686	0.00024845
	44.0000	1	2		1.90001477	0.00034201
	44.1000	1	2		1.89899667	0.00028720
	44.2000	1	2		1.89800254	0.00023121
	44.3000	1	2		1.89700390	0.00033589
	44.4000	1	2		1.89600977	0.00033258
	44.5000	1	2		1.89501113	0.00024223
	44.6000	1	2		1.89401126	0.00029288
	44.7000	1	2		1.89300750	0.00033064
	44.8000	1	2		1.89201173	0.00033704
	44.9000	1	2		1.89100469	0.00020249
	45.0000	1	2		1.89000954	0.00022150
	45.1000	1	2		1.88901172	0.00016515
	45.2000	1	2		1.88800919	0.00013316
	45.3000	1	2		1.88700830	0.00028469
	45.4000	1	2		1.88601683	0.00030746
	45.5000	1	2		1.88500815	0.00029231
	45.6000	1	2		1.88400664	0.00025710
	45.7000	1	2		1.88300206	0.00025863
	45.8000	1	2		1.88200998	0.00032697
	45.9000	1	2		1.88100683	0.00031347
	46.0000	1	2		1.88001250	0.00031670
	46.1000	1	2		1.87900443	0.00033727
	46.2000	1	2		1.87801112	0.00027340
	46.3000	1	2		1.87701003	0.00025828
	46.4000	1	2		1.87601303	0.00018614
	46.5000	1	2		1.87500394	0.00024430
	46.6000	1	2		1.87396555	0.00038583
	46.7000	1	2		1.87300420	0.00021962
	46.8000	1	2		1.87201704	0.00022563
	46.9000	1	2		1.87101266	0.00037041
	47.0000	1	2		1.87001976	0.00018101
	47.1000	1	2		1.86901313	0.00028654
	47.2000	1	2		1.86802146	0.00020378
	47.3000	1	2		1.86702180	0.00013805
	47.4000	1	2		1.86601107	0.00034917
	47.5000	1	2		1.86502042	0.00028032
	47.6000	1	2		1.86401748	0.00020701
	47.7000	1	2		1.86302253	0.00037032
	47.8000	1	2		1.86201815	0.00029537
	47.9000	1	2		1.86102156	0.00016614
	48.0000	1	2		1.86001043	0.00024495
	48.1000	1	2		1.85901773	0.00016239
	48.2000	1	2		1.85802114	0.00016452
	48.3000	1	2		1.85701697	0.00017047
	48.4000	1	2		1.85600788	0.00019656
	48.5000	1	2		1.85502133	0.00020501
	48.6000	1	2		1.85401491	0.00005722
	48.7000	1	2		1.85301729	0.00020348
	48.8000	1	2		1.85201497	0.00022662
	48.9000	1	2		1.85101469	0.00013934
	49.0000	1	2		1.85002445	0.00009679
	49.1000	1	2		1.84901127	0.00024698
	49.2000	1	2		1.84800607	0.00019650
	49.3000	1	2		1.84701747	0.00022398
	49.4000	1	2		1.84602129	0.00007478
	49.5000	1	2		1.84501897	0.00013577
	49.6000	1	2		1.84401705	0.00014184
	49.7000	1	2		1.84300919	0.00013730
	49.8000	1	2		1.84201547	0.00026335
	49.9000	1	2		1.84101171	0.00018377
	50.0000	1	2		1.84001348	0.00003252
	50.1000	1	2		1.83902058	0.00023237
	50.2000	1	2		1.83801969	0.00011887
	50.3000	1	2		1.83701715	0.00004969
	50.4000	1	2		1.83601729	0.00005559
	50.5000	1	2		1.83501783	0.00017954
	50.6000	1	2		1.83401161	0.00027563
	50.7000	1	2		1.83301399	0.00018359
	50.8000	1	2		1.83201392	0.00020443
	50.9000	1	2		1.83101262	0.00012289
	51.0000	1	2		1.83001480	0.00016264
	51.1000	1	2		1.82901985	0.00006980
	51.2000	1	2		1.82802305	0.00005329
	51.3000	1	2		1.82701643	0.00011516
	51.4000	1	2		1.82601820	0.00005010
	51.5000	1	2		1.82501239	0.00012529
	51.6000	1	2		1.82401354	0.00008741
	51.7000	1	2		1.82301224	0.00004848
	51.8000	1	2		1.82201524	-0.00012321
	51.9000	1	2		1.82100820	-0.00000695
	52.0000	1	2		1.82000485	0.00003123
	52.1000	1	2		1.81902301	0.00003971
	52.2000	1	2		1.81802888	-0.00012801
	52.3000	1	2		1.81701980	0.00014237
	52.4000	1	2		1.81601993	0.00000737
	52.5000	1	2		1.81501842	-0.00001515
	52.6000	1	2		1.81401404	0.00013048
	52.7000	1	2		1.81301623	-0.00004766
	52.8000	1	2		1.81201902	-0.00006745
	52.9000	1	2		1.81101731	0.00000958
	53.0000	1	2		1.81002133	-0.00005086
	53.1000	1	2		1.80902249	0.00002655
	53.2000	1	2		1.80802078	-0.00006475
	53.3000	1	2		1.80701722	0.00011744
	53.4000	1	2		1.80601039	-0.00001020
	53.5000	1	2		1.80501564	-0.00007414
	53.6000	1	2		1.80401619	-0.00010872
	53.7000	1	2		1.80301611	0.00003637
	53.8000	1	2		1.80202157	-0.00012491
	53.9000	1	2		1.80101064	-0.00012026
	54.0000	1	2		1.80001671	-0.00002833
	54.1000	1	2		1.79901521	-0.00006644
	54.2000	1	2		1.79802149	0.00004777
	54.3000	1	2		1.79701936	-0.00004775
	54.4000	1	2		1.79601950	-0.00006487
	54.5000	1	2		1.79501512	-0.00005790
	54.6000	1	2		1.79401812	-0.00009547
	54.7000	1	2		1.79301661	-0.00004692
	54.8000	1	2		1.79201757	-0.00001424
	54.9000	1	2		1.79102118	-0.00003700
	55.0000	1	2		1.79002152	0.00008143
	55.1000	1	2		1.78901550	0.00007836
	55.2000	1	2		1.78801502	-0.00006232
	55.3000	1	2		1.78701146	-0.00000879
	55.4000	1	2		1.78601795	-0.00009576
	55.5000	1	2		1.78501767	-0.00002947
	55.6000	1	2		1.78401370	0.00008491
	55.7000	1	2		1.78302449	0.00002674
	55.8000	1	2		1.78202380	-0.00005068
	55.9000	1	2		1.78101533	-0.00001336
	56.0000	1	2		1.78001096	-0.00001214
	56.1000	1	2		1.77901600	-0.00000594
	56.2000	1	2		1.77802208	-0.00011425
	56.3000	1	2		1.77701381	-0.00003980
	56.4000	1	2		1.77602132	0.00004443
	56.5000	1	2		1.77501059	-0.00007078
	56.6000	1	2		1.77401871	-0.00005601
	56.7000	1	2		1.77302397	-0.00004703
	56.8000	1	2		1.77201549	-0.00001194
	56.9000	1	2		1.77102198	-0.00003194
	57.0000	1	2		1.77001801	-0.00008245
	57.1000	1	2		1.76900995	-0.00008877
	57.2000	1	2		1.76801643	-0.00010546
	57.3000	1	2		1.76701738	0.00000304
	57.4000	1	2		1.76601875	-0.00010669
	57.5000	1	2		1.76501662	0.00000240
	57.6000	1	2		1.76401594	0.00001841
	57.7000	1	2		1.76301648	0.00003226
	57.8000	1	2		1.76202132	-0.00003913
	57.9000	1	2		1.76102330	-0.00003479
	58.0000	1	2		1.76002487	-0.00003009
	58.1000	1	2		1.75901844	-0.00007811
	58.2000	1	2		1.75802226	0.00010633
	58.3000	1	2		1.75701645	0.00004968
	58.4000	1	2		1.75602150	0.00008076
	58.5000	1	2		1.75501610	-0.00002841
	58.6000	1	2		1.75402115	-0.00000243
	58.7000	1	2		1.75301370	-0.00000405
	58.8000	1	2		1.75202633	0.00005618
	58.9000	1	2		1.75102380	-0.00004920
	59.0000	1	2		1.75002946	-0.00008997
	59.1000	1	2		1.74901833	-0.00002179
	59.2000	1	2		1.74801641	-0.00004818
	59.3000	1	2		1.74702556	-0.00005722
	59.4000	1	2		1.74602241	0.00004407
	59.5000	1	2		1.74502336	-0.00000036
	59.6000	1	2		1.74402780	-0.00018194
	59.7000	1	2		1.74302301	-0.00015425
	59.8000	1	2		1.74202458	0.00000106
	59.9000	1	2		1.74102123	-0.00002309
	60.0000	1	2		1.74002669	-0.00008225
	60.1000	1	2		1.73901903	-0.00003056
	60.2000	1	2		1.73802347	0.00003322
	60.3000	1	2		1.73701909	-0.00018578
	60.4000	1	2		1.73602455	-0.00017181
	60.5000	1	2		1.73501649	-0.00015959
	60.6000	1	2		1.73402584	-0.00009839
	60.7000	1	2		1.73302474	-0.00013385
	60.8000	1	2		1.73203533	-0.00013636
	60.9000	1	2		1.73103034	0.00003423
	61.0000	1	2		1.73003395	-0.00017832
	61.1000	1	2		1.72902753	-0.00014674
	61.2000	1	2		1.72803053	-0.00015031
	61.3000	1	2		1.72702410	-0.00016299
	61.4000	1	2		1.72602833	-0.00019268
	61.5000	1	2		1.72503154	-0.00020418
	61.6000	1	2		1.72402983	-0.00005757
	61.7000	1	2		1.72302852	-0.00012822
	61.8000	1	2		1.72202702	-0.00013834
	61.9000	1	2		1.72103125	-0.00016881
	62.0000	1	2		1.72002851	-0.00024445
	62.1000	1	2		1.71902803	-0.00028761
	62.2000	1	2		1.71803318	-0.00019868
	62.3000	1	2		1.71702706	-0.00007935
	62.4000	1	2		1.71602474	-0.00026168
	62.5000	1	2		1.71503286	-0.00018555
	62.6000	1	2		1.71403863	-0.00023693
	62.7000	1	2		1.71302964	-0.00021510
	62.8000	1	2		1.71204237	-0.00030768
	62.9000	1	2		1.71102970	-0.00028929
	63.0000	1	2		1.71003926	-0.00020651
	63.1000	1	2		1.70903048	-0.00032110
	63.2000	1	2		1.70802528	-0.00025958
	63.3000	1	2		1.70703053	-0.00017571
	63.4000	1	2		1.70603282	-0.00016920
	63.5000	1	2		1.70502178	-0.00023846
	63.6000	1	2		1.70402192	-0.00029230
	63.7000	1	2		1.70301785	-0.00039608
	63.8000	1	2		1.70202372	-0.00034500
	63.9000	1	2		1.70102877	-0.00034310
	64.0000	1	2		1.70002931	-0.00036723
	64.1000	1	2		1.69902995	-0.00034367
	64.2000	1	2		1.69803521	-0.00024060
	64.3000	1	2		1.69702807	-0.00025379
	64.4000	1	2		1.69602717	-0.00032012
	64.5000	1	2		1.69503243	-0.00029597
	64.6000	1	2		1.69402692	-0.00036114
	64.7000	1	2		1.69302706	-0.00044319
	64.8000	1	2		1.69202678	-0.00032605
	64.9000	1	2		1.69102230	-0.00032525
	65.0000	1	2		1.69003001	-0.00032626
	65.1000	1	2		1.68902984	-0.00027712
	65.2000	1	2		1.68803335	-0.00033732
	65.3000	1	2		1.68703010	-0.00038287
	65.4000	1	2		1.68602583	-0.00050575
	65.5000	1	2		1.68503406	-0.00057872
	65.6000	1	2		1.68403255	-0.00041116
	65.7000	1	2		1.68303729	-0.00051640
	65.8000	1	2		1.68204152	-0.00045392
	65.9000	1	2		1.68102997	-0.00051270
	66.0000	1	2		1.68002765	-0.00036885
	66.1000	1	2		1.67902737	-0.00044658
	66.2000	1	2		1.67803939	-0.00041152
	66.3000	1	2		1.67702999	-0.00041014
	66.4000	1	2		1.67603207	-0.00059537
	66.5000	1	2		1.67502964	-0.00063592
	66.6000	1	2		1.67403110	-0.00044001
	66.7000	1	2		1.67302355	-0.00043741
	66.8000	1	2		1.67202635	-0.00049175
	66.9000	1	2		1.67102433	-0.00036252
	67.0000	1	2		1.67003132	-0.00059362
	67.1000	1	2		1.66902951	-0.00061573
	67.2000	1	2		1.66802227	-0.00064692
	67.3000	1	2		1.66703244	-0.00071893
	67.4000	1	2		1.66603493	-0.00042670
	67.5000	1	2		1.66503823	-0.00066344
	67.6000	1	2		1.66403335	-0.00058679
	67.7000	1	2		1.66303778	-0.00072221
	67.8000	1	2		1.66202808	-0.00073254
	67.9000	1	2		1.66104952	-0.00069344
	68.0000	1	2		1.66004494	-0.00071020
	68.1000	1	2		1.65904364	-0.00070685
	68.2000	1	2		1.65804100	-0.00085408
	68.3000	1	2		1.65705158	-0.00093653
	68.4000	1	2		1.65604577	-0.00079477
	68.5000	1	2		1.65504959	-0.00088609
	68.6000	1	2		1.65405075	-0.00077445
	68.7000	1	2		1.65304965	-0.00084011
	68.8000	1	2		1.65204620	-0.00095616
	68.9000	1	2		1.65103588	-0.00096362
	69.0000	1	2		1.65004155	-0.00108026
	69.1000	1	2		1.64904721	-0.00091945
	69.2000	1	2		1.64804724	-0.00099940
	69.3000	1	2		1.64704952	-0.00107869
	69.4000	1	2		1.64605212	-0.00108979
	69.5000	1	2		1.64505358	-0.00108994
	69.6000	1	2		1.64404910	-0.00119212
	69.7000	1	2		1.64304975	-0.00128816
	69.8000	1	2		1.64204937	-0.00136799
	69.9000	1	2		1.64104745	-0.00129989
	70.0000	1	2		1.64001234	-0.00135202
	70.1000	1	2		1.63904495	-0.00128900
	70.2000	1	2		1.63804610	-0.00132945
	70.3000	1	2		1.63705546	-0.00147024
	70.4000	1	2		1.63605046	-0.00147602
	70.5000	1	2		1.63505254	-0.00164443
	70.6000	1	2		1.63405677	-0.00160696
	70.7000	1	2		1.63305342	-0.00180093
	70.8000	1	2		1.63205745	-0.00176873
	70.9000	1	2		1.63105922	-0.00177875
	71.0000	1	2		1.63005607	-0.00191930
	71.1000	1	2		1.62905375	-0.00198434
	71.2000	1	2		1.62805091	-0.00223936
	71.3000	1	2		1.62705442	-0.00219737
	71.4000	1	2		1.62605158	-0.00228133
	71.5000	1	2		1.62505304	-0.00240187
	71.6000	1	2		1.62404539	-0.00238885
	71.7000	1	2		1.62305321	-0.00254538
	71.8000	1	2		1.62205211	-0.00263461
	71.9000	1	2		1.62105163	-0.00273984
	72.0000	1	2		1.62004889	-0.00285491
	72.1000	1	2		1.61904247	-0.00301750
	72.2000	1	2		1.61804895	-0.00318800
	72.3000	1	2		1.61704785	-0.00333449
	72.4000	1	2		1.61604778	-0.00348270
	72.5000	1	2		1.61504340	-0.00356696
	72.6000	1	2		1.61404835	-0.00364981
	72.7000	1	2		1.61305965	-0.00381317
	72.8000	1	2		1.61204452	-0.00398193
	72.9000	1	2		1.61105315	-0.00413921
	73.0000	1	2		1.61004898	-0.00438886
	73.1000	1	2		1.60905721	-0.00451954
	73.2000	1	2		1.60805222	-0.00476281
	73.3000	1	2		1.60704590	-0.00479675
	73.4000	1	2		1.60605217	-0.00502495
	73.5000	1	2		1.60504401	-0.00509401
	73.6000	1	2		1.60405172	-0.00524927
	73.7000	1	2		1.60304601	-0.00546620
	73.8000	1	2		1.60205035	-0.00568129
	73.9000	1	2		1.60104884	-0.00589985
	74.0000	1	2		1.60004846	-0.00623866
	74.1000	1	2		1.59905648	-0.00618599
	74.2000	1	2		1.59806071	-0.00648192
	74.3000	1	2		1.59705142	-0.00663548
	74.4000	1	2		1.59605677	-0.00674805
	74.5000	1	2		1.59505424	-0.00702790
	74.6000	1	2		1.59405048	-0.00710848
	74.7000	1	2		1.59304764	-0.00734201
	74.8000	1	2		1.59205740	-0.00766605
	74.9000	1	2		1.59105303	-0.00790499
	75.0000	1	2		1.59004783	-0.00801130
	75.1000	1	2		1.58905739	-0.00828143
	75.2000	1	2		1.58805004	-0.00848230
	75.3000	1	2		1.58705827	-0.00857080
	75.4000	1	2		1.58605717	-0.00884193
	75.5000	1	2		1.58505157	-0.00888538
	75.6000	1	2		1.58405262	-0.00920589
	75.7000	1	2		1.58306218	-0.00945218
	75.8000	1	2		1.58205422	-0.00969506
	75.9000	1	2		1.58105128	-0.00981539
	76.0000	1	2		1.58005315	-0.01001592
	76.1000	1	2		1.57904877	-0.01028353
	76.2000	1	2		1.57805095	-0.01036307
	76.3000	1	2		1.57705437	-0.01057348
	76.4000	1	2		1.57605255	-0.01088732
	76.5000	1	2		1.57505238	-0.01081337
	76.6000	1	2		1.57405824	-0.01107994
	76.7000	1	2		1.57305643	-0.01151862
	76.8000	1	2		1.57205554	-0.01170632
	76.9000	1	2		1.57105239	-0.01188182
	77.0000	1	2		1.57006164	-0.01199075
	77.1000	1	2		1.56906444	-0.01226850
	77.2000	1	2		1.56804859	-0.01248372
	77.3000	1	2		1.56705599	-0.01271528
	77.4000	1	2		1.56605735	-0.01301499
	77.5000	1	2		1.56505974	-0.01323160
	77.6000	1	2		1.56406622	-0.01340962
	77.7000	1	2		1.56306287	-0.01361990
	77.8000	1	2		1.56205430	-0.01394731
	77.9000	1	2		1.56106088	-0.01398611
	78.0000	1	2		1.56006214	-0.01429600
	78.1000	1	2		1.55906207	-0.01452663
	78.2000	1	2		1.55806384	-0.01477839
	78.3000	1	2		1.55706715	-0.01486654
	78.4000	1	2		1.55605929	-0.01521296
	78.5000	1	2		1.55505133	-0.01530169
	78.6000	1	2		1.55405023	-0.01547369
	78.7000	1	2		1.55305241	-0.01565961
	78.8000	1	2		1.55205347	-0.01582784
	78.9000	1	2		1.55104704	-0.01618884
	79.0000	1	2		1.55005271	-0.01625157
	79.1000	1	2		1.54905479	-0.01671514
	79.2000	1	2		1.54805420	-0.01703335
	79.3000	1	2		1.54705587	-0.01702748
	79.4000	1	2		1.54605713	-0.01716868
	79.5000	1	2		1.54507416	-0.01735256
	79.6000	1	2		1.54406917	-0.01755642
	79.7000	1	2		1.54306715	-0.01791109
	79.8000	1	2		1.54205837	-0.01815753
	79.9000	1	2		1.54106516	-0.01825091
	80.0000	1	2		1.54007114	-0.01851155
	80.1000	1	2		1.53908284	-0.01886487
	80.2000	1	2		1.53807304	-0.01890735
	80.3000	1	2		1.53707276	-0.01916061
	80.4000	1	2		1.53606921	-0.01952953
	80.5000	1	2		1.53506913	-0.01956895
	80.6000	1	2		1.53407592	-0.01992564
	80.7000	1	2		1.53306069	-0.02005398
	80.8000	1	2		1.53205847	-0.02031213
	80.9000	1	2		1.53106812	-0.02048068
	81.0000	1	2		1.53007942	-0.02069570
	81.1000	1	2		1.52906993	-0.02086883
	81.2000	1	2		1.52807067	-0.02114354
	81.3000	1	2		1.52706056	-0.02146041
	81.4000	1	2		1.52606725	-0.02163879
	81.5000	1	2		1.52507445	-0.02182735
	81.6000	1	2		1.52406444	-0.02208787
	81.7000	1	2		1.52307225	-0.02227060
	81.8000	1	2		1.52206634	-0.02252939
	81.9000	1	2		1.52107467	-0.02268322
	82.0000	1	2		1.52006435	-0.02299916
	82.1000	1	2		1.51907043	-0.02320702
	82.2000	1	2		1.51806339	-0.02341766
	82.3000	1	2		1.51706086	-0.02362479
	82.4000	1	2		1.51606580	-0.02397765
	82.5000	1	2		1.51506563	-0.02410701
	82.6000	1	2		1.51407375	-0.02442648
	82.7000	1	2		1.51307009	-0.02456603
	82.8000	1	2		1.51207658	-0.02473973
	82.9000	1	2		1.51107271	-0.02495742
	83.0000	1	2		1.51007346	-0.02526058
	83.1000	1	2		1.50907072	-0.02548510
	83.2000	1	2		1.50807413	-0.02592416
	83.3000	1	2		1.50706914	-0.02586538
	83.4000	1	2		1.50607081	-0.02612462
	83.5000	1	2		1.50506408	-0.02640405
	83.6000	1	2		1.50407794	-0.02665659
	83.7000	1	2		1.50307326	-0.02671838
	83.8000	1	2		1.50206847	-0.02712932
	83.9000	1	2		1.50107854	-0.02736834
	84.0000	1	2		1.50007427	-0.02766167
	84.1000	1	2		1.49907543	-0.02784921
	84.2000	1	2		1.49807054	-0.02804192
	84.3000	1	2		1.49706934	-0.02827878
	84.4000	1	2		1.49606558	-0.02844442
	84.5000	1	2		1.49507431	-0.02881207
	84.6000	1	2		1.49407270	-0.02906474
	84.7000	1	2		1.49306833	-0.02930387
	84.8000	1	2		1.49207143	-0.02953734
	84.9000	1	2		1.49106071	-0.02980159
	85.0000	1	2		1.49006627	-0.02992767
	85.1000	1	2		1.48907480	-0.03017709
	85.2000	1	2		1.48807780	-0.03052802
	85.3000	1	2		1.48707025	-0.03074942
	85.4000	1	2		1.48607151	-0.03089328
	85.5000	1	2		1.48509110	-0.03103921
	85.6000	1	2		1.48407474	-0.03137758
	85.7000	1	2		1.48307969	-0.03163736
	85.8000	1	2		1.48207695	-0.03188668
	85.9000	1	2		1.48107534	-0.03230691
	86.0000	1	2		1.48007660	-0.03242523
	86.1000	1	2		1.47907018	-0.03266449
	86.2000	1	2		1.47807513	-0.03288241
	86.3000	1	2		1.47708858	-0.03314686
	86.4000	1	2		1.47607478	-0.03345014
	86.5000	1	2		1.47507778	-0.03359769
	86.6000	1	2		1.47407688	-0.03387962
	86.7000	1	2		1.47308152	-0.03424252
	86.8000	1	2		1.47207243	-0.03438667
	86.9000	1	2		1.47107943	-0.03473650
	87.0000	1	2		1.47008130	-0.03493949
	87.1000	1	2		1.46909004	-0.03504177
	87.2000	1	2		1.46807419	-0.03525402
	87.3000	1	2		1.46708375	-0.03551636
	87.4000	1	2		1.46607517	-0.03583147
	87.5000	1	2		1.46508729	-0.03622321
	87.6000	1	2		1.46407759	-0.03653626
	87.7000	1	2		1.46307670	-0.03665748
	87.8000	1	2		1.46207652	-0.03705207
	87.9000	1	2		1.46107911	-0.03721606
	88.0000	1	2		1.46008426	-0.03742229
	88.1000	1	2		1.45906923	-0.03767369
	88.2000	1	2		1.45807357	-0.03794890
	88.3000	1	2		1.45707657	-0.03805443
	88.4000	1	2		1.45607445	-0.03849369
	88.5000	1	2		1.45507796	-0.03876009
	88.6000	1	2		1.45407881	-0.03895184
	88.7000	1	2		1.45307597	-0.03919082
	88.8000	1	2		1.45207293	-0.03944883
	88.9000	1	2		1.45107920	-0.03966413
	89.0000	1	2		1.45008220	-0.03995925
	89.1000	1	2		1.44907875	-0.04029620
	89.2000	1	2		1.44807909	-0.04054416
	89.3000	1	2		1.44707533	-0.04086352
	89.4000	1	2		1.44607700	-0.04108945
	89.5000	1	2		1.44508614	-0.04141057
	89.6000	1	2		1.44408300	-0.04158439
	89.7000	1	2		1.44308108	-0.04176599
	89.8000	1	2		1.44208623	-0.04210185
	89.9000	1	2		1.44108309	-0.04240888
	90.0000	1	2		1.44008322	-0.04273035
	90.1000	1	2		1.43908069	-0.04293562
	90.2000	1	2		1.43808574	-0.04324503
	90.3000	1	2		1.43708218	-0.04342555
	90.4000	1	2		1.43608272	-0.04377716
	90.5000	1	2		1.43508429	-0.04387707
	90.6000	1	2		1.43408145	-0.04431819
	90.7000	1	2		1.43308086	-0.04459212
	90.8000	1	2		1.43208673	-0.04474196
	90.9000	1	2		1.43108246	-0.04506784
	91.0000	1	2		1.43008362	-0.04542994
	91.1000	1	2		1.42907965	-0.04566043
	91.2000	1	2		1.42807446	-0.04585270
	91.3000	1	2		1.42707889	-0.04623277
	91.4000	1	2		1.42607411	-0.04636895
	91.5000	1	2		1.42507588	-0.04666372
	91.6000	1	2		1.42407099	-0.04688805
	91.7000	1	2		1.42307389	-0.04715133
	91.8000	1	2		1.42207750	-0.04751976
	91.9000	1	2		1.42107979	-0.04773729
	92.0000	1	2		1.42008186	-0.04810742
	92.1000	1	2		1.41908056	-0.04825511
	92.2000	1	2		1.41807762	-0.04861265
	92.3000	1	2		1.41707570	-0.04883075
	92.4000	1	2		1.41607532	-0.04911815
	92.5000	1	2		1.41508509	-0.04941853
	92.6000	1	2		1.41408594	-0.04974606
	92.7000	1	2		1.41308873	-0.05000516
	92.8000	1	2		1.41207811	-0.05039484
	92.9000	1	2		1.41108439	-0.05062134
	93.0000	1	2		1.41008155	-0.05085564
	93.1000	1	2		1.40908465	-0.05104593
	93.2000	1	2		1.40808243	-0.05133089
	93.3000	1	2		1.40707426	-0.05187547
	93.4000	1	2		1.40608013	-0.05205821
	93.5000	1	2		1.40508979	-0.05227874
	93.6000	1	2		1.40408336	-0.05260616
	93.7000	1	2		1.40307755	-0.05285537
	93.8000	1	2		1.40208506	-0.05298358
	93.9000	1	2		1.40108161	-0.05336862
	94.0000	1	2		1.40009219	-0.05373166
	94.1000	1	2		1.39907993	-0.05397871
	94.2000	1	2		1.39809420	-0.05428217
	94.3000	1	2		1.39708040	-0.05464038
	94.4000	1	2		1.39607950	-0.05496667
	94.5000	1	2		1.39507830	-0.05508871
	94.6000	1	2		1.39408448	-0.05554899
	94.7000	1	2		1.39308543	-0.05570068
	94.8000	1	2		1.39208444	-0.05604907
	94.9000	1	2		1.39108160	-0.05628720
	95.0000	1	2		1.39008142	-0.05655139
	95.1000	1	2		1.38908196	-0.05689529
	95.2000	1	2		1.38808496	-0.05725404
	95.3000	1	2		1.38708182	-0.05751351
	95.4000	1	2		1.38608912	-0.05781007
	95.5000	1	2		1.38508362	-0.05808734
	95.6000	1	2		1.38408642	-0.05826313
	95.7000	1	2		1.38308337	-0.05862356
	95.8000	1	2		1.38209385	-0.05895695
	95.9000	1	2		1.38108845	-0.05926686
	96.0000	1	2		1.38008971	-0.05957971
	96.1000	1	2		1.37908021	-0.05994042
	96.2000	1	2		1.37808700	-0.06029002
	96.3000	1	2		1.37708242	-0.06039296
	96.4000	1	2		1.37608624	-0.06073202
	96.5000	1	2		1.37508453	-0.06104422
	96.6000	1	2		1.37408661	-0.06130952
	96.7000	1	2		1.37309145	-0.06160243
	96.8000	1	2		1.37208564	-0.06196929
	96.9000	1	2		1.37108332	-0.06242334
	97.0000	1	2		1.37009154	-0.06252118
	97.1000	1	2		1.36908358	-0.06290656
	97.2000	1	2		1.36808627	-0.06313324
	97.3000	1	2		1.36708180	-0.06339360
	97.4000	1	2		1.36608469	-0.06383256
	97.5000	1	2		1.36508339	-0.06418732
	97.6000	1	2		1.36408875	-0.06453299
	97.7000	1	2		1.36309380	-0.06479745
	97.8000	1	2		1.36208246	-0.06514103
	97.9000	1	2		1.36108843	-0.06545228
	98.0000	1	2		1.36008467	-0.06593216
	98.1000	1	2		1.35908941	-0.06603471
	98.2000	1	2		1.35808278	-0.06638600
	98.3000	1	2		1.35709008	-0.06656465
	98.4000	1	2		1.35608806	-0.06692658
	98.5000	1	2		1.35509076	-0.06721679
	98.6000	1	2		1.35408382	-0.06769914
	98.7000	1	2		1.35309020	-0.06800900
	98.8000	1	2		1.35208265	-0.06823156
	98.9000	1	2		1.35108012	-0.06851473
	99.0000	1	2		1.35008824	-0.06884329
	99.1000	1	2		1.34908776	-0.06925166
	99.2000	1	2		1.34808461	-0.06963181
	99.3000	1	2		1.34709140	-0.06995440
	99.4000	1	2		1.34609328	-0.07027903
	99.5000	1	2		1.34509095	-0.07052933
	99.6000	1	2		1.34409037	-0.07094164
	99.7000	1	2		1.34309900	-0.07128672
	99.8000	1	2		1.34209278	-0.07154308
	99.9000	1	2		1.34109927	-0.07177527
	100.0000	1	2		1.34008485	-0.07217175
	100.1000	1	2		1.33908857	-0.07252852
	100.2000	1	2		1.33809290	-0.07293593
	100.3000	1	2		1.33710522	-0.07328210
	100.4000	1	2		1.33609573	-0.07357322
	100.5000	1	2		1.33509432	-0.07374679
	100.6000	1	2		1.33409322	-0.07413988
	100.7000	1	2		1.33309295	-0.07447969
	100.8000	1	2		1.33210025	-0.07475243
	100.9000	1	2		1.33109342	-0.07513619
	101.0000	1	2		1.33009478	-0.07558842
	101.1000	1	2		1.32910147	-0.07593969
	101.2000	1	2		1.32809525	-0.07621641
	101.3000	1	2		1.32709507	-0.07643305
	101.4000	1	2		1.32609930	-0.07693179
	101.5000	1	2		1.32509185	-0.07727314
	101.6000	1	2		1.32409946	-0.07761513
	101.7000	1	2		1.32309888	-0.07796173
	101.8000	1	2		1.32209225	-0.07844664
	101.9000	1	2		1.32108787	-0.07861052
	102.0000	1	2		1.32009477	-0.07902688
	102.1000	1	2		1.31908486	-0.07937254
	102.2000	1	2		1.31809462	-0.07974378
	102.3000	1	2		1.31708717	-0.08005670
	102.4000	1	2		1.31609396	-0.08029574
	102.5000	1	2		1.31509071	-0.08071437
	102.6000	1	2		1.31409453	-0.08095230
	102.7000	1	2		1.31308903	-0.08138697
	102.8000	1	2		1.31209746	-0.08183849
	102.9000	1	2		1.31108909	-0.08222334
	103.0000	1	2		1.31009363	-0.08250481
	103.1000	1	2		1.30909120	-0.08284543
	103.2000	1	2		1.30809502	-0.08319781
	103.3000	1	2		1.30708911	-0.08350479
	103.4000	1	2		1.30609375	-0.08401589
	103.5000	1	2		1.30509490	-0.08424440
	103.6000	1	2		1.30409299	-0.08468443
	103.7000	1	2		1.30309158	-0.08513431
	103.8000	1	2		1.30210216	-0.08537677
	103.9000	1	2		1.30109851	-0.08575198
	103.9930	1	2		1.30016390	-0.08618696
	104.0000	1	2		1.30010007	-0.08610026
	104.0010	1	2		1.30009034	-0.08617221
