# Supplementary material for: Hyaluronic Acid Enhances the Mechanical Properties of Tissue-Engineered Cartilage Constructs
Source: PLoS One. 2014 Dec 1;9(12):e113216. doi: 10.1371/journal.pone.0113216 (PMC4249877; doi:10.1371/journal.pone.0113216)
Supplement: Dataset S1 — Raw data from hydrogel constructs. Data on wet weight, dry weight, compressive modulus, DNA content, and GAG content are provided in a spreadsheet for all analysed hydrogel constructs. Additionally, raw data from mechanical compression tests (time, displacement, and load) are provided. (ZIP) [file pone.0113216.s004.zip › Data/Mechanical testing/Microtester/Day 28/G1 CF M6 ramp.csv]

G1 CF M6 10Jan2014
Notes	Time	Sequence	Block	Cycle	5800:Extension mm	5800:500N_Load_Cell N
Test Started : 01/10/2014 9:46:03 AM	4.0020	1	2		2.24978455	0.00063719
	4.1000	1	2		2.24901355	0.00055342
	4.2000	1	2		2.24798704	0.00060116
	4.2390	1	2		2.24757419	0.00078484
	4.3000	1	2		2.24697693	0.00057754
	4.4000	1	2		2.24597173	0.00059346
	4.5000	1	2		2.24497514	0.00053400
	4.6000	1	2		2.24398163	0.00062091
	4.7000	1	2		2.24297336	0.00068177
	4.8000	1	2		2.24196857	0.00056067
	4.9000	1	2		2.24097178	0.00060391
	5.0000	1	2		2.23997150	0.00059258
	5.1000	1	2		2.23896959	0.00058691
	5.2000	1	2		2.23797218	0.00050271
	5.3000	1	2		2.23697456	0.00062685
	5.4000	1	2		2.23597695	0.00060024
	5.5000	1	2		2.23497462	0.00067852
	5.6000	1	2		2.23397721	0.00046036
	5.7000	1	2		2.23298267	0.00054835
	5.8000	1	2		2.23197809	0.00046080
	5.9000	1	2		2.23098027	0.00059263
	6.0000	1	2		2.22997836	0.00061557
	6.1000	1	2		2.22897808	0.00060386
	6.2000	1	2		2.22797985	0.00058184
	6.3000	1	2		2.22697220	0.00046123
	6.4000	1	2		2.22597233	0.00049577
	6.5000	1	2		2.22497184	0.00047389
	6.6000	1	2		2.22396972	0.00043091
	6.7000	1	2		2.22297621	0.00056269
	6.8000	1	2		2.22197634	0.00056481
	6.9000	1	2		2.22097012	0.00054531
	7.0000	1	2		2.21997558	0.00054130
	7.1000	1	2		2.21897182	0.00070227
	7.2000	1	2		2.21797810	0.00052884
	7.3000	1	2		2.21698560	0.00045798
	7.4000	1	2		2.21598758	0.00061298
	7.5000	1	2		2.21498136	0.00042365
	7.6000	1	2		2.21398436	0.00043238
	7.7000	1	2		2.21298142	0.00048720
	7.8000	1	2		2.21198749	0.00045229
	7.9000	1	2		2.21098804	0.00051010
	8.0000	1	2		2.20998243	0.00043568
	8.1000	1	2		2.20898400	0.00056494
	8.2000	1	2		2.20797409	0.00035097
	8.3000	1	2		2.20698344	0.00042479
	8.4000	1	2		2.20597845	0.00035591
	8.5000	1	2		2.20497264	0.00054250
	8.6000	1	2		2.20397708	0.00036900
	8.7000	1	2		2.20296860	0.00045013
	8.8000	1	2		2.20197570	0.00035245
	8.9000	1	2		2.20097153	0.00037162
	9.0000	1	2		2.19996572	0.00038718
	9.1000	1	2		2.19897507	0.00031295
	9.2000	1	2		2.19797521	0.00043083
	9.3000	1	2		2.19698067	0.00030131
	9.4000	1	2		2.19597486	0.00045583
	9.5000	1	2		2.19499199	0.00035837
	9.6000	1	2		2.19397737	0.00037602
	9.7000	1	2		2.19297382	0.00027507
	9.8000	1	2		2.19197272	0.00030488
	9.9000	1	2		2.19097019	0.00033977
	10.0000	1	2		2.18997298	0.00027639
	10.1000	1	2		2.18898418	0.00016918
	10.2000	1	2		2.18797591	0.00034740
	10.3000	1	2		2.18698629	0.00038076
	10.4000	1	2		2.18598745	0.00031843
	10.5000	1	2		2.18497016	0.00041035
	10.6000	1	2		2.18396968	0.00026112
	10.7000	1	2		2.18296346	0.00027298
	10.8000	1	2		2.18197978	0.00025100
	10.9000	1	2		2.18098606	0.00018720
	11.0000	1	2		2.17997738	0.00045589
	11.1000	1	2		2.17896747	0.00025216
	11.2000	1	2		2.17798481	0.00031264
	11.3000	1	2		2.17697040	0.00036436
	11.4000	1	2		2.17597463	0.00025471
	11.5000	1	2		2.17497824	0.00035329
	11.6000	1	2		2.17398268	0.00025724
	11.7000	1	2		2.17298281	0.00022627
	11.8000	1	2		2.17198089	0.00026442
	11.9000	1	2		2.17098328	0.00020050
	12.0000	1	2		2.16997460	0.00037132
	12.1000	1	2		2.16897637	0.00021622
	12.2000	1	2		2.16797364	0.00025449
	12.3000	1	2		2.16697582	0.00026442
	12.4000	1	2		2.16598251	0.00036207
	12.5000	1	2		2.16497198	0.00033561
	12.6000	1	2		2.16398380	0.00018757
	12.7000	1	2		2.16298393	0.00028072
	12.8000	1	2		2.16198160	0.00021670
	12.9000	1	2		2.16097538	0.00031467
	13.0000	1	2		2.15998186	0.00031188
	13.1000	1	2		2.15897237	0.00034575
	13.2000	1	2		2.15797393	0.00016633
	13.3000	1	2		2.15697898	0.00030472
	13.4000	1	2		2.15597891	0.00027744
	13.5000	1	2		2.15498457	0.00022689
	13.6000	1	2		2.15398245	0.00039183
	13.7000	1	2		2.15298238	0.00037391
	13.8000	1	2		2.15198681	0.00039353
	13.9000	1	2		2.15097711	0.00031588
	14.0000	1	2		2.14998114	0.00019059
	14.1000	1	2		2.14897533	0.00033112
	14.2000	1	2		2.14797833	0.00036011
	14.3000	1	2		2.14698563	0.00042582
	14.4000	1	2		2.14598863	0.00040124
	14.5000	1	2		2.14498364	0.00032253
	14.6000	1	2		2.14398172	0.00034376
	14.7000	1	2		2.14298042	0.00047232
	14.8000	1	2		2.14198424	0.00034648
	14.9000	1	2		2.14098069	0.00030404
	15.0000	1	2		2.13999229	0.00032093
	15.1000	1	2		2.13898054	0.00023232
	15.2000	1	2		2.13798190	0.00038981
	15.3000	1	2		2.13699023	0.00027091
	15.4000	1	2		2.13598565	0.00038907
	15.5000	1	2		2.13498681	0.00037238
	15.6000	1	2		2.13398612	0.00027970
	15.7000	1	2		2.13299547	0.00036582
	15.8000	1	2		2.13197860	0.00031247
	15.9000	1	2		2.13097996	0.00040270
	16.0000	1	2		2.12998234	0.00033133
	16.1000	1	2		2.12898022	0.00037433
	16.2000	1	2		2.12797544	0.00040159
	16.3000	1	2		2.12699053	0.00050055
	16.4000	1	2		2.12598840	0.00042418
	16.5000	1	2		2.12498628	0.00041283
	16.6000	1	2		2.12398375	0.00033051
	16.7000	1	2		2.12298532	0.00025379
	16.8000	1	2		2.12198463	0.00024548
	16.9000	1	2		2.12098333	0.00029902
	17.0000	1	2		2.11998489	0.00038020
	17.1000	1	2		2.11899179	0.00043533
	17.2000	1	2		2.11799131	0.00044746
	17.3000	1	2		2.11698611	0.00051988
	17.4000	1	2		2.11597846	0.00047239
	17.5000	1	2		2.11498125	0.00039559
	17.6000	1	2		2.11398487	0.00022921
	17.7000	1	2		2.11298316	0.00020055
	17.8000	1	2		2.11198062	0.00034059
	17.9000	1	2		2.11098957	0.00034103
	18.0000	1	2		2.10998171	0.00018593
	18.1000	1	2		2.10898450	0.00014634
	18.2000	1	2		2.10797890	0.00016596
	18.3000	1	2		2.10697985	0.00016015
	18.4000	1	2		2.10598551	0.00017779
	18.5000	1	2		2.10499077	0.00015678
	18.6000	1	2		2.10397840	0.00020606
	18.7000	1	2		2.10298509	0.00021103
	18.8000	1	2		2.10198584	0.00037454
	18.9000	1	2		2.10098781	0.00019899
	19.0000	1	2		2.09998405	-0.00001007
	19.1000	1	2		2.09898398	0.00016376
	19.2000	1	2		2.09798842	0.00032112
	19.3000	1	2		2.09698711	0.00022681
	19.4000	1	2		2.09599073	0.00022044
	19.5000	1	2		2.09499660	0.00013127
	19.6000	1	2		2.09400144	0.00028511
	19.7000	1	2		2.09300116	0.00002253
	19.8000	1	2		2.09199413	0.00015973
	19.9000	1	2		2.09098237	0.00018357
	20.0000	1	2		2.08998988	0.00008726
	20.1000	1	2		2.08898715	0.00003600
	20.2000	1	2		2.08798974	0.00018646
	20.3000	1	2		2.08699212	0.00012280
	20.4000	1	2		2.08599410	0.00009954
	20.5000	1	2		2.08499300	0.00006290
	20.6000	1	2		2.08399662	0.00020527
	20.7000	1	2		2.08299941	0.00009722
	20.8000	1	2		2.08198397	0.00006728
	20.9000	1	2		2.08099025	0.00006738
	21.0000	1	2		2.07999714	0.00001087
	21.1000	1	2		2.07899441	-0.00004803
	21.2000	1	2		2.07799454	0.00006641
	21.3000	1	2		2.07698996	0.00000084
	21.4000	1	2		2.07598272	0.00001878
	21.5000	1	2		2.07498592	0.00008145
	21.6000	1	2		2.07398544	0.00020533
	21.7000	1	2		2.07298393	0.00013832
	21.8000	1	2		2.07198365	0.00007726
	21.9000	1	2		2.07097825	0.00012217
	22.0000	1	2		2.06998248	0.00007501
	22.1000	1	2		2.06899040	0.00003993
	22.2000	1	2		2.06798644	0.00004128
	22.3000	1	2		2.06699722	0.00023419
	22.4000	1	2		2.06600002	0.00012567
	22.5000	1	2		2.06499482	0.00001369
	22.6000	1	2		2.06400090	0.00001371
	22.7000	1	2		2.06299386	-0.00002034
	22.8000	1	2		2.06199174	0.00002236
	22.9000	1	2		2.06099412	0.00009252
	23.0000	1	2		2.05998462	0.00013276
	23.1000	1	2		2.05899439	0.00012808
	23.2000	1	2		2.05799534	0.00003173
	23.3000	1	2		2.05699465	0.00005430
	23.4000	1	2		2.05599437	0.00013397
	23.5000	1	2		2.05499225	0.00003900
	23.6000	1	2		2.05399976	0.00006545
	23.7000	1	2		2.05299374	0.00012205
	23.8000	1	2		2.05199736	0.00016407
	23.9000	1	2		2.05098540	0.00018458
	24.0000	1	2		2.04999435	0.00023102
	24.1000	1	2		2.04898341	0.00024256
	24.2000	1	2		2.04798785	0.00002509
	24.3000	1	2		2.04698778	0.00010930
	24.4000	1	2		2.04599242	0.00021088
	24.5000	1	2		2.04499665	-0.00002979
	24.6000	1	2		2.04399288	0.00014627
	24.7000	1	2		2.04299548	0.00023670
	24.8000	1	2		2.04199397	0.00029324
	24.9000	1	2		2.04098959	0.00026098
	25.0000	1	2		2.03999628	0.00018735
	25.1000	1	2		2.03899498	0.00027443
	25.2000	1	2		2.03799696	0.00021073
	25.3000	1	2		2.03699278	0.00024788
	25.4000	1	2		2.03598964	0.00038421
	25.5000	1	2		2.03499305	0.00028036
	25.6000	1	2		2.03399462	0.00005643
	25.7000	1	2		2.03299475	0.00016103
	25.8000	1	2		2.03199222	0.00003211
	25.9000	1	2		2.03099173	0.00020915
	26.0000	1	2		2.02999863	0.00022447
	26.1000	1	2		2.02899015	-0.00005834
	26.2000	1	2		2.02800053	0.00007309
	26.3000	1	2		2.02699431	-0.00002671
	26.4000	1	2		2.02599752	0.00026116
	26.5000	1	2		2.02499437	0.00024615
	26.6000	1	2		2.02399635	0.00010489
	26.7000	1	2		2.02299566	0.00015056
	26.8000	1	2		2.02199600	0.00013542
	26.9000	1	2		2.02100227	0.00000193
	27.0000	1	2		2.01999032	-0.00005033
	27.1000	1	2		2.01899045	-0.00000864
	27.2000	1	2		2.01799284	0.00012837
	27.3000	1	2		2.01699584	0.00004414
	27.4000	1	2		2.01599535	0.00018383
	27.5000	1	2		2.01499221	0.00010266
	27.6000	1	2		2.01399357	0.00006314
	27.7000	1	2		2.01300087	-0.00002435
	27.8000	1	2		2.01199609	0.00003731
	27.9000	1	2		2.01100114	0.00002925
	28.0000	1	2		2.00999942	0.00005138
	28.1000	1	2		2.00899771	-0.00011675
	28.2000	1	2		2.00799395	0.00019245
	28.3000	1	2		2.00700125	0.00000213
	28.4000	1	2		2.00599626	-0.00013367
	28.5000	1	2		2.00499763	-0.00000933
	28.6000	1	2		2.00399550	0.00004060
	28.7000	1	2		2.00299769	-0.00010361
	28.8000	1	2		2.00199679	-0.00006213
	28.9000	1	2		2.00099447	-0.00007133
	29.0000	1	2		1.99999009	0.00005659
	29.1000	1	2		1.99899207	-0.00008568
	29.2000	1	2		1.99799568	0.00020647
	29.3000	1	2		1.99699438	-0.00007096
	29.4000	1	2		1.99599041	-0.00025027
	29.5000	1	2		1.99500694	0.00000962
	29.6000	1	2		1.99399805	-0.00004421
	29.7000	1	2		1.99299839	-0.00005203
	29.8000	1	2		1.99200262	-0.00001998
	29.9000	1	2		1.99099804	-0.00000612
	30.0000	1	2		1.98999121	0.00007672
	30.1000	1	2		1.98900343	-0.00017334
	30.2000	1	2		1.98799372	-0.00005180
	30.3000	1	2		1.98700082	-0.00020430
	30.4000	1	2		1.98600014	-0.00002079
	30.5000	1	2		1.98499392	-0.00018352
	30.6000	1	2		1.98399343	0.00002407
	30.7000	1	2		1.98300320	-0.00007901
	30.8000	1	2		1.98199595	0.00000741
	30.9000	1	2		1.98099322	-0.00001446
	31.0000	1	2		1.97999581	0.00004820
	31.1000	1	2		1.97899778	-0.00002167
	31.2000	1	2		1.97800488	-0.00013425
	31.3000	1	2		1.97700010	-0.00000893
	31.4000	1	2		1.97599654	-0.00012454
	31.5000	1	2		1.97499483	-0.00001366
	31.6000	1	2		1.97400131	-0.00003785
	31.7000	1	2		1.97299284	0.00000443
	31.8000	1	2		1.97199440	-0.00018748
	31.9000	1	2		1.97100376	-0.00006358
	32.0000	1	2		1.96999959	-0.00008690
	32.1000	1	2		1.96898722	-0.00032729
	32.2000	1	2		1.96801624	-0.00000839
	32.3000	1	2		1.96701023	-0.00011522
	32.4000	1	2		1.96599868	-0.00009044
	32.5000	1	2		1.96499943	-0.00009483
	32.6000	1	2		1.96400079	-0.00015477
	32.7000	1	2		1.96300317	-0.00020420
	32.8000	1	2		1.96199962	0.00004047
	32.9000	1	2		1.96100241	0.00002853
	33.0000	1	2		1.96000152	-0.00030578
	33.1000	1	2		1.95900555	0.00007673
	33.2000	1	2		1.95800978	-0.00001598
	33.3000	1	2		1.95701052	0.00008958
	33.4000	1	2		1.95600574	-0.00011384
	33.5000	1	2		1.95500300	0.00017181
	33.6000	1	2		1.95400580	-0.00000691
	33.7000	1	2		1.95300736	-0.00012051
	33.8000	1	2		1.95200770	-0.00001926
	33.9000	1	2		1.95101685	0.00004819
	34.0000	1	2		1.95000899	-0.00002888
	34.1000	1	2		1.94900851	-0.00008025
	34.2000	1	2		1.94799757	-0.00008792
	34.3000	1	2		1.94699422	-0.00006973
	34.4000	1	2		1.94600276	-0.00019350
	34.5000	1	2		1.94499777	0.00000742
	34.6000	1	2		1.94399728	-0.00007829
	34.7000	1	2		1.94301442	-0.00017653
	34.8000	1	2		1.94200451	-0.00002203
	34.9000	1	2		1.94101018	0.00006162
	35.0000	1	2		1.94000867	-0.00003072
	35.1000	1	2		1.93900266	0.00001079
	35.2000	1	2		1.93800463	0.00008911
	35.3000	1	2		1.93700313	-0.00005728
	35.4000	1	2		1.93600920	-0.00023596
	35.5000	1	2		1.93500359	-0.00004212
	35.6000	1	2		1.93401377	0.00008726
	35.7000	1	2		1.93301267	-0.00009091
	35.8000	1	2		1.93200215	0.00000086
	35.9000	1	2		1.93100371	-0.00031481
	36.0000	1	2		1.93000876	0.00023940
	36.1000	1	2		1.92900500	-0.00006742
	36.2000	1	2		1.92800636	-0.00000918
	36.3000	1	2		1.92700137	-0.00017785
	36.4000	1	2		1.92601503	-0.00013711
	36.5000	1	2		1.92501454	-0.00001993
	36.6000	1	2		1.92401181	-0.00002480
	36.7000	1	2		1.92301133	-0.00012360
	36.8000	1	2		1.92201248	-0.00021475
	36.9000	1	2		1.92101487	-0.00026510
	37.0000	1	2		1.92001234	-0.00027827
	37.1000	1	2		1.91900612	-0.00013167
	37.2000	1	2		1.91800727	0.00002128
	37.3000	1	2		1.91700659	-0.00010101
	37.4000	1	2		1.91600856	0.00004504
	37.5000	1	2		1.91500357	-0.00005998
	37.6000	1	2		1.91400452	0.00017098
	37.7000	1	2		1.91301797	-0.00007662
	37.8000	1	2		1.91200848	0.00004721
	37.9000	1	2		1.91101066	-0.00007145
	38.0000	1	2		1.91000669	-0.00010584
	38.1000	1	2		1.90900867	-0.00002002
	38.2000	1	2		1.90800204	0.00004354
	38.3000	1	2		1.90699828	-0.00001411
	38.4000	1	2		1.90600804	-0.00001912
	38.5000	1	2		1.90500530	-0.00007333
	38.6000	1	2		1.90400318	0.00002320
	38.7000	1	2		1.90299942	-0.00030402
	38.8000	1	2		1.90200898	-0.00018476
	38.9000	1	2		1.90100009	-0.00000660
	39.0000	1	2		1.90000350	0.00002152
	39.1000	1	2		1.89899688	0.00000461
	39.2000	1	2		1.89800377	0.00001693
	39.3000	1	2		1.89700370	0.00012554
	39.4000	1	2		1.89601059	-0.00016861
	39.5000	1	2		1.89500621	-0.00010374
	39.6000	1	2		1.89400512	-0.00000180
	39.7000	1	2		1.89300812	-0.00010681
	39.8000	1	2		1.89200989	-0.00020619
	39.9000	1	2		1.89101473	-0.00016565
	40.0000	1	2		1.89001077	-0.00003322
	40.1000	1	2		1.88899984	-0.00025051
	40.2000	1	2		1.88800775	-0.00013200
	40.3000	1	2		1.88700707	-0.00006758
	40.4000	1	2		1.88601498	-0.00018547
	40.5000	1	2		1.88500528	-0.00020485
	40.6000	1	2		1.88400500	-0.00018618
	40.7000	1	2		1.88301825	-0.00010751
	40.8000	1	2		1.88201264	-0.00013222
	40.9000	1	2		1.88100827	-0.00014726
	41.0000	1	2		1.88001045	-0.00005678
	41.1000	1	2		1.87900689	-0.00013913
	41.2000	1	2		1.87801235	-0.00023881
	41.3000	1	2		1.87701433	-0.00023532
	41.4000	1	2		1.87601241	-0.00010130
	41.5000	1	2		1.87501050	-0.00018281
	41.6000	1	2		1.87401145	-0.00009223
	41.7000	1	2		1.87300994	-0.00004290
	41.8000	1	2		1.87201499	-0.00004934
	41.9000	1	2		1.87101840	-0.00009197
	42.0000	1	2		1.87001874	-0.00028920
	42.1000	1	2		1.86901170	-0.00017874
	42.2000	1	2		1.86801203	-0.00018098
	42.3000	1	2		1.86701278	-0.00021246
	42.4000	1	2		1.86601230	-0.00033039
	42.5000	1	2		1.86501796	-0.00021679
	42.6000	1	2		1.86401154	-0.00008668
	42.7000	1	2		1.86301495	-0.00013309
	42.8000	1	2		1.86201303	-0.00022737
	42.9000	1	2		1.86102013	-0.00017903
	43.0000	1	2		1.86000715	-0.00023033
	43.1000	1	2		1.85901835	-0.00018944
	43.2000	1	2		1.85800762	-0.00018595
	43.3000	1	2		1.85701103	-0.00035903
	43.4000	1	2		1.85600850	-0.00024866
	43.5000	1	2		1.85500617	-0.00026536
	43.6000	1	2		1.85401163	-0.00023789
	43.7000	1	2		1.85301012	-0.00016056
	43.8000	1	2		1.85201210	-0.00020505
	43.9000	1	2		1.85101797	-0.00029183
	44.0000	1	2		1.85001421	-0.00034647
	44.1000	1	2		1.84901188	-0.00030561
	44.2000	1	2		1.84801160	-0.00022044
	44.3000	1	2		1.84701583	-0.00006784
	44.4000	1	2		1.84601719	-0.00013322
	44.5000	1	2		1.84500934	-0.00020690
	44.6000	1	2		1.84401869	-0.00016066
	44.7000	1	2		1.84300939	-0.00025794
	44.8000	1	2		1.84201670	-0.00025943
	44.9000	1	2		1.84100986	-0.00030775
	45.0000	1	2		1.84001450	-0.00031907
	45.1000	1	2		1.83901177	-0.00022738
	45.2000	1	2		1.83801682	-0.00024857
	45.3000	1	2		1.83701449	-0.00018171
	45.4000	1	2		1.83601974	-0.00010917
	45.5000	1	2		1.83501414	-0.00028926
	45.6000	1	2		1.83401489	-0.00023442
	45.7000	1	2		1.83301154	-0.00013084
	45.8000	1	2		1.83201740	-0.00010297
	45.9000	1	2		1.83102491	-0.00030076
	46.0000	1	2		1.83002074	-0.00024657
	46.1000	1	2		1.82902251	-0.00019927
	46.2000	1	2		1.82802469	-0.00026094
	46.3000	1	2		1.82701991	-0.00053499
	46.4000	1	2		1.82602086	-0.00041646
	46.5000	1	2		1.82502837	-0.00035312
	46.6000	1	2		1.82402768	-0.00032551
	46.7000	1	2		1.82301921	-0.00033596
	46.8000	1	2		1.82202282	-0.00006221
	46.9000	1	2		1.82101558	-0.00015619
	47.0000	1	2		1.82001796	-0.00029949
	47.1000	1	2		1.81901400	-0.00022838
	47.2000	1	2		1.81801577	-0.00038392
	47.3000	1	2		1.81702184	-0.00027101
	47.4000	1	2		1.81601501	-0.00048588
	47.5000	1	2		1.81502948	-0.00022218
	47.6000	1	2		1.81402142	-0.00020321
	47.7000	1	2		1.81302647	-0.00036662
	47.8000	1	2		1.81202128	-0.00009755
	47.9000	1	2		1.81102387	-0.00025994
	48.0000	1	2		1.81001150	-0.00016689
	48.1000	1	2		1.80901102	-0.00061573
	48.2000	1	2		1.80801463	-0.00021441
	48.3000	1	2		1.80701476	-0.00045249
	48.4000	1	2		1.80601592	-0.00028160
	48.5000	1	2		1.80501237	-0.00029713
	48.6000	1	2		1.80401209	-0.00025874
	48.7000	1	2		1.80300402	-0.00023892
	48.8000	1	2		1.80201461	-0.00038133
	48.9000	1	2		1.80101597	-0.00035618
	49.0000	1	2		1.80001876	-0.00030888
	49.1000	1	2		1.79901193	-0.00022888
	49.2000	1	2		1.79801165	-0.00033774
	49.3000	1	2		1.79700953	-0.00042718
	49.4000	1	2		1.79601294	-0.00028594
	49.5000	1	2		1.79501430	-0.00029830
	49.6000	1	2		1.79401587	-0.00030726
	49.7000	1	2		1.79301723	-0.00030130
	49.8000	1	2		1.79201716	-0.00042162
	49.9000	1	2		1.79100991	-0.00033986
	50.0000	1	2		1.79001414	-0.00039723
	50.1000	1	2		1.78901386	-0.00023791
	50.2000	1	2		1.78801461	-0.00018930
	50.3000	1	2		1.78701392	-0.00031533
	50.4000	1	2		1.78601651	-0.00021447
	50.5000	1	2		1.78501685	-0.00036525
	50.6000	1	2		1.78401616	-0.00036310
	50.7000	1	2		1.78301650	-0.00035222
	50.8000	1	2		1.78202462	-0.00035306
	50.9000	1	2		1.78102271	-0.00027609
	51.0000	1	2		1.78002161	-0.00037773
	51.1000	1	2		1.77901764	-0.00023089
	51.2000	1	2		1.77802884	-0.00041797
	51.3000	1	2		1.77701873	-0.00035513
	51.4000	1	2		1.77602214	-0.00031384
	51.5000	1	2		1.77501366	-0.00030169
	51.6000	1	2		1.77402076	-0.00027632
	51.7000	1	2		1.77301557	-0.00031622
	51.8000	1	2		1.77201877	-0.00032790
	51.9000	1	2		1.77102198	-0.00018793
	52.0000	1	2		1.77001125	-0.00038729
	52.1000	1	2		1.76901036	-0.00033763
	52.2000	1	2		1.76801828	-0.00034859
	52.3000	1	2		1.76702763	-0.00031395
	52.4000	1	2		1.76601752	-0.00042197
	52.5000	1	2		1.76502953	-0.00043224
	52.6000	1	2		1.76402106	-0.00038879
	52.7000	1	2		1.76301422	-0.00033375
	52.8000	1	2		1.76201682	-0.00028150
	52.9000	1	2		1.76101551	-0.00027736
	53.0000	1	2		1.76002138	-0.00024439
	53.1000	1	2		1.75901496	-0.00035943
	53.2000	1	2		1.75802021	-0.00032798
	53.3000	1	2		1.75701789	-0.00045095
	53.4000	1	2		1.75602171	-0.00036492
	53.5000	1	2		1.75501159	-0.00025938
	53.6000	1	2		1.75401746	-0.00027024
	53.7000	1	2		1.75301903	-0.00017325
	53.8000	1	2		1.75201650	-0.00030110
	53.9000	1	2		1.75102872	-0.00035974
	54.0000	1	2		1.75001943	-0.00042653
	54.1000	1	2		1.74902140	-0.00048150
	54.2000	1	2		1.74802379	-0.00038893
	54.3000	1	2		1.74702371	-0.00031931
	54.4000	1	2		1.74602692	-0.00032430
	54.5000	1	2		1.74502111	-0.00035517
	54.6000	1	2		1.74402001	-0.00036919
	54.7000	1	2		1.74301871	-0.00038141
	54.8000	1	2		1.74202622	-0.00045627
	54.9000	1	2		1.74101324	-0.00038687
	55.0000	1	2		1.74001624	-0.00039582
	55.1000	1	2		1.73901555	-0.00043436
	55.2000	1	2		1.73802306	-0.00048597
	55.3000	1	2		1.73703323	-0.00048294
	55.4000	1	2		1.73602681	-0.00038596
	55.5000	1	2		1.73503350	-0.00046380
	55.6000	1	2		1.73403055	-0.00035865
	55.7000	1	2		1.73302536	-0.00049897
	55.8000	1	2		1.73202938	-0.00048890
	55.9000	1	2		1.73103628	-0.00043477
	56.0000	1	2		1.73003784	-0.00050035
	56.1000	1	2		1.72903675	-0.00041452
	56.2000	1	2		1.72803790	-0.00036850
	56.3000	1	2		1.72703250	-0.00044645
	56.4000	1	2		1.72602751	-0.00061997
	56.5000	1	2		1.72502928	-0.00059384
	56.6000	1	2		1.72402675	-0.00058832
	56.7000	1	2		1.72302484	-0.00052098
	56.8000	1	2		1.72202599	-0.00050172
	56.9000	1	2		1.72103166	-0.00054320
	57.0000	1	2		1.72001909	-0.00057126
	57.1000	1	2		1.71901963	-0.00058170
	57.2000	1	2		1.71802785	-0.00066513
	57.3000	1	2		1.71702839	-0.00026956
	57.4000	1	2		1.71602381	-0.00015792
	57.5000	1	2		1.71503911	-0.00050253
	57.6000	1	2		1.71403975	-0.00062160
	57.7000	1	2		1.71303773	-0.00061515
	57.8000	1	2		1.71203028	-0.00085106
	57.9000	1	2		1.71103421	-0.00059086
	58.0000	1	2		1.71004049	-0.00077505
	58.1000	1	2		1.70903662	-0.00091757
	58.2000	1	2		1.70804106	-0.00096316
	58.3000	1	2		1.70702849	-0.00069967
	58.4000	1	2		1.70602780	-0.00080401
	58.5000	1	2		1.70502988	-0.00088914
	58.6000	1	2		1.70402550	-0.00073767
	58.7000	1	2		1.70303291	-0.00080262
	58.8000	1	2		1.70203120	-0.00087133
	58.9000	1	2		1.70102969	-0.00102614
	59.0000	1	2		1.70002357	-0.00108154
	59.1000	1	2		1.69903528	-0.00095723
	59.2000	1	2		1.69804197	-0.00122697
	59.3000	1	2		1.69703493	-0.00100817
	59.4000	1	2		1.69603639	-0.00110998
	59.5000	1	2		1.69503376	-0.00117417
	59.6000	1	2		1.69403758	-0.00112230
	59.7000	1	2		1.69291621	-0.00104986
	59.8000	1	2		1.69204645	-0.00127102
	59.9000	1	2		1.69103050	-0.00127569
	60.0000	1	2		1.69003534	-0.00127465
	60.1000	1	2		1.68904418	-0.00139095
	60.2000	1	2		1.68803847	-0.00130401
	60.3000	1	2		1.68703666	-0.00134505
	60.4000	1	2		1.68603474	-0.00136042
	60.5000	1	2		1.68502443	-0.00141017
	60.6000	1	2		1.68402148	-0.00151894
	60.7000	1	2		1.68303606	-0.00158857
	60.8000	1	2		1.68203732	-0.00164952
	60.9000	1	2		1.68103919	-0.00170609
	61.0000	1	2		1.68004465	-0.00177355
	61.1000	1	2		1.67903567	-0.00166867
	61.2000	1	2		1.67804430	-0.00182825
	61.3000	1	2		1.67703142	-0.00178792
	61.4000	1	2		1.67603576	-0.00189289
	61.5000	1	2		1.67502841	-0.00202076
	61.6000	1	2		1.67403428	-0.00210024
	61.7000	1	2		1.67302806	-0.00210146
	61.8000	1	2		1.67203086	-0.00223322
	61.9000	1	2		1.67102812	-0.00220802
	62.0000	1	2		1.67002917	-0.00230809
	62.1000	1	2		1.66904016	-0.00243956
	62.2000	1	2		1.66804224	-0.00255952
	62.3000	1	2		1.66702988	-0.00240759
	62.4000	1	2		1.66602878	-0.00250392
	62.5000	1	2		1.66502994	-0.00277625
	62.6000	1	2		1.66403181	-0.00268134
	62.7000	1	2		1.66304014	-0.00290115
	62.8000	1	2		1.66204580	-0.00299541
	62.9000	1	2		1.66104839	-0.00309681
	63.0000	1	2		1.66005088	-0.00309453
	63.1000	1	2		1.65905265	-0.00325483
	63.2000	1	2		1.65804787	-0.00344419
	63.3000	1	2		1.65705148	-0.00346414
	63.4000	1	2		1.65604987	-0.00356816
	63.5000	1	2		1.65504652	-0.00375838
	63.6000	1	2		1.65404020	-0.00373930
	63.7000	1	2		1.65304084	-0.00383921
	63.8000	1	2		1.65204415	-0.00399742
	63.9000	1	2		1.65104521	-0.00405062
	64.0000	1	2		1.65004954	-0.00434278
	64.1000	1	2		1.64904834	-0.00440313
	64.2000	1	2		1.64804888	-0.00465835
	64.3000	1	2		1.64704666	-0.00478595
	64.4000	1	2		1.64605099	-0.00487689
	64.5000	1	2		1.64504610	-0.00510457
	64.6000	1	2		1.64404572	-0.00524440
	64.7000	1	2		1.64305200	-0.00542303
	64.8000	1	2		1.64205613	-0.00566259
	64.9000	1	2		1.64105298	-0.00581576
	65.0000	1	2		1.64005270	-0.00587277
	65.1000	1	2		1.63905202	-0.00625503
	65.2000	1	2		1.63806116	-0.00635540
	65.3000	1	2		1.63705658	-0.00648275
	65.4000	1	2		1.63605036	-0.00662837
	65.5000	1	2		1.63505152	-0.00679147
	65.6000	1	2		1.63405913	-0.00715695
	65.7000	1	2		1.63304912	-0.00720004
	65.8000	1	2		1.63205366	-0.00753663
	65.9000	1	2		1.63105799	-0.00780165
	66.0000	1	2		1.63006119	-0.00803710
	66.1000	1	2		1.62905313	-0.00820811
	66.2000	1	2		1.62806197	-0.00809507
	66.3000	1	2		1.62705647	-0.00843585
	66.4000	1	2		1.62605875	-0.00868394
	66.5000	1	2		1.62505356	-0.00879428
	66.6000	1	2		1.62405727	-0.00918010
	66.7000	1	2		1.62304890	-0.00935079
	66.8000	1	2		1.62205949	-0.00963732
	66.9000	1	2		1.62105173	-0.00979663
	67.0000	1	2		1.62005913	-0.00988119
	67.1000	1	2		1.61904964	-0.01008981
	67.2000	1	2		1.61805991	-0.01030389
	67.3000	1	2		1.61705574	-0.01049461
	67.4000	1	2		1.61606376	-0.01078047
	67.5000	1	2		1.61505631	-0.01100913
	67.6000	1	2		1.61406198	-0.01120506
	67.7000	1	2		1.61305443	-0.01152853
	67.8000	1	2		1.61205999	-0.01170778
	67.9000	1	2		1.61105725	-0.01186921
	68.0000	1	2		1.61006291	-0.01203903
	68.1000	1	2		1.60905465	-0.01226004
	68.2000	1	2		1.60805898	-0.01249046
	68.3000	1	2		1.60705368	-0.01267790
	68.4000	1	2		1.60605935	-0.01289331
	68.5000	1	2		1.60504800	-0.01308151
	68.6000	1	2		1.60405971	-0.01340980
	68.7000	1	2		1.60305237	-0.01352175
	68.8000	1	2		1.60205649	-0.01376746
	68.9000	1	2		1.60105714	-0.01393061
	69.0000	1	2		1.60005676	-0.01418129
	69.1000	1	2		1.59904992	-0.01432807
	69.2000	1	2		1.59805579	-0.01465110
	69.3000	1	2		1.59705808	-0.01487111
	69.4000	1	2		1.59606241	-0.01517826
	69.5000	1	2		1.59506233	-0.01546701
	69.6000	1	2		1.59406769	-0.01547364
	69.7000	1	2		1.59305932	-0.01575217
	69.8000	1	2		1.59205710	-0.01598521
	69.9000	1	2		1.59104903	-0.01609867
	70.0000	1	2		1.59005244	-0.01643350
	70.1000	1	2		1.58905411	-0.01659435
	70.2000	1	2		1.58805301	-0.01674087
	70.3000	1	2		1.58705263	-0.01709488
	70.4000	1	2		1.58605420	-0.01724978
	70.5000	1	2		1.58505894	-0.01737848
	70.6000	1	2		1.58406235	-0.01770600
	70.7000	1	2		1.58305152	-0.01782313
	70.8000	1	2		1.58206170	-0.01816084
	70.9000	1	2		1.58106295	-0.01840287
	71.0000	1	2		1.58006380	-0.01864856
	71.1000	1	2		1.57905205	-0.01877988
	71.2000	1	2		1.57805331	-0.01923913
	71.3000	1	2		1.57705232	-0.01930135
	71.4000	1	2		1.57606095	-0.01950505
	71.5000	1	2		1.57505617	-0.01964755
	71.6000	1	2		1.57405322	-0.01991315
	71.7000	1	2		1.57306063	-0.02016090
	71.8000	1	2		1.57205738	-0.02025699
	71.9000	1	2		1.57105762	-0.02069224
	72.0000	1	2		1.57006154	-0.02096734
	72.1000	1	2		1.56905050	-0.02109915
	72.2000	1	2		1.56804808	-0.02133643
	72.3000	1	2		1.56704319	-0.02144891
	72.4000	1	2		1.56604947	-0.02182598
	72.5000	1	2		1.56504745	-0.02196144
	72.6000	1	2		1.56405506	-0.02226327
	72.7000	1	2		1.56305837	-0.02261975
	72.8000	1	2		1.56205614	-0.02271827
	72.9000	1	2		1.56105494	-0.02301333
	73.0000	1	2		1.56005630	-0.02317441
	73.1000	1	2		1.55905521	-0.02340996
	73.2000	1	2		1.55805493	-0.02376813
	73.3000	1	2		1.55705680	-0.02380554
	73.4000	1	2		1.55605273	-0.02402947
	73.5000	1	2		1.55504518	-0.02437205
	73.6000	1	2		1.55405402	-0.02454656
	73.7000	1	2		1.55305436	-0.02470413
	73.8000	1	2		1.55205500	-0.02514955
	73.9000	1	2		1.55105135	-0.02531024
	74.0000	1	2		1.55005875	-0.02550061
	74.1000	1	2		1.54905714	-0.02571739
	74.2000	1	2		1.54805871	-0.02601908
	74.3000	1	2		1.54706611	-0.02615854
	74.4000	1	2		1.54606297	-0.02632800
	74.5000	1	2		1.54506525	-0.02671923
	74.6000	1	2		1.54407235	-0.02684577
	74.7000	1	2		1.54306664	-0.02716267
	74.8000	1	2		1.54206370	-0.02739361
	74.9000	1	2		1.54106875	-0.02766103
	75.0000	1	2		1.54006735	-0.02790597
	75.1000	1	2		1.53907178	-0.02800231
	75.2000	1	2		1.53806925	-0.02838591
	75.3000	1	2		1.53706723	-0.02851039
	75.4000	1	2		1.53607566	-0.02893963
	75.5000	1	2		1.53507569	-0.02900444
	75.6000	1	2		1.53406670	-0.02933658
	75.7000	1	2		1.53306653	-0.02961345
	75.8000	1	2		1.53206369	-0.02970287
	75.9000	1	2		1.53106311	-0.03006475
	76.0000	1	2		1.53006447	-0.03028896
	76.1000	1	2		1.52906470	-0.03048779
	76.2000	1	2		1.52806914	-0.03057146
	76.3000	1	2		1.52706404	-0.03099727
	76.4000	1	2		1.52606725	-0.03126400
	76.5000	1	2		1.52505919	-0.03145009
	76.6000	1	2		1.52407233	-0.03178929
	76.7000	1	2		1.52306447	-0.03193492
	76.8000	1	2		1.52207085	-0.03223433
	76.9000	1	2		1.52106647	-0.03250591
	77.0000	1	2		1.52006620	-0.03288562
	77.1000	1	2		1.51906582	-0.03303291
	77.2000	1	2		1.51806933	-0.03335970
	77.3000	1	2		1.51707878	-0.03352392
	77.4000	1	2		1.51606304	-0.03374056
	77.5000	1	2		1.51506532	-0.03391708
	77.6000	1	2		1.51405183	-0.03413151
	77.7000	1	2		1.51307235	-0.03450747
	77.8000	1	2		1.51207238	-0.03477643
	77.9000	1	2		1.51106564	-0.03483710
	78.0000	1	2		1.51006660	-0.03534339
	78.1000	1	2		1.50906355	-0.03544381
	78.2000	1	2		1.50806829	-0.03557884
	78.3000	1	2		1.50706371	-0.03584653
	78.4000	1	2		1.50607460	-0.03610537
	78.5000	1	2		1.50507822	-0.03633399
	78.6000	1	2		1.50407190	-0.03670535
	78.7000	1	2		1.50307643	-0.03682673
	78.8000	1	2		1.50208087	-0.03710507
	78.9000	1	2		1.50107700	-0.03748660
	79.0000	1	2		1.50006228	-0.03773981
	79.1000	1	2		1.49907379	-0.03794372
	79.2000	1	2		1.49807935	-0.03821332
	79.3000	1	2		1.49707292	-0.03844552
	79.4000	1	2		1.49606886	-0.03880857
	79.5000	1	2		1.49507821	-0.03897859
	79.6000	1	2		1.49407721	-0.03926364
	79.7000	1	2		1.49307960	-0.03949698
	79.8000	1	2		1.49206938	-0.03983261
	79.9000	1	2		1.49107454	-0.04000221
	80.0000	1	2		1.49007723	-0.04023158
	80.1000	1	2		1.48907787	-0.04047766
	80.2000	1	2		1.48807975	-0.04081442
	80.3000	1	2		1.48707609	-0.04104417
	80.4000	1	2		1.48607448	-0.04133736
	80.5000	1	2		1.48507359	-0.04155936
	80.6000	1	2		1.48407976	-0.04192681
	80.7000	1	2		1.48307549	-0.04199652
	80.8000	1	2		1.48207531	-0.04228109
	80.9000	1	2		1.48107575	-0.04247374
	81.0000	1	2		1.48007128	-0.04277779
	81.1000	1	2		1.47906977	-0.04312659
	81.2000	1	2		1.47807820	-0.04329535
	81.3000	1	2		1.47707536	-0.04375125
	81.4000	1	2		1.47607867	-0.04389413
	81.5000	1	2		1.47507224	-0.04421554
	81.6000	1	2		1.47408160	-0.04442916
	81.7000	1	2		1.47307128	-0.04478042
	81.8000	1	2		1.47207459	-0.04500125
	81.9000	1	2		1.47107185	-0.04522468
	82.0000	1	2		1.47007710	-0.04559770
	82.1000	1	2		1.46907457	-0.04571822
	82.2000	1	2		1.46807368	-0.04611098
	82.3000	1	2		1.46707586	-0.04643633
	82.4000	1	2		1.46607435	-0.04669249
	82.5000	1	2		1.46508012	-0.04687282
	82.6000	1	2		1.46406878	-0.04710753
	82.7000	1	2		1.46307823	-0.04738103
	82.8000	1	2		1.46208185	-0.04773262
	82.9000	1	2		1.46108526	-0.04802869
	83.0000	1	2		1.46007638	-0.04840910
	83.1000	1	2		1.45907098	-0.04857424
	83.2000	1	2		1.45807500	-0.04878216
	83.3000	1	2		1.45707790	-0.04923343
	83.4000	1	2		1.45607434	-0.04957763
	83.5000	1	2		1.45507335	-0.04966507
	83.6000	1	2		1.45407174	-0.04995533
	83.7000	1	2		1.45307126	-0.05028902
	83.8000	1	2		1.45207139	-0.05066847
	83.9000	1	2		1.45107377	-0.05087458
	84.0000	1	2		1.45007841	-0.05120875
	84.1000	1	2		1.44907650	-0.05130874
	84.2000	1	2		1.44807847	-0.05158800
	84.3000	1	2		1.44707492	-0.05188420
	84.4000	1	2		1.44607751	-0.05213754
	84.5000	1	2		1.44507641	-0.05253815
	84.6000	1	2		1.44407808	-0.05272563
	84.7000	1	2		1.44307647	-0.05320218
	84.8000	1	2		1.44207783	-0.05341487
	84.9000	1	2		1.44107981	-0.05369626
	85.0000	1	2		1.44007297	-0.05389860
	85.1000	1	2		1.43907218	-0.05412286
	85.2000	1	2		1.43807406	-0.05457108
	85.3000	1	2		1.43707614	-0.05475000
	85.4000	1	2		1.43607770	-0.05511571
	85.5000	1	2		1.43507384	-0.05550917
	85.6000	1	2		1.43407674	-0.05578490
	85.7000	1	2		1.43307164	-0.05612914
	85.8000	1	2		1.43207383	-0.05635519
	85.9000	1	2		1.43109148	-0.05667767
	86.0000	1	2		1.43007266	-0.05693190
	86.1000	1	2		1.42907258	-0.05732637
	86.2000	1	2		1.42808327	-0.05747254
	86.3000	1	2		1.42707131	-0.05786246
	86.4000	1	2		1.42607359	-0.05825542
	86.5000	1	2		1.42507096	-0.05851949
	86.6000	1	2		1.42406915	-0.05868998
	86.7000	1	2		1.42307184	-0.05890924
	86.8000	1	2		1.42207597	-0.05936658
	86.9000	1	2		1.42107374	-0.05962723
	87.0000	1	2		1.42008043	-0.05993684
	87.1000	1	2		1.41909716	-0.06031471
	87.2000	1	2		1.41809053	-0.06065472
	87.3000	1	2		1.41708451	-0.06093061
	87.4000	1	2		1.41607768	-0.06126853
	87.5000	1	2		1.41508406	-0.06151632
	87.6000	1	2		1.41408583	-0.06190601
	87.7000	1	2		1.41307900	-0.06214649
	87.8000	1	2		1.41208425	-0.06257430
	87.9000	1	2		1.41108141	-0.06288119
	88.0000	1	2		1.41008226	-0.06306319
	88.1000	1	2		1.40908188	-0.06344224
	88.2000	1	2		1.40807341	-0.06384226
	88.3000	1	2		1.40708112	-0.06407797
	88.4000	1	2		1.40607982	-0.06430592
	88.5000	1	2		1.40507760	-0.06471231
	88.6000	1	2		1.40407814	-0.06494037
	88.7000	1	2		1.40307540	-0.06535602
	88.8000	1	2		1.40208260	-0.06579928
	88.9000	1	2		1.40107864	-0.06600787
	89.0000	1	2		1.40008317	-0.06656553
	89.1000	1	2		1.39907900	-0.06680518
	89.2000	1	2		1.39808119	-0.06720916
	89.3000	1	2		1.39707999	-0.06739628
	89.4000	1	2		1.39608698	-0.06784956
	89.5000	1	2		1.39507943	-0.06795552
	89.6000	1	2		1.39408725	-0.06847167
	89.7000	1	2		1.39308082	-0.06865623
	89.8000	1	2		1.39208608	-0.06906621
	89.9000	1	2		1.39108231	-0.06931630
	90.0000	1	2		1.39008491	-0.06971973
	90.1000	1	2		1.38908217	-0.07012360
	90.2000	1	2		1.38808425	-0.07032716
	90.3000	1	2		1.38708243	-0.07072043
	90.4000	1	2		1.38609015	-0.07110219
	90.5000	1	2		1.38508382	-0.07143169
	90.6000	1	2		1.38407904	-0.07185190
	90.7000	1	2		1.38307845	-0.07211920
	90.8000	1	2		1.38208125	-0.07265029
	90.9000	1	2		1.38108466	-0.07289661
	91.0000	1	2		1.38008397	-0.07312262
	91.1000	1	2		1.37908943	-0.07350427
	91.2000	1	2		1.37808567	-0.07398789
	91.3000	1	2		1.37708929	-0.07429179
	91.4000	1	2		1.37608368	-0.07460757
	91.5000	1	2		1.37509508	-0.07499579
	91.6000	1	2		1.37407995	-0.07541389
	91.7000	1	2		1.37308172	-0.07565703
	91.8000	1	2		1.37208667	-0.07593380
	91.9000	1	2		1.37110319	-0.07641010
	92.0000	1	2		1.37009205	-0.07674738
	92.1000	1	2		1.36909096	-0.07714459
	92.2000	1	2		1.36808679	-0.07753493
	92.3000	1	2		1.36708149	-0.07783154
	92.4000	1	2		1.36608541	-0.07836855
	92.5000	1	2		1.36508718	-0.07858270
	92.6000	1	2		1.36408506	-0.07899824
	92.7000	1	2		1.36306624	-0.07929189
	92.8000	1	2		1.36208635	-0.07964560
	92.9000	1	2		1.36107767	-0.08009655
	93.0000	1	2		1.36008139	-0.08044313
	93.1000	1	2		1.35909002	-0.08085161
	93.2000	1	2		1.35808739	-0.08131269
	93.3000	1	2		1.35708937	-0.08173575
	93.4000	1	2		1.35608438	-0.08200174
	93.5000	1	2		1.35509752	-0.08233087
	93.6000	1	2		1.35408341	-0.08267812
	93.7000	1	2		1.35308221	-0.08310469
	93.8000	1	2		1.35208388	-0.08344757
	93.9000	1	2		1.35109118	-0.08401315
	94.0000	1	2		1.35008845	-0.08432743
	94.1000	1	2		1.34909042	-0.08466295
	94.2000	1	2		1.34809056	-0.08505129
	94.3000	1	2		1.34708679	-0.08541437
	94.4000	1	2		1.34609338	-0.08579629
	94.5000	1	2		1.34509403	-0.08622818
	94.6000	1	2		1.34408893	-0.08661190
	94.7000	1	2		1.34309572	-0.08704154
	94.8000	1	2		1.34209350	-0.08737491
	94.9000	1	2		1.34109107	-0.08781580
	95.0000	1	2		1.34009161	-0.08822497
	95.1000	1	2		1.33909021	-0.08863299
	95.2000	1	2		1.33808921	-0.08895155
	95.3000	1	2		1.33709119	-0.08927219
	95.4000	1	2		1.33608569	-0.08990356
	95.5000	1	2		1.33508613	-0.09017919
	95.6000	1	2		1.33408913	-0.09055090
	95.7000	1	2		1.33308957	-0.09105095
	95.8000	1	2		1.33208540	-0.09132572
	95.9000	1	2		1.33108870	-0.09192916
	96.0000	1	2		1.33008873	-0.09222786
	96.1000	1	2		1.32908723	-0.09273449
	96.2000	1	2		1.32808736	-0.09293584
	96.3000	1	2		1.32710532	-0.09333835
	96.4000	1	2		1.32608865	-0.09387055
	96.5000	1	2		1.32509144	-0.09423668
	96.6000	1	2		1.32409127	-0.09470541
	96.7000	1	2		1.32308525	-0.09513762
	96.8000	1	2		1.32209102	-0.09545458
	96.9000	1	2		1.32109371	-0.09579290
	97.0000	1	2		1.32008401	-0.09624163
	97.1000	1	2		1.31909869	-0.09673788
	97.2000	1	2		1.31809421	-0.09715074
	97.3000	1	2		1.31709035	-0.09751905
	97.4000	1	2		1.31608843	-0.09808795
	97.5000	1	2		1.31508641	-0.09842333
	97.6000	1	2		1.31409361	-0.09895136
	97.7000	1	2		1.31308586	-0.09938073
	97.8000	1	2		1.31208517	-0.09974411
	97.9000	1	2		1.31108571	-0.10020789
	98.0000	1	2		1.31009291	-0.10045810
	98.1000	1	2		1.30909571	-0.10106317
	98.2000	1	2		1.30809113	-0.10150383
	98.3000	1	2		1.30709751	-0.10190794
	98.4000	1	2		1.30608873	-0.10241344
	98.5000	1	2		1.30509634	-0.10281631
	98.6000	1	2		1.30409575	-0.10320452
	98.7000	1	2		1.30308595	-0.10360886
	98.8000	1	2		1.30208977	-0.10409559
	98.9000	1	2		1.30108416	-0.10452491
	99.0000	1	2		1.30008624	-0.10504810
	99.1000	1	2		1.29909037	-0.10541287
	99.2000	1	2		1.29808804	-0.10590774
	99.3000	1	2		1.29708776	-0.10633782
	99.4000	1	2		1.29609087	-0.10673905
	99.5000	1	2		1.29508588	-0.10706329
	99.6000	1	2		1.29409257	-0.10749777
	99.7000	1	2		1.29308778	-0.10812807
	99.8000	1	2		1.29209129	-0.10856151
	99.9000	1	2		1.29108753	-0.10888270
	100.0000	1	2		1.29009371	-0.10945759
	100.1000	1	2		1.28908657	-0.10998474
	100.2000	1	2		1.28808803	-0.11041105
	100.3000	1	2		1.28708437	-0.11087967
	100.4000	1	2		1.28609188	-0.11135343
	100.5000	1	2		1.28503526	-0.11191145
	100.6000	1	2		1.28410833	-0.11226272
	100.7000	1	2		1.28308828	-0.11274183
	100.8000	1	2		1.28210040	-0.11316252
	100.9000	1	2		1.28109859	-0.11357093
	101.0000	1	2		1.28009329	-0.11401232
	101.1000	1	2		1.27909229	-0.11453707
	101.2000	1	2		1.27809878	-0.11508668
	101.3000	1	2		1.27709502	-0.11557320
	101.4000	1	2		1.27609269	-0.11600698
	101.5000	1	2		1.27510194	-0.11646609
	101.6000	1	2		1.27409664	-0.11694785
	101.7000	1	2		1.27309708	-0.11731599
	101.8000	1	2		1.27209096	-0.11790602
	101.9000	1	2		1.27109263	-0.11825629
	102.0000	1	2		1.27009492	-0.11874664
	102.1000	1	2		1.26909187	-0.11909741
	102.2000	1	2		1.26809897	-0.11963710
	102.3000	1	2		1.26709162	-0.12020822
	102.4000	1	2		1.26609770	-0.12066377
	102.5000	1	2		1.26509086	-0.12121168
	102.6000	1	2		1.26409725	-0.12177337
	102.7000	1	2		1.26309185	-0.12219029
	102.8000	1	2		1.26209905	-0.12271705
	102.9000	1	2		1.26109508	-0.12328665
	103.0000	1	2		1.26010259	-0.12367798
	103.1000	1	2		1.25909535	-0.12415366
	103.2000	1	2		1.25809763	-0.12480552
	103.3000	1	2		1.25709551	-0.12526124
	103.4000	1	2		1.25609728	-0.12575768
	103.5000	1	2		1.25509802	-0.12629130
	103.6000	1	2		1.25409959	-0.12681841
	103.7000	1	2		1.25311017	-0.12717582
	103.8000	1	2		1.25209555	-0.12758387
	103.9000	1	2		1.25110142	-0.12827190
	104.0000	1	2		1.25010196	-0.12886552
	104.0010	1	2		1.25009182	-0.12893104
