# Supplementary material for: Hyaluronic Acid Enhances the Mechanical Properties of Tissue-Engineered Cartilage Constructs
Source: PLoS One. 2014 Dec 1;9(12):e113216. doi: 10.1371/journal.pone.0113216 (PMC4249877; doi:10.1371/journal.pone.0113216)
Supplement: Dataset S1 — Raw data from hydrogel constructs. Data on wet weight, dry weight, compressive modulus, DNA content, and GAG content are provided in a spreadsheet for all analysed hydrogel constructs. Additionally, raw data from mechanical compression tests (time, displacement, and load) are provided. (ZIP) [file pone.0113216.s004.zip › Data/Mechanical testing/Microtester/Day 28/G1 CF M7 ramp.csv]

G1 CF M7 10Jan2014
Notes	Time	Sequence	Block	Cycle	5800:Extension mm	5800:500N_Load_Cell N
Test Started : 01/10/2014 9:49:04 AM	4.0020	1	2		2.24978250	0.00108498
	4.0140	1	2		2.24974193	0.00122119
	4.1000	1	2		2.24901949	0.00081785
	4.2000	1	2		2.24799360	0.00075519
	4.3000	1	2		2.24698246	0.00087817
	4.4000	1	2		2.24598792	0.00088624
	4.5000	1	2		2.24497965	0.00082439
	4.6000	1	2		2.24398368	0.00078492
	4.7000	1	2		2.24297582	0.00095534
	4.8000	1	2		2.24197759	0.00068028
	4.9000	1	2		2.24097055	0.00081100
	5.0000	1	2		2.23997253	0.00073412
	5.1000	1	2		2.23897102	0.00074618
	5.2000	1	2		2.23797730	0.00081929
	5.3000	1	2		2.23696801	0.00076416
	5.4000	1	2		2.23597736	0.00097886
	5.5000	1	2		2.23498753	0.00083741
	5.6000	1	2		2.23397947	0.00079857
	5.7000	1	2		2.23298165	0.00080420
	5.8000	1	2		2.23197543	0.00077985
	5.9000	1	2		2.23097269	0.00072829
	6.0000	1	2		2.22997938	0.00071367
	6.1000	1	2		2.22898156	0.00076524
	6.2000	1	2		2.22797268	0.00078977
	6.3000	1	2		2.22698551	0.00078632
	6.4000	1	2		2.22598011	0.00070955
	6.5000	1	2		2.22497471	0.00079602
	6.6000	1	2		2.22398099	0.00071425
	6.7000	1	2		2.22297846	0.00065673
	6.8000	1	2		2.22198269	0.00074857
	6.9000	1	2		2.22098385	0.00086797
	7.0000	1	2		2.21998849	0.00076137
	7.1000	1	2		2.21899026	0.00079022
	7.2000	1	2		2.21799367	0.00068912
	7.3000	1	2		2.21699093	0.00088446
	7.4000	1	2		2.21598635	0.00069292
	7.5000	1	2		2.21498075	0.00073693
	7.6000	1	2		2.21398457	0.00074074
	7.7000	1	2		2.21297937	0.00075103
	7.8000	1	2		2.21198667	0.00076804
	7.9000	1	2		2.21098250	0.00079920
	8.0000	1	2		2.20998325	0.00078542
	8.1000	1	2		2.20897806	0.00077244
	8.2000	1	2		2.20798352	0.00083696
	8.3000	1	2		2.20697484	0.00071303
	8.4000	1	2		2.20597989	0.00071018
	8.5000	1	2		2.20498494	0.00077895
	8.6000	1	2		2.20398302	0.00078729
	8.7000	1	2		2.20298090	0.00079682
	8.8000	1	2		2.20197816	0.00076347
	8.9000	1	2		2.20097624	0.00083180
	9.0000	1	2		2.19998170	0.00064790
	9.1000	1	2		2.19897815	0.00074363
	9.2000	1	2		2.19798340	0.00066643
	9.3000	1	2		2.19697431	0.00078793
	9.4000	1	2		2.19597301	0.00085278
	9.5000	1	2		2.19497929	0.00069100
	9.6000	1	2		2.19397717	0.00076576
	9.7000	1	2		2.19297648	0.00084091
	9.8000	1	2		2.19198194	0.00075216
	9.9000	1	2		2.19097183	0.00072348
	10.0000	1	2		2.18997626	0.00081282
	10.1000	1	2		2.18896472	0.00080417
	10.2000	1	2		2.18797653	0.00074739
	10.3000	1	2		2.18696375	0.00079424
	10.4000	1	2		2.18597577	0.00082521
	10.5000	1	2		2.18497528	0.00081220
	10.6000	1	2		2.18398464	0.00072934
	10.7000	1	2		2.18297288	0.00077707
	10.8000	1	2		2.18198039	0.00091142
	10.9000	1	2		2.18097438	0.00061810
	11.0000	1	2		2.17998291	0.00075875
	11.1000	1	2		2.17897628	0.00099182
	11.2000	1	2		2.17798338	0.00079697
	11.3000	1	2		2.17697532	0.00071983
	11.4000	1	2		2.17598610	0.00076650
	11.5000	1	2		2.17498091	0.00089516
	11.6000	1	2		2.17398821	0.00069338
	11.7000	1	2		2.17297421	0.00076540
	11.8000	1	2		2.17197741	0.00079287
	11.9000	1	2		2.17099393	0.00077539
	12.0000	1	2		2.16998341	0.00072855
	12.1000	1	2		2.16898313	0.00072951
	12.2000	1	2		2.16798347	0.00080647
	12.3000	1	2		2.16698196	0.00082643
	12.4000	1	2		2.16599337	0.00061844
	12.5000	1	2		2.16498551	0.00076856
	12.6000	1	2		2.16398482	0.00059138
	12.7000	1	2		2.16298639	0.00073017
	12.8000	1	2		2.16199328	0.00086511
	12.9000	1	2		2.16098645	0.00076319
	13.0000	1	2		2.15998986	0.00075540
	13.1000	1	2		2.15898671	0.00079497
	13.2000	1	2		2.15798951	0.00069461
	13.3000	1	2		2.15698144	0.00067435
	13.4000	1	2		2.15597481	0.00070127
	13.5000	1	2		2.15498539	0.00079182
	13.6000	1	2		2.15398389	0.00074365
	13.7000	1	2		2.15298095	0.00084453
	13.8000	1	2		2.15197596	0.00089445
	13.9000	1	2		2.15098182	0.00080082
	14.0000	1	2		2.14999015	0.00070343
	14.1000	1	2		2.14898516	0.00074335
	14.2000	1	2		2.14798980	0.00061538
	14.3000	1	2		2.14697600	0.00066613
	14.4000	1	2		2.14599293	0.00076500
	14.5000	1	2		2.14498344	0.00078294
	14.6000	1	2		2.14398623	0.00072901
	14.7000	1	2		2.14297612	0.00074863
	14.8000	1	2		2.14198055	0.00073018
	14.9000	1	2		2.14098233	0.00066334
	15.0000	1	2		2.13998410	0.00067560
	15.1000	1	2		2.13897624	0.00070310
	15.2000	1	2		2.13798416	0.00071339
	15.3000	1	2		2.13698490	0.00079250
	15.4000	1	2		2.13598934	0.00069039
	15.5000	1	2		2.13497902	0.00080154
	15.6000	1	2		2.13398325	0.00060886
	15.7000	1	2		2.13298215	0.00074862
	15.8000	1	2		2.13198966	0.00059344
	15.9000	1	2		2.13097996	0.00066380
	16.0000	1	2		2.12998378	0.00070940
	16.1000	1	2		2.12898596	0.00069019
	16.2000	1	2		2.12798261	0.00071617
	16.3000	1	2		2.12698663	0.00081188
	16.4000	1	2		2.12598226	0.00081415
	16.5000	1	2		2.12498321	0.00071693
	16.6000	1	2		2.12397986	0.00078252
	16.7000	1	2		2.12298347	0.00077509
	16.8000	1	2		2.12198975	0.00071952
	16.9000	1	2		2.12098866	0.00076802
	17.0000	1	2		2.11998981	0.00062912
	17.1000	1	2		2.11898667	0.00064631
	17.2000	1	2		2.11798618	0.00059258
	17.3000	1	2		2.11699144	0.00059396
	17.4000	1	2		2.11598419	0.00075027
	17.5000	1	2		2.11498945	0.00065543
	17.6000	1	2		2.11398425	0.00081603
	17.7000	1	2		2.11298828	0.00070027
	17.8000	1	2		2.11198718	0.00060220
	17.9000	1	2		2.11098158	0.00069414
	18.0000	1	2		2.10998191	0.00067801
	18.1000	1	2		2.10897364	0.00062510
	18.2000	1	2		2.10797624	0.00072219
	18.3000	1	2		2.10699809	0.00062140
	18.4000	1	2		2.10597752	0.00068600
	18.5000	1	2		2.10498790	0.00051111
	18.6000	1	2		2.10398086	0.00068985
	18.7000	1	2		2.10297956	0.00074592
	18.8000	1	2		2.10198604	0.00062499
	18.9000	1	2		2.10098597	0.00070255
	19.0000	1	2		2.09998713	0.00071565
	19.1000	1	2		2.09899504	0.00063970
	19.2000	1	2		2.09798411	0.00067438
	19.3000	1	2		2.09699265	0.00062175
	19.4000	1	2		2.09597884	0.00071106
	19.5000	1	2		2.09498389	0.00050245
	19.6000	1	2		2.09398054	0.00065036
	19.7000	1	2		2.09298334	0.00067960
	19.8000	1	2		2.09198347	0.00067246
	19.9000	1	2		2.09097951	0.00061113
	20.0000	1	2		2.08998824	0.00071718
	20.1000	1	2		2.08899432	0.00052502
	20.2000	1	2		2.08798871	0.00054110
	20.3000	1	2		2.08699069	0.00048609
	20.4000	1	2		2.08599512	0.00066934
	20.5000	1	2		2.08499136	0.00052740
	20.6000	1	2		2.08398596	0.00065838
	20.7000	1	2		2.08298241	0.00057499
	20.8000	1	2		2.08198377	0.00062063
	20.9000	1	2		2.08098759	0.00043131
	21.0000	1	2		2.07998751	0.00059633
	21.1000	1	2		2.07899277	0.00049753
	21.2000	1	2		2.07799024	0.00059113
	21.3000	1	2		2.07699693	0.00061070
	21.4000	1	2		2.07598722	0.00067082
	21.5000	1	2		2.07498838	0.00061516
	21.6000	1	2		2.07398175	0.00061316
	21.7000	1	2		2.07298332	0.00072036
	21.8000	1	2		2.07198693	0.00062570
	21.9000	1	2		2.07098010	0.00052080
	22.0000	1	2		2.06998248	0.00069310
	22.1000	1	2		2.06898221	0.00070313
	22.2000	1	2		2.06798664	0.00065218
	22.3000	1	2		2.06699579	0.00056101
	22.4000	1	2		2.06599367	0.00070404
	22.5000	1	2		2.06499851	0.00043883
	22.6000	1	2		2.06399414	0.00060145
	22.7000	1	2		2.06299591	0.00056548
	22.8000	1	2		2.06198887	0.00055499
	22.9000	1	2		2.06098859	0.00057266
	23.0000	1	2		2.05998319	0.00058075
	23.1000	1	2		2.05898148	0.00066497
	23.2000	1	2		2.05798448	0.00073100
	23.3000	1	2		2.05698236	0.00054090
	23.4000	1	2		2.05599191	0.00062760
	23.5000	1	2		2.05497729	0.00071508
	23.6000	1	2		2.05398747	0.00050376
	23.7000	1	2		2.05299026	0.00056820
	23.8000	1	2		2.05199019	0.00068368
	23.9000	1	2		2.05099237	0.00049136
	24.0000	1	2		2.04999086	0.00071085
	24.1000	1	2		2.04899161	0.00056476
	24.2000	1	2		2.04799584	0.00052514
	24.3000	1	2		2.04698593	0.00049180
	24.4000	1	2		2.04598791	0.00046129
	24.5000	1	2		2.04500033	0.00053660
	24.6000	1	2		2.04399022	0.00057843
	24.7000	1	2		2.04300572	0.00044178
	24.8000	1	2		2.04198782	0.00052556
	24.9000	1	2		2.04098222	0.00056618
	25.0000	1	2		2.03998829	0.00048270
	25.1000	1	2		2.03898576	0.00046687
	25.2000	1	2		2.03798999	0.00049827
	25.3000	1	2		2.03700651	0.00032111
	25.4000	1	2		2.03600746	0.00044886
	25.5000	1	2		2.03500042	0.00044818
	25.6000	1	2		2.03400097	0.00050001
	25.7000	1	2		2.03300110	0.00044479
	25.8000	1	2		2.03198648	0.00050321
	25.9000	1	2		2.03098907	0.00037835
	26.0000	1	2		2.02999064	0.00041609
	26.1000	1	2		2.02899159	0.00032682
	26.2000	1	2		2.02799274	0.00038815
	26.3000	1	2		2.02699083	0.00044592
	26.4000	1	2		2.02599280	0.00043815
	26.5000	1	2		2.02499396	0.00048840
	26.6000	1	2		2.02398446	0.00040271
	26.7000	1	2		2.02298316	0.00043089
	26.8000	1	2		2.02199415	0.00039278
	26.9000	1	2		2.02099756	0.00030965
	27.0000	1	2		2.01998233	0.00043925
	27.1000	1	2		2.01899865	0.00035362
	27.2000	1	2		2.01799796	0.00044021
	27.3000	1	2		2.01698641	0.00043496
	27.4000	1	2		2.01598757	0.00039709
	27.5000	1	2		2.01499282	0.00037135
	27.6000	1	2		2.01398845	0.00038258
	27.7000	1	2		2.01299534	0.00038517
	27.8000	1	2		2.01199301	0.00035732
	27.9000	1	2		2.01100523	0.00036926
	28.0000	1	2		2.00999328	0.00041466
	28.1000	1	2		2.00899382	0.00028725
	28.2000	1	2		2.00799088	0.00036846
	28.3000	1	2		2.00698855	0.00025875
	28.4000	1	2		2.00599135	0.00022189
	28.5000	1	2		2.00499373	0.00027324
	28.6000	1	2		2.00399673	0.00026329
	28.7000	1	2		2.00301018	0.00023514
	28.8000	1	2		2.00200212	0.00038301
	28.9000	1	2		2.00100410	0.00035482
	29.0000	1	2		2.00000034	0.00045692
	29.1000	1	2		1.99900006	0.00044830
	29.2000	1	2		1.99800142	0.00036048
	29.3000	1	2		1.99700626	0.00031503
	29.4000	1	2		1.99600250	0.00020853
	29.5000	1	2		1.99499526	0.00025439
	29.6000	1	2		1.99399006	0.00027414
	29.7000	1	2		1.99299122	0.00037002
	29.8000	1	2		1.99200119	0.00034275
	29.9000	1	2		1.99100030	0.00043549
	30.0000	1	2		1.98999387	0.00037145
	30.1000	1	2		1.98900445	0.00032903
	30.2000	1	2		1.98800274	0.00035841
	30.3000	1	2		1.98700717	0.00015863
	30.4000	1	2		1.98600218	0.00040235
	30.5000	1	2		1.98499453	0.00019377
	30.6000	1	2		1.98399487	0.00029953
	30.7000	1	2		1.98300627	0.00030864
	30.8000	1	2		1.98199595	0.00030651
	30.9000	1	2		1.98100039	0.00034527
	31.0000	1	2		1.97999499	0.00029528
	31.1000	1	2		1.97900311	0.00029607
	31.2000	1	2		1.97800099	0.00031294
	31.3000	1	2		1.97699354	0.00031566
	31.4000	1	2		1.97599285	0.00035894
	31.5000	1	2		1.97500753	0.00036148
	31.6000	1	2		1.97400397	0.00042371
	31.7000	1	2		1.97300083	0.00037577
	31.8000	1	2		1.97199994	0.00034060
	31.9000	1	2		1.97100458	0.00024360
	32.0000	1	2		1.97000409	0.00033611
	32.1000	1	2		1.96900894	0.00029247
	32.2000	1	2		1.96800190	0.00023104
	32.3000	1	2		1.96699957	0.00029584
	32.4000	1	2		1.96600196	0.00031041
	32.5000	1	2		1.96500148	0.00036305
	32.6000	1	2		1.96399976	0.00030780
	32.7000	1	2		1.96300563	0.00030450
	32.8000	1	2		1.96200392	0.00022357
	32.9000	1	2		1.96100241	-0.00013804
	33.0000	1	2		1.95999230	0.00043437
	33.1000	1	2		1.95900247	0.00037726
	33.2000	1	2		1.95799482	0.00019808
	33.3000	1	2		1.95699680	0.00038972
	33.4000	1	2		1.95600430	0.00040315
	33.5000	1	2		1.95501775	0.00011175
	33.6000	1	2		1.95401358	0.00015473
	33.7000	1	2		1.95300695	0.00032237
	33.8000	1	2		1.95200831	0.00031544
	33.9000	1	2		1.95100845	0.00017257
	34.0000	1	2		1.95001411	0.00025366
	34.1000	1	2		1.94901117	0.00039797
	34.2000	1	2		1.94801089	0.00006745
	34.3000	1	2		1.94699935	0.00013845
	34.4000	1	2		1.94600624	0.00037524
	34.5000	1	2		1.94499900	0.00025169
	34.6000	1	2		1.94399851	0.00012445
	34.7000	1	2		1.94300274	0.00030336
	34.8000	1	2		1.94200021	0.00024173
	34.9000	1	2		1.94099706	0.00027528
	35.0000	1	2		1.93999884	0.00020623
	35.1000	1	2		1.93900286	0.00019802
	35.2000	1	2		1.93800033	0.00021942
	35.3000	1	2		1.93700005	0.00017724
	35.4000	1	2		1.93600428	0.00024190
	35.5000	1	2		1.93500974	0.00018033
	35.6000	1	2		1.93401561	0.00022553
	35.7000	1	2		1.93300591	0.00028484
	35.8000	1	2		1.93200522	0.00031368
	35.9000	1	2		1.93100556	0.00020599
	36.0000	1	2		1.93000548	0.00026536
	36.1000	1	2		1.92900316	0.00014625
	36.2000	1	2		1.92800985	0.00020803
	36.3000	1	2		1.92701059	0.00022013
	36.4000	1	2		1.92601257	0.00023547
	36.5000	1	2		1.92500881	0.00018797
	36.6000	1	2		1.92401078	0.00024173
	36.7000	1	2		1.92299371	0.00032166
	36.8000	1	2		1.92199875	0.00020066
	36.9000	1	2		1.92100831	0.00026601
	37.0000	1	2		1.92000558	0.00003113
	37.1000	1	2		1.91901370	0.00020644
	37.2000	1	2		1.91800850	0.00019603
	37.3000	1	2		1.91699983	0.00025792
	37.4000	1	2		1.91600590	0.00034086
	37.5000	1	2		1.91500603	0.00026178
	37.6000	1	2		1.91400125	0.00040360
	37.7000	1	2		1.91300609	0.00023879
	37.8000	1	2		1.91200376	0.00022785
	37.9000	1	2		1.91101394	0.00028655
	38.0000	1	2		1.91001038	0.00015418
	38.1000	1	2		1.90901502	0.00017321
	38.2000	1	2		1.90800716	0.00021271
	38.3000	1	2		1.90701733	0.00021637
	38.4000	1	2		1.90601234	0.00020239
	38.5000	1	2		1.90502006	0.00011536
	38.6000	1	2		1.90401097	0.00027204
	38.7000	1	2		1.90301663	0.00024327
	38.8000	1	2		1.90202209	0.00010781
	38.9000	1	2		1.90101136	0.00015096
	39.0000	1	2		1.89999736	0.00015618
	39.1000	1	2		1.89901429	0.00011888
	39.2000	1	2		1.89801545	0.00013266
	39.3000	1	2		1.89701415	0.00014356
	39.4000	1	2		1.89601510	0.00025633
	39.5000	1	2		1.89501318	0.00005715
	39.6000	1	2		1.89400389	0.00030645
	39.7000	1	2		1.89300504	0.00027719
	39.8000	1	2		1.89200763	0.00028905
	39.9000	1	2		1.89100715	0.00030501
	40.0000	1	2		1.89000216	0.00023007
	40.1000	1	2		1.88901172	0.00019959
	40.2000	1	2		1.88800960	0.00023976
	40.3000	1	2		1.88701157	0.00020327
	40.4000	1	2		1.88601191	0.00019215
	40.5000	1	2		1.88500631	0.00020436
	40.6000	1	2		1.88400582	0.00027161
	40.7000	1	2		1.88301087	0.00025508
	40.8000	1	2		1.88201244	0.00020329
	40.9000	1	2		1.88100417	0.00024080
	41.0000	1	2		1.88000061	0.00019208
	41.1000	1	2		1.87900853	0.00010483
	41.2000	1	2		1.87801235	0.00021648
	41.3000	1	2		1.87700941	0.00012218
	41.4000	1	2		1.87600504	0.00015658
	41.5000	1	2		1.87501726	0.00011800
	41.6000	1	2		1.87401493	0.00034964
	41.7000	1	2		1.87300933	0.00028912
	41.8000	1	2		1.87200843	0.00013289
	41.9000	1	2		1.87100979	0.00021226
	42.0000	1	2		1.87001218	0.00018757
	42.1000	1	2		1.86900924	0.00013466
	42.2000	1	2		1.86800958	0.00018631
	42.3000	1	2		1.86701073	0.00023468
	42.4000	1	2		1.86601025	0.00032765
	42.5000	1	2		1.86500936	0.00022253
	42.6000	1	2		1.86401625	0.00025978
	42.7000	1	2		1.86301351	0.00025323
	42.8000	1	2		1.86201467	0.00017613
	42.9000	1	2		1.86101357	0.00007273
	43.0000	1	2		1.86001412	0.00025827
	43.1000	1	2		1.85901548	0.00014782
	43.2000	1	2		1.85800741	0.00023701
	43.3000	1	2		1.85701369	0.00009599
	43.4000	1	2		1.85600522	0.00021513
	43.5000	1	2		1.85501252	0.00012348
	43.6000	1	2		1.85400733	0.00005884
	43.7000	1	2		1.85300705	0.00006386
	43.8000	1	2		1.85201435	0.00002285
	43.9000	1	2		1.85100977	0.00012521
	44.0000	1	2		1.85001113	0.00002141
	44.1000	1	2		1.84901188	0.00012650
	44.2000	1	2		1.84801509	0.00012337
	44.3000	1	2		1.84702075	0.00001758
	44.4000	1	2		1.84602949	0.00004870
	44.5000	1	2		1.84501610	0.00000455
	44.6000	1	2		1.84401992	-0.00001205
	44.7000	1	2		1.84301001	0.00000913
	44.8000	1	2		1.84201362	-0.00001721
	44.9000	1	2		1.84101826	0.00001694
	45.0000	1	2		1.84002372	0.00000704
	45.1000	1	2		1.83901177	0.00008587
	45.2000	1	2		1.83800944	0.00019683
	45.3000	1	2		1.83701572	-0.00004732
	45.4000	1	2		1.83601339	0.00001709
	45.5000	1	2		1.83501045	-0.00003979
	45.6000	1	2		1.83401222	-0.00000710
	45.7000	1	2		1.83301399	0.00002618
	45.8000	1	2		1.83201617	0.00000216
	45.9000	1	2		1.83102000	0.00008363
	46.0000	1	2		1.83002136	0.00000414
	46.1000	1	2		1.82901514	0.00000685
	46.2000	1	2		1.82801732	0.00005778
	46.3000	1	2		1.82702257	0.00000364
	46.4000	1	2		1.82602127	-0.00011547
	46.5000	1	2		1.82501628	0.00010159
	46.6000	1	2		1.82401477	-0.00001464
	46.7000	1	2		1.82301081	0.00008940
	46.8000	1	2		1.82201032	-0.00006104
	46.9000	1	2		1.82100636	-0.00003666
	47.0000	1	2		1.82001428	-0.00002679
	47.1000	1	2		1.81901523	-0.00010260
	47.2000	1	2		1.81801618	0.00006932
	47.3000	1	2		1.81701099	-0.00002402
	47.4000	1	2		1.81601870	-0.00004723
	47.5000	1	2		1.81501555	-0.00010345
	47.6000	1	2		1.81401958	-0.00003880
	47.7000	1	2		1.81301827	0.00001382
	47.8000	1	2		1.81201902	-0.00007242
	47.9000	1	2		1.81101813	-0.00014795
	48.0000	1	2		1.81001826	-0.00002612
	48.1000	1	2		1.80902147	0.00005006
	48.2000	1	2		1.80801381	-0.00021067
	48.3000	1	2		1.80701149	-0.00007448
	48.4000	1	2		1.80601551	-0.00002152
	48.5000	1	2		1.80501605	-0.00013046
	48.6000	1	2		1.80401885	-0.00012330
	48.7000	1	2		1.80301878	0.00020065
	48.8000	1	2		1.80201522	-0.00004072
	48.9000	1	2		1.80101761	0.00020389
	49.0000	1	2		1.80001958	-0.00010880
	49.1000	1	2		1.79901459	-0.00002684
	49.2000	1	2		1.79802128	-0.00000808
	49.3000	1	2		1.79702387	0.00002569
	49.4000	1	2		1.79601642	-0.00020673
	49.5000	1	2		1.79502024	-0.00031331
	49.6000	1	2		1.79401648	-0.00014818
	49.7000	1	2		1.79302276	-0.00020369
	49.8000	1	2		1.79201654	-0.00034024
	49.9000	1	2		1.79102057	-0.00005966
	50.0000	1	2		1.79002254	-0.00009438
	50.1000	1	2		1.78901878	-0.00018359
	50.2000	1	2		1.78801523	-0.00010874
	50.3000	1	2		1.78702150	-0.00022824
	50.4000	1	2		1.78601406	-0.00017043
	50.5000	1	2		1.78501255	-0.00035399
	50.6000	1	2		1.78401555	-0.00018186
	50.7000	1	2		1.78302715	-0.00010990
	50.8000	1	2		1.78202401	-0.00022111
	50.9000	1	2		1.78102517	-0.00019644
	51.0000	1	2		1.78002878	-0.00025596
	51.1000	1	2		1.77902461	-0.00014001
	51.2000	1	2		1.77802904	-0.00027595
	51.3000	1	2		1.77702569	-0.00020870
	51.4000	1	2		1.77602910	-0.00014208
	51.5000	1	2		1.77502125	-0.00019950
	51.6000	1	2		1.77402363	-0.00013158
	51.7000	1	2		1.77302171	-0.00018153
	51.8000	1	2		1.77202123	-0.00019568
	51.9000	1	2		1.77102177	-0.00018364
	52.0000	1	2		1.77002273	-0.00018946
	52.1000	1	2		1.76901651	-0.00034872
	52.2000	1	2		1.76802237	-0.00026787
	52.3000	1	2		1.76702128	-0.00010874
	52.4000	1	2		1.76601772	-0.00026003
	52.5000	1	2		1.76502543	-0.00024180
	52.6000	1	2		1.76402393	-0.00004008
	52.7000	1	2		1.76302631	-0.00018081
	52.8000	1	2		1.76202829	-0.00021400
	52.9000	1	2		1.76101879	-0.00023565
	53.0000	1	2		1.76002220	-0.00018831
	53.1000	1	2		1.75902192	-0.00024642
	53.2000	1	2		1.75802943	-0.00017498
	53.3000	1	2		1.75702731	-0.00024299
	53.4000	1	2		1.75602416	-0.00010486
	53.5000	1	2		1.75502327	-0.00024221
	53.6000	1	2		1.75402566	-0.00018942
	53.7000	1	2		1.75302333	-0.00034779
	53.8000	1	2		1.75201547	-0.00021353
	53.9000	1	2		1.75102421	-0.00028064
	54.0000	1	2		1.75002680	-0.00017314
	54.1000	1	2		1.74901587	-0.00021026
	54.2000	1	2		1.74803424	-0.00020395
	54.3000	1	2		1.74701982	-0.00013537
	54.4000	1	2		1.74603081	-0.00027686
	54.5000	1	2		1.74503074	-0.00021189
	54.6000	1	2		1.74402759	-0.00025275
	54.7000	1	2		1.74303428	-0.00027869
	54.8000	1	2		1.74203319	-0.00015289
	54.9000	1	2		1.74103004	-0.00021363
	55.0000	1	2		1.74003242	-0.00015920
	55.1000	1	2		1.73902784	-0.00032127
	55.2000	1	2		1.73802408	-0.00026249
	55.3000	1	2		1.73701541	-0.00018768
	55.4000	1	2		1.73602209	-0.00035172
	55.5000	1	2		1.73502981	-0.00020842
	55.6000	1	2		1.73402625	-0.00023276
	55.7000	1	2		1.73303028	-0.00029555
	55.8000	1	2		1.73202713	-0.00021702
	55.9000	1	2		1.73102624	-0.00029402
	56.0000	1	2		1.73003231	-0.00031459
	56.1000	1	2		1.72903511	-0.00029817
	56.2000	1	2		1.72803258	-0.00035586
	56.3000	1	2		1.72702738	-0.00029219
	56.4000	1	2		1.72602813	-0.00037781
	56.5000	1	2		1.72503113	-0.00030459
	56.6000	1	2		1.72403187	-0.00031494
	56.7000	1	2		1.72302791	-0.00020389
	56.8000	1	2		1.72202927	-0.00028627
	56.9000	1	2		1.72102797	-0.00028406
	57.0000	1	2		1.72003281	-0.00033768
	57.1000	1	2		1.71902905	-0.00033647
	57.2000	1	2		1.71803840	-0.00040099
	57.3000	1	2		1.71702788	-0.00031751
	57.4000	1	2		1.71603918	-0.00031329
	57.5000	1	2		1.71503399	-0.00032674
	57.6000	1	2		1.71403668	-0.00013091
	57.7000	1	2		1.71302923	-0.00013021
	57.8000	1	2		1.71204022	-0.00026428
	57.9000	1	2		1.71103267	-0.00020568
	58.0000	1	2		1.71003465	-0.00033320
	58.1000	1	2		1.70902873	-0.00034097
	58.2000	1	2		1.70802938	-0.00027914
	58.3000	1	2		1.70702972	-0.00031972
	58.4000	1	2		1.70603395	-0.00029356
	58.5000	1	2		1.70502834	-0.00025041
	58.6000	1	2		1.70402663	-0.00029868
	58.7000	1	2		1.70302615	-0.00029379
	58.8000	1	2		1.70202986	-0.00021893
	58.9000	1	2		1.70102743	-0.00029612
	59.0000	1	2		1.70002941	-0.00025137
	59.1000	1	2		1.69903098	-0.00031639
	59.2000	1	2		1.69803941	-0.00020280
	59.3000	1	2		1.69703257	-0.00032650
	59.4000	1	2		1.69603783	-0.00037875
	59.5000	1	2		1.69502741	-0.00038558
	59.6000	1	2		1.69403225	-0.00042675
	59.7000	1	2		1.69302890	-0.00049023
	59.8000	1	2		1.69203805	-0.00040148
	59.9000	1	2		1.69102968	-0.00040594
	60.0000	1	2		1.69003391	-0.00043069
	60.1000	1	2		1.68902748	-0.00039608
	60.2000	1	2		1.68802085	-0.00040864
	60.3000	1	2		1.68702293	-0.00055155
	60.4000	1	2		1.68603024	-0.00044551
	60.5000	1	2		1.68502299	-0.00059907
	60.6000	1	2		1.68402486	-0.00058917
	60.7000	1	2		1.68302459	-0.00051744
	60.8000	1	2		1.68203630	-0.00062801
	60.9000	1	2		1.68103899	-0.00061390
	61.0000	1	2		1.68004680	-0.00052391
	61.1000	1	2		1.67903751	-0.00053463
	61.2000	1	2		1.67803385	-0.00069584
	61.3000	1	2		1.67703286	-0.00065967
	61.4000	1	2		1.67604006	-0.00072401
	61.5000	1	2		1.67503435	-0.00070800
	61.6000	1	2		1.67403530	-0.00074940
	61.7000	1	2		1.67303144	-0.00064747
	61.8000	1	2		1.67203075	-0.00069393
	61.9000	1	2		1.67103068	-0.00076188
	62.0000	1	2		1.67002999	-0.00081701
	62.1000	1	2		1.66902890	-0.00094288
	62.2000	1	2		1.66803251	-0.00091121
	62.3000	1	2		1.66703428	-0.00094641
	62.4000	1	2		1.66603175	-0.00100672
	62.5000	1	2		1.66503383	-0.00102192
	62.6000	1	2		1.66403058	-0.00105643
	62.7000	1	2		1.66303266	-0.00115260
	62.8000	1	2		1.66203105	-0.00105128
	62.9000	1	2		1.66105044	-0.00124368
	63.0000	1	2		1.66004965	-0.00123352
	63.1000	1	2		1.65904743	-0.00117202
	63.2000	1	2		1.65805043	-0.00132505
	63.3000	1	2		1.65704329	-0.00121836
	63.4000	1	2		1.65604598	-0.00138596
	63.5000	1	2		1.65503863	-0.00142645
	63.6000	1	2		1.65404962	-0.00143153
	63.7000	1	2		1.65304627	-0.00151868
	63.8000	1	2		1.65204559	-0.00150301
	63.9000	1	2		1.65104746	-0.00168951
	64.0000	1	2		1.65005097	-0.00180129
	64.1000	1	2		1.64904281	-0.00184214
	64.2000	1	2		1.64804529	-0.00181268
	64.3000	1	2		1.64704266	-0.00192353
	64.4000	1	2		1.64604812	-0.00191578
	64.5000	1	2		1.64504497	-0.00197459
	64.6000	1	2		1.64405689	-0.00213651
	64.7000	1	2		1.64304657	-0.00225041
	64.8000	1	2		1.64205305	-0.00238678
	64.9000	1	2		1.64104673	-0.00234002
	65.0000	1	2		1.64004809	-0.00249095
	65.1000	1	2		1.63904075	-0.00253804
	65.2000	1	2		1.63804702	-0.00257031
	65.3000	1	2		1.63705095	-0.00278149
	65.4000	1	2		1.63604299	-0.00298848
	65.5000	1	2		1.63504291	-0.00308837
	65.6000	1	2		1.63404509	-0.00317776
	65.7000	1	2		1.63304861	-0.00326229
	65.8000	1	2		1.63205694	-0.00335924
	65.9000	1	2		1.63104877	-0.00335145
	66.0000	1	2		1.63006355	-0.00362111
	66.1000	1	2		1.62904412	-0.00388271
	66.2000	1	2		1.62805255	-0.00390819
	66.3000	1	2		1.62704110	-0.00414748
	66.4000	1	2		1.62604697	-0.00426098
	66.5000	1	2		1.62504546	-0.00443130
	66.6000	1	2		1.62404181	-0.00461699
	66.7000	1	2		1.62304460	-0.00472346
	66.8000	1	2		1.62204770	-0.00494704
	66.9000	1	2		1.62104271	-0.00500283
	67.0000	1	2		1.62004899	-0.00531246
	67.1000	1	2		1.61904370	-0.00551407
	67.2000	1	2		1.61805120	-0.00567019
	67.3000	1	2		1.61704662	-0.00596088
	67.4000	1	2		1.61605055	-0.00591160
	67.5000	1	2		1.61504914	-0.00606404
	67.6000	1	2		1.61404774	-0.00635440
	67.7000	1	2		1.61304654	-0.00665033
	67.8000	1	2		1.61204892	-0.00678067
	67.9000	1	2		1.61105407	-0.00694998
	68.0000	1	2		1.61005943	-0.00728217
	68.1000	1	2		1.60905229	-0.00739172
	68.2000	1	2		1.60805048	-0.00764515
	68.3000	1	2		1.60704569	-0.00780298
	68.4000	1	2		1.60604418	-0.00814946
	68.5000	1	2		1.60505108	-0.00826595
	68.6000	1	2		1.60404383	-0.00835838
	68.7000	1	2		1.60304950	-0.00881651
	68.8000	1	2		1.60205188	-0.00900747
	68.9000	1	2		1.60104402	-0.00908553
	69.0000	1	2		1.60004457	-0.00940160
	69.1000	1	2		1.59904695	-0.00958289
	69.2000	1	2		1.59803971	-0.00963876
	69.3000	1	2		1.59706228	-0.00994169
	69.4000	1	2		1.59606456	-0.01021394
	69.5000	1	2		1.59506858	-0.01037519
	69.6000	1	2		1.59405243	-0.01059387
	69.7000	1	2		1.59305707	-0.01087787
	69.8000	1	2		1.59205382	-0.01124744
	69.9000	1	2		1.59104944	-0.01122852
	70.0000	1	2		1.59006002	-0.01150892
	70.1000	1	2		1.58905708	-0.01178090
	70.2000	1	2		1.58805742	-0.01187296
	70.3000	1	2		1.58704915	-0.01207273
	70.4000	1	2		1.58606414	-0.01239038
	70.5000	1	2		1.58505915	-0.01258330
	70.6000	1	2		1.58405098	-0.01273165
	70.7000	1	2		1.58306576	-0.01308624
	70.8000	1	2		1.58206467	-0.01336927
	70.9000	1	2		1.58105455	-0.01357472
	71.0000	1	2		1.58005182	-0.01378041
	71.1000	1	2		1.57905472	-0.01409232
	71.2000	1	2		1.57806089	-0.01424652
	71.3000	1	2		1.57705447	-0.01443446
	71.4000	1	2		1.57605480	-0.01483315
	71.5000	1	2		1.57506129	-0.01499454
	71.6000	1	2		1.57405333	-0.01517165
	71.7000	1	2		1.57305438	-0.01554075
	71.8000	1	2		1.57205656	-0.01574455
	71.9000	1	2		1.57106161	-0.01584008
	72.0000	1	2		1.57005724	-0.01617446
	72.1000	1	2		1.56905819	-0.01647808
	72.2000	1	2		1.56805607	-0.01664662
	72.3000	1	2		1.56706614	-0.01684298
	72.4000	1	2		1.56606422	-0.01714086
	72.5000	1	2		1.56505185	-0.01741256
	72.6000	1	2		1.56405414	-0.01751193
	72.7000	1	2		1.56306103	-0.01766033
	72.8000	1	2		1.56206454	-0.01806617
	72.9000	1	2		1.56106457	-0.01836548
	73.0000	1	2		1.56005487	-0.01850855
	73.1000	1	2		1.55905326	-0.01874712
	73.2000	1	2		1.55806036	-0.01908933
	73.3000	1	2		1.55705803	-0.01916381
	73.4000	1	2		1.55605786	-0.01941805
	73.5000	1	2		1.55505194	-0.01979447
	73.6000	1	2		1.55405535	-0.01984074
	73.7000	1	2		1.55305426	-0.02017876
	73.8000	1	2		1.55205316	-0.02037795
	73.9000	1	2		1.55106077	-0.02061869
	74.0000	1	2		1.55005967	-0.02104091
	74.1000	1	2		1.54906780	-0.02127362
	74.2000	1	2		1.54805000	-0.02147867
	74.3000	1	2		1.54705997	-0.02162195
	74.4000	1	2		1.54606215	-0.02190548
	74.5000	1	2		1.54505757	-0.02209982
	74.6000	1	2		1.54406733	-0.02231725
	74.7000	1	2		1.54307279	-0.02256194
	74.8000	1	2		1.54207384	-0.02297083
	74.9000	1	2		1.54106537	-0.02314203
	75.0000	1	2		1.54006694	-0.02337086
	75.1000	1	2		1.53907024	-0.02362649
	75.2000	1	2		1.53806372	-0.02382969
	75.3000	1	2		1.53706211	-0.02409332
	75.4000	1	2		1.53606552	-0.02422704
	75.5000	1	2		1.53507467	-0.02460564
	75.6000	1	2		1.53407275	-0.02493361
	75.7000	1	2		1.53306837	-0.02502560
	75.8000	1	2		1.53207045	-0.02529682
	75.9000	1	2		1.53107376	-0.02566698
	76.0000	1	2		1.53006908	-0.02587265
	76.1000	1	2		1.52906798	-0.02608855
	76.2000	1	2		1.52807139	-0.02628753
	76.3000	1	2		1.52707398	-0.02668080
	76.4000	1	2		1.52607104	-0.02685073
	76.5000	1	2		1.52507138	-0.02712462
	76.6000	1	2		1.52407202	-0.02746433
	76.7000	1	2		1.52307266	-0.02770223
	76.8000	1	2		1.52207136	-0.02791688
	76.9000	1	2		1.52106494	-0.02809709
	77.0000	1	2		1.52007132	-0.02832157
	77.1000	1	2		1.51907002	-0.02859312
	77.2000	1	2		1.51806585	-0.02880332
	77.3000	1	2		1.51706393	-0.02915735
	77.4000	1	2		1.51606601	-0.02937509
	77.5000	1	2		1.51507813	-0.02968560
	77.6000	1	2		1.51407027	-0.02992796
	77.7000	1	2		1.51307317	-0.03003123
	77.8000	1	2		1.51206828	-0.03034545
	77.9000	1	2		1.51108644	-0.03064178
	78.0000	1	2		1.51006578	-0.03084827
	78.1000	1	2		1.50907769	-0.03113521
	78.2000	1	2		1.50806450	-0.03148636
	78.3000	1	2		1.50707150	-0.03174998
	78.4000	1	2		1.50607276	-0.03190145
	78.5000	1	2		1.50508098	-0.03220322
	78.6000	1	2		1.50406718	-0.03235498
	78.7000	1	2		1.50307356	-0.03264696
	78.8000	1	2		1.50207482	-0.03299922
	78.9000	1	2		1.50107373	-0.03336220
	79.0000	1	2		1.50007488	-0.03354718
	79.1000	1	2		1.49907655	-0.03376976
	79.2000	1	2		1.49807218	-0.03399354
	79.3000	1	2		1.49707016	-0.03420589
	79.4000	1	2		1.49608279	-0.03445287
	79.5000	1	2		1.49507308	-0.03476520
	79.6000	1	2		1.49408029	-0.03507168
	79.7000	1	2		1.49307478	-0.03530275
	79.8000	1	2		1.49207440	-0.03564853
	79.9000	1	2		1.49106972	-0.03587747
	80.0000	1	2		1.49007836	-0.03618329
	80.1000	1	2		1.48907675	-0.03630974
	80.2000	1	2		1.48807565	-0.03660836
	80.3000	1	2		1.48707394	-0.03691280
	80.4000	1	2		1.48608114	-0.03724636
	80.5000	1	2		1.48507594	-0.03748526
	80.6000	1	2		1.48407454	-0.03775021
	80.7000	1	2		1.48307078	-0.03805605
	80.8000	1	2		1.48207603	-0.03828660
	80.9000	1	2		1.48107627	-0.03853057
	81.0000	1	2		1.48007947	-0.03869867
	81.1000	1	2		1.47907837	-0.03884684
	81.2000	1	2		1.47807461	-0.03916692
	81.3000	1	2		1.47707290	-0.03953683
	81.4000	1	2		1.47607170	-0.03983593
	81.5000	1	2		1.47508607	-0.04013920
	81.6000	1	2		1.47408057	-0.04038787
	81.7000	1	2		1.47307722	-0.04067102
	81.8000	1	2		1.47208627	-0.04089750
	81.9000	1	2		1.47108363	-0.04105626
	82.0000	1	2		1.47008827	-0.04124484
	82.1000	1	2		1.46908072	-0.04153664
	82.2000	1	2		1.46808649	-0.04187641
	82.3000	1	2		1.46708488	-0.04228045
	82.4000	1	2		1.46608439	-0.04256970
	82.5000	1	2		1.46508442	-0.04277523
	82.6000	1	2		1.46408240	-0.04305651
	82.7000	1	2		1.46308192	-0.04337919
	82.8000	1	2		1.46208339	-0.04364684
	82.9000	1	2		1.46108444	-0.04382824
	83.0000	1	2		1.46008416	-0.04418747
	83.1000	1	2		1.45908870	-0.04442235
	83.2000	1	2		1.45808361	-0.04478357
	83.3000	1	2		1.45709019	-0.04495112
	83.4000	1	2		1.45608162	-0.04538480
	83.5000	1	2		1.45508411	-0.04564715
	83.6000	1	2		1.45408075	-0.04569462
	83.7000	1	2		1.45308457	-0.04602090
	83.8000	1	2		1.45208030	-0.04622354
	83.9000	1	2		1.45107593	-0.04663477
	84.0000	1	2		1.45007749	-0.04693327
	84.1000	1	2		1.44907558	-0.04728735
	84.2000	1	2		1.44807315	-0.04761163
	84.3000	1	2		1.44707348	-0.04784417
	84.4000	1	2		1.44607628	-0.04806550
	84.5000	1	2		1.44507539	-0.04835339
	84.6000	1	2		1.44407029	-0.04864699
	84.7000	1	2		1.44308241	-0.04891752
	84.8000	1	2		1.44207783	-0.04926495
	84.9000	1	2		1.44106987	-0.04947548
	85.0000	1	2		1.44007810	-0.04985291
	85.1000	1	2		1.43907526	-0.05008472
	85.2000	1	2		1.43807693	-0.05033895
	85.3000	1	2		1.43707644	-0.05054135
	85.4000	1	2		1.43607053	-0.05101360
	85.5000	1	2		1.43508132	-0.05121524
	85.6000	1	2		1.43408022	-0.05156332
	85.7000	1	2		1.43307964	-0.05196906
	85.8000	1	2		1.43207577	-0.05210274
	85.9000	1	2		1.43108359	-0.05247946
	86.0000	1	2		1.43008198	-0.05284965
	86.1000	1	2		1.42908160	-0.05316037
	86.2000	1	2		1.42808398	-0.05329201
	86.3000	1	2		1.42707531	-0.05368409
	86.4000	1	2		1.42608394	-0.05403580
	86.5000	1	2		1.42507997	-0.05426894
	86.6000	1	2		1.42407929	-0.05467885
	86.7000	1	2		1.42307747	-0.05490256
	86.8000	1	2		1.42208252	-0.05528193
	86.9000	1	2		1.42107815	-0.05537311
	87.0000	1	2		1.42008186	-0.05578373
	87.1000	1	2		1.41907892	-0.05601518
	87.2000	1	2		1.41808817	-0.05637140
	87.3000	1	2		1.41708103	-0.05662142
	87.4000	1	2		1.41608485	-0.05714370
	87.5000	1	2		1.41508253	-0.05751104
	87.6000	1	2		1.41407856	-0.05761878
	87.7000	1	2		1.41308228	-0.05791164
	87.8000	1	2		1.41207923	-0.05830784
	87.9000	1	2		1.41108695	-0.05853326
	88.0000	1	2		1.41007837	-0.05891880
	88.1000	1	2		1.40908721	-0.05927507
	88.2000	1	2		1.40808970	-0.05962471
	88.3000	1	2		1.40707621	-0.05976702
	88.4000	1	2		1.40607849	-0.06018274
	88.5000	1	2		1.40507749	-0.06040422
	88.6000	1	2		1.40407373	-0.06067701
	88.7000	1	2		1.40307407	-0.06102901
	88.8000	1	2		1.40208281	-0.06148386
	88.9000	1	2		1.40108028	-0.06176486
	89.0000	1	2		1.40007734	-0.06215720
	89.1000	1	2		1.39907849	-0.06245552
	89.2000	1	2		1.39807760	-0.06288679
	89.3000	1	2		1.39708582	-0.06303255
	89.4000	1	2		1.39608350	-0.06339429
	89.5000	1	2		1.39508097	-0.06364612
	89.6000	1	2		1.39408386	-0.06403216
	89.7000	1	2		1.39307519	-0.06431521
	89.8000	1	2		1.39208700	-0.06461037
	89.9000	1	2		1.39108682	-0.06514804
	90.0000	1	2		1.39008224	-0.06534543
	90.1000	1	2		1.38907817	-0.06585150
	90.2000	1	2		1.38808251	-0.06623150
	90.3000	1	2		1.38708704	-0.06643996
	90.4000	1	2		1.38608195	-0.06672745
	90.5000	1	2		1.38508352	-0.06714440
	90.6000	1	2		1.38408017	-0.06733077
	90.7000	1	2		1.38307999	-0.06743663
	90.8000	1	2		1.38208576	-0.06783494
	90.9000	1	2		1.38107851	-0.06832653
	91.0000	1	2		1.38008551	-0.06866148
	91.1000	1	2		1.37908482	-0.06904787
	91.2000	1	2		1.37807799	-0.06935664
	91.3000	1	2		1.37708662	-0.06972096
	91.4000	1	2		1.37608030	-0.07009747
	91.5000	1	2		1.37508525	-0.07034900
	91.6000	1	2		1.37408938	-0.07069940
	91.7000	1	2		1.37307998	-0.07125588
	91.8000	1	2		1.37207776	-0.07146019
	91.9000	1	2		1.37107891	-0.07176109
	92.0000	1	2		1.37008099	-0.07215215
	92.1000	1	2		1.36908502	-0.07253055
	92.2000	1	2		1.36807818	-0.07281323
	92.3000	1	2		1.36708385	-0.07322060
	92.4000	1	2		1.36608654	-0.07351732
	92.5000	1	2		1.36508206	-0.07393449
	92.6000	1	2		1.36408260	-0.07422016
	92.7000	1	2		1.36308253	-0.07460847
	92.8000	1	2		1.36208563	-0.07512932
	92.9000	1	2		1.36108454	-0.07525010
	93.0000	1	2		1.36008405	-0.07565634
	93.1000	1	2		1.35908285	-0.07615647
	93.2000	1	2		1.35808452	-0.07635263
	93.3000	1	2		1.35708752	-0.07677170
	93.4000	1	2		1.35608806	-0.07724168
	93.5000	1	2		1.35509957	-0.07764554
	93.6000	1	2		1.35408669	-0.07795707
	93.7000	1	2		1.35308867	-0.07824455
	93.8000	1	2		1.35208337	-0.07877014
	93.9000	1	2		1.35109047	-0.07898884
	94.0000	1	2		1.35009214	-0.07936843
	94.1000	1	2		1.34909053	-0.07981384
	94.2000	1	2		1.34809097	-0.08019505
	94.3000	1	2		1.34709069	-0.08036893
	94.4000	1	2		1.34608365	-0.08087623
	94.5000	1	2		1.34508614	-0.08130806
	94.6000	1	2		1.34408863	-0.08160821
	94.7000	1	2		1.34308599	-0.08189682
	94.8000	1	2		1.34209043	-0.08232032
	94.9000	1	2		1.34108820	-0.08278636
	95.0000	1	2		1.34008772	-0.08309217
	95.1000	1	2		1.33908263	-0.08359198
	95.2000	1	2		1.33809198	-0.08396740
	95.3000	1	2		1.33709621	-0.08438594
	95.4000	1	2		1.33609081	-0.08461977
	95.5000	1	2		1.33509340	-0.08513490
	95.6000	1	2		1.33408657	-0.08552502
	95.7000	1	2		1.33309172	-0.08588708
	95.8000	1	2		1.33208519	-0.08616844
	95.9000	1	2		1.33110346	-0.08676488
	96.0000	1	2		1.33009099	-0.08718763
	96.1000	1	2		1.32909091	-0.08751364
	96.2000	1	2		1.32808941	-0.08789101
	96.3000	1	2		1.32709231	-0.08826362
	96.4000	1	2		1.32609172	-0.08863717
	96.5000	1	2		1.32509236	-0.08908038
	96.6000	1	2		1.32409393	-0.08935370
	96.7000	1	2		1.32308915	-0.08983532
	96.8000	1	2		1.32209051	-0.09020451
	96.9000	1	2		1.32108757	-0.09063552
	97.0000	1	2		1.32008749	-0.09101667
	97.1000	1	2		1.31909285	-0.09139600
	97.2000	1	2		1.31809052	-0.09181553
	97.3000	1	2		1.31708564	-0.09218371
	97.4000	1	2		1.31608823	-0.09280299
	97.5000	1	2		1.31509051	-0.09308088
	97.6000	1	2		1.31408531	-0.09339019
	97.7000	1	2		1.31308924	-0.09399342
	97.8000	1	2		1.31208937	-0.09442487
	97.9000	1	2		1.31108622	-0.09477043
	98.0000	1	2		1.31009025	-0.09514247
	98.1000	1	2		1.30909028	-0.09558481
	98.2000	1	2		1.30808467	-0.09597344
	98.3000	1	2		1.30708593	-0.09652480
	98.4000	1	2		1.30608862	-0.09696910
	98.5000	1	2		1.30509255	-0.09738390
	98.6000	1	2		1.30409094	-0.09776280
	98.7000	1	2		1.30308369	-0.09805640
	98.8000	1	2		1.30208751	-0.09858114
	98.9000	1	2		1.30108826	-0.09895229
	99.0000	1	2		1.30008942	-0.09940505
	99.1000	1	2		1.29908750	-0.09998089
	99.2000	1	2		1.29809173	-0.10037714
	99.3000	1	2		1.29708695	-0.10090301
	99.4000	1	2		1.29609087	-0.10124448
	99.5000	1	2		1.29509387	-0.10167043
	99.6000	1	2		1.29408919	-0.10203939
	99.7000	1	2		1.29308942	-0.10245762
	99.8000	1	2		1.29209242	-0.10294070
	99.9000	1	2		1.29108876	-0.10342295
	100.0000	1	2		1.29009053	-0.10385226
	100.1000	1	2		1.28908954	-0.10429805
	100.2000	1	2		1.28809653	-0.10478429
	100.3000	1	2		1.28708734	-0.10520103
	100.4000	1	2		1.28609762	-0.10564978
	100.5000	1	2		1.28509816	-0.10606412
	100.6000	1	2		1.28409501	-0.10656060
	100.7000	1	2		1.28308736	-0.10694301
	100.8000	1	2		1.28209067	-0.10748770
	100.9000	1	2		1.28109305	-0.10797034
	101.0000	1	2		1.28009749	-0.10852265
	101.1000	1	2		1.27909639	-0.10881937
	101.2000	1	2		1.27809417	-0.10930581
	101.3000	1	2		1.27708467	-0.10971571
	101.4000	1	2		1.27609044	-0.11011259
	101.5000	1	2		1.27509067	-0.11067524
	101.6000	1	2		1.27408824	-0.11106445
	101.7000	1	2		1.27308796	-0.11155864
	101.8000	1	2		1.27209045	-0.11202076
	101.9000	1	2		1.27108659	-0.11254067
	102.0000	1	2		1.27009051	-0.11291052
	102.1000	1	2		1.26908521	-0.11344013
	102.2000	1	2		1.26809108	-0.11393055
	102.3000	1	2		1.26709029	-0.11450188
	102.4000	1	2		1.26609381	-0.11500774
	102.5000	1	2		1.26510172	-0.11546183
	102.6000	1	2		1.26409735	-0.11602308
	102.7000	1	2		1.26309164	-0.11643698
	102.8000	1	2		1.26209976	-0.11694582
	102.9000	1	2		1.26111239	-0.11749697
	103.0000	1	2		1.26010730	-0.11789571
	103.1000	1	2		1.25910026	-0.11845535
	103.2000	1	2		1.25810142	-0.11885169
	103.3000	1	2		1.25709786	-0.11939952
	103.4000	1	2		1.25609728	-0.11995710
	103.5000	1	2		1.25510438	-0.12042861
	103.6000	1	2		1.25410195	-0.12088424
	103.7000	1	2		1.25310146	-0.12134480
	103.8000	1	2		1.25209965	-0.12191205
	103.9000	1	2		1.25109548	-0.12227647
	103.9800	1	2		1.25030501	-0.12284575
	104.0000	1	2		1.25009838	-0.12279878
	104.0010	1	2		1.25008803	-0.12276963
