# Supplementary material for: Hyaluronic Acid Enhances the Mechanical Properties of Tissue-Engineered Cartilage Constructs
Source: PLoS One. 2014 Dec 1;9(12):e113216. doi: 10.1371/journal.pone.0113216 (PMC4249877; doi:10.1371/journal.pone.0113216)
Supplement: Dataset S1 — Raw data from hydrogel constructs. Data on wet weight, dry weight, compressive modulus, DNA content, and GAG content are provided in a spreadsheet for all analysed hydrogel constructs. Additionally, raw data from mechanical compression tests (time, displacement, and load) are provided. (ZIP) [file pone.0113216.s004.zip › Data/Mechanical testing/Microtester/Day 28/G1 CF M8 ramp.csv]

G1 CF M8 10Jan2014
Notes	Time	Sequence	Block	Cycle	5800:Extension mm	5800:500N_Load_Cell N
Test Started : 01/10/2014 9:52:09 AM	4.0020	1	2		2.24996199	0.00118882
	4.0110	1	2		2.24985647	0.00123370
	4.1000	1	2		2.24897564	0.00097337
	4.2000	1	2		2.24797926	0.00117274
	4.3000	1	2		2.24697570	0.00102396
	4.4000	1	2		2.24598341	0.00091168
	4.5000	1	2		2.24498723	0.00085871
	4.6000	1	2		2.24397159	0.00101109
	4.7000	1	2		2.24298115	0.00094536
	4.8000	1	2		2.24197595	0.00089396
	4.9000	1	2		2.24097854	0.00090739
	5.0000	1	2		2.23997929	0.00101222
	5.1000	1	2		2.23897840	0.00096389
	5.2000	1	2		2.23797607	0.00099067
	5.3000	1	2		2.23698829	0.00087162
	5.4000	1	2		2.23598248	0.00087929
	5.5000	1	2		2.23498814	0.00078033
	5.6000	1	2		2.23398910	0.00095214
	5.7000	1	2		2.23298595	0.00105332
	5.8000	1	2		2.23198301	0.00087846
	5.9000	1	2		2.23097884	0.00080369
	6.0000	1	2		2.22998573	0.00092502
	6.1000	1	2		2.22898750	0.00100414
	6.2000	1	2		2.22798210	0.00075349
	6.3000	1	2		2.22697179	0.00080600
	6.4000	1	2		2.22596884	0.00099852
	6.5000	1	2		2.22497758	0.00093326
	6.6000	1	2		2.22397136	0.00085712
	6.7000	1	2		2.22297457	0.00067349
	6.8000	1	2		2.22198310	0.00092625
	6.9000	1	2		2.22098016	0.00078221
	7.0000	1	2		2.21997496	0.00095012
	7.1000	1	2		2.21897878	0.00081646
	7.2000	1	2		2.21798506	0.00083004
	7.3000	1	2		2.21697823	0.00094365
	7.4000	1	2		2.21597570	0.00077596
	7.5000	1	2		2.21497624	0.00089387
	7.6000	1	2		2.21397494	0.00088329
	7.7000	1	2		2.21297138	0.00095366
	7.8000	1	2		2.21197336	0.00082654
	7.9000	1	2		2.21097349	0.00077155
	8.0000	1	2		2.20997936	0.00075882
	8.1000	1	2		2.20897170	0.00081326
	8.2000	1	2		2.20797839	0.00092134
	8.3000	1	2		2.20697422	0.00097457
	8.4000	1	2		2.20597825	0.00101037
	8.5000	1	2		2.20497326	0.00093157
	8.6000	1	2		2.20397667	0.00094039
	8.7000	1	2		2.20297618	0.00082625
	8.8000	1	2		2.20197734	0.00079182
	8.9000	1	2		2.20096825	0.00094628
	9.0000	1	2		2.19997248	0.00077649
	9.1000	1	2		2.19897036	0.00096425
	9.2000	1	2		2.19796947	0.00095404
	9.3000	1	2		2.19697493	0.00105065
	9.4000	1	2		2.19597936	0.00086875
	9.5000	1	2		2.19497765	0.00082451
	9.6000	1	2		2.19397799	0.00086044
	9.7000	1	2		2.19298468	0.00085397
	9.8000	1	2		2.19196924	0.00071755
	9.9000	1	2		2.19096650	0.00088714
	10.0000	1	2		2.18996991	0.00088171
	10.1000	1	2		2.18897045	0.00081877
	10.2000	1	2		2.18796997	0.00090996
	10.3000	1	2		2.18697543	0.00089361
	10.4000	1	2		2.18598089	0.00087313
	10.5000	1	2		2.18498512	0.00082405
	10.6000	1	2		2.18396968	0.00083215
	10.7000	1	2		2.18297616	0.00090093
	10.8000	1	2		2.18197650	0.00067105
	10.9000	1	2		2.18097868	0.00096682
	11.0000	1	2		2.17997676	0.00092257
	11.1000	1	2		2.17897608	0.00075646
	11.2000	1	2		2.17797498	0.00076356
	11.3000	1	2		2.17698802	0.00083046
	11.4000	1	2		2.17597934	0.00072604
	11.5000	1	2		2.17497271	0.00060117
	11.6000	1	2		2.17397223	0.00078299
	11.7000	1	2		2.17297605	0.00093461
	11.8000	1	2		2.17198110	0.00088978
	11.9000	1	2		2.17098041	0.00078993
	12.0000	1	2		2.16997727	0.00076429
	12.1000	1	2		2.16897719	0.00073107
	12.2000	1	2		2.16798224	0.00071049
	12.3000	1	2		2.16697459	0.00085000
	12.4000	1	2		2.16598538	0.00086417
	12.5000	1	2		2.16498817	0.00074074
	12.6000	1	2		2.16399240	0.00072394
	12.7000	1	2		2.16297860	0.00083261
	12.8000	1	2		2.16199082	0.00092133
	12.9000	1	2		2.16098153	0.00083690
	13.0000	1	2		2.15998924	0.00081361
	13.1000	1	2		2.15898200	0.00074774
	13.2000	1	2		2.15798582	0.00074843
	13.3000	1	2		2.15697284	0.00075956
	13.4000	1	2		2.15597748	0.00082073
	13.5000	1	2		2.15497720	0.00073134
	13.6000	1	2		2.15398614	0.00079900
	13.7000	1	2		2.15298771	0.00086503
	13.8000	1	2		2.15198190	0.00092119
	13.9000	1	2		2.15098100	0.00059551
	14.0000	1	2		2.14998728	0.00056045
	14.1000	1	2		2.14898065	0.00060689
	14.2000	1	2		2.14798284	0.00069773
	14.3000	1	2		2.14698707	0.00073174
	14.4000	1	2		2.14598679	0.00079545
	14.5000	1	2		2.14497729	0.00066440
	14.6000	1	2		2.14397599	0.00082828
	14.7000	1	2		2.14297591	0.00064482
	14.8000	1	2		2.14198301	0.00066066
	14.9000	1	2		2.14098253	0.00074828
	15.0000	1	2		2.13998430	0.00069473
	15.1000	1	2		2.13898054	0.00075666
	15.2000	1	2		2.13798047	0.00071092
	15.3000	1	2		2.13697999	0.00086405
	15.4000	1	2		2.13598852	0.00076245
	15.5000	1	2		2.13498455	0.00063913
	15.6000	1	2		2.13398325	0.00087257
	15.7000	1	2		2.13298707	0.00057701
	15.8000	1	2		2.13198208	0.00068076
	15.9000	1	2		2.13098303	0.00064193
	16.0000	1	2		2.12998152	0.00079535
	16.1000	1	2		2.12898104	0.00078178
	16.2000	1	2		2.12798507	0.00066287
	16.3000	1	2		2.12698151	0.00064714
	16.4000	1	2		2.12598451	0.00081739
	16.5000	1	2		2.12498997	0.00066996
	16.6000	1	2		2.12398498	0.00066742
	16.7000	1	2		2.12298655	0.00069562
	16.8000	1	2		2.12198525	0.00075487
	16.9000	1	2		2.12099296	0.00072744
	17.0000	1	2		2.11998756	0.00076478
	17.1000	1	2		2.11898810	0.00075676
	17.2000	1	2		2.11799110	0.00069278
	17.3000	1	2		2.11698877	0.00055906
	17.4000	1	2		2.11598133	0.00062515
	17.5000	1	2		2.11498822	0.00069969
	17.6000	1	2		2.11398528	0.00061215
	17.7000	1	2		2.11298848	0.00071283
	17.8000	1	2		2.11198308	0.00069946
	17.9000	1	2		2.11098199	0.00067042
	18.0000	1	2		2.10997515	0.00056282
	18.1000	1	2		2.10898573	0.00060611
	18.2000	1	2		2.10798013	0.00060724
	18.3000	1	2		2.10698292	0.00071258
	18.4000	1	2		2.10598449	0.00078604
	18.5000	1	2		2.10498688	0.00083300
	18.6000	1	2		2.10398455	0.00066131
	18.7000	1	2		2.10297690	0.00066253
	18.8000	1	2		2.10198297	0.00080063
	18.9000	1	2		2.10098269	0.00074672
	19.0000	1	2		2.09997873	0.00069334
	19.1000	1	2		2.09897619	0.00064559
	19.2000	1	2		2.09797940	0.00069107
	19.3000	1	2		2.09699101	0.00069743
	19.4000	1	2		2.09599974	0.00061339
	19.5000	1	2		2.09498553	0.00065496
	19.6000	1	2		2.09398095	0.00068833
	19.7000	1	2		2.09297904	0.00060634
	19.8000	1	2		2.09198777	0.00066346
	19.9000	1	2		2.09099036	0.00064603
	20.0000	1	2		2.08998783	0.00073969
	20.1000	1	2		2.08897936	0.00062928
	20.2000	1	2		2.08798666	0.00063070
	20.3000	1	2		2.08699294	0.00071118
	20.4000	1	2		2.08599451	0.00073735
	20.5000	1	2		2.08498808	0.00051572
	20.6000	1	2		2.08398453	0.00055057
	20.7000	1	2		2.08298630	0.00064009
	20.8000	1	2		2.08198827	0.00060468
	20.9000	1	2		2.08098861	0.00061661
	21.0000	1	2		2.07999325	0.00065931
	21.1000	1	2		2.07899072	0.00063784
	21.2000	1	2		2.07799065	0.00070721
	21.3000	1	2		2.07698525	0.00064843
	21.4000	1	2		2.07598231	0.00069697
	21.5000	1	2		2.07498408	0.00055726
	21.6000	1	2		2.07398482	0.00065504
	21.7000	1	2		2.07298782	0.00067724
	21.8000	1	2		2.07198365	0.00086343
	21.9000	1	2		2.07099075	0.00053773
	22.0000	1	2		2.06998904	0.00055682
	22.1000	1	2		2.06898200	0.00087535
	22.2000	1	2		2.06799361	0.00068628
	22.3000	1	2		2.06699333	0.00028135
	22.4000	1	2		2.06598793	0.00033516
	22.5000	1	2		2.06498950	0.00056437
	22.6000	1	2		2.06398758	0.00047129
	22.7000	1	2		2.06297931	0.00045849
	22.8000	1	2		2.06198334	0.00089566
	22.9000	1	2		2.06098736	0.00076187
	23.0000	1	2		2.05998503	0.00053779
	23.1000	1	2		2.05898558	0.00048716
	23.2000	1	2		2.05798202	0.00049676
	23.3000	1	2		2.05698523	0.00034249
	23.4000	1	2		2.05599089	0.00046121
	23.5000	1	2		2.05498467	0.00071169
	23.6000	1	2		2.05398624	0.00059076
	23.7000	1	2		2.05298473	0.00071517
	23.8000	1	2		2.05198486	0.00068010
	23.9000	1	2		2.05098827	0.00056080
	24.0000	1	2		2.04998881	0.00057299
	24.1000	1	2		2.04898833	0.00050530
	24.2000	1	2		2.04798559	0.00058545
	24.3000	1	2		2.04697876	0.00052065
	24.4000	1	2		2.04598709	0.00068378
	24.5000	1	2		2.04498886	0.00058070
	24.6000	1	2		2.04398776	0.00064316
	24.7000	1	2		2.04298748	0.00048055
	24.8000	1	2		2.04199622	0.00059406
	24.9000	1	2		2.04098201	0.00052337
	25.0000	1	2		2.03999095	0.00067032
	25.1000	1	2		2.03899354	0.00063752
	25.2000	1	2		2.03800146	0.00055481
	25.3000	1	2		2.03699319	0.00063661
	25.4000	1	2		2.03599845	0.00053549
	25.5000	1	2		2.03499223	0.00051447
	25.6000	1	2		2.03400240	0.00060590
	25.7000	1	2		2.03299147	0.00045756
	25.8000	1	2		2.03199467	0.00057663
	25.9000	1	2		2.03099276	0.00036911
	26.0000	1	2		2.02999699	0.00033489
	26.1000	1	2		2.02899917	0.00056468
	26.2000	1	2		2.02799766	0.00038070
	26.3000	1	2		2.02700128	0.00052127
	26.4000	1	2		2.02599034	0.00047028
	26.5000	1	2		2.02500379	0.00054936
	26.6000	1	2		2.02399655	0.00047214
	26.7000	1	2		2.02299484	0.00043526
	26.8000	1	2		2.02198903	0.00042081
	26.9000	1	2		2.02100145	0.00045209
	27.0000	1	2		2.01999216	0.00046746
	27.1000	1	2		2.01899127	0.00050674
	27.2000	1	2		2.01799755	0.00031274
	27.3000	1	2		2.01699563	0.00058116
	27.4000	1	2		2.01599966	0.00045448
	27.5000	1	2		2.01499508	0.00038665
	27.6000	1	2		2.01400320	0.00051135
	27.7000	1	2		2.01299493	0.00043089
	27.8000	1	2		2.01199875	0.00049132
	27.9000	1	2		2.01099560	0.00045000
	28.0000	1	2		2.01000742	0.00048183
	28.1000	1	2		2.00900837	0.00045405
	28.2000	1	2		2.00798944	0.00044001
	28.3000	1	2		2.00699470	0.00035879
	28.4000	1	2		2.00598663	0.00035661
	28.5000	1	2		2.00498923	0.00039793
	28.6000	1	2		2.00399346	0.00059668
	28.7000	1	2		2.00300219	0.00046640
	28.8000	1	2		2.00199638	0.00048393
	28.9000	1	2		2.00100205	0.00037466
	29.0000	1	2		1.99999071	0.00036426
	29.1000	1	2		1.99899760	0.00041080
	29.2000	1	2		1.99799896	0.00034208
	29.3000	1	2		1.99699377	0.00050781
	29.4000	1	2		1.99599595	0.00034774
	29.5000	1	2		1.99498645	0.00040833
	29.6000	1	2		1.99400215	0.00047668
	29.7000	1	2		1.99299081	0.00044274
	29.8000	1	2		1.99199647	0.00031863
	29.9000	1	2		1.99099702	0.00024720
	30.0000	1	2		1.99000063	0.00046142
	30.1000	1	2		1.98899769	0.00032497
	30.2000	1	2		1.98800663	0.00026541
	30.3000	1	2		1.98699324	0.00038631
	30.4000	1	2		1.98600341	0.00042134
	30.5000	1	2		1.98500457	0.00037608
	30.6000	1	2		1.98400081	0.00037656
	30.7000	1	2		1.98300053	0.00051204
	30.8000	1	2		1.98200538	0.00035766
	30.9000	1	2		1.98100182	0.00033962
	31.0000	1	2		1.98000523	0.00029969
	31.1000	1	2		1.97899942	0.00036576
	31.2000	1	2		1.97800795	0.00037523
	31.3000	1	2		1.97699825	0.00035285
	31.4000	1	2		1.97600392	0.00036617
	31.5000	1	2		1.97499237	0.00027864
	31.6000	1	2		1.97400418	0.00029212
	31.7000	1	2		1.97300513	0.00037878
	31.8000	1	2		1.97200260	0.00028132
	31.9000	1	2		1.97100130	0.00036296
	32.0000	1	2		1.97001106	0.00044787
	32.1000	1	2		1.96900095	0.00037093
	32.2000	1	2		1.96799985	0.00034424
	32.3000	1	2		1.96699302	0.00038943
	32.4000	1	2		1.96600790	0.00030905
	32.5000	1	2		1.96500434	0.00028629
	32.6000	1	2		1.96400058	0.00046830
	32.7000	1	2		1.96300481	0.00025389
	32.8000	1	2		1.96201376	0.00022641
	32.9000	1	2		1.96100918	0.00032717
	33.0000	1	2		1.96000931	0.00045609
	33.1000	1	2		1.95900514	0.00027889
	33.2000	1	2		1.95801203	0.00022911
	33.3000	1	2		1.95700048	0.00041065
	33.4000	1	2		1.95600738	0.00024179
	33.5000	1	2		1.95500157	0.00023325
	33.6000	1	2		1.95400416	0.00038957
	33.7000	1	2		1.95300634	0.00020546
	33.8000	1	2		1.95200791	0.00027769
	33.9000	1	2		1.95100742	0.00035171
	34.0000	1	2		1.95000612	0.00041343
	34.1000	1	2		1.94900461	0.00014553
	34.2000	1	2		1.94800557	0.00025610
	34.3000	1	2		1.94700508	0.00034288
	34.4000	1	2		1.94600829	0.00020404
	34.5000	1	2		1.94500412	0.00021098
	34.6000	1	2		1.94400732	0.00029997
	34.7000	1	2		1.94301586	0.00035468
	34.8000	1	2		1.94201435	0.00022444
	34.9000	1	2		1.94099194	0.00033247
	35.0000	1	2		1.94000109	0.00034811
	35.1000	1	2		1.93900675	0.00025510
	35.2000	1	2		1.93801016	0.00024918
	35.3000	1	2		1.93700046	0.00029366
	35.4000	1	2		1.93600346	0.00044365
	35.5000	1	2		1.93500032	0.00018057
	35.6000	1	2		1.93400700	0.00031533
	35.7000	1	2		1.93301103	0.00036574
	35.8000	1	2		1.93201157	0.00022713
	35.9000	1	2		1.93100289	0.00009270
	36.0000	1	2		1.93000733	0.00019945
	36.1000	1	2		1.92900541	0.00023280
	36.2000	1	2		1.92800411	0.00018926
	36.3000	1	2		1.92699953	0.00035509
	36.4000	1	2		1.92600642	0.00027885
	36.5000	1	2		1.92499897	0.00027133
	36.6000	1	2		1.92400238	0.00033354
	36.7000	1	2		1.92300436	0.00032077
	36.8000	1	2		1.92200900	0.00015586
	36.9000	1	2		1.92100380	0.00031546
	37.0000	1	2		1.92001049	0.00038270
	37.1000	1	2		1.91900632	0.00025280
	37.2000	1	2		1.91800871	0.00032954
	37.3000	1	2		1.91700208	0.00030201
	37.4000	1	2		1.91600651	0.00022942
	37.5000	1	2		1.91500624	0.00020605
	37.6000	1	2		1.91401129	0.00027649
	37.7000	1	2		1.91300548	0.00029869
	37.8000	1	2		1.91200397	0.00006362
	37.9000	1	2		1.91100205	0.00013378
	38.0000	1	2		1.91000895	0.00011189
	38.1000	1	2		1.90900969	0.00026400
	38.2000	1	2		1.90800614	0.00019480
	38.3000	1	2		1.90700832	0.00024301
	38.4000	1	2		1.90600968	0.00030198
	38.5000	1	2		1.90501186	0.00020507
	38.6000	1	2		1.90401097	0.00023533
	38.7000	1	2		1.90300885	0.00024662
	38.8000	1	2		1.90200877	0.00014753
	38.9000	1	2		1.90100686	0.00027179
	39.0000	1	2		1.90001252	0.00006259
	39.1000	1	2		1.89900261	0.00009203
	39.2000	1	2		1.89800787	0.00005748
	39.3000	1	2		1.89700575	0.00016993
	39.4000	1	2		1.89600157	0.00022550
	39.5000	1	2		1.89500437	0.00027229
	39.6000	1	2		1.89401331	0.00003631
	39.7000	1	2		1.89301017	0.00022878
	39.8000	1	2		1.89200579	0.00022436
	39.9000	1	2		1.89101760	0.00014804
	40.0000	1	2		1.89000114	0.00002780
	40.1000	1	2		1.88901582	0.00002781
	40.2000	1	2		1.88801431	0.00023748
	40.3000	1	2		1.88699703	-0.00001321
	40.4000	1	2		1.88600453	0.00004823
	40.5000	1	2		1.88500692	0.00019318
	40.6000	1	2		1.88400500	0.00013254
	40.7000	1	2		1.88300473	0.00012619
	40.8000	1	2		1.88200998	0.00022413
	40.9000	1	2		1.88101544	0.00014878
	41.0000	1	2		1.88000861	0.00003186
	41.1000	1	2		1.87901632	0.00007800
	41.2000	1	2		1.87800785	0.00012269
	41.3000	1	2		1.87701433	0.00006722
	41.4000	1	2		1.87601856	0.00019659
	41.5000	1	2		1.87502053	0.00001783
	41.6000	1	2		1.87400550	0.00018944
	41.7000	1	2		1.87300318	0.00017032
	41.8000	1	2		1.87200987	0.00004589
	41.9000	1	2		1.87100365	0.00003004
	42.0000	1	2		1.87001320	0.00010629
	42.1000	1	2		1.86902256	-0.00003413
	42.2000	1	2		1.86801121	0.00002369
	42.3000	1	2		1.86701442	0.00012399
	42.4000	1	2		1.86601394	0.00005196
	42.5000	1	2		1.86502083	0.00003651
	42.6000	1	2		1.86401543	-0.00001116
	42.7000	1	2		1.86302110	-0.00000758
	42.8000	1	2		1.86201037	0.00006095
	42.9000	1	2		1.86102443	0.00003952
	43.0000	1	2		1.86001801	0.00013237
	43.1000	1	2		1.85901876	-0.00000750
	43.2000	1	2		1.85801131	0.00007275
	43.3000	1	2		1.85700980	0.00012948
	43.4000	1	2		1.85600358	0.00013881
	43.5000	1	2		1.85501088	0.00001585
	43.6000	1	2		1.85400446	0.00007375
	43.7000	1	2		1.85300336	-0.00003980
	43.8000	1	2		1.85201230	0.00000214
	43.9000	1	2		1.85100363	0.00015413
	44.0000	1	2		1.85001380	0.00016424
	44.1000	1	2		1.84901004	0.00009674
	44.2000	1	2		1.84801447	0.00019235
	44.3000	1	2		1.84700928	0.00000726
	44.4000	1	2		1.84601617	0.00001101
	44.5000	1	2		1.84501282	-0.00002313
	44.6000	1	2		1.84401479	0.00006924
	44.7000	1	2		1.84301021	-0.00012037
	44.8000	1	2		1.84201608	0.00015982
	44.9000	1	2		1.84101048	-0.00003038
	45.0000	1	2		1.84001000	0.00008976
	45.1000	1	2		1.83900705	0.00001567
	45.2000	1	2		1.83801456	-0.00002853
	45.3000	1	2		1.83701695	0.00003698
	45.4000	1	2		1.83601442	-0.00001638
	45.5000	1	2		1.83500840	-0.00004018
	45.6000	1	2		1.83401366	0.00016539
	45.7000	1	2		1.83301666	0.00007337
	45.8000	1	2		1.83201740	0.00004560
	45.9000	1	2		1.83101180	0.00015695
	46.0000	1	2		1.83001111	0.00012099
	46.1000	1	2		1.82900838	-0.00001955
	46.2000	1	2		1.82801486	-0.00005003
	46.3000	1	2		1.82701827	0.00006618
	46.4000	1	2		1.82601676	0.00005194
	46.5000	1	2		1.82502407	0.00000936
	46.6000	1	2		1.82401662	0.00003937
	46.7000	1	2		1.82300855	0.00002956
	46.8000	1	2		1.82200971	-0.00008034
	46.9000	1	2		1.82101271	-0.00005910
	47.0000	1	2		1.82001899	-0.00007024
	47.1000	1	2		1.81901236	-0.00001963
	47.2000	1	2		1.81801679	-0.00004936
	47.3000	1	2		1.81700689	0.00000053
	47.4000	1	2		1.81601501	0.00010562
	47.5000	1	2		1.81501084	0.00001643
	47.6000	1	2		1.81401712	-0.00004215
	47.7000	1	2		1.81301356	0.00006312
	47.8000	1	2		1.81201677	-0.00006925
	47.9000	1	2		1.81101710	-0.00015689
	48.0000	1	2		1.81002072	-0.00011357
	48.1000	1	2		1.80901245	-0.00002798
	48.2000	1	2		1.80802221	-0.00006185
	48.3000	1	2		1.80701292	-0.00003648
	48.4000	1	2		1.80601613	0.00010997
	48.5000	1	2		1.80502159	0.00001583
	48.6000	1	2		1.80402479	0.00000349
	48.7000	1	2		1.80301611	-0.00003133
	48.8000	1	2		1.80202710	-0.00020802
	48.9000	1	2		1.80102170	0.00008121
	49.0000	1	2		1.80002286	-0.00007154
	49.1000	1	2		1.79902094	0.00002201
	49.2000	1	2		1.79802599	-0.00006860
	49.3000	1	2		1.79703268	-0.00009246
	49.4000	1	2		1.79601560	-0.00001792
	49.5000	1	2		1.79501553	0.00000892
	49.6000	1	2		1.79401976	-0.00019312
	49.7000	1	2		1.79301559	-0.00011609
	49.8000	1	2		1.79202064	0.00000926
	49.9000	1	2		1.79100950	-0.00015088
	50.0000	1	2		1.79002295	-0.00006129
	50.1000	1	2		1.78901817	-0.00016909
	50.2000	1	2		1.78801502	-0.00011403
	50.3000	1	2		1.78701351	-0.00022416
	50.4000	1	2		1.78601774	-0.00011021
	50.5000	1	2		1.78502361	-0.00019564
	50.6000	1	2		1.78400571	-0.00030750
	50.7000	1	2		1.78301630	-0.00008538
	50.8000	1	2		1.78201602	-0.00025892
	50.9000	1	2		1.78101697	-0.00012307
	51.0000	1	2		1.78002263	-0.00002610
	51.1000	1	2		1.77901580	-0.00008921
	51.2000	1	2		1.77802495	-0.00026858
	51.3000	1	2		1.77703000	-0.00021479
	51.4000	1	2		1.77602746	-0.00020155
	51.5000	1	2		1.77502719	-0.00024010
	51.6000	1	2		1.77402937	-0.00029414
	51.7000	1	2		1.77302704	-0.00020614
	51.8000	1	2		1.77202615	-0.00023324
	51.9000	1	2		1.77102833	-0.00014568
	52.0000	1	2		1.77002559	-0.00016984
	52.1000	1	2		1.76902900	-0.00020938
	52.2000	1	2		1.76803016	-0.00021808
	52.3000	1	2		1.76702107	-0.00010720
	52.4000	1	2		1.76601936	-0.00027458
	52.5000	1	2		1.76501724	-0.00030419
	52.6000	1	2		1.76401860	-0.00025193
	52.7000	1	2		1.76303021	-0.00025600
	52.8000	1	2		1.76202460	-0.00015995
	52.9000	1	2		1.76103559	-0.00025947
	53.0000	1	2		1.76001974	-0.00022460
	53.1000	1	2		1.75901148	-0.00023280
	53.2000	1	2		1.75801919	-0.00012582
	53.3000	1	2		1.75701625	-0.00021004
	53.4000	1	2		1.75601761	-0.00023531
	53.5000	1	2		1.75501979	-0.00029187
	53.6000	1	2		1.75402074	-0.00016883
	53.7000	1	2		1.75301923	-0.00025917
	53.8000	1	2		1.75201773	-0.00032512
	53.9000	1	2		1.75101356	-0.00025404
	54.0000	1	2		1.75002803	-0.00026650
	54.1000	1	2		1.74901587	-0.00022195
	54.2000	1	2		1.74801928	-0.00017736
	54.3000	1	2		1.74701818	-0.00021882
	54.4000	1	2		1.74602098	-0.00013337
	54.5000	1	2		1.74502562	-0.00028554
	54.6000	1	2		1.74402022	-0.00023839
	54.7000	1	2		1.74302773	-0.00036658
	54.8000	1	2		1.74202335	-0.00029954
	54.9000	1	2		1.74102758	-0.00019085
	55.0000	1	2		1.74002956	-0.00032824
	55.1000	1	2		1.73902354	-0.00028787
	55.2000	1	2		1.73801630	-0.00030767
	55.3000	1	2		1.73701582	-0.00031174
	55.4000	1	2		1.73602107	-0.00029998
	55.5000	1	2		1.73502264	-0.00031675
	55.6000	1	2		1.73402277	-0.00037957
	55.7000	1	2		1.73302372	-0.00040688
	55.8000	1	2		1.73202795	-0.00036126
	55.9000	1	2		1.73101886	-0.00044097
	56.0000	1	2		1.73002637	-0.00048287
	56.1000	1	2		1.72902158	-0.00035672
	56.2000	1	2		1.72802684	-0.00029723
	56.3000	1	2		1.72702123	-0.00035720
	56.4000	1	2		1.72602096	-0.00040644
	56.5000	1	2		1.72502068	-0.00042352
	56.6000	1	2		1.72402860	-0.00037302
	56.7000	1	2		1.72301951	-0.00045744
	56.8000	1	2		1.72202005	-0.00040676
	56.9000	1	2		1.72101588	-0.00027683
	57.0000	1	2		1.72001990	-0.00045130
	57.1000	1	2		1.71901676	-0.00039140
	57.2000	1	2		1.71802365	-0.00049475
	57.3000	1	2		1.71702296	-0.00051986
	57.4000	1	2		1.71602842	-0.00048432
	57.5000	1	2		1.71502774	-0.00051345
	57.6000	1	2		1.71402561	-0.00031176
	57.7000	1	2		1.71302216	-0.00057893
	57.8000	1	2		1.71202680	-0.00034335
	57.9000	1	2		1.71102202	-0.00036497
	58.0000	1	2		1.71002768	-0.00056380
	58.1000	1	2		1.70902412	-0.00055755
	58.2000	1	2		1.70802764	-0.00047228
	58.3000	1	2		1.70702644	-0.00050189
	58.4000	1	2		1.70603579	-0.00064924
	58.5000	1	2		1.70501984	-0.00049214
	58.6000	1	2		1.70401956	-0.00048409
	58.7000	1	2		1.70301856	-0.00060423
	58.8000	1	2		1.70202392	-0.00063292
	58.9000	1	2		1.70102190	-0.00056722
	59.0000	1	2		1.70002695	-0.00060702
	59.1000	1	2		1.69903856	-0.00058555
	59.2000	1	2		1.69803869	-0.00061276
	59.3000	1	2		1.69703595	-0.00043192
	59.4000	1	2		1.69603127	-0.00073749
	59.5000	1	2		1.69502198	-0.00064230
	59.6000	1	2		1.69403041	-0.00062705
	59.7000	1	2		1.69302193	-0.00074492
	59.8000	1	2		1.69202842	-0.00073072
	59.9000	1	2		1.69102619	-0.00073472
	60.0000	1	2		1.69002663	-0.00074512
	60.1000	1	2		1.68903547	-0.00085348
	60.2000	1	2		1.68802444	-0.00077584
	60.3000	1	2		1.68701904	-0.00072341
	60.4000	1	2		1.68602317	-0.00066838
	60.5000	1	2		1.68503190	-0.00088870
	60.6000	1	2		1.68402999	-0.00094205
	60.7000	1	2		1.68302520	-0.00088043
	60.8000	1	2		1.68203343	-0.00101790
	60.9000	1	2		1.68102936	-0.00101103
	61.0000	1	2		1.68003308	-0.00101230
	61.1000	1	2		1.67903341	-0.00096046
	61.2000	1	2		1.67803764	-0.00098127
	61.3000	1	2		1.67703480	-0.00116461
	61.4000	1	2		1.67603565	-0.00110403
	61.5000	1	2		1.67502882	-0.00121750
	61.6000	1	2		1.67403705	-0.00127029
	61.7000	1	2		1.67303083	-0.00118352
	61.8000	1	2		1.67203526	-0.00130759
	61.9000	1	2		1.67103324	-0.00124940
	62.0000	1	2		1.67003614	-0.00142200
	62.1000	1	2		1.66902674	-0.00137202
	62.2000	1	2		1.66802913	-0.00149939
	62.3000	1	2		1.66702926	-0.00152749
	62.4000	1	2		1.66603236	-0.00144138
	62.5000	1	2		1.66503014	-0.00154469
	62.6000	1	2		1.66403181	-0.00148503
	62.7000	1	2		1.66302989	-0.00164109
	62.8000	1	2		1.66203238	-0.00157840
	62.9000	1	2		1.66105095	-0.00168729
	63.0000	1	2		1.66005549	-0.00168358
	63.1000	1	2		1.65904558	-0.00191267
	63.2000	1	2		1.65805340	-0.00204069
	63.3000	1	2		1.65704093	-0.00206468
	63.4000	1	2		1.65605192	-0.00220633
	63.5000	1	2		1.65504714	-0.00217609
	63.6000	1	2		1.65405116	-0.00223091
	63.7000	1	2		1.65304873	-0.00233954
	63.8000	1	2		1.65204251	-0.00247950
	63.9000	1	2		1.65104131	-0.00247133
	64.0000	1	2		1.65004708	-0.00263202
	64.1000	1	2		1.64904506	-0.00278803
	64.2000	1	2		1.64804765	-0.00282108
	64.3000	1	2		1.64705198	-0.00290635
	64.4000	1	2		1.64605314	-0.00282047
	64.5000	1	2		1.64505276	-0.00299408
	64.6000	1	2		1.64405371	-0.00316128
	64.7000	1	2		1.64305364	-0.00323427
	64.8000	1	2		1.64205377	-0.00340288
	64.9000	1	2		1.64104745	-0.00352095
	65.0000	1	2		1.64004604	-0.00371466
	65.1000	1	2		1.63904679	-0.00370831
	65.2000	1	2		1.63805112	-0.00396135
	65.3000	1	2		1.63704470	-0.00412093
	65.4000	1	2		1.63605436	-0.00414243
	65.5000	1	2		1.63504691	-0.00448721
	65.6000	1	2		1.63405216	-0.00441186
	65.7000	1	2		1.63304451	-0.00478104
	65.8000	1	2		1.63205079	-0.00473293
	65.9000	1	2		1.63104150	-0.00488764
	66.0000	1	2		1.63005013	-0.00508616
	66.1000	1	2		1.62905118	-0.00516502
	66.2000	1	2		1.62805039	-0.00545579
	66.3000	1	2		1.62705575	-0.00535568
	66.4000	1	2		1.62605353	-0.00575661
	66.5000	1	2		1.62505448	-0.00592541
	66.6000	1	2		1.62404908	-0.00608709
	66.7000	1	2		1.62305136	-0.00635608
	66.8000	1	2		1.62204217	-0.00634945
	66.9000	1	2		1.62104333	-0.00657772
	67.0000	1	2		1.62004367	-0.00672964
	67.1000	1	2		1.61906050	-0.00699917
	67.2000	1	2		1.61805530	-0.00705773
	67.3000	1	2		1.61704795	-0.00735635
	67.4000	1	2		1.61604624	-0.00746878
	67.5000	1	2		1.61505600	-0.00767391
	67.6000	1	2		1.61405204	-0.00785560
	67.7000	1	2		1.61304623	-0.00797435
	67.8000	1	2		1.61205179	-0.00815297
	67.9000	1	2		1.61104895	-0.00823703
	68.0000	1	2		1.61004908	-0.00853592
	68.1000	1	2		1.60905157	-0.00878283
	68.2000	1	2		1.60804955	-0.00900423
	68.3000	1	2		1.60705214	-0.00919678
	68.4000	1	2		1.60604060	-0.00932286
	68.5000	1	2		1.60505661	-0.00959783
	68.6000	1	2		1.60405275	-0.00977241
	68.7000	1	2		1.60305462	-0.01001064
	68.8000	1	2		1.60205239	-0.01017530
	68.9000	1	2		1.60105775	-0.01053982
	69.0000	1	2		1.60005645	-0.01057668
	69.1000	1	2		1.59904091	-0.01070057
	69.2000	1	2		1.59805897	-0.01108686
	69.3000	1	2		1.59705367	-0.01116149
	69.4000	1	2		1.59605390	-0.01143259
	69.5000	1	2		1.59505363	-0.01149205
	69.6000	1	2		1.59405601	-0.01172778
	69.7000	1	2		1.59305717	-0.01195048
	69.8000	1	2		1.59204593	-0.01220617
	69.9000	1	2		1.59105139	-0.01245484
	70.0000	1	2		1.59004548	-0.01261979
	70.1000	1	2		1.58904674	-0.01296116
	70.2000	1	2		1.58804492	-0.01300732
	70.3000	1	2		1.58706134	-0.01314815
	70.4000	1	2		1.58605348	-0.01353194
	70.5000	1	2		1.58504726	-0.01364779
	70.6000	1	2		1.58404955	-0.01405393
	70.7000	1	2		1.58304876	-0.01412733
	70.8000	1	2		1.58205278	-0.01439685
	70.9000	1	2		1.58104533	-0.01457536
	71.0000	1	2		1.58005028	-0.01485426
	71.1000	1	2		1.57906332	-0.01501041
	71.2000	1	2		1.57804583	-0.01519121
	71.3000	1	2		1.57706584	-0.01551420
	71.4000	1	2		1.57605532	-0.01575366
	71.5000	1	2		1.57506303	-0.01597284
	71.6000	1	2		1.57406685	-0.01617851
	71.7000	1	2		1.57305950	-0.01646286
	71.8000	1	2		1.57206199	-0.01670272
	71.9000	1	2		1.57106141	-0.01698990
	72.0000	1	2		1.57005898	-0.01706874
	72.1000	1	2		1.56906331	-0.01736391
	72.2000	1	2		1.56805279	-0.01750953
	72.3000	1	2		1.56705937	-0.01778449
	72.4000	1	2		1.56605520	-0.01797795
	72.5000	1	2		1.56505964	-0.01829174
	72.6000	1	2		1.56405639	-0.01845296
	72.7000	1	2		1.56305621	-0.01867221
	72.8000	1	2		1.56205973	-0.01894830
	72.9000	1	2		1.56106467	-0.01907878
	73.0000	1	2		1.56005968	-0.01943232
	73.1000	1	2		1.55905510	-0.01966608
	73.2000	1	2		1.55805913	-0.01993003
	73.3000	1	2		1.55705895	-0.02029205
	73.4000	1	2		1.55605509	-0.02036614
	73.5000	1	2		1.55505143	-0.02068835
	73.6000	1	2		1.55405372	-0.02106250
	73.7000	1	2		1.55305672	-0.02093639
	73.8000	1	2		1.55204947	-0.02126077
	73.9000	1	2		1.55106016	-0.02147080
	74.0000	1	2		1.55005844	-0.02170060
	74.1000	1	2		1.54906042	-0.02199834
	74.2000	1	2		1.54806127	-0.02244617
	74.3000	1	2		1.54706027	-0.02259741
	74.4000	1	2		1.54606389	-0.02276746
	74.5000	1	2		1.54507580	-0.02300415
	74.6000	1	2		1.54406876	-0.02320029
	74.7000	1	2		1.54306480	-0.02350177
	74.8000	1	2		1.54206360	-0.02363949
	74.9000	1	2		1.54106168	-0.02399059
	75.0000	1	2		1.54006315	-0.02419832
	75.1000	1	2		1.53905918	-0.02456242
	75.2000	1	2		1.53806300	-0.02471053
	75.3000	1	2		1.53707389	-0.02495722
	75.4000	1	2		1.53606644	-0.02516409
	75.5000	1	2		1.53505704	-0.02537160
	75.6000	1	2		1.53406271	-0.02569853
	75.7000	1	2		1.53306438	-0.02584267
	75.8000	1	2		1.53206236	-0.02622093
	75.9000	1	2		1.53107642	-0.02639148
	76.0000	1	2		1.53007584	-0.02676216
	76.1000	1	2		1.52907894	-0.02699837
	76.2000	1	2		1.52806258	-0.02716821
	76.3000	1	2		1.52706681	-0.02751720
	76.4000	1	2		1.52606817	-0.02759404
	76.5000	1	2		1.52506636	-0.02800386
	76.6000	1	2		1.52406393	-0.02820023
	76.7000	1	2		1.52306478	-0.02846674
	76.8000	1	2		1.52206870	-0.02866629
	76.9000	1	2		1.52105879	-0.02906442
	77.0000	1	2		1.52006251	-0.02930698
	77.1000	1	2		1.51908221	-0.02939803
	77.2000	1	2		1.51806595	-0.02983191
	77.3000	1	2		1.51706772	-0.02984351
	77.4000	1	2		1.51607041	-0.03028184
	77.5000	1	2		1.51506727	-0.03048965
	77.6000	1	2		1.51407252	-0.03089599
	77.7000	1	2		1.51307245	-0.03101911
	77.8000	1	2		1.51206807	-0.03120707
	77.9000	1	2		1.51107538	-0.03151999
	78.0000	1	2		1.51006639	-0.03171158
	78.1000	1	2		1.50906652	-0.03196601
	78.2000	1	2		1.50806922	-0.03227133
	78.3000	1	2		1.50707724	-0.03266170
	78.4000	1	2		1.50606528	-0.03290981
	78.5000	1	2		1.50506941	-0.03312586
	78.6000	1	2		1.50407138	-0.03341915
	78.7000	1	2		1.50307356	-0.03359105
	78.8000	1	2		1.50207032	-0.03383474
	78.9000	1	2		1.50107741	-0.03410678
	79.0000	1	2		1.50007232	-0.03449508
	79.1000	1	2		1.49906836	-0.03470839
	79.2000	1	2		1.49807996	-0.03493802
	79.3000	1	2		1.49707610	-0.03532781
	79.4000	1	2		1.49606978	-0.03562860
	79.5000	1	2		1.49506878	-0.03584508
	79.6000	1	2		1.49407240	-0.03607092
	79.7000	1	2		1.49307868	-0.03644420
	79.8000	1	2		1.49206559	-0.03658927
	79.9000	1	2		1.49106501	-0.03691192
	80.0000	1	2		1.49007231	-0.03717187
	80.1000	1	2		1.48906753	-0.03743370
	80.2000	1	2		1.48806817	-0.03774687
	80.3000	1	2		1.48707691	-0.03791720
	80.4000	1	2		1.48607981	-0.03816278
	80.5000	1	2		1.48507512	-0.03853062
	80.6000	1	2		1.48407146	-0.03869286
	80.7000	1	2		1.48306822	-0.03916485
	80.8000	1	2		1.48207204	-0.03937117
	80.9000	1	2		1.48107196	-0.03960937
	81.0000	1	2		1.48007056	-0.03991652
	81.1000	1	2		1.47908544	-0.04018457
	81.2000	1	2		1.47807400	-0.04060742
	81.3000	1	2		1.47707423	-0.04085551
	81.4000	1	2		1.47607303	-0.04120154
	81.5000	1	2		1.47507972	-0.04140218
	81.6000	1	2		1.47407186	-0.04163474
	81.7000	1	2		1.47307148	-0.04193290
	81.8000	1	2		1.47207141	-0.04228069
	81.9000	1	2		1.47107595	-0.04249869
	82.0000	1	2		1.47007874	-0.04277363
	82.1000	1	2		1.46907201	-0.04293788
	82.2000	1	2		1.46807348	-0.04333255
	82.3000	1	2		1.46708016	-0.04357404
	82.4000	1	2		1.46607353	-0.04372696
	82.5000	1	2		1.46507490	-0.04419347
	82.6000	1	2		1.46406827	-0.04444686
	82.7000	1	2		1.46307321	-0.04477148
	82.8000	1	2		1.46207826	-0.04506151
	82.9000	1	2		1.46108116	-0.04545850
	83.0000	1	2		1.46007566	-0.04556094
	83.1000	1	2		1.45907528	-0.04581715
	83.2000	1	2		1.45808555	-0.04618273
	83.3000	1	2		1.45708722	-0.04662900
	83.4000	1	2		1.45608285	-0.04681029
	83.5000	1	2		1.45508001	-0.04724273
	83.6000	1	2		1.45408588	-0.04753723
	83.7000	1	2		1.45307566	-0.04773732
	83.8000	1	2		1.45207139	-0.04795661
	83.9000	1	2		1.45108033	-0.04821853
	84.0000	1	2		1.45008292	-0.04844969
	84.1000	1	2		1.44908049	-0.04888918
	84.2000	1	2		1.44808472	-0.04907557
	84.3000	1	2		1.44707973	-0.04953139
	84.4000	1	2		1.44608499	-0.04974147
	84.5000	1	2		1.44508450	-0.05009543
	84.6000	1	2		1.44408167	-0.05050612
	84.7000	1	2		1.44307924	-0.05063526
	84.8000	1	2		1.44208849	-0.05104903
	84.9000	1	2		1.44109159	-0.05132768
	85.0000	1	2		1.44006959	-0.05156899
	85.1000	1	2		1.43907116	-0.05184055
	85.2000	1	2		1.43807477	-0.05232683
	85.3000	1	2		1.43707030	-0.05246705
	85.4000	1	2		1.43607545	-0.05281840
	85.5000	1	2		1.43508183	-0.05315099
	85.6000	1	2		1.43407315	-0.05335846
	85.7000	1	2		1.43307820	-0.05376658
	85.8000	1	2		1.43207813	-0.05411781
	85.9000	1	2		1.43108010	-0.05442775
	86.0000	1	2		1.43007665	-0.05477058
	86.1000	1	2		1.42908078	-0.05508430
	86.2000	1	2		1.42808460	-0.05542705
	86.3000	1	2		1.42708043	-0.05558468
	86.4000	1	2		1.42607431	-0.05602079
	86.5000	1	2		1.42507424	-0.05629570
	86.6000	1	2		1.42407201	-0.05661445
	86.7000	1	2		1.42307338	-0.05689246
	86.8000	1	2		1.42207556	-0.05728328
	86.9000	1	2		1.42107661	-0.05749520
	87.0000	1	2		1.42007408	-0.05799234
	87.1000	1	2		1.41907677	-0.05819669
	87.2000	1	2		1.41807824	-0.05848020
	87.3000	1	2		1.41708329	-0.05883897
	87.4000	1	2		1.41607778	-0.05912188
	87.5000	1	2		1.41507392	-0.05948232
	87.6000	1	2		1.41408102	-0.05981141
	87.7000	1	2		1.41307603	-0.06015607
	87.8000	1	2		1.41207729	-0.06044957
	87.9000	1	2		1.41107517	-0.06091725
	88.0000	1	2		1.41007735	-0.06122906
	88.1000	1	2		1.40907359	-0.06148967
	88.2000	1	2		1.40807945	-0.06186029
	88.3000	1	2		1.40708194	-0.06207267
	88.4000	1	2		1.40607951	-0.06246366
	88.5000	1	2		1.40507227	-0.06285826
	88.6000	1	2		1.40407711	-0.06328576
	88.7000	1	2		1.40308729	-0.06357278
	88.8000	1	2		1.40207379	-0.06385853
	88.9000	1	2		1.40108089	-0.06427011
	89.0000	1	2		1.40008072	-0.06449521
	89.1000	1	2		1.39908116	-0.06485300
	89.2000	1	2		1.39808170	-0.06529811
	89.3000	1	2		1.39708367	-0.06565114
	89.4000	1	2		1.39607991	-0.06592943
	89.5000	1	2		1.39508783	-0.06629196
	89.6000	1	2		1.39407608	-0.06662910
	89.7000	1	2		1.39307488	-0.06699342
	89.8000	1	2		1.39207716	-0.06728133
	89.9000	1	2		1.39107617	-0.06759175
	90.0000	1	2		1.39008286	-0.06806966
	90.1000	1	2		1.38908534	-0.06830352
	90.2000	1	2		1.38808025	-0.06870380
	90.3000	1	2		1.38708735	-0.06901523
	90.4000	1	2		1.38607816	-0.06929304
	90.5000	1	2		1.38507563	-0.06977936
	90.6000	1	2		1.38407842	-0.07002802
	90.7000	1	2		1.38308091	-0.07029629
	90.8000	1	2		1.38208258	-0.07070571
	90.9000	1	2		1.38108374	-0.07108280
	91.0000	1	2		1.38008233	-0.07158102
	91.1000	1	2		1.37908964	-0.07188468
	91.2000	1	2		1.37809264	-0.07228715
	91.3000	1	2		1.37708191	-0.07266991
	91.4000	1	2		1.37608696	-0.07294784
	91.5000	1	2		1.37508340	-0.07336812
	91.6000	1	2		1.37409767	-0.07371490
	91.7000	1	2		1.37308449	-0.07408335
	91.8000	1	2		1.37207745	-0.07447424
	91.9000	1	2		1.37108219	-0.07486171
	92.0000	1	2		1.37008755	-0.07527518
	92.1000	1	2		1.36908030	-0.07559347
	92.2000	1	2		1.36808115	-0.07591296
	92.3000	1	2		1.36708292	-0.07631528
	92.4000	1	2		1.36608193	-0.07666973
	92.5000	1	2		1.36507878	-0.07704698
	92.6000	1	2		1.36408404	-0.07750795
	92.7000	1	2		1.36308243	-0.07792218
	92.8000	1	2		1.36208358	-0.07833172
	92.9000	1	2		1.36108915	-0.07882331
	93.0000	1	2		1.36008221	-0.07906699
	93.1000	1	2		1.35906001	-0.07944631
	93.2000	1	2		1.35809016	-0.07989101
	93.3000	1	2		1.35709398	-0.08032663
	93.4000	1	2		1.35609165	-0.08058642
	93.5000	1	2		1.35510346	-0.08091143
	93.6000	1	2		1.35408372	-0.08141012
	93.7000	1	2		1.35309256	-0.08193189
	93.8000	1	2		1.35208880	-0.08216681
	93.9000	1	2		1.35109795	-0.08262777
	94.0000	1	2		1.35009593	-0.08304823
	94.1000	1	2		1.34909042	-0.08330301
	94.2000	1	2		1.34809342	-0.08385734
	94.3000	1	2		1.34708884	-0.08414422
	94.4000	1	2		1.34609369	-0.08472716
	94.5000	1	2		1.34509126	-0.08499624
	94.6000	1	2		1.34408688	-0.08545766
	94.7000	1	2		1.34309685	-0.08588837
	94.8000	1	2		1.34209504	-0.08634406
	94.9000	1	2		1.34109281	-0.08655210
	95.0000	1	2		1.34008690	-0.08720260
	95.1000	1	2		1.33908509	-0.08742974
	95.2000	1	2		1.33809239	-0.08779263
	95.3000	1	2		1.33708494	-0.08824495
	95.4000	1	2		1.33608569	-0.08872208
	95.5000	1	2		1.33508490	-0.08913470
	95.6000	1	2		1.33408585	-0.08953493
	95.7000	1	2		1.33308670	-0.08996726
	95.8000	1	2		1.33209042	-0.09029453
	95.9000	1	2		1.33108809	-0.09082936
	96.0000	1	2		1.33009017	-0.09133440
	96.1000	1	2		1.32908866	-0.09163147
	96.2000	1	2		1.32809053	-0.09220014
	96.3000	1	2		1.32709159	-0.09251005
	96.4000	1	2		1.32609551	-0.09298372
	96.5000	1	2		1.32510210	-0.09334310
	96.6000	1	2		1.32409291	-0.09379148
	96.7000	1	2		1.32309888	-0.09424763
	96.8000	1	2		1.32209409	-0.09454027
	96.9000	1	2		1.32109330	-0.09507891
	97.0000	1	2		1.32009200	-0.09552861
	97.1000	1	2		1.31909664	-0.09591563
	97.2000	1	2		1.31809411	-0.09641343
	97.3000	1	2		1.31709188	-0.09671322
	97.4000	1	2		1.31609519	-0.09712310
	97.5000	1	2		1.31508979	-0.09745070
	97.6000	1	2		1.31409822	-0.09802026
	97.7000	1	2		1.31308944	-0.09844895
	97.8000	1	2		1.31209173	-0.09885693
	97.9000	1	2		1.31109770	-0.09943985
	98.0000	1	2		1.31009117	-0.09981059
	98.1000	1	2		1.30908516	-0.10030424
	98.2000	1	2		1.30808652	-0.10064766
	98.3000	1	2		1.30708214	-0.10104009
	98.4000	1	2		1.30609078	-0.10152884
	98.5000	1	2		1.30508466	-0.10178785
	98.6000	1	2		1.30408971	-0.10245881
	98.7000	1	2		1.30309701	-0.10292110
	98.8000	1	2		1.30209684	-0.10339213
	98.9000	1	2		1.30108980	-0.10383564
	99.0000	1	2		1.30009198	-0.10426027
	99.1000	1	2		1.29909057	-0.10471001
	99.2000	1	2		1.29809204	-0.10511936
	99.3000	1	2		1.29709207	-0.10559203
	99.4000	1	2		1.29609261	-0.10603400
	99.5000	1	2		1.29509049	-0.10658232
	99.6000	1	2		1.29409543	-0.10705160
	99.7000	1	2		1.29309966	-0.10756053
	99.8000	1	2		1.29209631	-0.10795902
	99.9000	1	2		1.29109306	-0.10841738
	100.0000	1	2		1.29009166	-0.10882345
	100.1000	1	2		1.28909149	-0.10937210
	100.2000	1	2		1.28809602	-0.10973628
	100.3000	1	2		1.28709257	-0.11031849
	100.4000	1	2		1.28609475	-0.11077487
	100.5000	1	2		1.28509519	-0.11123415
	100.6000	1	2		1.28409962	-0.11160906
	100.7000	1	2		1.28309597	-0.11223169
	100.8000	1	2		1.28209763	-0.11259708
	100.9000	1	2		1.28109930	-0.11306670
	101.0000	1	2		1.28009923	-0.11340265
	101.1000	1	2		1.27909076	-0.11393509
	101.2000	1	2		1.27809663	-0.11448955
	101.3000	1	2		1.27709963	-0.11492186
	101.4000	1	2		1.27609228	-0.11545175
	101.5000	1	2		1.27508811	-0.11589421
	101.6000	1	2		1.27409388	-0.11636920
	101.7000	1	2		1.27311112	-0.11699771
	101.8000	1	2		1.27208441	-0.11741466
	101.9000	1	2		1.27109058	-0.11786913
	102.0000	1	2		1.27009256	-0.11836828
	102.1000	1	2		1.26909044	-0.11890672
	102.2000	1	2		1.26809016	-0.11949443
	102.3000	1	2		1.26709634	-0.11989645
	102.4000	1	2		1.26609729	-0.12045722
	102.5000	1	2		1.26511248	-0.12096466
	102.6000	1	2		1.26409274	-0.12138657
	102.7000	1	2		1.26310209	-0.12199936
	102.8000	1	2		1.26210540	-0.12247412
	102.9000	1	2		1.26110123	-0.12303476
	103.0000	1	2		1.26010710	-0.12350595
	103.1000	1	2		1.25910620	-0.12409191
	103.2000	1	2		1.25810716	-0.12467149
	103.3000	1	2		1.25709858	-0.12515603
	103.4000	1	2		1.25609963	-0.12582378
	103.5000	1	2		1.25510141	-0.12614303
	103.6000	1	2		1.25410082	-0.12678144
	103.7000	1	2		1.25309942	-0.12726445
	103.8000	1	2		1.25210047	-0.12789732
	103.9000	1	2		1.25110316	-0.12835745
	103.9970	1	2		1.25012891	-0.12888582
	104.0000	1	2		1.25009694	-0.12882265
	104.0010	1	2		1.25008639	-0.12879012
