# Supplementary material for: Hyaluronic Acid Enhances the Mechanical Properties of Tissue-Engineered Cartilage Constructs
Source: PLoS One. 2014 Dec 1;9(12):e113216. doi: 10.1371/journal.pone.0113216 (PMC4249877; doi:10.1371/journal.pone.0113216)
Supplement: Dataset S1 — Raw data from hydrogel constructs. Data on wet weight, dry weight, compressive modulus, DNA content, and GAG content are provided in a spreadsheet for all analysed hydrogel constructs. Additionally, raw data from mechanical compression tests (time, displacement, and load) are provided. (ZIP) [file pone.0113216.s004.zip › Data/Mechanical testing/Microtester/Day 28/G1 P1 M3 ramp.csv]

G1 P1 M3 6Jan2014
Notes	Time	Sequence	Block	Cycle	5800:Extension mm	5800:500N_Load_Cell N
Test Started : 01/06/2014 10:31:28 AM	4.0020	1	2		2.29991932	0.00010778
	4.0210	1	2		2.29973697	0.00162519
	4.1000	1	2		2.29896617	0.00068353
	4.2000	1	2		2.29797470	0.00062566
	4.3000	1	2		2.29696705	0.00081709
	4.4000	1	2		2.29597619	0.00063613
	4.5000	1	2		2.29496752	0.00081230
	4.6000	1	2		2.29398301	0.00076839
	4.7000	1	2		2.29296655	0.00076870
	4.8000	1	2		2.29196750	0.00097825
	4.9000	1	2		2.29095964	0.00081154
	5.0000	1	2		2.28997084	0.00072592
	5.1000	1	2		2.28896810	0.00076047
	5.2000	1	2		2.28797582	0.00084341
	5.3000	1	2		2.28696980	0.00068721
	5.4000	1	2		2.28597301	0.00077934
	5.5000	1	2		2.28496597	0.00076462
	5.6000	1	2		2.28397553	0.00083575
	5.7000	1	2		2.28295722	0.00073046
	5.8000	1	2		2.28197190	0.00080678
	5.9000	1	2		2.28095646	0.00079608
	6.0000	1	2		2.27997380	0.00068440
	6.1000	1	2		2.27896041	0.00072140
	6.2000	1	2		2.27796505	0.00075534
	6.3000	1	2		2.27695740	0.00079732
	6.4000	1	2		2.27596736	0.00086807
	6.5000	1	2		2.27495377	0.00067030
	6.6000	1	2		2.27396558	0.00080623
	6.7000	1	2		2.27295895	0.00072374
	6.8000	1	2		2.27196584	0.00074629
	6.9000	1	2		2.27096126	0.00082026
	7.0000	1	2		2.26996324	0.00078610
	7.1000	1	2		2.26896173	0.00088176
	7.2000	1	2		2.26796719	0.00079467
	7.3000	1	2		2.26695790	0.00081605
	7.4000	1	2		2.26596274	0.00092062
	7.5000	1	2		2.26496267	0.00088620
	7.6000	1	2		2.26396649	0.00082847
	7.7000	1	2		2.26296047	0.00073146
	7.8000	1	2		2.26196614	0.00075500
	7.9000	1	2		2.26095971	0.00081672
	8.0000	1	2		2.25996804	0.00073073
	8.1000	1	2		2.25895076	0.00078499
	8.2000	1	2		2.25796564	0.00075145
	8.3000	1	2		2.25695471	0.00065937
	8.4000	1	2		2.25596201	0.00070840
	8.5000	1	2		2.25495538	0.00076287
	8.6000	1	2		2.25396433	0.00074505
	8.7000	1	2		2.25295790	0.00079824
	8.8000	1	2		2.25196521	0.00074620
	8.9000	1	2		2.25095263	0.00088921
	9.0000	1	2		2.24996670	0.00076277
	9.1000	1	2		2.24896232	0.00072465
	9.2000	1	2		2.24796491	0.00074639
	9.3000	1	2		2.24695644	0.00075727
	9.4000	1	2		2.24597276	0.00061010
	9.5000	1	2		2.24495568	0.00081580
	9.6000	1	2		2.24398327	0.00081271
	9.7000	1	2		2.24296168	0.00076792
	9.8000	1	2		2.24197185	0.00067494
	9.9000	1	2		2.24096727	0.00077807
	10.0000	1	2		2.23997089	0.00066414
	10.1000	1	2		2.23896426	0.00069689
	10.2000	1	2		2.23797914	0.00074356
	10.3000	1	2		2.23696575	0.00074191
	10.4000	1	2		2.23596793	0.00064464
	10.5000	1	2		2.23497216	0.00067816
	10.6000	1	2		2.23397332	0.00076402
	10.7000	1	2		2.23296649	0.00065712
	10.8000	1	2		2.23197235	0.00071611
	10.9000	1	2		2.23098007	0.00070069
	11.0000	1	2		2.22997323	0.00073248
	11.1000	1	2		2.22896660	0.00069183
	11.2000	1	2		2.22797985	0.00055096
	11.3000	1	2		2.22695990	0.00076806
	11.4000	1	2		2.22597315	0.00069310
	11.5000	1	2		2.22496590	0.00063651
	11.6000	1	2		2.22397444	0.00063042
	11.7000	1	2		2.22296883	0.00072524
	11.8000	1	2		2.22197347	0.00059983
	11.9000	1	2		2.22097217	0.00062315
	12.0000	1	2		2.21997455	0.00070896
	12.1000	1	2		2.21896588	0.00064624
	12.2000	1	2		2.21798015	0.00068475
	12.3000	1	2		2.21696778	0.00075068
	12.4000	1	2		2.21597057	0.00078497
	12.5000	1	2		2.21497870	0.00074666
	12.6000	1	2		2.21397248	0.00067373
	12.7000	1	2		2.21297404	0.00064339
	12.8000	1	2		2.21197377	0.00065018
	12.9000	1	2		2.21097431	0.00067053
	13.0000	1	2		2.20997977	0.00078148
	13.1000	1	2		2.20897826	0.00068633
	13.2000	1	2		2.20797839	0.00068473
	13.3000	1	2		2.20697545	0.00054474
	13.4000	1	2		2.20598153	0.00066039
	13.5000	1	2		2.20495912	0.00067759
	13.6000	1	2		2.20396827	0.00069862
	13.7000	1	2		2.20296000	0.00074018
	13.8000	1	2		2.20197263	0.00069895
	13.9000	1	2		2.20096989	0.00070204
	14.0000	1	2		2.19996839	0.00061991
	14.1000	1	2		2.19896811	0.00068265
	14.2000	1	2		2.19798135	0.00078054
	14.3000	1	2		2.19697104	0.00065793
	14.4000	1	2		2.19597465	0.00070223
	14.5000	1	2		2.19496597	0.00062799
	14.6000	1	2		2.19398229	0.00057069
	14.7000	1	2		2.19297464	0.00060875
	14.8000	1	2		2.19198256	0.00065969
	14.9000	1	2		2.19097736	0.00070844
	15.0000	1	2		2.18997688	0.00079952
	15.1000	1	2		2.18897455	0.00066671
	15.2000	1	2		2.18797878	0.00068874
	15.3000	1	2		2.18697051	0.00066548
	15.4000	1	2		2.18597310	0.00060300
	15.5000	1	2		2.18496135	0.00054579
	15.6000	1	2		2.18397460	0.00053191
	15.7000	1	2		2.18297043	0.00061707
	15.8000	1	2		2.18197773	0.00067307
	15.9000	1	2		2.18098093	0.00059564
	16.0000	1	2		2.17998148	0.00057705
	16.1000	1	2		2.17897198	0.00056918
	16.2000	1	2		2.17797682	0.00068495
	16.3000	1	2		2.17697839	0.00062522
	16.4000	1	2		2.17598569	0.00052475
	16.5000	1	2		2.17497374	0.00063925
	16.6000	1	2		2.17398821	0.00068555
	16.7000	1	2		2.17297994	0.00054975
	16.8000	1	2		2.17198438	0.00059850
	16.9000	1	2		2.17097160	0.00062516
	17.0000	1	2		2.16998239	0.00056998
	17.1000	1	2		2.16897350	0.00049014
	17.2000	1	2		2.16797589	0.00052057
	17.3000	1	2		2.16697152	0.00062281
	17.4000	1	2		2.16598476	0.00062770
	17.5000	1	2		2.16497793	0.00074297
	17.6000	1	2		2.16398072	0.00062399
	17.7000	1	2		2.16297778	0.00059535
	17.8000	1	2		2.16198529	0.00054379
	17.9000	1	2		2.16097763	0.00059423
	18.0000	1	2		2.15997982	0.00048652
	18.1000	1	2		2.15898302	0.00057205
	18.2000	1	2		2.15798561	0.00050275
	18.3000	1	2		2.15697550	0.00063908
	18.4000	1	2		2.15598280	0.00038375
	18.5000	1	2		2.15497740	0.00068132
	18.6000	1	2		2.15397958	0.00051521
	18.7000	1	2		2.15297336	0.00048590
	18.8000	1	2		2.15197514	0.00040642
	18.9000	1	2		2.15097363	0.00072072
	19.0000	1	2		2.14997397	0.00067315
	19.1000	1	2		2.14897451	0.00059763
	19.2000	1	2		2.14798406	0.00081638
	19.3000	1	2		2.14697600	0.00056352
	19.4000	1	2		2.14597695	0.00050055
	19.5000	1	2		2.14497176	0.00046635
	19.6000	1	2		2.14397660	0.00052322
	19.7000	1	2		2.14297305	0.00037466
	19.8000	1	2		2.14198588	0.00046145
	19.9000	1	2		2.14098519	0.00057420
	20.0000	1	2		2.13998860	0.00047961
	20.1000	1	2		2.13897685	0.00053304
	20.2000	1	2		2.13798621	0.00062048
	20.3000	1	2		2.13697548	0.00061403
	20.4000	1	2		2.13597971	0.00043197
	20.5000	1	2		2.13497369	0.00052423
	20.6000	1	2		2.13399063	0.00063752
	20.7000	1	2		2.13298297	0.00030794
	20.8000	1	2		2.13197921	0.00053785
	20.9000	1	2		2.13098180	0.00064299
	21.0000	1	2		2.12998152	0.00048596
	21.1000	1	2		2.12897612	0.00059429
	21.2000	1	2		2.12798691	0.00035411
	21.3000	1	2		2.12697577	0.00043535
	21.4000	1	2		2.12598369	0.00040458
	21.5000	1	2		2.12497501	0.00075210
	21.6000	1	2		2.12398478	0.00068455
	21.7000	1	2		2.12297794	0.00050985
	21.8000	1	2		2.12199201	0.00051376
	21.9000	1	2		2.12098394	0.00060728
	22.0000	1	2		2.11998018	0.00048650
	22.1000	1	2		2.11897745	0.00025718
	22.2000	1	2		2.11797819	0.00047229
	22.3000	1	2		2.11697996	0.00046387
	22.4000	1	2		2.11598583	0.00054707
	22.5000	1	2		2.11497449	0.00043735
	22.6000	1	2		2.11398651	0.00039606
	22.7000	1	2		2.11298316	0.00061070
	22.8000	1	2		2.11198062	0.00024321
	22.9000	1	2		2.11097481	0.00049286
	23.0000	1	2		2.10998785	0.00059180
	23.1000	1	2		2.10897938	0.00067432
	23.2000	1	2		2.10798607	0.00030563
	23.3000	1	2		2.10698210	0.00068583
	23.4000	1	2		2.10599412	0.00051704
	23.5000	1	2		2.10497909	0.00046597
	23.6000	1	2		2.10398885	0.00020942
	23.7000	1	2		2.10297464	0.00031405
	23.8000	1	2		2.10198953	0.00053211
	23.9000	1	2		2.10098577	0.00024214
	24.0000	1	2		2.09998959	0.00029615
	24.1000	1	2		2.09898050	0.00046273
	24.2000	1	2		2.09798985	0.00041451
	24.3000	1	2		2.09697933	0.00023576
	24.4000	1	2		2.09599196	0.00053040
	24.5000	1	2		2.09498451	0.00044815
	24.6000	1	2		2.09398833	0.00031352
	24.7000	1	2		2.09298272	0.00048617
	24.8000	1	2		2.09199433	0.00061739
	24.9000	1	2		2.09098893	0.00046008
	25.0000	1	2		2.08999214	0.00029819
	25.1000	1	2		2.08899227	0.00057959
	25.2000	1	2		2.08798974	0.00046272
	25.3000	1	2		2.08698475	0.00034393
	25.4000	1	2		2.08599307	0.00027654
	25.5000	1	2		2.08498767	0.00043432
	25.6000	1	2		2.08398842	0.00043179
	25.7000	1	2		2.08297995	0.00031185
	25.8000	1	2		2.08198541	0.00042988
	25.9000	1	2		2.08098984	0.00046002
	26.0000	1	2		2.07999059	0.00040819
	26.1000	1	2		2.07898847	0.00042089
	26.2000	1	2		2.07799843	0.00043642
	26.3000	1	2		2.07699283	0.00047622
	26.4000	1	2		2.07599235	0.00030788
	26.5000	1	2		2.07499166	0.00036571
	26.6000	1	2		2.07399609	0.00035254
	26.7000	1	2		2.07299172	0.00042154
	26.8000	1	2		2.07199369	0.00045491
	26.9000	1	2		2.07098256	0.00040176
	27.0000	1	2		2.06999601	0.00036119
	27.1000	1	2		2.06897913	0.00034074
	27.2000	1	2		2.06798500	0.00034136
	27.3000	1	2		2.06697346	0.00038422
	27.4000	1	2		2.06598895	0.00052759
	27.5000	1	2		2.06497966	0.00047021
	27.6000	1	2		2.06398533	0.00031231
	27.7000	1	2		2.06297419	0.00053429
	27.8000	1	2		2.06199071	0.00031244
	27.9000	1	2		2.06098879	0.00036574
	28.0000	1	2		2.05999671	0.00025081
	28.1000	1	2		2.05898332	0.00051031
	28.2000	1	2		2.05799370	0.00034146
	28.3000	1	2		2.05698707	0.00034643
	28.4000	1	2		2.05599212	0.00051096
	28.5000	1	2		2.05498303	0.00041884
	28.6000	1	2		2.05400365	0.00024805
	28.7000	1	2		2.05298616	0.00042246
	28.8000	1	2		2.05199265	0.00047323
	28.9000	1	2		2.05098069	0.00030363
	29.0000	1	2		2.04999004	0.00031718
	29.1000	1	2		2.04898649	0.00050385
	29.2000	1	2		2.04799072	0.00046908
	29.3000	1	2		2.04699802	0.00029521
	29.4000	1	2		2.04599139	0.00035653
	29.5000	1	2		2.04498476	0.00047291
	29.6000	1	2		2.04399739	0.00039029
	29.7000	1	2		2.04297744	0.00037330
	29.8000	1	2		2.04199684	0.00034560
	29.9000	1	2		2.04098427	0.00041248
	30.0000	1	2		2.03999054	0.00043367
	30.1000	1	2		2.03897695	0.00033167
	30.2000	1	2		2.03798466	0.00055575
	30.3000	1	2		2.03697271	0.00038964
	30.4000	1	2		2.03598411	0.00038370
	30.5000	1	2		2.03498280	0.00050063
	30.6000	1	2		2.03398888	0.00040157
	30.7000	1	2		2.03298532	0.00023563
	30.8000	1	2		2.03199017	0.00036119
	30.9000	1	2		2.03098210	0.00048598
	31.0000	1	2		2.02999064	0.00041166
	31.1000	1	2		2.02897643	0.00038630
	31.2000	1	2		2.02798988	0.00035180
	31.3000	1	2		2.02698120	0.00041643
	31.4000	1	2		2.02599608	0.00042501
	31.5000	1	2		2.02498453	0.00035583
	31.6000	1	2		2.02399225	0.00040126
	31.7000	1	2		2.02298582	0.00033861
	31.8000	1	2		2.02199087	0.00033488
	31.9000	1	2		2.02097871	0.00034292
	32.0000	1	2		2.01999073	0.00035031
	32.1000	1	2		2.01898471	0.00031295
	32.2000	1	2		2.01800083	0.00036915
	32.3000	1	2		2.01698293	0.00022564
	32.4000	1	2		2.01599576	0.00038966
	32.5000	1	2		2.01498749	0.00033558
	32.6000	1	2		2.01400361	0.00043431
	32.7000	1	2		2.01298469	0.00055211
	32.8000	1	2		2.01199506	0.00036577
	32.9000	1	2		2.01098208	0.00045535
	33.0000	1	2		2.00999410	0.00032931
	33.1000	1	2		2.00898993	0.00035928
	33.2000	1	2		2.00799600	0.00029861
	33.3000	1	2		2.00697933	0.00034844
	33.4000	1	2		2.00599422	0.00040244
	33.5000	1	2		2.00499496	0.00029345
	33.6000	1	2		2.00399899	0.00036064
	33.7000	1	2		2.00298724	0.00032616
	33.8000	1	2		2.00199188	0.00033217
	33.9000	1	2		2.00098607	0.00036720
	34.0000	1	2		1.99999337	0.00030481
	34.1000	1	2		1.99898572	0.00030624
	34.2000	1	2		1.99799199	0.00026583
	34.3000	1	2		1.99699233	0.00034488
	34.4000	1	2		1.99599963	0.00021943
	34.5000	1	2		1.99498993	0.00037340
	34.6000	1	2		1.99399560	0.00032941
	34.7000	1	2		1.99298958	0.00016862
	34.8000	1	2		1.99199975	0.00034609
	34.9000	1	2		1.99098903	0.00037134
	35.0000	1	2		1.99000186	0.00024955
	35.1000	1	2		1.98899318	0.00030581
	35.2000	1	2		1.98799864	0.00038690
	35.3000	1	2		1.98698976	0.00038002
	35.4000	1	2		1.98599788	0.00017736
	35.5000	1	2		1.98499863	0.00032382
	35.6000	1	2		1.98399630	0.00041008
	35.7000	1	2		1.98298455	0.00024662
	35.8000	1	2		1.98199657	0.00016104
	35.9000	1	2		1.98099076	0.00029059
	36.0000	1	2		1.97999826	0.00031156
	36.1000	1	2		1.97899327	0.00027570
	36.2000	1	2		1.97799648	0.00021354
	36.3000	1	2		1.97699928	0.00043240
	36.4000	1	2		1.97600883	0.00041162
	36.5000	1	2		1.97499360	0.00021460
	36.6000	1	2		1.97400336	0.00032215
	36.7000	1	2		1.97299612	0.00044106
	36.8000	1	2		1.97200793	0.00026789
	36.9000	1	2		1.97100048	0.00014038
	37.0000	1	2		1.96999938	0.00041700
	37.1000	1	2		1.96899582	0.00029577
	37.2000	1	2		1.96800395	0.00027346
	37.3000	1	2		1.96700224	0.00015686
	37.4000	1	2		1.96600749	0.00023597
	37.5000	1	2		1.96499861	0.00035788
	37.6000	1	2		1.96400632	0.00009974
	37.7000	1	2		1.96300133	0.00041179
	37.8000	1	2		1.96201027	0.00026233
	37.9000	1	2		1.96100590	0.00019270
	38.0000	1	2		1.96000849	0.00031233
	38.1000	1	2		1.95899919	0.00020535
	38.2000	1	2		1.95799748	0.00036824
	38.3000	1	2		1.95700069	0.00021181
	38.4000	1	2		1.95600471	0.00022174
	38.5000	1	2		1.95499460	0.00027940
	38.6000	1	2		1.95400744	0.00024923
	38.7000	1	2		1.95299343	0.00024658
	38.8000	1	2		1.95200155	0.00009402
	38.9000	1	2		1.95099943	0.00026781
	39.0000	1	2		1.95000243	0.00033501
	39.1000	1	2		1.94899396	0.00023481
	39.2000	1	2		1.94801417	0.00033418
	39.3000	1	2		1.94698951	0.00021877
	39.4000	1	2		1.94600276	0.00027207
	39.5000	1	2		1.94499756	0.00019962
	39.6000	1	2		1.94400220	0.00020859
	39.7000	1	2		1.94299557	0.00024561
	39.8000	1	2		1.94200513	0.00000576
	39.9000	1	2		1.94100608	0.00021186
	40.0000	1	2		1.93999986	0.00023527
	40.1000	1	2		1.93899876	0.00029214
	40.2000	1	2		1.93800689	0.00013791
	40.3000	1	2		1.93699964	0.00021428
	40.4000	1	2		1.93601043	0.00028012
	40.5000	1	2		1.93499355	0.00017079
	40.6000	1	2		1.93400352	0.00016009
	40.7000	1	2		1.93300263	0.00017778
	40.8000	1	2		1.93200461	0.00024623
	40.9000	1	2		1.93099470	0.00017745
	41.0000	1	2		1.93000856	0.00012622
	41.1000	1	2		1.92899783	0.00029045
	41.2000	1	2		1.92800452	0.00026554
	41.3000	1	2		1.92699133	0.00010478
	41.4000	1	2		1.92600970	0.00006543
	41.5000	1	2		1.92499692	0.00023138
	41.6000	1	2		1.92400341	0.00008038
	41.7000	1	2		1.92300067	0.00003853
	41.8000	1	2		1.92201248	0.00006937
	41.9000	1	2		1.92099704	-0.00000917
	42.0000	1	2		1.92000291	0.00007824
	42.1000	1	2		1.91900222	0.00010793
	42.2000	1	2		1.91800195	0.00005933
	42.3000	1	2		1.91699983	-0.00003941
	42.4000	1	2		1.91600385	-0.00000557
	42.5000	1	2		1.91500173	-0.00015871
	42.6000	1	2		1.91400452	-0.00000071
	42.7000	1	2		1.91299564	0.00020838
	42.8000	1	2		1.91200008	-0.00005990
	42.9000	1	2		1.91099181	-0.00006441
	43.0000	1	2		1.91000382	-0.00002054
	43.1000	1	2		1.90899555	-0.00013773
	43.2000	1	2		1.90800470	-0.00013489
	43.3000	1	2		1.90699828	-0.00020619
	43.4000	1	2		1.90600169	-0.00019140
	43.5000	1	2		1.90499793	-0.00013752
	43.6000	1	2		1.90400830	-0.00017835
	43.7000	1	2		1.90299450	-0.00018451
	43.8000	1	2		1.90200386	-0.00012565
	43.9000	1	2		1.90099292	-0.00015512
	44.0000	1	2		1.90000166	-0.00045641
	44.1000	1	2		1.89899647	-0.00027766
	44.2000	1	2		1.89800746	-0.00039889
	44.3000	1	2		1.89699816	-0.00020894
	44.4000	1	2		1.89600526	-0.00034804
	44.5000	1	2		1.89500068	-0.00025112
	44.6000	1	2		1.89400942	-0.00022816
	44.7000	1	2		1.89300668	-0.00057389
	44.8000	1	2		1.89201050	-0.00038675
	44.9000	1	2		1.89099220	-0.00052873
	45.0000	1	2		1.89000380	-0.00043768
	45.1000	1	2		1.88899943	-0.00056211
	45.2000	1	2		1.88801103	-0.00058581
	45.3000	1	2		1.88700645	-0.00044031
	45.4000	1	2		1.88601109	-0.00067061
	45.5000	1	2		1.88499627	-0.00069003
	45.6000	1	2		1.88401013	-0.00068950
	45.7000	1	2		1.88300268	-0.00068467
	45.8000	1	2		1.88200773	-0.00089660
	45.9000	1	2		1.88099966	-0.00080415
	46.0000	1	2		1.88000635	-0.00067053
	46.1000	1	2		1.87899911	-0.00078253
	46.2000	1	2		1.87801071	-0.00086115
	46.3000	1	2		1.87700081	-0.00075606
	46.4000	1	2		1.87600872	-0.00092682
	46.5000	1	2		1.87500886	-0.00098190
	46.6000	1	2		1.87401063	-0.00104645
	46.7000	1	2		1.87300133	-0.00107118
	46.8000	1	2		1.87201192	-0.00100179
	46.9000	1	2		1.87099996	-0.00113902
	47.0000	1	2		1.87001669	-0.00100656
	47.1000	1	2		1.86900330	-0.00118526
	47.2000	1	2		1.86801613	-0.00115520
	47.3000	1	2		1.86700500	-0.00120157
	47.4000	1	2		1.86601271	-0.00121878
	47.5000	1	2		1.86500567	-0.00127304
	47.6000	1	2		1.86401400	-0.00137263
	47.7000	1	2		1.86300552	-0.00123470
	47.8000	1	2		1.86201078	-0.00140287
	47.9000	1	2		1.86100312	-0.00153935
	48.0000	1	2		1.86000797	-0.00150325
	48.1000	1	2		1.85899909	-0.00138079
	48.2000	1	2		1.85801090	-0.00163709
	48.3000	1	2		1.85700673	-0.00161124
	48.4000	1	2		1.85601464	-0.00161227
	48.5000	1	2		1.85500474	-0.00164295
	48.6000	1	2		1.85401737	-0.00175914
	48.7000	1	2		1.85301381	-0.00156148
	48.8000	1	2		1.85201968	-0.00181376
	48.9000	1	2		1.85101223	-0.00199166
	49.0000	1	2		1.85001482	-0.00198897
	49.1000	1	2		1.84900430	-0.00194222
	49.2000	1	2		1.84800750	-0.00210849
	49.3000	1	2		1.84699842	-0.00213772
	49.4000	1	2		1.84601043	-0.00192716
	49.5000	1	2		1.84500278	-0.00204588
	49.6000	1	2		1.84401541	-0.00211654
	49.7000	1	2		1.84300448	-0.00229645
	49.8000	1	2		1.84200973	-0.00219661
	49.9000	1	2		1.84100515	-0.00239576
	50.0000	1	2		1.84001758	-0.00240999
	50.1000	1	2		1.83901013	-0.00255226
	50.2000	1	2		1.83801620	-0.00241717
	50.3000	1	2		1.83700732	-0.00259466
	50.4000	1	2		1.83600725	-0.00261213
	50.5000	1	2		1.83500512	-0.00268437
	50.6000	1	2		1.83401366	-0.00274151
	50.7000	1	2		1.83300170	-0.00279157
	50.8000	1	2		1.83201454	-0.00294880
	50.9000	1	2		1.83100770	-0.00289412
	51.0000	1	2		1.83001480	-0.00305952
	51.1000	1	2		1.82900510	-0.00303705
	51.2000	1	2		1.82801424	-0.00313756
	51.3000	1	2		1.82700434	-0.00301857
	51.4000	1	2		1.82602127	-0.00315819
	51.5000	1	2		1.82500358	-0.00328474
	51.6000	1	2		1.82402256	-0.00335167
	51.7000	1	2		1.82300773	-0.00350681
	51.8000	1	2		1.82202016	-0.00353229
	51.9000	1	2		1.82101210	-0.00359888
	52.0000	1	2		1.82002022	-0.00344278
	52.1000	1	2		1.81900273	-0.00367810
	52.2000	1	2		1.81801925	-0.00388659
	52.3000	1	2		1.81700730	-0.00386168
	52.4000	1	2		1.81601296	-0.00402556
	52.5000	1	2		1.81500510	-0.00404605
	52.6000	1	2		1.81401343	-0.00411643
	52.7000	1	2		1.81301090	-0.00409685
	52.8000	1	2		1.81202128	-0.00432848
	52.9000	1	2		1.81101567	-0.00427112
	53.0000	1	2		1.81001888	-0.00445059
	53.1000	1	2		1.80900979	-0.00438381
	53.2000	1	2		1.80802119	-0.00465201
	53.3000	1	2		1.80700944	-0.00471535
	53.4000	1	2		1.80602289	-0.00484973
	53.5000	1	2		1.80501564	-0.00493061
	53.6000	1	2		1.80402110	-0.00498458
	53.7000	1	2		1.80301611	-0.00510555
	53.8000	1	2		1.80201768	-0.00515229
	53.9000	1	2		1.80101535	-0.00514506
	54.0000	1	2		1.80002020	-0.00542374
	54.1000	1	2		1.79901172	-0.00540871
	54.2000	1	2		1.79802661	-0.00550976
	54.3000	1	2		1.79701588	-0.00568512
	54.4000	1	2		1.79602236	-0.00575543
	54.5000	1	2		1.79500795	-0.00601531
	54.6000	1	2		1.79402447	-0.00572423
	54.7000	1	2		1.79301743	-0.00613129
	54.8000	1	2		1.79202556	-0.00612413
	54.9000	1	2		1.79101770	-0.00624808
	55.0000	1	2		1.79002336	-0.00638606
	55.1000	1	2		1.78901714	-0.00655022
	55.2000	1	2		1.78802260	-0.00668561
	55.3000	1	2		1.78701679	-0.00662092
	55.4000	1	2		1.78601774	-0.00665378
	55.5000	1	2		1.78501542	-0.00701499
	55.6000	1	2		1.78401842	-0.00686452
	55.7000	1	2		1.78300585	-0.00729436
	55.8000	1	2		1.78201745	-0.00742582
	55.9000	1	2		1.78101144	-0.00730945
	56.0000	1	2		1.78001874	-0.00777053
	56.1000	1	2		1.77901027	-0.00784067
	56.2000	1	2		1.77802495	-0.00784560
	56.3000	1	2		1.77701299	-0.00821325
	56.4000	1	2		1.77602275	-0.00813015
	56.5000	1	2		1.77501039	-0.00832823
	56.6000	1	2		1.77402343	-0.00839055
	56.7000	1	2		1.77301393	-0.00876323
	56.8000	1	2		1.77202697	-0.00885238
	56.9000	1	2		1.77101501	-0.00900422
	57.0000	1	2		1.77001699	-0.00918916
	57.1000	1	2		1.76901261	-0.00930890
	57.2000	1	2		1.76801807	-0.00944444
	57.3000	1	2		1.76700796	-0.00963764
	57.4000	1	2		1.76602264	-0.00995816
	57.5000	1	2		1.76501601	-0.00998393
	57.6000	1	2		1.76401778	-0.01002498
	57.7000	1	2		1.76301279	-0.01036792
	57.8000	1	2		1.76202665	-0.01048117
	57.9000	1	2		1.76100896	-0.01064945
	58.0000	1	2		1.76002118	-0.01073796
	58.1000	1	2		1.75901250	-0.01103842
	58.2000	1	2		1.75802779	-0.01120774
	58.3000	1	2		1.75701645	-0.01146510
	58.4000	1	2		1.75601699	-0.01184195
	58.5000	1	2		1.75501077	-0.01181487
	58.6000	1	2		1.75401828	-0.01212107
	58.7000	1	2		1.75300960	-0.01235697
	58.8000	1	2		1.75201998	-0.01244227
	58.9000	1	2		1.75100843	-0.01259755
	59.0000	1	2		1.75002824	-0.01271800
	59.1000	1	2		1.74901177	-0.01304359
	59.2000	1	2		1.74801785	-0.01332437
	59.3000	1	2		1.74700548	-0.01354066
	59.4000	1	2		1.74601340	-0.01378661
	59.5000	1	2		1.74500820	-0.01390703
	59.6000	1	2		1.74402288	-0.01415938
	59.7000	1	2		1.74301174	-0.01431928
	59.8000	1	2		1.74202499	-0.01467522
	59.9000	1	2		1.74101877	-0.01483850
	60.0000	1	2		1.74002751	-0.01512164
	60.1000	1	2		1.73902108	-0.01527763
	60.2000	1	2		1.73801855	-0.01557958
	60.3000	1	2		1.73701459	-0.01573254
	60.4000	1	2		1.73602025	-0.01591809
	60.5000	1	2		1.73501506	-0.01612063
	60.6000	1	2		1.73401969	-0.01632483
	60.7000	1	2		1.73301675	-0.01661309
	60.8000	1	2		1.73202549	-0.01674158
	60.9000	1	2		1.73101087	-0.01703707
	61.0000	1	2		1.73002432	-0.01736161
	61.1000	1	2		1.72902343	-0.01763914
	61.2000	1	2		1.72803401	-0.01799092
	61.3000	1	2		1.72701714	-0.01813893
	61.4000	1	2		1.72602710	-0.01838650
	61.5000	1	2		1.72502293	-0.01848373
	61.6000	1	2		1.72403065	-0.01871250
	61.7000	1	2		1.72302791	-0.01908628
	61.8000	1	2		1.72202886	-0.01929611
	61.9000	1	2		1.72102653	-0.01955373
	62.0000	1	2		1.72002011	-0.01986134
	62.1000	1	2		1.71901287	-0.02012270
	62.2000	1	2		1.71802068	-0.02021649
	62.3000	1	2		1.71701538	-0.02050338
	62.4000	1	2		1.71601408	-0.02074854
	62.5000	1	2		1.71502774	-0.02088764
	62.6000	1	2		1.71402643	-0.02120332
	62.7000	1	2		1.71302196	-0.02143451
	62.8000	1	2		1.71203244	-0.02166879
	62.9000	1	2		1.71102632	-0.02191401
	63.0000	1	2		1.71003024	-0.02225392
	63.1000	1	2		1.70902464	-0.02235660
	63.2000	1	2		1.70803163	-0.02264597
	63.3000	1	2		1.70702715	-0.02296719
	63.4000	1	2		1.70602923	-0.02326531
	63.5000	1	2		1.70502824	-0.02359885
	63.6000	1	2		1.70402714	-0.02381076
	63.7000	1	2		1.70301416	-0.02408827
	63.8000	1	2		1.70203109	-0.02424840
	63.9000	1	2		1.70101258	-0.02449743
	64.0000	1	2		1.70002521	-0.02476432
	64.1000	1	2		1.69901520	-0.02498515
	64.2000	1	2		1.69802558	-0.02527590
	64.3000	1	2		1.69702233	-0.02562611
	64.4000	1	2		1.69602738	-0.02601953
	64.5000	1	2		1.69501696	-0.02620969
	64.6000	1	2		1.69402805	-0.02632563
	64.7000	1	2		1.69302726	-0.02687042
	64.8000	1	2		1.69203006	-0.02706080
	64.9000	1	2		1.69102015	-0.02727909
	65.0000	1	2		1.69003749	-0.02760045
	65.1000	1	2		1.68902154	-0.02786347
	65.2000	1	2		1.68803182	-0.02814433
	65.3000	1	2		1.68702160	-0.02839163
	65.4000	1	2		1.68603310	-0.02873552
	65.5000	1	2		1.68502279	-0.02887430
	65.6000	1	2		1.68403173	-0.02918080
	65.7000	1	2		1.68301967	-0.02945326
	65.8000	1	2		1.68202984	-0.02973975
	65.9000	1	2		1.68102762	-0.03007364
	66.0000	1	2		1.68003441	-0.03041205
	66.1000	1	2		1.67902368	-0.03074435
	66.2000	1	2		1.67803713	-0.03107256
	66.3000	1	2		1.67702774	-0.03134676
	66.4000	1	2		1.67603227	-0.03151413
	66.5000	1	2		1.67502267	-0.03179268
	66.6000	1	2		1.67403868	-0.03202432
	66.7000	1	2		1.67303175	-0.03236522
	66.8000	1	2		1.67203290	-0.03271029
	66.9000	1	2		1.67102494	-0.03298260
	67.0000	1	2		1.67003430	-0.03325550
	67.1000	1	2		1.66902582	-0.03349573
	67.2000	1	2		1.66802565	-0.03377303
	67.3000	1	2		1.66702219	-0.03403043
	67.4000	1	2		1.66603585	-0.03431990
	67.5000	1	2		1.66501867	-0.03461818
	67.6000	1	2		1.66403652	-0.03495385
	67.7000	1	2		1.66302200	-0.03522069
	67.8000	1	2		1.66203402	-0.03551550
	67.9000	1	2		1.66104102	-0.03584026
	68.0000	1	2		1.66005180	-0.03615621
	68.1000	1	2		1.65903237	-0.03634742
	68.2000	1	2		1.65804479	-0.03656765
	68.3000	1	2		1.65703663	-0.03702777
	68.4000	1	2		1.65604956	-0.03728454
	68.5000	1	2		1.65504201	-0.03763397
	68.6000	1	2		1.65405649	-0.03795712
	68.7000	1	2		1.65304146	-0.03824789
	68.8000	1	2		1.65204917	-0.03826971
	68.9000	1	2		1.65103465	-0.03862891
	69.0000	1	2		1.65004390	-0.03895098
	69.1000	1	2		1.64904168	-0.03917939
	69.2000	1	2		1.64804550	-0.03941288
	69.3000	1	2		1.64703928	-0.03988540
	69.4000	1	2		1.64605130	-0.04016606
	69.5000	1	2		1.64503719	-0.04044946
	69.6000	1	2		1.64405515	-0.04087699
	69.7000	1	2		1.64303817	-0.04114865
	69.8000	1	2		1.64204537	-0.04154408
	69.9000	1	2		1.64104858	-0.04174894
	70.0000	1	2		1.64005281	-0.04215020
	70.1000	1	2		1.63904597	-0.04242837
	70.2000	1	2		1.63805010	-0.04271897
	70.3000	1	2		1.63704347	-0.04303440
	70.4000	1	2		1.63604657	-0.04354225
	70.5000	1	2		1.63504322	-0.04374745
	70.6000	1	2		1.63405165	-0.04407363
	70.7000	1	2		1.63303713	-0.04439964
	70.8000	1	2		1.63204546	-0.04460806
	70.9000	1	2		1.63105379	-0.04469980
	71.0000	1	2		1.63004890	-0.04512454
	71.1000	1	2		1.62903869	-0.04542860
	71.2000	1	2		1.62805531	-0.04591902
	71.3000	1	2		1.62704499	-0.04621537
	71.4000	1	2		1.62604892	-0.04656523
	71.5000	1	2		1.62504792	-0.04683743
	71.6000	1	2		1.62405051	-0.04715309
	71.7000	1	2		1.62304849	-0.04745497
	71.8000	1	2		1.62204105	-0.04791499
	71.9000	1	2		1.62104487	-0.04824074
	72.0000	1	2		1.62005073	-0.04873389
	72.1000	1	2		1.61903540	-0.04892941
	72.2000	1	2		1.61804741	-0.04927700
	72.3000	1	2		1.61703494	-0.04951456
	72.4000	1	2		1.61604532	-0.04980516
	72.5000	1	2		1.61503941	-0.05022764
	72.6000	1	2		1.61404856	-0.05056444
	72.7000	1	2		1.61300505	-0.05079104
	72.8000	1	2		1.61206224	-0.05121828
	72.9000	1	2		1.61104824	-0.05170504
	73.0000	1	2		1.61005421	-0.05210379
	73.1000	1	2		1.60904819	-0.05234986
	73.2000	1	2		1.60804771	-0.05267699
	73.3000	1	2		1.60704026	-0.05297999
	73.4000	1	2		1.60604736	-0.05337867
	73.5000	1	2		1.60504442	-0.05371057
	73.6000	1	2		1.60405418	-0.05403076
	73.7000	1	2		1.60304489	-0.05445822
	73.8000	1	2		1.60205362	-0.05476551
	73.9000	1	2		1.60104699	-0.05496028
	74.0000	1	2		1.60005461	-0.05532140
	74.1000	1	2		1.59903732	-0.05577455
	74.2000	1	2		1.59805856	-0.05600195
	74.3000	1	2		1.59704363	-0.05632159
	74.4000	1	2		1.59605677	-0.05683460
	74.5000	1	2		1.59504717	-0.05721515
	74.6000	1	2		1.59405550	-0.05748853
	74.7000	1	2		1.59304990	-0.05784435
	74.8000	1	2		1.59205259	-0.05825600
	74.9000	1	2		1.59104473	-0.05861642
	75.0000	1	2		1.59004978	-0.05888179
	75.1000	1	2		1.58904725	-0.05922566
	75.2000	1	2		1.58805097	-0.05966266
	75.3000	1	2		1.58704444	-0.06010195
	75.4000	1	2		1.58605594	-0.06040824
	75.5000	1	2		1.58504563	-0.06079880
	75.6000	1	2		1.58405211	-0.06120173
	75.7000	1	2		1.58304599	-0.06153851
	75.8000	1	2		1.58205330	-0.06179383
	75.9000	1	2		1.58104718	-0.06213781
	76.0000	1	2		1.58005520	-0.06268453
	76.1000	1	2		1.57905308	-0.06315108
	76.2000	1	2		1.57805946	-0.06334438
	76.3000	1	2		1.57705488	-0.06380009
	76.4000	1	2		1.57605901	-0.06431527
	76.5000	1	2		1.57505381	-0.06433115
	76.6000	1	2		1.57405865	-0.06457291
	76.7000	1	2		1.57305336	-0.06511840
	76.8000	1	2		1.57206127	-0.06559651
	76.9000	1	2		1.57104911	-0.06579226
	77.0000	1	2		1.57005734	-0.06637923
	77.1000	1	2		1.56905327	-0.06679277
	77.2000	1	2		1.56805699	-0.06709519
	77.3000	1	2		1.56704995	-0.06732526
	77.4000	1	2		1.56606074	-0.06782915
	77.5000	1	2		1.56504519	-0.06820410
	77.6000	1	2		1.56406295	-0.06845631
	77.7000	1	2		1.56304966	-0.06895831
	77.8000	1	2		1.56205870	-0.06949320
	77.9000	1	2		1.56105330	-0.06982361
	78.0000	1	2		1.56005518	-0.07018993
	78.1000	1	2		1.55904414	-0.07072202
	78.2000	1	2		1.55805780	-0.07105836
	78.3000	1	2		1.55704758	-0.07147677
	78.4000	1	2		1.55605161	-0.07150888
	78.5000	1	2		1.55504334	-0.07208788
	78.6000	1	2		1.55405945	-0.07250067
	78.7000	1	2		1.55305508	-0.07301119
	78.8000	1	2		1.55205439	-0.07355450
	78.9000	1	2		1.55104848	-0.07396339
	79.0000	1	2		1.55005558	-0.07436777
	79.1000	1	2		1.54905048	-0.07450617
	79.2000	1	2		1.54806168	-0.07507167
	79.3000	1	2		1.54705187	-0.07549976
	79.4000	1	2		1.54605856	-0.07588502
	79.5000	1	2		1.54506535	-0.07634155
	79.6000	1	2		1.54407184	-0.07667853
	79.7000	1	2		1.54306357	-0.07700402
	79.8000	1	2		1.54206954	-0.07738886
	79.9000	1	2		1.54105584	-0.07778293
	80.0000	1	2		1.54008169	-0.07814395
	80.1000	1	2		1.53905816	-0.07868688
	80.2000	1	2		1.53807191	-0.07910445
	80.3000	1	2		1.53706405	-0.07921553
	80.4000	1	2		1.53606900	-0.08011117
	80.5000	1	2		1.53505899	-0.08024185
	80.6000	1	2		1.53407275	-0.08065953
	80.7000	1	2		1.53306325	-0.08111963
	80.8000	1	2		1.53207014	-0.08141877
	80.9000	1	2		1.53106249	-0.08201726
	81.0000	1	2		1.53007020	-0.08229778
	81.1000	1	2		1.52906429	-0.08286640
	81.2000	1	2		1.52807241	-0.08333138
	81.3000	1	2		1.52706435	-0.08368222
	81.4000	1	2		1.52607585	-0.08432831
	81.5000	1	2		1.52506779	-0.08445227
	81.6000	1	2		1.52407182	-0.08524560
	81.7000	1	2		1.52306703	-0.08535200
	81.8000	1	2		1.52207259	-0.08594911
	81.9000	1	2		1.52107006	-0.08632887
	82.0000	1	2		1.52006866	-0.08692115
	82.1000	1	2		1.51906541	-0.08721772
	82.2000	1	2		1.51806994	-0.08773073
	82.3000	1	2		1.51706454	-0.08820670
	82.4000	1	2		1.51607093	-0.08856980
	82.5000	1	2		1.51506962	-0.08897598
	82.6000	1	2		1.51407447	-0.08939104
	82.7000	1	2		1.51307183	-0.08989841
	82.8000	1	2		1.51207391	-0.09015406
	82.9000	1	2		1.51106677	-0.09068784
	83.0000	1	2		1.51007633	-0.09125377
	83.1000	1	2		1.50906785	-0.09176905
	83.2000	1	2		1.50807024	-0.09196552
	83.3000	1	2		1.50706351	-0.09273291
	83.4000	1	2		1.50606743	-0.09310116
	83.5000	1	2		1.50505988	-0.09345011
	83.6000	1	2		1.50406247	-0.09395753
	83.7000	1	2		1.50306271	-0.09450532
	83.8000	1	2		1.50207318	-0.09484981
	83.9000	1	2		1.50105836	-0.09523255
	84.0000	1	2		1.50007447	-0.09569921
	84.1000	1	2		1.49907225	-0.09635824
	84.2000	1	2		1.49806736	-0.09652261
	84.3000	1	2		1.49706626	-0.09705587
	84.4000	1	2		1.49606691	-0.09756599
	84.5000	1	2		1.49505700	-0.09811202
	84.6000	1	2		1.49407066	-0.09842208
	84.7000	1	2		1.49307151	-0.09906175
	84.8000	1	2		1.49207389	-0.09959899
	84.9000	1	2		1.49107034	-0.09992015
	85.0000	1	2		1.49008204	-0.10050700
	85.1000	1	2		1.48907244	-0.10099242
	85.2000	1	2		1.48806919	-0.10141129
	85.3000	1	2		1.48706144	-0.10179592
	85.4000	1	2		1.48607294	-0.10230862
	85.5000	1	2		1.48506980	-0.10289789
	85.6000	1	2		1.48407966	-0.10334588
	85.7000	1	2		1.48305859	-0.10383354
	85.8000	1	2		1.48207757	-0.10432362
	85.9000	1	2		1.48106541	-0.10484898
	86.0000	1	2		1.48008080	-0.10538761
	86.1000	1	2		1.47907448	-0.10579731
	86.2000	1	2		1.47807779	-0.10638694
	86.3000	1	2		1.47707341	-0.10687632
	86.4000	1	2		1.47607898	-0.10728002
	86.5000	1	2		1.47506128	-0.10789306
	86.6000	1	2		1.47408088	-0.10835029
	86.7000	1	2		1.47306974	-0.10877858
	86.8000	1	2		1.47207018	-0.10928440
	86.9000	1	2		1.47107789	-0.10964219
	87.0000	1	2		1.47007598	-0.11029081
	87.1000	1	2		1.46906812	-0.11077175
	87.2000	1	2		1.46807091	-0.11138340
	87.3000	1	2		1.46706265	-0.11185703
	87.4000	1	2		1.46607845	-0.11230824
	87.5000	1	2		1.46507295	-0.11295227
	87.6000	1	2		1.46407882	-0.11328332
	87.7000	1	2		1.46307659	-0.11388049
	87.8000	1	2		1.46208492	-0.11425070
	87.9000	1	2		1.46106569	-0.11475133
	88.0000	1	2		1.46008211	-0.11529035
	88.1000	1	2		1.45906247	-0.11582627
	88.2000	1	2		1.45807664	-0.11655515
	88.3000	1	2		1.45706315	-0.11664833
	88.4000	1	2		1.45608080	-0.11712098
	88.5000	1	2		1.45506444	-0.11772468
	88.6000	1	2		1.45406969	-0.11804260
	88.7000	1	2		1.45306665	-0.11874036
	88.8000	1	2		1.45207600	-0.11938620
	88.9000	1	2		1.45106763	-0.11983768
	89.0000	1	2		1.45008077	-0.12035833
	89.1000	1	2		1.44906892	-0.12091264
	89.2000	1	2		1.44808360	-0.12145502
	89.3000	1	2		1.44706703	-0.12192182
	89.4000	1	2		1.44607444	-0.12240629
	89.5000	1	2		1.44507170	-0.12282715
	89.6000	1	2		1.44408228	-0.12355593
	89.7000	1	2		1.44307012	-0.12404277
	89.8000	1	2		1.44207640	-0.12457431
	89.9000	1	2		1.44107366	-0.12509396
	90.0000	1	2		1.44007594	-0.12549510
	90.1000	1	2		1.43906901	-0.12592603
	90.2000	1	2		1.43808256	-0.12642948
	90.3000	1	2		1.43707614	-0.12706482
	90.4000	1	2		1.43608528	-0.12752694
	90.5000	1	2		1.43507671	-0.12807771
	90.6000	1	2		1.43408667	-0.12873463
	90.7000	1	2		1.43307390	-0.12930012
	90.8000	1	2		1.43208520	-0.12979085
	90.9000	1	2		1.43107037	-0.13038294
	91.0000	1	2		1.43008177	-0.13088052
	91.1000	1	2		1.42907555	-0.13142591
	91.2000	1	2		1.42808542	-0.13191732
	91.3000	1	2		1.42707746	-0.13260997
	91.4000	1	2		1.42608138	-0.13324442
	91.5000	1	2		1.42507649	-0.13237718
	91.6000	1	2		1.42407919	-0.13182142
	91.7000	1	2		1.42307921	-0.13225885
	91.8000	1	2		1.42208570	-0.13288109
	91.9000	1	2		1.42108224	-0.13338876
	92.0000	1	2		1.42008658	-0.13414287
	92.1000	1	2		1.41907390	-0.13471855
	92.2000	1	2		1.41808684	-0.13529186
	92.3000	1	2		1.41707929	-0.13602339
	92.4000	1	2		1.41608680	-0.13656364
	92.5000	1	2		1.41508109	-0.13713252
	92.6000	1	2		1.41408327	-0.13792025
	92.7000	1	2		1.41306834	-0.13839120
	92.8000	1	2		1.41208354	-0.13889767
	92.9000	1	2		1.41106922	-0.13914660
	93.0000	1	2		1.41008206	-0.13972798
	93.1000	1	2		1.40907656	-0.14027406
	93.2000	1	2		1.40808519	-0.14097995
	93.3000	1	2		1.40707959	-0.14143958
	93.4000	1	2		1.40608628	-0.14211526
	93.5000	1	2		1.40508313	-0.14262874
	93.6000	1	2		1.40408920	-0.14348861
	93.7000	1	2		1.40307960	-0.14480777
	93.8000	1	2		1.40208680	-0.14481273
	93.9000	1	2		1.40108519	-0.14515033
	93.9910	1	2		1.40016698	-0.14571653
	94.0000	1	2		1.40008072	-0.14564210
	94.0010	1	2		1.40007006	-0.14558827
