# Supplementary material for: Hyaluronic Acid Enhances the Mechanical Properties of Tissue-Engineered Cartilage Constructs
Source: PLoS One. 2014 Dec 1;9(12):e113216. doi: 10.1371/journal.pone.0113216 (PMC4249877; doi:10.1371/journal.pone.0113216)
Supplement: Dataset S1 — Raw data from hydrogel constructs. Data on wet weight, dry weight, compressive modulus, DNA content, and GAG content are provided in a spreadsheet for all analysed hydrogel constructs. Additionally, raw data from mechanical compression tests (time, displacement, and load) are provided. (ZIP) [file pone.0113216.s004.zip › Data/Mechanical testing/Microtester/Day 28/G1 P1 M4 ramp.csv]

G1 P1 M4 6Jan2014
Notes	Time	Sequence	Block	Cycle	5800:Extension mm	5800:500N_Load_Cell N
Test Started : 01/06/2014 10:35:05 AM	4.0020	1	2		2.29992014	0.00051651
	4.1000	1	2		2.29896924	0.00015458
	4.2000	1	2		2.29797716	0.00031081
	4.3000	1	2		2.29695844	0.00058218
	4.4000	1	2		2.29597107	0.00022759
	4.5000	1	2		2.29495666	0.00011893
	4.6000	1	2		2.29397134	0.00040364
	4.7000	1	2		2.29295733	0.00032783
	4.8000	1	2		2.29196259	0.00018922
	4.8550	1	2		2.29141778	0.00077514
	4.9000	1	2		2.29095637	0.00026584
	5.0000	1	2		2.28996654	0.00033300
	5.1000	1	2		2.28896237	0.00032112
	5.2000	1	2		2.28797172	0.00003565
	5.3000	1	2		2.28697779	0.00041280
	5.4000	1	2		2.28597403	0.00017760
	5.5000	1	2		2.28496843	0.00002775
	5.6000	1	2		2.28397430	0.00018960
	5.7000	1	2		2.28296746	0.00022639
	5.8000	1	2		2.28197354	0.00011846
	5.9000	1	2		2.28097305	0.00002595
	6.0000	1	2		2.27997749	0.00045747
	6.1000	1	2		2.27897106	0.00009721
	6.2000	1	2		2.27797775	0.00007673
	6.3000	1	2		2.27696784	0.00030202
	6.4000	1	2		2.27597720	0.00032558
	6.5000	1	2		2.27496647	0.00006278
	6.6000	1	2		2.27397562	0.00031656
	6.7000	1	2		2.27296468	0.00022457
	6.8000	1	2		2.27196789	0.00014576
	6.9000	1	2		2.27095716	0.00018965
	7.0000	1	2		2.26997287	0.00035099
	7.1000	1	2		2.26896173	0.00023102
	7.2000	1	2		2.26796719	0.00012149
	7.3000	1	2		2.26695667	0.00012896
	7.4000	1	2		2.26597135	0.00033031
	7.5000	1	2		2.26495980	-0.00001986
	7.6000	1	2		2.26397407	0.00032856
	7.7000	1	2		2.26296232	0.00024455
	7.8000	1	2		2.26196880	0.00014817
	7.9000	1	2		2.26096647	0.00013204
	8.0000	1	2		2.25997234	0.00034450
	8.1000	1	2		2.25895772	0.00012913
	8.2000	1	2		2.25797712	0.00019005
	8.3000	1	2		2.25696106	0.00018693
	8.4000	1	2		2.25596119	0.00012162
	8.5000	1	2		2.25495333	0.00019629
	8.6000	1	2		2.25396064	0.00025251
	8.7000	1	2		2.25295462	0.00025135
	8.8000	1	2		2.25197217	0.00018667
	8.9000	1	2		2.25095386	0.00019106
	9.0000	1	2		2.24996875	0.00017970
	9.1000	1	2		2.24895536	0.00022155
	9.2000	1	2		2.24796963	0.00022304
	9.3000	1	2		2.24695665	0.00023740
	9.4000	1	2		2.24597522	0.00024122
	9.5000	1	2		2.24497330	0.00018749
	9.6000	1	2		2.24397856	0.00027214
	9.7000	1	2		2.24297459	0.00028336
	9.8000	1	2		2.24196489	0.00015413
	9.9000	1	2		2.24096092	0.00007003
	10.0000	1	2		2.23997150	0.00010845
	10.1000	1	2		2.23896323	-0.00001525
	10.2000	1	2		2.23796603	0.00022598
	10.3000	1	2		2.23696145	0.00023630
	10.4000	1	2		2.23596568	0.00014101
	10.5000	1	2		2.23496048	0.00015720
	10.6000	1	2		2.23397168	0.00022358
	10.7000	1	2		2.23296444	0.00006514
	10.8000	1	2		2.23197113	0.00022165
	10.9000	1	2		2.23096040	0.00011390
	11.0000	1	2		2.22997446	0.00017038
	11.1000	1	2		2.22896824	0.00016973
	11.2000	1	2		2.22798108	0.00021286
	11.3000	1	2		2.22696359	0.00026714
	11.4000	1	2		2.22597724	0.00015725
	11.5000	1	2		2.22495976	0.00013534
	11.6000	1	2		2.22396706	0.00005273
	11.7000	1	2		2.22297395	0.00020651
	11.8000	1	2		2.22197593	0.00017880
	11.9000	1	2		2.22096561	0.00007287
	12.0000	1	2		2.21997271	0.00022031
	12.1000	1	2		2.21896547	0.00015190
	12.2000	1	2		2.21797318	0.00005389
	12.3000	1	2		2.21697495	0.00013733
	12.4000	1	2		2.21597303	0.00009013
	12.5000	1	2		2.21498341	0.00017505
	12.6000	1	2		2.21397903	0.00018782
	12.7000	1	2		2.21296913	0.00021026
	12.8000	1	2		2.21198196	0.00014489
	12.9000	1	2		2.21097390	0.00014796
	13.0000	1	2		2.20997751	0.00007537
	13.1000	1	2		2.20896433	0.00014256
	13.2000	1	2		2.20798884	0.00012454
	13.3000	1	2		2.20695906	0.00011061
	13.4000	1	2		2.20597108	0.00009612
	13.5000	1	2		2.20496506	0.00019864
	13.6000	1	2		2.20396478	0.00000846
	13.7000	1	2		2.20296369	0.00013186
	13.8000	1	2		2.20197898	0.00001377
	13.9000	1	2		2.20096088	0.00009873
	14.0000	1	2		2.19997166	0.00011664
	14.1000	1	2		2.19896319	0.00001165
	14.2000	1	2		2.19796742	0.00004653
	14.3000	1	2		2.19697554	0.00004873
	14.4000	1	2		2.19597219	0.00005686
	14.5000	1	2		2.19496515	0.00015514
	14.6000	1	2		2.19397942	0.00017177
	14.7000	1	2		2.19296439	0.00007085
	14.8000	1	2		2.19198174	0.00003154
	14.9000	1	2		2.19097613	0.00009155
	15.0000	1	2		2.18998487	0.00016156
	15.1000	1	2		2.18897414	0.00008159
	15.2000	1	2		2.18797304	0.00013045
	15.3000	1	2		2.18697174	0.00016555
	15.4000	1	2		2.18597945	0.00006927
	15.5000	1	2		2.18496873	0.00014450
	15.6000	1	2		2.18397152	0.00009824
	15.7000	1	2		2.18297125	0.00024698
	15.8000	1	2		2.18197793	-0.00000291
	15.9000	1	2		2.18097008	0.00008672
	16.0000	1	2		2.17997943	0.00016093
	16.1000	1	2		2.17896891	0.00006925
	16.2000	1	2		2.17798318	0.00002091
	16.3000	1	2		2.17697696	0.00014269
	16.4000	1	2		2.17598201	0.00018787
	16.5000	1	2		2.17497312	-0.00001945
	16.6000	1	2		2.17398165	0.00001130
	16.7000	1	2		2.17297482	0.00015491
	16.8000	1	2		2.17197946	0.00013934
	16.9000	1	2		2.17096095	0.00002235
	17.0000	1	2		2.16997255	0.00015621
	17.1000	1	2		2.16896490	0.00017931
	17.2000	1	2		2.16797610	-0.00010650
	17.3000	1	2		2.16696947	0.00003023
	17.4000	1	2		2.16597677	0.00012195
	17.5000	1	2		2.16496748	0.00006437
	17.6000	1	2		2.16397908	0.00007967
	17.7000	1	2		2.16296303	0.00024797
	17.8000	1	2		2.16198140	0.00016263
	17.9000	1	2		2.16097477	-0.00003805
	18.0000	1	2		2.15998084	0.00004574
	18.1000	1	2		2.15897646	0.00006975
	18.2000	1	2		2.15797557	-0.00004448
	18.3000	1	2		2.15697038	0.00001784
	18.4000	1	2		2.15598280	0.00000959
	18.5000	1	2		2.15496900	-0.00001757
	18.6000	1	2		2.15397917	-0.00008408
	18.7000	1	2		2.15297869	0.00008774
	18.8000	1	2		2.15197247	0.00013145
	18.9000	1	2		2.15095949	0.00020223
	19.0000	1	2		2.14997827	0.00014615
	19.1000	1	2		2.14897410	0.00009871
	19.2000	1	2		2.14797484	-0.00000106
	19.3000	1	2		2.14696596	0.00000873
	19.4000	1	2		2.14598371	0.00002241
	19.5000	1	2		2.14496930	0.00008721
	19.6000	1	2		2.14397722	0.00003228
	19.7000	1	2		2.14297387	0.00011588
	19.8000	1	2		2.14198301	0.00004063
	19.9000	1	2		2.14098130	0.00013117
	20.0000	1	2		2.13998287	-0.00002465
	20.1000	1	2		2.13897030	0.00008049
	20.2000	1	2		2.13798498	0.00000605
	20.3000	1	2		2.13697589	0.00008938
	20.4000	1	2		2.13597561	0.00007032
	20.5000	1	2		2.13497369	0.00017870
	20.6000	1	2		2.13398366	0.00002369
	20.7000	1	2		2.13297232	0.00002305
	20.8000	1	2		2.13198659	-0.00010266
	20.9000	1	2		2.13096787	0.00007028
	21.0000	1	2		2.12998501	-0.00011510
	21.1000	1	2		2.12898330	0.00000098
	21.2000	1	2		2.12798322	0.00010327
	21.3000	1	2		2.12697618	0.00027383
	21.4000	1	2		2.12598103	-0.00019859
	21.5000	1	2		2.12498014	0.00024272
	21.6000	1	2		2.12398437	0.00013059
	21.7000	1	2		2.12297999	-0.00018896
	21.8000	1	2		2.12198320	0.00014253
	21.9000	1	2		2.12097821	-0.00001707
	22.0000	1	2		2.11998059	-0.00008115
	22.1000	1	2		2.11897683	0.00012731
	22.2000	1	2		2.11798393	0.00012317
	22.3000	1	2		2.11697587	0.00009787
	22.4000	1	2		2.11598010	-0.00017506
	22.5000	1	2		2.11497039	-0.00000902
	22.6000	1	2		2.11398364	0.00001323
	22.7000	1	2		2.11297680	-0.00021157
	22.8000	1	2		2.11197939	-0.00016003
	22.9000	1	2		2.11097399	-0.00006188
	23.0000	1	2		2.10999052	0.00015333
	23.1000	1	2		2.10897979	-0.00004683
	23.2000	1	2		2.10798443	-0.00011297
	23.3000	1	2		2.10697719	0.00002572
	23.4000	1	2		2.10598306	-0.00002625
	23.5000	1	2		2.10497950	0.00002944
	23.6000	1	2		2.10398680	-0.00002631
	23.7000	1	2		2.10297731	-0.00005805
	23.8000	1	2		2.10198276	0.00000754
	23.9000	1	2		2.10098003	-0.00008382
	24.0000	1	2		2.09998037	0.00007748
	24.1000	1	2		2.09898296	-0.00003878
	24.2000	1	2		2.09798719	-0.00004620
	24.3000	1	2		2.09697789	-0.00010702
	24.4000	1	2		2.09598274	0.00002155
	24.5000	1	2		2.09498103	-0.00020933
	24.6000	1	2		2.09398730	-0.00004632
	24.7000	1	2		2.09298231	0.00010762
	24.8000	1	2		2.09199044	0.00004562
	24.9000	1	2		2.09097991	0.00005625
	25.0000	1	2		2.08998968	0.00000685
	25.1000	1	2		2.08898223	-0.00014070
	25.2000	1	2		2.08798646	-0.00011190
	25.3000	1	2		2.08698106	-0.00016545
	25.4000	1	2		2.08599143	0.00002359
	25.5000	1	2		2.08498071	-0.00007967
	25.6000	1	2		2.08398863	-0.00008775
	25.7000	1	2		2.08298568	0.00000702
	25.8000	1	2		2.08198746	-0.00008365
	25.9000	1	2		2.08097980	-0.00018001
	26.0000	1	2		2.07998833	-0.00007157
	26.1000	1	2		2.07898539	-0.00011730
	26.2000	1	2		2.07799167	-0.00009972
	26.3000	1	2		2.07698750	-0.00022496
	26.4000	1	2		2.07598845	0.00009368
	26.5000	1	2		2.07498654	-0.00001885
	26.6000	1	2		2.07399138	-0.00009653
	26.7000	1	2		2.07297697	-0.00013840
	26.8000	1	2		2.07198222	-0.00009356
	26.9000	1	2		2.07097661	-0.00020880
	27.0000	1	2		2.06998822	-0.00035765
	27.1000	1	2		2.06898098	-0.00016385
	27.2000	1	2		2.06798787	-0.00000882
	27.3000	1	2		2.06697530	-0.00011575
	27.4000	1	2		2.06598670	-0.00001239
	27.5000	1	2		2.06497474	-0.00011631
	27.6000	1	2		2.06398246	-0.00008707
	27.7000	1	2		2.06297071	-0.00019176
	27.8000	1	2		2.06198887	-0.00018083
	27.9000	1	2		2.06097671	-0.00013729
	28.0000	1	2		2.05998770	-0.00007408
	28.1000	1	2		2.05898394	-0.00009974
	28.2000	1	2		2.05798899	-0.00014278
	28.3000	1	2		2.05698748	-0.00002590
	28.4000	1	2		2.05598761	-0.00008909
	28.5000	1	2		2.05497996	-0.00020868
	28.6000	1	2		2.05398951	-0.00018272
	28.7000	1	2		2.05298289	-0.00009605
	28.8000	1	2		2.05199121	-0.00025139
	28.9000	1	2		2.05097864	-0.00022684
	29.0000	1	2		2.04998779	-0.00000073
	29.1000	1	2		2.04898218	-0.00004712
	29.2000	1	2		2.04799420	-0.00009469
	29.3000	1	2		2.04698634	-0.00000203
	29.4000	1	2		2.04599795	-0.00011313
	29.5000	1	2		2.04499255	-0.00006319
	29.6000	1	2		2.04399637	-0.00024971
	29.7000	1	2		2.04298482	-0.00012364
	29.8000	1	2		2.04199725	-0.00001355
	29.9000	1	2		2.04098918	-0.00006538
	30.0000	1	2		2.03999915	-0.00010179
	30.1000	1	2		2.03898678	-0.00003954
	30.2000	1	2		2.03799347	-0.00000263
	30.3000	1	2		2.03698992	-0.00008374
	30.4000	1	2		2.03599619	-0.00027062
	30.5000	1	2		2.03498547	-0.00004665
	30.6000	1	2		2.03399687	-0.00030610
	30.7000	1	2		2.03299188	-0.00027597
	30.8000	1	2		2.03199201	0.00000119
	30.9000	1	2		2.03098764	-0.00023820
	31.0000	1	2		2.03000354	-0.00032008
	31.1000	1	2		2.02898851	-0.00021403
	31.2000	1	2		2.02799582	-0.00020170
	31.3000	1	2		2.02699021	-0.00025165
	31.4000	1	2		2.02599690	-0.00023652
	31.5000	1	2		2.02499109	0.00000749
	31.6000	1	2		2.02400126	-0.00018356
	31.7000	1	2		2.02298439	-0.00020092
	31.8000	1	2		2.02199538	-0.00011503
	31.9000	1	2		2.02098793	-0.00015685
	32.0000	1	2		2.01998950	-0.00007905
	32.1000	1	2		2.01898922	-0.00029912
	32.2000	1	2		2.01799693	-0.00011839
	32.3000	1	2		2.01699420	-0.00015513
	32.4000	1	2		2.01599761	-0.00021660
	32.5000	1	2		2.01499487	-0.00025226
	32.6000	1	2		2.01400381	-0.00031914
	32.7000	1	2		2.01299124	-0.00017249
	32.8000	1	2		2.01200264	-0.00021953
	32.9000	1	2		2.01099581	-0.00028376
	33.0000	1	2		2.01000188	-0.00028053
	33.1000	1	2		2.00899157	-0.00021807
	33.2000	1	2		2.00799907	-0.00037756
	33.3000	1	2		2.00699818	-0.00030303
	33.4000	1	2		2.00600569	-0.00023878
	33.5000	1	2		2.00499168	-0.00019017
	33.6000	1	2		2.00400800	-0.00034892
	33.7000	1	2		2.00299666	-0.00025623
	33.8000	1	2		2.00200007	-0.00025586
	33.9000	1	2		2.00100041	-0.00045561
	34.0000	1	2		2.00000525	-0.00042604
	34.1000	1	2		1.99899760	-0.00023319
	34.2000	1	2		1.99800757	-0.00019754
	34.3000	1	2		1.99699684	-0.00029106
	34.4000	1	2		1.99599861	-0.00032776
	34.5000	1	2		1.99499567	-0.00020152
	34.6000	1	2		1.99400666	-0.00032969
	34.7000	1	2		1.99300167	-0.00022977
	34.8000	1	2		1.99200283	-0.00027943
	34.9000	1	2		1.99099927	-0.00024095
	35.0000	1	2		1.99000801	-0.00040626
	35.1000	1	2		1.98899933	-0.00028178
	35.2000	1	2		1.98800786	-0.00038613
	35.3000	1	2		1.98700246	-0.00028437
	35.4000	1	2		1.98599952	-0.00028098
	35.5000	1	2		1.98499986	-0.00031665
	35.6000	1	2		1.98400450	-0.00027619
	35.7000	1	2		1.98299459	-0.00034319
	35.8000	1	2		1.98200517	-0.00036689
	35.9000	1	2		1.98098666	-0.00029037
	36.0000	1	2		1.97999314	-0.00028986
	36.1000	1	2		1.97899184	-0.00034693
	36.2000	1	2		1.97800078	-0.00030709
	36.3000	1	2		1.97699764	-0.00038840
	36.4000	1	2		1.97600576	-0.00031932
	36.5000	1	2		1.97499052	-0.00037834
	36.6000	1	2		1.97400500	-0.00035764
	36.7000	1	2		1.97299345	-0.00041300
	36.8000	1	2		1.97200649	-0.00020739
	36.9000	1	2		1.97099269	-0.00028455
	37.0000	1	2		1.97000389	-0.00029860
	37.1000	1	2		1.96899931	-0.00027868
	37.2000	1	2		1.96799985	-0.00023530
	37.3000	1	2		1.96699404	-0.00052018
	37.4000	1	2		1.96599868	-0.00034610
	37.5000	1	2		1.96499205	-0.00024499
	37.6000	1	2		1.96399628	-0.00032392
	37.7000	1	2		1.96299068	-0.00037691
	37.8000	1	2		1.96200269	-0.00025072
	37.9000	1	2		1.96099463	-0.00039570
	38.0000	1	2		1.96000767	-0.00044916
	38.1000	1	2		1.95900227	-0.00026081
	38.2000	1	2		1.95800220	-0.00037964
	38.3000	1	2		1.95700089	-0.00021030
	38.4000	1	2		1.95600471	-0.00027027
	38.5000	1	2		1.95500300	-0.00030810
	38.6000	1	2		1.95400293	-0.00035612
	38.7000	1	2		1.95299691	-0.00035037
	38.8000	1	2		1.95200504	-0.00029236
	38.9000	1	2		1.95099165	-0.00049687
	39.0000	1	2		1.95001186	-0.00042007
	39.1000	1	2		1.94898679	-0.00042068
	39.2000	1	2		1.94800147	-0.00048007
	39.3000	1	2		1.94699238	-0.00025494
	39.4000	1	2		1.94600501	-0.00043642
	39.5000	1	2		1.94499695	-0.00031155
	39.6000	1	2		1.94400118	-0.00041229
	39.7000	1	2		1.94299209	-0.00037696
	39.8000	1	2		1.94200615	-0.00031650
	39.9000	1	2		1.94099338	-0.00043406
	40.0000	1	2		1.93999802	-0.00056428
	40.1000	1	2		1.93899958	-0.00034897
	40.2000	1	2		1.93800463	-0.00026952
	40.3000	1	2		1.93698755	-0.00042439
	40.4000	1	2		1.93600428	-0.00039737
	40.5000	1	2		1.93499765	-0.00044386
	40.6000	1	2		1.93400311	-0.00042945
	40.7000	1	2		1.93299320	-0.00058245
	40.8000	1	2		1.93200092	-0.00031056
	40.9000	1	2		1.93099101	-0.00038333
	41.0000	1	2		1.93000405	-0.00045049
	41.1000	1	2		1.92899107	-0.00037310
	41.2000	1	2		1.92800534	-0.00046362
	41.3000	1	2		1.92699605	-0.00039704
	41.4000	1	2		1.92600581	-0.00056873
	41.5000	1	2		1.92499672	-0.00051524
	41.6000	1	2		1.92400628	-0.00050838
	41.7000	1	2		1.92300088	-0.00047637
	41.8000	1	2		1.92200490	-0.00041606
	41.9000	1	2		1.92099458	-0.00052323
	42.0000	1	2		1.92000271	-0.00041549
	42.1000	1	2		1.91899362	-0.00051606
	42.2000	1	2		1.91800236	-0.00058974
	42.3000	1	2		1.91699696	-0.00046613
	42.4000	1	2		1.91600201	-0.00057614
	42.5000	1	2		1.91499538	-0.00058295
	42.6000	1	2		1.91400985	-0.00072796
	42.7000	1	2		1.91300076	-0.00046507
	42.8000	1	2		1.91201175	-0.00050407
	42.9000	1	2		1.91100267	-0.00051525
	43.0000	1	2		1.91000854	-0.00051260
	43.1000	1	2		1.90900867	-0.00061329
	43.2000	1	2		1.90801515	-0.00064497
	43.3000	1	2		1.90700688	-0.00069583
	43.4000	1	2		1.90601234	-0.00062621
	43.5000	1	2		1.90501002	-0.00058809
	43.6000	1	2		1.90401261	-0.00075113
	43.7000	1	2		1.90298979	-0.00065974
	43.8000	1	2		1.90200447	-0.00059804
	43.9000	1	2		1.90100276	-0.00074471
	44.0000	1	2		1.90001211	-0.00078135
	44.1000	1	2		1.89899913	-0.00070762
	44.2000	1	2		1.89800561	-0.00079123
	44.3000	1	2		1.89700001	-0.00073552
	44.4000	1	2		1.89600731	-0.00077758
	44.5000	1	2		1.89500089	-0.00069575
	44.6000	1	2		1.89400799	-0.00082477
	44.7000	1	2		1.89299787	-0.00088589
	44.8000	1	2		1.89201091	-0.00074849
	44.9000	1	2		1.89100080	-0.00080513
	45.0000	1	2		1.89000790	-0.00083911
	45.1000	1	2		1.88899553	-0.00073454
	45.2000	1	2		1.88800284	-0.00074081
	45.3000	1	2		1.88699785	-0.00082773
	45.4000	1	2		1.88600453	-0.00089305
	45.5000	1	2		1.88500774	-0.00082273
	45.6000	1	2		1.88400808	-0.00084992
	45.7000	1	2		1.88299346	-0.00097230
	45.8000	1	2		1.88200732	-0.00101436
	45.9000	1	2		1.88100356	-0.00086996
	46.0000	1	2		1.88000533	-0.00082402
	46.1000	1	2		1.87899911	-0.00113848
	46.2000	1	2		1.87800785	-0.00095049
	46.3000	1	2		1.87699691	-0.00105788
	46.4000	1	2		1.87601159	-0.00101575
	46.5000	1	2		1.87500168	-0.00098674
	46.6000	1	2		1.87401022	-0.00108559
	46.7000	1	2		1.87300215	-0.00111481
	46.8000	1	2		1.87201396	-0.00105754
	46.9000	1	2		1.87100242	-0.00110253
	47.0000	1	2		1.87001443	-0.00124752
	47.1000	1	2		1.86901047	-0.00112986
	47.2000	1	2		1.86800712	-0.00114451
	47.3000	1	2		1.86699782	-0.00126635
	47.4000	1	2		1.86600738	-0.00121252
	47.5000	1	2		1.86499788	-0.00124298
	47.6000	1	2		1.86400949	-0.00125892
	47.7000	1	2		1.86300020	-0.00133966
	47.8000	1	2		1.86200668	-0.00118103
	47.9000	1	2		1.86100210	-0.00135242
	48.0000	1	2		1.86001125	-0.00141038
	48.1000	1	2		1.85899560	-0.00140558
	48.2000	1	2		1.85801356	-0.00133628
	48.3000	1	2		1.85700058	-0.00153769
	48.4000	1	2		1.85601423	-0.00155607
	48.5000	1	2		1.85500699	-0.00161595
	48.6000	1	2		1.85401860	-0.00153990
	48.7000	1	2		1.85299926	-0.00156829
	48.8000	1	2		1.85201210	-0.00151497
	48.9000	1	2		1.85100526	-0.00151579
	49.0000	1	2		1.85001072	-0.00170310
	49.1000	1	2		1.84899713	-0.00166592
	49.2000	1	2		1.84800812	-0.00161903
	49.3000	1	2		1.84700374	-0.00172522
	49.4000	1	2		1.84601289	-0.00181034
	49.5000	1	2		1.84500421	-0.00174329
	49.6000	1	2		1.84400516	-0.00174865
	49.7000	1	2		1.84300202	-0.00188468
	49.8000	1	2		1.84201588	-0.00185892
	49.9000	1	2		1.84101130	-0.00184975
	50.0000	1	2		1.84002004	-0.00194058
	50.1000	1	2		1.83900378	-0.00218159
	50.2000	1	2		1.83801702	-0.00225113
	50.3000	1	2		1.83700711	-0.00225680
	50.4000	1	2		1.83601360	-0.00227296
	50.5000	1	2		1.83500226	-0.00215459
	50.6000	1	2		1.83401898	-0.00236267
	50.7000	1	2		1.83300232	-0.00235823
	50.8000	1	2		1.83201433	-0.00260439
	50.9000	1	2		1.83100381	-0.00253087
	51.0000	1	2		1.83001111	-0.00263677
	51.1000	1	2		1.82901227	-0.00268249
	51.2000	1	2		1.82801834	-0.00259041
	51.3000	1	2		1.82700618	-0.00271376
	51.4000	1	2		1.82602373	-0.00273033
	51.5000	1	2		1.82501485	-0.00290013
	51.6000	1	2		1.82401969	-0.00302505
	51.7000	1	2		1.82301224	-0.00317640
	51.8000	1	2		1.82202487	-0.00320107
	51.9000	1	2		1.82101517	-0.00316747
	52.0000	1	2		1.82002678	-0.00325873
	52.1000	1	2		1.81901175	-0.00329458
	52.2000	1	2		1.81802130	-0.00324896
	52.3000	1	2		1.81701365	-0.00345641
	52.4000	1	2		1.81601460	-0.00366122
	52.5000	1	2		1.81501104	-0.00362520
	52.6000	1	2		1.81402265	-0.00385159
	52.7000	1	2		1.81301930	-0.00394423
	52.8000	1	2		1.81202599	-0.00398188
	52.9000	1	2		1.81101792	-0.00406099
	53.0000	1	2		1.81001970	-0.00413327
	53.1000	1	2		1.80902085	-0.00433007
	53.2000	1	2		1.80802344	-0.00432000
	53.3000	1	2		1.80701968	-0.00447237
	53.4000	1	2		1.80602576	-0.00450308
	53.5000	1	2		1.80502240	-0.00465475
	53.6000	1	2		1.80402213	-0.00474272
	53.7000	1	2		1.80300751	-0.00488791
	53.8000	1	2		1.80201440	-0.00493442
	53.9000	1	2		1.80101433	-0.00497923
	54.0000	1	2		1.80001979	-0.00511152
	54.1000	1	2		1.79901992	-0.00533377
	54.2000	1	2		1.79802620	-0.00553695
	54.3000	1	2		1.79701998	-0.00553699
	54.4000	1	2		1.79602277	-0.00580398
	54.5000	1	2		1.79501246	-0.00593712
	54.6000	1	2		1.79402693	-0.00608136
	54.7000	1	2		1.79301702	-0.00620915
	54.8000	1	2		1.79202474	-0.00620150
	54.9000	1	2		1.79101626	-0.00646000
	55.0000	1	2		1.79001762	-0.00662829
	55.1000	1	2		1.78902104	-0.00679595
	55.2000	1	2		1.78802752	-0.00695334
	55.3000	1	2		1.78701187	-0.00708272
	55.4000	1	2		1.78601713	-0.00711134
	55.5000	1	2		1.78501603	-0.00724950
	55.6000	1	2		1.78402456	-0.00779090
	55.7000	1	2		1.78301589	-0.00740661
	55.8000	1	2		1.78202708	-0.00771551
	55.9000	1	2		1.78101840	-0.00779424
	56.0000	1	2		1.78002591	-0.00807936
	56.1000	1	2		1.77901990	-0.00844434
	56.2000	1	2		1.77802700	-0.00863851
	56.3000	1	2		1.77702487	-0.00880141
	56.4000	1	2		1.77602542	-0.00881352
	56.5000	1	2		1.77502145	-0.00909880
	56.6000	1	2		1.77402957	-0.00932253
	56.7000	1	2		1.77302089	-0.00922034
	56.8000	1	2		1.77202861	-0.00976773
	56.9000	1	2		1.77101440	-0.00996952
	57.0000	1	2		1.77002375	-0.01017482
	57.1000	1	2		1.76900995	-0.01014742
	57.2000	1	2		1.76802565	-0.01037271
	57.3000	1	2		1.76701534	-0.01067796
	57.4000	1	2		1.76602633	-0.01111520
	57.5000	1	2		1.76501826	-0.01113023
	57.6000	1	2		1.76403335	-0.01144342
	57.7000	1	2		1.76301648	-0.01169345
	57.8000	1	2		1.76202952	-0.01194658
	57.9000	1	2		1.76101715	-0.01200487
	58.0000	1	2		1.76002323	-0.01218915
	58.1000	1	2		1.75901434	-0.01261773
	58.2000	1	2		1.75802841	-0.01270716
	58.3000	1	2		1.75701707	-0.01294927
	58.4000	1	2		1.75601966	-0.01329363
	58.5000	1	2		1.75501590	-0.01353645
	58.6000	1	2		1.75402648	-0.01374498
	58.7000	1	2		1.75301350	-0.01395314
	58.8000	1	2		1.75201875	-0.01434887
	58.9000	1	2		1.75101601	-0.01444221
	59.0000	1	2		1.75001861	-0.01454940
	59.1000	1	2		1.74901116	-0.01488423
	59.2000	1	2		1.74801989	-0.01528359
	59.3000	1	2		1.74701040	-0.01543187
	59.4000	1	2		1.74601811	-0.01565411
	59.5000	1	2		1.74501128	-0.01602357
	59.6000	1	2		1.74402514	-0.01624337
	59.7000	1	2		1.74301482	-0.01641429
	59.8000	1	2		1.74202028	-0.01680524
	59.9000	1	2		1.74102082	-0.01700203
	60.0000	1	2		1.74002648	-0.01724160
	60.1000	1	2		1.73903051	-0.01753313
	60.2000	1	2		1.73803228	-0.01779025
	60.3000	1	2		1.73702647	-0.01804258
	60.4000	1	2		1.73602496	-0.01833140
	60.5000	1	2		1.73502735	-0.01861107
	60.6000	1	2		1.73403424	-0.01883221
	60.7000	1	2		1.73302884	-0.01922582
	60.8000	1	2		1.73203451	-0.01933224
	60.9000	1	2		1.73102173	-0.01966899
	61.0000	1	2		1.73002719	-0.02001100
	61.1000	1	2		1.72901749	-0.02026005
	61.2000	1	2		1.72802766	-0.02046611
	61.3000	1	2		1.72702390	-0.02098560
	61.4000	1	2		1.72603202	-0.02115919
	61.5000	1	2		1.72502642	-0.02125758
	61.6000	1	2		1.72403864	-0.02150862
	61.7000	1	2		1.72302176	-0.02196859
	61.8000	1	2		1.72202681	-0.02213225
	61.9000	1	2		1.72103842	-0.02268440
	62.0000	1	2		1.72003302	-0.02276514
	62.1000	1	2		1.71902516	-0.02307658
	62.2000	1	2		1.71803267	-0.02337059
	62.3000	1	2		1.71702061	-0.02357608
	62.4000	1	2		1.71602597	-0.02384388
	62.5000	1	2		1.71501780	-0.02421139
	62.6000	1	2		1.71402633	-0.02443444
	62.7000	1	2		1.71301796	-0.02470256
	62.8000	1	2		1.71202547	-0.02515053
	62.9000	1	2		1.71101064	-0.02540562
	63.0000	1	2		1.71003987	-0.02574353
	63.1000	1	2		1.70903232	-0.02603891
	63.2000	1	2		1.70803696	-0.02612790
	63.3000	1	2		1.70703074	-0.02672325
	63.4000	1	2		1.70604235	-0.02682836
	63.5000	1	2		1.70502967	-0.02716323
	63.6000	1	2		1.70403339	-0.02757593
	63.7000	1	2		1.70301436	-0.02774613
	63.8000	1	2		1.70202238	-0.02821704
	63.9000	1	2		1.70102067	-0.02834704
	64.0000	1	2		1.70002337	-0.02868412
	64.1000	1	2		1.69900905	-0.02882918
	64.2000	1	2		1.69803265	-0.02934733
	64.3000	1	2		1.69701464	-0.02947232
	64.4000	1	2		1.69602799	-0.03000021
	64.5000	1	2		1.69501860	-0.03034786
	64.6000	1	2		1.69403727	-0.03065561
	64.7000	1	2		1.69301722	-0.03093472
	64.8000	1	2		1.69203016	-0.03098528
	64.9000	1	2		1.69102732	-0.03164606
	65.0000	1	2		1.69002776	-0.03172793
	65.1000	1	2		1.68902513	-0.03213284
	65.2000	1	2		1.68803059	-0.03261372
	65.3000	1	2		1.68701484	-0.03276138
	65.4000	1	2		1.68602655	-0.03299736
	65.5000	1	2		1.68502043	-0.03377822
	65.6000	1	2		1.68402138	-0.03404200
	65.7000	1	2		1.68302674	-0.03390739
	65.8000	1	2		1.68202728	-0.03428620
	65.9000	1	2		1.68103110	-0.03467329
	66.0000	1	2		1.68003123	-0.03504525
	66.1000	1	2		1.67902460	-0.03561603
	66.2000	1	2		1.67803283	-0.03578949
	66.3000	1	2		1.67702640	-0.03611717
	66.4000	1	2		1.67603033	-0.03635425
	66.5000	1	2		1.67502431	-0.03672363
	66.6000	1	2		1.67403489	-0.03719982
	66.7000	1	2		1.67303687	-0.03731527
	66.8000	1	2		1.67203772	-0.03763979
	66.9000	1	2		1.67083788	-0.03816297
	67.0000	1	2		1.67005550	-0.03835498
	67.1000	1	2		1.66904016	-0.03877227
	67.2000	1	2		1.66803866	-0.03910279
	67.3000	1	2		1.66702926	-0.03955932
	67.4000	1	2		1.66603984	-0.03968551
	67.5000	1	2		1.66503280	-0.04014429
	67.6000	1	2		1.66403734	-0.04040948
	67.7000	1	2		1.66303389	-0.04065180
	67.8000	1	2		1.66204242	-0.04116371
	67.9000	1	2		1.66104368	-0.04154129
	68.0000	1	2		1.66004945	-0.04155325
	68.1000	1	2		1.65904353	-0.04181954
	68.2000	1	2		1.65805227	-0.04219747
	68.3000	1	2		1.65704503	-0.04240093
	68.4000	1	2		1.65605079	-0.04283297
	68.5000	1	2		1.65504222	-0.04325810
	68.6000	1	2		1.65405608	-0.04365224
	68.7000	1	2		1.65304586	-0.04406335
	68.8000	1	2		1.65204815	-0.04446317
	68.9000	1	2		1.65104428	-0.04482522
	69.0000	1	2		1.65005640	-0.04513823
	69.1000	1	2		1.64904393	-0.04556410
	69.2000	1	2		1.64804939	-0.04582361
	69.3000	1	2		1.64704379	-0.04628465
	69.4000	1	2		1.64605109	-0.04655682
	69.5000	1	2		1.64504415	-0.04698654
	69.6000	1	2		1.64404982	-0.04732001
	69.7000	1	2		1.64304954	-0.04773579
	69.8000	1	2		1.64204680	-0.04813237
	69.9000	1	2		1.64104253	-0.04842550
	70.0000	1	2		1.64005291	-0.04894434
	70.1000	1	2		1.63904228	-0.04926197
	70.2000	1	2		1.63805307	-0.04966941
	70.3000	1	2		1.63704757	-0.05006638
	70.4000	1	2		1.63605313	-0.05047377
	70.5000	1	2		1.63502960	-0.05068798
	70.6000	1	2		1.63404581	-0.05109446
	70.7000	1	2		1.63303457	-0.05159658
	70.8000	1	2		1.63204690	-0.05193834
	70.9000	1	2		1.63103842	-0.05229564
	71.0000	1	2		1.63005392	-0.05261078
	71.1000	1	2		1.62904934	-0.05294342
	71.2000	1	2		1.62805910	-0.05346134
	71.3000	1	2		1.62704633	-0.05395347
	71.4000	1	2		1.62605271	-0.05415787
	71.5000	1	2		1.62504772	-0.05468037
	71.6000	1	2		1.62405051	-0.05517670
	71.7000	1	2		1.62304491	-0.05544442
	71.8000	1	2		1.62205375	-0.05577714
	71.9000	1	2		1.62104722	-0.05622169
	72.0000	1	2		1.62005401	-0.05655976
	72.1000	1	2		1.61904349	-0.05692200
	72.2000	1	2		1.61805284	-0.05743826
	72.3000	1	2		1.61704119	-0.05783558
	72.4000	1	2		1.61605403	-0.05815126
	72.5000	1	2		1.61504361	-0.05850895
	72.6000	1	2		1.61405122	-0.05888126
	72.7000	1	2		1.61304561	-0.05901280
	72.8000	1	2		1.61204677	-0.05921751
	72.9000	1	2		1.61104619	-0.05986524
	73.0000	1	2		1.61005308	-0.06023111
	73.1000	1	2		1.60904553	-0.06040885
	73.2000	1	2		1.60805191	-0.06066598
	73.3000	1	2		1.60704671	-0.06088086
	73.4000	1	2		1.60605689	-0.06139574
	73.5000	1	2		1.60504647	-0.06181365
	73.6000	1	2		1.60405070	-0.06236699
	73.7000	1	2		1.60304489	-0.06296172
	73.8000	1	2		1.60205485	-0.06353144
	73.9000	1	2		1.60104587	-0.06391930
	74.0000	1	2		1.60005368	-0.06410461
	74.1000	1	2		1.59904593	-0.06453602
	74.2000	1	2		1.59805036	-0.06478059
	74.3000	1	2		1.59704834	-0.06535152
	74.4000	1	2		1.59605124	-0.06575659
	74.5000	1	2		1.59504799	-0.06629318
	74.6000	1	2		1.59405909	-0.06676779
	74.7000	1	2		1.59304938	-0.06705427
	74.8000	1	2		1.59205300	-0.06661534
	74.9000	1	2		1.59105067	-0.06714873
	75.0000	1	2		1.59006115	-0.06778762
	75.1000	1	2		1.58904817	-0.06804965
	75.2000	1	2		1.58805752	-0.06879013
	75.3000	1	2		1.58704475	-0.06905135
	75.4000	1	2		1.58605113	-0.06943114
	75.5000	1	2		1.58504706	-0.06975863
	75.6000	1	2		1.58405006	-0.07055236
	75.7000	1	2		1.58304271	-0.07089367
	75.8000	1	2		1.58205063	-0.07149868
	75.9000	1	2		1.58105517	-0.07187843
	76.0000	1	2		1.58005407	-0.07239487
	76.1000	1	2		1.57905215	-0.07252499
	76.2000	1	2		1.57805628	-0.07327513
	76.3000	1	2		1.57704648	-0.07381561
	76.4000	1	2		1.57605644	-0.07434662
	76.5000	1	2		1.57505494	-0.07459518
	76.6000	1	2		1.57406378	-0.07518635
	76.7000	1	2		1.57305530	-0.07565924
	76.8000	1	2		1.57205585	-0.07537582
	76.9000	1	2		1.57104850	-0.07579552
	77.0000	1	2		1.57005396	-0.07631870
	77.1000	1	2		1.56904733	-0.07686994
	77.2000	1	2		1.56805094	-0.07726633
	77.3000	1	2		1.56704575	-0.07780257
	77.4000	1	2		1.56605807	-0.07826465
	77.5000	1	2		1.56505042	-0.07869892
	77.6000	1	2		1.56406008	-0.07920911
	77.7000	1	2		1.56305437	-0.07973252
	77.8000	1	2		1.56205922	-0.08022089
	77.9000	1	2		1.56105259	-0.08061882
	78.0000	1	2		1.56006091	-0.08114212
	78.1000	1	2		1.55904896	-0.08169258
	78.2000	1	2		1.55805954	-0.08212389
	78.3000	1	2		1.55704953	-0.08258739
	78.4000	1	2		1.55605355	-0.08299991
	78.5000	1	2		1.55505287	-0.08346359
	78.6000	1	2		1.55405515	-0.08376162
	78.7000	1	2		1.55304483	-0.08439576
	78.8000	1	2		1.55205562	-0.08488385
	78.9000	1	2		1.55104971	-0.08546871
	79.0000	1	2		1.55005875	-0.08590318
	79.1000	1	2		1.54904782	-0.08645257
	79.2000	1	2		1.54806137	-0.08688156
	79.3000	1	2		1.54705505	-0.08656074
	79.4000	1	2		1.54606030	-0.08712721
	79.5000	1	2		1.54506259	-0.08763051
	79.6000	1	2		1.54407051	-0.08815226
	79.7000	1	2		1.54306152	-0.08871547
	79.8000	1	2		1.54207097	-0.08916493
	79.9000	1	2		1.54106230	-0.08970329
	80.0000	1	2		1.54006827	-0.09030519
	80.1000	1	2		1.53906543	-0.09090656
	80.2000	1	2		1.53806218	-0.09136308
	80.3000	1	2		1.53706149	-0.09183993
	80.4000	1	2		1.53606839	-0.09232451
	80.5000	1	2		1.53506186	-0.09288828
	80.6000	1	2		1.53406937	-0.09339329
	80.7000	1	2		1.53305342	-0.09392211
	80.8000	1	2		1.53206584	-0.09458140
	80.9000	1	2		1.53105225	-0.09495309
	81.0000	1	2		1.53007543	-0.09550316
	81.1000	1	2		1.52906153	-0.09594207
	81.2000	1	2		1.52807139	-0.09559816
	81.3000	1	2		1.52705544	-0.09611282
	81.4000	1	2		1.52606950	-0.09653323
	81.5000	1	2		1.52506164	-0.09720162
	81.6000	1	2		1.52406936	-0.09779136
	81.7000	1	2		1.52305842	-0.09828401
	81.8000	1	2		1.52207259	-0.09892089
	81.9000	1	2		1.52105674	-0.09936870
	82.0000	1	2		1.52006907	-0.10001331
	82.1000	1	2		1.51906489	-0.10045570
	82.2000	1	2		1.51807609	-0.10123977
	82.3000	1	2		1.51705625	-0.10164164
	82.4000	1	2		1.51607103	-0.10211900
	82.5000	1	2		1.51506112	-0.10269444
	82.6000	1	2		1.51407252	-0.10340287
	82.7000	1	2		1.51306753	-0.10376913
	82.8000	1	2		1.51207176	-0.10427659
	82.9000	1	2		1.51106073	-0.10488742
	83.0000	1	2		1.51007448	-0.10545818
	83.1000	1	2		1.50906294	-0.10593716
	83.2000	1	2		1.50807188	-0.10657304
	83.3000	1	2		1.50707181	-0.10713491
	83.4000	1	2		1.50607368	-0.10770394
	83.5000	1	2		1.50506377	-0.10834156
	83.6000	1	2		1.50407097	-0.10886619
	83.7000	1	2		1.50307162	-0.10932542
	83.8000	1	2		1.50207390	-0.10918186
	83.9000	1	2		1.50106082	-0.10977141
	84.0000	1	2		1.50007160	-0.11025107
	84.1000	1	2		1.49907379	-0.11092669
	84.2000	1	2		1.49807115	-0.11175305
	84.3000	1	2		1.49706975	-0.11212031
	84.4000	1	2		1.49607521	-0.11274185
	84.5000	1	2		1.49506366	-0.11353753
	84.6000	1	2		1.49406943	-0.11386141
	84.7000	1	2		1.49306823	-0.11450307
	84.8000	1	2		1.49207707	-0.11521680
	84.9000	1	2		1.49106327	-0.11556235
	85.0000	1	2		1.49007907	-0.11566038
	85.1000	1	2		1.48906599	-0.11624994
	85.2000	1	2		1.48807247	-0.11681860
	85.3000	1	2		1.48707711	-0.11744537
	85.4000	1	2		1.48607929	-0.11807675
	85.5000	1	2		1.48507113	-0.11888162
	85.6000	1	2		1.48407116	-0.11926241
	85.7000	1	2		1.48306453	-0.11998966
	85.8000	1	2		1.48207439	-0.12059066
	85.9000	1	2		1.48106623	-0.12146949
	86.0000	1	2		1.48007384	-0.12176336
	86.1000	1	2		1.47906372	-0.12251937
	86.2000	1	2		1.47807933	-0.12321232
	86.3000	1	2		1.47706788	-0.12374572
	86.4000	1	2		1.47608779	-0.12433323
	86.5000	1	2		1.47507501	-0.12493658
	86.6000	1	2		1.47407401	-0.12563181
	86.7000	1	2		1.47307538	-0.12564009
	86.8000	1	2		1.47207049	-0.12601198
	86.9000	1	2		1.47106130	-0.12676556
	87.0000	1	2		1.47007905	-0.12731490
	87.1000	1	2		1.46905910	-0.12811540
	87.2000	1	2		1.46806897	-0.12876718
	87.3000	1	2		1.46706152	-0.12928684
	87.4000	1	2		1.46607026	-0.13001624
	87.5000	1	2		1.46506209	-0.13068399
	87.6000	1	2		1.46407349	-0.13131732
	87.7000	1	2		1.46306748	-0.13210550
	87.8000	1	2		1.46207560	-0.13262829
	87.9000	1	2		1.46107204	-0.13314665
	88.0000	1	2		1.46007463	-0.13407987
	88.1000	1	2		1.45906667	-0.13464907
	88.2000	1	2		1.45807736	-0.13526210
	88.3000	1	2		1.45707083	-0.13588903
	88.4000	1	2		1.45607947	-0.13664563
	88.5000	1	2		1.45507448	-0.13666122
	88.6000	1	2		1.45408014	-0.13733997
	88.7000	1	2		1.45306808	-0.13802276
	88.8000	1	2		1.45208327	-0.13869517
	88.9000	1	2		1.45106117	-0.13927925
	89.0000	1	2		1.45007606	-0.14014114
	89.1000	1	2		1.44906840	-0.14073862
	89.2000	1	2		1.44807520	-0.14142398
	89.3000	1	2		1.44707010	-0.14210391
	89.4000	1	2		1.44607843	-0.14288816
	89.5000	1	2		1.44507221	-0.14347986
	89.6000	1	2		1.44408228	-0.14419439
	89.7000	1	2		1.44307319	-0.14478276
	89.8000	1	2		1.44208265	-0.14464869
	89.9000	1	2		1.44107479	-0.14542041
	90.0000	1	2		1.44008383	-0.14617202
	90.1000	1	2		1.43907352	-0.14683628
	90.2000	1	2		1.43808195	-0.14764703
	90.3000	1	2		1.43707614	-0.14841011
	90.4000	1	2		1.43609286	-0.14915892
	90.5000	1	2		1.43507538	-0.14996838
	90.6000	1	2		1.43408524	-0.15060096
	90.7000	1	2		1.43307861	-0.15146048
	90.8000	1	2		1.43208591	-0.15202027
	90.9000	1	2		1.43107621	-0.15281695
	91.0000	1	2		1.43008741	-0.15362098
	91.1000	1	2		1.42907637	-0.15437802
	91.2000	1	2		1.42808583	-0.15508415
	91.3000	1	2		1.42708217	-0.15577024
	91.4000	1	2		1.42608927	-0.15647465
	91.5000	1	2		1.42508479	-0.15699100
	91.6000	1	2		1.42408420	-0.15706057
	91.7000	1	2		1.42306928	-0.15797831
	91.8000	1	2		1.42207709	-0.15873089
	91.9000	1	2		1.42107210	-0.15959833
	92.0000	1	2		1.42008125	-0.16029285
	92.1000	1	2		1.41906919	-0.16115263
	92.2000	1	2		1.41807680	-0.16179092
	92.3000	1	2		1.41706915	-0.16267426
	92.4000	1	2		1.41608045	-0.16335588
	92.5000	1	2		1.41508601	-0.16404981
	92.6000	1	2		1.41407825	-0.16498575
	92.7000	1	2		1.41307244	-0.16587131
	92.8000	1	2		1.41207401	-0.16659087
	92.9000	1	2		1.41106881	-0.16739776
	93.0000	1	2		1.41007581	-0.16817488
	93.1000	1	2		1.40907492	-0.16826982
	93.2000	1	2		1.40807945	-0.16897280
	93.3000	1	2		1.40707600	-0.16979953
	93.4000	1	2		1.40607880	-0.17068278
	93.5000	1	2		1.40507319	-0.17156454
	93.6000	1	2		1.40408029	-0.17222527
	93.7000	1	2		1.40307141	-0.17297199
	93.8000	1	2		1.40208230	-0.17306000
	93.9000	1	2		1.40107618	-0.17385583
	93.9940	1	2		1.40013911	-0.17483279
	94.0000	1	2		1.40007795	-0.17474629
	94.0010	1	2		1.40006832	-0.17477524
