# Supplementary material for: Hyaluronic Acid Enhances the Mechanical Properties of Tissue-Engineered Cartilage Constructs
Source: PLoS One. 2014 Dec 1;9(12):e113216. doi: 10.1371/journal.pone.0113216 (PMC4249877; doi:10.1371/journal.pone.0113216)
Supplement: Dataset S1 — Raw data from hydrogel constructs. Data on wet weight, dry weight, compressive modulus, DNA content, and GAG content are provided in a spreadsheet for all analysed hydrogel constructs. Additionally, raw data from mechanical compression tests (time, displacement, and load) are provided. (ZIP) [file pone.0113216.s004.zip › Data/Mechanical testing/Microtester/Day 28/G1 P2 M3 ramp.csv]

G1 P2 M3 6Jan2014
Notes	Time	Sequence	Block	Cycle	5800:Extension mm	5800:500N_Load_Cell N
Test Started : 01/06/2014 11:36:52 AM	4.0020	1	2		2.30017400	0.00220861
	4.0260	1	2		2.29969456	0.00244140
	4.1000	1	2		2.29890818	0.00194282
	4.2000	1	2		2.29795319	0.00209281
	4.3000	1	2		2.29695762	0.00207777
	4.4000	1	2		2.29596820	0.00185723
	4.5000	1	2		2.29496444	0.00208137
	4.6000	1	2		2.29397031	0.00207585
	4.7000	1	2		2.29296573	0.00204230
	4.8000	1	2		2.29196607	0.00208328
	4.9000	1	2		2.29096620	0.00206633
	5.0000	1	2		2.28997145	0.00188413
	5.1000	1	2		2.28896216	0.00201311
	5.2000	1	2		2.28797090	0.00195540
	5.3000	1	2		2.28695566	0.00204818
	5.4000	1	2		2.28596993	0.00200276
	5.5000	1	2		2.28495798	0.00201984
	5.6000	1	2		2.28396549	0.00218198
	5.7000	1	2		2.28296500	0.00210659
	5.8000	1	2		2.28197190	0.00202768
	5.9000	1	2		2.28097100	0.00200054
	6.0000	1	2		2.27997196	0.00206432
	6.1000	1	2		2.27896738	0.00203370
	6.2000	1	2		2.27797263	0.00198748
	6.3000	1	2		2.27696498	0.00204702
	6.4000	1	2		2.27596798	0.00201910
	6.5000	1	2		2.27495971	0.00187348
	6.6000	1	2		2.27397152	0.00196242
	6.7000	1	2		2.27296837	0.00209836
	6.8000	1	2		2.27196871	0.00198684
	6.9000	1	2		2.27095450	0.00210091
	7.0000	1	2		2.26996734	0.00207800
	7.1000	1	2		2.26896173	0.00220176
	7.2000	1	2		2.26796965	0.00203711
	7.3000	1	2		2.26695831	0.00208185
	7.4000	1	2		2.26597032	0.00212973
	7.5000	1	2		2.26496062	0.00220255
	7.6000	1	2		2.26397141	0.00195891
	7.7000	1	2		2.26296519	0.00202364
	7.8000	1	2		2.26197638	0.00210010
	7.9000	1	2		2.26096586	0.00193140
	8.0000	1	2		2.25997357	0.00197029
	8.1000	1	2		2.25896551	0.00224320
	8.2000	1	2		2.25797240	0.00208486
	8.3000	1	2		2.25696680	0.00187835
	8.4000	1	2		2.25597226	0.00202549
	8.5000	1	2		2.25496460	0.00202732
	8.6000	1	2		2.25397621	0.00204985
	8.7000	1	2		2.25296118	0.00201575
	8.8000	1	2		2.25196664	0.00204020
	8.9000	1	2		2.25096267	0.00210578
	9.0000	1	2		2.24997244	0.00197657
	9.1000	1	2		2.24895966	0.00203704
	9.2000	1	2		2.24797516	0.00202021
	9.3000	1	2		2.24696115	0.00200239
	9.4000	1	2		2.24597911	0.00201328
	9.5000	1	2		2.24496531	0.00198634
	9.6000	1	2		2.24396934	0.00196647
	9.7000	1	2		2.24296107	0.00204156
	9.8000	1	2		2.24197370	0.00196625
	9.9000	1	2		2.24097096	0.00200428
	10.0000	1	2		2.23997970	0.00202211
	10.1000	1	2		2.23897061	0.00204211
	10.2000	1	2		2.23797033	0.00197710
	10.3000	1	2		2.23696698	0.00209649
	10.4000	1	2		2.23597551	0.00204512
	10.5000	1	2		2.23496069	0.00198359
	10.6000	1	2		2.23396287	0.00206524
	10.7000	1	2		2.23296136	0.00205071
	10.8000	1	2		2.23196990	0.00196833
	10.9000	1	2		2.23096224	0.00192915
	11.0000	1	2		2.22997036	0.00212809
	11.1000	1	2		2.22896496	0.00198087
	11.2000	1	2		2.22797063	0.00200392
	11.3000	1	2		2.22696625	0.00199605
	11.4000	1	2		2.22597827	0.00204136
	11.5000	1	2		2.22497123	0.00194933
	11.6000	1	2		2.22397833	0.00200730
	11.7000	1	2		2.22296842	0.00200836
	11.8000	1	2		2.22196917	0.00200024
	11.9000	1	2		2.22096356	0.00201335
	12.0000	1	2		2.21996841	0.00200628
	12.1000	1	2		2.21895973	0.00207487
	12.2000	1	2		2.21796478	0.00187551
	12.3000	1	2		2.21696225	0.00189579
	12.4000	1	2		2.21597324	0.00196839
	12.5000	1	2		2.21496374	0.00199457
	12.6000	1	2		2.21397289	0.00195628
	12.7000	1	2		2.21297691	0.00181972
	12.8000	1	2		2.21198114	0.00197581
	12.9000	1	2		2.21097759	0.00202566
	13.0000	1	2		2.20999063	0.00193160
	13.1000	1	2		2.20898154	0.00196941
	13.2000	1	2		2.20798249	0.00199755
	13.3000	1	2		2.20697381	0.00200114
	13.4000	1	2		2.20597722	0.00197817
	13.5000	1	2		2.20497223	0.00196862
	13.6000	1	2		2.20397564	0.00188715
	13.7000	1	2		2.20296656	0.00192581
	13.8000	1	2		2.20197263	0.00198043
	13.9000	1	2		2.20097645	0.00203431
	14.0000	1	2		2.19997638	0.00193264
	14.1000	1	2		2.19896790	0.00196550
	14.2000	1	2		2.19797685	0.00195578
	14.3000	1	2		2.19697206	0.00202657
	14.4000	1	2		2.19597486	0.00193935
	14.5000	1	2		2.19497191	0.00203745
	14.6000	1	2		2.19398475	0.00180984
	14.7000	1	2		2.19297833	0.00201143
	14.8000	1	2		2.19198604	0.00194001
	14.9000	1	2		2.19097777	0.00194440
	15.0000	1	2		2.18998200	0.00197990
	15.1000	1	2		2.18897701	0.00199083
	15.2000	1	2		2.18798226	0.00197059
	15.3000	1	2		2.18697441	0.00211536
	15.4000	1	2		2.18597823	0.00201806
	15.5000	1	2		2.18497590	0.00201098
	15.6000	1	2		2.18398689	0.00193590
	15.7000	1	2		2.18297329	0.00197713
	15.8000	1	2		2.18198080	0.00200733
	15.9000	1	2		2.18098339	0.00191240
	16.0000	1	2		2.17998844	0.00196860
	16.1000	1	2		2.17897874	0.00193936
	16.2000	1	2		2.17798953	0.00190638
	16.3000	1	2		2.17698720	0.00193112
	16.4000	1	2		2.17599123	0.00192150
	16.5000	1	2		2.17498296	0.00197680
	16.6000	1	2		2.17398821	0.00190964
	16.7000	1	2		2.17297748	0.00195097
	16.8000	1	2		2.17198438	0.00176725
	16.9000	1	2		2.17097099	0.00198954
	17.0000	1	2		2.16998300	0.00181215
	17.1000	1	2		2.16898170	0.00185184
	17.2000	1	2		2.16798019	0.00192183
	17.3000	1	2		2.16697807	0.00209979
	17.4000	1	2		2.16598783	0.00181976
	17.5000	1	2		2.16496973	0.00195404
	17.6000	1	2		2.16397765	0.00201257
	17.7000	1	2		2.16297040	0.00175882
	17.8000	1	2		2.16197771	0.00197154
	17.9000	1	2		2.16097845	0.00189174
	18.0000	1	2		2.15997859	0.00201113
	18.1000	1	2		2.15897421	0.00181525
	18.2000	1	2		2.15798438	0.00194147
	18.3000	1	2		2.15697222	0.00195575
	18.4000	1	2		2.15598280	0.00182462
	18.5000	1	2		2.15497802	0.00195406
	18.6000	1	2		2.15398450	0.00182559
	18.7000	1	2		2.15297849	0.00185032
	18.8000	1	2		2.15198333	0.00176459
	18.9000	1	2		2.15097383	0.00185774
	19.0000	1	2		2.14998892	0.00183033
	19.1000	1	2		2.14897512	0.00189242
	19.2000	1	2		2.14798058	0.00175450
	19.3000	1	2		2.14697703	0.00182679
	19.4000	1	2		2.14598638	0.00188963
	19.5000	1	2		2.14498077	0.00175480
	19.6000	1	2		2.14398070	0.00192796
	19.7000	1	2		2.14296936	0.00176713
	19.8000	1	2		2.14198445	0.00189314
	19.9000	1	2		2.14097536	0.00199018
	20.0000	1	2		2.13998410	0.00178703
	20.1000	1	2		2.13898218	0.00182083
	20.2000	1	2		2.13799379	0.00173724
	20.3000	1	2		2.13698326	0.00179047
	20.4000	1	2		2.13598319	0.00191562
	20.5000	1	2		2.13497738	0.00184732
	20.6000	1	2		2.13397731	0.00187284
	20.7000	1	2		2.13297252	0.00184229
	20.8000	1	2		2.13197675	0.00200268
	20.9000	1	2		2.13096971	0.00177587
	21.0000	1	2		2.12998030	0.00184978
	21.1000	1	2		2.12897572	0.00179050
	21.2000	1	2		2.12798466	0.00186242
	21.3000	1	2		2.12697700	0.00178764
	21.4000	1	2		2.12599209	0.00195057
	21.5000	1	2		2.12498731	0.00181682
	21.6000	1	2		2.12398621	0.00192073
	21.7000	1	2		2.12299208	0.00181672
	21.8000	1	2		2.12199262	0.00176078
	21.9000	1	2		2.12097944	0.00186530
	22.0000	1	2		2.11998223	0.00171735
	22.1000	1	2		2.11897355	0.00188401
	22.2000	1	2		2.11798782	0.00168864
	22.3000	1	2		2.11698324	0.00183708
	22.4000	1	2		2.11597846	0.00181984
	22.5000	1	2		2.11497797	0.00188808
	22.6000	1	2		2.11398446	0.00182333
	22.7000	1	2		2.11296963	0.00184506
	22.8000	1	2		2.11198001	0.00181894
	22.9000	1	2		2.11098076	0.00171402
	23.0000	1	2		2.10999236	0.00172549
	23.1000	1	2		2.10898758	0.00182413
	23.2000	1	2		2.10798627	0.00173350
	23.3000	1	2		2.10698436	0.00166068
	23.4000	1	2		2.10598982	0.00183372
	23.5000	1	2		2.10498667	0.00184271
	23.6000	1	2		2.10398844	0.00171322
	23.7000	1	2		2.10298038	0.00167086
	23.8000	1	2		2.10198358	0.00183890
	23.9000	1	2		2.10098146	0.00170863
	24.0000	1	2		2.09998098	0.00183328
	24.1000	1	2		2.09897947	0.00186580
	24.2000	1	2		2.09798596	0.00191344
	24.3000	1	2		2.09697892	0.00175821
	24.4000	1	2		2.09598745	0.00174172
	24.5000	1	2		2.09497795	0.00180191
	24.6000	1	2		2.09399017	0.00177394
	24.7000	1	2		2.09298457	0.00167332
	24.8000	1	2		2.09198982	0.00178610
	24.9000	1	2		2.09098012	0.00183125
	25.0000	1	2		2.08999296	0.00178639
	25.1000	1	2		2.08898284	0.00180274
	25.2000	1	2		2.08798113	0.00191518
	25.3000	1	2		2.08697716	0.00173480
	25.4000	1	2		2.08598713	0.00157660
	25.5000	1	2		2.08497374	0.00177856
	25.6000	1	2		2.08398822	0.00181393
	25.7000	1	2		2.08297032	0.00175871
	25.8000	1	2		2.08198090	0.00170666
	25.9000	1	2		2.08098165	0.00181798
	26.0000	1	2		2.07998670	0.00176236
	26.1000	1	2		2.07897863	0.00159860
	26.2000	1	2		2.07799085	0.00167229
	26.3000	1	2		2.07698381	0.00168070
	26.4000	1	2		2.07598763	0.00166673
	26.5000	1	2		2.07498551	0.00168392
	26.6000	1	2		2.07399425	0.00177145
	26.7000	1	2		2.07299049	0.00169568
	26.8000	1	2		2.07198980	0.00162827
	26.9000	1	2		2.07097498	0.00171807
	27.0000	1	2		2.06998228	0.00164208
	27.1000	1	2		2.06898098	0.00165590
	27.2000	1	2		2.06798705	0.00169983
	27.3000	1	2		2.06697960	0.00172946
	27.4000	1	2		2.06598895	0.00168845
	27.5000	1	2		2.06497843	0.00175520
	27.6000	1	2		2.06398758	0.00169803
	27.7000	1	2		2.06298074	0.00171402
	27.8000	1	2		2.06199501	0.00154400
	27.9000	1	2		2.06098162	0.00171291
	28.0000	1	2		2.05999098	0.00176022
	28.1000	1	2		2.05899090	0.00163383
	28.2000	1	2		2.05799534	0.00168723
	28.3000	1	2		2.05699383	0.00171417
	28.4000	1	2		2.05599847	0.00170775
	28.5000	1	2		2.05498754	0.00172840
	28.6000	1	2		2.05399771	0.00169230
	28.7000	1	2		2.05298350	0.00168795
	28.8000	1	2		2.05199511	0.00152801
	28.9000	1	2		2.05099175	0.00163383
	29.0000	1	2		2.04999148	0.00169217
	29.1000	1	2		2.04899284	0.00173965
	29.2000	1	2		2.04799236	0.00179013
	29.3000	1	2		2.04699085	0.00171557
	29.4000	1	2		2.04600082	0.00168364
	29.5000	1	2		2.04498947	0.00158036
	29.6000	1	2		2.04399698	0.00162470
	29.7000	1	2		2.04299035	0.00169762
	29.8000	1	2		2.04199540	0.00167653
	29.9000	1	2		2.04099861	0.00167763
	30.0000	1	2		2.03999915	0.00159768
	30.1000	1	2		2.03899027	0.00169951
	30.2000	1	2		2.03799491	0.00157223
	30.3000	1	2		2.03698315	0.00163834
	30.4000	1	2		2.03599824	0.00161134
	30.5000	1	2		2.03498854	0.00149669
	30.6000	1	2		2.03399482	0.00172709
	30.7000	1	2		2.03298594	0.00169093
	30.8000	1	2		2.03199181	0.00168542
	30.9000	1	2		2.03098764	0.00171402
	31.0000	1	2		2.02999125	0.00169144
	31.1000	1	2		2.02899056	0.00159850
	31.2000	1	2		2.02800033	0.00163008
	31.3000	1	2		2.02698673	0.00155838
	31.4000	1	2		2.02600202	0.00161351
	31.5000	1	2		2.02498822	0.00159486
	31.6000	1	2		2.02399368	0.00168791
	31.7000	1	2		2.02297660	0.00152370
	31.8000	1	2		2.02199559	0.00162752
	31.9000	1	2		2.02099387	0.00170875
	32.0000	1	2		2.01999298	0.00141590
	32.1000	1	2		2.01899045	0.00152635
	32.2000	1	2		2.01800165	0.00167580
	32.3000	1	2		2.01699010	0.00149922
	32.4000	1	2		2.01599249	0.00147926
	32.5000	1	2		2.01498565	0.00176338
	32.6000	1	2		2.01399377	0.00150890
	32.7000	1	2		2.01298325	0.00156396
	32.8000	1	2		2.01200244	0.00160241
	32.9000	1	2		2.01099909	0.00152081
	33.0000	1	2		2.01000291	0.00145149
	33.1000	1	2		2.00899894	0.00153666
	33.2000	1	2		2.00799743	0.00140567
	33.3000	1	2		2.00699777	0.00156312
	33.4000	1	2		2.00600323	0.00148293
	33.5000	1	2		2.00500008	0.00160777
	33.6000	1	2		2.00399960	0.00166810
	33.7000	1	2		2.00299523	0.00154685
	33.8000	1	2		2.00199659	0.00167887
	33.9000	1	2		2.00099139	0.00161277
	34.0000	1	2		1.99999132	0.00155405
	34.1000	1	2		1.99898387	0.00140084
	34.2000	1	2		1.99800039	0.00169748
	34.3000	1	2		1.99698700	0.00164374
	34.4000	1	2		1.99599656	0.00150518
	34.5000	1	2		1.99498338	0.00164059
	34.6000	1	2		1.99398863	0.00148174
	34.7000	1	2		1.99299429	0.00150524
	34.8000	1	2		1.99199914	0.00145500
	34.9000	1	2		1.99098800	0.00163964
	35.0000	1	2		1.98999961	0.00162813
	35.1000	1	2		1.98899831	0.00157940
	35.2000	1	2		1.98799823	0.00150288
	35.3000	1	2		1.98698628	0.00169198
	35.4000	1	2		1.98599747	0.00150718
	35.5000	1	2		1.98498777	0.00145090
	35.6000	1	2		1.98400327	0.00149335
	35.7000	1	2		1.98299377	0.00153031
	35.8000	1	2		1.98199636	0.00153446
	35.9000	1	2		1.98099076	0.00149131
	36.0000	1	2		1.97999253	0.00165977
	36.1000	1	2		1.97898549	0.00158991
	36.2000	1	2		1.97799668	0.00164113
	36.3000	1	2		1.97699907	0.00160607
	36.4000	1	2		1.97599756	0.00155124
	36.5000	1	2		1.97499974	0.00140316
	36.6000	1	2		1.97400356	0.00158125
	36.7000	1	2		1.97299550	0.00161058
	36.8000	1	2		1.97201243	0.00166401
	36.9000	1	2		1.97099392	0.00138252
	37.0000	1	2		1.96999877	0.00152366
	37.1000	1	2		1.96899460	0.00158538
	37.2000	1	2		1.96800067	0.00154997
	37.3000	1	2		1.96699281	0.00157922
	37.4000	1	2		1.96600196	0.00150465
	37.5000	1	2		1.96498713	0.00164600
	37.6000	1	2		1.96400058	0.00141075
	37.7000	1	2		1.96299498	0.00163970
	37.8000	1	2		1.96200454	0.00147962
	37.9000	1	2		1.96099647	0.00158368
	38.0000	1	2		1.96000193	0.00147812
	38.1000	1	2		1.95899038	0.00154624
	38.2000	1	2		1.95800937	0.00158360
	38.3000	1	2		1.95699352	0.00152363
	38.4000	1	2		1.95599529	0.00149343
	38.5000	1	2		1.95499194	0.00152687
	38.6000	1	2		1.95401133	0.00160502
	38.7000	1	2		1.95299343	0.00140909
	38.8000	1	2		1.95200381	0.00146246
	38.9000	1	2		1.95099718	0.00155366
	39.0000	1	2		1.95000284	0.00161330
	39.1000	1	2		1.94899478	0.00137649
	39.2000	1	2		1.94799778	0.00154763
	39.3000	1	2		1.94698808	0.00147569
	39.4000	1	2		1.94599763	0.00154922
	39.5000	1	2		1.94498752	0.00154335
	39.6000	1	2		1.94400527	0.00144540
	39.7000	1	2		1.94299619	0.00157004
	39.8000	1	2		1.94200533	0.00151201
	39.9000	1	2		1.94099645	0.00154656
	40.0000	1	2		1.94000806	0.00157619
	40.1000	1	2		1.93899548	0.00168114
	40.2000	1	2		1.93800279	0.00159051
	40.3000	1	2		1.93699370	0.00160620
	40.4000	1	2		1.93600285	0.00162459
	40.5000	1	2		1.93499028	0.00143857
	40.6000	1	2		1.93400393	0.00154659
	40.7000	1	2		1.93299607	0.00156172
	40.8000	1	2		1.93200624	0.00158492
	40.9000	1	2		1.93100043	0.00161050
	41.0000	1	2		1.93000200	0.00156952
	41.1000	1	2		1.92900193	0.00169461
	41.2000	1	2		1.92800513	0.00162752
	41.3000	1	2		1.92700117	0.00156258
	41.4000	1	2		1.92601195	0.00154856
	41.5000	1	2		1.92499836	0.00150526
	41.6000	1	2		1.92400730	0.00162899
	41.7000	1	2		1.92300231	0.00150201
	41.8000	1	2		1.92201351	0.00153030
	41.9000	1	2		1.92101077	0.00153241
	42.0000	1	2		1.92000107	0.00145734
	42.1000	1	2		1.91899772	0.00147578
	42.2000	1	2		1.91800523	0.00127930
	42.3000	1	2		1.91700290	0.00147447
	42.4000	1	2		1.91601041	0.00148780
	42.5000	1	2		1.91500378	0.00140577
	42.6000	1	2		1.91401333	0.00152103
	42.7000	1	2		1.91300425	0.00138607
	42.8000	1	2		1.91200889	0.00150585
	42.9000	1	2		1.91100308	0.00137818
	43.0000	1	2		1.91000628	0.00145559
	43.1000	1	2		1.90900969	0.00139941
	43.2000	1	2		1.90801556	0.00129380
	43.3000	1	2		1.90699459	0.00145137
	43.4000	1	2		1.90600701	0.00132033
	43.5000	1	2		1.90500202	0.00125468
	43.6000	1	2		1.90400544	0.00145374
	43.7000	1	2		1.90299409	0.00149333
	43.8000	1	2		1.90200836	0.00142319
	43.9000	1	2		1.90100296	0.00126001
	44.0000	1	2		1.90000883	0.00141028
	44.1000	1	2		1.89899892	0.00124346
	44.2000	1	2		1.89801770	0.00118767
	44.3000	1	2		1.89700124	0.00118252
	44.4000	1	2		1.89600772	0.00121430
	44.5000	1	2		1.89500888	0.00122249
	44.6000	1	2		1.89401126	0.00108397
	44.7000	1	2		1.89300709	0.00109470
	44.8000	1	2		1.89201542	0.00101812
	44.9000	1	2		1.89099814	0.00101639
	45.0000	1	2		1.89001302	0.00086352
	45.1000	1	2		1.88900516	0.00098689
	45.2000	1	2		1.88801390	0.00096262
	45.3000	1	2		1.88699580	0.00094939
	45.4000	1	2		1.88600453	0.00096663
	45.5000	1	2		1.88499565	0.00096068
	45.6000	1	2		1.88400582	0.00090925
	45.7000	1	2		1.88300350	0.00088888
	45.8000	1	2		1.88201346	0.00085875
	45.9000	1	2		1.88100417	0.00088421
	46.0000	1	2		1.88000820	0.00086693
	46.1000	1	2		1.87900218	0.00075491
	46.2000	1	2		1.87800395	0.00084872
	46.3000	1	2		1.87700224	0.00072437
	46.4000	1	2		1.87600954	0.00068734
	46.5000	1	2		1.87500087	0.00067213
	46.6000	1	2		1.87401329	0.00070516
	46.7000	1	2		1.87300092	0.00058289
	46.8000	1	2		1.87200618	0.00056005
	46.9000	1	2		1.87100139	0.00059308
	47.0000	1	2		1.87001566	0.00065982
	47.1000	1	2		1.86900698	0.00053026
	47.2000	1	2		1.86801367	0.00052108
	47.3000	1	2		1.86700151	0.00043820
	47.4000	1	2		1.86600554	0.00036542
	47.5000	1	2		1.86500034	0.00035855
	47.6000	1	2		1.86400191	0.00019620
	47.7000	1	2		1.86300778	0.00035433
	47.8000	1	2		1.86200811	0.00013820
	47.9000	1	2		1.86099780	0.00029141
	48.0000	1	2		1.86001227	0.00023144
	48.1000	1	2		1.85900626	0.00024565
	48.2000	1	2		1.85801725	0.00010702
	48.3000	1	2		1.85700796	0.00001249
	48.4000	1	2		1.85601034	0.00005885
	48.5000	1	2		1.85500535	0.00009795
	48.6000	1	2		1.85401983	-0.00001955
	48.7000	1	2		1.85300582	-0.00012756
	48.8000	1	2		1.85201968	-0.00006128
	48.9000	1	2		1.85100670	-0.00021352
	49.0000	1	2		1.85001421	-0.00022420
	49.1000	1	2		1.84900676	-0.00016465
	49.2000	1	2		1.84801693	-0.00023169
	49.3000	1	2		1.84700415	-0.00035003
	49.4000	1	2		1.84601412	-0.00045873
	49.5000	1	2		1.84500442	-0.00024935
	49.6000	1	2		1.84401234	-0.00039758
	49.7000	1	2		1.84300837	-0.00059291
	49.8000	1	2		1.84202223	-0.00052741
	49.9000	1	2		1.84100720	-0.00067376
	50.0000	1	2		1.84001901	-0.00084543
	50.1000	1	2		1.83900583	-0.00070134
	50.2000	1	2		1.83802153	-0.00066743
	50.3000	1	2		1.83701142	-0.00077519
	50.4000	1	2		1.83601544	-0.00093145
	50.5000	1	2		1.83501332	-0.00082017
	50.6000	1	2		1.83401898	-0.00101289
	50.7000	1	2		1.83300354	-0.00116396
	50.8000	1	2		1.83200859	-0.00113050
	50.9000	1	2		1.83100381	-0.00105135
	51.0000	1	2		1.83001726	-0.00127071
	51.1000	1	2		1.82901022	-0.00123029
	51.2000	1	2		1.82801527	-0.00130331
	51.3000	1	2		1.82701417	-0.00133173
	51.4000	1	2		1.82602434	-0.00140357
	51.5000	1	2		1.82500829	-0.00161553
	51.6000	1	2		1.82401887	-0.00143235
	51.7000	1	2		1.82301204	-0.00168752
	51.8000	1	2		1.82201155	-0.00167468
	51.9000	1	2		1.82101148	-0.00174103
	52.0000	1	2		1.82001141	-0.00187911
	52.1000	1	2		1.81900560	-0.00194057
	52.2000	1	2		1.81801495	-0.00193126
	52.3000	1	2		1.81700771	-0.00198686
	52.4000	1	2		1.81601071	-0.00217276
	52.5000	1	2		1.81501555	-0.00223368
	52.6000	1	2		1.81401814	-0.00216785
	52.7000	1	2		1.81301131	-0.00233110
	52.8000	1	2		1.81201943	-0.00240045
	52.9000	1	2		1.81101506	-0.00249754
	53.0000	1	2		1.81002256	-0.00247023
	53.1000	1	2		1.80902208	-0.00263370
	53.2000	1	2		1.80801935	-0.00269065
	53.3000	1	2		1.80700698	-0.00283046
	53.4000	1	2		1.80602207	-0.00280017
	53.5000	1	2		1.80501646	-0.00284123
	53.6000	1	2		1.80401803	-0.00303447
	53.7000	1	2		1.80300259	-0.00297130
	53.8000	1	2		1.80201768	-0.00307879
	53.9000	1	2		1.80101125	-0.00316902
	54.0000	1	2		1.80001774	-0.00332318
	54.1000	1	2		1.79900886	-0.00331987
	54.2000	1	2		1.79802149	-0.00344871
	54.3000	1	2		1.79701465	-0.00355422
	54.4000	1	2		1.79602195	-0.00352945
	54.5000	1	2		1.79501553	-0.00375707
	54.6000	1	2		1.79402652	-0.00384088
	54.7000	1	2		1.79302051	-0.00393157
	54.8000	1	2		1.79202597	-0.00390153
	54.9000	1	2		1.79101258	-0.00420554
	55.0000	1	2		1.79002111	-0.00410812
	55.1000	1	2		1.78901263	-0.00429756
	55.2000	1	2		1.78801994	-0.00439884
	55.3000	1	2		1.78701187	-0.00450432
	55.4000	1	2		1.78601692	-0.00460145
	55.5000	1	2		1.78500825	-0.00468312
	55.6000	1	2		1.78401596	-0.00479944
	55.7000	1	2		1.78300216	-0.00483564
	55.8000	1	2		1.78202216	-0.00498985
	55.9000	1	2		1.78100406	-0.00504159
	56.0000	1	2		1.78000952	-0.00525316
	56.1000	1	2		1.77900986	-0.00528561
	56.2000	1	2		1.77802085	-0.00534644
	56.3000	1	2		1.77700930	-0.00553898
	56.4000	1	2		1.77601333	-0.00563705
	56.5000	1	2		1.77500485	-0.00576766
	56.6000	1	2		1.77402343	-0.00590913
	56.7000	1	2		1.77301290	-0.00604103
	56.8000	1	2		1.77202082	-0.00615590
	56.9000	1	2		1.77100354	-0.00624933
	57.0000	1	2		1.77001842	-0.00636352
	57.1000	1	2		1.76900585	-0.00650898
	57.2000	1	2		1.76801336	-0.00677639
	57.3000	1	2		1.76700427	-0.00683748
	57.4000	1	2		1.76601957	-0.00698703
	57.5000	1	2		1.76500781	-0.00721755
	57.6000	1	2		1.76402454	-0.00723765
	57.7000	1	2		1.76300849	-0.00726409
	57.8000	1	2		1.76202214	-0.00753884
	57.9000	1	2		1.76101654	-0.00764000
	58.0000	1	2		1.76002610	-0.00780975
	58.1000	1	2		1.75901660	-0.00793094
	58.2000	1	2		1.75802820	-0.00811747
	58.3000	1	2		1.75701973	-0.00832368
	58.4000	1	2		1.75602662	-0.00866449
	58.5000	1	2		1.75501057	-0.00870878
	58.6000	1	2		1.75402484	-0.00868265
	58.7000	1	2		1.75301104	-0.00893625
	58.8000	1	2		1.75201855	-0.00908926
	58.9000	1	2		1.75100536	-0.00936464
	59.0000	1	2		1.75003090	-0.00946222
	59.1000	1	2		1.74901095	-0.00962784
	59.2000	1	2		1.74801416	-0.00984258
	59.3000	1	2		1.74701081	-0.00989845
	59.4000	1	2		1.74602467	-0.01006487
	59.5000	1	2		1.74501701	-0.01029370
	59.6000	1	2		1.74402329	-0.01046319
	59.7000	1	2		1.74302117	-0.01066500
	59.8000	1	2		1.74202376	-0.01081227
	59.9000	1	2		1.74102307	-0.01103318
	60.0000	1	2		1.74002710	-0.01127307
	60.1000	1	2		1.73902457	-0.01140744
	60.2000	1	2		1.73802183	-0.01160807
	60.3000	1	2		1.73701459	-0.01171811
	60.4000	1	2		1.73602271	-0.01195321
	60.5000	1	2		1.73501014	-0.01209297
	60.6000	1	2		1.73402769	-0.01231613
	60.7000	1	2		1.73301511	-0.01254804
	60.8000	1	2		1.73202344	-0.01265728
	60.9000	1	2		1.73101661	-0.01293057
	61.0000	1	2		1.73002494	-0.01301620
	61.1000	1	2		1.72901564	-0.01328383
	61.2000	1	2		1.72802479	-0.01339030
	61.3000	1	2		1.72701878	-0.01366705
	61.4000	1	2		1.72603550	-0.01393119
	61.5000	1	2		1.72502437	-0.01417677
	61.6000	1	2		1.72402593	-0.01424815
	61.7000	1	2		1.72302545	-0.01456638
	61.8000	1	2		1.72203214	-0.01477425
	61.9000	1	2		1.72102940	-0.01502071
	62.0000	1	2		1.72003568	-0.01511150
	62.1000	1	2		1.71901573	-0.01539838
	62.2000	1	2		1.71802242	-0.01553525
	62.3000	1	2		1.71701559	-0.01574066
	62.4000	1	2		1.71603385	-0.01587656
	62.5000	1	2		1.71501688	-0.01638252
	62.6000	1	2		1.71402838	-0.01643132
	62.7000	1	2		1.71301438	-0.01650222
	62.8000	1	2		1.71202444	-0.01682646
	62.9000	1	2		1.71101618	-0.01700424
	63.0000	1	2		1.71003219	-0.01712109
	63.1000	1	2		1.70902341	-0.01736610
	63.2000	1	2		1.70803040	-0.01778869
	63.3000	1	2		1.70703678	-0.01788899
	63.4000	1	2		1.70604245	-0.01818996
	63.5000	1	2		1.70503367	-0.01839034
	63.6000	1	2		1.70404025	-0.01866534
	63.7000	1	2		1.70302850	-0.01883017
	63.8000	1	2		1.70202997	-0.01899443
	63.9000	1	2		1.70102754	-0.01932155
	64.0000	1	2		1.70003238	-0.01939714
	64.1000	1	2		1.69902278	-0.01972049
	64.2000	1	2		1.69803603	-0.01984937
	64.3000	1	2		1.69703513	-0.02023171
	64.4000	1	2		1.69602984	-0.02038801
	64.5000	1	2		1.69502085	-0.02051212
	64.6000	1	2		1.69402662	-0.02086440
	64.7000	1	2		1.69302275	-0.02107813
	64.8000	1	2		1.69202760	-0.02138102
	64.9000	1	2		1.69102466	-0.02171636
	65.0000	1	2		1.69003186	-0.02182452
	65.1000	1	2		1.68902338	-0.02202067
	65.2000	1	2		1.68803059	-0.02230441
	65.3000	1	2		1.68703225	-0.02250721
	65.4000	1	2		1.68603105	-0.02266348
	65.5000	1	2		1.68502658	-0.02283687
	65.6000	1	2		1.68403122	-0.02326246
	65.7000	1	2		1.68302377	-0.02343746
	65.8000	1	2		1.68203169	-0.02366916
	65.9000	1	2		1.68102833	-0.02391211
	66.0000	1	2		1.68003134	-0.02419663
	66.1000	1	2		1.67902768	-0.02434381
	66.2000	1	2		1.67803652	-0.02463807
	66.3000	1	2		1.67703358	-0.02488840
	66.4000	1	2		1.67603627	-0.02512004
	66.5000	1	2		1.67502943	-0.02537478
	66.6000	1	2		1.67403213	-0.02559434
	66.7000	1	2		1.67302847	-0.02591922
	66.8000	1	2		1.67203157	-0.02614694
	66.9000	1	2		1.67102966	-0.02637699
	67.0000	1	2		1.67002979	-0.02668663
	67.1000	1	2		1.66901865	-0.02687177
	67.2000	1	2		1.66802995	-0.02701462
	67.3000	1	2		1.66702414	-0.02748605
	67.4000	1	2		1.66603380	-0.02759220
	67.5000	1	2		1.66502891	-0.02777876
	67.6000	1	2		1.66402546	-0.02825403
	67.7000	1	2		1.66302692	-0.02854507
	67.8000	1	2		1.66203873	-0.02853610
	67.9000	1	2		1.66104460	-0.02880585
	68.0000	1	2		1.66005057	-0.02918879
	68.1000	1	2		1.65904056	-0.02935273
	68.2000	1	2		1.65806016	-0.02963666
	68.3000	1	2		1.65704615	-0.03004847
	68.4000	1	2		1.65605848	-0.03026329
	68.5000	1	2		1.65504703	-0.03036647
	68.6000	1	2		1.65405208	-0.03078129
	68.7000	1	2		1.65304146	-0.03111101
	68.8000	1	2		1.65205091	-0.03112212
	68.9000	1	2		1.65103568	-0.03158636
	69.0000	1	2		1.65004483	-0.03190789
	69.1000	1	2		1.64903861	-0.03223719
	69.2000	1	2		1.64805124	-0.03227824
	69.3000	1	2		1.64704215	-0.03272614
	69.4000	1	2		1.64605007	-0.03292507
	69.5000	1	2		1.64504374	-0.03316986
	69.6000	1	2		1.64405064	-0.03349251
	69.7000	1	2		1.64303971	-0.03376906
	69.8000	1	2		1.64205510	-0.03397504
	69.9000	1	2		1.64104509	-0.03424957
	70.0000	1	2		1.64005250	-0.03475262
	70.1000	1	2		1.63903972	-0.03489437
	70.2000	1	2		1.63805409	-0.03517660
	70.3000	1	2		1.63704142	-0.03549888
	70.4000	1	2		1.63604780	-0.03577164
	70.5000	1	2		1.63503277	-0.03593820
	70.6000	1	2		1.63404755	-0.03616808
	70.7000	1	2		1.63303683	-0.03674803
	70.8000	1	2		1.63204946	-0.03696290
	70.9000	1	2		1.63104088	-0.03711251
	71.0000	1	2		1.63005105	-0.03746553
	71.1000	1	2		1.62904319	-0.03778627
	71.2000	1	2		1.62805623	-0.03802218
	71.3000	1	2		1.62705217	-0.03821759
	71.4000	1	2		1.62605332	-0.03871602
	71.5000	1	2		1.62505028	-0.03885533
	71.6000	1	2		1.62405533	-0.03912479
	71.7000	1	2		1.62304040	-0.03964320
	71.8000	1	2		1.62205098	-0.03993099
	71.9000	1	2		1.62103944	-0.04013686
	72.0000	1	2		1.62005155	-0.04022129
	72.1000	1	2		1.61904113	-0.04065744
	72.2000	1	2		1.61804762	-0.04097925
	72.3000	1	2		1.61703249	-0.04122087
	72.4000	1	2		1.61604921	-0.04149256
	72.5000	1	2		1.61504136	-0.04175292
	72.6000	1	2		1.61405040	-0.04234609
	72.7000	1	2		1.61304633	-0.04249130
	72.8000	1	2		1.61205814	-0.04284491
	72.9000	1	2		1.61104977	-0.04310426
	73.0000	1	2		1.61005328	-0.04333936
	73.1000	1	2		1.60905137	-0.04375287
	73.2000	1	2		1.60805550	-0.04400303
	73.3000	1	2		1.60704169	-0.04445453
	73.4000	1	2		1.60605924	-0.04486078
	73.5000	1	2		1.60505251	-0.04511557
	73.6000	1	2		1.60405172	-0.04529714
	73.7000	1	2		1.60304530	-0.04558770
	73.8000	1	2		1.60205270	-0.04608089
	73.9000	1	2		1.60104874	-0.04624309
	74.0000	1	2		1.60005000	-0.04653341
	74.1000	1	2		1.59904408	-0.04690802
	74.2000	1	2		1.59805518	-0.04727219
	74.3000	1	2		1.59704865	-0.04749888
	74.4000	1	2		1.59604417	-0.04782196
	74.5000	1	2		1.59504062	-0.04830197
	74.6000	1	2		1.59405857	-0.04852035
	74.7000	1	2		1.59305533	-0.04881315
	74.8000	1	2		1.59205781	-0.04933055
	74.9000	1	2		1.59105559	-0.04962371
	75.0000	1	2		1.59006125	-0.04986771
	75.1000	1	2		1.58905114	-0.05030023
	75.2000	1	2		1.58805957	-0.05068495
	75.3000	1	2		1.58690440	-0.05079123
	75.4000	1	2		1.58605891	-0.05119723
	75.5000	1	2		1.58505218	-0.05149470
	75.6000	1	2		1.58405692	-0.05188482
	75.7000	1	2		1.58304466	-0.05219935
	75.8000	1	2		1.58205248	-0.05270981
	75.9000	1	2		1.58103847	-0.05285283
	76.0000	1	2		1.58005417	-0.05331305
	76.1000	1	2		1.57903935	-0.05369448
	76.2000	1	2		1.57805188	-0.05389721
	76.3000	1	2		1.57704566	-0.05418360
	76.4000	1	2		1.57605460	-0.05458235
	76.5000	1	2		1.57504182	-0.05498170
	76.6000	1	2		1.57405312	-0.05529339
	76.7000	1	2		1.57304506	-0.05581948
	76.8000	1	2		1.57204908	-0.05601969
	76.9000	1	2		1.57104112	-0.05643712
	77.0000	1	2		1.57005150	-0.05676969
	77.1000	1	2		1.56904344	-0.05711665
	77.2000	1	2		1.56805596	-0.05739581
	77.3000	1	2		1.56704063	-0.05773167
	77.4000	1	2		1.56604824	-0.05820737
	77.5000	1	2		1.56504530	-0.05861451
	77.6000	1	2		1.56405342	-0.05892607
	77.7000	1	2		1.56304495	-0.05921177
	77.8000	1	2		1.56206065	-0.05973212
	77.9000	1	2		1.56105187	-0.05994447
	78.0000	1	2		1.56005661	-0.06033037
	78.1000	1	2		1.55905029	-0.06063093
	78.2000	1	2		1.55805985	-0.06121962
	78.3000	1	2		1.55704727	-0.06145912
	78.4000	1	2		1.55605786	-0.06179448
	78.5000	1	2		1.55504344	-0.06237729
	78.6000	1	2		1.55405382	-0.06254564
	78.7000	1	2		1.55305436	-0.06292435
	78.8000	1	2		1.55205726	-0.06338402
	78.9000	1	2		1.55105237	-0.06385124
	79.0000	1	2		1.55005824	-0.06418093
	79.1000	1	2		1.54905817	-0.06457864
	79.2000	1	2		1.54805963	-0.06514906
	79.3000	1	2		1.54705372	-0.06536467
	79.4000	1	2		1.54606061	-0.06555228
	79.5000	1	2		1.54506423	-0.06595783
	79.6000	1	2		1.54407133	-0.06632438
	79.7000	1	2		1.54306859	-0.06681186
	79.8000	1	2		1.54208009	-0.06733958
	79.9000	1	2		1.54106486	-0.06769115
	80.0000	1	2		1.54007206	-0.06809564
	80.1000	1	2		1.53906942	-0.06848354
	80.2000	1	2		1.53807335	-0.06884797
	80.3000	1	2		1.53706221	-0.06929667
	80.4000	1	2		1.53606839	-0.06962763
	80.5000	1	2		1.53506483	-0.06991974
	80.6000	1	2		1.53407295	-0.07036131
	80.7000	1	2		1.53305977	-0.07073821
	80.8000	1	2		1.53207199	-0.07131219
	80.9000	1	2		1.53106065	-0.07168340
	81.0000	1	2		1.53007051	-0.07201605
	81.1000	1	2		1.52905773	-0.07255432
	81.2000	1	2		1.52806750	-0.07300728
	81.3000	1	2		1.52706302	-0.07325143
	81.4000	1	2		1.52607176	-0.07364429
	81.5000	1	2		1.52506185	-0.07406934
	81.6000	1	2		1.52407130	-0.07450037
	81.7000	1	2		1.52306068	-0.07500268
	81.8000	1	2		1.52207003	-0.07548360
	81.9000	1	2		1.52106074	-0.07582532
	82.0000	1	2		1.52007060	-0.07624030
	82.1000	1	2		1.51905844	-0.07657610
	82.2000	1	2		1.51806902	-0.07690930
	82.3000	1	2		1.51706711	-0.07735019
	82.4000	1	2		1.51607246	-0.07783539
	82.5000	1	2		1.51506204	-0.07812339
	82.6000	1	2		1.51406422	-0.07855322
	82.7000	1	2		1.51305749	-0.07916170
	82.8000	1	2		1.51206930	-0.07943602
	82.9000	1	2		1.51106288	-0.07985246
	83.0000	1	2		1.51006875	-0.08031220
	83.1000	1	2		1.50906284	-0.08063026
	83.2000	1	2		1.50807434	-0.08124875
	83.3000	1	2		1.50706689	-0.08179164
	83.4000	1	2		1.50606620	-0.08214020
	83.5000	1	2		1.50506367	-0.08260967
	83.6000	1	2		1.50406718	-0.08296744
	83.7000	1	2		1.50306066	-0.08361799
	83.8000	1	2		1.50207155	-0.08379178
	83.9000	1	2		1.50106563	-0.08438298
	84.0000	1	2		1.50007099	-0.08492432
	84.1000	1	2		1.49906057	-0.08520231
	84.2000	1	2		1.49807341	-0.08579202
	84.3000	1	2		1.49706463	-0.08631879
	84.4000	1	2		1.49606998	-0.08678929
	84.5000	1	2		1.49506673	-0.08709702
	84.6000	1	2		1.49406922	-0.08768054
	84.7000	1	2		1.49307069	-0.08816103
	84.8000	1	2		1.49207655	-0.08857642
	84.9000	1	2		1.49106275	-0.08911964
	85.0000	1	2		1.49007743	-0.08948874
	85.1000	1	2		1.48906722	-0.09007790
	85.2000	1	2		1.48807350	-0.09052010
	85.3000	1	2		1.48705949	-0.09089636
	85.4000	1	2		1.48607663	-0.09151378
	85.5000	1	2		1.48506498	-0.09183423
	85.6000	1	2		1.48407648	-0.09244655
	85.7000	1	2		1.48305756	-0.09301626
	85.8000	1	2		1.48207542	-0.09339915
	85.9000	1	2		1.48106643	-0.09401528
	86.0000	1	2		1.48007916	-0.09430681
	86.1000	1	2		1.47906168	-0.09491152
	86.2000	1	2		1.47807400	-0.09523612
	86.3000	1	2		1.47707772	-0.09579409
	86.4000	1	2		1.47607088	-0.09625793
	86.5000	1	2		1.47506302	-0.09678614
	86.6000	1	2		1.47407063	-0.09734180
	86.7000	1	2		1.47306349	-0.09778779
	86.8000	1	2		1.47208084	-0.09841042
	86.9000	1	2		1.47106908	-0.09898392
	87.0000	1	2		1.47007465	-0.09940194
	87.1000	1	2		1.46906884	-0.09986440
	87.2000	1	2		1.46807255	-0.10043496
	87.3000	1	2		1.46707125	-0.10090186
	87.4000	1	2		1.46607651	-0.10153673
	87.5000	1	2		1.46507059	-0.10204458
	87.6000	1	2		1.46407616	-0.10271058
	87.7000	1	2		1.46306656	-0.10312413
	87.8000	1	2		1.46206935	-0.10363593
	87.9000	1	2		1.46106620	-0.10411523
	88.0000	1	2		1.46007832	-0.10465179
	88.1000	1	2		1.45906739	-0.10538035
	88.2000	1	2		1.45808217	-0.10585222
	88.3000	1	2		1.45707186	-0.10646213
	88.4000	1	2		1.45607885	-0.10693195
	88.5000	1	2		1.45507191	-0.10748742
	88.6000	1	2		1.45408045	-0.10799068
	88.7000	1	2		1.45307208	-0.10842227
	88.8000	1	2		1.45207487	-0.10898035
	88.9000	1	2		1.45106558	-0.10942889
	89.0000	1	2		1.45007647	-0.11011074
	89.1000	1	2		1.44907373	-0.11064302
	89.2000	1	2		1.44807837	-0.11109915
	89.3000	1	2		1.44706754	-0.11182288
	89.4000	1	2		1.44607945	-0.11234325
	89.5000	1	2		1.44507426	-0.11288243
	89.6000	1	2		1.44408105	-0.11354380
	89.7000	1	2		1.44307125	-0.11416274
	89.8000	1	2		1.44207773	-0.11479057
	89.9000	1	2		1.44106710	-0.11522918
	90.0000	1	2		1.44007922	-0.11598919
	90.1000	1	2		1.43907177	-0.11649292
	90.2000	1	2		1.43808205	-0.11697824
	90.3000	1	2		1.43707194	-0.11758861
	90.4000	1	2		1.43608375	-0.11832177
	90.5000	1	2		1.43507517	-0.11897654
	90.6000	1	2		1.43408217	-0.11939862
	90.7000	1	2		1.43307369	-0.12018609
	90.8000	1	2		1.43208602	-0.12074649
	90.9000	1	2		1.43107498	-0.12136805
	91.0000	1	2		1.43008741	-0.12179992
	91.1000	1	2		1.42908016	-0.12256931
	91.2000	1	2		1.42808849	-0.12309084
	91.3000	1	2		1.42708565	-0.12328221
	91.4000	1	2		1.42609183	-0.12401480
	91.5000	1	2		1.42508622	-0.12467975
	91.6000	1	2		1.42408841	-0.12515911
	91.7000	1	2		1.42307471	-0.12594943
	91.8000	1	2		1.42208928	-0.12656922
	91.9000	1	2		1.42107569	-0.12713800
	92.0000	1	2		1.42008279	-0.12772230
	92.1000	1	2		1.41906909	-0.12838312
	92.2000	1	2		1.41808028	-0.12906746
	92.3000	1	2		1.41706905	-0.12965223
	92.4000	1	2		1.41607748	-0.13047650
	92.5000	1	2		1.41506460	-0.13108191
	92.6000	1	2		1.41407856	-0.13167318
	92.7000	1	2		1.41307193	-0.13234421
	92.8000	1	2		1.41207852	-0.13290319
	92.9000	1	2		1.41107066	-0.13348495
	93.0000	1	2		1.41008062	-0.13422583
	93.1000	1	2		1.40907297	-0.13484107
	93.2000	1	2		1.40809042	-0.13582777
	93.3000	1	2		1.40708194	-0.13640709
	93.4000	1	2		1.40609170	-0.13680832
	93.5000	1	2		1.40508139	-0.13779523
	93.6000	1	2		1.40408367	-0.13835242
	93.7000	1	2		1.40307448	-0.13897118
	93.8000	1	2		1.40208301	-0.13954539
	93.9000	1	2		1.40108120	-0.14026877
	93.9960	1	2		1.40013173	-0.14078446
	94.0000	1	2		1.40008983	-0.14066374
	94.0010	1	2		1.40007897	-0.14064033
