# Supplementary material for: Hyaluronic Acid Enhances the Mechanical Properties of Tissue-Engineered Cartilage Constructs
Source: PLoS One. 2014 Dec 1;9(12):e113216. doi: 10.1371/journal.pone.0113216 (PMC4249877; doi:10.1371/journal.pone.0113216)
Supplement: Dataset S1 — Raw data from hydrogel constructs. Data on wet weight, dry weight, compressive modulus, DNA content, and GAG content are provided in a spreadsheet for all analysed hydrogel constructs. Additionally, raw data from mechanical compression tests (time, displacement, and load) are provided. (ZIP) [file pone.0113216.s004.zip › Data/Mechanical testing/Microtester/Day 28/G1 P2 M4 ramp.csv]

G1 P2 M4 6Jan2014
Notes	Time	Sequence	Block	Cycle	5800:Extension mm	5800:500N_Load_Cell N
Test Started : 01/06/2014 11:39:56 AM	4.0020	1	2		2.29969824	0.00222588
	4.0400	1	2		2.29971320	0.00209959
	4.1000	1	2		2.29937738	0.00213905
	4.2000	1	2		2.29813800	0.00201757
	4.3000	1	2		2.29704962	0.00199495
	4.4000	1	2		2.29601512	0.00213410
	4.5000	1	2		2.29497858	0.00194410
	4.6000	1	2		2.29397769	0.00206723
	4.6810	1	2		2.29316222	0.00233302
	4.7000	1	2		2.29296758	0.00195329
	4.8000	1	2		2.29197857	0.00220478
	4.9000	1	2		2.29097009	0.00212783
	5.0000	1	2		2.28997699	0.00174769
	5.1000	1	2		2.28896319	0.00179362
	5.2000	1	2		2.28796680	0.00215178
	5.3000	1	2		2.28696222	0.00202495
	5.4000	1	2		2.28596666	0.00205953
	5.5000	1	2		2.28495757	0.00210253
	5.6000	1	2		2.28395954	0.00201568
	5.7000	1	2		2.28296541	0.00204934
	5.8000	1	2		2.28197067	0.00193547
	5.9000	1	2		2.28096609	0.00220055
	6.0000	1	2		2.27996560	0.00197579
	6.1000	1	2		2.27896020	0.00204558
	6.2000	1	2		2.27796689	0.00202186
	6.3000	1	2		2.27695760	0.00195874
	6.4000	1	2		2.27596675	0.00197574
	6.5000	1	2		2.27495868	0.00205805
	6.6000	1	2		2.27396332	0.00193847
	6.7000	1	2		2.27296858	0.00196037
	6.8000	1	2		2.27196502	0.00196554
	6.9000	1	2		2.27095225	0.00191542
	7.0000	1	2		2.26996672	0.00208052
	7.1000	1	2		2.26895845	0.00197601
	7.2000	1	2		2.26795940	0.00216424
	7.3000	1	2		2.26695769	0.00195154
	7.4000	1	2		2.26597299	0.00209027
	7.5000	1	2		2.26495529	0.00201018
	7.6000	1	2		2.26397161	0.00197479
	7.7000	1	2		2.26295679	0.00190525
	7.8000	1	2		2.26196696	0.00194384
	7.9000	1	2		2.26097201	0.00201305
	8.0000	1	2		2.25997706	0.00189967
	8.1000	1	2		2.25896510	0.00201700
	8.2000	1	2		2.25797630	0.00198479
	8.3000	1	2		2.25696639	0.00190805
	8.4000	1	2		2.25597144	0.00185281
	8.5000	1	2		2.25495333	0.00201093
	8.6000	1	2		2.25396248	0.00187781
	8.7000	1	2		2.25295237	0.00200303
	8.8000	1	2		2.25196930	0.00194698
	8.9000	1	2		2.25096267	0.00207315
	9.0000	1	2		2.24997121	0.00190503
	9.1000	1	2		2.24896273	0.00193893
	9.2000	1	2		2.24796758	0.00200752
	9.3000	1	2		2.24696033	0.00197862
	9.4000	1	2		2.24597030	0.00195152
	9.5000	1	2		2.24496613	0.00195024
	9.6000	1	2		2.24397528	0.00186986
	9.7000	1	2		2.24295717	0.00196022
	9.8000	1	2		2.24197308	0.00198264
	9.9000	1	2		2.24096912	0.00200490
	10.0000	1	2		2.23997478	0.00201134
	10.1000	1	2		2.23896405	0.00186836
	10.2000	1	2		2.23796685	0.00185806
	10.3000	1	2		2.23696227	0.00198293
	10.4000	1	2		2.23596834	0.00185754
	10.5000	1	2		2.23495844	0.00212703
	10.6000	1	2		2.23396410	0.00202626
	10.7000	1	2		2.23296771	0.00206999
	10.8000	1	2		2.23197092	0.00193298
	10.9000	1	2		2.23096306	0.00200321
	11.0000	1	2		2.22997221	0.00201844
	11.1000	1	2		2.22896681	0.00192726
	11.2000	1	2		2.22797596	0.00191452
	11.3000	1	2		2.22695990	0.00197272
	11.4000	1	2		2.22596966	0.00193308
	11.5000	1	2		2.22496017	0.00189690
	11.6000	1	2		2.22398140	0.00203530
	11.7000	1	2		2.22297108	0.00198944
	11.8000	1	2		2.22197204	0.00192738
	11.9000	1	2		2.22096479	0.00198563
	12.0000	1	2		2.21997927	0.00194542
	12.1000	1	2		2.21896239	0.00190445
	12.2000	1	2		2.21796580	0.00201971
	12.3000	1	2		2.21695999	0.00194422
	12.4000	1	2		2.21596668	0.00196269
	12.5000	1	2		2.21495882	0.00184572
	12.6000	1	2		2.21397125	0.00196894
	12.7000	1	2		2.21296380	0.00194284
	12.8000	1	2		2.21197336	0.00188446
	12.9000	1	2		2.21096652	0.00192815
	13.0000	1	2		2.20997588	0.00190057
	13.1000	1	2		2.20897211	0.00203111
	13.2000	1	2		2.20797716	0.00184270
	13.3000	1	2		2.20699000	0.00200807
	13.4000	1	2		2.20597763	0.00182834
	13.5000	1	2		2.20496834	0.00183335
	13.6000	1	2		2.20397155	0.00194937
	13.7000	1	2		2.20296143	0.00174479
	13.8000	1	2		2.20197509	0.00179715
	13.9000	1	2		2.20096375	0.00185725
	14.0000	1	2		2.19997043	0.00184674
	14.1000	1	2		2.19897446	0.00179540
	14.2000	1	2		2.19796967	0.00182988
	14.3000	1	2		2.19696325	0.00188292
	14.4000	1	2		2.19597465	0.00182398
	14.5000	1	2		2.19496228	0.00184591
	14.6000	1	2		2.19397983	0.00194148
	14.7000	1	2		2.19297279	0.00184216
	14.8000	1	2		2.19198174	0.00197206
	14.9000	1	2		2.19097347	0.00186633
	15.0000	1	2		2.18998057	0.00188206
	15.1000	1	2		2.18897250	0.00188936
	15.2000	1	2		2.18797489	0.00180793
	15.3000	1	2		2.18697010	0.00196038
	15.4000	1	2		2.18597720	0.00178935
	15.5000	1	2		2.18496668	0.00192165
	15.6000	1	2		2.18397972	0.00192517
	15.7000	1	2		2.18297063	0.00193523
	15.8000	1	2		2.18197650	0.00192084
	15.9000	1	2		2.18097069	0.00186092
	16.0000	1	2		2.17998332	0.00184687
	16.1000	1	2		2.17897198	0.00183042
	16.2000	1	2		2.17797846	0.00174868
	16.3000	1	2		2.17696937	0.00185294
	16.4000	1	2		2.17598549	0.00180838
	16.5000	1	2		2.17497292	0.00184570
	16.6000	1	2		2.17398596	0.00180088
	16.7000	1	2		2.17298261	0.00175424
	16.8000	1	2		2.17198397	0.00186231
	16.9000	1	2		2.17097201	0.00179816
	17.0000	1	2		2.16998218	0.00184482
	17.1000	1	2		2.16897535	0.00185935
	17.2000	1	2		2.16797528	0.00200480
	17.3000	1	2		2.16696086	0.00169246
	17.4000	1	2		2.16597984	0.00184242
	17.5000	1	2		2.16497588	0.00198897
	17.6000	1	2		2.16397929	0.00180757
	17.7000	1	2		2.16297204	0.00184640
	17.8000	1	2		2.16198590	0.00187413
	17.9000	1	2		2.16097682	0.00178648
	18.0000	1	2		2.15998268	0.00178500
	18.1000	1	2		2.15898036	0.00199299
	18.2000	1	2		2.15798746	0.00183289
	18.3000	1	2		2.15697509	0.00183397
	18.4000	1	2		2.15598485	0.00178472
	18.5000	1	2		2.15498457	0.00187323
	18.6000	1	2		2.15398143	0.00166318
	18.7000	1	2		2.15297931	0.00175880
	18.8000	1	2		2.15197534	0.00185872
	18.9000	1	2		2.15097424	0.00178184
	19.0000	1	2		2.14997929	0.00180430
	19.1000	1	2		2.14896959	0.00160682
	19.2000	1	2		2.14797382	0.00192248
	19.3000	1	2		2.14697477	0.00177877
	19.4000	1	2		2.14598105	0.00183325
	19.5000	1	2		2.14497586	0.00191548
	19.6000	1	2		2.14398254	0.00178520
	19.7000	1	2		2.14298800	0.00190253
	19.8000	1	2		2.14198281	0.00179511
	19.9000	1	2		2.14098212	0.00197266
	20.0000	1	2		2.13998348	0.00189564
	20.1000	1	2		2.13897255	0.00182801
	20.2000	1	2		2.13797821	0.00183149
	20.3000	1	2		2.13696339	0.00187894
	20.4000	1	2		2.13597704	0.00177144
	20.5000	1	2		2.13496980	0.00187283
	20.6000	1	2		2.13397567	0.00194397
	20.7000	1	2		2.13296248	0.00191319
	20.8000	1	2		2.13197450	0.00189139
	20.9000	1	2		2.13096828	0.00193596
	21.0000	1	2		2.12997784	0.00188066
	21.1000	1	2		2.12897817	0.00178168
	21.2000	1	2		2.12797974	0.00183271
	21.3000	1	2		2.12697967	0.00176309
	21.4000	1	2		2.12598144	0.00183757
	21.5000	1	2		2.12497686	0.00186547
	21.6000	1	2		2.12398723	0.00182038
	21.7000	1	2		2.12297569	0.00184311
	21.8000	1	2		2.12197971	0.00180227
	21.9000	1	2		2.12096878	0.00189437
	22.0000	1	2		2.11998223	0.00171321
	22.1000	1	2		2.11897109	0.00177838
	22.2000	1	2		2.11797983	0.00183318
	22.3000	1	2		2.11697443	0.00190069
	22.4000	1	2		2.11597805	0.00181837
	22.5000	1	2		2.11497203	0.00180343
	22.6000	1	2		2.11397872	0.00186193
	22.7000	1	2		2.11297250	0.00193202
	22.8000	1	2		2.11198554	0.00176845
	22.9000	1	2		2.11097748	0.00183702
	23.0000	1	2		2.10998499	0.00191156
	23.1000	1	2		2.10897303	0.00185464
	23.2000	1	2		2.10798443	0.00172985
	23.3000	1	2		2.10697043	0.00190984
	23.4000	1	2		2.10598654	0.00177922
	23.5000	1	2		2.10497561	0.00182020
	23.6000	1	2		2.10398312	0.00187139
	23.7000	1	2		2.10297013	0.00182802
	23.8000	1	2		2.10198338	0.00180337
	23.9000	1	2		2.10097429	0.00191332
	24.0000	1	2		2.09998118	0.00195498
	24.1000	1	2		2.09896431	0.00185431
	24.2000	1	2		2.09798391	0.00189124
	24.3000	1	2		2.09697605	0.00176868
	24.4000	1	2		2.09598376	0.00177478
	24.5000	1	2		2.09497877	0.00177940
	24.6000	1	2		2.09398054	0.00184932
	24.7000	1	2		2.09298006	0.00187121
	24.8000	1	2		2.09198798	0.00188354
	24.9000	1	2		2.09097828	0.00177094
	25.0000	1	2		2.08999152	0.00179127
	25.1000	1	2		2.08898059	0.00192939
	25.2000	1	2		2.08798297	0.00173108
	25.3000	1	2		2.08697122	0.00173700
	25.4000	1	2		2.08598426	0.00179339
	25.5000	1	2		2.08497026	0.00174925
	25.6000	1	2		2.08398145	0.00181854
	25.7000	1	2		2.08297319	0.00187587
	25.8000	1	2		2.08198069	0.00185484
	25.9000	1	2		2.08098554	0.00192120
	26.0000	1	2		2.07998833	0.00174440
	26.1000	1	2		2.07898089	0.00178983
	26.2000	1	2		2.07798552	0.00175756
	26.3000	1	2		2.07698607	0.00175541
	26.4000	1	2		2.07599050	0.00183166
	26.5000	1	2		2.07498940	0.00170782
	26.6000	1	2		2.07399056	0.00191893
	26.7000	1	2		2.07298721	0.00178474
	26.8000	1	2		2.07199226	0.00182865
	26.9000	1	2		2.07097149	0.00176345
	27.0000	1	2		2.06998125	0.00180314
	27.1000	1	2		2.06897708	0.00183480
	27.2000	1	2		2.06798418	0.00186385
	27.3000	1	2		2.06698124	0.00190125
	27.4000	1	2		2.06598199	0.00181954
	27.5000	1	2		2.06498335	0.00180470
	27.6000	1	2		2.06398471	0.00179684
	27.7000	1	2		2.06298566	0.00179038
	27.8000	1	2		2.06198416	0.00172137
	27.9000	1	2		2.06098019	0.00182334
	28.0000	1	2		2.05999835	0.00176230
	28.1000	1	2		2.05899008	0.00175925
	28.2000	1	2		2.05800435	0.00190822
	28.3000	1	2		2.05699219	0.00179675
	28.4000	1	2		2.05600380	0.00171877
	28.5000	1	2		2.05498877	0.00175265
	28.6000	1	2		2.05399464	0.00175759
	28.7000	1	2		2.05299006	0.00184674
	28.8000	1	2		2.05199797	0.00173870
	28.9000	1	2		2.05098971	0.00170416
	29.0000	1	2		2.04999680	0.00175274
	29.1000	1	2		2.04899099	0.00161996
	29.2000	1	2		2.04799400	0.00185788
	29.3000	1	2		2.04698245	0.00175071
	29.4000	1	2		2.04600246	0.00163815
	29.5000	1	2		2.04499419	0.00174418
	29.6000	1	2		2.04399903	0.00159895
	29.7000	1	2		2.04300060	0.00182203
	29.8000	1	2		2.04200667	0.00182077
	29.9000	1	2		2.04099861	0.00165496
	30.0000	1	2		2.04000735	0.00161381
	30.1000	1	2		2.03899088	0.00175088
	30.2000	1	2		2.03800085	0.00163413
	30.3000	1	2		2.03698254	0.00169150
	30.4000	1	2		2.03599333	0.00175576
	30.5000	1	2		2.03498342	0.00168430
	30.6000	1	2		2.03399871	0.00163800
	30.7000	1	2		2.03298676	0.00185124
	30.8000	1	2		2.03199263	0.00170886
	30.9000	1	2		2.03098292	0.00170451
	31.0000	1	2		2.02999084	0.00174356
	31.1000	1	2		2.02898421	0.00180586
	31.2000	1	2		2.02799213	0.00181384
	31.3000	1	2		2.02698714	0.00145752
	31.4000	1	2		2.02599977	0.00191954
	31.5000	1	2		2.02499703	0.00178823
	31.6000	1	2		2.02399676	0.00167347
	31.7000	1	2		2.02299054	0.00179642
	31.8000	1	2		2.02199026	0.00181480
	31.9000	1	2		2.02098322	0.00165105
	32.0000	1	2		2.01999462	0.00157353
	32.1000	1	2		2.01898205	0.00177588
	32.2000	1	2		2.01798607	0.00175940
	32.3000	1	2		2.01698907	0.00172183
	32.4000	1	2		2.01599187	0.00165906
	32.5000	1	2		2.01498565	0.00173935
	32.6000	1	2		2.01399890	0.00174217
	32.7000	1	2		2.01299411	0.00150471
	32.8000	1	2		2.01200059	0.00177960
	32.9000	1	2		2.01099458	0.00179603
	33.0000	1	2		2.01000864	0.00154918
	33.1000	1	2		2.00899259	0.00166743
	33.2000	1	2		2.00800051	0.00177017
	33.3000	1	2		2.00699163	0.00156135
	33.4000	1	2		2.00599975	0.00172016
	33.5000	1	2		2.00499312	0.00185069
	33.6000	1	2		2.00399878	0.00164120
	33.7000	1	2		2.00298375	0.00160927
	33.8000	1	2		2.00200396	0.00163568
	33.9000	1	2		2.00099037	0.00167626
	34.0000	1	2		1.99999480	0.00153642
	34.1000	1	2		1.99899616	0.00170499
	34.2000	1	2		1.99799220	0.00175689
	34.3000	1	2		1.99698987	0.00160099
	34.4000	1	2		1.99599574	0.00170554
	34.5000	1	2		1.99498973	0.00165565
	34.6000	1	2		1.99400031	0.00171420
	34.7000	1	2		1.99298589	0.00157954
	34.8000	1	2		1.99200692	0.00171377
	34.9000	1	2		1.99099374	0.00178081
	35.0000	1	2		1.99000166	0.00166295
	35.1000	1	2		1.98899851	0.00163167
	35.2000	1	2		1.98799762	0.00165355
	35.3000	1	2		1.98698730	0.00173663
	35.4000	1	2		1.98600239	0.00163080
	35.5000	1	2		1.98499392	0.00171752
	35.6000	1	2		1.98399487	0.00177222
	35.7000	1	2		1.98299172	0.00172421
	35.8000	1	2		1.98199595	0.00165588
	35.9000	1	2		1.98098932	0.00163598
	36.0000	1	2		1.98000154	0.00150203
	36.1000	1	2		1.97898774	0.00151693
	36.2000	1	2		1.97800078	0.00168136
	36.3000	1	2		1.97699764	0.00161759
	36.4000	1	2		1.97600412	0.00168189
	36.5000	1	2		1.97499093	0.00168652
	36.6000	1	2		1.97400193	0.00161324
	36.7000	1	2		1.97300820	0.00156880
	36.8000	1	2		1.97200485	0.00174966
	36.9000	1	2		1.97099556	0.00155931
	37.0000	1	2		1.97000225	0.00158909
	37.1000	1	2		1.96898456	0.00158698
	37.2000	1	2		1.96799965	0.00156271
	37.3000	1	2		1.96698339	0.00158805
	37.4000	1	2		1.96599888	0.00159916
	37.5000	1	2		1.96499881	0.00158960
	37.6000	1	2		1.96399935	0.00159451
	37.7000	1	2		1.96299190	0.00161651
	37.8000	1	2		1.96200085	0.00164109
	37.9000	1	2		1.96100631	0.00166413
	38.0000	1	2		1.96000767	0.00158521
	38.1000	1	2		1.95900329	0.00150692
	38.2000	1	2		1.95800199	0.00165199
	38.3000	1	2		1.95699782	0.00157121
	38.4000	1	2		1.95600143	0.00154571
	38.5000	1	2		1.95499522	0.00157462
	38.6000	1	2		1.95400272	0.00156130
	38.7000	1	2		1.95299527	0.00156354
	38.8000	1	2		1.95199705	0.00158823
	38.9000	1	2		1.95098960	0.00156945
	39.0000	1	2		1.95000428	0.00162086
	39.1000	1	2		1.94899007	0.00163809
	39.2000	1	2		1.94799491	0.00160655
	39.3000	1	2		1.94699013	0.00157142
	39.4000	1	2		1.94600112	0.00158478
	39.5000	1	2		1.94499551	0.00153355
	39.6000	1	2		1.94400404	0.00156897
	39.7000	1	2		1.94299270	0.00164043
	39.8000	1	2		1.94200902	0.00158339
	39.9000	1	2		1.94101182	0.00157361
	40.0000	1	2		1.94000498	0.00158243
	40.1000	1	2		1.93900593	0.00162108
	40.2000	1	2		1.93800566	0.00155993
	40.3000	1	2		1.93699411	0.00153210
	40.4000	1	2		1.93600203	0.00149057
	40.5000	1	2		1.93498413	0.00158023
	40.6000	1	2		1.93399922	0.00152412
	40.7000	1	2		1.93299156	0.00162851
	40.8000	1	2		1.93199846	0.00155100
	40.9000	1	2		1.93098896	0.00154081
	41.0000	1	2		1.92999626	0.00151649
	41.1000	1	2		1.92899271	0.00158603
	41.2000	1	2		1.92800739	0.00147363
	41.3000	1	2		1.92699236	0.00148740
	41.4000	1	2		1.92600827	0.00158645
	41.5000	1	2		1.92499447	0.00159011
	41.6000	1	2		1.92400914	0.00160810
	41.7000	1	2		1.92300108	0.00155326
	41.8000	1	2		1.92200736	0.00152371
	41.9000	1	2		1.92100073	0.00154180
	42.0000	1	2		1.92000640	0.00143114
	42.1000	1	2		1.91899362	0.00153840
	42.2000	1	2		1.91786651	0.00149504
	42.3000	1	2		1.91700986	0.00142870
	42.4000	1	2		1.91601512	0.00164439
	42.5000	1	2		1.91499722	0.00148690
	42.6000	1	2		1.91400924	0.00137252
	42.7000	1	2		1.91300220	0.00144013
	42.8000	1	2		1.91200294	0.00149966
	42.9000	1	2		1.91100164	0.00139353
	43.0000	1	2		1.91001407	0.00134866
	43.1000	1	2		1.90900477	0.00140457
	43.2000	1	2		1.90801187	0.00139389
	43.3000	1	2		1.90699992	0.00126140
	43.4000	1	2		1.90600988	0.00125965
	43.5000	1	2		1.90500264	0.00144399
	43.6000	1	2		1.90401076	0.00129808
	43.7000	1	2		1.90300024	0.00132638
	43.8000	1	2		1.90200918	0.00119384
	43.9000	1	2		1.90099887	0.00132177
	44.0000	1	2		1.90000473	0.00122449
	44.1000	1	2		1.89899278	0.00112982
	44.2000	1	2		1.89801012	0.00129884
	44.3000	1	2		1.89700984	0.00125627
	44.4000	1	2		1.89601120	0.00110617
	44.5000	1	2		1.89500171	0.00121396
	44.6000	1	2		1.89400614	0.00107347
	44.7000	1	2		1.89300136	0.00109108
	44.8000	1	2		1.89201173	0.00113594
	44.9000	1	2		1.89100756	0.00100612
	45.0000	1	2		1.89001528	0.00104805
	45.1000	1	2		1.88899615	0.00105802
	45.2000	1	2		1.88800714	0.00094501
	45.3000	1	2		1.88699764	0.00114180
	45.4000	1	2		1.88600208	0.00097653
	45.5000	1	2		1.88499422	0.00087299
	45.6000	1	2		1.88400398	0.00081021
	45.7000	1	2		1.88299448	0.00088232
	45.8000	1	2		1.88200342	0.00087471
	45.9000	1	2		1.88100151	0.00080586
	46.0000	1	2		1.88000266	0.00088691
	46.1000	1	2		1.87899870	0.00080760
	46.2000	1	2		1.87801092	0.00065879
	46.3000	1	2		1.87700142	0.00070862
	46.4000	1	2		1.87600831	0.00065445
	46.5000	1	2		1.87499718	0.00061141
	46.6000	1	2		1.87400571	0.00059415
	46.7000	1	2		1.87301445	0.00041216
	46.8000	1	2		1.87201048	0.00055043
	46.9000	1	2		1.87100344	0.00042957
	47.0000	1	2		1.87001218	0.00050603
	47.1000	1	2		1.86901231	0.00032077
	47.2000	1	2		1.86801572	0.00041204
	47.3000	1	2		1.86701135	0.00025348
	47.4000	1	2		1.86601373	0.00021157
	47.5000	1	2		1.86500710	0.00015523
	47.6000	1	2		1.86400785	0.00017316
	47.7000	1	2		1.86300757	0.00017131
	47.8000	1	2		1.86201713	0.00014523
	47.9000	1	2		1.86100825	-0.00001578
	48.0000	1	2		1.86001944	0.00000122
	48.1000	1	2		1.85901322	0.00003636
	48.2000	1	2		1.85801971	-0.00014169
	48.3000	1	2		1.85701308	0.00000848
	48.4000	1	2		1.85601116	-0.00001883
	48.5000	1	2		1.85500986	-0.00012301
	48.6000	1	2		1.85401593	-0.00013409
	48.7000	1	2		1.85300725	-0.00022660
	48.8000	1	2		1.85201271	-0.00033643
	48.9000	1	2		1.85100322	-0.00045754
	49.0000	1	2		1.85001974	-0.00042679
	49.1000	1	2		1.84900696	-0.00047288
	49.2000	1	2		1.84801365	-0.00056612
	49.3000	1	2		1.84700108	-0.00070898
	49.4000	1	2		1.84601535	-0.00061899
	49.5000	1	2		1.84500770	-0.00078364
	49.6000	1	2		1.84401828	-0.00065738
	49.7000	1	2		1.84300755	-0.00091643
	49.8000	1	2		1.84201588	-0.00104769
	49.9000	1	2		1.84101007	-0.00097163
	50.0000	1	2		1.84001778	-0.00105730
	50.1000	1	2		1.83900296	-0.00109482
	50.2000	1	2		1.83801231	-0.00120366
	50.3000	1	2		1.83700445	-0.00121614
	50.4000	1	2		1.83601729	-0.00145645
	50.5000	1	2		1.83500287	-0.00152150
	50.6000	1	2		1.83401632	-0.00160795
	50.7000	1	2		1.83300580	-0.00159075
	50.8000	1	2		1.83201495	-0.00178549
	50.9000	1	2		1.83100217	-0.00177983
	51.0000	1	2		1.83001500	-0.00193017
	51.1000	1	2		1.82900346	-0.00204144
	51.2000	1	2		1.82801465	-0.00212417
	51.3000	1	2		1.82700434	-0.00219544
	51.4000	1	2		1.82601512	-0.00226772
	51.5000	1	2		1.82500972	-0.00249766
	51.6000	1	2		1.82401313	-0.00247401
	51.7000	1	2		1.82300568	-0.00254099
	51.8000	1	2		1.82201832	-0.00272324
	51.9000	1	2		1.82100964	-0.00277311
	52.0000	1	2		1.82001223	-0.00288846
	52.1000	1	2		1.81900867	-0.00306946
	52.2000	1	2		1.81801495	-0.00330578
	52.3000	1	2		1.81700914	-0.00334685
	52.4000	1	2		1.81601931	-0.00345855
	52.5000	1	2		1.81501268	-0.00365849
	52.6000	1	2		1.81401814	-0.00372823
	52.7000	1	2		1.81301069	-0.00373973
	52.8000	1	2		1.81201472	-0.00398970
	52.9000	1	2		1.81101157	-0.00419779
	53.0000	1	2		1.81002174	-0.00436309
	53.1000	1	2		1.80901409	-0.00443032
	53.2000	1	2		1.80802324	-0.00458712
	53.3000	1	2		1.80701067	-0.00475182
	53.4000	1	2		1.80601736	-0.00483548
	53.5000	1	2		1.80500786	-0.00494711
	53.6000	1	2		1.80401434	-0.00508909
	53.7000	1	2		1.80300997	-0.00526314
	53.8000	1	2		1.80202362	-0.00547175
	53.9000	1	2		1.80101084	-0.00563806
	54.0000	1	2		1.80001528	-0.00575779
	54.1000	1	2		1.79901234	-0.00605515
	54.2000	1	2		1.79801534	-0.00613213
	54.3000	1	2		1.79701240	-0.00619305
	54.4000	1	2		1.79602114	-0.00638452
	54.5000	1	2		1.79502147	-0.00654454
	54.6000	1	2		1.79402324	-0.00681214
	54.7000	1	2		1.79301682	-0.00691644
	54.8000	1	2		1.79202965	-0.00706686
	54.9000	1	2		1.79101893	-0.00734325
	55.0000	1	2		1.79002889	-0.00739909
	55.1000	1	2		1.78901694	-0.00751763
	55.2000	1	2		1.78802547	-0.00779302
	55.3000	1	2		1.78701126	-0.00796623
	55.4000	1	2		1.78602123	-0.00829894
	55.5000	1	2		1.78500948	-0.00837657
	55.6000	1	2		1.78401842	-0.00848214
	55.7000	1	2		1.78300667	-0.00871770
	55.8000	1	2		1.78201766	-0.00878951
	55.9000	1	2		1.78101205	-0.00905815
	56.0000	1	2		1.78001628	-0.00912906
	56.1000	1	2		1.77901375	-0.00936710
	56.2000	1	2		1.77802495	-0.00955577
	56.3000	1	2		1.77701852	-0.00967343
	56.4000	1	2		1.77602808	-0.00992804
	56.5000	1	2		1.77501387	-0.01009345
	56.6000	1	2		1.77402814	-0.01026197
	56.7000	1	2		1.77300491	-0.01054768
	56.8000	1	2		1.77201672	-0.01080002
	56.9000	1	2		1.77100723	-0.01084298
	57.0000	1	2		1.77002232	-0.01109592
	57.1000	1	2		1.76900647	-0.01129671
	57.2000	1	2		1.76801336	-0.01143896
	57.3000	1	2		1.76700222	-0.01174151
	57.4000	1	2		1.76602346	-0.01175303
	57.5000	1	2		1.76501232	-0.01203835
	57.6000	1	2		1.76402106	-0.01215202
	57.7000	1	2		1.76301095	-0.01252621
	57.8000	1	2		1.76201743	-0.01265255
	57.9000	1	2		1.76101797	-0.01287573
	58.0000	1	2		1.76002650	-0.01312627
	58.1000	1	2		1.75901270	-0.01325481
	58.2000	1	2		1.75802513	-0.01348746
	58.3000	1	2		1.75702731	-0.01369670
	58.4000	1	2		1.75602212	-0.01386390
	58.5000	1	2		1.75501385	-0.01413499
	58.6000	1	2		1.75401582	-0.01435091
	58.7000	1	2		1.75300878	-0.01447451
	58.8000	1	2		1.75201609	-0.01471255
	58.9000	1	2		1.75100126	-0.01499301
	59.0000	1	2		1.75001430	-0.01500546
	59.1000	1	2		1.74901689	-0.01520828
	59.2000	1	2		1.74801846	-0.01554681
	59.3000	1	2		1.74701613	-0.01572903
	59.4000	1	2		1.74601176	-0.01601598
	59.5000	1	2		1.74501148	-0.01615037
	59.6000	1	2		1.74402124	-0.01643351
	59.7000	1	2		1.74301564	-0.01668540
	59.8000	1	2		1.74202581	-0.01688819
	59.9000	1	2		1.74102102	-0.01697921
	60.0000	1	2		1.74002443	-0.01724978
	60.1000	1	2		1.73901022	-0.01747895
	60.2000	1	2		1.73801773	-0.01761262
	60.3000	1	2		1.73700188	-0.01794175
	60.4000	1	2		1.73601369	-0.01810656
	60.5000	1	2		1.73500932	-0.01827306
	60.6000	1	2		1.73402523	-0.01853622
	60.7000	1	2		1.73302536	-0.01886277
	60.8000	1	2		1.73201627	-0.01898577
	60.9000	1	2		1.73100718	-0.01897483
	61.0000	1	2		1.73002678	-0.01921205
	61.1000	1	2		1.72902548	-0.01974544
	61.2000	1	2		1.72802848	-0.02002761
	61.3000	1	2		1.72702636	-0.01999221
	61.4000	1	2		1.72603591	-0.02042815
	61.5000	1	2		1.72503010	-0.02059223
	61.6000	1	2		1.72403659	-0.02078282
	61.7000	1	2		1.72302852	-0.02094805
	61.8000	1	2		1.72204177	-0.02127270
	61.9000	1	2		1.72102039	-0.02135682
	62.0000	1	2		1.72002605	-0.02153000
	62.1000	1	2		1.71902782	-0.02185386
	62.2000	1	2		1.71802119	-0.02206524
	62.3000	1	2		1.71702143	-0.02231354
	62.4000	1	2		1.71602730	-0.02251606
	62.5000	1	2		1.71502005	-0.02270590
	62.6000	1	2		1.71402930	-0.02295068
	62.7000	1	2		1.71301991	-0.02316860
	62.8000	1	2		1.71203305	-0.02346413
	62.9000	1	2		1.71102908	-0.02380359
	63.0000	1	2		1.71002819	-0.02379036
	63.1000	1	2		1.70901818	-0.02416594
	63.2000	1	2		1.70803163	-0.02426984
	63.3000	1	2		1.70702521	-0.02454887
	63.4000	1	2		1.70604132	-0.02468452
	63.5000	1	2		1.70502660	-0.02499741
	63.6000	1	2		1.70403575	-0.02522900
	63.7000	1	2		1.70302061	-0.02544256
	63.8000	1	2		1.70202587	-0.02568352
	63.9000	1	2		1.70102221	-0.02596350
	64.0000	1	2		1.70003023	-0.02621518
	64.1000	1	2		1.69901889	-0.02643710
	64.2000	1	2		1.69802947	-0.02660543
	64.3000	1	2		1.69701669	-0.02680189
	64.4000	1	2		1.69603189	-0.02697704
	64.5000	1	2		1.69501696	-0.02722534
	64.6000	1	2		1.69402897	-0.02755607
	64.7000	1	2		1.69302071	-0.02774873
	64.8000	1	2		1.69203190	-0.02823688
	64.9000	1	2		1.69102025	-0.02843542
	65.0000	1	2		1.69003278	-0.02864716
	65.1000	1	2		1.68902810	-0.02895478
	65.2000	1	2		1.68802423	-0.02916528
	65.3000	1	2		1.68701689	-0.02933304
	65.4000	1	2		1.68602747	-0.02953987
	65.5000	1	2		1.68501879	-0.02989641
	65.6000	1	2		1.68402907	-0.03005910
	65.7000	1	2		1.68302080	-0.03020926
	65.8000	1	2		1.68203261	-0.03062501
	65.9000	1	2		1.68102516	-0.03087664
	66.0000	1	2		1.68002734	-0.03103598
	66.1000	1	2		1.67901866	-0.03133641
	66.2000	1	2		1.67803047	-0.03161089
	66.3000	1	2		1.67702784	-0.03174748
	66.4000	1	2		1.67602992	-0.03206380
	66.5000	1	2		1.67502861	-0.03232909
	66.6000	1	2		1.67403961	-0.03272023
	66.7000	1	2		1.67302468	-0.03292038
	66.8000	1	2		1.67204202	-0.03302789
	66.9000	1	2		1.67102884	-0.03341700
	67.0000	1	2		1.67003809	-0.03372993
	67.1000	1	2		1.66902603	-0.03392307
	67.2000	1	2		1.66802933	-0.03438428
	67.3000	1	2		1.66702352	-0.03445505
	67.4000	1	2		1.66603288	-0.03476116
	67.5000	1	2		1.66501887	-0.03501708
	67.6000	1	2		1.66403417	-0.03516123
	67.7000	1	2		1.66302907	-0.03558754
	67.8000	1	2		1.66203166	-0.03569196
	67.9000	1	2		1.66103528	-0.03603781
	68.0000	1	2		1.66004770	-0.03630407
	68.1000	1	2		1.65904005	-0.03666668
	68.2000	1	2		1.65805811	-0.03697892
	68.3000	1	2		1.65705056	-0.03714567
	68.4000	1	2		1.65605346	-0.03735383
	68.5000	1	2		1.65503976	-0.03772084
	68.6000	1	2		1.65404829	-0.03785125
	68.7000	1	2		1.65303736	-0.03812381
	68.8000	1	2		1.65204477	-0.03843338
	68.9000	1	2		1.65102984	-0.03881506
	69.0000	1	2		1.65004001	-0.03907893
	69.1000	1	2		1.64903369	-0.03936897
	69.2000	1	2		1.64804161	-0.03973652
	69.3000	1	2		1.64703621	-0.03984922
	69.4000	1	2		1.64604740	-0.04016268
	69.5000	1	2		1.64503698	-0.04042119
	69.6000	1	2		1.64404316	-0.04084043
	69.7000	1	2		1.64303612	-0.04079822
	69.8000	1	2		1.64205111	-0.04132020
	69.9000	1	2		1.64104448	-0.04171782
	70.0000	1	2		1.64005127	-0.04191776
	70.1000	1	2		1.63903849	-0.04215345
	70.2000	1	2		1.63805020	-0.04246360
	70.3000	1	2		1.63703343	-0.04291158
	70.4000	1	2		1.63603827	-0.04293919
	70.5000	1	2		1.63502898	-0.04336021
	70.6000	1	2		1.63404612	-0.04369362
	70.7000	1	2		1.63303386	-0.04387283
	70.8000	1	2		1.63205448	-0.04417454
	70.9000	1	2		1.63103350	-0.04447687
	71.0000	1	2		1.63004849	-0.04477727
	71.1000	1	2		1.62904545	-0.04502692
	71.2000	1	2		1.62804927	-0.04543440
	71.3000	1	2		1.62704377	-0.04566177
	71.4000	1	2		1.62605199	-0.04601934
	71.5000	1	2		1.62504925	-0.04629664
	71.6000	1	2		1.62405031	-0.04656525
	71.7000	1	2		1.62303364	-0.04688044
	71.8000	1	2		1.62204863	-0.04722388
	71.9000	1	2		1.62103442	-0.04743470
	72.0000	1	2		1.62004059	-0.04783112
	72.1000	1	2		1.61903232	-0.04814678
	72.2000	1	2		1.61804291	-0.04837988
	72.3000	1	2		1.61703843	-0.04875807
	72.4000	1	2		1.61603897	-0.04906063
	72.5000	1	2		1.61504248	-0.04941193
	72.6000	1	2		1.61404436	-0.04960962
	72.7000	1	2		1.61304326	-0.05003951
	72.8000	1	2		1.61205404	-0.05032883
	72.9000	1	2		1.61103973	-0.05054346
	73.0000	1	2		1.61004632	-0.05093751
	73.1000	1	2		1.60904020	-0.05120028
	73.2000	1	2		1.60805437	-0.05148456
	73.3000	1	2		1.60704753	-0.05192206
	73.4000	1	2		1.60604951	-0.05224528
	73.5000	1	2		1.60503950	-0.05243822
	73.6000	1	2		1.60405018	-0.05284415
	73.7000	1	2		1.60303792	-0.05325522
	73.8000	1	2		1.60204768	-0.05357211
	73.9000	1	2		1.60104075	-0.05374171
	74.0000	1	2		1.60005000	-0.05412898
	74.1000	1	2		1.59903988	-0.05442992
	74.2000	1	2		1.59804801	-0.05485016
	74.3000	1	2		1.59704302	-0.05512938
	74.4000	1	2		1.59604950	-0.05556796
	74.5000	1	2		1.59504594	-0.05576670
	74.6000	1	2		1.59406052	-0.05617869
	74.7000	1	2		1.59304498	-0.05656166
	74.8000	1	2		1.59205269	-0.05688394
	74.9000	1	2		1.59104924	-0.05719197
	75.0000	1	2		1.59005869	-0.05746034
	75.1000	1	2		1.58904899	-0.05792915
	75.2000	1	2		1.58805445	-0.05817017
	75.3000	1	2		1.58704270	-0.05847990
	75.4000	1	2		1.58605123	-0.05886420
	75.5000	1	2		1.58504296	-0.05917240
	75.6000	1	2		1.58405272	-0.05956126
	75.7000	1	2		1.58304128	-0.05989145
	75.8000	1	2		1.58205401	-0.06022878
	75.9000	1	2		1.58104400	-0.06065115
	76.0000	1	2		1.58005213	-0.06088644
	76.1000	1	2		1.57904171	-0.06121800
	76.2000	1	2		1.57794585	-0.06168010
	76.3000	1	2		1.57705488	-0.06185834
	76.4000	1	2		1.57605255	-0.06230710
	76.5000	1	2		1.57504316	-0.06262649
	76.6000	1	2		1.57405599	-0.06283655
	76.7000	1	2		1.57304209	-0.06344328
	76.8000	1	2		1.57205308	-0.06372706
	76.9000	1	2		1.57105208	-0.06407143
	77.0000	1	2		1.57006103	-0.06451893
	77.1000	1	2		1.56904958	-0.06486246
	77.2000	1	2		1.56805709	-0.06514726
	77.3000	1	2		1.56704421	-0.06551275
	77.4000	1	2		1.56605213	-0.06603556
	77.5000	1	2		1.56504376	-0.06631413
	77.6000	1	2		1.56405393	-0.06658356
	77.7000	1	2		1.56304710	-0.06710012
	77.8000	1	2		1.56206126	-0.06739134
	77.9000	1	2		1.56104972	-0.06774472
	78.0000	1	2		1.56005651	-0.06806572
	78.1000	1	2		1.55905336	-0.06861151
	78.2000	1	2		1.55805964	-0.06881901
	78.3000	1	2		1.55705393	-0.06914056
	78.4000	1	2		1.55605929	-0.06962295
	78.5000	1	2		1.55505164	-0.07005032
	78.6000	1	2		1.55405935	-0.07038677
	78.7000	1	2		1.55304975	-0.07065930
	78.8000	1	2		1.55205941	-0.07105749
	78.9000	1	2		1.55105473	-0.07157895
	79.0000	1	2		1.55006049	-0.07175331
	79.1000	1	2		1.54905018	-0.07224881
	79.2000	1	2		1.54806281	-0.07265261
	79.3000	1	2		1.54704942	-0.07282311
	79.4000	1	2		1.54605662	-0.07328204
	79.5000	1	2		1.54507160	-0.07361874
	79.6000	1	2		1.54407716	-0.07409025
	79.7000	1	2		1.54306511	-0.07444617
	79.8000	1	2		1.54207733	-0.07488675
	79.9000	1	2		1.54106629	-0.07521795
	80.0000	1	2		1.54007021	-0.07571121
	80.1000	1	2		1.53906922	-0.07601332
	80.2000	1	2		1.53807478	-0.07635334
	80.3000	1	2		1.53706743	-0.07688072
	80.4000	1	2		1.53607453	-0.07706218
	80.5000	1	2		1.53506360	-0.07754376
	80.6000	1	2		1.53407152	-0.07783482
	80.7000	1	2		1.53306899	-0.07835623
	80.8000	1	2		1.53206369	-0.07871840
	80.9000	1	2		1.53105655	-0.07916448
	81.0000	1	2		1.53007205	-0.07947248
	81.1000	1	2		1.52905896	-0.07981783
	81.2000	1	2		1.52807108	-0.08020520
	81.3000	1	2		1.52705902	-0.08067153
	81.4000	1	2		1.52606499	-0.08095288
	81.5000	1	2		1.52505703	-0.08153002
	81.6000	1	2		1.52406639	-0.08195304
	81.7000	1	2		1.52305525	-0.08227057
	81.8000	1	2		1.52206122	-0.08273228
	81.9000	1	2		1.52105961	-0.08291261
	82.0000	1	2		1.52006589	-0.08335108
	82.1000	1	2		1.51905660	-0.08363619
	82.2000	1	2		1.51806554	-0.08411270
	82.3000	1	2		1.51706239	-0.08456573
	82.4000	1	2		1.51606375	-0.08486046
	82.5000	1	2		1.51506532	-0.08543046
	82.6000	1	2		1.51406914	-0.08580033
	82.7000	1	2		1.51305718	-0.08631851
	82.8000	1	2		1.51207012	-0.08673524
	82.9000	1	2		1.51105970	-0.08710852
	83.0000	1	2		1.51007295	-0.08756614
	83.1000	1	2		1.50906304	-0.08780004
	83.2000	1	2		1.50807690	-0.08821299
	83.3000	1	2		1.50706986	-0.08869702
	83.4000	1	2		1.50607071	-0.08907918
	83.5000	1	2		1.50505998	-0.08950948
	83.6000	1	2		1.50407415	-0.09009136
	83.7000	1	2		1.50305830	-0.09054194
	83.8000	1	2		1.50206673	-0.09094228
	83.9000	1	2		1.50106461	-0.09127432
	84.0000	1	2		1.50006976	-0.09180790
	84.1000	1	2		1.49906303	-0.09228019
	84.2000	1	2		1.49807412	-0.09265023
	84.3000	1	2		1.49706534	-0.09304314
	84.4000	1	2		1.49607674	-0.09364308
	84.5000	1	2		1.49506581	-0.09399174
	84.6000	1	2		1.49407588	-0.09433162
	84.7000	1	2		1.49306935	-0.09488645
	84.8000	1	2		1.49207225	-0.09531183
	84.9000	1	2		1.49107751	-0.09581050
	85.0000	1	2		1.49007241	-0.09629573
	85.1000	1	2		1.48907244	-0.09681727
	85.2000	1	2		1.48807790	-0.09706927
	85.3000	1	2		1.48706482	-0.09778788
	85.4000	1	2		1.48607304	-0.09814442
	85.5000	1	2		1.48507154	-0.09853916
	85.6000	1	2		1.48407710	-0.09896625
	85.7000	1	2		1.48306863	-0.09957882
	85.8000	1	2		1.48207685	-0.09983511
	85.9000	1	2		1.48106961	-0.10041250
	86.0000	1	2		1.48007793	-0.10088972
	86.1000	1	2		1.47907151	-0.10140237
	86.2000	1	2		1.47808148	-0.10194183
	86.3000	1	2		1.47706757	-0.10230179
	86.4000	1	2		1.47607867	-0.10273444
	86.5000	1	2		1.47507142	-0.10318198
	86.6000	1	2		1.47408026	-0.10378813
	86.7000	1	2		1.47307599	-0.10426565
	86.8000	1	2		1.47207080	-0.10472678
	86.9000	1	2		1.47106478	-0.10519329
	87.0000	1	2		1.47007803	-0.10567656
	87.1000	1	2		1.46906361	-0.10613867
	87.2000	1	2		1.46807399	-0.10667967
	87.3000	1	2		1.46706357	-0.10718959
	87.4000	1	2		1.46608235	-0.10759070
	87.5000	1	2		1.46506619	-0.10807630
	87.6000	1	2		1.46407195	-0.10861557
	87.7000	1	2		1.46307229	-0.10914682
	87.8000	1	2		1.46207724	-0.10956740
	87.9000	1	2		1.46107143	-0.11007091
	88.0000	1	2		1.46007627	-0.11055212
	88.1000	1	2		1.45907497	-0.11116689
	88.2000	1	2		1.45807469	-0.11160680
	88.3000	1	2		1.45707862	-0.11221695
	88.4000	1	2		1.45607834	-0.11275450
	88.5000	1	2		1.45506546	-0.11319515
	88.6000	1	2		1.45407901	-0.11374953
	88.7000	1	2		1.45307044	-0.11411515
	88.8000	1	2		1.45207733	-0.11479137
	88.9000	1	2		1.45106742	-0.11526941
	89.0000	1	2		1.45007647	-0.11588765
	89.1000	1	2		1.44906840	-0.11646083
	89.2000	1	2		1.44807663	-0.11691293
	89.3000	1	2		1.44706846	-0.11746843
	89.4000	1	2		1.44607433	-0.11798194
	89.5000	1	2		1.44506606	-0.11847258
	89.6000	1	2		1.44407880	-0.11895574
	89.7000	1	2		1.44307483	-0.11958795
	89.8000	1	2		1.44207855	-0.12010604
	89.9000	1	2		1.44107161	-0.12061581
	90.0000	1	2		1.44008127	-0.12126897
	90.1000	1	2		1.43907249	-0.12184793
	90.2000	1	2		1.43807826	-0.12246245
	90.3000	1	2		1.43707398	-0.12315198
	90.4000	1	2		1.43608026	-0.12352977
	90.5000	1	2		1.43507005	-0.12413933
	90.6000	1	2		1.43408114	-0.12457268
	90.7000	1	2		1.43307021	-0.12523177
	90.8000	1	2		1.43207772	-0.12541051
	90.9000	1	2		1.43106709	-0.12557083
	91.0000	1	2		1.43008454	-0.12596177
	91.1000	1	2		1.42907678	-0.12625360
	91.2000	1	2		1.42808583	-0.12693250
	91.3000	1	2		1.42707254	-0.12744332
	91.4000	1	2		1.42608056	-0.12819034
	91.5000	1	2		1.42507352	-0.12847225
	91.6000	1	2		1.42408513	-0.12907906
	91.7000	1	2		1.42309059	-0.12963952
	91.8000	1	2		1.42208283	-0.13032690
	91.9000	1	2		1.42107477	-0.13084132
	92.0000	1	2		1.42008432	-0.13147827
	92.1000	1	2		1.41907749	-0.13207791
	92.2000	1	2		1.41807957	-0.13265532
	92.3000	1	2		1.41707427	-0.13330045
	92.4000	1	2		1.41608157	-0.13380308
	92.5000	1	2		1.41507218	-0.13444516
	92.6000	1	2		1.41407661	-0.13497214
	92.7000	1	2		1.41307500	-0.13580111
	92.8000	1	2		1.41208046	-0.13621718
	92.9000	1	2		1.41107260	-0.13683121
	93.0000	1	2		1.41007806	-0.13732878
	93.1000	1	2		1.40907543	-0.13791996
	93.2000	1	2		1.40808437	-0.13854468
	93.3000	1	2		1.40707467	-0.13899864
	93.4000	1	2		1.40609089	-0.13982983
	93.5000	1	2		1.40507022	-0.14036704
	93.6000	1	2		1.40407998	-0.14107194
	93.7000	1	2		1.40307141	-0.14172247
	93.8000	1	2		1.40207830	-0.14240313
	93.9000	1	2		1.40107454	-0.14288823
	93.9850	1	2		1.40022506	-0.14363009
	94.0000	1	2		1.40007928	-0.14339829
	94.0010	1	2		1.40006965	-0.14339543
