# Supplementary material for: Hyaluronic Acid Enhances the Mechanical Properties of Tissue-Engineered Cartilage Constructs
Source: PLoS One. 2014 Dec 1;9(12):e113216. doi: 10.1371/journal.pone.0113216 (PMC4249877; doi:10.1371/journal.pone.0113216)
Supplement: Dataset S1 — Raw data from hydrogel constructs. Data on wet weight, dry weight, compressive modulus, DNA content, and GAG content are provided in a spreadsheet for all analysed hydrogel constructs. Additionally, raw data from mechanical compression tests (time, displacement, and load) are provided. (ZIP) [file pone.0113216.s004.zip › Data/Mechanical testing/Microtester/Day 28/G1 P4 M3 ramp.csv]

G1 P4 M3 7Jan2014
Notes	Time	Sequence	Block	Cycle	5800:Extension mm	5800:500N_Load_Cell N
Test Started : 01/07/2014 2:58:09 PM	4.0020	1	2		2.29979249	0.00139712
	4.0420	1	2		2.29958432	0.00144110
	4.1000	1	2		2.29900305	0.00119850
	4.2000	1	2		2.29798085	0.00113558
	4.3000	1	2		2.29697647	0.00127377
	4.4000	1	2		2.29598050	0.00111045
	4.5000	1	2		2.29496321	0.00124303
	4.6000	1	2		2.29397134	0.00111057
	4.7000	1	2		2.29298233	0.00113559
	4.8000	1	2		2.29197836	0.00123543
	4.9000	1	2		2.29095903	0.00120636
	5.0000	1	2		2.28997555	0.00115059
	5.1000	1	2		2.28896155	0.00125895
	5.2000	1	2		2.28797746	0.00110499
	5.3000	1	2		2.28696140	0.00126516
	5.4000	1	2		2.28597629	0.00117444
	5.5000	1	2		2.28496597	0.00116711
	5.6000	1	2		2.28397061	0.00115904
	5.7000	1	2		2.28295906	0.00134790
	5.8000	1	2		2.28196759	0.00124346
	5.9000	1	2		2.28096691	0.00093200
	6.0000	1	2		2.27996642	0.00115901
	6.1000	1	2		2.27896225	0.00121653
	6.2000	1	2		2.27797386	0.00107599
	6.3000	1	2		2.27696784	0.00112276
	6.4000	1	2		2.27597392	0.00112871
	6.5000	1	2		2.27495889	0.00115486
	6.6000	1	2		2.27397090	0.00107163
	6.7000	1	2		2.27296776	0.00117574
	6.8000	1	2		2.27197383	0.00124346
	6.9000	1	2		2.27096577	0.00109425
	7.0000	1	2		2.26997594	0.00126140
	7.1000	1	2		2.26897054	0.00119019
	7.2000	1	2		2.26796985	0.00116824
	7.3000	1	2		2.26696917	0.00117005
	7.4000	1	2		2.26597708	0.00116405
	7.5000	1	2		2.26497517	0.00114567
	7.6000	1	2		2.26398206	0.00113874
	7.7000	1	2		2.26297748	0.00100893
	7.8000	1	2		2.26197884	0.00121878
	7.9000	1	2		2.26097754	0.00102906
	8.0000	1	2		2.25997829	0.00110514
	8.1000	1	2		2.25897473	0.00115066
	8.2000	1	2		2.25798306	0.00113564
	8.3000	1	2		2.25698319	0.00119314
	8.4000	1	2		2.25598045	0.00113374
	8.5000	1	2		2.25497178	0.00098952
	8.6000	1	2		2.25398215	0.00115052
	8.7000	1	2		2.25296876	0.00096208
	8.8000	1	2		2.25197381	0.00111146
	8.9000	1	2		2.25097230	0.00119059
	9.0000	1	2		2.24997285	0.00107248
	9.1000	1	2		2.24897134	0.00119756
	9.2000	1	2		2.24798438	0.00118298
	9.3000	1	2		2.24696607	0.00107686
	9.4000	1	2		2.24597358	0.00118960
	9.5000	1	2		2.24497351	0.00094048
	9.6000	1	2		2.24397425	0.00110880
	9.7000	1	2		2.24297049	0.00111263
	9.8000	1	2		2.24198087	0.00101038
	9.9000	1	2		2.24097239	0.00119423
	10.0000	1	2		2.23997191	0.00113927
	10.1000	1	2		2.23895955	0.00096019
	10.2000	1	2		2.23797586	0.00115995
	10.3000	1	2		2.23696862	0.00104086
	10.4000	1	2		2.23597469	0.00108161
	10.5000	1	2		2.23496540	0.00107606
	10.6000	1	2		2.23396615	0.00126433
	10.7000	1	2		2.23296464	0.00111547
	10.8000	1	2		2.23196498	0.00105673
	10.9000	1	2		2.23096532	0.00110622
	11.0000	1	2		2.22997733	0.00089689
	11.1000	1	2		2.22897746	0.00097599
	11.2000	1	2		2.22798190	0.00102697
	11.3000	1	2		2.22697506	0.00104808
	11.4000	1	2		2.22597827	0.00099075
	11.5000	1	2		2.22497225	0.00102995
	11.6000	1	2		2.22397526	0.00105084
	11.7000	1	2		2.22296883	0.00108350
	11.8000	1	2		2.22198310	0.00105010
	11.9000	1	2		2.22097422	0.00098001
	12.0000	1	2		2.21997087	0.00109725
	12.1000	1	2		2.21896690	0.00102951
	12.2000	1	2		2.21797728	0.00100654
	12.3000	1	2		2.21697229	0.00119129
	12.4000	1	2		2.21598328	0.00104735
	12.5000	1	2		2.21498198	0.00109022
	12.6000	1	2		2.21398026	0.00116843
	12.7000	1	2		2.21297794	0.00106424
	12.8000	1	2		2.21198565	0.00108352
	12.9000	1	2		2.21097042	0.00088602
	13.0000	1	2		2.20998878	0.00111077
	13.1000	1	2		2.20897375	0.00091415
	13.2000	1	2		2.20797819	0.00099484
	13.3000	1	2		2.20697279	0.00098696
	13.4000	1	2		2.20597579	0.00096051
	13.5000	1	2		2.20497182	0.00110455
	13.6000	1	2		2.20398179	0.00108223
	13.7000	1	2		2.20297086	0.00110900
	13.8000	1	2		2.20197673	0.00107993
	13.9000	1	2		2.20097215	0.00101435
	14.0000	1	2		2.19998027	0.00114684
	14.1000	1	2		2.19897425	0.00103582
	14.2000	1	2		2.19798791	0.00101820
	14.3000	1	2		2.19697145	0.00096221
	14.4000	1	2		2.19597752	0.00093707
	14.5000	1	2		2.19497089	0.00094509
	14.6000	1	2		2.19397942	0.00108943
	14.7000	1	2		2.19297074	0.00091734
	14.8000	1	2		2.19197846	0.00091099
	14.9000	1	2		2.19097859	0.00112544
	15.0000	1	2		2.18997811	0.00097130
	15.1000	1	2		2.18897189	0.00087852
	15.2000	1	2		2.18797858	0.00103637
	15.3000	1	2		2.18696887	0.00097446
	15.4000	1	2		2.18597741	0.00082199
	15.5000	1	2		2.18497160	0.00102915
	15.6000	1	2		2.18399119	0.00076288
	15.7000	1	2		2.18297596	0.00105754
	15.8000	1	2		2.18197773	0.00100176
	15.9000	1	2		2.18097315	0.00089377
	16.0000	1	2		2.17997963	0.00100867
	16.1000	1	2		2.17896993	0.00086365
	16.2000	1	2		2.17798461	0.00092778
	16.3000	1	2		2.17697429	0.00102743
	16.4000	1	2		2.17597955	0.00101833
	16.5000	1	2		2.17497128	0.00112462
	16.6000	1	2		2.17397735	0.00088244
	16.7000	1	2		2.17297748	0.00099057
	16.8000	1	2		2.17198499	0.00104433
	16.9000	1	2		2.17097283	0.00080180
	17.0000	1	2		2.16998505	0.00090018
	17.1000	1	2		2.16897207	0.00093175
	17.2000	1	2		2.16798491	0.00093334
	17.3000	1	2		2.16697049	0.00108812
	17.4000	1	2		2.16599029	0.00092876
	17.5000	1	2		2.16497752	0.00093210
	17.6000	1	2		2.16398523	0.00097769
	17.7000	1	2		2.16297860	0.00087502
	17.8000	1	2		2.16198898	0.00088432
	17.9000	1	2		2.16097866	0.00089645
	18.0000	1	2		2.15997961	0.00094335
	18.1000	1	2		2.15898036	0.00087505
	18.2000	1	2		2.15797803	0.00103409
	18.3000	1	2		2.15697550	0.00082806
	18.4000	1	2		2.15598055	0.00107403
	18.5000	1	2		2.15497105	0.00087688
	18.6000	1	2		2.15399311	0.00064865
	18.7000	1	2		2.15297459	0.00097319
	18.8000	1	2		2.15198518	0.00083102
	18.9000	1	2		2.15097752	0.00070455
	19.0000	1	2		2.14998442	0.00092040
	19.1000	1	2		2.14898004	0.00093017
	19.2000	1	2		2.14799267	0.00086221
	19.3000	1	2		2.14697354	0.00085410
	19.4000	1	2		2.14598822	0.00080200
	19.5000	1	2		2.14497995	0.00089648
	19.6000	1	2		2.14398439	0.00079571
	19.7000	1	2		2.14296956	0.00087615
	19.8000	1	2		2.14198342	0.00089633
	19.9000	1	2		2.14097495	0.00090492
	20.0000	1	2		2.13999086	0.00087168
	20.1000	1	2		2.13896927	0.00083745
	20.2000	1	2		2.13798334	0.00091416
	20.3000	1	2		2.13698511	0.00086339
	20.4000	1	2		2.13597336	0.00084041
	20.5000	1	2		2.13497144	0.00096394
	20.6000	1	2		2.13398079	0.00094336
	20.7000	1	2		2.13297539	0.00095902
	20.8000	1	2		2.13198925	0.00105845
	20.9000	1	2		2.13098488	0.00107259
	21.0000	1	2		2.12997763	0.00081400
	21.1000	1	2		2.12897797	0.00085001
	21.2000	1	2		2.12799695	0.00082761
	21.3000	1	2		2.12698827	0.00090845
	21.4000	1	2		2.12598779	0.00082706
	21.5000	1	2		2.12497788	0.00063478
	21.6000	1	2		2.12399359	0.00094590
	21.7000	1	2		2.12298142	0.00065573
	21.8000	1	2		2.12198340	0.00089228
	21.9000	1	2		2.12098148	0.00094214
	22.0000	1	2		2.11998305	0.00082511
	22.1000	1	2		2.11897786	0.00105618
	22.2000	1	2		2.11798659	0.00073501
	22.3000	1	2		2.11698058	0.00090130
	22.4000	1	2		2.11598481	0.00083014
	22.5000	1	2		2.11498166	0.00082578
	22.6000	1	2		2.11398630	0.00081076
	22.7000	1	2		2.11298070	0.00068153
	22.8000	1	2		2.11198821	0.00084058
	22.9000	1	2		2.11097543	0.00075875
	23.0000	1	2		2.10998683	0.00092081
	23.1000	1	2		2.10898184	0.00083948
	23.2000	1	2		2.10798607	0.00092987
	23.3000	1	2		2.10698047	0.00086145
	23.4000	1	2		2.10598121	0.00099690
	23.5000	1	2		2.10498380	0.00077245
	23.6000	1	2		2.10398434	0.00075228
	23.7000	1	2		2.10297833	0.00083864
	23.8000	1	2		2.10198256	0.00074273
	23.9000	1	2		2.10097593	0.00089509
	24.0000	1	2		2.09999122	0.00089061
	24.1000	1	2		2.09898787	0.00067001
	24.2000	1	2		2.09799415	0.00095776
	24.3000	1	2		2.09698445	0.00078634
	24.4000	1	2		2.09599257	0.00076417
	24.5000	1	2		2.09498676	0.00090354
	24.6000	1	2		2.09398833	0.00077338
	24.7000	1	2		2.09298887	0.00070741
	24.8000	1	2		2.09198962	0.00084603
	24.9000	1	2		2.09097787	0.00065830
	25.0000	1	2		2.09000177	0.00087201
	25.1000	1	2		2.08898592	0.00081373
	25.2000	1	2		2.08799568	0.00055077
	25.3000	1	2		2.08697163	0.00080178
	25.4000	1	2		2.08598775	0.00081788
	25.5000	1	2		2.08498583	0.00073956
	25.6000	1	2		2.08399354	0.00088250
	25.7000	1	2		2.08298507	0.00085584
	25.8000	1	2		2.08199565	0.00093103
	25.9000	1	2		2.08098902	0.00069152
	26.0000	1	2		2.08000452	0.00070126
	26.1000	1	2		2.07898765	0.00090984
	26.2000	1	2		2.07799536	0.00061098
	26.3000	1	2		2.07699713	0.00077152
	26.4000	1	2		2.07599378	0.00079516
	26.5000	1	2		2.07497957	0.00069662
	26.6000	1	2		2.07399712	0.00081134
	26.7000	1	2		2.07298229	0.00077420
	26.8000	1	2		2.07199656	0.00072894
	26.9000	1	2		2.07098891	0.00074290
	27.0000	1	2		2.06999047	0.00069313
	27.1000	1	2		2.06898610	0.00072072
	27.2000	1	2		2.06798562	0.00072164
	27.3000	1	2		2.06698698	0.00081366
	27.4000	1	2		2.06599346	0.00083630
	27.5000	1	2		2.06498540	0.00076081
	27.6000	1	2		2.06399475	0.00080124
	27.7000	1	2		2.06299119	0.00086728
	27.8000	1	2		2.06199051	0.00073622
	27.9000	1	2		2.06099269	0.00065970
	28.0000	1	2		2.05999958	0.00083794
	28.1000	1	2		2.05898967	0.00064022
	28.2000	1	2		2.05799759	0.00084129
	28.3000	1	2		2.05698830	0.00057987
	28.4000	1	2		2.05600441	0.00063195
	28.5000	1	2		2.05498897	0.00071613
	28.6000	1	2		2.05400488	0.00057096
	28.7000	1	2		2.05299436	0.00074928
	28.8000	1	2		2.05199941	0.00064741
	28.9000	1	2		2.05098151	0.00078621
	29.0000	1	2		2.05000049	0.00060881
	29.1000	1	2		2.04899243	0.00064427
	29.2000	1	2		2.04800834	0.00065253
	29.3000	1	2		2.04699228	0.00073628
	29.4000	1	2		2.04600655	0.00073587
	29.5000	1	2		2.04500115	0.00058772
	29.6000	1	2		2.04400661	0.00081017
	29.7000	1	2		2.04298974	0.00069128
	29.8000	1	2		2.04200011	0.00077891
	29.9000	1	2		2.04101029	0.00063691
	30.0000	1	2		2.04001001	0.00066785
	30.1000	1	2		2.03900215	0.00067111
	30.2000	1	2		2.03799859	0.00069147
	30.3000	1	2		2.03699709	0.00070905
	30.4000	1	2		2.03599394	0.00066802
	30.5000	1	2		2.03498670	0.00063234
	30.6000	1	2		2.03399707	0.00064338
	30.7000	1	2		2.03298860	0.00075554
	30.8000	1	2		2.03199918	0.00074856
	30.9000	1	2		2.03099440	0.00067991
	31.0000	1	2		2.03000313	0.00062698
	31.1000	1	2		2.02898995	0.00059763
	31.2000	1	2		2.02799889	0.00059501
	31.3000	1	2		2.02699165	0.00057354
	31.4000	1	2		2.02599916	0.00065573
	31.5000	1	2		2.02499785	0.00086366
	31.6000	1	2		2.02400946	0.00059514
	31.7000	1	2		2.02298418	0.00067544
	31.8000	1	2		2.02199845	0.00066855
	31.9000	1	2		2.02099101	0.00060514
	32.0000	1	2		2.02000200	0.00065872
	32.1000	1	2		2.01899516	0.00039076
	32.2000	1	2		2.01800267	0.00066659
	32.3000	1	2		2.01700178	0.00063595
	32.4000	1	2		2.01599986	0.00063101
	32.5000	1	2		2.01498749	0.00062563
	32.6000	1	2		2.01400279	0.00057185
	32.7000	1	2		2.01299534	0.00050313
	32.8000	1	2		2.01200059	0.00051065
	32.9000	1	2		2.01099478	0.00054783
	33.0000	1	2		2.01000619	0.00043158
	33.1000	1	2		2.00900591	0.00051179
	33.2000	1	2		2.00800584	0.00052455
	33.3000	1	2		2.00699163	0.00050331
	33.4000	1	2		2.00600364	0.00048091
	33.5000	1	2		2.00500685	0.00034925
	33.6000	1	2		2.00399940	0.00041576
	33.7000	1	2		2.00299912	0.00043161
	33.8000	1	2		2.00200868	0.00036968
	33.9000	1	2		2.00100348	0.00039876
	34.0000	1	2		2.00000812	0.00035900
	34.1000	1	2		1.99898633	0.00030671
	34.2000	1	2		1.99800388	0.00039875
	34.3000	1	2		1.99699438	0.00034079
	34.4000	1	2		1.99601172	0.00036207
	34.5000	1	2		1.99499362	0.00028393
	34.6000	1	2		1.99399539	0.00037128
	34.7000	1	2		1.99299450	0.00035749
	34.8000	1	2		1.99199607	0.00037116
	34.9000	1	2		1.99099251	0.00040903
	35.0000	1	2		1.98999817	0.00044355
	35.1000	1	2		1.98899441	0.00019801
	35.2000	1	2		1.98800376	0.00036035
	35.3000	1	2		1.98699406	0.00030195
	35.4000	1	2		1.98600239	0.00023873
	35.5000	1	2		1.98499740	0.00029576
	35.6000	1	2		1.98400204	0.00023882
	35.7000	1	2		1.98299418	0.00021609
	35.8000	1	2		1.98200128	0.00022579
	35.9000	1	2		1.98100080	0.00019354
	36.0000	1	2		1.98000626	0.00020457
	36.1000	1	2		1.97899594	0.00019397
	36.2000	1	2		1.97799668	0.00013805
	36.3000	1	2		1.97699559	-0.00000060
	36.4000	1	2		1.97600105	0.00020384
	36.5000	1	2		1.97500302	0.00006402
	36.6000	1	2		1.97401319	0.00008123
	36.7000	1	2		1.97299776	0.00015553
	36.8000	1	2		1.97200055	-0.00009243
	36.9000	1	2		1.97099331	0.00009885
	37.0000	1	2		1.97001004	-0.00000551
	37.1000	1	2		1.96899767	0.00000482
	37.2000	1	2		1.96799596	0.00008787
	37.3000	1	2		1.96698646	-0.00004264
	37.4000	1	2		1.96599520	-0.00001071
	37.5000	1	2		1.96498590	-0.00014814
	37.6000	1	2		1.96399874	-0.00002897
	37.7000	1	2		1.96299846	-0.00014411
	37.8000	1	2		1.96200781	-0.00019137
	37.9000	1	2		1.96098438	-0.00017710
	38.0000	1	2		1.96000296	-0.00031094
	38.1000	1	2		1.95899079	-0.00037387
	38.2000	1	2		1.95801408	-0.00019043
	38.3000	1	2		1.95700048	-0.00036524
	38.4000	1	2		1.95600266	-0.00031805
	38.5000	1	2		1.95499624	-0.00030783
	38.6000	1	2		1.95400211	-0.00033643
	38.7000	1	2		1.95299712	-0.00045551
	38.8000	1	2		1.95200606	-0.00029834
	38.9000	1	2		1.95099595	-0.00052251
	39.0000	1	2		1.95000428	-0.00031710
	39.1000	1	2		1.94899806	-0.00043225
	39.2000	1	2		1.94800843	-0.00065471
	39.3000	1	2		1.94699832	-0.00047969
	39.4000	1	2		1.94600460	-0.00054964
	39.5000	1	2		1.94499940	-0.00075613
	39.6000	1	2		1.94400159	-0.00063845
	39.7000	1	2		1.94298369	-0.00077029
	39.8000	1	2		1.94199775	-0.00075169
	39.9000	1	2		1.94099747	-0.00069398
	40.0000	1	2		1.94000027	-0.00074893
	40.1000	1	2		1.93898811	-0.00092842
	40.2000	1	2		1.93800279	-0.00084788
	40.3000	1	2		1.93699882	-0.00097522
	40.4000	1	2		1.93600572	-0.00099158
	40.5000	1	2		1.93499233	-0.00096631
	40.6000	1	2		1.93399860	-0.00112405
	40.7000	1	2		1.93299587	-0.00101408
	40.8000	1	2		1.93200133	-0.00114474
	40.9000	1	2		1.93099675	-0.00129620
	41.0000	1	2		1.93000364	-0.00119004
	41.1000	1	2		1.92899926	-0.00131632
	41.2000	1	2		1.92800534	-0.00127122
	41.3000	1	2		1.92699482	-0.00134888
	41.4000	1	2		1.92601032	-0.00145205
	41.5000	1	2		1.92500471	-0.00145624
	41.6000	1	2		1.92400874	-0.00163530
	41.7000	1	2		1.92299657	-0.00153288
	41.8000	1	2		1.92201248	-0.00165614
	41.9000	1	2		1.92100135	-0.00173419
	42.0000	1	2		1.92000435	-0.00172778
	42.1000	1	2		1.91899526	-0.00185587
	42.2000	1	2		1.91800031	-0.00179049
	42.3000	1	2		1.91700167	-0.00192976
	42.4000	1	2		1.91600610	-0.00191116
	42.5000	1	2		1.91500665	-0.00190828
	42.6000	1	2		1.91400862	-0.00219155
	42.7000	1	2		1.91299933	-0.00211840
	42.8000	1	2		1.91200315	-0.00210558
	42.9000	1	2		1.91099795	-0.00224784
	43.0000	1	2		1.91000321	-0.00223673
	43.1000	1	2		1.90900170	-0.00225459
	43.2000	1	2		1.90800265	-0.00238769
	43.3000	1	2		1.90700033	-0.00248713
	43.4000	1	2		1.90600579	-0.00252859
	43.5000	1	2		1.90499567	-0.00274415
	43.6000	1	2		1.90400093	-0.00268939
	43.7000	1	2		1.90299245	-0.00297824
	43.8000	1	2		1.90200467	-0.00275273
	43.9000	1	2		1.90099948	-0.00289869
	44.0000	1	2		1.90001662	-0.00302017
	44.1000	1	2		1.89900036	-0.00312726
	44.2000	1	2		1.89801115	-0.00312653
	44.3000	1	2		1.89700103	-0.00337403
	44.4000	1	2		1.89601243	-0.00343386
	44.5000	1	2		1.89500027	-0.00353493
	44.6000	1	2		1.89401270	-0.00366854
	44.7000	1	2		1.89299910	-0.00385005
	44.8000	1	2		1.89201767	-0.00378188
	44.9000	1	2		1.89100305	-0.00388294
	45.0000	1	2		1.89000442	-0.00408243
	45.1000	1	2		1.88900250	-0.00410322
	45.2000	1	2		1.88800448	-0.00429667
	45.3000	1	2		1.88699600	-0.00452004
	45.4000	1	2		1.88600863	-0.00452473
	45.5000	1	2		1.88499750	-0.00475015
	45.6000	1	2		1.88401013	-0.00483879
	45.7000	1	2		1.88300759	-0.00474105
	45.8000	1	2		1.88201367	-0.00498162
	45.9000	1	2		1.88100991	-0.00524379
	46.0000	1	2		1.88000820	-0.00528008
	46.1000	1	2		1.87900874	-0.00544793
	46.2000	1	2		1.87801850	-0.00554366
	46.3000	1	2		1.87700531	-0.00559471
	46.4000	1	2		1.87601815	-0.00578478
	46.5000	1	2		1.87500988	-0.00593168
	46.6000	1	2		1.87401595	-0.00603524
	46.7000	1	2		1.87301035	-0.00618950
	46.8000	1	2		1.87201253	-0.00616361
	46.9000	1	2		1.87101000	-0.00637915
	47.0000	1	2		1.87001874	-0.00658089
	47.1000	1	2		1.86899879	-0.00675827
	47.2000	1	2		1.86801634	-0.00689495
	47.3000	1	2		1.86700602	-0.00692559
	47.4000	1	2		1.86601988	-0.00723897
	47.5000	1	2		1.86500649	-0.00722170
	47.6000	1	2		1.86401215	-0.00741521
	47.7000	1	2		1.86300491	-0.00752892
	47.8000	1	2		1.86201549	-0.00786078
	47.9000	1	2		1.86100968	-0.00797183
	48.0000	1	2		1.86001965	-0.00812569
	48.1000	1	2		1.85900646	-0.00823279
	48.2000	1	2		1.85801438	-0.00852638
	48.3000	1	2		1.85701021	-0.00853683
	48.4000	1	2		1.85601731	-0.00876706
	48.5000	1	2		1.85500248	-0.00904828
	48.6000	1	2		1.85401368	-0.00911315
	48.7000	1	2		1.85300193	-0.00916571
	48.8000	1	2		1.85201866	-0.00962403
	48.9000	1	2		1.85100670	-0.00946780
	49.0000	1	2		1.85001564	-0.00961357
	49.1000	1	2		1.84900102	-0.00997560
	49.2000	1	2		1.84800853	-0.01007511
	49.3000	1	2		1.84700928	-0.01035236
	49.4000	1	2		1.84602273	-0.01042464
	49.5000	1	2		1.84500954	-0.01060959
	49.6000	1	2		1.84402750	-0.01071860
	49.7000	1	2		1.84301206	-0.01103874
	49.8000	1	2		1.84202387	-0.01110444
	49.9000	1	2		1.84101048	-0.01132485
	50.0000	1	2		1.84002475	-0.01154896
	50.1000	1	2		1.83900378	-0.01169168
	50.2000	1	2		1.83801743	-0.01193395
	50.3000	1	2		1.83701142	-0.01218346
	50.4000	1	2		1.83601585	-0.01219311
	50.5000	1	2		1.83500656	-0.01241492
	50.6000	1	2		1.83401304	-0.01267315
	50.7000	1	2		1.83300969	-0.01269639
	50.8000	1	2		1.83201658	-0.01283910
	50.9000	1	2		1.83100729	-0.01313764
	51.0000	1	2		1.83001378	-0.01345842
	51.1000	1	2		1.82900715	-0.01367196
	51.2000	1	2		1.82801445	-0.01380455
	51.3000	1	2		1.82700925	-0.01408953
	51.4000	1	2		1.82601512	-0.01413376
	51.5000	1	2		1.82500993	-0.01442895
	51.6000	1	2		1.82402522	-0.01462955
	51.7000	1	2		1.82301409	-0.01478640
	51.8000	1	2		1.82201893	-0.01484945
	51.9000	1	2		1.82101087	-0.01523224
	52.0000	1	2		1.82001469	-0.01552355
	52.1000	1	2		1.81900826	-0.01564862
	52.2000	1	2		1.81801147	-0.01573915
	52.3000	1	2		1.81700812	-0.01604727
	52.4000	1	2		1.81601624	-0.01638391
	52.5000	1	2		1.81501104	-0.01660001
	52.6000	1	2		1.81401650	-0.01684198
	52.7000	1	2		1.81300967	-0.01686000
	52.8000	1	2		1.81201779	-0.01719968
	52.9000	1	2		1.81101403	-0.01741897
	53.0000	1	2		1.81001806	-0.01765816
	53.1000	1	2		1.80900815	-0.01776182
	53.2000	1	2		1.80801176	-0.01794839
	53.3000	1	2		1.80700739	-0.01826220
	53.4000	1	2		1.80601203	-0.01848719
	53.5000	1	2		1.80500642	-0.01873231
	53.6000	1	2		1.80401803	-0.01905485
	53.7000	1	2		1.80301181	-0.01918949
	53.8000	1	2		1.80202342	-0.01934482
	53.9000	1	2		1.80101597	-0.01941679
	54.0000	1	2		1.80002081	-0.01978847
	54.1000	1	2		1.79901418	-0.02017523
	54.2000	1	2		1.79802435	-0.02014717
	54.3000	1	2		1.79701936	-0.02063558
	54.4000	1	2		1.79602749	-0.02085722
	54.5000	1	2		1.79501123	-0.02084783
	54.6000	1	2		1.79402488	-0.02113081
	54.7000	1	2		1.79301928	-0.02148596
	54.8000	1	2		1.79203109	-0.02166353
	54.9000	1	2		1.79101729	-0.02184955
	55.0000	1	2		1.79002623	-0.02209553
	55.1000	1	2		1.78902739	-0.02242421
	55.2000	1	2		1.78802957	-0.02276643
	55.3000	1	2		1.78701966	-0.02281489
	55.4000	1	2		1.78602860	-0.02310749
	55.5000	1	2		1.78501870	-0.02347544
	55.6000	1	2		1.78401698	-0.02358064
	55.7000	1	2		1.78301261	-0.02380360
	55.8000	1	2		1.78202401	-0.02410741
	55.9000	1	2		1.78101123	-0.02436518
	56.0000	1	2		1.78001874	-0.02456042
	56.1000	1	2		1.77900965	-0.02479449
	56.2000	1	2		1.77802802	-0.02508084
	56.3000	1	2		1.77702242	-0.02543896
	56.4000	1	2		1.77602931	-0.02573827
	56.5000	1	2		1.77501489	-0.02586500
	56.6000	1	2		1.77401871	-0.02603619
	56.7000	1	2		1.77301086	-0.02642945
	56.8000	1	2		1.77202267	-0.02663484
	56.9000	1	2		1.77101501	-0.02695899
	57.0000	1	2		1.77002129	-0.02719520
	57.1000	1	2		1.76901528	-0.02729517
	57.2000	1	2		1.76802176	-0.02769802
	57.3000	1	2		1.76702251	-0.02794673
	57.4000	1	2		1.76603288	-0.02812552
	57.5000	1	2		1.76502195	-0.02841579
	57.6000	1	2		1.76402536	-0.02880513
	57.7000	1	2		1.76301668	-0.02898339
	57.8000	1	2		1.76202399	-0.02917896
	57.9000	1	2		1.76101101	-0.02934428
	58.0000	1	2		1.76001831	-0.02974483
	58.1000	1	2		1.75901598	-0.02969272
	58.2000	1	2		1.75803107	-0.03015989
	58.3000	1	2		1.75701993	-0.03047534
	58.4000	1	2		1.75603195	-0.03068928
	58.5000	1	2		1.75501651	-0.03085275
	58.6000	1	2		1.75403099	-0.03127094
	58.7000	1	2		1.75302989	-0.03157827
	58.8000	1	2		1.75202941	-0.03173461
	58.9000	1	2		1.75102257	-0.03193635
	59.0000	1	2		1.75002803	-0.03252331
	59.1000	1	2		1.74901751	-0.03246835
	59.2000	1	2		1.74803157	-0.03304556
	59.3000	1	2		1.74702433	-0.03319057
	59.4000	1	2		1.74603368	-0.03335367
	59.5000	1	2		1.74501988	-0.03373350
	59.6000	1	2		1.74402268	-0.03390439
	59.7000	1	2		1.74301605	-0.03430583
	59.8000	1	2		1.74203155	-0.03413824
	59.9000	1	2		1.74102143	-0.03470602
	60.0000	1	2		1.74002259	-0.03495481
	60.1000	1	2		1.73901309	-0.03524821
	60.2000	1	2		1.73803433	-0.03570012
	60.3000	1	2		1.73702504	-0.03586271
	60.4000	1	2		1.73603357	-0.03613854
	60.5000	1	2		1.73502120	-0.03638040
	60.6000	1	2		1.73403998	-0.03677611
	60.7000	1	2		1.73302044	-0.03700248
	60.8000	1	2		1.73203020	-0.03663434
	60.9000	1	2		1.73102419	-0.03677746
	61.0000	1	2		1.73003702	-0.03727834
	61.1000	1	2		1.72902630	-0.03745642
	61.2000	1	2		1.72803340	-0.03772958
	61.3000	1	2		1.72701857	-0.03817446
	61.4000	1	2		1.72602751	-0.03838779
	61.5000	1	2		1.72501638	-0.03856265
	61.6000	1	2		1.72402327	-0.03896330
	61.7000	1	2		1.72301480	-0.03917674
	61.8000	1	2		1.72203316	-0.03966076
	61.9000	1	2		1.72101793	-0.03979847
	62.0000	1	2		1.72002769	-0.04015583
	62.1000	1	2		1.71901840	-0.04048496
	62.2000	1	2		1.71803287	-0.04061975
	62.3000	1	2		1.71702522	-0.04104650
	62.4000	1	2		1.71603129	-0.04133979
	62.5000	1	2		1.71502231	-0.04170205
	62.6000	1	2		1.71403606	-0.04208698
	62.7000	1	2		1.71302288	-0.04237804
	62.8000	1	2		1.71202547	-0.04264189
	62.9000	1	2		1.71102488	-0.04302993
	63.0000	1	2		1.71003178	-0.04328566
	63.1000	1	2		1.70902966	-0.04361853
	63.2000	1	2		1.70803317	-0.04389919
	63.3000	1	2		1.70702890	-0.04415761
	63.4000	1	2		1.70603517	-0.04455772
	63.5000	1	2		1.70503305	-0.04492683
	63.6000	1	2		1.70403544	-0.04531682
	63.7000	1	2		1.70302543	-0.04538672
	63.8000	1	2		1.70203622	-0.04572934
	63.9000	1	2		1.70102088	-0.04602896
	64.0000	1	2		1.70003484	-0.04623236
	64.1000	1	2		1.69902606	-0.04666138
	64.2000	1	2		1.69803521	-0.04696460
	64.3000	1	2		1.69702397	-0.04731331
	64.4000	1	2		1.69602523	-0.04760001
	64.5000	1	2		1.69501481	-0.04798281
	64.6000	1	2		1.69402518	-0.04824222
	64.7000	1	2		1.69301722	-0.04851252
	64.8000	1	2		1.69202606	-0.04880632
	64.9000	1	2		1.69102374	-0.04912655
	65.0000	1	2		1.69004231	-0.04952411
	65.1000	1	2		1.68903045	-0.04986610
	65.2000	1	2		1.68803366	-0.04908295
	65.3000	1	2		1.68702713	-0.04943793
	65.4000	1	2		1.68603321	-0.04987426
	65.5000	1	2		1.68502658	-0.05020653
	65.6000	1	2		1.68403675	-0.05046287
	65.7000	1	2		1.68303053	-0.05079119
	65.8000	1	2		1.68203855	-0.05129942
	65.9000	1	2		1.68103161	-0.05173672
	66.0000	1	2		1.68003246	-0.05193904
	66.1000	1	2		1.67902471	-0.05239692
	66.2000	1	2		1.67803211	-0.05265935
	66.3000	1	2		1.67702845	-0.05283558
	66.4000	1	2		1.67603606	-0.05348373
	66.5000	1	2		1.67502319	-0.05370943
	66.6000	1	2		1.67403551	-0.05413159
	66.7000	1	2		1.67302867	-0.05447611
	66.8000	1	2		1.67204960	-0.05479172
	66.9000	1	2		1.67103181	-0.05530197
	67.0000	1	2		1.67003931	-0.05537737
	67.1000	1	2		1.66902838	-0.05578065
	67.2000	1	2		1.66803774	-0.05634302
	67.3000	1	2		1.66702742	-0.05600117
	67.4000	1	2		1.66603933	-0.05639285
	67.5000	1	2		1.66502717	-0.05688526
	67.6000	1	2		1.66402730	-0.05725784
	67.7000	1	2		1.66302385	-0.05764774
	67.8000	1	2		1.66204037	-0.05787213
	67.9000	1	2		1.66104481	-0.05824853
	68.0000	1	2		1.66004299	-0.05883691
	68.1000	1	2		1.65904497	-0.05893996
	68.2000	1	2		1.65805944	-0.05929376
	68.3000	1	2		1.65705189	-0.05988396
	68.4000	1	2		1.65605571	-0.06009406
	68.5000	1	2		1.65504652	-0.06037182
	68.6000	1	2		1.65404880	-0.06071758
	68.7000	1	2		1.65303982	-0.06120985
	68.8000	1	2		1.65204743	-0.06153619
	68.9000	1	2		1.65104582	-0.06181702
	69.0000	1	2		1.65005394	-0.06218258
	69.1000	1	2		1.64904567	-0.06251327
	69.2000	1	2		1.64805288	-0.06308148
	69.3000	1	2		1.64703866	-0.06326959
	69.4000	1	2		1.64604433	-0.06360990
	69.5000	1	2		1.64504221	-0.06400621
	69.6000	1	2		1.64405074	-0.06446296
	69.7000	1	2		1.64304247	-0.06487040
	69.8000	1	2		1.64205357	-0.06512670
	69.9000	1	2		1.64105124	-0.06554432
	70.0000	1	2		1.64005086	-0.06608097
	70.1000	1	2		1.63904464	-0.06633437
	70.2000	1	2		1.63805379	-0.06658045
	70.3000	1	2		1.63704081	-0.06674623
	70.4000	1	2		1.63604657	-0.06704165
	70.5000	1	2		1.63503748	-0.06710703
	70.6000	1	2		1.63404643	-0.06733959
	70.7000	1	2		1.63304963	-0.06809931
	70.8000	1	2		1.63204761	-0.06841859
	70.9000	1	2		1.63104293	-0.06877538
	71.0000	1	2		1.63004982	-0.06918147
	71.1000	1	2		1.62904319	-0.06967180
	71.2000	1	2		1.62804906	-0.06982042
	71.3000	1	2		1.62704960	-0.07037118
	71.4000	1	2		1.62605476	-0.07073913
	71.5000	1	2		1.62505520	-0.07109154
	71.6000	1	2		1.62406516	-0.07145908
	71.7000	1	2		1.62305915	-0.07140627
	71.8000	1	2		1.62206307	-0.07171085
	71.9000	1	2		1.62105583	-0.07228691
	72.0000	1	2		1.62006057	-0.07267956
	72.1000	1	2		1.61904615	-0.07266095
	72.2000	1	2		1.61805376	-0.07288795
	72.3000	1	2		1.61704693	-0.07349795
	72.4000	1	2		1.61605925	-0.07395472
	72.5000	1	2		1.61504381	-0.07428945
	72.6000	1	2		1.61405409	-0.07481679
	72.7000	1	2		1.61303967	-0.07534660
	72.8000	1	2		1.61205702	-0.07577580
	72.9000	1	2		1.61104332	-0.07615657
	73.0000	1	2		1.61005236	-0.07638725
	73.1000	1	2		1.60904522	-0.07705849
	73.2000	1	2		1.60805099	-0.07738240
	73.3000	1	2		1.60704579	-0.07788099
	73.4000	1	2		1.60604838	-0.07834934
	73.5000	1	2		1.60505036	-0.07885979
	73.6000	1	2		1.60405029	-0.07922004
	73.7000	1	2		1.60304673	-0.07956216
	73.8000	1	2		1.60205926	-0.08016440
	73.9000	1	2		1.60104382	-0.08043469
	74.0000	1	2		1.60004989	-0.08056788
	74.1000	1	2		1.59904408	-0.08045330
	74.2000	1	2		1.59804780	-0.08098796
	74.3000	1	2		1.59704988	-0.08147794
	74.4000	1	2		1.59606394	-0.08196790
	74.5000	1	2		1.59504553	-0.08203008
	74.6000	1	2		1.59406195	-0.08233855
	74.7000	1	2		1.59305123	-0.08305484
	74.8000	1	2		1.59204982	-0.08314847
	74.9000	1	2		1.59105579	-0.08389868
	75.0000	1	2		1.59006515	-0.08417511
	75.1000	1	2		1.58905401	-0.08469555
	75.2000	1	2		1.58806223	-0.08525155
	75.3000	1	2		1.58705704	-0.08574388
	75.4000	1	2		1.58605697	-0.08601375
	75.5000	1	2		1.58503845	-0.08661623
	75.6000	1	2		1.58405108	-0.08702011
	75.7000	1	2		1.58304220	-0.08752083
	75.8000	1	2		1.58205289	-0.08798560
	75.9000	1	2		1.58104492	-0.08864228
	76.0000	1	2		1.58004782	-0.08909737
	76.1000	1	2		1.57904386	-0.08933932
	76.2000	1	2		1.57805239	-0.08994205
	76.3000	1	2		1.57704668	-0.09019775
	76.4000	1	2		1.57605091	-0.09054855
	76.5000	1	2		1.57504848	-0.09109968
	76.6000	1	2		1.57405363	-0.09146494
	76.7000	1	2		1.57305243	-0.09119635
	76.8000	1	2		1.57205513	-0.09150713
	76.9000	1	2		1.57104993	-0.09194193
	77.0000	1	2		1.57005324	-0.09250046
	77.1000	1	2		1.56904467	-0.09292878
	77.2000	1	2		1.56805269	-0.09351078
	77.3000	1	2		1.56705446	-0.09400534
	77.4000	1	2		1.56605838	-0.09446812
	77.5000	1	2		1.56505605	-0.09507597
	77.6000	1	2		1.56406202	-0.09564667
	77.7000	1	2		1.56304833	-0.09602301
	77.8000	1	2		1.56205706	-0.09646167
	77.9000	1	2		1.56105586	-0.09708733
	78.0000	1	2		1.56005559	-0.09754475
	78.1000	1	2		1.55905582	-0.09802686
	78.2000	1	2		1.55806927	-0.09842077
	78.3000	1	2		1.55705219	-0.09926756
	78.4000	1	2		1.55606083	-0.09957529
	78.5000	1	2		1.55505000	-0.10009972
	78.6000	1	2		1.55406427	-0.10060566
	78.7000	1	2		1.55304873	-0.10035352
	78.8000	1	2		1.55205705	-0.10077675
	78.9000	1	2		1.55105053	-0.10123929
	79.0000	1	2		1.55005937	-0.10183479
	79.1000	1	2		1.54906534	-0.10229109
	79.2000	1	2		1.54805891	-0.10288307
	79.3000	1	2		1.54705321	-0.10336487
	79.4000	1	2		1.54606061	-0.10378998
	79.5000	1	2		1.54506597	-0.10438392
	79.6000	1	2		1.54407839	-0.10498689
	79.7000	1	2		1.54305947	-0.10537205
	79.8000	1	2		1.54207938	-0.10588145
	79.9000	1	2		1.54106588	-0.10579072
	80.0000	1	2		1.54007144	-0.10621944
	80.1000	1	2		1.53906225	-0.10668041
	80.2000	1	2		1.53807550	-0.10725656
	80.3000	1	2		1.53706241	-0.10763959
	80.4000	1	2		1.53606162	-0.10811025
	80.5000	1	2		1.53505305	-0.10857902
	80.6000	1	2		1.53406824	-0.10914395
	80.7000	1	2		1.53306089	-0.10967665
	80.8000	1	2		1.53207107	-0.11017461
	80.9000	1	2		1.53106987	-0.11069033
	81.0000	1	2		1.53006191	-0.11119331
	81.1000	1	2		1.52906030	-0.11169811
	81.2000	1	2		1.52806586	-0.11204847
	81.3000	1	2		1.52705575	-0.11271448
	81.4000	1	2		1.52607483	-0.11329936
	81.5000	1	2		1.52506963	-0.11388535
	81.6000	1	2		1.52407048	-0.11440208
	81.7000	1	2		1.52306365	-0.11500324
	81.8000	1	2		1.52206706	-0.11549926
	81.9000	1	2		1.52105941	-0.11599798
	82.0000	1	2		1.52006845	-0.11642080
	82.1000	1	2		1.51906141	-0.11685838
	82.2000	1	2		1.51806646	-0.11719381
	82.3000	1	2		1.51706434	-0.11769736
	82.4000	1	2		1.51607881	-0.11818891
	82.5000	1	2		1.51506215	-0.11894603
	82.6000	1	2		1.51407467	-0.11930628
	82.7000	1	2		1.51306671	-0.11981874
	82.8000	1	2		1.51206910	-0.12049862
	82.9000	1	2		1.51107855	-0.12103086
	83.0000	1	2		1.51007633	-0.12115198
	83.1000	1	2		1.50907359	-0.12176757
	83.2000	1	2		1.50808038	-0.12236048
	83.3000	1	2		1.50706730	-0.12273747
	83.4000	1	2		1.50608085	-0.12311996
	83.5000	1	2		1.50507299	-0.12388320
	83.6000	1	2		1.50407999	-0.12447939
	83.7000	1	2		1.50306998	-0.12488586
	83.8000	1	2		1.50207616	-0.12569624
	83.9000	1	2		1.50106102	-0.12626652
	84.0000	1	2		1.50006925	-0.12669392
	84.1000	1	2		1.49906108	-0.12702808
	84.2000	1	2		1.49807771	-0.12754779
	84.3000	1	2		1.49707313	-0.12810777
	84.4000	1	2		1.49607808	-0.12850697
	84.5000	1	2		1.49506981	-0.12910908
	84.6000	1	2		1.49408049	-0.12981557
	84.7000	1	2		1.49307386	-0.13035892
	84.8000	1	2		1.49208157	-0.13088806
	84.9000	1	2		1.49107228	-0.13162834
	85.0000	1	2		1.49008276	-0.13238793
	85.1000	1	2		1.48907388	-0.13295807
	85.2000	1	2		1.48808221	-0.13342081
	85.3000	1	2		1.48707394	-0.13421995
	85.4000	1	2		1.48608155	-0.13473004
	85.5000	1	2		1.48506529	-0.13517752
	85.6000	1	2		1.48408202	-0.13571454
	85.7000	1	2		1.48306934	-0.13618236
	85.8000	1	2		1.48207408	-0.13631389
	85.9000	1	2		1.48107022	-0.13696428
	86.0000	1	2		1.48007097	-0.13764407
	86.1000	1	2		1.47906711	-0.13759075
	86.2000	1	2		1.47807410	-0.13773879
	86.3000	1	2		1.47706614	-0.13837493
	86.4000	1	2		1.47607488	-0.13916081
	86.5000	1	2		1.47506630	-0.13969378
	86.6000	1	2		1.47408703	-0.14037275
	86.7000	1	2		1.47306062	-0.14118747
	86.8000	1	2		1.47207315	-0.14172405
	86.9000	1	2		1.47106499	-0.14258586
	87.0000	1	2		1.47007106	-0.14321376
	87.1000	1	2		1.46906484	-0.14366823
	87.2000	1	2		1.46807419	-0.14443095
	87.3000	1	2		1.46706347	-0.14516672
	87.4000	1	2		1.46607517	-0.14571352
	87.5000	1	2		1.46506650	-0.14629958
	87.6000	1	2		1.46407493	-0.14704286
	87.7000	1	2		1.46306594	-0.14752715
	87.8000	1	2		1.46208554	-0.14783909
	87.9000	1	2		1.46107563	-0.14821697
	88.0000	1	2		1.46008693	-0.14878011
	88.1000	1	2		1.45908460	-0.14967740
	88.2000	1	2		1.45807644	-0.15034761
	88.3000	1	2		1.45707677	-0.15114326
	88.4000	1	2		1.45608981	-0.15198370
	88.5000	1	2		1.45507611	-0.15255514
	88.6000	1	2		1.45408936	-0.15339877
	88.7000	1	2		1.45306675	-0.15403901
	88.8000	1	2		1.45207016	-0.15481623
	88.9000	1	2		1.45106312	-0.15557568
	89.0000	1	2		1.45007800	-0.15613575
	89.1000	1	2		1.44906748	-0.15644610
	89.2000	1	2		1.44808780	-0.15744491
	89.3000	1	2		1.44707779	-0.15782943
	89.4000	1	2		1.44608898	-0.15875237
	89.5000	1	2		1.44507590	-0.15912268
	89.6000	1	2		1.44408494	-0.15999772
	89.7000	1	2		1.44307534	-0.16023342
	89.8000	1	2		1.44208285	-0.16100967
	89.9000	1	2		1.44108042	-0.16146436
	90.0000	1	2		1.44008383	-0.16177746
	90.1000	1	2		1.43907731	-0.16245499
	90.2000	1	2		1.43809342	-0.16294405
	90.3000	1	2		1.43706108	-0.16375426
	90.4000	1	2		1.43607166	-0.16455218
	90.5000	1	2		1.43506779	-0.16533300
	90.6000	1	2		1.43407418	-0.16591847
	90.7000	1	2		1.43306570	-0.16696673
	90.8000	1	2		1.43207956	-0.16764633
	90.9000	1	2		1.43107406	-0.16848348
	91.0000	1	2		1.43008587	-0.16896440
	91.1000	1	2		1.42907873	-0.16965210
	91.2000	1	2		1.42808716	-0.17029880
	91.3000	1	2		1.42708155	-0.17083807
	91.4000	1	2		1.42608865	-0.17159821
	91.5000	1	2		1.42507926	-0.17240655
	91.6000	1	2		1.42408318	-0.17315026
	91.7000	1	2		1.42307901	-0.17369300
	91.8000	1	2		1.42208324	-0.17443275
	91.9000	1	2		1.42107538	-0.17531000
	92.0000	1	2		1.42008391	-0.17575288
	92.1000	1	2		1.41907821	-0.17688889
	92.2000	1	2		1.41807936	-0.17754000
	92.3000	1	2		1.41707909	-0.17858077
	92.4000	1	2		1.41608618	-0.17911788
	92.5000	1	2		1.41507955	-0.18009415
	92.6000	1	2		1.41409925	-0.18081572
	92.7000	1	2		1.41306875	-0.18172668
	92.8000	1	2		1.41207995	-0.18240752
	92.9000	1	2		1.41106656	-0.18298598
	93.0000	1	2		1.41008093	-0.18322214
	93.1000	1	2		1.40907113	-0.18384505
	93.2000	1	2		1.40808058	-0.18469533
	93.3000	1	2		1.40707487	-0.18543366
	93.4000	1	2		1.40607746	-0.18569283
	93.5000	1	2		1.40506961	-0.18635005
	93.6000	1	2		1.40408551	-0.18705402
	93.7000	1	2		1.40307233	-0.18745018
	93.8000	1	2		1.40208117	-0.18702123
	93.9000	1	2		1.40107813	-0.18806828
	93.9980	1	2		1.40009967	-0.18897045
	94.0000	1	2		1.40008215	-0.18890921
	94.0010	1	2		1.40007344	-0.18886469
