# Supplementary material for: Hyaluronic Acid Enhances the Mechanical Properties of Tissue-Engineered Cartilage Constructs
Source: PLoS One. 2014 Dec 1;9(12):e113216. doi: 10.1371/journal.pone.0113216 (PMC4249877; doi:10.1371/journal.pone.0113216)
Supplement: Dataset S1 — Raw data from hydrogel constructs. Data on wet weight, dry weight, compressive modulus, DNA content, and GAG content are provided in a spreadsheet for all analysed hydrogel constructs. Additionally, raw data from mechanical compression tests (time, displacement, and load) are provided. (ZIP) [file pone.0113216.s004.zip › Data/Mechanical testing/Microtester/Day 28/G1 P4 M4 ramp.csv]

G1 P4 M4 7Jan2014
Notes	Time	Sequence	Block	Cycle	5800:Extension mm	5800:500N_Load_Cell N
Test Started : 01/07/2014 3:00:58 PM	4.0020	1	2		2.29995333	0.00141717
	4.0130	1	2		2.29983409	0.00154509
	4.1000	1	2		2.29895982	0.00120014
	4.2000	1	2		2.29796323	0.00111001
	4.3000	1	2		2.29696049	0.00113235
	4.4000	1	2		2.29596759	0.00118890
	4.5000	1	2		2.29496383	0.00116057
	4.6000	1	2		2.29397318	0.00114595
	4.7000	1	2		2.29296655	0.00133713
	4.8000	1	2		2.29196935	0.00119244
	4.9000	1	2		2.29096231	0.00108928
	5.0000	1	2		2.28997945	0.00136706
	5.1000	1	2		2.28896339	0.00113007
	5.2000	1	2		2.28797684	0.00102738
	5.3000	1	2		2.28696099	0.00125546
	5.4000	1	2		2.28597383	0.00120208
	5.5000	1	2		2.28496781	0.00118348
	5.6000	1	2		2.28397184	0.00124093
	5.7000	1	2		2.28296869	0.00118619
	5.8000	1	2		2.28196698	0.00114728
	5.9000	1	2		2.28096260	0.00134178
	6.0000	1	2		2.27997339	0.00121166
	6.1000	1	2		2.27896533	0.00126550
	6.2000	1	2		2.27797222	0.00114229
	6.3000	1	2		2.27696088	0.00121051
	6.4000	1	2		2.27597125	0.00121019
	6.5000	1	2		2.27496872	0.00113706
	6.6000	1	2		2.27397070	0.00111513
	6.7000	1	2		2.27296817	0.00116346
	6.8000	1	2		2.27197301	0.00119723
	6.9000	1	2		2.27096864	0.00129530
	7.0000	1	2		2.26997778	0.00123644
	7.1000	1	2		2.26897566	0.00138844
	7.2000	1	2		2.26798010	0.00129593
	7.3000	1	2		2.26697244	0.00133310
	7.4000	1	2		2.26597831	0.00129528
	7.5000	1	2		2.26496431	0.00109737
	7.6000	1	2		2.26397509	0.00123066
	7.7000	1	2		2.26296191	0.00122500
	7.8000	1	2		2.26198028	0.00124273
	7.9000	1	2		2.26096791	0.00119017
	8.0000	1	2		2.25997931	0.00119478
	8.1000	1	2		2.25896899	0.00122351
	8.2000	1	2		2.25797199	0.00116723
	8.3000	1	2		2.25697110	0.00122286
	8.4000	1	2		2.25598250	0.00109739
	8.5000	1	2		2.25497259	0.00108297
	8.6000	1	2		2.25397232	0.00122711
	8.7000	1	2		2.25297532	0.00122256
	8.8000	1	2		2.25197791	0.00127476
	8.9000	1	2		2.25096595	0.00116729
	9.0000	1	2		2.24997694	0.00117914
	9.1000	1	2		2.24896908	0.00133890
	9.2000	1	2		2.24798397	0.00120194
	9.3000	1	2		2.24696607	0.00098969
	9.4000	1	2		2.24597809	0.00110128
	9.5000	1	2		2.24496961	0.00127091
	9.6000	1	2		2.24397343	0.00109237
	9.7000	1	2		2.24296721	0.00128062
	9.8000	1	2		2.24198046	0.00123920
	9.9000	1	2		2.24097424	0.00109095
	10.0000	1	2		2.23998380	0.00118679
	10.1000	1	2		2.23896897	0.00105883
	10.2000	1	2		2.23797320	0.00126151
	10.3000	1	2		2.23697415	0.00111752
	10.4000	1	2		2.23598412	0.00101146
	10.5000	1	2		2.23497237	0.00135672
	10.6000	1	2		2.23398008	0.00120688
	10.7000	1	2		2.23296792	0.00107675
	10.8000	1	2		2.23197502	0.00121849
	10.9000	1	2		2.23096654	0.00123927
	11.0000	1	2		2.22998122	0.00110850
	11.1000	1	2		2.22896537	0.00110832
	11.2000	1	2		2.22797391	0.00119454
	11.3000	1	2		2.22696974	0.00119059
	11.4000	1	2		2.22597806	0.00110624
	11.5000	1	2		2.22496877	0.00107275
	11.6000	1	2		2.22398161	0.00117515
	11.7000	1	2		2.22297313	0.00101246
	11.8000	1	2		2.22198331	0.00112171
	11.9000	1	2		2.22097995	0.00123850
	12.0000	1	2		2.21998132	0.00124909
	12.1000	1	2		2.21897612	0.00104366
	12.2000	1	2		2.21798486	0.00111827
	12.3000	1	2		2.21697249	0.00121476
	12.4000	1	2		2.21598553	0.00112566
	12.5000	1	2		2.21497153	0.00090395
	12.6000	1	2		2.21397596	0.00107565
	12.7000	1	2		2.21297282	0.00122548
	12.8000	1	2		2.21197479	0.00091668
	12.9000	1	2		2.21097226	0.00117891
	13.0000	1	2		2.20997096	0.00123607
	13.1000	1	2		2.20896228	0.00123266
	13.2000	1	2		2.20798413	0.00114294
	13.3000	1	2		2.20697853	0.00102486
	13.4000	1	2		2.20599034	0.00105847
	13.5000	1	2		2.20497940	0.00123269
	13.6000	1	2		2.20398179	0.00100203
	13.7000	1	2		2.20297373	0.00102607
	13.8000	1	2		2.20198390	0.00095942
	13.9000	1	2		2.20097235	0.00118540
	14.0000	1	2		2.19998273	0.00105227
	14.1000	1	2		2.19897241	0.00113070
	14.2000	1	2		2.19798238	0.00110612
	14.3000	1	2		2.19697493	0.00114142
	14.4000	1	2		2.19597445	0.00127981
	14.5000	1	2		2.19496720	0.00095539
	14.6000	1	2		2.19398516	0.00113809
	14.7000	1	2		2.19296972	0.00112789
	14.8000	1	2		2.19197641	0.00097346
	14.9000	1	2		2.19097736	0.00111902
	15.0000	1	2		2.18998528	0.00108599
	15.1000	1	2		2.18898377	0.00100832
	15.2000	1	2		2.18798841	0.00113226
	15.3000	1	2		2.18697379	0.00100935
	15.4000	1	2		2.18598314	0.00112846
	15.5000	1	2		2.18497856	0.00101550
	15.6000	1	2		2.18398648	0.00122723
	15.7000	1	2		2.18297145	0.00104729
	15.8000	1	2		2.18198039	0.00097519
	15.9000	1	2		2.18097294	0.00090446
	16.0000	1	2		2.17997963	0.00116925
	16.1000	1	2		2.17897341	0.00112641
	16.2000	1	2		2.17797826	0.00105207
	16.3000	1	2		2.17697552	0.00121484
	16.4000	1	2		2.17598590	0.00111695
	16.5000	1	2		2.17497394	0.00114438
	16.6000	1	2		2.17398739	0.00091679
	16.7000	1	2		2.17297933	0.00113177
	16.8000	1	2		2.17199729	0.00107420
	16.9000	1	2		2.17098226	0.00102407
	17.0000	1	2		2.16998792	0.00100402
	17.1000	1	2		2.16898416	0.00110456
	17.2000	1	2		2.16798818	0.00106508
	17.3000	1	2		2.16697848	0.00095136
	17.4000	1	2		2.16597759	0.00101415
	17.5000	1	2		2.16498325	0.00112639
	17.6000	1	2		2.16398748	0.00095493
	17.7000	1	2		2.16298454	0.00095254
	17.8000	1	2		2.16199451	0.00113662
	17.9000	1	2		2.16098419	0.00101132
	18.0000	1	2		2.15998801	0.00106712
	18.1000	1	2		2.15897175	0.00108744
	18.2000	1	2		2.15798848	0.00103592
	18.3000	1	2		2.15698083	0.00101317
	18.4000	1	2		2.15598936	0.00110277
	18.5000	1	2		2.15498949	0.00108927
	18.6000	1	2		2.15399065	0.00105410
	18.7000	1	2		2.15298894	0.00111576
	18.8000	1	2		2.15198272	0.00111700
	18.9000	1	2		2.15098387	0.00114723
	19.0000	1	2		2.14998523	0.00101020
	19.1000	1	2		2.14898188	0.00113652
	19.2000	1	2		2.14798406	0.00104861
	19.3000	1	2		2.14697539	0.00097785
	19.4000	1	2		2.14599089	0.00107067
	19.5000	1	2		2.14498344	0.00103687
	19.6000	1	2		2.14399504	0.00095157
	19.7000	1	2		2.14298698	0.00105738
	19.8000	1	2		2.14199346	0.00105303
	19.9000	1	2		2.14099011	0.00102489
	20.0000	1	2		2.13999024	0.00079207
	20.1000	1	2		2.13898587	0.00105425
	20.2000	1	2		2.13799399	0.00100764
	20.3000	1	2		2.13699576	0.00098026
	20.4000	1	2		2.13599385	0.00097596
	20.5000	1	2		2.13497841	0.00123383
	20.6000	1	2		2.13399247	0.00108989
	20.7000	1	2		2.13298461	0.00098100
	20.8000	1	2		2.13199253	0.00101709
	20.9000	1	2		2.13097914	0.00105450
	21.0000	1	2		2.12998337	0.00092717
	21.1000	1	2		2.12897121	0.00105097
	21.2000	1	2		2.12799572	0.00087706
	21.3000	1	2		2.12698172	0.00100365
	21.4000	1	2		2.12599168	0.00102695
	21.5000	1	2		2.12498055	0.00101169
	21.6000	1	2		2.12399072	0.00105512
	21.7000	1	2		2.12297897	0.00101020
	21.8000	1	2		2.12198852	0.00098504
	21.9000	1	2		2.12099091	0.00104054
	22.0000	1	2		2.11999432	0.00105368
	22.1000	1	2		2.11898216	0.00099099
	22.2000	1	2		2.11798967	0.00102972
	22.3000	1	2		2.11697751	0.00101172
	22.4000	1	2		2.11599055	0.00102949
	22.5000	1	2		2.11497879	0.00093391
	22.6000	1	2		2.11399081	0.00110447
	22.7000	1	2		2.11298357	0.00100447
	22.8000	1	2		2.11198595	0.00100589
	22.9000	1	2		2.11097563	0.00106220
	23.0000	1	2		2.10998232	0.00103833
	23.1000	1	2		2.10897918	0.00113063
	23.2000	1	2		2.10799406	0.00108196
	23.3000	1	2		2.10697616	0.00100062
	23.4000	1	2		2.10598756	0.00093629
	23.5000	1	2		2.10497253	0.00108666
	23.6000	1	2		2.10399315	0.00099549
	23.7000	1	2		2.10297710	0.00086420
	23.8000	1	2		2.10198891	0.00088693
	23.9000	1	2		2.10097409	0.00108807
	24.0000	1	2		2.10000003	0.00101900
	24.1000	1	2		2.09898746	0.00099903
	24.2000	1	2		2.09799231	0.00102374
	24.3000	1	2		2.09698445	0.00101165
	24.4000	1	2		2.09598970	0.00099379
	24.5000	1	2		2.09497939	0.00100965
	24.6000	1	2		2.09399591	0.00098569
	24.7000	1	2		2.09299235	0.00102111
	24.8000	1	2		2.09199720	0.00096230
	24.9000	1	2		2.09099487	0.00099855
	25.0000	1	2		2.09000258	0.00087279
	25.1000	1	2		2.08898612	0.00088717
	25.2000	1	2		2.08799547	0.00099329
	25.3000	1	2		2.08698434	0.00090432
	25.4000	1	2		2.08599881	0.00092583
	25.5000	1	2		2.08498153	0.00105817
	25.6000	1	2		2.08399600	0.00096804
	25.7000	1	2		2.08298589	0.00087958
	25.8000	1	2		2.08199545	0.00100007
	25.9000	1	2		2.08098964	0.00090120
	26.0000	1	2		2.07999407	0.00088035
	26.1000	1	2		2.07898457	0.00095026
	26.2000	1	2		2.07799515	0.00085578
	26.3000	1	2		2.07698381	0.00084403
	26.4000	1	2		2.07599747	0.00107766
	26.5000	1	2		2.07499022	0.00101882
	26.6000	1	2		2.07399527	0.00097659
	26.7000	1	2		2.07299254	0.00082152
	26.8000	1	2		2.07199820	0.00098603
	26.9000	1	2		2.07100059	0.00090742
	27.0000	1	2		2.06999334	0.00093376
	27.1000	1	2		2.06899348	0.00092029
	27.2000	1	2		2.06800201	0.00096546
	27.3000	1	2		2.06698841	0.00093527
	27.4000	1	2		2.06599613	0.00090638
	27.5000	1	2		2.06498253	0.00099501
	27.6000	1	2		2.06400233	0.00083482
	27.7000	1	2		2.06297214	0.00077675
	27.8000	1	2		2.06198866	0.00083066
	27.9000	1	2		2.06098244	0.00091744
	28.0000	1	2		2.05999180	0.00090694
	28.1000	1	2		2.05897861	0.00091687
	28.2000	1	2		2.05798755	0.00104839
	28.3000	1	2		2.05698707	0.00096239
	28.4000	1	2		2.05599191	0.00097004
	28.5000	1	2		2.05498303	0.00094872
	28.6000	1	2		2.05400324	0.00087771
	28.7000	1	2		2.05298002	0.00095048
	28.8000	1	2		2.05198773	0.00084993
	28.9000	1	2		2.05098561	0.00084625
	29.0000	1	2		2.04998451	0.00085756
	29.1000	1	2		2.04898444	0.00090229
	29.2000	1	2		2.04799215	0.00083858
	29.3000	1	2		2.04698060	0.00093318
	29.4000	1	2		2.04599487	0.00086755
	29.5000	1	2		2.04498865	0.00101154
	29.6000	1	2		2.04400067	0.00089033
	29.7000	1	2		2.04298400	0.00093970
	29.8000	1	2		2.04199889	0.00095543
	29.9000	1	2		2.04098672	0.00087685
	30.0000	1	2		2.03999772	0.00098690
	30.1000	1	2		2.03899006	0.00079315
	30.2000	1	2		2.03799941	0.00093200
	30.3000	1	2		2.03699319	0.00088152
	30.4000	1	2		2.03600439	0.00096899
	30.5000	1	2		2.03499510	0.00087420
	30.6000	1	2		2.03399441	0.00093964
	30.7000	1	2		2.03299188	0.00085886
	30.8000	1	2		2.03199959	0.00087341
	30.9000	1	2		2.03099050	0.00088185
	31.0000	1	2		2.02999535	0.00082301
	31.1000	1	2		2.02900183	0.00093388
	31.2000	1	2		2.02800442	0.00085521
	31.3000	1	2		2.02699697	0.00086321
	31.4000	1	2		2.02600100	0.00086867
	31.5000	1	2		2.02500134	0.00091613
	31.6000	1	2		2.02400229	0.00089468
	31.7000	1	2		2.02299525	0.00066867
	31.8000	1	2		2.02200542	0.00075338
	31.9000	1	2		2.02099736	0.00071597
	32.0000	1	2		2.02000343	0.00069225
	32.1000	1	2		2.01899516	0.00073740
	32.2000	1	2		2.01800513	0.00082809
	32.3000	1	2		2.01699727	0.00086895
	32.4000	1	2		2.01599638	0.00074880
	32.5000	1	2		2.01500081	0.00091194
	32.6000	1	2		2.01400648	0.00080116
	32.7000	1	2		2.01299616	0.00083982
	32.8000	1	2		2.01200838	0.00074487
	32.9000	1	2		2.01100175	0.00081602
	33.0000	1	2		2.01000414	0.00077968
	33.1000	1	2		2.00899853	0.00081305
	33.2000	1	2		2.00800911	0.00087541
	33.3000	1	2		2.00699675	0.00069381
	33.4000	1	2		2.00601430	0.00092017
	33.5000	1	2		2.00500705	0.00065682
	33.6000	1	2		2.00400616	0.00060493
	33.7000	1	2		2.00300281	0.00079170
	33.8000	1	2		2.00200683	0.00080119
	33.9000	1	2		2.00100471	0.00080020
	34.0000	1	2		2.00000300	0.00070574
	34.1000	1	2		1.99898551	0.00080565
	34.2000	1	2		1.99800572	0.00072773
	34.3000	1	2		1.99699786	0.00078532
	34.4000	1	2		1.99600086	0.00063589
	34.5000	1	2		1.99499423	0.00064525
	34.6000	1	2		1.99399785	0.00062853
	34.7000	1	2		1.99299983	0.00060723
	34.8000	1	2		1.99200016	0.00076322
	34.9000	1	2		1.99099968	0.00077675
	35.0000	1	2		1.99001026	0.00061166
	35.1000	1	2		1.98899851	0.00067268
	35.2000	1	2		1.98800663	0.00073858
	35.3000	1	2		1.98699591	0.00056282
	35.4000	1	2		1.98600669	0.00055845
	35.5000	1	2		1.98500437	0.00070664
	35.6000	1	2		1.98400532	0.00059505
	35.7000	1	2		1.98299602	0.00052509
	35.8000	1	2		1.98200005	0.00056025
	35.9000	1	2		1.98099322	0.00065039
	36.0000	1	2		1.97999949	0.00044371
	36.1000	1	2		1.97899491	0.00026227
	36.2000	1	2		1.97800263	0.00044761
	36.3000	1	2		1.97699887	0.00046700
	36.4000	1	2		1.97600310	0.00048075
	36.5000	1	2		1.97500138	0.00033042
	36.6000	1	2		1.97401094	0.00038759
	36.7000	1	2		1.97299776	0.00025521
	36.8000	1	2		1.97201121	0.00034154
	36.9000	1	2		1.97099515	0.00020894
	37.0000	1	2		1.97000245	0.00017373
	37.1000	1	2		1.96899685	0.00023470
	37.2000	1	2		1.96800456	0.00015716
	37.3000	1	2		1.96699056	0.00006470
	37.4000	1	2		1.96599766	0.00004237
	37.5000	1	2		1.96499512	0.00010097
	37.6000	1	2		1.96400038	0.00009540
	37.7000	1	2		1.96299805	0.00005234
	37.8000	1	2		1.96201068	-0.00018908
	37.9000	1	2		1.96099688	-0.00007703
	38.0000	1	2		1.96000132	-0.00013696
	38.1000	1	2		1.95898997	-0.00005671
	38.2000	1	2		1.95800875	-0.00020949
	38.3000	1	2		1.95699843	0.00001363
	38.4000	1	2		1.95600697	-0.00024691
	38.5000	1	2		1.95499685	-0.00044687
	38.6000	1	2		1.95400395	-0.00040683
	38.7000	1	2		1.95299384	-0.00029528
	38.8000	1	2		1.95200688	-0.00048718
	38.9000	1	2		1.95099451	-0.00043919
	39.0000	1	2		1.95000776	-0.00049567
	39.1000	1	2		1.94899642	-0.00055776
	39.2000	1	2		1.94800311	-0.00063829
	39.3000	1	2		1.94700017	-0.00057066
	39.4000	1	2		1.94600091	-0.00061045
	39.5000	1	2		1.94499408	-0.00080334
	39.6000	1	2		1.94400425	-0.00081372
	39.7000	1	2		1.94299127	-0.00077609
	39.8000	1	2		1.94200984	-0.00080945
	39.9000	1	2		1.94099379	-0.00101638
	40.0000	1	2		1.94000560	-0.00080683
	40.1000	1	2		1.93898893	-0.00088080
	40.2000	1	2		1.93800934	-0.00120628
	40.3000	1	2		1.93699206	-0.00107741
	40.4000	1	2		1.93600797	-0.00111343
	40.5000	1	2		1.93499560	-0.00133784
	40.6000	1	2		1.93400537	-0.00132057
	40.7000	1	2		1.93300017	-0.00123566
	40.8000	1	2		1.93201219	-0.00137712
	40.9000	1	2		1.93098814	-0.00155085
	41.0000	1	2		1.93000159	-0.00173206
	41.1000	1	2		1.92899435	-0.00162488
	41.2000	1	2		1.92800411	-0.00168685
	41.3000	1	2		1.92699338	-0.00178074
	41.4000	1	2		1.92600540	-0.00181924
	41.5000	1	2		1.92499508	-0.00180854
	41.6000	1	2		1.92400218	-0.00195549
	41.7000	1	2		1.92299207	-0.00196854
	41.8000	1	2		1.92200716	-0.00190429
	41.9000	1	2		1.92099643	-0.00221930
	42.0000	1	2		1.92002422	-0.00225592
	42.1000	1	2		1.91899833	-0.00214379
	42.2000	1	2		1.91801322	-0.00227940
	42.3000	1	2		1.91699409	-0.00239111
	42.4000	1	2		1.91601000	-0.00241644
	42.5000	1	2		1.91499661	-0.00245042
	42.6000	1	2		1.91401313	-0.00261415
	42.7000	1	2		1.91299646	-0.00267107
	42.8000	1	2		1.91200581	-0.00292476
	42.9000	1	2		1.91099181	-0.00290186
	43.0000	1	2		1.91001120	-0.00301223
	43.1000	1	2		1.90899945	-0.00310180
	43.2000	1	2		1.90800696	-0.00304521
	43.3000	1	2		1.90699582	-0.00314937
	43.4000	1	2		1.90600804	-0.00335501
	43.5000	1	2		1.90499977	-0.00341981
	43.6000	1	2		1.90400236	-0.00350088
	43.7000	1	2		1.90299307	-0.00361856
	43.8000	1	2		1.90200427	-0.00354916
	43.9000	1	2		1.90099927	-0.00353785
	44.0000	1	2		1.90000576	-0.00383301
	44.1000	1	2		1.89899401	-0.00378312
	44.2000	1	2		1.89800643	-0.00404366
	44.3000	1	2		1.89699407	-0.00403275
	44.4000	1	2		1.89599707	-0.00418318
	44.5000	1	2		1.89498982	-0.00427658
	44.6000	1	2		1.89400614	-0.00439486
	44.7000	1	2		1.89299275	-0.00448483
	44.8000	1	2		1.89201419	-0.00460163
	44.9000	1	2		1.89101002	-0.00480297
	45.0000	1	2		1.89001487	-0.00484405
	45.1000	1	2		1.88900127	-0.00499496
	45.2000	1	2		1.88801001	-0.00517037
	45.3000	1	2		1.88700399	-0.00508744
	45.4000	1	2		1.88601724	-0.00536190
	45.5000	1	2		1.88500077	-0.00546969
	45.6000	1	2		1.88400254	-0.00557024
	45.7000	1	2		1.88299141	-0.00568895
	45.8000	1	2		1.88200588	-0.00584935
	45.9000	1	2		1.88099823	-0.00595620
	46.0000	1	2		1.88000738	-0.00612134
	46.1000	1	2		1.87899665	-0.00624324
	46.2000	1	2		1.87800559	-0.00645219
	46.3000	1	2		1.87700757	-0.00664234
	46.4000	1	2		1.87601508	-0.00660582
	46.5000	1	2		1.87501418	-0.00678758
	46.6000	1	2		1.87402046	-0.00700790
	46.7000	1	2		1.87300810	-0.00709032
	46.8000	1	2		1.87201724	-0.00726256
	46.9000	1	2		1.87100856	-0.00741573
	47.0000	1	2		1.87001628	-0.00777504
	47.1000	1	2		1.86900739	-0.00770430
	47.2000	1	2		1.86801613	-0.00797973
	47.3000	1	2		1.86699434	-0.00810961
	47.4000	1	2		1.86600595	-0.00819321
	47.5000	1	2		1.86500280	-0.00842280
	47.6000	1	2		1.86400785	-0.00867238
	47.7000	1	2		1.86299507	-0.00880649
	47.8000	1	2		1.86200955	-0.00895780
	47.9000	1	2		1.86100210	-0.00925321
	48.0000	1	2		1.86001022	-0.00930774
	48.1000	1	2		1.85900544	-0.00946769
	48.2000	1	2		1.85801377	-0.00968062
	48.3000	1	2		1.85700447	-0.00966100
	48.4000	1	2		1.85601198	-0.01001447
	48.5000	1	2		1.85500556	-0.01023423
	48.6000	1	2		1.85401122	-0.01043779
	48.7000	1	2		1.85300480	-0.01063046
	48.8000	1	2		1.85200862	-0.01075917
	48.9000	1	2		1.85099707	-0.01096796
	49.0000	1	2		1.85001318	-0.01129215
	49.1000	1	2		1.84900635	-0.01144890
	49.2000	1	2		1.84801119	-0.01156595
	49.3000	1	2		1.84699719	-0.01182987
	49.4000	1	2		1.84601433	-0.01199153
	49.5000	1	2		1.84499315	-0.01223017
	49.6000	1	2		1.84400947	-0.01250172
	49.7000	1	2		1.84299915	-0.01270327
	49.8000	1	2		1.84201485	-0.01286727
	49.9000	1	2		1.84100700	-0.01298293
	50.0000	1	2		1.84001471	-0.01332384
	50.1000	1	2		1.83900050	-0.01349404
	50.2000	1	2		1.83801374	-0.01373043
	50.3000	1	2		1.83701531	-0.01392233
	50.4000	1	2		1.83601503	-0.01395955
	50.5000	1	2		1.83500041	-0.01431830
	50.6000	1	2		1.83401243	-0.01452613
	50.7000	1	2		1.83299535	-0.01460826
	50.8000	1	2		1.83200245	-0.01504122
	50.9000	1	2		1.83099192	-0.01523944
	51.0000	1	2		1.83000558	-0.01544593
	51.1000	1	2		1.82900284	-0.01564219
	51.2000	1	2		1.82800871	-0.01581803
	51.3000	1	2		1.82699286	-0.01606192
	51.4000	1	2		1.82601943	-0.01627033
	51.5000	1	2		1.82501095	-0.01633007
	51.6000	1	2		1.82402358	-0.01672596
	51.7000	1	2		1.82301634	-0.01686343
	51.8000	1	2		1.82202672	-0.01728365
	51.9000	1	2		1.82100820	-0.01740365
	52.0000	1	2		1.82002780	-0.01776583
	52.1000	1	2		1.81901584	-0.01790561
	52.2000	1	2		1.81800942	-0.01805756
	52.3000	1	2		1.81700586	-0.01826083
	52.4000	1	2		1.81601235	-0.01856688
	52.5000	1	2		1.81499650	-0.01871746
	52.6000	1	2		1.81401179	-0.01895688
	52.7000	1	2		1.81299553	-0.01922911
	52.8000	1	2		1.81201083	-0.01945526
	52.9000	1	2		1.81100461	-0.01958170
	53.0000	1	2		1.81001662	-0.01979889
	53.1000	1	2		1.80900671	-0.02008439
	53.2000	1	2		1.80800705	-0.02042351
	53.3000	1	2		1.80700882	-0.02057971
	53.4000	1	2		1.80601858	-0.02071156
	53.5000	1	2		1.80501564	-0.02098870
	53.6000	1	2		1.80402274	-0.02124614
	53.7000	1	2		1.80301058	-0.02140040
	53.8000	1	2		1.80202301	-0.02180428
	53.9000	1	2		1.80100121	-0.02205046
	54.0000	1	2		1.80001979	-0.02223641
	54.1000	1	2		1.79900804	-0.02232991
	54.2000	1	2		1.79801554	-0.02275181
	54.3000	1	2		1.79700400	-0.02276340
	54.4000	1	2		1.79600638	-0.02315466
	54.5000	1	2		1.79500447	-0.02344600
	54.6000	1	2		1.79401505	-0.02367178
	54.7000	1	2		1.79300596	-0.02378138
	54.8000	1	2		1.79202289	-0.02404203
	54.9000	1	2		1.79100684	-0.02426310
	55.0000	1	2		1.79003299	-0.02441727
	55.1000	1	2		1.78901345	-0.02478128
	55.2000	1	2		1.78802281	-0.02506204
	55.3000	1	2		1.78701269	-0.02530303
	55.4000	1	2		1.78602840	-0.02570112
	55.5000	1	2		1.78501275	-0.02582646
	55.6000	1	2		1.78401985	-0.02594499
	55.7000	1	2		1.78300687	-0.02637056
	55.8000	1	2		1.78202319	-0.02640850
	55.9000	1	2		1.78101021	-0.02683579
	56.0000	1	2		1.78002755	-0.02714841
	56.1000	1	2		1.77902338	-0.02722970
	56.2000	1	2		1.77802372	-0.02759116
	56.3000	1	2		1.77702119	-0.02778109
	56.4000	1	2		1.77601804	-0.02795532
	56.5000	1	2		1.77501121	-0.02823189
	56.6000	1	2		1.77402568	-0.02849823
	56.7000	1	2		1.77300737	-0.02880976
	56.8000	1	2		1.77202471	-0.02902784
	56.9000	1	2		1.77100825	-0.02933310
	57.0000	1	2		1.77002150	-0.02966742
	57.1000	1	2		1.76901651	-0.02981995
	57.2000	1	2		1.76801766	-0.03003221
	57.3000	1	2		1.76700960	-0.03035127
	57.4000	1	2		1.76602059	-0.03053545
	57.5000	1	2		1.76501437	-0.03081130
	57.6000	1	2		1.76402270	-0.03109583
	57.7000	1	2		1.76300685	-0.03135489
	57.8000	1	2		1.76202255	-0.03168926
	57.9000	1	2		1.76101449	-0.03192560
	58.0000	1	2		1.76002773	-0.03222547
	58.1000	1	2		1.75901516	-0.03244607
	58.2000	1	2		1.75802697	-0.03246944
	58.3000	1	2		1.75701276	-0.03297560
	58.4000	1	2		1.75602662	-0.03312415
	58.5000	1	2		1.75501651	-0.03346912
	58.6000	1	2		1.75402812	-0.03379440
	58.7000	1	2		1.75301657	-0.03419640
	58.8000	1	2		1.75201875	-0.03433662
	58.9000	1	2		1.75101561	-0.03465735
	59.0000	1	2		1.75003274	-0.03493560
	59.1000	1	2		1.74901013	-0.03504484
	59.2000	1	2		1.74802789	-0.03537236
	59.3000	1	2		1.74702105	-0.03569580
	59.4000	1	2		1.74602508	-0.03581951
	59.5000	1	2		1.74501537	-0.03613527
	59.6000	1	2		1.74402841	-0.03646933
	59.7000	1	2		1.74302322	-0.03683645
	59.8000	1	2		1.74202478	-0.03691759
	59.9000	1	2		1.74101713	-0.03725375
	60.0000	1	2		1.74002525	-0.03748208
	60.1000	1	2		1.73900961	-0.03787746
	60.2000	1	2		1.73802388	-0.03812705
	60.3000	1	2		1.73700045	-0.03834441
	60.4000	1	2		1.73604074	-0.03864182
	60.5000	1	2		1.73503124	-0.03907697
	60.6000	1	2		1.73403424	-0.03907504
	60.7000	1	2		1.73303663	-0.03966058
	60.8000	1	2		1.73203307	-0.03971718
	60.9000	1	2		1.73102337	-0.04005976
	61.0000	1	2		1.73003149	-0.04044484
	61.1000	1	2		1.72902056	-0.04076018
	61.2000	1	2		1.72802561	-0.04094740
	61.3000	1	2		1.72701959	-0.04116136
	61.4000	1	2		1.72603100	-0.04154482
	61.5000	1	2		1.72503010	-0.04183455
	61.6000	1	2		1.72403577	-0.04212954
	61.7000	1	2		1.72302074	-0.04237754
	61.8000	1	2		1.72202989	-0.04272477
	61.9000	1	2		1.72102879	-0.04292542
	62.0000	1	2		1.72003609	-0.04339090
	62.1000	1	2		1.71902946	-0.04375212
	62.2000	1	2		1.71802734	-0.04391097
	62.3000	1	2		1.71702563	-0.04422080
	62.4000	1	2		1.71603170	-0.04440920
	62.5000	1	2		1.71502405	-0.04485055
	62.6000	1	2		1.71403012	-0.04491738
	62.7000	1	2		1.71302667	-0.04529252
	62.8000	1	2		1.71204360	-0.04573782
	62.9000	1	2		1.71101904	-0.04593497
	63.0000	1	2		1.71003024	-0.04638718
	63.1000	1	2		1.70902597	-0.04669322
	63.2000	1	2		1.70802969	-0.04692211
	63.3000	1	2		1.70702162	-0.04720364
	63.4000	1	2		1.70603620	-0.04743558
	63.5000	1	2		1.70501892	-0.04779646
	63.6000	1	2		1.70403462	-0.04806317
	63.7000	1	2		1.70302358	-0.04850995
	63.8000	1	2		1.70202628	-0.04881136
	63.9000	1	2		1.70101719	-0.04901638
	64.0000	1	2		1.70002101	-0.04944881
	64.1000	1	2		1.69902688	-0.04975256
	64.2000	1	2		1.69802896	-0.04992171
	64.3000	1	2		1.69702468	-0.05037743
	64.4000	1	2		1.69602799	-0.05057684
	64.5000	1	2		1.69502372	-0.05076599
	64.6000	1	2		1.69403584	-0.05114233
	64.7000	1	2		1.69301661	-0.05151981
	64.8000	1	2		1.69202463	-0.05185245
	64.9000	1	2		1.69102558	-0.05212658
	65.0000	1	2		1.69003237	-0.05240613
	65.1000	1	2		1.68902656	-0.05280034
	65.2000	1	2		1.68803161	-0.05314793
	65.3000	1	2		1.68702140	-0.05358764
	65.4000	1	2		1.68603894	-0.05383860
	65.5000	1	2		1.68502565	-0.05399979
	65.6000	1	2		1.68403029	-0.05435515
	65.7000	1	2		1.68302746	-0.05471960
	65.8000	1	2		1.68203148	-0.05490180
	65.9000	1	2		1.68102260	-0.05530074
	66.0000	1	2		1.68002754	-0.05579232
	66.1000	1	2		1.67902491	-0.05606262
	66.2000	1	2		1.67802699	-0.05628659
	66.3000	1	2		1.67702374	-0.05669313
	66.4000	1	2		1.67603176	-0.05705018
	66.5000	1	2		1.67502329	-0.05729612
	66.6000	1	2		1.67403039	-0.05757438
	66.7000	1	2		1.67302335	-0.05803753
	66.8000	1	2		1.67203946	-0.05831735
	66.9000	1	2		1.67103662	-0.05867005
	67.0000	1	2		1.67004485	-0.05915054
	67.1000	1	2		1.66903053	-0.05930521
	67.2000	1	2		1.66803999	-0.05967901
	67.3000	1	2		1.66702004	-0.06001360
	67.4000	1	2		1.66602909	-0.06038799
	67.5000	1	2		1.66502061	-0.06054002
	67.6000	1	2		1.66403427	-0.06097440
	67.7000	1	2		1.66301924	-0.06143442
	67.8000	1	2		1.66203125	-0.06165667
	67.9000	1	2		1.66103497	-0.06209659
	68.0000	1	2		1.66004555	-0.06236733
	68.1000	1	2		1.65903657	-0.06275381
	68.2000	1	2		1.65804233	-0.06301806
	68.3000	1	2		1.65703509	-0.06343463
	68.4000	1	2		1.65605151	-0.06382002
	68.5000	1	2		1.65503648	-0.06417449
	68.6000	1	2		1.65405065	-0.06452994
	68.7000	1	2		1.65303316	-0.06485598
	68.8000	1	2		1.65204845	-0.06524965
	68.9000	1	2		1.65103373	-0.06566255
	69.0000	1	2		1.65004575	-0.06591643
	69.1000	1	2		1.64904147	-0.06629055
	69.2000	1	2		1.64804161	-0.06653475
	69.3000	1	2		1.64703672	-0.06700351
	69.4000	1	2		1.64604484	-0.06720422
	69.5000	1	2		1.64503668	-0.06774215
	69.6000	1	2		1.64404336	-0.06806829
	69.7000	1	2		1.64304022	-0.06834880
	69.8000	1	2		1.64205643	-0.06872906
	69.9000	1	2		1.64104437	-0.06919018
	70.0000	1	2		1.64004973	-0.06942578
	70.1000	1	2		1.63904218	-0.06995636
	70.2000	1	2		1.63804426	-0.07023205
	70.3000	1	2		1.63704173	-0.07056832
	70.4000	1	2		1.63605518	-0.07118022
	70.5000	1	2		1.63504158	-0.07128197
	70.6000	1	2		1.63404643	-0.07169720
	70.7000	1	2		1.63304379	-0.07202072
	70.8000	1	2		1.63205202	-0.07239044
	70.9000	1	2		1.63104232	-0.07287520
	71.0000	1	2		1.63005064	-0.07328285
	71.1000	1	2		1.62904135	-0.07360896
	71.2000	1	2		1.62804671	-0.07401039
	71.3000	1	2		1.62704428	-0.07437781
	71.4000	1	2		1.62605342	-0.07463104
	71.5000	1	2		1.62504803	-0.07511379
	71.6000	1	2		1.62404990	-0.07552886
	71.7000	1	2		1.62304522	-0.07581304
	71.8000	1	2		1.62206850	-0.07628399
	71.9000	1	2		1.62104855	-0.07668423
	72.0000	1	2		1.62005985	-0.07709486
	72.1000	1	2		1.61904820	-0.07726299
	72.2000	1	2		1.61805090	-0.07768251
	72.3000	1	2		1.61705082	-0.07809557
	72.4000	1	2		1.61605259	-0.07840022
	72.5000	1	2		1.61503736	-0.07883052
	72.6000	1	2		1.61406064	-0.07917553
	72.7000	1	2		1.61304141	-0.07974941
	72.8000	1	2		1.61205230	-0.08001666
	72.9000	1	2		1.61103717	-0.08046509
	73.0000	1	2		1.61004949	-0.08082805
	73.1000	1	2		1.60904297	-0.08125430
	73.2000	1	2		1.60805263	-0.08162325
	73.3000	1	2		1.60704190	-0.08195357
	73.4000	1	2		1.60604900	-0.08263199
	73.5000	1	2		1.60505077	-0.08278551
	73.6000	1	2		1.60405551	-0.08324626
	73.7000	1	2		1.60304468	-0.08349343
	73.8000	1	2		1.60205793	-0.08414745
	73.9000	1	2		1.60104228	-0.08448530
	74.0000	1	2		1.60004907	-0.08472889
	74.1000	1	2		1.59904234	-0.08521107
	74.2000	1	2		1.59805692	-0.08562600
	74.3000	1	2		1.59704804	-0.08605775
	74.4000	1	2		1.59605268	-0.08644466
	74.5000	1	2		1.59504861	-0.08701110
	74.6000	1	2		1.59407025	-0.08723344
	74.7000	1	2		1.59304447	-0.08767820
	74.8000	1	2		1.59205812	-0.08816298
	74.9000	1	2		1.59105426	-0.08855840
	75.0000	1	2		1.59006433	-0.08869714
	75.1000	1	2		1.58906005	-0.08941212
	75.2000	1	2		1.58806275	-0.08988801
	75.3000	1	2		1.58705376	-0.09023699
	75.4000	1	2		1.58606076	-0.09073175
	75.5000	1	2		1.58505075	-0.09112111
	75.6000	1	2		1.58405723	-0.09140686
	75.7000	1	2		1.58305490	-0.09182586
	75.8000	1	2		1.58205770	-0.09228520
	75.9000	1	2		1.58105087	-0.09265016
	76.0000	1	2		1.58004977	-0.09325964
	76.1000	1	2		1.57905451	-0.09363038
	76.2000	1	2		1.57805874	-0.09408305
	76.3000	1	2		1.57704914	-0.09433645
	76.4000	1	2		1.57606034	-0.09487540
	76.5000	1	2		1.57504643	-0.09527818
	76.6000	1	2		1.57405251	-0.09577333
	76.7000	1	2		1.57304946	-0.09609930
	76.8000	1	2		1.57205677	-0.09664423
	76.9000	1	2		1.57104881	-0.09716126
	77.0000	1	2		1.57005990	-0.09750536
	77.1000	1	2		1.56905552	-0.09796062
	77.2000	1	2		1.56806057	-0.09840284
	77.3000	1	2		1.56705282	-0.09887237
	77.4000	1	2		1.56604906	-0.09922809
	77.5000	1	2		1.56504837	-0.09969535
	77.6000	1	2		1.56405967	-0.10017912
	77.7000	1	2		1.56305222	-0.10059015
	77.8000	1	2		1.56206229	-0.10115040
	77.9000	1	2		1.56105136	-0.10148748
	78.0000	1	2		1.56005692	-0.10202073
	78.1000	1	2		1.55905807	-0.10246733
	78.2000	1	2		1.55805892	-0.10282850
	78.3000	1	2		1.55705475	-0.10344801
	78.4000	1	2		1.55605468	-0.10377432
	78.5000	1	2		1.55505440	-0.10411557
	78.6000	1	2		1.55405976	-0.10473851
	78.7000	1	2		1.55305047	-0.10530823
	78.8000	1	2		1.55205132	-0.10570563
	78.9000	1	2		1.55105800	-0.10603166
	79.0000	1	2		1.55004666	-0.10663035
	79.1000	1	2		1.54904526	-0.10712867
	79.2000	1	2		1.54806199	-0.10748845
	79.3000	1	2		1.54704603	-0.10808867
	79.4000	1	2		1.54606645	-0.10865114
	79.5000	1	2		1.54505890	-0.10892713
	79.6000	1	2		1.54406210	-0.10962711
	79.7000	1	2		1.54305640	-0.11014520
	79.8000	1	2		1.54207579	-0.11029074
	79.9000	1	2		1.54105974	-0.11096730
	80.0000	1	2		1.54006847	-0.11142052
	80.1000	1	2		1.53906533	-0.11190568
	80.2000	1	2		1.53807406	-0.11228894
	80.3000	1	2		1.53706149	-0.11274570
	80.4000	1	2		1.53607259	-0.11332665
	80.5000	1	2		1.53506104	-0.11381828
	80.6000	1	2		1.53407347	-0.11422696
	80.7000	1	2		1.53307390	-0.11484367
	80.8000	1	2		1.53206369	-0.11527926
	80.9000	1	2		1.53106351	-0.11569306
	81.0000	1	2		1.53006559	-0.11638624
	81.1000	1	2		1.52906286	-0.11663910
	81.2000	1	2		1.52806657	-0.11732413
	81.3000	1	2		1.52706312	-0.11766658
	81.4000	1	2		1.52607176	-0.11818099
	81.5000	1	2		1.52506615	-0.11880822
	81.6000	1	2		1.52407427	-0.11919829
	81.7000	1	2		1.52306642	-0.11973092
	81.8000	1	2		1.52207669	-0.12034570
	81.9000	1	2		1.52106678	-0.12083649
	82.0000	1	2		1.52007501	-0.12136619
	82.1000	1	2		1.51906131	-0.12192598
	82.2000	1	2		1.51807179	-0.12242079
	82.3000	1	2		1.51706926	-0.12297236
	82.4000	1	2		1.51606785	-0.12328061
	82.5000	1	2		1.51505999	-0.12384735
	82.6000	1	2		1.51407437	-0.12445763
	82.7000	1	2		1.51306999	-0.12493810
	82.8000	1	2		1.51207740	-0.12553668
	82.9000	1	2		1.51106892	-0.12611446
	83.0000	1	2		1.51007602	-0.12671007
	83.1000	1	2		1.50907062	-0.12710052
	83.2000	1	2		1.50807854	-0.12769092
	83.3000	1	2		1.50707631	-0.12829456
	83.4000	1	2		1.50608208	-0.12889534
	83.5000	1	2		1.50507832	-0.12936062
	83.6000	1	2		1.50408593	-0.12994504
	83.7000	1	2		1.50307561	-0.13044395
	83.8000	1	2		1.50207513	-0.13090418
	83.9000	1	2		1.50106953	-0.13150667
	84.0000	1	2		1.50007683	-0.13205214
	84.1000	1	2		1.49906928	-0.13263602
	84.2000	1	2		1.49807638	-0.13310129
	84.3000	1	2		1.49706964	-0.13374184
	84.4000	1	2		1.49607541	-0.13433061
	84.5000	1	2		1.49505567	-0.13481112
	84.6000	1	2		1.49406666	-0.13525673
	84.7000	1	2		1.49306771	-0.13595090
	84.8000	1	2		1.49207471	-0.13651950
	84.9000	1	2		1.49106347	-0.13695357
	85.0000	1	2		1.49007631	-0.13754907
	85.1000	1	2		1.48906701	-0.13825229
	85.2000	1	2		1.48808323	-0.13863827
	85.3000	1	2		1.48706922	-0.13909364
	85.4000	1	2		1.48607315	-0.13977150
	85.5000	1	2		1.48506775	-0.14032404
	85.6000	1	2		1.48407167	-0.14088101
	85.7000	1	2		1.48306207	-0.14125338
	85.8000	1	2		1.48207449	-0.14199884
	85.9000	1	2		1.48106899	-0.14256273
	86.0000	1	2		1.48007650	-0.14324383
	86.1000	1	2		1.47907417	-0.14371338
	86.2000	1	2		1.47807912	-0.14444255
	86.3000	1	2		1.47706952	-0.14511546
	86.4000	1	2		1.47607857	-0.14555855
	86.5000	1	2		1.47507245	-0.14611986
	86.6000	1	2		1.47408364	-0.14678909
	86.7000	1	2		1.47306995	-0.14722320
	86.8000	1	2		1.47208012	-0.14785881
	86.9000	1	2		1.47107410	-0.14854238
	87.0000	1	2		1.47008561	-0.14912969
	87.1000	1	2		1.46907170	-0.14958096
	87.2000	1	2		1.46807440	-0.15039385
	87.3000	1	2		1.46706142	-0.15115321
	87.4000	1	2		1.46606759	-0.15150219
	87.5000	1	2		1.46506834	-0.15211826
	87.6000	1	2		1.46407257	-0.15290890
	87.7000	1	2		1.46306123	-0.15342362
	87.8000	1	2		1.46206863	-0.15392693
	87.9000	1	2		1.46106323	-0.15463381
	88.0000	1	2		1.46007095	-0.15530157
	88.1000	1	2		1.45905899	-0.15583322
	88.2000	1	2		1.45807510	-0.15642967
	88.3000	1	2		1.45706878	-0.15730048
	88.4000	1	2		1.45608203	-0.15778586
	88.5000	1	2		1.45507355	-0.15841026
	88.6000	1	2		1.45408629	-0.15916431
	88.7000	1	2		1.45306982	-0.15980078
	88.8000	1	2		1.45207538	-0.16040508
	88.9000	1	2		1.45106650	-0.16103286
	89.0000	1	2		1.45007380	-0.16153814
	89.1000	1	2		1.44906861	-0.16244212
	89.2000	1	2		1.44807520	-0.16298007
	89.3000	1	2		1.44706857	-0.16361924
	89.4000	1	2		1.44607034	-0.16407454
	89.5000	1	2		1.44506729	-0.16495541
	89.6000	1	2		1.44407470	-0.16550917
	89.7000	1	2		1.44306684	-0.16612023
	89.8000	1	2		1.44207230	-0.16674196
	89.9000	1	2		1.44107120	-0.16744381
	90.0000	1	2		1.44008055	-0.16818449
	90.1000	1	2		1.43907229	-0.16889976
	90.2000	1	2		1.43807723	-0.16948033
	90.3000	1	2		1.43707542	-0.17014707
	90.4000	1	2		1.43608364	-0.17087808
	90.5000	1	2		1.43507025	-0.17141443
	90.6000	1	2		1.43407633	-0.17210098
	90.7000	1	2		1.43307083	-0.17273324
	90.8000	1	2		1.43208048	-0.17348718
	90.9000	1	2		1.43106627	-0.17411543
	91.0000	1	2		1.43007501	-0.17484486
	91.1000	1	2		1.42906961	-0.17551431
	91.2000	1	2		1.42807794	-0.17625198
	91.3000	1	2		1.42706721	-0.17680399
	91.4000	1	2		1.42608076	-0.17760480
	91.5000	1	2		1.42506799	-0.17837549
	91.6000	1	2		1.42407806	-0.17907467
	91.7000	1	2		1.42306784	-0.17971111
	91.8000	1	2		1.42207801	-0.18030312
	91.9000	1	2		1.42107384	-0.18110350
	92.0000	1	2		1.42008023	-0.18179798
	92.1000	1	2		1.41906591	-0.18251816
	92.2000	1	2		1.41808725	-0.18322764
	92.3000	1	2		1.41706812	-0.18392125
	92.4000	1	2		1.41607563	-0.18462492
	92.5000	1	2		1.41506849	-0.18521020
	92.6000	1	2		1.41407702	-0.18604007
	92.7000	1	2		1.41306886	-0.18671444
	92.8000	1	2		1.41207626	-0.18746527
	92.9000	1	2		1.41106420	-0.18822581
	93.0000	1	2		1.41008411	-0.18881749
	93.1000	1	2		1.40907983	-0.18966744
	93.2000	1	2		1.40808755	-0.19037005
	93.3000	1	2		1.40707600	-0.19100349
	93.4000	1	2		1.40608341	-0.19161938
	93.5000	1	2		1.40507545	-0.19214666
	93.6000	1	2		1.40408418	-0.19287022
	93.7000	1	2		1.40307049	-0.19365849
	93.8000	1	2		1.40208609	-0.19429602
	93.9000	1	2		1.40106747	-0.19499512
	93.9700	1	2		1.40038836	-0.19586306
	94.0000	1	2		1.40007887	-0.19566843
	94.0010	1	2		1.40006914	-0.19572044
