# Supplementary material for: Hyaluronic Acid Enhances the Mechanical Properties of Tissue-Engineered Cartilage Constructs
Source: PLoS One. 2014 Dec 1;9(12):e113216. doi: 10.1371/journal.pone.0113216 (PMC4249877; doi:10.1371/journal.pone.0113216)
Supplement: Dataset S1 — Raw data from hydrogel constructs. Data on wet weight, dry weight, compressive modulus, DNA content, and GAG content are provided in a spreadsheet for all analysed hydrogel constructs. Additionally, raw data from mechanical compression tests (time, displacement, and load) are provided. (ZIP) [file pone.0113216.s004.zip › Data/Mechanical testing/Microtester/Day 28/G1 P5 M3 ramp.csv]

G1 P5 M3 7Jan2014
Notes	Time	Sequence	Block	Cycle	5800:Extension mm	5800:500N_Load_Cell N
Test Started : 01/07/2014 3:27:23 PM	4.0020	1	2		2.29970398	0.00220406
	4.0060	1	2		2.29970787	0.00236476
	4.0370	1	2		2.29972877	0.00214307
	4.1000	1	2		2.29938660	0.00210966
	4.2000	1	2		2.29814558	0.00198761
	4.3000	1	2		2.29705146	0.00219908
	4.4000	1	2		2.29600631	0.00206094
	4.5000	1	2		2.29498944	0.00210631
	4.6000	1	2		2.29398793	0.00208972
	4.7000	1	2		2.29296368	0.00202213
	4.8000	1	2		2.29198287	0.00208525
	4.9000	1	2		2.29096866	0.00211744
	5.0000	1	2		2.28997986	0.00202849
	5.1000	1	2		2.28897958	0.00204843
	5.2000	1	2		2.28798176	0.00210354
	5.3000	1	2		2.28697513	0.00209285
	5.4000	1	2		2.28598387	0.00208042
	5.5000	1	2		2.28497416	0.00196017
	5.6000	1	2		2.28397512	0.00208488
	5.7000	1	2		2.28297607	0.00208556
	5.8000	1	2		2.28198173	0.00209146
	5.9000	1	2		2.28097162	0.00206990
	6.0000	1	2		2.27997626	0.00216681
	6.1000	1	2		2.27896779	0.00202471
	6.2000	1	2		2.27797652	0.00207312
	6.3000	1	2		2.27697625	0.00204420
	6.4000	1	2		2.27597720	0.00205830
	6.5000	1	2		2.27497589	0.00201378
	6.6000	1	2		2.27398197	0.00207351
	6.7000	1	2		2.27297780	0.00210092
	6.8000	1	2		2.27198469	0.00202822
	6.9000	1	2		2.27096720	0.00214593
	7.0000	1	2		2.26997840	0.00204470
	7.1000	1	2		2.26897710	0.00210802
	7.2000	1	2		2.26797743	0.00192920
	7.3000	1	2		2.26698002	0.00206897
	7.4000	1	2		2.26597811	0.00191821
	7.5000	1	2		2.26497209	0.00202809
	7.6000	1	2		2.26397714	0.00200483
	7.7000	1	2		2.26296826	0.00208873
	7.8000	1	2		2.26197905	0.00208438
	7.9000	1	2		2.26096668	0.00198876
	8.0000	1	2		2.25997337	0.00201189
	8.1000	1	2		2.25896756	0.00197913
	8.2000	1	2		2.25798142	0.00202976
	8.3000	1	2		2.25697909	0.00208211
	8.4000	1	2		2.25598762	0.00206755
	8.5000	1	2		2.25497300	0.00207295
	8.6000	1	2		2.25397990	0.00212390
	8.7000	1	2		2.25298085	0.00207759
	8.8000	1	2		2.25198569	0.00208504
	8.9000	1	2		2.25097435	0.00202664
	9.0000	1	2		2.24998350	0.00208816
	9.1000	1	2		2.24897339	0.00205173
	9.2000	1	2		2.24798110	0.00208369
	9.3000	1	2		2.24697591	0.00213193
	9.4000	1	2		2.24597358	0.00212027
	9.5000	1	2		2.24497105	0.00202826
	9.6000	1	2		2.24397937	0.00198095
	9.7000	1	2		2.24296926	0.00208939
	9.8000	1	2		2.24198230	0.00209465
	9.9000	1	2		2.24096727	0.00210423
	10.0000	1	2		2.23997703	0.00217582
	10.1000	1	2		2.23897184	0.00204435
	10.2000	1	2		2.23797730	0.00217107
	10.3000	1	2		2.23697846	0.00211484
	10.4000	1	2		2.23598453	0.00214472
	10.5000	1	2		2.23496684	0.00199747
	10.6000	1	2		2.23397803	0.00202044
	10.7000	1	2		2.23296833	0.00208377
	10.8000	1	2		2.23197297	0.00216082
	10.9000	1	2		2.23097392	0.00211212
	11.0000	1	2		2.22997610	0.00210823
	11.1000	1	2		2.22896660	0.00203627
	11.2000	1	2		2.22797801	0.00208618
	11.3000	1	2		2.22696359	0.00195135
	11.4000	1	2		2.22597970	0.00217199
	11.5000	1	2		2.22497574	0.00205591
	11.6000	1	2		2.22398386	0.00207309
	11.7000	1	2		2.22296699	0.00201372
	11.8000	1	2		2.22197798	0.00210971
	11.9000	1	2		2.22098180	0.00204393
	12.0000	1	2		2.21998541	0.00211232
	12.1000	1	2		2.21897796	0.00204175
	12.2000	1	2		2.21798383	0.00209387
	12.3000	1	2		2.21696778	0.00209697
	12.4000	1	2		2.21597979	0.00209617
	12.5000	1	2		2.21497480	0.00206898
	12.6000	1	2		2.21397535	0.00217392
	12.7000	1	2		2.21297671	0.00211398
	12.8000	1	2		2.21197643	0.00212080
	12.9000	1	2		2.21097390	0.00201458
	13.0000	1	2		2.20997792	0.00216080
	13.1000	1	2		2.20898010	0.00202140
	13.2000	1	2		2.20798147	0.00205509
	13.3000	1	2		2.20697893	0.00212565
	13.4000	1	2		2.20598194	0.00204568
	13.5000	1	2		2.20497428	0.00216979
	13.6000	1	2		2.20397995	0.00199141
	13.7000	1	2		2.20297598	0.00194701
	13.8000	1	2		2.20198759	0.00204025
	13.9000	1	2		2.20098034	0.00209220
	14.0000	1	2		2.19998928	0.00202234
	14.1000	1	2		2.19897262	0.00209701
	14.2000	1	2		2.19798094	0.00207417
	14.3000	1	2		2.19697288	0.00198579
	14.4000	1	2		2.19597772	0.00210065
	14.5000	1	2		2.19497376	0.00198747
	14.6000	1	2		2.19398168	0.00197758
	14.7000	1	2		2.19297689	0.00198058
	14.8000	1	2		2.19198911	0.00200330
	14.9000	1	2		2.19096384	0.00209026
	15.0000	1	2		2.18997770	0.00200203
	15.1000	1	2		2.18897025	0.00210841
	15.2000	1	2		2.18797571	0.00194076
	15.3000	1	2		2.18697133	0.00198194
	15.4000	1	2		2.18598949	0.00192149
	15.5000	1	2		2.18498143	0.00192100
	15.6000	1	2		2.18398341	0.00192174
	15.7000	1	2		2.18297350	0.00202623
	15.8000	1	2		2.18198285	0.00177749
	15.9000	1	2		2.18096926	0.00206221
	16.0000	1	2		2.17997738	0.00202309
	16.1000	1	2		2.17897177	0.00189385
	16.2000	1	2		2.17797416	0.00187748
	16.3000	1	2		2.17696446	0.00194864
	16.4000	1	2		2.17597770	0.00184830
	16.5000	1	2		2.17496575	0.00209700
	16.6000	1	2		2.17397653	0.00199291
	16.7000	1	2		2.17297584	0.00184863
	16.8000	1	2		2.17197946	0.00203591
	16.9000	1	2		2.17097447	0.00197885
	17.0000	1	2		2.16998341	0.00202068
	17.1000	1	2		2.16897330	0.00191165
	17.2000	1	2		2.16798204	0.00194882
	17.3000	1	2		2.16696742	0.00192412
	17.4000	1	2		2.16597902	0.00197753
	17.5000	1	2		2.16497567	0.00193974
	17.6000	1	2		2.16398257	0.00195044
	17.7000	1	2		2.16296836	0.00194058
	17.8000	1	2		2.16198426	0.00192132
	17.9000	1	2		2.16097784	0.00199477
	18.0000	1	2		2.15998535	0.00186822
	18.1000	1	2		2.15896745	0.00197495
	18.2000	1	2		2.15798090	0.00199138
	18.3000	1	2		2.15697570	0.00193465
	18.4000	1	2		2.15598649	0.00199919
	18.5000	1	2		2.15497679	0.00189290
	18.6000	1	2		2.15398716	0.00184725
	18.7000	1	2		2.15297275	0.00186859
	18.8000	1	2		2.15197596	0.00182888
	18.9000	1	2		2.15097117	0.00182895
	19.0000	1	2		2.14998503	0.00196293
	19.1000	1	2		2.14897102	0.00184333
	19.2000	1	2		2.14798550	0.00196727
	19.3000	1	2		2.14697129	0.00194197
	19.4000	1	2		2.14598474	0.00192209
	19.5000	1	2		2.14497319	0.00187478
	19.6000	1	2		2.14398603	0.00180317
	19.7000	1	2		2.14297591	0.00178219
	19.8000	1	2		2.14199039	0.00174887
	19.9000	1	2		2.14098151	0.00199053
	20.0000	1	2		2.13998328	0.00189962
	20.1000	1	2		2.13897952	0.00198881
	20.2000	1	2		2.13798887	0.00189729
	20.3000	1	2		2.13698162	0.00184467
	20.4000	1	2		2.13598852	0.00182947
	20.5000	1	2		2.13498025	0.00184414
	20.6000	1	2		2.13398407	0.00175532
	20.7000	1	2		2.13298236	0.00190557
	20.8000	1	2		2.13199007	0.00185615
	20.9000	1	2		2.13097545	0.00185721
	21.0000	1	2		2.12998480	0.00188281
	21.1000	1	2		2.12897449	0.00187353
	21.2000	1	2		2.12798630	0.00181057
	21.3000	1	2		2.12697004	0.00182847
	21.4000	1	2		2.12599476	0.00178523
	21.5000	1	2		2.12498956	0.00192626
	21.6000	1	2		2.12398949	0.00178918
	21.7000	1	2		2.12299269	0.00189916
	21.8000	1	2		2.12199651	0.00183259
	21.9000	1	2		2.12099378	0.00174495
	22.0000	1	2		2.11999862	0.00183431
	22.1000	1	2		2.11899097	0.00172744
	22.2000	1	2		2.11798926	0.00177922
	22.3000	1	2		2.11698775	0.00179628
	22.4000	1	2		2.11598911	0.00181958
	22.5000	1	2		2.11498269	0.00184076
	22.6000	1	2		2.11398999	0.00175187
	22.7000	1	2		2.11299238	0.00173402
	22.8000	1	2		2.11199333	0.00173716
	22.9000	1	2		2.11098690	0.00175808
	23.0000	1	2		2.10999687	0.00181756
	23.1000	1	2		2.10898450	0.00179735
	23.2000	1	2		2.10799754	0.00185187
	23.3000	1	2		2.10698333	0.00183137
	23.4000	1	2		2.10599371	0.00179854
	23.5000	1	2		2.10499364	0.00175420
	23.6000	1	2		2.10398475	0.00171587
	23.7000	1	2		2.10297812	0.00174393
	23.8000	1	2		2.10198584	0.00168938
	23.9000	1	2		2.10097429	0.00180394
	24.0000	1	2		2.09998774	0.00183999
	24.1000	1	2		2.09897824	0.00178110
	24.2000	1	2		2.09799702	0.00182585
	24.3000	1	2		2.09698691	0.00172190
	24.4000	1	2		2.09598294	0.00172045
	24.5000	1	2		2.09498164	0.00163842
	24.6000	1	2		2.09399652	0.00166798
	24.7000	1	2		2.09299133	0.00166450
	24.8000	1	2		2.09200130	0.00159566
	24.9000	1	2		2.09098954	0.00165597
	25.0000	1	2		2.08999992	0.00172470
	25.1000	1	2		2.08899350	0.00155349
	25.2000	1	2		2.08798748	0.00167100
	25.3000	1	2		2.08697635	0.00162933
	25.4000	1	2		2.08598631	0.00148927
	25.5000	1	2		2.08499095	0.00153791
	25.6000	1	2		2.08399887	0.00148013
	25.7000	1	2		2.08298835	0.00152376
	25.8000	1	2		2.08199463	0.00142474
	25.9000	1	2		2.08098615	0.00146458
	26.0000	1	2		2.07998915	0.00143896
	26.1000	1	2		2.07898437	0.00138800
	26.2000	1	2		2.07799167	0.00139459
	26.3000	1	2		2.07697808	0.00121622
	26.4000	1	2		2.07599153	0.00140906
	26.5000	1	2		2.07497465	0.00133745
	26.6000	1	2		2.07400183	0.00127557
	26.7000	1	2		2.07298946	0.00138174
	26.8000	1	2		2.07198816	0.00126559
	26.9000	1	2		2.07097989	0.00134111
	27.0000	1	2		2.06999088	0.00111361
	27.1000	1	2		2.06897073	0.00118043
	27.2000	1	2		2.06799689	0.00128930
	27.3000	1	2		2.06698165	0.00113067
	27.4000	1	2		2.06598772	0.00108147
	27.5000	1	2		2.06497864	0.00115889
	27.6000	1	2		2.06398614	0.00094363
	27.7000	1	2		2.06298464	0.00088364
	27.8000	1	2		2.06199870	0.00097801
	27.9000	1	2		2.06097937	0.00085862
	28.0000	1	2		2.05999159	0.00084001
	28.1000	1	2		2.05898230	0.00081862
	28.2000	1	2		2.05799022	0.00071858
	28.3000	1	2		2.05698297	0.00077983
	28.4000	1	2		2.05599499	0.00067312
	28.5000	1	2		2.05498528	0.00062995
	28.6000	1	2		2.05399259	0.00039533
	28.7000	1	2		2.05298411	0.00047325
	28.8000	1	2		2.05199531	0.00038610
	28.9000	1	2		2.05098499	0.00040404
	29.0000	1	2		2.04998922	0.00025746
	29.1000	1	2		2.04898198	0.00032912
	29.2000	1	2		2.04798867	0.00022288
	29.3000	1	2		2.04698573	0.00015790
	29.4000	1	2		2.04600225	0.00014805
	29.5000	1	2		2.04498743	-0.00003047
	29.6000	1	2		2.04400374	-0.00004875
	29.7000	1	2		2.04298728	-0.00012989
	29.8000	1	2		2.04199745	-0.00000657
	29.9000	1	2		2.04098795	-0.00011841
	30.0000	1	2		2.04000755	-0.00027895
	30.1000	1	2		2.03899600	-0.00031460
	30.2000	1	2		2.03800146	-0.00033115
	30.3000	1	2		2.03700303	-0.00046179
	30.4000	1	2		2.03600501	-0.00067563
	30.5000	1	2		2.03500083	-0.00058560
	30.6000	1	2		2.03400465	-0.00074885
	30.7000	1	2		2.03299987	-0.00064937
	30.8000	1	2		2.03199959	-0.00082757
	30.9000	1	2		2.03099071	-0.00098357
	31.0000	1	2		2.02999658	-0.00091625
	31.1000	1	2		2.02899036	-0.00115480
	31.2000	1	2		2.02799274	-0.00117043
	31.3000	1	2		2.02698304	-0.00108534
	31.4000	1	2		2.02599936	-0.00121348
	31.5000	1	2		2.02499376	-0.00149634
	31.6000	1	2		2.02399942	-0.00131309
	31.7000	1	2		2.02299033	-0.00145931
	31.8000	1	2		2.02199989	-0.00165798
	31.9000	1	2		2.02098957	-0.00167450
	32.0000	1	2		2.01999892	-0.00178618
	32.1000	1	2		2.01898902	-0.00177557
	32.2000	1	2		2.01799181	-0.00192360
	32.3000	1	2		2.01698477	-0.00194640
	32.4000	1	2		2.01599187	-0.00210084
	32.5000	1	2		2.01498729	-0.00222411
	32.6000	1	2		2.01399213	-0.00233343
	32.7000	1	2		2.01298735	-0.00243896
	32.8000	1	2		2.01199117	-0.00247026
	32.9000	1	2		2.01098454	-0.00274341
	33.0000	1	2		2.00999102	-0.00272872
	33.1000	1	2		2.00899239	-0.00280265
	33.2000	1	2		2.00799825	-0.00301220
	33.3000	1	2		2.00699531	-0.00310047
	33.4000	1	2		2.00599647	-0.00311038
	33.5000	1	2		2.00499455	-0.00327196
	33.6000	1	2		2.00399694	-0.00339983
	33.7000	1	2		2.00298847	-0.00355629
	33.8000	1	2		2.00200007	-0.00366733
	33.9000	1	2		2.00099242	-0.00368256
	34.0000	1	2		1.99999275	-0.00385635
	34.1000	1	2		1.99898920	-0.00401048
	34.2000	1	2		1.99799466	-0.00409465
	34.3000	1	2		1.99698782	-0.00427552
	34.4000	1	2		1.99600189	-0.00443984
	34.5000	1	2		1.99498706	-0.00452898
	34.6000	1	2		1.99399990	-0.00464292
	34.7000	1	2		1.99299593	-0.00484581
	34.8000	1	2		1.99199607	-0.00490470
	34.9000	1	2		1.99099353	-0.00499763
	35.0000	1	2		1.99000739	-0.00522084
	35.1000	1	2		1.98899585	-0.00542413
	35.2000	1	2		1.98800213	-0.00542797
	35.3000	1	2		1.98699386	-0.00565734
	35.4000	1	2		1.98600567	-0.00579627
	35.5000	1	2		1.98499678	-0.00597751
	35.6000	1	2		1.98399835	-0.00604433
	35.7000	1	2		1.98299193	-0.00616296
	35.8000	1	2		1.98199882	-0.00635887
	35.9000	1	2		1.98099567	-0.00644744
	36.0000	1	2		1.98000708	-0.00661480
	36.1000	1	2		1.97899368	-0.00682617
	36.2000	1	2		1.97800447	-0.00701189
	36.3000	1	2		1.97700378	-0.00702580
	36.4000	1	2		1.97600514	-0.00731878
	36.5000	1	2		1.97500159	-0.00741859
	36.6000	1	2		1.97400623	-0.00749339
	36.7000	1	2		1.97299058	-0.00776894
	36.8000	1	2		1.97200895	-0.00781669
	36.9000	1	2		1.97101093	-0.00807713
	37.0000	1	2		1.97000409	-0.00818786
	37.1000	1	2		1.96899009	-0.00836679
	37.2000	1	2		1.96800456	-0.00847898
	37.3000	1	2		1.96699117	-0.00861215
	37.4000	1	2		1.96600032	-0.00883506
	37.5000	1	2		1.96499656	-0.00907670
	37.6000	1	2		1.96399935	-0.00934308
	37.7000	1	2		1.96299068	-0.00949341
	37.8000	1	2		1.96200290	-0.00966134
	37.9000	1	2		1.96101266	-0.00980099
	38.0000	1	2		1.96001033	-0.00993543
	38.1000	1	2		1.95900596	-0.01005018
	38.2000	1	2		1.95800486	-0.01031327
	38.3000	1	2		1.95700212	-0.01042762
	38.4000	1	2		1.95600820	-0.01059538
	38.5000	1	2		1.95499767	-0.01078405
	38.6000	1	2		1.95401194	-0.01099435
	38.7000	1	2		1.95299896	-0.01105339
	38.8000	1	2		1.95201426	-0.01129538
	38.9000	1	2		1.95099042	-0.01151632
	39.0000	1	2		1.94999629	-0.01165425
	39.1000	1	2		1.94899232	-0.01176970
	39.2000	1	2		1.94800147	-0.01199870
	39.3000	1	2		1.94699463	-0.01234157
	39.4000	1	2		1.94600030	-0.01240239
	39.5000	1	2		1.94499285	-0.01269442
	39.6000	1	2		1.94399626	-0.01271463
	39.7000	1	2		1.94299475	-0.01301583
	39.8000	1	2		1.94200144	-0.01306683
	39.9000	1	2		1.94099010	-0.01334201
	40.0000	1	2		1.94000232	-0.01344012
	40.1000	1	2		1.93899610	-0.01373045
	40.2000	1	2		1.93800648	-0.01412835
	40.3000	1	2		1.93699554	-0.01410100
	40.4000	1	2		1.93600490	-0.01437795
	40.5000	1	2		1.93499253	-0.01451832
	40.6000	1	2		1.93400229	-0.01474073
	40.7000	1	2		1.93299341	-0.01488429
	40.8000	1	2		1.93199866	-0.01519451
	40.9000	1	2		1.93099306	-0.01529771
	41.0000	1	2		1.92999872	-0.01560987
	41.1000	1	2		1.92899394	-0.01578406
	41.2000	1	2		1.92800227	-0.01590556
	41.3000	1	2		1.92699605	-0.01610220
	41.4000	1	2		1.92599946	-0.01620682
	41.5000	1	2		1.92499549	-0.01646902
	41.6000	1	2		1.92400464	-0.01664858
	41.7000	1	2		1.92300026	-0.01695659
	41.8000	1	2		1.92200285	-0.01722179
	41.9000	1	2		1.92100626	-0.01748411
	42.0000	1	2		1.92000967	-0.01764054
	42.1000	1	2		1.91900858	-0.01794068
	42.2000	1	2		1.91801567	-0.01805838
	42.3000	1	2		1.91700638	-0.01815657
	42.4000	1	2		1.91601328	-0.01857478
	42.5000	1	2		1.91500091	-0.01876612
	42.6000	1	2		1.91400104	-0.01888176
	42.7000	1	2		1.91299728	-0.01909173
	42.8000	1	2		1.91200540	-0.01934437
	42.9000	1	2		1.91099959	-0.01948559
	43.0000	1	2		1.91001468	-0.01980707
	43.1000	1	2		1.90900457	-0.01982155
	43.2000	1	2		1.90801167	-0.02018072
	43.3000	1	2		1.90700647	-0.02036749
	43.4000	1	2		1.90601972	-0.02069444
	43.5000	1	2		1.90500551	-0.02093890
	43.6000	1	2		1.90401445	-0.02112679
	43.7000	1	2		1.90300700	-0.02115858
	43.8000	1	2		1.90200406	-0.02164286
	43.9000	1	2		1.90100419	-0.02169449
	44.0000	1	2		1.90001129	-0.02192028
	44.1000	1	2		1.89899770	-0.02220645
	44.2000	1	2		1.89800356	-0.02239156
	44.3000	1	2		1.89700165	-0.02268619
	44.4000	1	2		1.89600813	-0.02300454
	44.5000	1	2		1.89500171	-0.02314395
	44.6000	1	2		1.89400983	-0.02344529
	44.7000	1	2		1.89300668	-0.02357966
	44.8000	1	2		1.89201542	-0.02386454
	44.9000	1	2		1.89100920	-0.02413674
	45.0000	1	2		1.89001241	-0.02432080
	45.1000	1	2		1.88900229	-0.02451814
	45.2000	1	2		1.88801144	-0.02483346
	45.3000	1	2		1.88700112	-0.02503140
	45.4000	1	2		1.88601232	-0.02526730
	45.5000	1	2		1.88500446	-0.02545950
	45.6000	1	2		1.88400685	-0.02577673
	45.7000	1	2		1.88299735	-0.02601244
	45.8000	1	2		1.88201203	-0.02619509
	45.9000	1	2		1.88100315	-0.02657653
	46.0000	1	2		1.88001414	-0.02685240
	46.1000	1	2		1.87900607	-0.02705525
	46.2000	1	2		1.87801522	-0.02730559
	46.3000	1	2		1.87701146	-0.02749775
	46.4000	1	2		1.87601200	-0.02760395
	46.5000	1	2		1.87501234	-0.02797624
	46.6000	1	2		1.87401780	-0.02824630
	46.7000	1	2		1.87301773	-0.02846618
	46.8000	1	2		1.87202052	-0.02867108
	46.9000	1	2		1.87101594	-0.02902147
	47.0000	1	2		1.87002488	-0.02917188
	47.1000	1	2		1.86901272	-0.02949433
	47.2000	1	2		1.86801511	-0.02961040
	47.3000	1	2		1.86700622	-0.03004228
	47.4000	1	2		1.86601455	-0.03016925
	47.5000	1	2		1.86500649	-0.03057546
	47.6000	1	2		1.86401379	-0.03077770
	47.7000	1	2		1.86300511	-0.03097871
	47.8000	1	2		1.86201651	-0.03130629
	47.9000	1	2		1.86100333	-0.03148178
	48.0000	1	2		1.86001514	-0.03174917
	48.1000	1	2		1.85900339	-0.03190027
	48.2000	1	2		1.85802667	-0.03223055
	48.3000	1	2		1.85700939	-0.03246301
	48.4000	1	2		1.85601546	-0.03282274
	48.5000	1	2		1.85500658	-0.03318439
	48.6000	1	2		1.85401368	-0.03331608
	48.7000	1	2		1.85300131	-0.03352982
	48.8000	1	2		1.85202091	-0.03381957
	48.9000	1	2		1.85093437	-0.03407173
	49.0000	1	2		1.85001810	-0.03441287
	49.1000	1	2		1.84901577	-0.03462548
	49.2000	1	2		1.84801406	-0.03478170
	49.3000	1	2		1.84700415	-0.03507786
	49.4000	1	2		1.84601515	-0.03535273
	49.5000	1	2		1.84500831	-0.03557403
	49.6000	1	2		1.84400926	-0.03579938
	49.7000	1	2		1.84300530	-0.03597190
	49.8000	1	2		1.84200953	-0.03628719
	49.9000	1	2		1.84100577	-0.03657767
	50.0000	1	2		1.84002290	-0.03692569
	50.1000	1	2		1.83901648	-0.03715584
	50.2000	1	2		1.83802850	-0.03743462
	50.3000	1	2		1.83702084	-0.03758777
	50.4000	1	2		1.83602405	-0.03790217
	50.5000	1	2		1.83500758	-0.03810773
	50.6000	1	2		1.83401468	-0.03851201
	50.7000	1	2		1.83301031	-0.03858925
	50.8000	1	2		1.83202314	-0.03911556
	50.9000	1	2		1.83101323	-0.03936923
	51.0000	1	2		1.83001890	-0.03963031
	51.1000	1	2		1.82900653	-0.03977640
	51.2000	1	2		1.82801302	-0.04016901
	51.3000	1	2		1.82701007	-0.04027557
	51.4000	1	2		1.82602045	-0.04069086
	51.5000	1	2		1.82501341	-0.04095617
	51.6000	1	2		1.82401990	-0.04123326
	51.7000	1	2		1.82301429	-0.04148267
	51.8000	1	2		1.82202610	-0.04186279
	51.9000	1	2		1.82102275	-0.04201006
	52.0000	1	2		1.82002596	-0.04236381
	52.1000	1	2		1.81901502	-0.04254580
	52.2000	1	2		1.81802540	-0.04275869
	52.3000	1	2		1.81701611	-0.04322301
	52.4000	1	2		1.81602013	-0.04358731
	52.5000	1	2		1.81501104	-0.04377688
	52.6000	1	2		1.81401999	-0.04419443
	52.7000	1	2		1.81301274	-0.04437710
	52.8000	1	2		1.81202209	-0.04471126
	52.9000	1	2		1.81101772	-0.04476589
	53.0000	1	2		1.81001990	-0.04522931
	53.1000	1	2		1.80901860	-0.04535829
	53.2000	1	2		1.80803061	-0.04577523
	53.3000	1	2		1.80701948	-0.04608863
	53.4000	1	2		1.80602022	-0.04645920
	53.5000	1	2		1.80502281	-0.04665758
	53.6000	1	2		1.80403381	-0.04706968
	53.7000	1	2		1.80302001	-0.04719990
	53.8000	1	2		1.80203079	-0.04746632
	53.9000	1	2		1.80102068	-0.04790886
	54.0000	1	2		1.80002552	-0.04813944
	54.1000	1	2		1.79900845	-0.04842578
	54.2000	1	2		1.79801452	-0.04894763
	54.3000	1	2		1.79700625	-0.04905260
	54.4000	1	2		1.79602114	-0.04926401
	54.5000	1	2		1.79500016	-0.04966640
	54.6000	1	2		1.79402919	-0.04983558
	54.7000	1	2		1.79302153	-0.05019592
	54.8000	1	2		1.79202965	-0.05059943
	54.9000	1	2		1.79101401	-0.05093774
	55.0000	1	2		1.79002992	-0.05119410
	55.1000	1	2		1.78901550	-0.05147190
	55.2000	1	2		1.78801994	-0.05179917
	55.3000	1	2		1.78702212	-0.05199001
	55.4000	1	2		1.78602225	-0.05248021
	55.5000	1	2		1.78501767	-0.05269150
	55.6000	1	2		1.78402374	-0.05300011
	55.7000	1	2		1.78301117	-0.05329011
	55.8000	1	2		1.78202462	-0.05373230
	55.9000	1	2		1.78100201	-0.05401225
	56.0000	1	2		1.78001526	-0.05437487
	56.1000	1	2		1.77901047	-0.05446862
	56.2000	1	2		1.77802064	-0.05485232
	56.3000	1	2		1.77700275	-0.05517209
	56.4000	1	2		1.77602972	-0.05551894
	56.5000	1	2		1.77501407	-0.05570758
	56.6000	1	2		1.77402302	-0.05586174
	56.7000	1	2		1.77301372	-0.05626524
	56.8000	1	2		1.77201816	-0.05685941
	56.9000	1	2		1.77100969	-0.05722169
	57.0000	1	2		1.77002580	-0.05747074
	57.1000	1	2		1.76901179	-0.05786719
	57.2000	1	2		1.76801787	-0.05804777
	57.3000	1	2		1.76701001	-0.05841624
	57.4000	1	2		1.76601321	-0.05885487
	57.5000	1	2		1.76500720	-0.05897653
	57.6000	1	2		1.76402331	-0.05956477
	57.7000	1	2		1.76300357	-0.05971359
	57.8000	1	2		1.76201866	-0.06006702
	57.9000	1	2		1.76100957	-0.06045328
	58.0000	1	2		1.76002097	-0.06085559
	58.1000	1	2		1.75901229	-0.06099212
	58.2000	1	2		1.75802554	-0.06147902
	58.3000	1	2		1.75702075	-0.06154572
	58.4000	1	2		1.75602253	-0.06200450
	58.5000	1	2		1.75502061	-0.06233710
	58.6000	1	2		1.75402832	-0.06266296
	58.7000	1	2		1.75301862	-0.06317219
	58.8000	1	2		1.75202305	-0.06342947
	58.9000	1	2		1.75101274	-0.06367668
	59.0000	1	2		1.75002127	-0.06398342
	59.1000	1	2		1.74901362	-0.06443179
	59.2000	1	2		1.74802256	-0.06491167
	59.3000	1	2		1.74701060	-0.06508747
	59.4000	1	2		1.74601872	-0.06551363
	59.5000	1	2		1.74501312	-0.06567506
	59.6000	1	2		1.74402329	-0.06609161
	59.7000	1	2		1.74301277	-0.06657676
	59.8000	1	2		1.74202335	-0.06678672
	59.9000	1	2		1.74101877	-0.06710322
	60.0000	1	2		1.74002341	-0.06746036
	60.1000	1	2		1.73901330	-0.06795261
	60.2000	1	2		1.73803044	-0.06815499
	60.3000	1	2		1.73702278	-0.06857494
	60.4000	1	2		1.73602865	-0.06874993
	60.5000	1	2		1.73501936	-0.06910214
	60.6000	1	2		1.73402707	-0.06964645
	60.7000	1	2		1.73301819	-0.07002034
	60.8000	1	2		1.73202508	-0.07041771
	60.9000	1	2		1.73101722	-0.07073826
	61.0000	1	2		1.73003088	-0.07113392
	61.1000	1	2		1.72902773	-0.07134798
	61.2000	1	2		1.72803360	-0.07171954
	61.3000	1	2		1.72702103	-0.07208850
	61.4000	1	2		1.72603796	-0.07232451
	61.5000	1	2		1.72503400	-0.07287218
	61.6000	1	2		1.72403659	-0.07312908
	61.7000	1	2		1.72302566	-0.07363089
	61.8000	1	2		1.72202845	-0.07382987
	61.9000	1	2		1.72102346	-0.07435711
	62.0000	1	2		1.72004593	-0.07465732
	62.1000	1	2		1.71902536	-0.07503885
	62.2000	1	2		1.71803502	-0.07540104
	62.3000	1	2		1.71702962	-0.07580252
	62.4000	1	2		1.71603877	-0.07621914
	62.5000	1	2		1.71501616	-0.07653852
	62.6000	1	2		1.71402889	-0.07697411
	62.7000	1	2		1.71302554	-0.07731325
	62.8000	1	2		1.71202127	-0.07768469
	62.9000	1	2		1.71101700	-0.07799860
	63.0000	1	2		1.71002522	-0.07839220
	63.1000	1	2		1.70902494	-0.07874120
	63.2000	1	2		1.70802702	-0.07914503
	63.3000	1	2		1.70701527	-0.07943302
	63.4000	1	2		1.70603313	-0.07993796
	63.5000	1	2		1.70502240	-0.08026935
	63.6000	1	2		1.70403513	-0.08067694
	63.7000	1	2		1.70302502	-0.08096024
	63.8000	1	2		1.70203222	-0.08142991
	63.9000	1	2		1.70101770	-0.08178325
	64.0000	1	2		1.70002193	-0.08219664
	64.1000	1	2		1.69901018	-0.08252726
	64.2000	1	2		1.69802004	-0.08294563
	64.3000	1	2		1.69701577	-0.08333023
	64.4000	1	2		1.69602830	-0.08377142
	64.5000	1	2		1.69500723	-0.08416847
	64.6000	1	2		1.69401863	-0.08446778
	64.7000	1	2		1.69301794	-0.08495269
	64.8000	1	2		1.69202575	-0.08524781
	64.9000	1	2		1.69102906	-0.08565182
	65.0000	1	2		1.69002960	-0.08601788
	65.1000	1	2		1.68902636	-0.08643916
	65.2000	1	2		1.68804104	-0.08688624
	65.3000	1	2		1.68702590	-0.08716219
	65.4000	1	2		1.68603321	-0.08752816
	65.5000	1	2		1.68501848	-0.08798051
	65.6000	1	2		1.68403019	-0.08829970
	65.7000	1	2		1.68303084	-0.08887948
	65.8000	1	2		1.68203517	-0.08939140
	65.9000	1	2		1.68102516	-0.08977287
	66.0000	1	2		1.68002949	-0.09004144
	66.1000	1	2		1.67901672	-0.09050469
	66.2000	1	2		1.67803232	-0.09090543
	66.3000	1	2		1.67701718	-0.09132439
	66.4000	1	2		1.67602940	-0.09168734
	66.5000	1	2		1.67502257	-0.09212173
	66.6000	1	2		1.67403592	-0.09249318
	66.7000	1	2		1.67302724	-0.09299425
	66.8000	1	2		1.67203454	-0.09342189
	66.9000	1	2		1.67102884	-0.09376703
	67.0000	1	2		1.67003255	-0.09422104
	67.1000	1	2		1.66902418	-0.09458495
	67.2000	1	2		1.66803415	-0.09502814
	67.3000	1	2		1.66701420	-0.09543386
	67.4000	1	2		1.66603298	-0.09579369
	67.5000	1	2		1.66502553	-0.09626749
	67.6000	1	2		1.66403478	-0.09680406
	67.7000	1	2		1.66303215	-0.09711887
	67.8000	1	2		1.66204058	-0.09758438
	67.9000	1	2		1.66103815	-0.09790266
	68.0000	1	2		1.66004709	-0.09841055
	68.1000	1	2		1.65903739	-0.09872794
	68.2000	1	2		1.65804930	-0.09912875
	68.3000	1	2		1.65703970	-0.09961694
	68.4000	1	2		1.65604926	-0.10015637
	68.5000	1	2		1.65504642	-0.10050625
	68.6000	1	2		1.65405198	-0.10094046
	68.7000	1	2		1.65304474	-0.10142497
	68.8000	1	2		1.65204548	-0.10184648
	68.9000	1	2		1.65103599	-0.10226044
	69.0000	1	2		1.65005220	-0.10274213
	69.1000	1	2		1.64904076	-0.10331457
	69.2000	1	2		1.64804898	-0.10370629
	69.3000	1	2		1.64704153	-0.10416541
	69.4000	1	2		1.64604638	-0.10463087
	69.5000	1	2		1.64503965	-0.10509807
	69.6000	1	2		1.64405371	-0.10544287
	69.7000	1	2		1.64304493	-0.10590005
	69.8000	1	2		1.64205285	-0.10635889
	69.9000	1	2		1.64105032	-0.10687114
	70.0000	1	2		1.64004953	-0.10723891
	70.1000	1	2		1.63904095	-0.10771991
	70.2000	1	2		1.63805164	-0.10813603
	70.3000	1	2		1.63704326	-0.10864316
	70.4000	1	2		1.63605262	-0.10909651
	70.5000	1	2		1.63503451	-0.10956739
	70.6000	1	2		1.63404550	-0.11008116
	70.7000	1	2		1.63303672	-0.11052133
	70.8000	1	2		1.63204731	-0.11098770
	70.9000	1	2		1.63103576	-0.11150390
	71.0000	1	2		1.63004624	-0.11197199
	71.1000	1	2		1.62904196	-0.11246540
	71.2000	1	2		1.62805152	-0.11287928
	71.3000	1	2		1.62704151	-0.11336043
	71.4000	1	2		1.62605937	-0.11387427
	71.5000	1	2		1.62505007	-0.11432172
	71.6000	1	2		1.62405420	-0.11486731
	71.7000	1	2		1.62305024	-0.11527494
	71.8000	1	2		1.62205231	-0.11577063
	71.9000	1	2		1.62104640	-0.11605016
	72.0000	1	2		1.62005104	-0.11674706
	72.1000	1	2		1.61904667	-0.11723824
	72.2000	1	2		1.61805049	-0.11761684
	72.3000	1	2		1.61704478	-0.11812766
	72.4000	1	2		1.61605536	-0.11872460
	72.5000	1	2		1.61504678	-0.11918137
	72.6000	1	2		1.61405491	-0.11965840
	72.7000	1	2		1.61304408	-0.12022111
	72.8000	1	2		1.61205333	-0.12066080
	72.9000	1	2		1.61104649	-0.12102704
	73.0000	1	2		1.61005339	-0.12162653
	73.1000	1	2		1.60904860	-0.12216150
	73.2000	1	2		1.60805345	-0.12256945
	73.3000	1	2		1.60705091	-0.12306566
	73.4000	1	2		1.60605228	-0.12352744
	73.5000	1	2		1.60505005	-0.12399893
	73.6000	1	2		1.60405684	-0.12451117
	73.7000	1	2		1.60304714	-0.12504869
	73.8000	1	2		1.60205158	-0.12549900
	73.9000	1	2		1.60104884	-0.12605941
	74.0000	1	2		1.60005583	-0.12658400
	74.1000	1	2		1.59902226	-0.12704704
	74.2000	1	2		1.59806348	-0.12759304
	74.3000	1	2		1.59706064	-0.12812503
	74.4000	1	2		1.59606425	-0.12853388
	74.5000	1	2		1.59505301	-0.12917194
	74.6000	1	2		1.59405499	-0.12967501
	74.7000	1	2		1.59305502	-0.13014350
	74.8000	1	2		1.59206027	-0.13076022
	74.9000	1	2		1.59104975	-0.13133413
	75.0000	1	2		1.59006412	-0.13193320
	75.1000	1	2		1.58906087	-0.13241813
	75.2000	1	2		1.58806408	-0.13290796
	75.3000	1	2		1.58705345	-0.13339369
	75.4000	1	2		1.58605820	-0.13373524
	75.5000	1	2		1.58504173	-0.13442138
	75.6000	1	2		1.58405651	-0.13485599
	75.7000	1	2		1.58304538	-0.13536372
	75.8000	1	2		1.58205063	-0.13599640
	75.9000	1	2		1.58104994	-0.13665964
	76.0000	1	2		1.58004977	-0.13705238
	76.1000	1	2		1.57904468	-0.13757340
	76.2000	1	2		1.57805905	-0.13814923
	76.3000	1	2		1.57705201	-0.13864017
	76.4000	1	2		1.57605245	-0.13914375
	76.5000	1	2		1.57504182	-0.13965913
	76.6000	1	2		1.57405466	-0.14035965
	76.7000	1	2		1.57304291	-0.14087815
	76.8000	1	2		1.57205462	-0.14119387
	76.9000	1	2		1.57104286	-0.14181024
	77.0000	1	2		1.57005836	-0.14237884
	77.1000	1	2		1.56905091	-0.14287974
	77.2000	1	2		1.56805699	-0.14337418
	77.3000	1	2		1.56704636	-0.14417039
	77.4000	1	2		1.56605469	-0.14462616
	77.5000	1	2		1.56504909	-0.14501587
	77.6000	1	2		1.56405455	-0.14565893
	77.7000	1	2		1.56305499	-0.14626961
	77.8000	1	2		1.56205379	-0.14664268
	77.9000	1	2		1.56105525	-0.14722436
	78.0000	1	2		1.56006204	-0.14801575
	78.1000	1	2		1.55905736	-0.14837269
	78.2000	1	2		1.55805790	-0.14908139
	78.3000	1	2		1.55705527	-0.14969416
	78.4000	1	2		1.55606564	-0.15022428
	78.5000	1	2		1.55505830	-0.15072581
	78.6000	1	2		1.55406396	-0.15116736
	78.7000	1	2		1.55305456	-0.15187019
	78.8000	1	2		1.55206392	-0.15241456
	78.9000	1	2		1.55104889	-0.15296989
	79.0000	1	2		1.55005978	-0.15358979
	79.1000	1	2		1.54905151	-0.15427899
	79.2000	1	2		1.54805973	-0.15482527
	79.3000	1	2		1.54704347	-0.15539370
	79.4000	1	2		1.54606000	-0.15593475
	79.5000	1	2		1.54505951	-0.15656590
	79.6000	1	2		1.54407061	-0.15713777
	79.7000	1	2		1.54306121	-0.15782120
	79.8000	1	2		1.54207835	-0.15845133
	79.9000	1	2		1.54106209	-0.15899044
	80.0000	1	2		1.54007083	-0.15952999
	80.1000	1	2		1.53906932	-0.16025938
	80.2000	1	2		1.53807560	-0.16078770
	80.3000	1	2		1.53707153	-0.16127601
	80.4000	1	2		1.53608447	-0.16190803
	80.5000	1	2		1.53507098	-0.16258853
	80.6000	1	2		1.53407859	-0.16309455
	80.7000	1	2		1.53307032	-0.16373295
	80.8000	1	2		1.53206902	-0.16434051
	80.9000	1	2		1.53105768	-0.16493103
	81.0000	1	2		1.53007205	-0.16538031
	81.1000	1	2		1.52905814	-0.16607609
	81.2000	1	2		1.52807098	-0.16665677
	81.3000	1	2		1.52705626	-0.16725088
	81.4000	1	2		1.52607391	-0.16795512
	81.5000	1	2		1.52506369	-0.16858296
	81.6000	1	2		1.52406977	-0.16933966
	81.7000	1	2		1.52305781	-0.16979255
	81.8000	1	2		1.52207136	-0.17055841
	81.9000	1	2		1.52106156	-0.17118359
	82.0000	1	2		1.52006999	-0.17167704
	82.1000	1	2		1.51905445	-0.17242311
	82.2000	1	2		1.51806820	-0.17292704
	82.3000	1	2		1.51705983	-0.17371427
	82.4000	1	2		1.51606621	-0.17428245
	82.5000	1	2		1.51505805	-0.17492780
	82.6000	1	2		1.51406791	-0.17555453
	82.7000	1	2		1.51306333	-0.17623877
	82.8000	1	2		1.51206674	-0.17690146
	82.9000	1	2		1.51105888	-0.17751049
	83.0000	1	2		1.51007192	-0.17824752
	83.1000	1	2		1.50906191	-0.17887810
	83.2000	1	2		1.50807895	-0.17950887
	83.3000	1	2		1.50706617	-0.18032340
	83.4000	1	2		1.50606876	-0.18089397
	83.5000	1	2		1.50506306	-0.18152265
	83.6000	1	2		1.50408112	-0.18214853
	83.7000	1	2		1.50306148	-0.18268641
	83.8000	1	2		1.50206632	-0.18330216
	83.9000	1	2		1.50106440	-0.18373661
	84.0000	1	2		1.50006792	-0.18464491
	84.1000	1	2		1.49905985	-0.18530069
	84.2000	1	2		1.49807279	-0.18593306
	84.3000	1	2		1.49706186	-0.18666402
	84.4000	1	2		1.49606793	-0.18724307
	84.5000	1	2		1.49505977	-0.18779438
	84.6000	1	2		1.49406902	-0.18849332
	84.7000	1	2		1.49306761	-0.18923141
	84.8000	1	2		1.49207481	-0.18980250
	84.9000	1	2		1.49106603	-0.19031294
	85.0000	1	2		1.49007180	-0.19090233
	85.1000	1	2		1.48906476	-0.19166386
	85.2000	1	2		1.48807247	-0.19208452
	85.3000	1	2		1.48706451	-0.19281834
	85.4000	1	2		1.48607714	-0.19349193
	85.5000	1	2		1.48506201	-0.19407988
	85.6000	1	2		1.48407126	-0.19488512
	85.7000	1	2		1.48307047	-0.19556871
	85.8000	1	2		1.48207583	-0.19638766
	85.9000	1	2		1.48106336	-0.19691978
	86.0000	1	2		1.48007210	-0.19760877
	86.1000	1	2		1.47906833	-0.19843249
	86.2000	1	2		1.47807103	-0.19915722
	86.3000	1	2		1.47706583	-0.19966563
	86.4000	1	2		1.47607590	-0.20057676
	86.5000	1	2		1.47506538	-0.20121431
	86.6000	1	2		1.47407268	-0.20191697
	86.7000	1	2		1.47306472	-0.20278910
	86.8000	1	2		1.47207776	-0.20340482
	86.9000	1	2		1.47107513	-0.20414228
	87.0000	1	2		1.47007762	-0.20482266
	87.1000	1	2		1.46907273	-0.20560879
	87.2000	1	2		1.46808546	-0.20644376
	87.3000	1	2		1.46706685	-0.20710509
	87.4000	1	2		1.46607108	-0.20781178
	87.5000	1	2		1.46506619	-0.20868978
	87.6000	1	2		1.46407984	-0.20948516
	87.7000	1	2		1.46306389	-0.21006823
	87.8000	1	2		1.46207089	-0.21060988
	87.9000	1	2		1.46106743	-0.21146629
	88.0000	1	2		1.46007617	-0.21212038
	88.1000	1	2		1.45906934	-0.21287477
	88.2000	1	2		1.45808043	-0.21345876
	88.3000	1	2		1.45708118	-0.21426719
	88.4000	1	2		1.45608684	-0.21504084
	88.5000	1	2		1.45508144	-0.21576226
	88.6000	1	2		1.45408721	-0.21643531
	88.7000	1	2		1.45307802	-0.21709125
	88.8000	1	2		1.45208256	-0.21790478
	88.9000	1	2		1.45107336	-0.21847356
	89.0000	1	2		1.45007882	-0.21908769
	89.1000	1	2		1.44906810	-0.21993209
	89.2000	1	2		1.44807683	-0.22073004
	89.3000	1	2		1.44706621	-0.22147648
	89.4000	1	2		1.44607464	-0.22216195
	89.5000	1	2		1.44507078	-0.22298796
	89.6000	1	2		1.44407460	-0.22379322
	89.7000	1	2		1.44307053	-0.22451896
	89.8000	1	2		1.44207701	-0.22525853
	89.9000	1	2		1.44107694	-0.22615323
	90.0000	1	2		1.44008629	-0.22693105
	90.1000	1	2		1.43908345	-0.22777583
	90.2000	1	2		1.43808399	-0.22850988
	90.3000	1	2		1.43708146	-0.22923078
	90.4000	1	2		1.43608539	-0.22991605
	90.5000	1	2		1.43507507	-0.23070900
	90.6000	1	2		1.43408002	-0.23134818
	90.7000	1	2		1.43307257	-0.23204615
	90.8000	1	2		1.43207926	-0.23283722
	90.9000	1	2		1.43107478	-0.23354502
	91.0000	1	2		1.43008198	-0.23442199
	91.1000	1	2		1.42906848	-0.23521733
	91.2000	1	2		1.42808204	-0.23587301
	91.3000	1	2		1.42707643	-0.23675140
	91.4000	1	2		1.42608466	-0.23762599
	91.5000	1	2		1.42508018	-0.23840696
	91.6000	1	2		1.42409127	-0.23921818
	91.7000	1	2		1.42308024	-0.24001831
	91.8000	1	2		1.42208928	-0.24091551
	91.9000	1	2		1.42108173	-0.24166584
	92.0000	1	2		1.42008955	-0.24247229
	92.1000	1	2		1.41907974	-0.24314051
	92.2000	1	2		1.41808336	-0.24394339
	92.3000	1	2		1.41707622	-0.24481801
	92.4000	1	2		1.41608659	-0.24538634
	92.5000	1	2		1.41507392	-0.24598053
	92.6000	1	2		1.41408788	-0.24691323
	92.7000	1	2		1.41307531	-0.24772277
	92.8000	1	2		1.41208138	-0.24856769
	92.9000	1	2		1.41107373	-0.24943236
	93.0000	1	2		1.41008206	-0.25026796
	93.1000	1	2		1.40907307	-0.25080940
	93.2000	1	2		1.40808837	-0.25153367
	93.3000	1	2		1.40707078	-0.25238454
	93.4000	1	2		1.40608546	-0.25319912
	93.5000	1	2		1.40507698	-0.25410252
	93.6000	1	2		1.40408511	-0.25508462
	93.7000	1	2		1.40306803	-0.25581071
	93.8000	1	2		1.40208055	-0.25668766
	93.9000	1	2		1.40107229	-0.25773447
	94.0000	1	2		1.40008440	-0.25859604
	94.0010	1	2		1.40007426	-0.25860213
