# Supplementary material for: Hyaluronic Acid Enhances the Mechanical Properties of Tissue-Engineered Cartilage Constructs
Source: PLoS One. 2014 Dec 1;9(12):e113216. doi: 10.1371/journal.pone.0113216 (PMC4249877; doi:10.1371/journal.pone.0113216)
Supplement: Dataset S1 — Raw data from hydrogel constructs. Data on wet weight, dry weight, compressive modulus, DNA content, and GAG content are provided in a spreadsheet for all analysed hydrogel constructs. Additionally, raw data from mechanical compression tests (time, displacement, and load) are provided. (ZIP) [file pone.0113216.s004.zip › Data/Mechanical testing/Microtester/Day 28/G1 P5 M4 ramp.csv]

G1 P5 M4 7Jan2014
Notes	Time	Sequence	Block	Cycle	5800:Extension mm	5800:500N_Load_Cell N
Test Started : 01/07/2014 3:30:20 PM	4.0020	1	2		2.29993448	0.00229644
	4.1000	1	2		2.29896924	0.00205097
	4.2000	1	2		2.29797695	0.00225590
	4.3000	1	2		2.29696910	0.00218819
	4.4000	1	2		2.29596697	0.00204551
	4.5000	1	2		2.29495502	0.00230914
	4.6000	1	2		2.29397154	0.00214664
	4.7000	1	2		2.29296061	0.00218939
	4.8000	1	2		2.29197221	0.00224839
	4.9000	1	2		2.29096436	0.00234727
	5.0000	1	2		2.28997822	0.00222258
	5.1000	1	2		2.28896483	0.00215477
	5.1890	1	2		2.28807519	0.00247013
	5.2000	1	2		2.28797438	0.00224396
	5.3000	1	2		2.28697779	0.00233349
	5.4000	1	2		2.28597731	0.00196391
	5.5000	1	2		2.28497580	0.00232599
	5.6000	1	2		2.28397675	0.00216649
	5.7000	1	2		2.28295722	0.00217116
	5.8000	1	2		2.28197251	0.00215966
	5.9000	1	2		2.28095953	0.00213759
	6.0000	1	2		2.27997544	0.00216598
	6.1000	1	2		2.27897086	0.00213995
	6.2000	1	2		2.27797755	0.00210568
	6.3000	1	2		2.27696190	0.00213626
	6.4000	1	2		2.27596962	0.00212000
	6.5000	1	2		2.27496196	0.00204711
	6.6000	1	2		2.27397316	0.00225899
	6.7000	1	2		2.27296694	0.00202385
	6.8000	1	2		2.27197445	0.00204560
	6.9000	1	2		2.27097192	0.00202568
	7.0000	1	2		2.26997860	0.00222502
	7.1000	1	2		2.26897238	0.00217416
	7.2000	1	2		2.26797805	0.00214946
	7.3000	1	2		2.26696527	0.00225477
	7.4000	1	2		2.26597503	0.00223763
	7.5000	1	2		2.26497619	0.00215225
	7.6000	1	2		2.26397345	0.00196706
	7.7000	1	2		2.26297154	0.00215712
	7.8000	1	2		2.26197884	0.00197428
	7.9000	1	2		2.26096893	0.00201324
	8.0000	1	2		2.25997726	0.00221562
	8.1000	1	2		2.25896674	0.00181651
	8.2000	1	2		2.25797650	0.00194653
	8.3000	1	2		2.25697274	0.00197333
	8.4000	1	2		2.25598373	0.00211393
	8.5000	1	2		2.25497321	0.00216003
	8.6000	1	2		2.25397908	0.00184680
	8.7000	1	2		2.25297470	0.00194828
	8.8000	1	2		2.25197996	0.00200680
	8.9000	1	2		2.25096657	0.00193278
	9.0000	1	2		2.24997858	0.00180723
	9.1000	1	2		2.24897687	0.00196514
	9.2000	1	2		2.24797762	0.00205671
	9.3000	1	2		2.24696935	0.00211447
	9.4000	1	2		2.24596907	0.00215741
	9.5000	1	2		2.24497105	0.00202838
	9.6000	1	2		2.24397302	0.00219021
	9.7000	1	2		2.24296394	0.00193201
	9.8000	1	2		2.24197820	0.00192937
	9.9000	1	2		2.24096850	0.00212395
	10.0000	1	2		2.23998052	0.00207427
	10.1000	1	2		2.23897491	0.00191418
	10.2000	1	2		2.23798959	0.00186531
	10.3000	1	2		2.23698542	0.00222993
	10.4000	1	2		2.23598187	0.00194238
	10.5000	1	2		2.23497708	0.00207055
	10.6000	1	2		2.23398684	0.00201415
	10.7000	1	2		2.23296362	0.00182526
	10.8000	1	2		2.23196887	0.00211646
	10.9000	1	2		2.23095835	0.00228545
	11.0000	1	2		2.22997692	0.00220765
	11.1000	1	2		2.22896763	0.00180449
	11.2000	1	2		2.22798087	0.00193371
	11.3000	1	2		2.22697240	0.00206496
	11.4000	1	2		2.22597438	0.00186138
	11.5000	1	2		2.22496939	0.00200712
	11.6000	1	2		2.22398079	0.00209670
	11.7000	1	2		2.22297026	0.00199435
	11.8000	1	2		2.22198126	0.00192384
	11.9000	1	2		2.22097073	0.00205151
	12.0000	1	2		2.21998132	0.00190664
	12.1000	1	2		2.21897284	0.00188745
	12.2000	1	2		2.21798855	0.00182007
	12.3000	1	2		2.21697557	0.00180027
	12.4000	1	2		2.21597775	0.00189051
	12.5000	1	2		2.21497296	0.00182791
	12.6000	1	2		2.21397391	0.00205395
	12.7000	1	2		2.21296646	0.00203419
	12.8000	1	2		2.21197172	0.00199723
	12.9000	1	2		2.21096734	0.00203004
	13.0000	1	2		2.20997731	0.00197355
	13.1000	1	2		2.20897314	0.00196301
	13.2000	1	2		2.20797716	0.00203424
	13.3000	1	2		2.20696931	0.00206244
	13.4000	1	2		2.20597989	0.00206215
	13.5000	1	2		2.20497080	0.00211146
	13.6000	1	2		2.20397585	0.00208647
	13.7000	1	2		2.20297721	0.00201318
	13.8000	1	2		2.20197755	0.00191804
	13.9000	1	2		2.20098260	0.00191799
	14.0000	1	2		2.19998047	0.00197005
	14.1000	1	2		2.19897856	0.00212811
	14.2000	1	2		2.19798299	0.00214638
	14.3000	1	2		2.19697944	0.00215529
	14.4000	1	2		2.19597363	0.00195106
	14.5000	1	2		2.19497622	0.00212715
	14.6000	1	2		2.19398127	0.00201174
	14.7000	1	2		2.19297607	0.00191670
	14.8000	1	2		2.19198727	0.00199160
	14.9000	1	2		2.19097900	0.00194589
	15.0000	1	2		2.18998753	0.00194453
	15.1000	1	2		2.18898008	0.00194490
	15.2000	1	2		2.18798165	0.00190052
	15.3000	1	2		2.18698240	0.00203166
	15.4000	1	2		2.18598908	0.00190466
	15.5000	1	2		2.18497528	0.00172414
	15.6000	1	2		2.18398546	0.00176966
	15.7000	1	2		2.18296244	0.00187685
	15.8000	1	2		2.18198203	0.00183399
	15.9000	1	2		2.18097294	0.00195530
	16.0000	1	2		2.17998291	0.00180737
	16.1000	1	2		2.17897280	0.00186406
	16.2000	1	2		2.17798010	0.00188509
	16.3000	1	2		2.17697839	0.00166906
	16.4000	1	2		2.17597647	0.00199916
	16.5000	1	2		2.17497865	0.00201531
	16.6000	1	2		2.17398616	0.00200548
	16.7000	1	2		2.17297257	0.00186970
	16.8000	1	2		2.17197885	0.00199021
	16.9000	1	2		2.17097631	0.00210186
	17.0000	1	2		2.16998485	0.00177217
	17.1000	1	2		2.16898150	0.00190129
	17.2000	1	2		2.16798183	0.00208593
	17.3000	1	2		2.16697910	0.00200047
	17.4000	1	2		2.16598742	0.00167862
	17.5000	1	2		2.16497895	0.00191425
	17.6000	1	2		2.16397806	0.00210535
	17.7000	1	2		2.16297880	0.00154189
	17.8000	1	2		2.16198283	0.00177154
	17.9000	1	2		2.16098030	0.00177333
	18.0000	1	2		2.15998043	0.00183410
	18.1000	1	2		2.15898261	0.00187211
	18.2000	1	2		2.15798315	0.00170805
	18.3000	1	2		2.15697529	0.00189497
	18.4000	1	2		2.15598731	0.00163721
	18.5000	1	2		2.15497453	0.00210790
	18.6000	1	2		2.15398553	0.00185527
	18.7000	1	2		2.15298484	0.00148077
	18.8000	1	2		2.15198661	0.00184613
	18.9000	1	2		2.15098244	0.00185010
	19.0000	1	2		2.14998462	0.00171213
	19.1000	1	2		2.14897840	0.00191024
	19.2000	1	2		2.14798222	0.00204980
	19.3000	1	2		2.14697457	0.00178223
	19.4000	1	2		2.14598597	0.00175856
	19.5000	1	2		2.14497504	0.00180689
	19.6000	1	2		2.14398787	0.00191770
	19.7000	1	2		2.14298657	0.00180033
	19.8000	1	2		2.14198977	0.00166841
	19.9000	1	2		2.14098048	0.00180606
	20.0000	1	2		2.13998594	0.00191420
	20.1000	1	2		2.13897993	0.00179489
	20.2000	1	2		2.13799317	0.00188920
	20.3000	1	2		2.13697773	0.00178077
	20.4000	1	2		2.13598975	0.00170229
	20.5000	1	2		2.13497759	0.00186422
	20.6000	1	2		2.13399042	0.00171802
	20.7000	1	2		2.13299281	0.00177992
	20.8000	1	2		2.13199376	0.00177783
	20.9000	1	2		2.13098242	0.00181094
	21.0000	1	2		2.12998460	0.00180825
	21.1000	1	2		2.12897490	0.00171403
	21.2000	1	2		2.12797933	0.00179616
	21.3000	1	2		2.12698336	0.00172088
	21.4000	1	2		2.12599762	0.00176225
	21.5000	1	2		2.12498628	0.00185444
	21.6000	1	2		2.12398232	0.00178525
	21.7000	1	2		2.12297671	0.00192442
	21.8000	1	2		2.12198811	0.00185654
	21.9000	1	2		2.12098210	0.00189462
	22.0000	1	2		2.11999207	0.00182402
	22.1000	1	2		2.11897949	0.00179152
	22.2000	1	2		2.11798721	0.00171046
	22.3000	1	2		2.11698488	0.00189689
	22.4000	1	2		2.11599567	0.00190602
	22.5000	1	2		2.11498392	0.00180838
	22.6000	1	2		2.11399593	0.00192073
	22.7000	1	2		2.11298459	0.00176941
	22.8000	1	2		2.11199292	0.00181055
	22.9000	1	2		2.11097666	0.00181523
	23.0000	1	2		2.10998417	0.00194908
	23.1000	1	2		2.10897528	0.00170949
	23.2000	1	2		2.10798873	0.00204469
	23.3000	1	2		2.10698682	0.00186309
	23.4000	1	2		2.10599125	0.00189607
	23.5000	1	2		2.10498319	0.00193171
	23.6000	1	2		2.10399766	0.00175391
	23.7000	1	2		2.10298612	0.00181032
	23.8000	1	2		2.10198420	0.00176433
	23.9000	1	2		2.10098023	0.00186871
	24.0000	1	2		2.09999020	0.00188272
	24.1000	1	2		2.09897763	0.00171022
	24.2000	1	2		2.09798637	0.00187877
	24.3000	1	2		2.09698650	0.00183794
	24.4000	1	2		2.09599462	0.00166511
	24.5000	1	2		2.09497836	0.00175861
	24.6000	1	2		2.09398915	0.00183862
	24.7000	1	2		2.09298682	0.00162735
	24.8000	1	2		2.09199249	0.00193939
	24.9000	1	2		2.09098299	0.00201380
	25.0000	1	2		2.08999418	0.00192741
	25.1000	1	2		2.08899493	0.00157272
	25.2000	1	2		2.08799773	0.00161313
	25.3000	1	2		2.08698413	0.00211060
	25.4000	1	2		2.08599656	0.00176725
	25.5000	1	2		2.08498747	0.00147631
	25.6000	1	2		2.08399354	0.00168409
	25.7000	1	2		2.08297872	0.00168952
	25.8000	1	2		2.08199237	0.00172304
	25.9000	1	2		2.08098574	0.00173270
	26.0000	1	2		2.07999407	0.00158302
	26.1000	1	2		2.07898150	0.00170401
	26.2000	1	2		2.07799167	0.00160235
	26.3000	1	2		2.07698115	0.00176670
	26.4000	1	2		2.07599132	0.00170367
	26.5000	1	2		2.07498695	0.00159280
	26.6000	1	2		2.07399650	0.00177625
	26.7000	1	2		2.07298619	0.00167445
	26.8000	1	2		2.07199164	0.00158506
	26.9000	1	2		2.07098235	0.00175279
	27.0000	1	2		2.06999662	0.00171589
	27.1000	1	2		2.06898507	0.00148591
	27.2000	1	2		2.06800037	0.00161543
	27.3000	1	2		2.06697960	0.00161103
	27.4000	1	2		2.06598895	0.00145507
	27.5000	1	2		2.06498089	0.00151598
	27.6000	1	2		2.06399250	0.00143190
	27.7000	1	2		2.06298771	0.00154392
	27.8000	1	2		2.06199460	0.00150583
	27.9000	1	2		2.06099023	0.00147561
	28.0000	1	2		2.06000184	0.00140337
	28.1000	1	2		2.05898722	0.00153776
	28.2000	1	2		2.05800067	0.00155813
	28.3000	1	2		2.05698994	0.00166563
	28.4000	1	2		2.05599745	0.00143156
	28.5000	1	2		2.05498877	0.00146966
	28.6000	1	2		2.05399177	0.00142138
	28.7000	1	2		2.05298760	0.00143274
	28.8000	1	2		2.05199756	0.00115177
	28.9000	1	2		2.05098028	0.00139649
	29.0000	1	2		2.04999148	0.00142019
	29.1000	1	2		2.04898259	0.00129379
	29.2000	1	2		2.04799154	0.00137735
	29.3000	1	2		2.04697589	0.00149239
	29.4000	1	2		2.04599078	0.00133679
	29.5000	1	2		2.04498415	0.00113949
	29.6000	1	2		2.04399125	0.00110451
	29.7000	1	2		2.04297826	0.00112710
	29.8000	1	2		2.04200114	0.00099724
	29.9000	1	2		2.04099287	0.00111597
	30.0000	1	2		2.03999649	0.00108108
	30.1000	1	2		2.03899785	0.00095732
	30.2000	1	2		2.03799327	0.00106553
	30.3000	1	2		2.03698684	0.00114380
	30.4000	1	2		2.03599804	0.00089081
	30.5000	1	2		2.03499080	0.00088399
	30.6000	1	2		2.03399707	0.00117571
	30.7000	1	2		2.03299208	0.00098053
	30.8000	1	2		2.03200185	0.00082111
	30.9000	1	2		2.03099706	0.00094327
	31.0000	1	2		2.02999391	0.00087282
	31.1000	1	2		2.02899036	0.00077488
	31.2000	1	2		2.02800155	0.00057352
	31.3000	1	2		2.02699165	0.00087164
	31.4000	1	2		2.02599813	0.00064806
	31.5000	1	2		2.02498597	0.00062698
	31.6000	1	2		2.02400065	0.00077043
	31.7000	1	2		2.02300099	0.00074543
	31.8000	1	2		2.02200583	0.00058442
	31.9000	1	2		2.02100842	0.00044631
	32.0000	1	2		2.02000220	0.00066726
	32.1000	1	2		2.01899926	0.00025734
	32.2000	1	2		2.01799243	0.00026667
	32.3000	1	2		2.01700116	0.00015725
	32.4000	1	2		2.01600396	0.00032833
	32.5000	1	2		2.01500081	0.00029547
	32.6000	1	2		2.01401180	0.00019930
	32.7000	1	2		2.01300149	0.00031665
	32.8000	1	2		2.01200531	0.00015910
	32.9000	1	2		2.01100257	-0.00007008
	33.0000	1	2		2.01000823	0.00020220
	33.1000	1	2		2.00899423	0.00009759
	33.2000	1	2		2.00799989	-0.00030343
	33.3000	1	2		2.00699572	0.00004066
	33.4000	1	2		2.00600569	0.00000396
	33.5000	1	2		2.00500131	-0.00002705
	33.6000	1	2		2.00401210	-0.00035903
	33.7000	1	2		2.00299584	-0.00034513
	33.8000	1	2		2.00200151	-0.00058840
	33.9000	1	2		2.00099385	-0.00073949
	34.0000	1	2		2.00000566	-0.00042086
	34.1000	1	2		1.99899063	-0.00041219
	34.2000	1	2		1.99800285	-0.00048075
	34.3000	1	2		1.99699479	-0.00072118
	34.4000	1	2		1.99600148	-0.00053791
	34.5000	1	2		1.99499423	-0.00085024
	34.6000	1	2		1.99399785	-0.00076891
	34.7000	1	2		1.99298897	-0.00101473
	34.8000	1	2		1.99200016	-0.00097489
	34.9000	1	2		1.99099476	-0.00121019
	35.0000	1	2		1.99000125	-0.00107065
	35.1000	1	2		1.98899749	-0.00108387
	35.2000	1	2		1.98800131	-0.00111771
	35.3000	1	2		1.98699529	-0.00132460
	35.4000	1	2		1.98600485	-0.00127858
	35.5000	1	2		1.98499474	-0.00143325
	35.6000	1	2		1.98399958	-0.00140238
	35.7000	1	2		1.98299480	-0.00150900
	35.8000	1	2		1.98199575	-0.00203290
	35.9000	1	2		1.98099854	-0.00167798
	36.0000	1	2		1.97999970	-0.00179168
	36.1000	1	2		1.97899164	-0.00175512
	36.2000	1	2		1.97800754	-0.00180708
	36.3000	1	2		1.97699989	-0.00200220
	36.4000	1	2		1.97601109	-0.00209006
	36.5000	1	2		1.97500159	-0.00236284
	36.6000	1	2		1.97400807	-0.00240495
	36.7000	1	2		1.97300226	-0.00229554
	36.8000	1	2		1.97200649	-0.00254730
	36.9000	1	2		1.97100417	-0.00268957
	37.0000	1	2		1.97000860	-0.00252253
	37.1000	1	2		1.96900259	-0.00288956
	37.2000	1	2		1.96800354	-0.00281092
	37.3000	1	2		1.96699752	-0.00303921
	37.4000	1	2		1.96600421	-0.00294907
	37.5000	1	2		1.96500189	-0.00323631
	37.6000	1	2		1.96400120	-0.00323602
	37.7000	1	2		1.96300502	-0.00323697
	37.8000	1	2		1.96200372	-0.00366380
	37.9000	1	2		1.96099791	-0.00365936
	38.0000	1	2		1.96000275	-0.00353443
	38.1000	1	2		1.95899612	-0.00394099
	38.2000	1	2		1.95801019	-0.00383964
	38.3000	1	2		1.95699065	-0.00399604
	38.4000	1	2		1.95599980	-0.00419052
	38.5000	1	2		1.95499665	-0.00438084
	38.6000	1	2		1.95400764	-0.00433506
	38.7000	1	2		1.95300634	-0.00443698
	38.8000	1	2		1.95200524	-0.00464885
	38.9000	1	2		1.95098714	-0.00468530
	39.0000	1	2		1.95000858	-0.00481816
	39.1000	1	2		1.94900666	-0.00474073
	39.2000	1	2		1.94800700	-0.00515600
	39.3000	1	2		1.94699402	-0.00508415
	39.4000	1	2		1.94600542	-0.00505611
	39.5000	1	2		1.94500022	-0.00543287
	39.6000	1	2		1.94400732	-0.00552557
	39.7000	1	2		1.94299086	-0.00542922
	39.8000	1	2		1.94200062	-0.00585506
	39.9000	1	2		1.94100055	-0.00594558
	40.0000	1	2		1.94000867	-0.00587864
	40.1000	1	2		1.93900102	-0.00609735
	40.2000	1	2		1.93800340	-0.00614803
	40.3000	1	2		1.93699841	-0.00616844
	40.4000	1	2		1.93601719	-0.00625517
	40.5000	1	2		1.93500564	-0.00659716
	40.6000	1	2		1.93401397	-0.00658507
	40.7000	1	2		1.93300488	-0.00674965
	40.8000	1	2		1.93189273	-0.00678810
	40.9000	1	2		1.93101006	-0.00686953
	41.0000	1	2		1.93002024	-0.00722805
	41.1000	1	2		1.92900172	-0.00731225
	41.2000	1	2		1.92801108	-0.00750595
	41.3000	1	2		1.92700117	-0.00757968
	41.4000	1	2		1.92600786	-0.00781997
	41.5000	1	2		1.92499692	-0.00791202
	41.6000	1	2		1.92401160	-0.00801203
	41.7000	1	2		1.92300375	-0.00825169
	41.8000	1	2		1.92201392	-0.00825355
	41.9000	1	2		1.92100729	-0.00834642
	42.0000	1	2		1.92001480	-0.00868447
	42.1000	1	2		1.91900263	-0.00881717
	42.2000	1	2		1.91801363	-0.00890486
	42.3000	1	2		1.91700044	-0.00917982
	42.4000	1	2		1.91601778	-0.00914931
	42.5000	1	2		1.91500091	-0.00925598
	42.6000	1	2		1.91401415	-0.00946824
	42.7000	1	2		1.91300097	-0.00963727
	42.8000	1	2		1.91201893	-0.00983490
	42.9000	1	2		1.91100287	-0.01003193
	43.0000	1	2		1.91001038	-0.01000566
	43.1000	1	2		1.90900232	-0.01035569
	43.2000	1	2		1.90801577	-0.01042741
	43.3000	1	2		1.90700668	-0.01051914
	43.4000	1	2		1.90601767	-0.01078476
	43.5000	1	2		1.90500735	-0.01096723
	43.6000	1	2		1.90401117	-0.01111606
	43.7000	1	2		1.90299963	-0.01126430
	43.8000	1	2		1.90201000	-0.01147996
	43.9000	1	2		1.90100542	-0.01165376
	44.0000	1	2		1.90000904	-0.01177294
	44.1000	1	2		1.89900692	-0.01195834
	44.2000	1	2		1.89800910	-0.01204485
	44.3000	1	2		1.89700615	-0.01213717
	44.4000	1	2		1.89601694	-0.01259123
	44.5000	1	2		1.89502035	-0.01254792
	44.6000	1	2		1.89401782	-0.01274834
	44.7000	1	2		1.89299890	-0.01299752
	44.8000	1	2		1.89200927	-0.01306817
	44.9000	1	2		1.89101166	-0.01330761
	45.0000	1	2		1.89001999	-0.01349175
	45.1000	1	2		1.88901828	-0.01356843
	45.2000	1	2		1.88802292	-0.01396382
	45.3000	1	2		1.88701096	-0.01401419
	45.4000	1	2		1.88601355	-0.01427785
	45.5000	1	2		1.88499934	-0.01443219
	45.6000	1	2		1.88401443	-0.01478990
	45.7000	1	2		1.88300677	-0.01484850
	45.8000	1	2		1.88201756	-0.01495902
	45.9000	1	2		1.88101134	-0.01527291
	46.0000	1	2		1.88001106	-0.01532170
	46.1000	1	2		1.87901243	-0.01552996
	46.2000	1	2		1.87802342	-0.01589869
	46.3000	1	2		1.87701023	-0.01598689
	46.4000	1	2		1.87601958	-0.01616078
	46.5000	1	2		1.87502094	-0.01651374
	46.6000	1	2		1.87402886	-0.01669156
	46.7000	1	2		1.87301465	-0.01691655
	46.8000	1	2		1.87202175	-0.01713370
	46.9000	1	2		1.87101205	-0.01727340
	47.0000	1	2		1.87001238	-0.01735960
	47.1000	1	2		1.86900576	-0.01777936
	47.2000	1	2		1.86801470	-0.01796765
	47.3000	1	2		1.86700110	-0.01815576
	47.4000	1	2		1.86601394	-0.01838990
	47.5000	1	2		1.86500075	-0.01850908
	47.6000	1	2		1.86400744	-0.01874652
	47.7000	1	2		1.86300245	-0.01909549
	47.8000	1	2		1.86200852	-0.01928615
	47.9000	1	2		1.86100108	-0.01949120
	48.0000	1	2		1.86000715	-0.01990532
	48.1000	1	2		1.85900298	-0.02008643
	48.2000	1	2		1.85801090	-0.02017733
	48.3000	1	2		1.85700427	-0.02052948
	48.4000	1	2		1.85601444	-0.02075186
	48.5000	1	2		1.85500289	-0.02087542
	48.6000	1	2		1.85401409	-0.02127059
	48.7000	1	2		1.85301094	-0.02129174
	48.8000	1	2		1.85200964	-0.02168498
	48.9000	1	2		1.85100957	-0.02211066
	49.0000	1	2		1.85000868	-0.02217757
	49.1000	1	2		1.84900082	-0.02251850
	49.2000	1	2		1.84800853	-0.02270477
	49.3000	1	2		1.84699104	-0.02287380
	49.4000	1	2		1.84601187	-0.02332024
	49.5000	1	2		1.84500421	-0.02353209
	49.6000	1	2		1.84401398	-0.02366312
	49.7000	1	2		1.84300755	-0.02391438
	49.8000	1	2		1.84201096	-0.02425616
	49.9000	1	2		1.84100925	-0.02459334
	50.0000	1	2		1.84002208	-0.02478884
	50.1000	1	2		1.83900685	-0.02499068
	50.2000	1	2		1.83803649	-0.02530586
	50.3000	1	2		1.83700793	-0.02563917
	50.4000	1	2		1.83601298	-0.02591269
	50.5000	1	2		1.83500943	-0.02618373
	50.6000	1	2		1.83401140	-0.02625257
	50.7000	1	2		1.83300293	-0.02649089
	50.8000	1	2		1.83201064	-0.02691741
	50.9000	1	2		1.83100422	-0.02712700
	51.0000	1	2		1.83001398	-0.02733688
	51.1000	1	2		1.82900776	-0.02759319
	51.2000	1	2		1.82800339	-0.02800744
	51.3000	1	2		1.82701888	-0.02839782
	51.4000	1	2		1.82601963	-0.02849984
	51.5000	1	2		1.82500358	-0.02878176
	51.6000	1	2		1.82401498	-0.02906440
	51.7000	1	2		1.82300343	-0.02942758
	51.8000	1	2		1.82201873	-0.02942580
	51.9000	1	2		1.82100738	-0.02985352
	52.0000	1	2		1.82001817	-0.03020500
	52.1000	1	2		1.81900683	-0.03040616
	52.2000	1	2		1.81801741	-0.03077352
	52.3000	1	2		1.81700320	-0.03098760
	52.4000	1	2		1.81601173	-0.03129894
	52.5000	1	2		1.81500019	-0.03156983
	52.6000	1	2		1.81400216	-0.03178739
	52.7000	1	2		1.81300926	-0.03213836
	52.8000	1	2		1.81201533	-0.03250215
	52.9000	1	2		1.81100604	-0.03287615
	53.0000	1	2		1.81001683	-0.03317302
	53.1000	1	2		1.80900487	-0.03334659
	53.2000	1	2		1.80801668	-0.03362635
	53.3000	1	2		1.80701026	-0.03389401
	53.4000	1	2		1.80601510	-0.03419243
	53.5000	1	2		1.80502036	-0.03441445
	53.6000	1	2		1.80402274	-0.03493720
	53.7000	1	2		1.80301591	-0.03520818
	53.8000	1	2		1.80202137	-0.03555184
	53.9000	1	2		1.80101207	-0.03596013
	54.0000	1	2		1.80001671	-0.03615038
	54.1000	1	2		1.79899841	-0.03644438
	54.2000	1	2		1.79801349	-0.03677108
	54.3000	1	2		1.79700707	-0.03697380
	54.4000	1	2		1.79601212	-0.03729524
	54.5000	1	2		1.79499975	-0.03767469
	54.6000	1	2		1.79402058	-0.03788429
	54.7000	1	2		1.79301108	-0.03828591
	54.8000	1	2		1.79201716	-0.03867601
	54.9000	1	2		1.79101299	-0.03885237
	55.0000	1	2		1.79002090	-0.03922802
	55.1000	1	2		1.78901694	-0.03957882
	55.2000	1	2		1.78802301	-0.03978953
	55.3000	1	2		1.78701474	-0.04019987
	55.4000	1	2		1.78602635	-0.04059630
	55.5000	1	2		1.78501460	-0.04088862
	55.6000	1	2		1.78401965	-0.04116012
	55.7000	1	2		1.78301691	-0.04183609
	55.8000	1	2		1.78202237	-0.04163921
	55.9000	1	2		1.78101779	-0.04225610
	56.0000	1	2		1.78001710	-0.04227252
	56.1000	1	2		1.77900494	-0.04288324
	56.2000	1	2		1.77801573	-0.04310043
	56.3000	1	2		1.77701381	-0.04338510
	56.4000	1	2		1.77602480	-0.04397950
	56.5000	1	2		1.77501489	-0.04408783
	56.6000	1	2		1.77402629	-0.04446466
	56.7000	1	2		1.77301454	-0.04475691
	56.8000	1	2		1.77202287	-0.04504405
	56.9000	1	2		1.77101563	-0.04539852
	57.0000	1	2		1.77002887	-0.04577477
	57.1000	1	2		1.76901896	-0.04621628
	57.2000	1	2		1.76802299	-0.04648946
	57.3000	1	2		1.76701390	-0.04689783
	57.4000	1	2		1.76601895	-0.04733256
	57.5000	1	2		1.76501273	-0.04756335
	57.6000	1	2		1.76401819	-0.04773380
	57.7000	1	2		1.76300705	-0.04818467
	57.8000	1	2		1.76202050	-0.04859122
	57.9000	1	2		1.76101674	-0.04890772
	58.0000	1	2		1.76002650	-0.04933546
	58.1000	1	2		1.75902356	-0.04967305
	58.2000	1	2		1.75802452	-0.04998667
	58.3000	1	2		1.75701461	-0.05028610
	58.4000	1	2		1.75603502	-0.05072933
	58.5000	1	2		1.75502409	-0.05116041
	58.6000	1	2		1.75402750	-0.05134689
	58.7000	1	2		1.75302169	-0.05172894
	58.8000	1	2		1.75202510	-0.05222495
	58.9000	1	2		1.75101438	-0.05243416
	59.0000	1	2		1.75002619	-0.05284280
	59.1000	1	2		1.74901628	-0.05333039
	59.2000	1	2		1.74802604	-0.05366081
	59.3000	1	2		1.74701367	-0.05390522
	59.4000	1	2		1.74602098	-0.05422847
	59.5000	1	2		1.74501578	-0.05475962
	59.6000	1	2		1.74401981	-0.05486645
	59.7000	1	2		1.74302465	-0.05551278
	59.8000	1	2		1.74202581	-0.05582804
	59.9000	1	2		1.74102430	-0.05608769
	60.0000	1	2		1.74003099	-0.05648262
	60.1000	1	2		1.73901432	-0.05675143
	60.2000	1	2		1.73803289	-0.05713334
	60.3000	1	2		1.73702729	-0.05751171
	60.4000	1	2		1.73602660	-0.05791632
	60.5000	1	2		1.73501424	-0.05847722
	60.6000	1	2		1.73402195	-0.05874291
	60.7000	1	2		1.73302147	-0.05913056
	60.8000	1	2		1.73203123	-0.05945669
	60.9000	1	2		1.73102091	-0.05981650
	61.0000	1	2		1.73003375	-0.06023983
	61.1000	1	2		1.72902958	-0.06064686
	61.2000	1	2		1.72802930	-0.06104704
	61.3000	1	2		1.72702943	-0.06142999
	61.4000	1	2		1.72603612	-0.06156681
	61.5000	1	2		1.72502109	-0.06215592
	61.6000	1	2		1.72402921	-0.06260728
	61.7000	1	2		1.72302525	-0.06300969
	61.8000	1	2		1.72202886	-0.06313342
	61.9000	1	2		1.72102305	-0.06371070
	62.0000	1	2		1.72002749	-0.06422056
	62.1000	1	2		1.71901901	-0.06442720
	62.2000	1	2		1.71804138	-0.06491166
	62.3000	1	2		1.71702143	-0.06521845
	62.4000	1	2		1.71602832	-0.06565935
	62.5000	1	2		1.71502313	-0.06598769
	62.6000	1	2		1.71403432	-0.06642438
	62.7000	1	2		1.71302032	-0.06693672
	62.8000	1	2		1.71203213	-0.06725356
	62.9000	1	2		1.71102058	-0.06762464
	63.0000	1	2		1.71002666	-0.06805300
	63.1000	1	2		1.70901480	-0.06841076
	63.2000	1	2		1.70802784	-0.06883191
	63.3000	1	2		1.70702572	-0.06924323
	63.4000	1	2		1.70602688	-0.06969720
	63.5000	1	2		1.70502455	-0.07005840
	63.6000	1	2		1.70403851	-0.07048493
	63.7000	1	2		1.70302768	-0.07090853
	63.8000	1	2		1.70203335	-0.07136398
	63.9000	1	2		1.70103409	-0.07190268
	64.0000	1	2		1.70004170	-0.07222804
	64.1000	1	2		1.69902801	-0.07268698
	64.2000	1	2		1.69803654	-0.07310436
	64.3000	1	2		1.69702325	-0.07336829
	64.4000	1	2		1.69603383	-0.07382576
	64.5000	1	2		1.69502433	-0.07425066
	64.6000	1	2		1.69403584	-0.07472771
	64.7000	1	2		1.69303279	-0.07525692
	64.8000	1	2		1.69203252	-0.07569815
	64.9000	1	2		1.69101615	-0.07599276
	65.0000	1	2		1.69003176	-0.07616916
	65.1000	1	2		1.68902748	-0.07689168
	65.2000	1	2		1.68803212	-0.07738383
	65.3000	1	2		1.68703031	-0.07765407
	65.4000	1	2		1.68603382	-0.07818246
	65.5000	1	2		1.68502791	-0.07860039
	65.6000	1	2		1.68403449	-0.07888637
	65.7000	1	2		1.68301762	-0.07935798
	65.8000	1	2		1.68203394	-0.07989614
	65.9000	1	2		1.68102086	-0.08012559
	66.0000	1	2		1.68002847	-0.08051774
	66.1000	1	2		1.67901989	-0.08123271
	66.2000	1	2		1.67804031	-0.08167491
	66.3000	1	2		1.67702343	-0.08205847
	66.4000	1	2		1.67603371	-0.08246910
	66.5000	1	2		1.67502360	-0.08287092
	66.6000	1	2		1.67404217	-0.08342803
	66.7000	1	2		1.67302878	-0.08391645
	66.8000	1	2		1.67203987	-0.08422256
	66.9000	1	2		1.67103007	-0.08463497
	67.0000	1	2		1.67004341	-0.08507522
	67.1000	1	2		1.66903535	-0.08562163
	67.2000	1	2		1.66803292	-0.08618780
	67.3000	1	2		1.66702537	-0.08659774
	67.4000	1	2		1.66602642	-0.08714521
	67.5000	1	2		1.66503076	-0.08750198
	67.6000	1	2		1.66403458	-0.08805849
	67.7000	1	2		1.66303420	-0.08835902
	67.8000	1	2		1.66203361	-0.08887375
	67.9000	1	2		1.66105587	-0.08937439
	68.0000	1	2		1.66004750	-0.08993933
	68.1000	1	2		1.65904702	-0.09038146
	68.2000	1	2		1.65805319	-0.09077674
	68.3000	1	2		1.65705138	-0.09126588
	68.4000	1	2		1.65605592	-0.09172527
	68.5000	1	2		1.65504662	-0.09219712
	68.6000	1	2		1.65405300	-0.09268554
	68.7000	1	2		1.65305006	-0.09313696
	68.8000	1	2		1.65205696	-0.09363003
	68.9000	1	2		1.65104900	-0.09394875
	69.0000	1	2		1.65004677	-0.09459139
	69.1000	1	2		1.64904854	-0.09511373
	69.2000	1	2		1.64804898	-0.09556860
	69.3000	1	2		1.64704194	-0.09601459
	69.4000	1	2		1.64605048	-0.09641095
	69.5000	1	2		1.64504354	-0.09693689
	69.6000	1	2		1.64404777	-0.09756780
	69.7000	1	2		1.64303694	-0.09803354
	69.8000	1	2		1.64205664	-0.09832833
	69.9000	1	2		1.64104509	-0.09898209
	70.0000	1	2		1.64003262	-0.09937935
	70.1000	1	2		1.63905560	-0.09989309
	70.2000	1	2		1.63806208	-0.10039172
	70.3000	1	2		1.63705443	-0.10104364
	70.4000	1	2		1.63605979	-0.10142027
	70.5000	1	2		1.63503953	-0.10197246
	70.6000	1	2		1.63405554	-0.10243790
	70.7000	1	2		1.63304471	-0.10289785
	70.8000	1	2		1.63204843	-0.10346208
	70.9000	1	2		1.63105143	-0.10394519
	71.0000	1	2		1.63005464	-0.10452368
	71.1000	1	2		1.62905108	-0.10497387
	71.2000	1	2		1.62805531	-0.10536466
	71.3000	1	2		1.62704776	-0.10599950
	71.4000	1	2		1.62605015	-0.10656151
	71.5000	1	2		1.62504915	-0.10699174
	71.6000	1	2		1.62406209	-0.10750251
	71.7000	1	2		1.62305546	-0.10812096
	71.8000	1	2		1.62205908	-0.10856829
	71.9000	1	2		1.62105286	-0.10896990
	72.0000	1	2		1.62005493	-0.10964631
	72.1000	1	2		1.61905076	-0.11012039
	72.2000	1	2		1.61804864	-0.11052156
	72.3000	1	2		1.61704283	-0.11116816
	72.4000	1	2		1.61606233	-0.11174362
	72.5000	1	2		1.61504750	-0.11222833
	72.6000	1	2		1.61404507	-0.11265928
	72.7000	1	2		1.61304182	-0.11325608
	72.8000	1	2		1.61205364	-0.11385322
	72.9000	1	2		1.61103738	-0.11437140
	73.0000	1	2		1.61005195	-0.11494625
	73.1000	1	2		1.60904399	-0.11550451
	73.2000	1	2		1.60805836	-0.11604018
	73.3000	1	2		1.60704835	-0.11655752
	73.4000	1	2		1.60605883	-0.11694164
	73.5000	1	2		1.60504944	-0.11750461
	73.6000	1	2		1.60405275	-0.11818452
	73.7000	1	2		1.60304970	-0.11891627
	73.8000	1	2		1.60205465	-0.11938797
	73.9000	1	2		1.60104843	-0.12001954
	74.0000	1	2		1.60005747	-0.12054595
	74.1000	1	2		1.59904941	-0.12125586
	74.2000	1	2		1.59805497	-0.12151936
	74.3000	1	2		1.59705387	-0.12222704
	74.4000	1	2		1.59605370	-0.12292933
	74.5000	1	2		1.59504912	-0.12341348
	74.6000	1	2		1.59405437	-0.12392617
	74.7000	1	2		1.59304785	-0.12467124
	74.8000	1	2		1.59205085	-0.12515413
	74.9000	1	2		1.59104432	-0.12560660
	75.0000	1	2		1.59006279	-0.12627354
	75.1000	1	2		1.58904878	-0.12689538
	75.2000	1	2		1.58805803	-0.12750938
	75.3000	1	2		1.58705981	-0.12786909
	75.4000	1	2		1.58605277	-0.12871818
	75.5000	1	2		1.58504522	-0.12924314
	75.6000	1	2		1.58405436	-0.12982572
	75.7000	1	2		1.58305101	-0.13031633
	75.8000	1	2		1.58205319	-0.13079722
	75.9000	1	2		1.58104585	-0.13136127
	76.0000	1	2		1.58005335	-0.13174158
	76.1000	1	2		1.57904427	-0.13244348
	76.2000	1	2		1.57805300	-0.13297742
	76.3000	1	2		1.57704750	-0.13370972
	76.4000	1	2		1.57606198	-0.13423246
	76.5000	1	2		1.57505289	-0.13486531
	76.6000	1	2		1.57405886	-0.13551372
	76.7000	1	2		1.57305192	-0.13609076
	76.8000	1	2		1.57206281	-0.13674061
	76.9000	1	2		1.57105997	-0.13736372
	77.0000	1	2		1.57006021	-0.13797167
	77.1000	1	2		1.56905942	-0.13870278
	77.2000	1	2		1.56806539	-0.13938272
	77.3000	1	2		1.56705200	-0.13987970
	77.4000	1	2		1.56606422	-0.14056074
	77.5000	1	2		1.56505677	-0.14120241
	77.6000	1	2		1.56406028	-0.14183713
	77.7000	1	2		1.56304925	-0.14245847
	77.8000	1	2		1.56206577	-0.14319421
	77.9000	1	2		1.56105218	-0.14372920
	78.0000	1	2		1.56005548	-0.14427919
	78.1000	1	2		1.55903769	-0.14509245
	78.2000	1	2		1.55806282	-0.14569756
	78.3000	1	2		1.55705434	-0.14626099
	78.4000	1	2		1.55606759	-0.14702775
	78.5000	1	2		1.55505973	-0.14772874
	78.6000	1	2		1.55406990	-0.14827085
	78.7000	1	2		1.55305108	-0.14893628
	78.8000	1	2		1.55205859	-0.14955292
	78.9000	1	2		1.55104827	-0.15022784
	79.0000	1	2		1.55005834	-0.15074194
	79.1000	1	2		1.54904598	-0.15135757
	79.2000	1	2		1.54805604	-0.15206010
	79.3000	1	2		1.54704337	-0.15277687
	79.4000	1	2		1.54605518	-0.15339515
	79.5000	1	2		1.54504947	-0.15410001
	79.6000	1	2		1.54406323	-0.15477002
	79.7000	1	2		1.54305558	-0.15545995
	79.8000	1	2		1.54206657	-0.15611651
	79.9000	1	2		1.54106168	-0.15680537
	80.0000	1	2		1.54008056	-0.15746986
	80.1000	1	2		1.53906348	-0.15805194
	80.2000	1	2		1.53807089	-0.15865259
	80.3000	1	2		1.53706559	-0.15928064
	80.4000	1	2		1.53606572	-0.15998337
	80.5000	1	2		1.53506247	-0.16083229
	80.6000	1	2		1.53406947	-0.16150400
	80.7000	1	2		1.53305946	-0.16212940
	80.8000	1	2		1.53207014	-0.16291343
	80.9000	1	2		1.53105788	-0.16367825
	81.0000	1	2		1.53006365	-0.16425189
	81.1000	1	2		1.52905497	-0.16493861
	81.2000	1	2		1.52806084	-0.16575685
	81.3000	1	2		1.52705954	-0.16651301
	81.4000	1	2		1.52607842	-0.16718894
	81.5000	1	2		1.52506339	-0.16781181
	81.6000	1	2		1.52406997	-0.16852029
	81.7000	1	2		1.52306047	-0.16913287
	81.8000	1	2		1.52207403	-0.16989566
	81.9000	1	2		1.52106412	-0.17076960
	82.0000	1	2		1.52007183	-0.17135981
	82.1000	1	2		1.51906059	-0.17206222
	82.2000	1	2		1.51807578	-0.17285800
	82.3000	1	2		1.51706372	-0.17371895
	82.4000	1	2		1.51606498	-0.17443329
	82.5000	1	2		1.51505774	-0.17511990
	82.6000	1	2		1.51407252	-0.17581934
	82.7000	1	2		1.51306046	-0.17665111
	82.8000	1	2		1.51206961	-0.17750368
	82.9000	1	2		1.51106452	-0.17806865
	83.0000	1	2		1.51007172	-0.17904041
	83.1000	1	2		1.50906826	-0.17977383
	83.2000	1	2		1.50807547	-0.18064678
	83.3000	1	2		1.50706597	-0.18103769
	83.4000	1	2		1.50607430	-0.18186660
	83.5000	1	2		1.50506808	-0.18248755
	83.6000	1	2		1.50407169	-0.18336082
	83.7000	1	2		1.50306486	-0.18416446
	83.8000	1	2		1.50208374	-0.18478801
	83.9000	1	2		1.50106113	-0.18563785
	84.0000	1	2		1.50007079	-0.18639034
	84.1000	1	2		1.49906661	-0.18708507
	84.2000	1	2		1.49807545	-0.18781822
	84.3000	1	2		1.49706811	-0.18864769
	84.4000	1	2		1.49607603	-0.18934567
	84.5000	1	2		1.49506735	-0.19015376
	84.6000	1	2		1.49407813	-0.19104457
	84.7000	1	2		1.49307509	-0.19188629
	84.8000	1	2		1.49207871	-0.19271908
	84.9000	1	2		1.49107054	-0.19362368
	85.0000	1	2		1.49007364	-0.19437093
	85.1000	1	2		1.48907080	-0.19535257
	85.2000	1	2		1.48808057	-0.19609608
	85.3000	1	2		1.48707015	-0.19685818
	85.4000	1	2		1.48607304	-0.19755879
	85.5000	1	2		1.48506006	-0.19841220
	85.6000	1	2		1.48407782	-0.19926613
	85.7000	1	2		1.48306729	-0.20004038
	85.8000	1	2		1.48207634	-0.20079425
	85.9000	1	2		1.48106397	-0.20143904
	86.0000	1	2		1.48007671	-0.20226669
	86.1000	1	2		1.47906874	-0.20303870
	86.2000	1	2		1.47807687	-0.20375036
	86.3000	1	2		1.47707567	-0.20457137
	86.4000	1	2		1.47607621	-0.20525504
	86.5000	1	2		1.47506763	-0.20593613
	86.6000	1	2		1.47408190	-0.20683656
	86.7000	1	2		1.47308204	-0.20764219
	86.8000	1	2		1.47208647	-0.20839954
	86.9000	1	2		1.47107390	-0.20925462
	87.0000	1	2		1.47008038	-0.21022279
	87.1000	1	2		1.46908267	-0.21109590
	87.2000	1	2		1.46807727	-0.21202192
	87.3000	1	2		1.46706971	-0.21283401
	87.4000	1	2		1.46607917	-0.21368815
	87.5000	1	2		1.46507838	-0.21451436
	87.6000	1	2		1.46408486	-0.21535609
	87.7000	1	2		1.46307659	-0.21614650
	87.8000	1	2		1.46208472	-0.21703089
	87.9000	1	2		1.46107758	-0.21797748
	88.0000	1	2		1.46007545	-0.21876598
	88.1000	1	2		1.45907999	-0.21889247
	88.2000	1	2		1.45808494	-0.21962754
	88.3000	1	2		1.45708230	-0.22031760
	88.4000	1	2		1.45608910	-0.22119293
	88.5000	1	2		1.45508103	-0.22218032
	88.6000	1	2		1.45409059	-0.22307364
	88.7000	1	2		1.45307843	-0.22416342
	88.8000	1	2		1.45208040	-0.22510501
	88.9000	1	2		1.45107562	-0.22608412
	89.0000	1	2		1.45007852	-0.22694195
	89.1000	1	2		1.44906707	-0.22789745
	89.2000	1	2		1.44808185	-0.22881903
	89.3000	1	2		1.44706662	-0.22968672
	89.4000	1	2		1.44607669	-0.23062838
	89.5000	1	2		1.44506822	-0.23154795
	89.6000	1	2		1.44407326	-0.23239544
	89.7000	1	2		1.44306551	-0.23334028
	89.8000	1	2		1.44208470	-0.23432622
	89.9000	1	2		1.44107950	-0.23535820
	90.0000	1	2		1.44008629	-0.23612196
	90.1000	1	2		1.43907352	-0.23698840
	90.2000	1	2		1.43807938	-0.23790104
	90.3000	1	2		1.43708372	-0.23881676
	90.4000	1	2		1.43608979	-0.23961429
	90.5000	1	2		1.43508429	-0.24050178
	90.6000	1	2		1.43408821	-0.24157889
	90.7000	1	2		1.43308056	-0.24266254
	90.8000	1	2		1.43208294	-0.24363147
	90.9000	1	2		1.43106668	-0.24460930
	91.0000	1	2		1.43008372	-0.24537774
	91.1000	1	2		1.42907822	-0.24660166
	91.2000	1	2		1.42808542	-0.24758512
	91.3000	1	2		1.42707653	-0.24850491
	91.4000	1	2		1.42608189	-0.24939734
	91.5000	1	2		1.42508295	-0.25053304
	91.6000	1	2		1.42408697	-0.25156766
	91.7000	1	2		1.42308567	-0.25256608
	91.8000	1	2		1.42209041	-0.25344711
	91.9000	1	2		1.42108337	-0.25412017
	92.0000	1	2		1.42009313	-0.25482457
	92.1000	1	2		1.41907769	-0.25575154
	92.2000	1	2		1.41808571	-0.25658607
	92.3000	1	2		1.41708154	-0.25728691
	92.4000	1	2		1.41608475	-0.25819246
	92.5000	1	2		1.41507751	-0.25917999
	92.6000	1	2		1.41408501	-0.26027260
	92.7000	1	2		1.41307890	-0.26133178
	92.8000	1	2		1.41208518	-0.26218560
	92.9000	1	2		1.41107701	-0.26324084
	93.0000	1	2		1.41008810	-0.26402384
	93.1000	1	2		1.40908363	-0.26518574
	93.2000	1	2		1.40809554	-0.26609479
	93.3000	1	2		1.40708686	-0.26692223
	93.4000	1	2		1.40608832	-0.26782865
	93.5000	1	2		1.40508866	-0.26887134
	93.6000	1	2		1.40409771	-0.26965337
	93.7000	1	2		1.40308257	-0.27057312
	93.7870	1	2		1.40221404	-0.27155638
	93.8000	1	2		1.40208230	-0.27146619
	93.9000	1	2		1.40107761	-0.26966577
	94.0000	1	2		1.40007990	-0.26893731
	94.0010	1	2		1.40006934	-0.26889898
