# Supplementary material for: Hyaluronic Acid Enhances the Mechanical Properties of Tissue-Engineered Cartilage Constructs
Source: PLoS One. 2014 Dec 1;9(12):e113216. doi: 10.1371/journal.pone.0113216 (PMC4249877; doi:10.1371/journal.pone.0113216)
Supplement: Dataset S1 — Raw data from hydrogel constructs. Data on wet weight, dry weight, compressive modulus, DNA content, and GAG content are provided in a spreadsheet for all analysed hydrogel constructs. Additionally, raw data from mechanical compression tests (time, displacement, and load) are provided. (ZIP) [file pone.0113216.s004.zip › Data/Mechanical testing/Microtester/Day 28/G2 CF M5 ramp.csv]

G2 CF M5 10Jan2014
Notes	Time	Sequence	Block	Cycle	5800:Extension mm	5800:500N_Load_Cell N
Test Started : 01/10/2014 9:55:22 AM	4.0020	1	2		2.24998227	0.00073138
	4.1000	1	2		2.24896601	0.00070344
	4.2000	1	2		2.24797905	0.00055423
	4.3000	1	2		2.24696791	0.00070877
	4.4000	1	2		2.24597399	0.00047093
	4.5000	1	2		2.24497146	0.00054422
	4.6000	1	2		2.24397015	0.00064320
	4.7000	1	2		2.24296742	0.00071119
	4.8000	1	2		2.24196612	0.00053235
	4.9000	1	2		2.24096584	0.00057518
	5.0000	1	2		2.23996228	0.00070541
	5.1000	1	2		2.23896856	0.00064697
	5.2000	1	2		2.23796501	0.00053795
	5.3000	1	2		2.23696411	0.00057039
	5.4000	1	2		2.23596609	0.00059932
	5.4890	1	2		2.23508362	0.00091006
	5.5000	1	2		2.23496929	0.00072608
	5.6000	1	2		2.23397127	0.00073280
	5.7000	1	2		2.23297509	0.00057803
	5.8000	1	2		2.23197768	0.00053251
	5.9000	1	2		2.23098171	0.00055115
	6.0000	1	2		2.22997918	0.00051926
	6.1000	1	2		2.22898504	0.00040503
	6.2000	1	2		2.22798005	0.00058253
	6.3000	1	2		2.22698346	0.00053797
	6.4000	1	2		2.22597540	0.00058101
	6.5000	1	2		2.22497656	0.00054980
	6.6000	1	2		2.22397157	0.00050951
	6.7000	1	2		2.22297416	0.00061030
	6.8000	1	2		2.22196732	0.00040357
	6.9000	1	2		2.22098139	0.00039775
	7.0000	1	2		2.21996964	0.00038059
	7.1000	1	2		2.21897981	0.00042717
	7.2000	1	2		2.21797502	0.00054702
	7.3000	1	2		2.21697720	0.00055366
	7.4000	1	2		2.21597734	0.00056441
	7.5000	1	2		2.21497480	0.00051916
	7.6000	1	2		2.21398170	0.00053245
	7.7000	1	2		2.21297159	0.00055069
	7.8000	1	2		2.21197151	0.00042178
	7.9000	1	2		2.21097431	0.00037231
	8.0000	1	2		2.20997628	0.00061677
	8.1000	1	2		2.20897847	0.00039986
	8.2000	1	2		2.20797409	0.00045415
	8.3000	1	2		2.20697115	0.00046069
	8.4000	1	2		2.20596944	0.00061018
	8.5000	1	2		2.20496936	0.00046634
	8.6000	1	2		2.20396929	0.00045552
	8.7000	1	2		2.20297537	0.00045611
	8.8000	1	2		2.20197611	0.00050969
	8.9000	1	2		2.20097256	0.00036242
	9.0000	1	2		2.19997802	0.00044697
	9.1000	1	2		2.19897057	0.00055124
	9.2000	1	2		2.19797357	0.00048271
	9.3000	1	2		2.19697985	0.00058965
	9.4000	1	2		2.19597609	0.00050745
	9.5000	1	2		2.19498318	0.00031249
	9.6000	1	2		2.19398045	0.00030322
	9.7000	1	2		2.19297464	0.00030542
	9.8000	1	2		2.19197477	0.00047200
	9.9000	1	2		2.19096732	0.00038346
	10.0000	1	2		2.18997257	0.00032291
	10.1000	1	2		2.18897435	0.00040769
	10.2000	1	2		2.18797222	0.00038717
	10.3000	1	2		2.18697441	0.00036899
	10.4000	1	2		2.18597884	0.00035703
	10.5000	1	2		2.18498266	0.00038051
	10.6000	1	2		2.18398320	0.00039071
	10.7000	1	2		2.18297862	0.00038542
	10.8000	1	2		2.18197076	0.00042737
	10.9000	1	2		2.18098257	0.00033424
	11.0000	1	2		2.17997758	0.00037649
	11.1000	1	2		2.17897464	0.00039768
	11.2000	1	2		2.17797805	0.00026666
	11.3000	1	2		2.17699212	0.00034655
	11.4000	1	2		2.17597442	0.00046092
	11.5000	1	2		2.17498070	0.00020113
	11.6000	1	2		2.17397592	0.00036013
	11.7000	1	2		2.17298425	0.00023551
	11.8000	1	2		2.17198130	0.00034919
	11.9000	1	2		2.17098512	0.00019349
	12.0000	1	2		2.16998259	0.00023454
	12.1000	1	2		2.16897924	0.00037275
	12.2000	1	2		2.16798040	0.00029834
	12.3000	1	2		2.16698176	0.00033019
	12.4000	1	2		2.16598087	0.00031788
	12.5000	1	2		2.16497219	0.00052718
	12.6000	1	2		2.16398072	0.00043274
	12.7000	1	2		2.16297635	0.00045747
	12.8000	1	2		2.16198303	0.00037139
	12.9000	1	2		2.16096903	0.00027956
	13.0000	1	2		2.15997859	0.00021709
	13.1000	1	2		2.15897810	0.00030636
	13.2000	1	2		2.15798213	0.00041389
	13.3000	1	2		2.15697816	0.00031542
	13.4000	1	2		2.15597911	0.00034119
	13.5000	1	2		2.15497986	0.00021025
	13.6000	1	2		2.15397917	0.00031639
	13.7000	1	2		2.15297521	0.00020574
	13.8000	1	2		2.15197944	0.00027589
	13.9000	1	2		2.15097076	0.00025122
	14.0000	1	2		2.14997683	0.00029918
	14.1000	1	2		2.14897512	0.00033855
	14.2000	1	2		2.14797730	0.00023457
	14.3000	1	2		2.14697887	0.00020981
	14.4000	1	2		2.14598351	0.00014682
	14.5000	1	2		2.14498385	0.00019819
	14.6000	1	2		2.14398234	0.00020393
	14.7000	1	2		2.14298575	0.00016185
	14.8000	1	2		2.14197789	0.00013437
	14.9000	1	2		2.14097884	0.00025901
	15.0000	1	2		2.13997693	0.00026289
	15.1000	1	2		2.13898013	0.00018545
	15.2000	1	2		2.13798252	0.00024803
	15.3000	1	2		2.13699433	0.00023937
	15.4000	1	2		2.13597786	0.00009113
	15.5000	1	2		2.13497882	0.00011280
	15.6000	1	2		2.13398202	0.00010511
	15.7000	1	2		2.13297806	0.00023598
	15.8000	1	2		2.13197696	0.00018687
	15.9000	1	2		2.13098283	0.00031037
	16.0000	1	2		2.12998726	0.00024531
	16.1000	1	2		2.12898494	0.00010468
	16.2000	1	2		2.12798056	0.00013046
	16.3000	1	2		2.12698336	0.00012239
	16.4000	1	2		2.12598062	-0.00001386
	16.5000	1	2		2.12497952	0.00014077
	16.6000	1	2		2.12397494	0.00025108
	16.7000	1	2		2.12299618	0.00025369
	16.8000	1	2		2.12197951	0.00021414
	16.9000	1	2		2.12097903	0.00027956
	17.0000	1	2		2.11998756	0.00023486
	17.1000	1	2		2.11897704	0.00004089
	17.2000	1	2		2.11798577	0.00019178
	17.3000	1	2		2.11698242	0.00020240
	17.4000	1	2		2.11598460	0.00017223
	17.5000	1	2		2.11498699	-0.00007321
	17.6000	1	2		2.11398548	0.00033523
	17.7000	1	2		2.11299217	0.00025539
	17.8000	1	2		2.11198657	0.00019780
	17.9000	1	2		2.11098875	0.00000011
	18.0000	1	2		2.10998191	0.00009108
	18.1000	1	2		2.10898983	0.00013058
	18.2000	1	2		2.10798525	0.00006283
	18.3000	1	2		2.10696879	0.00015198
	18.4000	1	2		2.10597814	0.00020161
	18.5000	1	2		2.10498524	0.00016099
	18.6000	1	2		2.10398680	0.00008051
	18.7000	1	2		2.10298099	0.00007986
	18.8000	1	2		2.10198010	0.00015352
	18.9000	1	2		2.10098822	0.00011351
	19.0000	1	2		2.09997975	0.00011981
	19.1000	1	2		2.09898275	0.00014122
	19.2000	1	2		2.09798985	0.00018452
	19.3000	1	2		2.09698670	0.00000329
	19.4000	1	2		2.09598417	0.00019667
	19.5000	1	2		2.09497222	-0.00002940
	19.6000	1	2		2.09399243	0.00007556
	19.7000	1	2		2.09299276	0.00007612
	19.8000	1	2		2.09199290	-0.00005421
	19.9000	1	2		2.09099733	0.00009319
	20.0000	1	2		2.08999951	0.00002863
	20.1000	1	2		2.08899309	0.00006455
	20.2000	1	2		2.08799363	0.00009950
	20.3000	1	2		2.08699786	0.00003588
	20.4000	1	2		2.08600270	0.00013248
	20.5000	1	2		2.08499853	-0.00002608
	20.6000	1	2		2.08399088	0.00004128
	20.7000	1	2		2.08299757	0.00016854
	20.8000	1	2		2.08199606	0.00002813
	20.9000	1	2		2.08099865	0.00009722
	21.0000	1	2		2.07999264	0.00010958
	21.1000	1	2		2.07899851	0.00002704
	21.2000	1	2		2.07799556	0.00006129
	21.3000	1	2		2.07699324	0.00000480
	21.4000	1	2		2.07599439	0.00004749
	21.5000	1	2		2.07500047	0.00008768
	21.6000	1	2		2.07399486	0.00009385
	21.7000	1	2		2.07299541	0.00014932
	21.8000	1	2		2.07199902	0.00008691
	21.9000	1	2		2.07099342	0.00005832
	22.0000	1	2		2.06998822	0.00007151
	22.1000	1	2		2.06898917	-0.00000237
	22.2000	1	2		2.06798951	-0.00008699
	22.3000	1	2		2.06698944	0.00015337
	22.4000	1	2		2.06599244	0.00009535
	22.5000	1	2		2.06498028	0.00017488
	22.6000	1	2		2.06398737	0.00009423
	22.7000	1	2		2.06298812	0.00006674
	22.8000	1	2		2.06199460	0.00014714
	22.9000	1	2		2.06098982	-0.00007923
	23.0000	1	2		2.05999221	0.00007269
	23.1000	1	2		2.05899336	0.00005088
	23.2000	1	2		2.05798550	0.00004871
	23.3000	1	2		2.05698789	0.00004826
	23.4000	1	2		2.05598864	0.00009621
	23.5000	1	2		2.05498078	0.00011223
	23.6000	1	2		2.05399156	0.00007064
	23.7000	1	2		2.05298801	0.00008259
	23.8000	1	2		2.05198916	0.00013919
	23.9000	1	2		2.05099934	0.00002671
	24.0000	1	2		2.04998676	0.00008827
	24.1000	1	2		2.04898526	0.00001690
	24.2000	1	2		2.04798723	0.00008929
	24.3000	1	2		2.04699761	0.00007581
	24.4000	1	2		2.04599795	0.00011635
	24.5000	1	2		2.04499972	0.00012496
	24.6000	1	2		2.04399104	-0.00002650
	24.7000	1	2		2.04298626	-0.00009912
	24.8000	1	2		2.04199499	0.00000370
	24.9000	1	2		2.04099000	0.00009246
	25.0000	1	2		2.04000140	0.00004717
	25.1000	1	2		2.03900133	0.00014640
	25.2000	1	2		2.03799900	0.00018572
	25.3000	1	2		2.03699156	0.00015479
	25.4000	1	2		2.03599906	0.00005796
	25.5000	1	2		2.03498629	0.00011093
	25.6000	1	2		2.03399543	0.00000019
	25.7000	1	2		2.03299413	-0.00008236
	25.8000	1	2		2.03199898	0.00000870
	25.9000	1	2		2.03099706	-0.00003565
	26.0000	1	2		2.03000867	-0.00003363
	26.1000	1	2		2.02900511	-0.00002638
	26.2000	1	2		2.02799725	-0.00008052
	26.3000	1	2		2.02700640	0.00006917
	26.4000	1	2		2.02600674	0.00002021
	26.5000	1	2		2.02499253	0.00003125
	26.6000	1	2		2.02399266	-0.00003304
	26.7000	1	2		2.02299299	0.00004149
	26.8000	1	2		2.02200194	-0.00003309
	26.9000	1	2		2.02099387	0.00005050
	27.0000	1	2		2.01999995	0.00003637
	27.1000	1	2		2.01898963	-0.00002561
	27.2000	1	2		2.01799529	0.00000143
	27.3000	1	2		2.01699297	-0.00010800
	27.4000	1	2		2.01598716	-0.00013479
	27.5000	1	2		2.01500184	-0.00008013
	27.6000	1	2		2.01400504	-0.00007310
	27.7000	1	2		2.01300067	-0.00000567
	27.8000	1	2		2.01199773	-0.00008781
	27.9000	1	2		2.01100585	0.00000551
	28.0000	1	2		2.01000701	-0.00009832
	28.1000	1	2		2.00900898	-0.00009994
	28.2000	1	2		2.00800358	0.00000721
	28.3000	1	2		2.00700105	-0.00007468
	28.4000	1	2		2.00600364	0.00003911
	28.5000	1	2		2.00500213	0.00004913
	28.6000	1	2		2.00400288	0.00001532
	28.7000	1	2		2.00300117	0.00000130
	28.8000	1	2		2.00200089	-0.00006699
	28.9000	1	2		2.00100778	-0.00009818
	29.0000	1	2		2.00000259	-0.00005441
	29.1000	1	2		1.99900375	-0.00013731
	29.2000	1	2		1.99800921	0.00007591
	29.3000	1	2		1.99699807	0.00003454
	29.4000	1	2		1.99599963	0.00003282
	29.5000	1	2		1.99500243	-0.00003128
	29.6000	1	2		1.99400359	-0.00007997
	29.7000	1	2		1.99300085	-0.00001736
	29.8000	1	2		1.99199811	-0.00012451
	29.9000	1	2		1.99099763	-0.00006346
	30.0000	1	2		1.98999879	-0.00000001
	30.1000	1	2		1.98899872	0.00001571
	30.2000	1	2		1.98800397	-0.00008416
	30.3000	1	2		1.98700513	0.00008760
	30.4000	1	2		1.98601714	0.00004032
	30.5000	1	2		1.98500867	-0.00012439
	30.6000	1	2		1.98400614	-0.00009955
	30.7000	1	2		1.98299725	-0.00011981
	30.8000	1	2		1.98199759	-0.00015625
	30.9000	1	2		1.98098994	-0.00004043
	31.0000	1	2		1.98000441	0.00000516
	31.1000	1	2		1.97900864	-0.00007009
	31.2000	1	2		1.97800693	-0.00003363
	31.3000	1	2		1.97700870	0.00005729
	31.4000	1	2		1.97600863	0.00000494
	31.5000	1	2		1.97500528	-0.00003644
	31.6000	1	2		1.97400479	-0.00009452
	31.7000	1	2		1.97299817	-0.00008733
	31.8000	1	2		1.97201080	-0.00007125
	31.9000	1	2		1.97100232	-0.00008913
	32.0000	1	2		1.97000942	-0.00006113
	32.1000	1	2		1.96900115	0.00002904
	32.2000	1	2		1.96800784	-0.00007476
	32.3000	1	2		1.96700654	-0.00013256
	32.4000	1	2		1.96600319	-0.00002561
	32.5000	1	2		1.96500967	0.00004238
	32.6000	1	2		1.96400468	-0.00012533
	32.7000	1	2		1.96300809	-0.00007663
	32.8000	1	2		1.96201109	-0.00009099
	32.9000	1	2		1.96100590	-0.00008919
	33.0000	1	2		1.96000398	-0.00008441
	33.1000	1	2		1.95901600	-0.00002539
	33.2000	1	2		1.95801264	-0.00010416
	33.3000	1	2		1.95700561	-0.00016790
	33.4000	1	2		1.95600881	-0.00009783
	33.5000	1	2		1.95500894	-0.00007014
	33.6000	1	2		1.95400908	-0.00010265
	33.7000	1	2		1.95301085	0.00005675
	33.8000	1	2		1.95200155	0.00002378
	33.9000	1	2		1.95101152	0.00000986
	34.0000	1	2		1.95000899	-0.00000937
	34.1000	1	2		1.94901301	-0.00007109
	34.2000	1	2		1.94800597	0.00004116
	34.3000	1	2		1.94700734	-0.00010654
	34.4000	1	2		1.94601157	0.00001092
	34.5000	1	2		1.94501272	0.00004680
	34.6000	1	2		1.94400671	-0.00003583
	34.7000	1	2		1.94300766	-0.00005417
	34.8000	1	2		1.94199673	-0.00002895
	34.9000	1	2		1.94099235	-0.00015321
	35.0000	1	2		1.94000826	-0.00011024
	35.1000	1	2		1.93900737	-0.00014078
	35.2000	1	2		1.93801795	-0.00011150
	35.3000	1	2		1.93699944	-0.00008908
	35.4000	1	2		1.93599732	-0.00014698
	35.5000	1	2		1.93500052	-0.00000922
	35.6000	1	2		1.93400414	-0.00011491
	35.7000	1	2		1.93300038	-0.00001389
	35.8000	1	2		1.93200604	-0.00004263
	35.9000	1	2		1.93100494	-0.00017485
	36.0000	1	2		1.93000241	-0.00003001
	36.1000	1	2		1.92900992	-0.00010516
	36.2000	1	2		1.92801005	0.00000233
	36.3000	1	2		1.92700547	-0.00001703
	36.4000	1	2		1.92600519	0.00005498
	36.5000	1	2		1.92499447	-0.00015066
	36.6000	1	2		1.92400238	-0.00011512
	36.7000	1	2		1.92300211	-0.00002791
	36.8000	1	2		1.92200797	-0.00003746
	36.9000	1	2		1.92100975	-0.00010569
	37.0000	1	2		1.92001131	-0.00012647
	37.1000	1	2		1.91900858	0.00007027
	37.2000	1	2		1.91800932	-0.00000519
	37.3000	1	2		1.91700310	-0.00012030
	37.4000	1	2		1.91601491	-0.00007356
	37.5000	1	2		1.91501361	-0.00010687
	37.6000	1	2		1.91401620	-0.00015765
	37.7000	1	2		1.91301121	-0.00009403
	37.8000	1	2		1.91200520	0.00002749
	37.9000	1	2		1.91101271	-0.00006021
	38.0000	1	2		1.91001181	-0.00000664
	38.1000	1	2		1.90901215	-0.00005673
	38.2000	1	2		1.90800286	-0.00015073
	38.3000	1	2		1.90701610	-0.00025492
	38.4000	1	2		1.90601624	-0.00027239
	38.5000	1	2		1.90501801	-0.00013375
	38.6000	1	2		1.90401138	-0.00025510
	38.7000	1	2		1.90300700	-0.00014371
	38.8000	1	2		1.90201164	-0.00014991
	38.9000	1	2		1.90101567	-0.00017978
	39.0000	1	2		1.90001068	-0.00024932
	39.1000	1	2		1.89900773	-0.00027330
	39.2000	1	2		1.89800623	-0.00025813
	39.3000	1	2		1.89700697	-0.00018120
	39.4000	1	2		1.89600957	-0.00028905
	39.5000	1	2		1.89500990	-0.00017739
	39.6000	1	2		1.89401762	-0.00019416
	39.7000	1	2		1.89300668	-0.00030482
	39.8000	1	2		1.89200989	-0.00030055
	39.9000	1	2		1.89100674	-0.00015252
	40.0000	1	2		1.89001528	-0.00014720
	40.1000	1	2		1.88900578	-0.00031651
	40.2000	1	2		1.88801144	-0.00027182
	40.3000	1	2		1.88701178	-0.00021368
	40.4000	1	2		1.88601355	-0.00013639
	40.5000	1	2		1.88501778	-0.00001811
	40.6000	1	2		1.88402037	-0.00007980
	40.7000	1	2		1.88301907	-0.00006903
	40.8000	1	2		1.88201695	-0.00023744
	40.9000	1	2		1.88101626	-0.00037529
	41.0000	1	2		1.88001926	-0.00029132
	41.1000	1	2		1.87901406	-0.00029518
	41.2000	1	2		1.87801543	-0.00038789
	41.3000	1	2		1.87701248	-0.00027447
	41.4000	1	2		1.87601139	-0.00017131
	41.5000	1	2		1.87500865	-0.00027675
	41.6000	1	2		1.87401391	-0.00038192
	41.7000	1	2		1.87300953	-0.00027122
	41.8000	1	2		1.87202298	-0.00037248
	41.9000	1	2		1.87102065	-0.00037057
	42.0000	1	2		1.87002181	-0.00033786
	42.1000	1	2		1.86901580	-0.00022648
	42.2000	1	2		1.86800773	-0.00039132
	42.3000	1	2		1.86701237	-0.00034126
	42.4000	1	2		1.86601517	-0.00025317
	42.5000	1	2		1.86501202	-0.00040467
	42.6000	1	2		1.86401359	-0.00028479
	42.7000	1	2		1.86300880	-0.00035180
	42.8000	1	2		1.86201692	-0.00027727
	42.9000	1	2		1.86100866	-0.00028058
	43.0000	1	2		1.86000756	-0.00040590
	43.1000	1	2		1.85901732	-0.00026629
	43.2000	1	2		1.85801336	-0.00036129
	43.3000	1	2		1.85701410	-0.00037741
	43.4000	1	2		1.85600645	-0.00038765
	43.5000	1	2		1.85501887	-0.00035930
	43.6000	1	2		1.85400610	-0.00023937
	43.7000	1	2		1.85300131	-0.00036053
	43.8000	1	2		1.85201271	-0.00027552
	43.9000	1	2		1.85100260	-0.00013983
	44.0000	1	2		1.85002035	-0.00016061
	44.1000	1	2		1.84900594	-0.00029110
	44.2000	1	2		1.84801263	-0.00038577
	44.3000	1	2		1.84700846	-0.00036050
	44.4000	1	2		1.84601924	-0.00039323
	44.5000	1	2		1.84501856	-0.00042683
	44.6000	1	2		1.84401807	-0.00039265
	44.7000	1	2		1.84301247	-0.00012902
	44.8000	1	2		1.84201506	-0.00032131
	44.9000	1	2		1.84102195	-0.00031729
	45.0000	1	2		1.84001840	-0.00024927
	45.1000	1	2		1.83901709	-0.00041897
	45.2000	1	2		1.83801538	-0.00037650
	45.3000	1	2		1.83701695	-0.00035407
	45.4000	1	2		1.83601360	-0.00024171
	45.5000	1	2		1.83501475	-0.00014707
	45.6000	1	2		1.83401898	-0.00037577
	45.7000	1	2		1.83301338	-0.00016089
	45.8000	1	2		1.83201392	-0.00038562
	45.9000	1	2		1.83101528	-0.00031472
	46.0000	1	2		1.83002422	-0.00030617
	46.1000	1	2		1.82902026	-0.00025037
	46.2000	1	2		1.82802326	-0.00012687
	46.3000	1	2		1.82701643	-0.00019671
	46.4000	1	2		1.82602762	-0.00017159
	46.5000	1	2		1.82501915	-0.00008245
	46.6000	1	2		1.82401744	-0.00022014
	46.7000	1	2		1.82301900	-0.00032214
	46.8000	1	2		1.82201565	-0.00027173
	46.9000	1	2		1.82101414	-0.00026136
	47.0000	1	2		1.82001878	-0.00032966
	47.1000	1	2		1.81901687	-0.00023446
	47.2000	1	2		1.81802335	-0.00027971
	47.3000	1	2		1.81701631	-0.00021682
	47.4000	1	2		1.81601378	-0.00018583
	47.5000	1	2		1.81501822	-0.00027191
	47.6000	1	2		1.81401937	-0.00019449
	47.7000	1	2		1.81302401	-0.00032397
	47.8000	1	2		1.81202353	-0.00041480
	47.9000	1	2		1.81101649	-0.00028122
	48.0000	1	2		1.81002133	-0.00027766
	48.1000	1	2		1.80901737	-0.00015559
	48.2000	1	2		1.80802385	-0.00017800
	48.3000	1	2		1.80701907	-0.00021059
	48.4000	1	2		1.80601981	-0.00019880
	48.5000	1	2		1.80501913	-0.00039181
	48.6000	1	2		1.80401373	-0.00019565
	48.7000	1	2		1.80301488	-0.00028353
	48.8000	1	2		1.80201870	-0.00032756
	48.9000	1	2		1.80101802	-0.00020999
	49.0000	1	2		1.80001610	-0.00011446
	49.1000	1	2		1.79900988	-0.00019308
	49.2000	1	2		1.79802907	-0.00045657
	49.3000	1	2		1.79701977	-0.00030811
	49.4000	1	2		1.79601847	-0.00032707
	49.5000	1	2		1.79501963	-0.00046873
	49.6000	1	2		1.79402365	-0.00041266
	49.7000	1	2		1.79302071	-0.00031426
	49.8000	1	2		1.79202228	-0.00025725
	49.9000	1	2		1.79101524	-0.00041640
	50.0000	1	2		1.79002070	-0.00031475
	50.1000	1	2		1.78900977	-0.00019506
	50.2000	1	2		1.78801072	-0.00036405
	50.3000	1	2		1.78700942	-0.00031251
	50.4000	1	2		1.78602205	-0.00028189
	50.5000	1	2		1.78501193	-0.00014548
	50.6000	1	2		1.78402415	-0.00044890
	50.7000	1	2		1.78302121	-0.00046815
	50.8000	1	2		1.78202790	-0.00011806
	50.9000	1	2		1.78102783	-0.00039634
	51.0000	1	2		1.78001628	-0.00040958
	51.1000	1	2		1.77902113	-0.00041262
	51.2000	1	2		1.77802146	-0.00045170
	51.3000	1	2		1.77701770	-0.00049246
	51.4000	1	2		1.77602152	-0.00034755
	51.5000	1	2		1.77502432	-0.00034366
	51.6000	1	2		1.77401564	-0.00029344
	51.7000	1	2		1.77301864	-0.00048202
	51.8000	1	2		1.77202021	-0.00044025
	51.9000	1	2		1.77101173	-0.00051003
	52.0000	1	2		1.77002293	-0.00048612
	52.1000	1	2		1.76902941	-0.00056612
	52.2000	1	2		1.76802647	-0.00041759
	52.3000	1	2		1.76703009	-0.00037746
	52.4000	1	2		1.76603391	-0.00037123
	52.5000	1	2		1.76502974	-0.00046803
	52.6000	1	2		1.76402413	-0.00048499
	52.7000	1	2		1.76301894	-0.00053366
	52.8000	1	2		1.76202296	-0.00037927
	52.9000	1	2		1.76101879	-0.00047105
	53.0000	1	2		1.76001421	-0.00022096
	53.1000	1	2		1.75901639	-0.00043198
	53.2000	1	2		1.75801734	-0.00053846
	53.3000	1	2		1.75702956	-0.00052850
	53.4000	1	2		1.75601085	-0.00046848
	53.5000	1	2		1.75501774	-0.00053460
	53.6000	1	2		1.75402074	-0.00046829
	53.7000	1	2		1.75301616	-0.00044477
	53.8000	1	2		1.75201158	-0.00054230
	53.9000	1	2		1.75101765	-0.00059024
	54.0000	1	2		1.75002926	-0.00040017
	54.1000	1	2		1.74902243	-0.00062072
	54.2000	1	2		1.74801907	-0.00045969
	54.3000	1	2		1.74702105	-0.00040105
	54.4000	1	2		1.74602815	-0.00060202
	54.5000	1	2		1.74502254	-0.00070037
	54.6000	1	2		1.74402985	-0.00064710
	54.7000	1	2		1.74302814	-0.00049157
	54.8000	1	2		1.74202560	-0.00048683
	54.9000	1	2		1.74103004	-0.00047885
	55.0000	1	2		1.74002997	-0.00046319
	55.1000	1	2		1.73903010	-0.00048199
	55.2000	1	2		1.73802921	-0.00059500
	55.3000	1	2		1.73702893	-0.00050038
	55.4000	1	2		1.73601841	-0.00048923
	55.5000	1	2		1.73502059	-0.00058049
	55.6000	1	2		1.73402810	-0.00046459
	55.7000	1	2		1.73302577	-0.00045256
	55.8000	1	2		1.73203266	-0.00042615
	55.9000	1	2		1.73102071	-0.00060372
	56.0000	1	2		1.73003395	-0.00046578
	56.1000	1	2		1.72902671	-0.00051521
	56.2000	1	2		1.72803319	-0.00053815
	56.3000	1	2		1.72702595	-0.00057975
	56.4000	1	2		1.72602956	-0.00043914
	56.5000	1	2		1.72503010	-0.00040323
	56.6000	1	2		1.72402757	-0.00059429
	56.7000	1	2		1.72302873	-0.00050323
	56.8000	1	2		1.72202497	-0.00043140
	56.9000	1	2		1.72102592	-0.00052996
	57.0000	1	2		1.72002974	-0.00063337
	57.1000	1	2		1.71902024	-0.00048292
	57.2000	1	2		1.71803564	-0.00055459
	57.3000	1	2		1.71702983	-0.00047923
	57.4000	1	2		1.71603314	-0.00046961
	57.5000	1	2		1.71502722	-0.00047184
	57.6000	1	2		1.71403197	-0.00056137
	57.7000	1	2		1.71303148	-0.00055988
	57.8000	1	2		1.71203694	-0.00052082
	57.9000	1	2		1.71102007	-0.00066002
	58.0000	1	2		1.71003198	-0.00078778
	58.1000	1	2		1.70902986	-0.00055906
	58.2000	1	2		1.70803163	-0.00049271
	58.3000	1	2		1.70702777	-0.00059905
	58.4000	1	2		1.70602944	-0.00053610
	58.5000	1	2		1.70502936	-0.00066437
	58.6000	1	2		1.70402612	-0.00063998
	58.7000	1	2		1.70302297	-0.00073751
	58.8000	1	2		1.70202454	-0.00057030
	58.9000	1	2		1.70102723	-0.00063409
	59.0000	1	2		1.70003248	-0.00066097
	59.1000	1	2		1.69903559	-0.00060506
	59.2000	1	2		1.69803521	-0.00061001
	59.3000	1	2		1.69702233	-0.00078694
	59.4000	1	2		1.69602994	-0.00079819
	59.5000	1	2		1.69502690	-0.00075595
	59.6000	1	2		1.69403328	-0.00073408
	59.7000	1	2		1.69303484	-0.00082978
	59.8000	1	2		1.69203016	-0.00077955
	59.9000	1	2		1.69102671	-0.00073100
	60.0000	1	2		1.69003514	-0.00075694
	60.1000	1	2		1.68903640	-0.00085862
	60.2000	1	2		1.68802700	-0.00084993
	60.3000	1	2		1.68703092	-0.00090003
	60.4000	1	2		1.68602706	-0.00094719
	60.5000	1	2		1.68503487	-0.00100080
	60.6000	1	2		1.68402825	-0.00096727
	60.7000	1	2		1.68294294	-0.00097857
	60.8000	1	2		1.68203486	-0.00101915
	60.9000	1	2		1.68103653	-0.00096122
	61.0000	1	2		1.68003779	-0.00109152
	61.1000	1	2		1.67903741	-0.00117877
	61.2000	1	2		1.67803682	-0.00111945
	61.3000	1	2		1.67702743	-0.00125834
	61.4000	1	2		1.67603453	-0.00130570
	61.5000	1	2		1.67502032	-0.00119759
	61.6000	1	2		1.67403489	-0.00130661
	61.7000	1	2		1.67302663	-0.00130525
	61.8000	1	2		1.67202860	-0.00131681
	61.9000	1	2		1.67102812	-0.00151084
	62.0000	1	2		1.67002702	-0.00146850
	62.1000	1	2		1.66902654	-0.00153194
	62.2000	1	2		1.66804419	-0.00161491
	62.3000	1	2		1.66703346	-0.00163799
	62.4000	1	2		1.66603626	-0.00165335
	62.5000	1	2		1.66504079	-0.00174943
	62.6000	1	2		1.66404062	-0.00180808
	62.7000	1	2		1.66303942	-0.00190630
	62.8000	1	2		1.66204047	-0.00200559
	62.9000	1	2		1.66104573	-0.00204106
	63.0000	1	2		1.66005252	-0.00211363
	63.1000	1	2		1.65904722	-0.00212421
	63.2000	1	2		1.65804623	-0.00223636
	63.3000	1	2		1.65704841	-0.00228472
	63.4000	1	2		1.65604454	-0.00227740
	63.5000	1	2		1.65504509	-0.00248175
	63.6000	1	2		1.65404717	-0.00249668
	63.7000	1	2		1.65304228	-0.00257520
	63.8000	1	2		1.65203954	-0.00264684
	63.9000	1	2		1.65103906	-0.00269942
	64.0000	1	2		1.65004349	-0.00284258
	64.1000	1	2		1.64904096	-0.00291624
	64.2000	1	2		1.64804868	-0.00304663
	64.3000	1	2		1.64703672	-0.00310621
	64.4000	1	2		1.64604494	-0.00325196
	64.5000	1	2		1.64504139	-0.00327114
	64.6000	1	2		1.64404613	-0.00348573
	64.7000	1	2		1.64303889	-0.00357799
	64.8000	1	2		1.64204445	-0.00349025
	64.9000	1	2		1.64104397	-0.00373778
	65.0000	1	2		1.64004123	-0.00381012
	65.1000	1	2		1.63904300	-0.00377835
	65.2000	1	2		1.63805174	-0.00394873
	65.3000	1	2		1.63704521	-0.00419288
	65.4000	1	2		1.63604135	-0.00423064
	65.5000	1	2		1.63504281	-0.00433634
	65.6000	1	2		1.63404848	-0.00454013
	65.7000	1	2		1.63304625	-0.00466092
	65.8000	1	2		1.63205345	-0.00477276
	65.9000	1	2		1.63104959	-0.00476207
	66.0000	1	2		1.63004327	-0.00485314
	66.1000	1	2		1.62904801	-0.00503613
	66.2000	1	2		1.62804660	-0.00516275
	66.3000	1	2		1.62705421	-0.00536406
	66.4000	1	2		1.62605670	-0.00556140
	66.5000	1	2		1.62505161	-0.00553417
	66.6000	1	2		1.62405092	-0.00573914
	66.7000	1	2		1.62304624	-0.00582029
	66.8000	1	2		1.62205016	-0.00595804
	66.9000	1	2		1.62104343	-0.00595216
	67.0000	1	2		1.62004705	-0.00619252
	67.1000	1	2		1.61905353	-0.00642730
	67.2000	1	2		1.61804977	-0.00650774
	67.3000	1	2		1.61705502	-0.00655675
	67.4000	1	2		1.61605014	-0.00678729
	67.5000	1	2		1.61504730	-0.00680184
	67.6000	1	2		1.61405153	-0.00694250
	67.7000	1	2		1.61305361	-0.00703355
	67.8000	1	2		1.61205497	-0.00719530
	67.9000	1	2		1.61104772	-0.00738688
	68.0000	1	2		1.61005052	-0.00751692
	68.1000	1	2		1.60905280	-0.00765259
	68.2000	1	2		1.60804863	-0.00783442
	68.3000	1	2		1.60705071	-0.00782655
	68.4000	1	2		1.60605586	-0.00804495
	68.5000	1	2		1.60504893	-0.00823989
	68.6000	1	2		1.60404424	-0.00828485
	68.7000	1	2		1.60304653	-0.00833292
	68.8000	1	2		1.60204963	-0.00865335
	68.9000	1	2		1.60103859	-0.00870295
	69.0000	1	2		1.60004549	-0.00887377
	69.1000	1	2		1.59904808	-0.00901972
	69.2000	1	2		1.59805313	-0.00913024
	69.3000	1	2		1.59705039	-0.00929755
	69.4000	1	2		1.59605667	-0.00944150
	69.5000	1	2		1.59505465	-0.00973392
	69.6000	1	2		1.59405632	-0.00978598
	69.7000	1	2		1.59305440	-0.00996540
	69.8000	1	2		1.59205372	-0.01009707
	69.9000	1	2		1.59104504	-0.01028273
	70.0000	1	2		1.59005296	-0.01038324
	70.1000	1	2		1.58905544	-0.01051876
	70.2000	1	2		1.58805322	-0.01071191
	70.3000	1	2		1.58705386	-0.01083909
	70.4000	1	2		1.58605318	-0.01101917
	70.5000	1	2		1.58505085	-0.01115288
	70.6000	1	2		1.58405457	-0.01142122
	70.7000	1	2		1.58304927	-0.01153445
	70.8000	1	2		1.58205463	-0.01163939
	70.9000	1	2		1.58105138	-0.01180648
	71.0000	1	2		1.58005428	-0.01188214
	71.1000	1	2		1.57905205	-0.01212028
	71.2000	1	2		1.57805188	-0.01233522
	71.3000	1	2		1.57705262	-0.01259791
	71.4000	1	2		1.57605480	-0.01292940
	71.5000	1	2		1.57505279	-0.01285685
	71.6000	1	2		1.57405107	-0.01303247
	71.7000	1	2		1.57305018	-0.01323360
	71.8000	1	2		1.57205042	-0.01339202
	71.9000	1	2		1.57104543	-0.01346311
	72.0000	1	2		1.57004730	-0.01375401
	72.1000	1	2		1.56905132	-0.01392579
	72.2000	1	2		1.56805607	-0.01407221
	72.3000	1	2		1.56705384	-0.01428983
	72.4000	1	2		1.56605295	-0.01452375
	72.5000	1	2		1.56505636	-0.01463401
	72.6000	1	2		1.56405393	-0.01486877
	72.7000	1	2		1.56305150	-0.01507038
	72.8000	1	2		1.56205747	-0.01532192
	72.9000	1	2		1.56105812	-0.01534876
	73.0000	1	2		1.56005190	-0.01559720
	73.1000	1	2		1.55905285	-0.01591047
	73.2000	1	2		1.55805513	-0.01598032
	73.3000	1	2		1.55705854	-0.01613388
	73.4000	1	2		1.55605386	-0.01636962
	73.5000	1	2		1.55505553	-0.01654020
	73.6000	1	2		1.55406488	-0.01678542
	73.7000	1	2		1.55305293	-0.01690033
	73.8000	1	2		1.55205746	-0.01710411
	73.9000	1	2		1.55106159	-0.01732158
	74.0000	1	2		1.55006264	-0.01746962
	74.1000	1	2		1.54905991	-0.01777288
	74.2000	1	2		1.54806240	-0.01790264
	74.3000	1	2		1.54706181	-0.01814823
	74.4000	1	2		1.54605969	-0.01819015
	74.5000	1	2		1.54507601	-0.01845392
	74.6000	1	2		1.54406856	-0.01873888
	74.7000	1	2		1.54306306	-0.01886333
	74.8000	1	2		1.54206698	-0.01909314
	74.9000	1	2		1.54106158	-0.01938615
	75.0000	1	2		1.54007175	-0.01946010
	75.1000	1	2		1.53906512	-0.01959814
	75.2000	1	2		1.53807447	-0.01990869
	75.3000	1	2		1.53706887	-0.02008006
	75.4000	1	2		1.53607310	-0.02036205
	75.5000	1	2		1.53506575	-0.02052308
	75.6000	1	2		1.53407562	-0.02066653
	75.7000	1	2		1.53306827	-0.02094203
	75.8000	1	2		1.53207650	-0.02102369
	75.9000	1	2		1.53107212	-0.02129182
	76.0000	1	2		1.53008004	-0.02157272
	76.1000	1	2		1.52907361	-0.02167035
	76.2000	1	2		1.52806647	-0.02189180
	76.3000	1	2		1.52707429	-0.02199179
	76.4000	1	2		1.52606991	-0.02230165
	76.5000	1	2		1.52506502	-0.02249649
	76.6000	1	2		1.52406915	-0.02273045
	76.7000	1	2		1.52306703	-0.02300014
	76.8000	1	2		1.52207034	-0.02301423
	76.9000	1	2		1.52106832	-0.02330518
	77.0000	1	2		1.52007265	-0.02343449
	77.1000	1	2		1.51907217	-0.02369106
	77.2000	1	2		1.51807599	-0.02397668
	77.3000	1	2		1.51707356	-0.02408812
	77.4000	1	2		1.51607482	-0.02444238
	77.5000	1	2		1.51507557	-0.02466023
	77.6000	1	2		1.51408021	-0.02479963
	77.7000	1	2		1.51307839	-0.02495394
	77.8000	1	2		1.51208293	-0.02520913
	77.9000	1	2		1.51107118	-0.02524017
	78.0000	1	2		1.51008084	-0.02553946
	78.1000	1	2		1.50907810	-0.02585351
	78.2000	1	2		1.50808458	-0.02617063
	78.3000	1	2		1.50707908	-0.02623503
	78.4000	1	2		1.50608106	-0.02657332
	78.5000	1	2		1.50507791	-0.02669347
	78.6000	1	2		1.50407866	-0.02699113
	78.7000	1	2		1.50308012	-0.02728880
	78.8000	1	2		1.50208415	-0.02745464
	78.9000	1	2		1.50107711	-0.02773697
	79.0000	1	2		1.50008072	-0.02787038
	79.1000	1	2		1.49907348	-0.02815784
	79.2000	1	2		1.49808170	-0.02833931
	79.3000	1	2		1.49707702	-0.02847581
	79.4000	1	2		1.49607756	-0.02864731
	79.5000	1	2		1.49507216	-0.02903007
	79.6000	1	2		1.49407844	-0.02915941
	79.7000	1	2		1.49307386	-0.02939007
	79.8000	1	2		1.49207348	-0.02966387
	79.9000	1	2		1.49107310	-0.02977110
	80.0000	1	2		1.49007825	-0.02995610
	80.1000	1	2		1.48907121	-0.03018616
	80.2000	1	2		1.48807217	-0.03050741
	80.3000	1	2		1.48706840	-0.03069922
	80.4000	1	2		1.48607694	-0.03085828
	80.5000	1	2		1.48507215	-0.03118261
	80.6000	1	2		1.48404442	-0.03146208
	80.7000	1	2		1.48307487	-0.03162457
	80.8000	1	2		1.48207449	-0.03190769
	80.9000	1	2		1.48107565	-0.03213480
	81.0000	1	2		1.48007957	-0.03232329
	81.1000	1	2		1.47907909	-0.03259705
	81.2000	1	2		1.47807574	-0.03277394
	81.3000	1	2		1.47707772	-0.03325221
	81.4000	1	2		1.47607396	-0.03348615
	81.5000	1	2		1.47507276	-0.03351743
	81.6000	1	2		1.47408006	-0.03384304
	81.7000	1	2		1.47307712	-0.03396834
	81.8000	1	2		1.47208094	-0.03421776
	81.9000	1	2		1.47107072	-0.03461108
	82.0000	1	2		1.47008315	-0.03467866
	82.1000	1	2		1.46908697	-0.03501206
	82.2000	1	2		1.46808352	-0.03533929
	82.3000	1	2		1.46707299	-0.03563102
	82.4000	1	2		1.46608470	-0.03581461
	82.5000	1	2		1.46507951	-0.03596198
	82.6000	1	2		1.46408281	-0.03624644
	82.7000	1	2		1.46308192	-0.03660188
	82.8000	1	2		1.46208175	-0.03673450
	82.9000	1	2		1.46108260	-0.03710662
	83.0000	1	2		1.46008631	-0.03729716
	83.1000	1	2		1.45907589	-0.03747989
	83.2000	1	2		1.45807971	-0.03778901
	83.3000	1	2		1.45707964	-0.03792162
	83.4000	1	2		1.45607762	-0.03821593
	83.5000	1	2		1.45507366	-0.03855231
	83.6000	1	2		1.45407041	-0.03863933
	83.7000	1	2		1.45307874	-0.03896817
	83.8000	1	2		1.45207303	-0.03922943
	83.9000	1	2		1.45107582	-0.03951414
	84.0000	1	2		1.45007923	-0.03981221
	84.1000	1	2		1.44907537	-0.03996004
	84.2000	1	2		1.44807171	-0.04026943
	84.3000	1	2		1.44707656	-0.04047419
	84.4000	1	2		1.44608058	-0.04078696
	84.5000	1	2		1.44507426	-0.04092891
	84.6000	1	2		1.44407439	-0.04124679
	84.7000	1	2		1.44307862	-0.04154457
	84.8000	1	2		1.44207845	-0.04183987
	84.9000	1	2		1.44106895	-0.04201217
	85.0000	1	2		1.44007974	-0.04236470
	85.1000	1	2		1.43907741	-0.04258247
	85.2000	1	2		1.43807846	-0.04276169
	85.3000	1	2		1.43708013	-0.04305657
	85.4000	1	2		1.43607637	-0.04342763
	85.5000	1	2		1.43509402	-0.04362587
	85.6000	1	2		1.43408176	-0.04396566
	85.7000	1	2		1.43308588	-0.04429796
	85.8000	1	2		1.43208468	-0.04443469
	85.9000	1	2		1.43108605	-0.04463628
	86.0000	1	2		1.43008341	-0.04493969
	86.1000	1	2		1.42908098	-0.04515580
	86.2000	1	2		1.42808081	-0.04534515
	86.3000	1	2		1.42707531	-0.04569126
	86.4000	1	2		1.42607646	-0.04581297
	86.5000	1	2		1.42507895	-0.04622082
	86.6000	1	2		1.42407816	-0.04651808
	86.7000	1	2		1.42307932	-0.04658606
	86.8000	1	2		1.42207863	-0.04696768
	86.9000	1	2		1.42107804	-0.04720606
	87.0000	1	2		1.42008043	-0.04747839
	87.1000	1	2		1.41907288	-0.04780408
	87.2000	1	2		1.41807998	-0.04802951
	87.3000	1	2		1.41707745	-0.04834054
	87.4000	1	2		1.41608864	-0.04865503
	87.5000	1	2		1.41507873	-0.04888803
	87.6000	1	2		1.41408604	-0.04905367
	87.7000	1	2		1.41307818	-0.04927585
	87.8000	1	2		1.41207565	-0.04959295
	87.9000	1	2		1.41108357	-0.04993836
	88.0000	1	2		1.41008718	-0.05016560
	88.1000	1	2		1.40909182	-0.05056177
	88.2000	1	2		1.40808027	-0.05090158
	88.3000	1	2		1.40709024	-0.05117336
	88.4000	1	2		1.40608341	-0.05142491
	88.5000	1	2		1.40508415	-0.05174030
	88.6000	1	2		1.40408070	-0.05197962
	88.7000	1	2		1.40308145	-0.05211471
	88.8000	1	2		1.40208301	-0.05258317
	88.9000	1	2		1.40107536	-0.05268011
	89.0000	1	2		1.40008072	-0.05303035
	89.1000	1	2		1.39908515	-0.05331739
	89.2000	1	2		1.39808446	-0.05344393
	89.3000	1	2		1.39708214	-0.05389677
	89.4000	1	2		1.39609077	-0.05391348
	89.5000	1	2		1.39509029	-0.05425365
	89.6000	1	2		1.39409268	-0.05456799
	89.7000	1	2		1.39308646	-0.05476043
	89.8000	1	2		1.39209294	-0.05515928
	89.9000	1	2		1.39108375	-0.05553269
	90.0000	1	2		1.39009310	-0.05562518
	90.1000	1	2		1.38908483	-0.05600318
	90.2000	1	2		1.38808947	-0.05626892
	90.3000	1	2		1.38708704	-0.05640294
	90.4000	1	2		1.38608759	-0.05679682
	90.5000	1	2		1.38508516	-0.05703636
	90.6000	1	2		1.38408764	-0.05745681
	90.7000	1	2		1.38308696	-0.05766413
	90.8000	1	2		1.38209037	-0.05787727
	90.9000	1	2		1.38108691	-0.05826885
	91.0000	1	2		1.38009237	-0.05847397
	91.1000	1	2		1.37908636	-0.05864356
	91.2000	1	2		1.37808956	-0.05896440
	91.3000	1	2		1.37708826	-0.05934223
	91.4000	1	2		1.37609475	-0.05957076
	91.5000	1	2		1.37509426	-0.06004753
	91.6000	1	2		1.37409040	-0.06028391
	91.7000	1	2		1.37308940	-0.06055783
	91.8000	1	2		1.37208319	-0.06081115
	91.9000	1	2		1.37108967	-0.06118868
	92.0000	1	2		1.37008703	-0.06140309
	92.1000	1	2		1.36908799	-0.06164492
	92.2000	1	2		1.36808453	-0.06193845
	92.3000	1	2		1.36709173	-0.06233763
	92.4000	1	2		1.36609412	-0.06263302
	92.5000	1	2		1.36509343	-0.06285158
	92.6000	1	2		1.36409274	-0.06310443
	92.7000	1	2		1.36309554	-0.06338952
	92.8000	1	2		1.36208276	-0.06368099
	92.9000	1	2		1.36108525	-0.06396629
	93.0000	1	2		1.36008118	-0.06417726
	93.1000	1	2		1.35908449	-0.06458273
	93.2000	1	2		1.35808217	-0.06492248
	93.3000	1	2		1.35707789	-0.06519152
	93.4000	1	2		1.35607833	-0.06542798
	93.5000	1	2		1.35508615	-0.06570488
	93.6000	1	2		1.35408157	-0.06591149
	93.7000	1	2		1.35308723	-0.06622991
	93.8000	1	2		1.35208378	-0.06657775
	93.9000	1	2		1.35108432	-0.06694102
	94.0000	1	2		1.35009101	-0.06721900
	94.1000	1	2		1.34909217	-0.06735776
	94.2000	1	2		1.34808717	-0.06780579
	94.3000	1	2		1.34708618	-0.06807869
	94.4000	1	2		1.34608949	-0.06840539
	94.5000	1	2		1.34509239	-0.06870428
	94.6000	1	2		1.34409805	-0.06909039
	94.7000	1	2		1.34309828	-0.06941593
	94.8000	1	2		1.34209442	-0.06967559
	94.9000	1	2		1.34109537	-0.07011137
	95.0000	1	2		1.34009212	-0.07044376
	95.1000	1	2		1.33908847	-0.07083414
	95.2000	1	2		1.33809731	-0.07105633
	95.3000	1	2		1.33709662	-0.07141017
	95.4000	1	2		1.33608968	-0.07170266
	95.5000	1	2		1.33509760	-0.07199120
	95.6000	1	2		1.33409568	-0.07226570
	95.7000	1	2		1.33309582	-0.07267559
	95.8000	1	2		1.33209410	-0.07296362
	95.9000	1	2		1.33110223	-0.07316620
	96.0000	1	2		1.33010738	-0.07369515
	96.1000	1	2		1.32909696	-0.07369850
	96.2000	1	2		1.32810283	-0.07395240
	96.3000	1	2		1.32709968	-0.07434010
	96.4000	1	2		1.32610504	-0.07468884
	96.5000	1	2		1.32510220	-0.07497403
	96.6000	1	2		1.32409834	-0.07533979
	96.7000	1	2		1.32310011	-0.07575284
	96.8000	1	2		1.32209901	-0.07594937
	96.9000	1	2		1.32109924	-0.07616268
	97.0000	1	2		1.32010122	-0.07656410
	97.1000	1	2		1.31909920	-0.07679606
	97.2000	1	2		1.31810026	-0.07709578
	97.3000	1	2		1.31709578	-0.07748318
	97.4000	1	2		1.31610062	-0.07796288
	97.5000	1	2		1.31508703	-0.07826904
	97.6000	1	2		1.31408808	-0.07850637
	97.7000	1	2		1.31309344	-0.07893184
	97.8000	1	2		1.31208701	-0.07925424
	97.9000	1	2		1.31109001	-0.07959192
	98.0000	1	2		1.31009598	-0.07989402
	98.1000	1	2		1.30909755	-0.08027823
	98.2000	1	2		1.30809154	-0.08070863
	98.3000	1	2		1.30709710	-0.08083689
	98.4000	1	2		1.30610164	-0.08119934
	98.5000	1	2		1.30510013	-0.08161822
	98.6000	1	2		1.30410436	-0.08188697
	98.7000	1	2		1.30309763	-0.08208671
	98.8000	1	2		1.30208854	-0.08255213
	98.9000	1	2		1.30109123	-0.08273849
	99.0000	1	2		1.30009628	-0.08314722
	99.1000	1	2		1.29909160	-0.08353782
	99.2000	1	2		1.29809122	-0.08402167
	99.3000	1	2		1.29709924	-0.08431968
	99.4000	1	2		1.29609292	-0.08462239
	99.5000	1	2		1.29510165	-0.08487844
	99.6000	1	2		1.29410127	-0.08528245
	99.7000	1	2		1.29308829	-0.08556919
	99.8000	1	2		1.29208812	-0.08594464
	99.9000	1	2		1.29108917	-0.08615040
	100.0000	1	2		1.29009842	-0.08654815
	100.1000	1	2		1.28909743	-0.08692648
	100.2000	1	2		1.28810155	-0.08716074
	100.3000	1	2		1.28709390	-0.08751122
	100.4000	1	2		1.28609147	-0.08775497
	100.5000	1	2		1.28509468	-0.08801864
	100.6000	1	2		1.28410044	-0.08853751
	100.7000	1	2		1.28310109	-0.08889001
	100.8000	1	2		1.28209272	-0.08921800
	100.9000	1	2		1.28109377	-0.08964844
	101.0000	1	2		1.28009380	-0.08997706
	101.1000	1	2		1.27909106	-0.09031791
	101.2000	1	2		1.27809048	-0.09071213
	101.3000	1	2		1.27709983	-0.09115604
	101.4000	1	2		1.27609382	-0.09149858
	101.5000	1	2		1.27508852	-0.09190771
	101.6000	1	2		1.27409060	-0.09225656
	101.7000	1	2		1.27309852	-0.09265445
	101.8000	1	2		1.27209619	-0.09295752
	101.9000	1	2		1.27108587	-0.09328950
	102.0000	1	2		1.27009123	-0.09371093
	102.1000	1	2		1.26908859	-0.09395632
	102.2000	1	2		1.26809272	-0.09423523
	102.3000	1	2		1.26708947	-0.09451682
	102.4000	1	2		1.26609934	-0.09500276
	102.5000	1	2		1.26509332	-0.09525887
	102.6000	1	2		1.26409397	-0.09558374
	102.7000	1	2		1.26310137	-0.09601843
	102.8000	1	2		1.26210079	-0.09634315
	102.9000	1	2		1.26109488	-0.09651486
	103.0000	1	2		1.26009726	-0.09693784
	103.1000	1	2		1.25909258	-0.09740498
	103.2000	1	2		1.25809865	-0.09778750
	103.3000	1	2		1.25709182	-0.09822828
	103.4000	1	2		1.25609584	-0.09869867
	103.5000	1	2		1.25509587	-0.09912239
	103.6000	1	2		1.25409621	-0.09940766
	103.7000	1	2		1.25308999	-0.09985320
	103.8000	1	2		1.25209934	-0.10019097
	103.9000	1	2		1.25111013	-0.10065930
	103.9970	1	2		1.25012655	-0.10112241
	104.0000	1	2		1.25009500	-0.10102213
	104.0010	1	2		1.25008434	-0.10097733
