# Supplementary material for: Hyaluronic Acid Enhances the Mechanical Properties of Tissue-Engineered Cartilage Constructs
Source: PLoS One. 2014 Dec 1;9(12):e113216. doi: 10.1371/journal.pone.0113216 (PMC4249877; doi:10.1371/journal.pone.0113216)
Supplement: Dataset S1 — Raw data from hydrogel constructs. Data on wet weight, dry weight, compressive modulus, DNA content, and GAG content are provided in a spreadsheet for all analysed hydrogel constructs. Additionally, raw data from mechanical compression tests (time, displacement, and load) are provided. (ZIP) [file pone.0113216.s004.zip › Data/Mechanical testing/Microtester/Day 28/G2 CF M6 ramp.csv]

G2 CF M6 10Jan2014
Notes	Time	Sequence	Block	Cycle	5800:Extension mm	5800:500N_Load_Cell N
Test Started : 01/10/2014 9:58:47 AM	4.0020	1	2		2.25009639	0.00054146
	4.1000	1	2		2.24893794	0.00036804
	4.2000	1	2		2.24797127	0.00034635
	4.3000	1	2		2.24697816	0.00035388
	4.4000	1	2		2.24598546	0.00053514
	4.5000	1	2		2.24497760	0.00042600
	4.6000	1	2		2.24399023	0.00042345
	4.7000	1	2		2.24297787	0.00049080
	4.8000	1	2		2.24197493	0.00044431
	4.9000	1	2		2.24097117	0.00050551
	5.0000	1	2		2.23997355	0.00048214
	5.1000	1	2		2.23897102	0.00053877
	5.2000	1	2		2.23797955	0.00047873
	5.3000	1	2		2.23697087	0.00054191
	5.4000	1	2		2.23597715	0.00041270
	5.5000	1	2		2.23497278	0.00042096
	5.6000	1	2		2.23397783	0.00041284
	5.7000	1	2		2.23297325	0.00042777
	5.8000	1	2		2.23197891	0.00052075
	5.9000	1	2		2.23097392	0.00040189
	6.0000	1	2		2.22997877	0.00033819
	6.1000	1	2		2.22897541	0.00047429
	6.2000	1	2		2.22798087	0.00043408
	6.3000	1	2		2.22697404	0.00040913
	6.4000	1	2		2.22597561	0.00039971
	6.5000	1	2		2.22497062	0.00043692
	6.6000	1	2		2.22397464	0.00029764
	6.7000	1	2		2.22296822	0.00039207
	6.8000	1	2		2.22197122	0.00055379
	6.9000	1	2		2.22096950	0.00028594
	7.0000	1	2		2.21997353	0.00033762
	7.1000	1	2		2.21896608	0.00064095
	7.2000	1	2		2.21797379	0.00056564
	7.3000	1	2		2.21697331	0.00026950
	7.3540	1	2		2.21643957	0.00084020
	7.4000	1	2		2.21597447	0.00054114
	7.5000	1	2		2.21497235	0.00052697
	7.6000	1	2		2.21397678	0.00033066
	7.7000	1	2		2.21297507	0.00027563
	7.8000	1	2		2.21197520	0.00055097
	7.9000	1	2		2.21097738	0.00051917
	8.0000	1	2		2.20997997	0.00042492
	8.1000	1	2		2.20898133	0.00043484
	8.2000	1	2		2.20797286	0.00042289
	8.3000	1	2		2.20697607	0.00046820
	8.4000	1	2		2.20597374	0.00033451
	8.5000	1	2		2.20498412	0.00042204
	8.6000	1	2		2.20397523	0.00042875
	8.7000	1	2		2.20297455	0.00022721
	8.8000	1	2		2.20197488	0.00047783
	8.9000	1	2		2.20097338	0.00049194
	9.0000	1	2		2.19997781	0.00032389
	9.1000	1	2		2.19897917	0.00032649
	9.2000	1	2		2.19797930	0.00030414
	9.3000	1	2		2.19698251	0.00038455
	9.4000	1	2		2.19597998	0.00040304
	9.5000	1	2		2.19497745	0.00037970
	9.6000	1	2		2.19397983	0.00031629
	9.7000	1	2		2.19297955	0.00050234
	9.8000	1	2		2.19197026	0.00049568
	9.9000	1	2		2.19096630	0.00040110
	10.0000	1	2		2.18997585	0.00039105
	10.1000	1	2		2.18896574	0.00050775
	10.2000	1	2		2.18797345	0.00040459
	10.3000	1	2		2.18696969	0.00045847
	10.4000	1	2		2.18597556	0.00034860
	10.5000	1	2		2.18496729	0.00045990
	10.6000	1	2		2.18397275	0.00051195
	10.7000	1	2		2.18298948	0.00037330
	10.8000	1	2		2.18197671	0.00048226
	10.9000	1	2		2.18097745	0.00053260
	11.0000	1	2		2.17998045	0.00044806
	11.1000	1	2		2.17897608	0.00033082
	11.2000	1	2		2.17798440	0.00042030
	11.3000	1	2		2.17697941	0.00044779
	11.4000	1	2		2.17597791	0.00043729
	11.5000	1	2		2.17497742	0.00053013
	11.6000	1	2		2.17398002	0.00031204
	11.7000	1	2		2.17297933	0.00040122
	11.8000	1	2		2.17198786	0.00020341
	11.9000	1	2		2.17098226	0.00030438
	12.0000	1	2		2.16998935	0.00039413
	12.1000	1	2		2.16898518	0.00045215
	12.2000	1	2		2.16798204	0.00040941
	12.3000	1	2		2.16698565	0.00032081
	12.4000	1	2		2.16598292	0.00038478
	12.5000	1	2		2.16498202	0.00033022
	12.6000	1	2		2.16397744	0.00027684
	12.7000	1	2		2.16297696	0.00043147
	12.8000	1	2		2.16198078	0.00034789
	12.9000	1	2		2.16097538	0.00046031
	13.0000	1	2		2.15997551	0.00040198
	13.1000	1	2		2.15896991	0.00033787
	13.2000	1	2		2.15797373	0.00023762
	13.3000	1	2		2.15697919	0.00027450
	13.4000	1	2		2.15598055	0.00033579
	13.5000	1	2		2.15499154	0.00023102
	13.6000	1	2		2.15398532	0.00030893
	13.7000	1	2		2.15299488	0.00019703
	13.8000	1	2		2.15197616	0.00023918
	13.9000	1	2		2.15098715	0.00035756
	14.0000	1	2		2.14998564	0.00032989
	14.1000	1	2		2.14898168	0.00017926
	14.2000	1	2		2.14797935	0.00036996
	14.3000	1	2		2.14698276	0.00025583
	14.4000	1	2		2.14599027	0.00031563
	14.5000	1	2		2.14498344	0.00019684
	14.6000	1	2		2.14398418	0.00033163
	14.7000	1	2		2.14298452	0.00031575
	14.8000	1	2		2.14197994	0.00040198
	14.9000	1	2		2.14098909	0.00030135
	15.0000	1	2		2.13998123	0.00054166
	15.1000	1	2		2.13898812	0.00024382
	15.2000	1	2		2.13798149	0.00039191
	15.3000	1	2		2.13698511	0.00037107
	15.4000	1	2		2.13598278	0.00050808
	15.5000	1	2		2.13498373	0.00046198
	15.6000	1	2		2.13398940	0.00034801
	15.7000	1	2		2.13298769	0.00035938
	15.8000	1	2		2.13198229	0.00039728
	15.9000	1	2		2.13099082	0.00026677
	16.0000	1	2		2.12998112	0.00025897
	16.1000	1	2		2.12898248	0.00023606
	16.2000	1	2		2.12798630	0.00042521
	16.3000	1	2		2.12698725	0.00036131
	16.4000	1	2		2.12598431	0.00044545
	16.5000	1	2		2.12498690	0.00041244
	16.6000	1	2		2.12398314	0.00044361
	16.7000	1	2		2.12298081	0.00032949
	16.8000	1	2		2.12198422	0.00023093
	16.9000	1	2		2.12098312	0.00038530
	17.0000	1	2		2.11998346	0.00032689
	17.1000	1	2		2.11898769	0.00042703
	17.2000	1	2		2.11799172	0.00032068
	17.3000	1	2		2.11698181	0.00031082
	17.4000	1	2		2.11598112	0.00034474
	17.5000	1	2		2.11498187	0.00028764
	17.6000	1	2		2.11398425	0.00044232
	17.7000	1	2		2.11298684	0.00020102
	17.8000	1	2		2.11198841	0.00033634
	17.9000	1	2		2.11099366	0.00032533
	18.0000	1	2		2.10998929	0.00028332
	18.1000	1	2		2.10898758	0.00038886
	18.2000	1	2		2.10798832	0.00042937
	18.3000	1	2		2.10698620	0.00033687
	18.4000	1	2		2.10598306	0.00038494
	18.5000	1	2		2.10499651	0.00030001
	18.6000	1	2		2.10398189	0.00037077
	18.7000	1	2		2.10298345	0.00012438
	18.8000	1	2		2.10199260	0.00033876
	18.9000	1	2		2.10099089	0.00038919
	19.0000	1	2		2.09997504	0.00037141
	19.1000	1	2		2.09898951	0.00034485
	19.2000	1	2		2.09799825	0.00030845
	19.3000	1	2		2.09699592	0.00032840
	19.4000	1	2		2.09599216	0.00028770
	19.5000	1	2		2.09499578	0.00014122
	19.6000	1	2		2.09399550	0.00016974
	19.7000	1	2		2.09299502	0.00025006
	19.8000	1	2		2.09199331	0.00032024
	19.9000	1	2		2.09099631	0.00022250
	20.0000	1	2		2.08999910	0.00023419
	20.1000	1	2		2.08899391	0.00019629
	20.2000	1	2		2.08798789	0.00015247
	20.3000	1	2		2.08699212	0.00020478
	20.4000	1	2		2.08599410	0.00027515
	20.5000	1	2		2.08499423	0.00038100
	20.6000	1	2		2.08398822	0.00037863
	20.7000	1	2		2.08298732	0.00025040
	20.8000	1	2		2.08199340	0.00026289
	20.9000	1	2		2.08099701	0.00026636
	21.0000	1	2		2.07999673	0.00017778
	21.1000	1	2		2.07899748	0.00021392
	21.2000	1	2		2.07800233	0.00011185
	21.3000	1	2		2.07699816	0.00018965
	21.4000	1	2		2.07599112	0.00032410
	21.5000	1	2		2.07498858	0.00017355
	21.6000	1	2		2.07399917	0.00017472
	21.7000	1	2		2.07298885	0.00023737
	21.8000	1	2		2.07198468	0.00015944
	21.9000	1	2		2.07099526	0.00032007
	22.0000	1	2		2.07000605	0.00028166
	22.1000	1	2		2.06899245	0.00013440
	22.2000	1	2		2.06798930	0.00018780
	22.3000	1	2		2.06699067	0.00024285
	22.4000	1	2		2.06599858	0.00022447
	22.5000	1	2		2.06500015	0.00002124
	22.6000	1	2		2.06400561	0.00024125
	22.7000	1	2		2.06299570	0.00020536
	22.8000	1	2		2.06199788	0.00009549
	22.9000	1	2		2.06099535	0.00024572
	23.0000	1	2		2.05999241	0.00024339
	23.1000	1	2		2.05899172	0.00017975
	23.2000	1	2		2.05799042	0.00012171
	23.3000	1	2		2.05698891	0.00020715
	23.4000	1	2		2.05598987	0.00023484
	23.5000	1	2		2.05499041	0.00009276
	23.6000	1	2		2.05399074	0.00017945
	23.7000	1	2		2.05299764	0.00022931
	23.8000	1	2		2.05199879	0.00016768
	23.9000	1	2		2.05099708	0.00019077
	24.0000	1	2		2.04999066	0.00025224
	24.1000	1	2		2.04899140	0.00012310
	24.2000	1	2		2.04799481	0.00013670
	24.3000	1	2		2.04699474	0.00015150
	24.4000	1	2		2.04598934	0.00000003
	24.5000	1	2		2.04499665	0.00031296
	24.6000	1	2		2.04399432	0.00015299
	24.7000	1	2		2.04299527	0.00004073
	24.8000	1	2		2.04199151	0.00030550
	24.9000	1	2		2.04098980	0.00000904
	25.0000	1	2		2.03999198	-0.00005637
	25.1000	1	2		2.03900543	0.00010795
	25.2000	1	2		2.03799880	0.00009499
	25.3000	1	2		2.03699688	0.00001505
	25.4000	1	2		2.03599435	0.00005086
	25.5000	1	2		2.03499776	0.00019806
	25.6000	1	2		2.03399666	0.00003600
	25.7000	1	2		2.03299003	0.00001052
	25.8000	1	2		2.03199058	0.00013351
	25.9000	1	2		2.03099788	0.00013730
	26.0000	1	2		2.02999904	0.00005309
	26.1000	1	2		2.02899712	-0.00012097
	26.2000	1	2		2.02799787	-0.00002642
	26.3000	1	2		2.02699062	0.00004562
	26.4000	1	2		2.02600079	-0.00000118
	26.5000	1	2		2.02499765	0.00018524
	26.6000	1	2		2.02399819	0.00004414
	26.7000	1	2		2.02299648	0.00004394
	26.8000	1	2		2.02200337	0.00018680
	26.9000	1	2		2.02100350	-0.00001871
	27.0000	1	2		2.01999360	0.00001994
	27.1000	1	2		2.01900008	0.00009539
	27.2000	1	2		2.01799857	-0.00000227
	27.3000	1	2		2.01699768	0.00007648
	27.4000	1	2		2.01599330	0.00014591
	27.5000	1	2		2.01499282	-0.00007028
	27.6000	1	2		2.01399603	-0.00002004
	27.7000	1	2		2.01299063	-0.00007154
	27.8000	1	2		2.01199568	0.00008194
	27.9000	1	2		2.01100482	-0.00009966
	28.0000	1	2		2.01000106	0.00001497
	28.1000	1	2		2.00900529	-0.00001121
	28.2000	1	2		2.00799641	-0.00003282
	28.3000	1	2		2.00699285	-0.00018881
	28.4000	1	2		2.00600180	0.00009845
	28.5000	1	2		2.00500152	0.00002421
	28.6000	1	2		2.00400513	-0.00004107
	28.7000	1	2		2.00299748	0.00005419
	28.8000	1	2		2.00199372	0.00008907
	28.9000	1	2		2.00099139	-0.00002305
	29.0000	1	2		1.99999173	0.00004740
	29.1000	1	2		1.99899268	0.00001227
	29.2000	1	2		1.99800080	-0.00002628
	29.3000	1	2		1.99699909	0.00002812
	29.4000	1	2		1.99599226	-0.00003859
	29.5000	1	2		1.99499956	0.00000335
	29.6000	1	2		1.99399908	-0.00001592
	29.7000	1	2		1.99300536	-0.00002034
	29.8000	1	2		1.99200119	0.00009251
	29.9000	1	2		1.99099886	0.00009246
	30.0000	1	2		1.98999571	0.00012692
	30.1000	1	2		1.98899892	0.00001359
	30.2000	1	2		1.98799188	-0.00005404
	30.3000	1	2		1.98699181	0.00000439
	30.4000	1	2		1.98599481	-0.00008081
	30.5000	1	2		1.98500129	-0.00002610
	30.6000	1	2		1.98400142	0.00010194
	30.7000	1	2		1.98299623	0.00007105
	30.8000	1	2		1.98200620	0.00003361
	30.9000	1	2		1.98100162	-0.00000436
	31.0000	1	2		1.98000564	0.00000154
	31.1000	1	2		1.97900885	-0.00006826
	31.2000	1	2		1.97800201	0.00000556
	31.3000	1	2		1.97700563	0.00009533
	31.4000	1	2		1.97600453	0.00000328
	31.5000	1	2		1.97500569	-0.00007748
	31.6000	1	2		1.97400275	0.00011568
	31.7000	1	2		1.97300657	-0.00000539
	31.8000	1	2		1.97199502	0.00002169
	31.9000	1	2		1.97099495	-0.00001826
	32.0000	1	2		1.97000635	0.00004445
	32.1000	1	2		1.96900709	-0.00006991
	32.2000	1	2		1.96800641	0.00007885
	32.3000	1	2		1.96700347	0.00008699
	32.4000	1	2		1.96600237	-0.00000521
	32.5000	1	2		1.96500475	0.00009027
	32.6000	1	2		1.96400878	0.00000474
	32.7000	1	2		1.96301055	0.00008343
	32.8000	1	2		1.96200658	0.00000096
	32.9000	1	2		1.96100754	0.00001968
	33.0000	1	2		1.96000275	0.00003791
	33.1000	1	2		1.95899981	0.00004979
	33.2000	1	2		1.95800527	0.00014236
	33.3000	1	2		1.95700397	0.00007728
	33.4000	1	2		1.95600246	0.00015821
	33.5000	1	2		1.95500771	0.00008938
	33.6000	1	2		1.95400436	-0.00006468
	33.7000	1	2		1.95300777	-0.00010898
	33.8000	1	2		1.95200791	0.00012589
	33.9000	1	2		1.95100886	0.00002201
	34.0000	1	2		1.95000469	0.00002007
	34.1000	1	2		1.94900543	0.00000386
	34.2000	1	2		1.94799921	0.00013744
	34.3000	1	2		1.94699996	0.00021054
	34.4000	1	2		1.94600480	-0.00003470
	34.5000	1	2		1.94500166	0.00015310
	34.6000	1	2		1.94400589	0.00017240
	34.7000	1	2		1.94300028	-0.00014529
	34.8000	1	2		1.94200103	0.00017719
	34.9000	1	2		1.94099891	0.00015762
	35.0000	1	2		1.93999761	-0.00007075
	35.1000	1	2		1.93900245	-0.00005755
	35.2000	1	2		1.93800299	0.00009493
	35.3000	1	2		1.93700190	-0.00000762
	35.4000	1	2		1.93600469	-0.00010556
	35.5000	1	2		1.93499704	0.00004834
	35.6000	1	2		1.93399696	0.00026492
	35.7000	1	2		1.93300550	-0.00001826
	35.8000	1	2		1.93200112	-0.00000607
	35.9000	1	2		1.93100371	0.00017952
	36.0000	1	2		1.92999975	-0.00008364
	36.1000	1	2		1.92900172	-0.00007716
	36.2000	1	2		1.92800636	0.00003219
	36.3000	1	2		1.92699379	0.00002483
	36.4000	1	2		1.92600355	0.00001775
	36.5000	1	2		1.92499651	0.00001019
	36.6000	1	2		1.92400156	0.00006699
	36.7000	1	2		1.92299719	0.00016708
	36.8000	1	2		1.92200593	-0.00009147
	36.9000	1	2		1.92100176	-0.00000417
	37.0000	1	2		1.92000824	0.00005587
	37.1000	1	2		1.91899936	-0.00005908
	37.2000	1	2		1.91800666	-0.00004248
	37.3000	1	2		1.91701089	0.00004258
	37.4000	1	2		1.91601225	0.00012325
	37.5000	1	2		1.91500583	-0.00007069
	37.6000	1	2		1.91401682	-0.00002346
	37.7000	1	2		1.91300855	0.00005056
	37.8000	1	2		1.91201053	-0.00020882
	37.9000	1	2		1.91101537	0.00000501
	38.0000	1	2		1.91000280	0.00001351
	38.1000	1	2		1.90899986	-0.00016305
	38.2000	1	2		1.90800224	-0.00003472
	38.3000	1	2		1.90700873	-0.00000124
	38.4000	1	2		1.90600763	0.00002206
	38.5000	1	2		1.90500284	0.00003078
	38.6000	1	2		1.90400359	0.00003205
	38.7000	1	2		1.90300475	0.00001781
	38.8000	1	2		1.90200857	-0.00021585
	38.9000	1	2		1.90100235	-0.00003999
	39.0000	1	2		1.89999961	-0.00001279
	39.1000	1	2		1.89900077	0.00005302
	39.2000	1	2		1.89800746	-0.00007562
	39.3000	1	2		1.89700288	-0.00001567
	39.4000	1	2		1.89600731	-0.00012472
	39.5000	1	2		1.89500417	-0.00002748
	39.6000	1	2		1.89401413	-0.00009576
	39.7000	1	2		1.89300648	-0.00013776
	39.8000	1	2		1.89200641	0.00012696
	39.9000	1	2		1.89099978	0.00010293
	40.0000	1	2		1.89000237	0.00005486
	40.1000	1	2		1.88900721	-0.00001262
	40.2000	1	2		1.88800775	-0.00001107
	40.3000	1	2		1.88700276	-0.00001858
	40.4000	1	2		1.88600535	-0.00010458
	40.5000	1	2		1.88500569	-0.00006237
	40.6000	1	2		1.88400664	-0.00003559
	40.7000	1	2		1.88300022	-0.00007662
	40.8000	1	2		1.88200547	-0.00006616
	40.9000	1	2		1.88100479	-0.00003942
	41.0000	1	2		1.88000512	-0.00004089
	41.1000	1	2		1.87900300	-0.00020465
	41.2000	1	2		1.87800436	-0.00004846
	41.3000	1	2		1.87700777	-0.00007190
	41.4000	1	2		1.87600852	-0.00012636
	41.5000	1	2		1.87500394	-0.00017843
	41.6000	1	2		1.87400960	-0.00005577
	41.7000	1	2		1.87300851	-0.00007272
	41.8000	1	2		1.87200597	-0.00022578
	41.9000	1	2		1.87101758	-0.00020142
	42.0000	1	2		1.87001382	-0.00024579
	42.1000	1	2		1.86901149	-0.00006717
	42.2000	1	2		1.86801859	-0.00012598
	42.3000	1	2		1.86700684	-0.00014951
	42.4000	1	2		1.86601988	-0.00003198
	42.5000	1	2		1.86501489	-0.00015357
	42.6000	1	2		1.86402404	-0.00012342
	42.7000	1	2		1.86301188	-0.00014652
	42.8000	1	2		1.86201815	-0.00015934
	42.9000	1	2		1.86102054	-0.00027481
	43.0000	1	2		1.86001965	-0.00020686
	43.1000	1	2		1.85901486	-0.00017524
	43.2000	1	2		1.85801786	-0.00024319
	43.3000	1	2		1.85701123	-0.00022753
	43.4000	1	2		1.85601997	-0.00018456
	43.5000	1	2		1.85500883	-0.00034544
	43.6000	1	2		1.85401388	-0.00028952
	43.7000	1	2		1.85301791	-0.00032691
	43.8000	1	2		1.85201886	-0.00036443
	43.9000	1	2		1.85101469	-0.00022933
	44.0000	1	2		1.85002158	-0.00032837
	44.1000	1	2		1.84900881	-0.00026204
	44.2000	1	2		1.84801509	-0.00024916
	44.3000	1	2		1.84701399	-0.00019868
	44.4000	1	2		1.84602457	-0.00033806
	44.5000	1	2		1.84501733	-0.00028747
	44.6000	1	2		1.84402156	-0.00034104
	44.7000	1	2		1.84301821	-0.00038803
	44.8000	1	2		1.84201711	-0.00034062
	44.9000	1	2		1.84101417	-0.00033386
	45.0000	1	2		1.84001922	-0.00025230
	45.1000	1	2		1.83901607	-0.00013825
	45.2000	1	2		1.83802481	-0.00029944
	45.3000	1	2		1.83700937	-0.00032014
	45.4000	1	2		1.83601892	-0.00027791
	45.5000	1	2		1.83501537	-0.00030251
	45.6000	1	2		1.83402083	-0.00050929
	45.7000	1	2		1.83301317	-0.00020003
	45.8000	1	2		1.83201945	-0.00026557
	45.9000	1	2		1.83100770	-0.00037317
	46.0000	1	2		1.83002422	-0.00021379
	46.1000	1	2		1.82901862	-0.00019277
	46.2000	1	2		1.82802080	-0.00034400
	46.3000	1	2		1.82701130	-0.00023114
	46.4000	1	2		1.82601902	-0.00020173
	46.5000	1	2		1.82501751	-0.00025762
	46.6000	1	2		1.82402092	-0.00027969
	46.7000	1	2		1.82301122	-0.00021853
	46.8000	1	2		1.82202692	-0.00029996
	46.9000	1	2		1.82101906	-0.00032214
	47.0000	1	2		1.82001735	-0.00033160
	47.1000	1	2		1.81901461	-0.00026678
	47.2000	1	2		1.81802315	-0.00021915
	47.3000	1	2		1.81701857	-0.00038843
	47.4000	1	2		1.81602054	-0.00028279
	47.5000	1	2		1.81501391	-0.00014224
	47.6000	1	2		1.81401958	-0.00027676
	47.7000	1	2		1.81301418	-0.00025056
	47.8000	1	2		1.81201328	-0.00015405
	47.9000	1	2		1.81101342	-0.00024462
	48.0000	1	2		1.81002687	-0.00036808
	48.1000	1	2		1.80901819	-0.00028347
	48.2000	1	2		1.80801935	-0.00021277
	48.3000	1	2		1.80701620	-0.00039025
	48.4000	1	2		1.80602535	-0.00025215
	48.5000	1	2		1.80502302	-0.00028670
	48.6000	1	2		1.80402643	-0.00041464
	48.7000	1	2		1.80301509	-0.00023366
	48.8000	1	2		1.80202710	-0.00030000
	48.9000	1	2		1.80102047	-0.00026640
	49.0000	1	2		1.80001979	-0.00024653
	49.1000	1	2		1.79901889	-0.00019232
	49.2000	1	2		1.79802763	-0.00020515
	49.3000	1	2		1.79701854	-0.00017634
	49.4000	1	2		1.79602380	-0.00023755
	49.5000	1	2		1.79502823	-0.00033627
	49.6000	1	2		1.79403082	-0.00034741
	49.7000	1	2		1.79302297	-0.00041521
	49.8000	1	2		1.79202781	-0.00009878
	49.9000	1	2		1.79101995	-0.00021826
	50.0000	1	2		1.79002684	-0.00021297
	50.1000	1	2		1.78902308	-0.00031866
	50.2000	1	2		1.78802895	-0.00029678
	50.3000	1	2		1.78702396	-0.00050167
	50.4000	1	2		1.78602205	-0.00053381
	50.5000	1	2		1.78501521	-0.00050101
	50.6000	1	2		1.78401924	-0.00031930
	50.7000	1	2		1.78301896	-0.00039302
	50.8000	1	2		1.78201253	-0.00028196
	50.9000	1	2		1.78100898	-0.00004294
	51.0000	1	2		1.78002427	-0.00013071
	51.1000	1	2		1.77902953	-0.00035484
	51.2000	1	2		1.77802884	-0.00036277
	51.3000	1	2		1.77702897	-0.00025837
	51.4000	1	2		1.77602951	-0.00029274
	51.5000	1	2		1.77502637	-0.00019068
	51.6000	1	2		1.77401830	-0.00016762
	51.7000	1	2		1.77301413	-0.00015358
	51.8000	1	2		1.77201857	-0.00041132
	51.9000	1	2		1.77101440	-0.00033116
	52.0000	1	2		1.77001392	-0.00025834
	52.1000	1	2		1.76901692	-0.00037687
	52.2000	1	2		1.76801274	-0.00044145
	52.3000	1	2		1.76702046	-0.00028260
	52.4000	1	2		1.76602510	-0.00019508
	52.5000	1	2		1.76502584	-0.00054188
	52.6000	1	2		1.76401942	-0.00031624
	52.7000	1	2		1.76302324	-0.00016789
	52.8000	1	2		1.76202501	-0.00040571
	52.9000	1	2		1.76101756	-0.00060736
	53.0000	1	2		1.76001544	-0.00027225
	53.1000	1	2		1.75901598	-0.00028401
	53.2000	1	2		1.75802574	-0.00037344
	53.3000	1	2		1.75701973	-0.00037432
	53.4000	1	2		1.75601720	-0.00023659
	53.5000	1	2		1.75502286	-0.00034633
	53.6000	1	2		1.75401931	-0.00045272
	53.7000	1	2		1.75301903	-0.00035193
	53.8000	1	2		1.75202264	-0.00040484
	53.9000	1	2		1.75102524	-0.00058276
	54.0000	1	2		1.75002209	-0.00048561
	54.1000	1	2		1.74902222	-0.00044653
	54.2000	1	2		1.74802522	-0.00050490
	54.3000	1	2		1.74702433	-0.00045614
	54.4000	1	2		1.74602426	-0.00033389
	54.5000	1	2		1.74502459	-0.00039554
	54.6000	1	2		1.74402698	-0.00050112
	54.7000	1	2		1.74302260	-0.00043265
	54.8000	1	2		1.74202376	-0.00027846
	54.9000	1	2		1.74102041	-0.00048154
	55.0000	1	2		1.74002259	-0.00038840
	55.1000	1	2		1.73901699	-0.00048988
	55.2000	1	2		1.73802060	-0.00055306
	55.3000	1	2		1.73701930	-0.00050436
	55.4000	1	2		1.73601902	-0.00049095
	55.5000	1	2		1.73502632	-0.00054901
	55.6000	1	2		1.73402297	-0.00057525
	55.7000	1	2		1.73303970	-0.00056458
	55.8000	1	2		1.73202877	-0.00053401
	55.9000	1	2		1.73102419	-0.00046322
	56.0000	1	2		1.73003108	-0.00038331
	56.1000	1	2		1.72902794	-0.00054244
	56.2000	1	2		1.72802418	-0.00060512
	56.3000	1	2		1.72702082	-0.00050005
	56.4000	1	2		1.72602280	-0.00050999
	56.5000	1	2		1.72504076	-0.00061617
	56.6000	1	2		1.72402143	-0.00045569
	56.7000	1	2		1.72302135	-0.00043049
	56.8000	1	2		1.72202538	-0.00052561
	56.9000	1	2		1.72101957	-0.00057193
	57.0000	1	2		1.72002912	-0.00060604
	57.1000	1	2		1.71902926	-0.00059499
	57.2000	1	2		1.71802795	-0.00076696
	57.3000	1	2		1.71696273	-0.00058822
	57.4000	1	2		1.71603590	-0.00047454
	57.5000	1	2		1.71502415	-0.00052320
	57.6000	1	2		1.71403412	-0.00053037
	57.7000	1	2		1.71302831	-0.00061511
	57.8000	1	2		1.71202485	-0.00068148
	57.9000	1	2		1.71102478	-0.00062640
	58.0000	1	2		1.71002512	-0.00051477
	58.1000	1	2		1.70902320	-0.00057552
	58.2000	1	2		1.70802733	-0.00061868
	58.3000	1	2		1.70702142	-0.00063700
	58.4000	1	2		1.70602872	-0.00059670
	58.5000	1	2		1.70502680	-0.00064988
	58.6000	1	2		1.70403011	-0.00059294
	58.7000	1	2		1.70302369	-0.00076531
	58.8000	1	2		1.70202874	-0.00062073
	58.9000	1	2		1.70102498	-0.00073276
	59.0000	1	2		1.70002552	-0.00092208
	59.1000	1	2		1.69902606	-0.00072891
	59.2000	1	2		1.69803326	-0.00073129
	59.3000	1	2		1.69702550	-0.00076393
	59.4000	1	2		1.69602615	-0.00076884
	59.5000	1	2		1.69501860	-0.00066090
	59.6000	1	2		1.69403061	-0.00084572
	59.7000	1	2		1.69302275	-0.00103265
	59.8000	1	2		1.69203180	-0.00099277
	59.9000	1	2		1.69102599	-0.00094458
	60.0000	1	2		1.69003165	-0.00098746
	60.1000	1	2		1.68902728	-0.00096967
	60.2000	1	2		1.68803315	-0.00087325
	60.3000	1	2		1.68702775	-0.00107269
	60.4000	1	2		1.68602808	-0.00109680
	60.5000	1	2		1.68502914	-0.00103849
	60.6000	1	2		1.68402784	-0.00118268
	60.7000	1	2		1.68303073	-0.00105069
	60.8000	1	2		1.68203916	-0.00116206
	60.9000	1	2		1.68103335	-0.00118924
	61.0000	1	2		1.68003933	-0.00127413
	61.1000	1	2		1.67903813	-0.00131794
	61.2000	1	2		1.67803775	-0.00131509
	61.3000	1	2		1.67703337	-0.00139467
	61.4000	1	2		1.67602592	-0.00143637
	61.5000	1	2		1.67502923	-0.00144274
	61.6000	1	2		1.67404053	-0.00149973
	61.7000	1	2		1.67303492	-0.00152253
	61.8000	1	2		1.67204038	-0.00150105
	61.9000	1	2		1.67103908	-0.00164389
	62.0000	1	2		1.67002969	-0.00166333
	62.1000	1	2		1.66903617	-0.00168630
	62.2000	1	2		1.66804163	-0.00179268
	62.3000	1	2		1.66702393	-0.00167925
	62.4000	1	2		1.66603790	-0.00178284
	62.5000	1	2		1.66502696	-0.00166418
	62.6000	1	2		1.66403417	-0.00189896
	62.7000	1	2		1.66303368	-0.00197934
	62.8000	1	2		1.66203832	-0.00199263
	62.9000	1	2		1.66104675	-0.00213393
	63.0000	1	2		1.66005088	-0.00217823
	63.1000	1	2		1.65904353	-0.00231752
	63.2000	1	2		1.65804449	-0.00233979
	63.3000	1	2		1.65704533	-0.00235810
	63.4000	1	2		1.65604864	-0.00243550
	63.5000	1	2		1.65503863	-0.00240488
	63.6000	1	2		1.65404727	-0.00257623
	63.7000	1	2		1.65304156	-0.00272868
	63.8000	1	2		1.65204630	-0.00290355
	63.9000	1	2		1.65104111	-0.00294741
	64.0000	1	2		1.65004585	-0.00295133
	64.1000	1	2		1.64904147	-0.00297145
	64.2000	1	2		1.64804704	-0.00310319
	64.3000	1	2		1.64705106	-0.00321551
	64.4000	1	2		1.64605119	-0.00341184
	64.5000	1	2		1.64504866	-0.00345773
	64.6000	1	2		1.64405146	-0.00366192
	64.7000	1	2		1.64304780	-0.00388216
	64.8000	1	2		1.64204937	-0.00405299
	64.9000	1	2		1.64104171	-0.00407958
	65.0000	1	2		1.64004471	-0.00424838
	65.1000	1	2		1.63904085	-0.00440281
	65.2000	1	2		1.63804979	-0.00439863
	65.3000	1	2		1.63704265	-0.00455514
	65.4000	1	2		1.63604872	-0.00483035
	65.5000	1	2		1.63505367	-0.00504218
	65.6000	1	2		1.63405124	-0.00511777
	65.7000	1	2		1.63305219	-0.00536772
	65.8000	1	2		1.63204792	-0.00549767
	65.9000	1	2		1.63105092	-0.00554392
	66.0000	1	2		1.63005689	-0.00574923
	66.1000	1	2		1.62905846	-0.00598016
	66.2000	1	2		1.62805880	-0.00612289
	66.3000	1	2		1.62705432	-0.00620447
	66.4000	1	2		1.62605127	-0.00647501
	66.5000	1	2		1.62505089	-0.00652426
	66.6000	1	2		1.62403894	-0.00675827
	66.7000	1	2		1.62304563	-0.00696940
	66.8000	1	2		1.62204760	-0.00699526
	66.9000	1	2		1.62105306	-0.00729555
	67.0000	1	2		1.62005237	-0.00751953
	67.1000	1	2		1.61904984	-0.00769823
	67.2000	1	2		1.61804864	-0.00792127
	67.3000	1	2		1.61705175	-0.00811661
	67.4000	1	2		1.61605014	-0.00815594
	67.5000	1	2		1.61504945	-0.00840527
	67.6000	1	2		1.61404968	-0.00868637
	67.7000	1	2		1.61305227	-0.00866504
	67.8000	1	2		1.61204872	-0.00896204
	67.9000	1	2		1.61105295	-0.00929340
	68.0000	1	2		1.61006076	-0.00932664
	68.1000	1	2		1.60904409	-0.00946244
	68.2000	1	2		1.60804576	-0.00982814
	68.3000	1	2		1.60704180	-0.00996340
	68.4000	1	2		1.60604674	-0.01009864
	68.5000	1	2		1.60504432	-0.01018409
	68.6000	1	2		1.60405080	-0.01055022
	68.7000	1	2		1.60304253	-0.01060944
	68.8000	1	2		1.60204850	-0.01092853
	68.9000	1	2		1.60104525	-0.01118321
	69.0000	1	2		1.60005071	-0.01153040
	69.1000	1	2		1.59904470	-0.01148746
	69.2000	1	2		1.59805190	-0.01167050
	69.3000	1	2		1.59704947	-0.01193682
	69.4000	1	2		1.59605534	-0.01206784
	69.5000	1	2		1.59504707	-0.01231187
	69.6000	1	2		1.59404812	-0.01254248
	69.7000	1	2		1.59304877	-0.01284493
	69.8000	1	2		1.59205126	-0.01302128
	69.9000	1	2		1.59104534	-0.01326566
	70.0000	1	2		1.59005470	-0.01351942
	70.1000	1	2		1.58904735	-0.01356976
	70.2000	1	2		1.58805414	-0.01397397
	70.3000	1	2		1.58705356	-0.01407675
	70.4000	1	2		1.58605502	-0.01434615
	70.5000	1	2		1.58505515	-0.01453216
	70.6000	1	2		1.58405313	-0.01477491
	70.7000	1	2		1.58305572	-0.01494558
	70.8000	1	2		1.58205504	-0.01516652
	70.9000	1	2		1.58105281	-0.01537872
	71.0000	1	2		1.58005858	-0.01576009
	71.1000	1	2		1.57905390	-0.01582552
	71.2000	1	2		1.57805966	-0.01607344
	71.3000	1	2		1.57705385	-0.01627734
	71.4000	1	2		1.57605665	-0.01654445
	71.5000	1	2		1.57505227	-0.01678408
	71.6000	1	2		1.57405783	-0.01692429
	71.7000	1	2		1.57305223	-0.01722311
	71.8000	1	2		1.57205738	-0.01740783
	71.9000	1	2		1.57105495	-0.01750609
	72.0000	1	2		1.57005590	-0.01790064
	72.1000	1	2		1.56906188	-0.01805194
	72.2000	1	2		1.56804838	-0.01827474
	72.3000	1	2		1.56704954	-0.01849610
	72.4000	1	2		1.56605992	-0.01874574
	72.5000	1	2		1.56504939	-0.01882272
	72.6000	1	2		1.56405219	-0.01910463
	72.7000	1	2		1.56305765	-0.01948656
	72.8000	1	2		1.56205501	-0.01953720
	72.9000	1	2		1.56105392	-0.01994831
	73.0000	1	2		1.56006040	-0.02036030
	73.1000	1	2		1.55906064	-0.02034836
	73.2000	1	2		1.55806230	-0.02063016
	73.3000	1	2		1.55705127	-0.02078286
	73.4000	1	2		1.55605663	-0.02104411
	73.5000	1	2		1.55505328	-0.02130625
	73.6000	1	2		1.55405597	-0.02148999
	73.7000	1	2		1.55305170	-0.02179709
	73.8000	1	2		1.55205367	-0.02199880
	73.9000	1	2		1.55105800	-0.02227863
	74.0000	1	2		1.55005680	-0.02252741
	74.1000	1	2		1.54905386	-0.02272731
	74.2000	1	2		1.54805533	-0.02289220
	74.3000	1	2		1.54705853	-0.02321845
	74.4000	1	2		1.54605477	-0.02341518
	74.5000	1	2		1.54506146	-0.02370510
	74.6000	1	2		1.54407245	-0.02385570
	74.7000	1	2		1.54307965	-0.02427376
	74.8000	1	2		1.54206032	-0.02441469
	74.9000	1	2		1.54106937	-0.02457992
	75.0000	1	2		1.54006601	-0.02490662
	75.1000	1	2		1.53906891	-0.02505355
	75.2000	1	2		1.53807161	-0.02531534
	75.3000	1	2		1.53706272	-0.02553291
	75.4000	1	2		1.53606552	-0.02586677
	75.5000	1	2		1.53507313	-0.02607276
	75.6000	1	2		1.53406896	-0.02632874
	75.7000	1	2		1.53306468	-0.02669171
	75.8000	1	2		1.53206574	-0.02682264
	75.9000	1	2		1.53107294	-0.02702377
	76.0000	1	2		1.53006703	-0.02730889
	76.1000	1	2		1.52907843	-0.02746927
	76.2000	1	2		1.52805992	-0.02771128
	76.3000	1	2		1.52707214	-0.02814448
	76.4000	1	2		1.52607842	-0.02844261
	76.5000	1	2		1.52506154	-0.02872426
	76.6000	1	2		1.52406700	-0.02899006
	76.7000	1	2		1.52307451	-0.02923152
	76.8000	1	2		1.52206501	-0.02937816
	76.9000	1	2		1.52106699	-0.02963495
	77.0000	1	2		1.52006650	-0.02987774
	77.1000	1	2		1.51907207	-0.03014471
	77.2000	1	2		1.51806841	-0.03054305
	77.3000	1	2		1.51707295	-0.03062990
	77.4000	1	2		1.51606755	-0.03089148
	77.5000	1	2		1.51507321	-0.03111777
	77.6000	1	2		1.51407088	-0.03142381
	77.7000	1	2		1.51307071	-0.03163387
	77.8000	1	2		1.51207422	-0.03181825
	77.9000	1	2		1.51107015	-0.03222321
	78.0000	1	2		1.51007407	-0.03242407
	78.1000	1	2		1.50907062	-0.03267674
	78.2000	1	2		1.50806911	-0.03307349
	78.3000	1	2		1.50706515	-0.03324532
	78.4000	1	2		1.50606948	-0.03329708
	78.5000	1	2		1.50506613	-0.03379144
	78.6000	1	2		1.50407077	-0.03421928
	78.7000	1	2		1.50306803	-0.03427933
	78.8000	1	2		1.50207165	-0.03454436
	78.9000	1	2		1.50106963	-0.03491287
	79.0000	1	2		1.50006884	-0.03513319
	79.1000	1	2		1.49906375	-0.03535019
	79.2000	1	2		1.49807207	-0.03565854
	79.3000	1	2		1.49706842	-0.03594205
	79.4000	1	2		1.49606957	-0.03606333
	79.5000	1	2		1.49506970	-0.03643107
	79.6000	1	2		1.49407352	-0.03676410
	79.7000	1	2		1.49306392	-0.03697247
	79.8000	1	2		1.49206836	-0.03723540
	79.9000	1	2		1.49106521	-0.03752312
	80.0000	1	2		1.49007252	-0.03791441
	80.1000	1	2		1.48906333	-0.03813507
	80.2000	1	2		1.48807319	-0.03834433
	80.3000	1	2		1.48707271	-0.03859126
	80.4000	1	2		1.48607386	-0.03897409
	80.5000	1	2		1.48507574	-0.03922421
	80.6000	1	2		1.48407341	-0.03950143
	80.7000	1	2		1.48306883	-0.03984606
	80.8000	1	2		1.48206968	-0.04006948
	80.9000	1	2		1.48107094	-0.04039301
	81.0000	1	2		1.48007138	-0.04046196
	81.1000	1	2		1.47907120	-0.04088203
	81.2000	1	2		1.47807717	-0.04112104
	81.3000	1	2		1.47707454	-0.04136128
	81.4000	1	2		1.47607396	-0.04175647
	81.5000	1	2		1.47507532	-0.04210111
	81.6000	1	2		1.47407647	-0.04228642
	81.7000	1	2		1.47307927	-0.04266500
	81.8000	1	2		1.47207397	-0.04293297
	81.9000	1	2		1.47107287	-0.04313860
	82.0000	1	2		1.47007956	-0.04342519
	82.1000	1	2		1.46907304	-0.04383082
	82.2000	1	2		1.46808280	-0.04405171
	82.3000	1	2		1.46707443	-0.04442913
	82.4000	1	2		1.46607886	-0.04472116
	82.5000	1	2		1.46507295	-0.04495530
	82.6000	1	2		1.46407769	-0.04523911
	82.7000	1	2		1.46307772	-0.04556312
	82.8000	1	2		1.46207949	-0.04582188
	82.9000	1	2		1.46107870	-0.04598553
	83.0000	1	2		1.46007740	-0.04640431
	83.1000	1	2		1.45907210	-0.04668800
	83.2000	1	2		1.45808012	-0.04696560
	83.3000	1	2		1.45707442	-0.04739881
	83.4000	1	2		1.45607936	-0.04770461
	83.5000	1	2		1.45507745	-0.04767647
	83.6000	1	2		1.45409213	-0.04812846
	83.7000	1	2		1.45307945	-0.04865021
	83.8000	1	2		1.45208399	-0.04875670
	83.9000	1	2		1.45108289	-0.04894326
	84.0000	1	2		1.45007678	-0.04973707
	84.1000	1	2		1.44906922	-0.04996540
	84.2000	1	2		1.44808093	-0.04983622
	84.3000	1	2		1.44707625	-0.05045165
	84.4000	1	2		1.44608058	-0.05085945
	84.5000	1	2		1.44507928	-0.05100000
	84.6000	1	2		1.44408341	-0.05112344
	84.7000	1	2		1.44307627	-0.05166480
	84.8000	1	2		1.44207763	-0.05223793
	84.9000	1	2		1.44107858	-0.05232744
	85.0000	1	2		1.44007789	-0.05241935
	85.1000	1	2		1.43907966	-0.05299305
	85.2000	1	2		1.43808820	-0.05337457
	85.3000	1	2		1.43708208	-0.05325056
	85.4000	1	2		1.43607063	-0.05350544
	85.5000	1	2		1.43507630	-0.05445088
	85.6000	1	2		1.43407448	-0.05460912
	85.7000	1	2		1.43308056	-0.05449682
	85.8000	1	2		1.43208878	-0.05513828
	85.9000	1	2		1.43107652	-0.05566192
	86.0000	1	2		1.43007737	-0.05557337
	86.1000	1	2		1.42908785	-0.05589424
	86.2000	1	2		1.42809023	-0.05656032
	86.3000	1	2		1.42708299	-0.05677865
	86.4000	1	2		1.42607605	-0.05684981
	86.5000	1	2		1.42507311	-0.05743339
	86.6000	1	2		1.42407632	-0.05804298
	86.7000	1	2		1.42307092	-0.05810493
	86.8000	1	2		1.42207238	-0.05817022
	86.9000	1	2		1.42107221	-0.05872785
	87.0000	1	2		1.42007592	-0.05918962
	87.1000	1	2		1.41906796	-0.05917331
	87.2000	1	2		1.41807711	-0.05954755
	87.3000	1	2		1.41707868	-0.06022393
	87.4000	1	2		1.41607809	-0.06052197
	87.5000	1	2		1.41508816	-0.06064516
	87.6000	1	2		1.41408153	-0.06108123
	87.7000	1	2		1.41307664	-0.06137018
	87.8000	1	2		1.41208118	-0.06169553
	87.9000	1	2		1.41108316	-0.06199430
	88.0000	1	2		1.41008083	-0.06245764
	88.1000	1	2		1.40907871	-0.06272699
	88.2000	1	2		1.40807792	-0.06310123
	88.3000	1	2		1.40707754	-0.06353726
	88.4000	1	2		1.40608136	-0.06380549
	88.5000	1	2		1.40507872	-0.06410068
	88.6000	1	2		1.40407609	-0.06432995
	88.7000	1	2		1.40308554	-0.06488996
	88.8000	1	2		1.40207881	-0.06509765
	88.9000	1	2		1.40108550	-0.06557061
	89.0000	1	2		1.40008502	-0.06601325
	89.1000	1	2		1.39907655	-0.06627193
	89.2000	1	2		1.39808528	-0.06654357
	89.3000	1	2		1.39707773	-0.06697366
	89.4000	1	2		1.39608534	-0.06729033
	89.5000	1	2		1.39507707	-0.06755362
	89.6000	1	2		1.39408520	-0.06788918
	89.7000	1	2		1.39307795	-0.06838624
	89.8000	1	2		1.39207686	-0.06870004
	89.9000	1	2		1.39107596	-0.06906844
	90.0000	1	2		1.39008214	-0.06950305
	90.1000	1	2		1.38908791	-0.06977668
	90.2000	1	2		1.38808537	-0.07013316
	90.3000	1	2		1.38707793	-0.07044594
	90.4000	1	2		1.38608267	-0.07085030
	90.5000	1	2		1.38507758	-0.07119770
	90.6000	1	2		1.38408344	-0.07172592
	90.7000	1	2		1.38307917	-0.07210084
	90.8000	1	2		1.38208309	-0.07244442
	90.9000	1	2		1.38108005	-0.07282963
	91.0000	1	2		1.38008356	-0.07313061
	91.1000	1	2		1.37907427	-0.07344891
	91.2000	1	2		1.37808946	-0.07381831
	91.3000	1	2		1.37707873	-0.07426995
	91.4000	1	2		1.37607405	-0.07461424
	91.5000	1	2		1.37507900	-0.07501706
	91.6000	1	2		1.37408036	-0.07540704
	91.7000	1	2		1.37309197	-0.07588449
	91.8000	1	2		1.37208575	-0.07616266
	91.9000	1	2		1.37109336	-0.07661548
	92.0000	1	2		1.37008386	-0.07699242
	92.1000	1	2		1.36908553	-0.07713705
	92.2000	1	2		1.36808054	-0.07772103
	92.3000	1	2		1.36708671	-0.07813360
	92.4000	1	2		1.36608357	-0.07863038
	92.5000	1	2		1.36508257	-0.07886404
	92.6000	1	2		1.36408455	-0.07927206
	92.7000	1	2		1.36308376	-0.07975189
	92.8000	1	2		1.36208420	-0.08015183
	92.9000	1	2		1.36108279	-0.08050140
	93.0000	1	2		1.36008252	-0.08085128
	93.1000	1	2		1.35909750	-0.08127729
	93.2000	1	2		1.35808319	-0.08161661
	93.3000	1	2		1.35707963	-0.08197824
	93.4000	1	2		1.35608602	-0.08239955
	93.5000	1	2		1.35508021	-0.08286642
	93.6000	1	2		1.35408290	-0.08329387
	93.7000	1	2		1.35308672	-0.08355057
	93.8000	1	2		1.35208419	-0.08397921
	93.9000	1	2		1.35108381	-0.08431284
	94.0000	1	2		1.35009603	-0.08474418
	94.1000	1	2		1.34907813	-0.08532643
	94.2000	1	2		1.34808666	-0.08574135
	94.3000	1	2		1.34707850	-0.08612767
	94.4000	1	2		1.34608570	-0.08655521
	94.5000	1	2		1.34509382	-0.08709602
	94.6000	1	2		1.34408504	-0.08738142
	94.7000	1	2		1.34309593	-0.08762800
	94.8000	1	2		1.34209411	-0.08827906
	94.9000	1	2		1.34108636	-0.08864474
	95.0000	1	2		1.34008424	-0.08914986
	95.1000	1	2		1.33909092	-0.08950209
	95.2000	1	2		1.33808768	-0.09001477
	95.3000	1	2		1.33708351	-0.09021450
	95.4000	1	2		1.33608476	-0.09075478
	95.5000	1	2		1.33508940	-0.09109320
	95.6000	1	2		1.33409507	-0.09156585
	95.7000	1	2		1.33308578	-0.09213902
	95.8000	1	2		1.33208509	-0.09245126
	95.9000	1	2		1.33108573	-0.09291676
	96.0000	1	2		1.33008484	-0.09337584
	96.1000	1	2		1.32908907	-0.09367798
	96.2000	1	2		1.32808941	-0.09417745
	96.3000	1	2		1.32708933	-0.09462793
	96.4000	1	2		1.32609326	-0.09516998
	96.5000	1	2		1.32508939	-0.09550757
	96.6000	1	2		1.32408574	-0.09595295
	96.7000	1	2		1.32308843	-0.09641774
	96.8000	1	2		1.32208897	-0.09674706
	96.9000	1	2		1.32108716	-0.09725967
	97.0000	1	2		1.32007991	-0.09772608
	97.1000	1	2		1.31908834	-0.09813836
	97.2000	1	2		1.31808571	-0.09863734
	97.3000	1	2		1.31708502	-0.09905762
	97.4000	1	2		1.31608823	-0.09950927
	97.5000	1	2		1.31508928	-0.09990959
	97.6000	1	2		1.31409218	-0.10053764
	97.7000	1	2		1.31309026	-0.10081893
	97.8000	1	2		1.31208845	-0.10128580
	97.9000	1	2		1.31109708	-0.10186302
	98.0000	1	2		1.31008451	-0.10224761
	98.1000	1	2		1.30908813	-0.10270732
	98.2000	1	2		1.30808201	-0.10308538
	98.3000	1	2		1.30708378	-0.10374170
	98.4000	1	2		1.30608545	-0.10426274
	98.5000	1	2		1.30508148	-0.10466929
	98.6000	1	2		1.30408551	-0.10495093
	98.7000	1	2		1.30308882	-0.10538918
	98.8000	1	2		1.30209223	-0.10593403
	98.9000	1	2		1.30109410	-0.10641213
	99.0000	1	2		1.30008880	-0.10693180
	99.1000	1	2		1.29909416	-0.10721704
	99.2000	1	2		1.29808425	-0.10784773
	99.3000	1	2		1.29708971	-0.10839287
	99.4000	1	2		1.29609322	-0.10882183
	99.5000	1	2		1.29508823	-0.10913168
	99.6000	1	2		1.29409882	-0.10968792
	99.7000	1	2		1.29309454	-0.11032845
	99.8000	1	2		1.29208873	-0.11074546
	99.9000	1	2		1.29109542	-0.11122250
	100.0000	1	2		1.29009432	-0.11176754
	100.1000	1	2		1.28909599	-0.11225964
	100.2000	1	2		1.28808865	-0.11271674
	100.3000	1	2		1.28708724	-0.11309154
	100.4000	1	2		1.28609332	-0.11360060
	100.5000	1	2		1.28509355	-0.11413391
	100.6000	1	2		1.28409276	-0.11454147
	100.7000	1	2		1.28309054	-0.11519478
	100.8000	1	2		1.28208944	-0.11569634
	100.9000	1	2		1.28110135	-0.11616835
	101.0000	1	2		1.28009780	-0.11663659
	101.1000	1	2		1.27909434	-0.11729483
	101.2000	1	2		1.27809007	-0.11771636
	101.3000	1	2		1.27709338	-0.11818647
	101.4000	1	2		1.27608818	-0.11856487
	101.5000	1	2		1.27509415	-0.11913468
	101.6000	1	2		1.27408650	-0.11969129
	101.7000	1	2		1.27309022	-0.12015477
	101.8000	1	2		1.27208789	-0.12072548
	101.9000	1	2		1.27109274	-0.12133061
	102.0000	1	2		1.27009871	-0.12187425
	102.1000	1	2		1.26909966	-0.12224787
	102.2000	1	2		1.26809016	-0.12264523
	102.3000	1	2		1.26710044	-0.12337137
	102.4000	1	2		1.26609381	-0.12394715
	102.5000	1	2		1.26509466	-0.12453876
	102.6000	1	2		1.26409530	-0.12492353
	102.7000	1	2		1.26309236	-0.12554273
	102.8000	1	2		1.26210048	-0.12604501
	102.9000	1	2		1.26109201	-0.12656091
	103.0000	1	2		1.26009368	-0.12697134
	103.1000	1	2		1.25909893	-0.12759440
	103.2000	1	2		1.25810101	-0.12812002
	103.3000	1	2		1.25709448	-0.12863794
	103.4000	1	2		1.25609636	-0.12924924
	103.5000	1	2		1.25509516	-0.12980076
	103.6000	1	2		1.25409724	-0.13023665
	103.7000	1	2		1.25309685	-0.13073631
	103.8000	1	2		1.25209566	-0.13132953
	103.9000	1	2		1.25108585	-0.13180432
	103.9990	1	2		1.25010606	-0.13250443
	104.0000	1	2		1.25009530	-0.13249050
	104.0010	1	2		1.25008475	-0.13245227
