# Supplementary material for: Hyaluronic Acid Enhances the Mechanical Properties of Tissue-Engineered Cartilage Constructs
Source: PLoS One. 2014 Dec 1;9(12):e113216. doi: 10.1371/journal.pone.0113216 (PMC4249877; doi:10.1371/journal.pone.0113216)
Supplement: Dataset S1 — Raw data from hydrogel constructs. Data on wet weight, dry weight, compressive modulus, DNA content, and GAG content are provided in a spreadsheet for all analysed hydrogel constructs. Additionally, raw data from mechanical compression tests (time, displacement, and load) are provided. (ZIP) [file pone.0113216.s004.zip › Data/Mechanical testing/Microtester/Day 28/G2 CF M7 ramp.csv]

G2 CF M7 10Jan2014
Notes	Time	Sequence	Block	Cycle	5800:Extension mm	5800:500N_Load_Cell N
Test Started : 01/10/2014 10:02:57 AM	4.0020	1	2		2.24993228	0.00098400
	4.1000	1	2		2.24897585	0.00079163
	4.2000	1	2		2.24798315	0.00062560
	4.3000	1	2		2.24698328	0.00084477
	4.3920	1	2		2.24605820	0.00118299
	4.4000	1	2		2.24598341	0.00099623
	4.5000	1	2		2.24498600	0.00073533
	4.6000	1	2		2.24398347	0.00072034
	4.7000	1	2		2.24298279	0.00082421
	4.8000	1	2		2.24197820	0.00078397
	4.9000	1	2		2.24097199	0.00086046
	5.0000	1	2		2.23998277	0.00064192
	5.1000	1	2		2.23897368	0.00091350
	5.2000	1	2		2.23798058	0.00092112
	5.3000	1	2		2.23698194	0.00081108
	5.4000	1	2		2.23598658	0.00085875
	5.5000	1	2		2.23497483	0.00090535
	5.6000	1	2		2.23398008	0.00081776
	5.7000	1	2		2.23297386	0.00079342
	5.8000	1	2		2.23198301	0.00096496
	5.9000	1	2		2.23097884	0.00101602
	6.0000	1	2		2.22997200	0.00087827
	6.1000	1	2		2.22897685	0.00079356
	6.2000	1	2		2.22798210	0.00085528
	6.3000	1	2		2.22697855	0.00067553
	6.4000	1	2		2.22597643	0.00075817
	6.5000	1	2		2.22497594	0.00092866
	6.6000	1	2		2.22397956	0.00078755
	6.7000	1	2		2.22297190	0.00073095
	6.8000	1	2		2.22198228	0.00095222
	6.9000	1	2		2.22097770	0.00083891
	7.0000	1	2		2.21997619	0.00076151
	7.1000	1	2		2.21897858	0.00074580
	7.2000	1	2		2.21797277	0.00083451
	7.3000	1	2		2.21697311	0.00070879
	7.4000	1	2		2.21598348	0.00071651
	7.5000	1	2		2.21496251	0.00085121
	7.6000	1	2		2.21397576	0.00092732
	7.7000	1	2		2.21297179	0.00083812
	7.8000	1	2		2.21197561	0.00080863
	7.9000	1	2		2.21096939	0.00097394
	8.0000	1	2		2.20997526	0.00089426
	8.1000	1	2		2.20897273	0.00076737
	8.2000	1	2		2.20797348	0.00085746
	8.3000	1	2		2.20697156	0.00091404
	8.4000	1	2		2.20597620	0.00083228
	8.5000	1	2		2.20496650	0.00079648
	8.6000	1	2		2.20397585	0.00094604
	8.7000	1	2		2.20296758	0.00098987
	8.8000	1	2		2.20197468	0.00076458
	8.9000	1	2		2.20097030	0.00090033
	9.0000	1	2		2.19997515	0.00078013
	9.1000	1	2		2.19897507	0.00069033
	9.2000	1	2		2.19797582	0.00069333
	9.3000	1	2		2.19697534	0.00075588
	9.4000	1	2		2.19597977	0.00099204
	9.5000	1	2		2.19498318	0.00069952
	9.6000	1	2		2.19397635	0.00087848
	9.7000	1	2		2.19298058	0.00080804
	9.8000	1	2		2.19197211	0.00060055
	9.9000	1	2		2.19097470	0.00067090
	10.0000	1	2		2.18996725	0.00079775
	10.1000	1	2		2.18897414	0.00070007
	10.2000	1	2		2.18797243	0.00065133
	10.3000	1	2		2.18696375	0.00077602
	10.4000	1	2		2.18597741	0.00082951
	10.5000	1	2		2.18497815	0.00074475
	10.6000	1	2		2.18396763	0.00062617
	10.7000	1	2		2.18297125	0.00068179
	10.8000	1	2		2.18197711	0.00074971
	10.9000	1	2		2.18097581	0.00074934
	11.0000	1	2		2.17998516	0.00085040
	11.1000	1	2		2.17898243	0.00076151
	11.2000	1	2		2.17798113	0.00081957
	11.3000	1	2		2.17697511	0.00056791
	11.4000	1	2		2.17596930	0.00076402
	11.5000	1	2		2.17496841	0.00073817
	11.6000	1	2		2.17396875	0.00048538
	11.7000	1	2		2.17298650	0.00056384
	11.8000	1	2		2.17198315	0.00075764
	11.9000	1	2		2.17097918	0.00058963
	12.0000	1	2		2.16997809	0.00059159
	12.1000	1	2		2.16897166	0.00066265
	12.2000	1	2		2.16796974	0.00049851
	12.3000	1	2		2.16697233	0.00076402
	12.4000	1	2		2.16597861	0.00066778
	12.5000	1	2		2.16497260	0.00065155
	12.6000	1	2		2.16397437	0.00066191
	12.7000	1	2		2.16298270	0.00064469
	12.8000	1	2		2.16198017	0.00077034
	12.9000	1	2		2.16098317	0.00054040
	13.0000	1	2		2.15998023	0.00057943
	13.1000	1	2		2.15897851	0.00073428
	13.2000	1	2		2.15798028	0.00056605
	13.3000	1	2		2.15697632	0.00054844
	13.4000	1	2		2.15598178	0.00055595
	13.5000	1	2		2.15497679	0.00061438
	13.6000	1	2		2.15397487	0.00065707
	13.7000	1	2		2.15297603	0.00067663
	13.8000	1	2		2.15197923	0.00069312
	13.9000	1	2		2.15097076	0.00065934
	14.0000	1	2		2.14997335	0.00040834
	14.1000	1	2		2.14897430	0.00064611
	14.2000	1	2		2.14797710	0.00056650
	14.3000	1	2		2.14696965	0.00051327
	14.4000	1	2		2.14597880	0.00058271
	14.5000	1	2		2.14498077	0.00052488
	14.6000	1	2		2.14397947	0.00058554
	14.7000	1	2		2.14298513	0.00050991
	14.8000	1	2		2.14197625	0.00051685
	14.9000	1	2		2.14097495	0.00061335
	15.0000	1	2		2.13997611	0.00059618
	15.1000	1	2		2.13897214	0.00053700
	15.2000	1	2		2.13797944	0.00058904
	15.3000	1	2		2.13697261	0.00061592
	15.4000	1	2		2.13597643	0.00051786
	15.5000	1	2		2.13497923	0.00057457
	15.6000	1	2		2.13398305	0.00050448
	15.7000	1	2		2.13297887	0.00068156
	15.8000	1	2		2.13198024	0.00054245
	15.9000	1	2		2.13096787	0.00057654
	16.0000	1	2		2.12998214	0.00073459
	16.1000	1	2		2.12897940	0.00056242
	16.2000	1	2		2.12798179	0.00060173
	16.3000	1	2		2.12697803	0.00056286
	16.4000	1	2		2.12598123	0.00067296
	16.5000	1	2		2.12497932	0.00049160
	16.6000	1	2		2.12398129	0.00056672
	16.7000	1	2		2.12297999	0.00052510
	16.8000	1	2		2.12198791	0.00064599
	16.9000	1	2		2.12098189	0.00060514
	17.0000	1	2		2.11998612	0.00061753
	17.1000	1	2		2.11897990	0.00062062
	17.2000	1	2		2.11798680	0.00067197
	17.3000	1	2		2.11697771	0.00055765
	17.4000	1	2		2.11598870	0.00064071
	17.5000	1	2		2.11498146	0.00061975
	17.6000	1	2		2.11398425	0.00057428
	17.7000	1	2		2.11297598	0.00058259
	17.8000	1	2		2.11198575	0.00065455
	17.9000	1	2		2.11097953	0.00066821
	18.0000	1	2		2.10998560	0.00072410
	18.1000	1	2		2.10898184	0.00064964
	18.2000	1	2		2.10798197	0.00049404
	18.3000	1	2		2.10697965	0.00065804
	18.4000	1	2		2.10597834	0.00066774
	18.5000	1	2		2.10498380	0.00051872
	18.6000	1	2		2.10399029	0.00056576
	18.7000	1	2		2.10298489	0.00077805
	18.8000	1	2		2.10198420	0.00064386
	18.9000	1	2		2.10098269	0.00049096
	19.0000	1	2		2.09998077	0.00055557
	19.1000	1	2		2.09897497	0.00057319
	19.2000	1	2		2.09798186	0.00051236
	19.3000	1	2		2.09698322	0.00058757
	19.4000	1	2		2.09598663	0.00073213
	19.5000	1	2		2.09498144	0.00076943
	19.6000	1	2		2.09398546	0.00061832
	19.7000	1	2		2.09298662	0.00060581
	19.8000	1	2		2.09198286	0.00044305
	19.9000	1	2		2.09098155	0.00063576
	20.0000	1	2		2.08998619	0.00054213
	20.1000	1	2		2.08898592	0.00062169
	20.2000	1	2		2.08798134	0.00070204
	20.3000	1	2		2.08698147	0.00068348
	20.4000	1	2		2.08599061	0.00060928
	20.5000	1	2		2.08498091	0.00067793
	20.6000	1	2		2.08397838	0.00068511
	20.7000	1	2		2.08298015	0.00062937
	20.8000	1	2		2.08198930	0.00058889
	20.9000	1	2		2.08098697	0.00069616
	21.0000	1	2		2.07998710	0.00053287
	21.1000	1	2		2.07898785	0.00068517
	21.2000	1	2		2.07798778	0.00056723
	21.3000	1	2		2.07698853	0.00059273
	21.4000	1	2		2.07598313	0.00051573
	21.5000	1	2		2.07498633	0.00052809
	21.6000	1	2		2.07398482	0.00061570
	21.7000	1	2		2.07298086	0.00060476
	21.8000	1	2		2.07198201	0.00047633
	21.9000	1	2		2.07098112	0.00066909
	22.0000	1	2		2.06998556	0.00059505
	22.1000	1	2		2.06898385	0.00062601
	22.2000	1	2		2.06798992	0.00051678
	22.3000	1	2		2.06698370	0.00049860
	22.4000	1	2		2.06599080	0.00050028
	22.5000	1	2		2.06498417	0.00044197
	22.6000	1	2		2.06398696	0.00057363
	22.7000	1	2		2.06298792	0.00065028
	22.8000	1	2		2.06198928	0.00071382
	22.9000	1	2		2.06098244	0.00059914
	23.0000	1	2		2.05999221	0.00057389
	23.1000	1	2		2.05899213	0.00057741
	23.2000	1	2		2.05799165	0.00058918
	23.3000	1	2		2.05699322	0.00039166
	23.4000	1	2		2.05599253	0.00051289
	23.5000	1	2		2.05498959	0.00055435
	23.6000	1	2		2.05399546	0.00051832
	23.7000	1	2		2.05299395	0.00062252
	23.8000	1	2		2.05199408	0.00051532
	23.9000	1	2		2.05098704	0.00056037
	24.0000	1	2		2.04999517	0.00037535
	24.1000	1	2		2.04899755	0.00042029
	24.2000	1	2		2.04799563	0.00034664
	24.3000	1	2		2.04699023	0.00053504
	24.4000	1	2		2.04599426	0.00059095
	24.5000	1	2		2.04499644	0.00060481
	24.6000	1	2		2.04399985	0.00049441
	24.7000	1	2		2.04299302	0.00043070
	24.8000	1	2		2.04200216	0.00046092
	24.9000	1	2		2.04099574	0.00038318
	25.0000	1	2		2.03998911	0.00042459
	25.1000	1	2		2.03899744	0.00052026
	25.2000	1	2		2.03799409	0.00038834
	25.3000	1	2		2.03699237	0.00045688
	25.4000	1	2		2.03599394	0.00037274
	25.5000	1	2		2.03500104	0.00041268
	25.6000	1	2		2.03399789	0.00038331
	25.7000	1	2		2.03299966	0.00046840
	25.8000	1	2		2.03199611	0.00033528
	25.9000	1	2		2.03099030	0.00044970
	26.0000	1	2		2.02998920	0.00034391
	26.1000	1	2		2.02899220	0.00050087
	26.2000	1	2		2.02799397	0.00052183
	26.3000	1	2		2.02699349	0.00044912
	26.4000	1	2		2.02599157	0.00043148
	26.5000	1	2		2.02499662	0.00042947
	26.6000	1	2		2.02399184	0.00026940
	26.7000	1	2		2.02299361	0.00044134
	26.8000	1	2		2.02199231	0.00030756
	26.9000	1	2		2.02100023	0.00037157
	27.0000	1	2		2.02000138	0.00041200
	27.1000	1	2		2.01898922	0.00042582
	27.2000	1	2		2.01800185	0.00026658
	27.3000	1	2		2.01698477	0.00032592
	27.4000	1	2		2.01598982	0.00031333
	27.5000	1	2		2.01498975	0.00029486
	27.6000	1	2		2.01399726	0.00031232
	27.7000	1	2		2.01299350	0.00041742
	27.8000	1	2		2.01199711	0.00048699
	27.9000	1	2		2.01098536	0.00035142
	28.0000	1	2		2.01000065	0.00040323
	28.1000	1	2		2.00898685	0.00047525
	28.2000	1	2		2.00799334	0.00027824
	28.3000	1	2		2.00699265	0.00034797
	28.4000	1	2		2.00599545	0.00029863
	28.5000	1	2		2.00499189	0.00027004
	28.6000	1	2		2.00399714	0.00015811
	28.7000	1	2		2.00299256	0.00033409
	28.8000	1	2		2.00200151	0.00041971
	28.9000	1	2		2.00099856	0.00018141
	29.0000	1	2		1.99999214	0.00027733
	29.1000	1	2		1.99899780	0.00030047
	29.2000	1	2		1.99799917	0.00039612
	29.3000	1	2		1.99699745	0.00024385
	29.4000	1	2		1.99600004	0.00025830
	29.5000	1	2		1.99499772	0.00026625
	29.6000	1	2		1.99399949	0.00019950
	29.7000	1	2		1.99299368	0.00015677
	29.8000	1	2		1.99199914	0.00028626
	29.9000	1	2		1.99100193	0.00028314
	30.0000	1	2		1.99000309	0.00011602
	30.1000	1	2		1.98899421	0.00040737
	30.2000	1	2		1.98799987	0.00030167
	30.3000	1	2		1.98700041	0.00032458
	30.4000	1	2		1.98600198	0.00021046
	30.5000	1	2		1.98500109	0.00049014
	30.6000	1	2		1.98400450	0.00033162
	30.7000	1	2		1.98299439	0.00028200
	30.8000	1	2		1.98200046	0.00025507
	30.9000	1	2		1.98099588	0.00023064
	31.0000	1	2		1.98000523	0.00015278
	31.1000	1	2		1.97899450	0.00030066
	31.2000	1	2		1.97800304	0.00028518
	31.3000	1	2		1.97700071	0.00035910
	31.4000	1	2		1.97600412	0.00020410
	31.5000	1	2		1.97499544	0.00020751
	31.6000	1	2		1.97400111	0.00026705
	31.7000	1	2		1.97299776	0.00017984
	31.8000	1	2		1.97200055	0.00031081
	31.9000	1	2		1.97099556	0.00037453
	32.0000	1	2		1.97000368	0.00017439
	32.1000	1	2		1.96900074	0.00037088
	32.2000	1	2		1.96800026	0.00029324
	32.3000	1	2		1.96699404	0.00012531
	32.4000	1	2		1.96600401	0.00011641
	32.5000	1	2		1.96500168	0.00018397
	32.6000	1	2		1.96400796	0.00019851
	32.7000	1	2		1.96300440	0.00020123
	32.8000	1	2		1.96200925	0.00021096
	32.9000	1	2		1.96100323	0.00022876
	33.0000	1	2		1.96000459	0.00017424
	33.1000	1	2		1.95900391	0.00026283
	33.2000	1	2		1.95800937	0.00016389
	33.3000	1	2		1.95699905	0.00021455
	33.4000	1	2		1.95600738	0.00022478
	33.5000	1	2		1.95500177	0.00013275
	33.6000	1	2		1.95400600	0.00022602
	33.7000	1	2		1.95300409	0.00019813
	33.8000	1	2		1.95201098	0.00032305
	33.9000	1	2		1.95100087	0.00020460
	34.0000	1	2		1.95000120	0.00031151
	34.1000	1	2		1.94900134	0.00027903
	34.2000	1	2		1.94799553	0.00023072
	34.3000	1	2		1.94700467	0.00025109
	34.4000	1	2		1.94600911	0.00014322
	34.5000	1	2		1.94500391	0.00024622
	34.6000	1	2		1.94400322	0.00030155
	34.7000	1	2		1.94300664	0.00030100
	34.8000	1	2		1.94200472	0.00035402
	34.9000	1	2		1.94100280	0.00020165
	35.0000	1	2		1.94000211	0.00012590
	35.1000	1	2		1.93900286	0.00014732
	35.2000	1	2		1.93800566	0.00026012
	35.3000	1	2		1.93700763	0.00022565
	35.4000	1	2		1.93600182	0.00033326
	35.5000	1	2		1.93501240	0.00032661
	35.6000	1	2		1.93401602	0.00016572
	35.7000	1	2		1.93301472	0.00006761
	35.8000	1	2		1.93200870	0.00020374
	35.9000	1	2		1.93101006	0.00016099
	36.0000	1	2		1.93001040	0.00015255
	36.1000	1	2		1.92901811	0.00027013
	36.2000	1	2		1.92800985	0.00012530
	36.3000	1	2		1.92701572	0.00023248
	36.4000	1	2		1.92601380	0.00030484
	36.5000	1	2		1.92500676	0.00018435
	36.6000	1	2		1.92399849	0.00026637
	36.7000	1	2		1.92300108	0.00012166
	36.8000	1	2		1.92200162	0.00027524
	36.9000	1	2		1.92099868	0.00014260
	37.0000	1	2		1.92000517	0.00022555
	37.1000	1	2		1.91899977	0.00029431
	37.2000	1	2		1.91800871	0.00017899
	37.3000	1	2		1.91700495	0.00014129
	37.4000	1	2		1.91600528	0.00015002
	37.5000	1	2		1.91500357	0.00016327
	37.6000	1	2		1.91400780	0.00010412
	37.7000	1	2		1.91299912	0.00025453
	37.8000	1	2		1.91200458	0.00026233
	37.9000	1	2		1.91099918	0.00030346
	38.0000	1	2		1.91000321	0.00028549
	38.1000	1	2		1.90900518	0.00034161
	38.2000	1	2		1.90800593	0.00037363
	38.3000	1	2		1.90700668	-0.00008442
	38.4000	1	2		1.90601009	0.00006577
	38.5000	1	2		1.90500715	0.00018757
	38.6000	1	2		1.90400953	0.00006401
	38.7000	1	2		1.90300659	0.00007493
	38.8000	1	2		1.90201021	0.00028407
	38.9000	1	2		1.90100440	0.00030277
	39.0000	1	2		1.90000740	0.00025244
	39.1000	1	2		1.89900630	0.00017002
	39.2000	1	2		1.89800910	0.00031063
	39.3000	1	2		1.89700370	0.00016917
	39.4000	1	2		1.89600895	0.00031216
	39.5000	1	2		1.89500498	0.00022641
	39.6000	1	2		1.89400717	0.00022329
	39.7000	1	2		1.89300525	0.00040750
	39.8000	1	2		1.89201194	0.00032293
	39.9000	1	2		1.89100510	0.00026672
	40.0000	1	2		1.89001077	0.00054128
	40.1000	1	2		1.88900639	0.00010189
	40.2000	1	2		1.88800632	0.00023578
	40.3000	1	2		1.88701116	0.00002698
	40.4000	1	2		1.88601314	0.00017552
	40.5000	1	2		1.88500754	0.00023196
	40.6000	1	2		1.88401095	0.00013218
	40.7000	1	2		1.88300739	0.00008751
	40.8000	1	2		1.88201141	0.00041110
	40.9000	1	2		1.88100233	0.00030308
	41.0000	1	2		1.88001147	0.00005829
	41.1000	1	2		1.87901243	0.00021646
	41.2000	1	2		1.87801645	0.00026640
	41.3000	1	2		1.87701330	0.00009195
	41.4000	1	2		1.87600545	0.00033543
	41.5000	1	2		1.87501090	0.00027564
	41.6000	1	2		1.87400899	0.00021905
	41.7000	1	2		1.87300973	0.00018653
	41.8000	1	2		1.87201499	0.00018413
	41.9000	1	2		1.87101512	0.00016561
	42.0000	1	2		1.87001525	0.00010256
	42.1000	1	2		1.86900903	0.00023163
	42.2000	1	2		1.86801265	0.00013234
	42.3000	1	2		1.86700766	0.00004213
	42.4000	1	2		1.86601373	0.00020606
	42.5000	1	2		1.86501038	0.00003850
	42.6000	1	2		1.86401338	0.00020468
	42.7000	1	2		1.86300839	0.00014181
	42.8000	1	2		1.86201754	0.00020063
	42.9000	1	2		1.86101788	0.00025172
	43.0000	1	2		1.86001104	0.00010953
	43.1000	1	2		1.85900933	0.00028089
	43.2000	1	2		1.85801151	0.00019672
	43.3000	1	2		1.85702496	-0.00006940
	43.4000	1	2		1.85600604	0.00011697
	43.5000	1	2		1.85499961	0.00009146
	43.6000	1	2		1.85401183	0.00017585
	43.7000	1	2		1.85300500	0.00024481
	43.8000	1	2		1.85201005	0.00022186
	43.9000	1	2		1.85100629	0.00014652
	44.0000	1	2		1.85001441	0.00006181
	44.1000	1	2		1.84900737	0.00024974
	44.2000	1	2		1.84801570	0.00016351
	44.3000	1	2		1.84700395	-0.00006110
	44.4000	1	2		1.84601474	0.00010018
	44.5000	1	2		1.84501343	0.00021380
	44.6000	1	2		1.84401992	0.00003136
	44.7000	1	2		1.84300673	0.00012148
	44.8000	1	2		1.84201014	0.00009936
	44.9000	1	2		1.84100986	0.00001833
	45.0000	1	2		1.84000713	0.00001894
	45.1000	1	2		1.83901443	0.00011479
	45.2000	1	2		1.83801292	-0.00002232
	45.3000	1	2		1.83700732	0.00005955
	45.4000	1	2		1.83601442	0.00006157
	45.5000	1	2		1.83500205	-0.00001289
	45.6000	1	2		1.83401304	0.00001873
	45.7000	1	2		1.83300928	0.00029040
	45.8000	1	2		1.83201372	0.00007804
	45.9000	1	2		1.83101077	-0.00004109
	46.0000	1	2		1.83001152	0.00005713
	46.1000	1	2		1.82901493	0.00009942
	46.2000	1	2		1.82801506	0.00005490
	46.3000	1	2		1.82701253	0.00018515
	46.4000	1	2		1.82602086	0.00024694
	46.5000	1	2		1.82501198	0.00006723
	46.6000	1	2		1.82401395	-0.00002620
	46.7000	1	2		1.82300732	0.00001587
	46.8000	1	2		1.82201381	0.00015188
	46.9000	1	2		1.82101558	-0.00006084
	47.0000	1	2		1.82001182	-0.00008371
	47.1000	1	2		1.81901052	0.00019549
	47.2000	1	2		1.81801659	-0.00008341
	47.3000	1	2		1.81701426	0.00006342
	47.4000	1	2		1.81601521	0.00011981
	47.5000	1	2		1.81500285	0.00000938
	47.6000	1	2		1.81401425	-0.00003458
	47.7000	1	2		1.81301664	0.00003391
	47.8000	1	2		1.81201964	0.00023214
	47.9000	1	2		1.81101014	-0.00001320
	48.0000	1	2		1.81002113	0.00008567
	48.1000	1	2		1.80901409	0.00025639
	48.2000	1	2		1.80801484	0.00010105
	48.3000	1	2		1.80700882	-0.00006024
	48.4000	1	2		1.80602002	0.00003357
	48.5000	1	2		1.80501052	-0.00001390
	48.6000	1	2		1.80401373	0.00001128
	48.7000	1	2		1.80301386	-0.00004401
	48.8000	1	2		1.80201932	-0.00000479
	48.9000	1	2		1.80101228	0.00008206
	49.0000	1	2		1.80002368	-0.00004053
	49.1000	1	2		1.79901029	0.00004668
	49.2000	1	2		1.79801882	0.00001820
	49.3000	1	2		1.79700687	-0.00003769
	49.4000	1	2		1.79601765	-0.00002912
	49.5000	1	2		1.79501430	-0.00006822
	49.6000	1	2		1.79402017	0.00004664
	49.7000	1	2		1.79301805	-0.00017541
	49.8000	1	2		1.79201920	0.00015891
	49.9000	1	2		1.79101360	-0.00003298
	50.0000	1	2		1.79001762	0.00003064
	50.1000	1	2		1.78901837	-0.00011636
	50.2000	1	2		1.78800908	-0.00000945
	50.3000	1	2		1.78701925	-0.00005350
	50.4000	1	2		1.78601918	-0.00007054
	50.5000	1	2		1.78501849	0.00012485
	50.6000	1	2		1.78401514	-0.00008981
	50.7000	1	2		1.78301712	-0.00003825
	50.8000	1	2		1.78201827	-0.00007426
	50.9000	1	2		1.78101738	-0.00013325
	51.0000	1	2		1.78002099	-0.00017751
	51.1000	1	2		1.77901006	-0.00009309
	51.2000	1	2		1.77802290	0.00002581
	51.3000	1	2		1.77702139	0.00000899
	51.4000	1	2		1.77602132	-0.00002895
	51.5000	1	2		1.77501346	0.00001276
	51.6000	1	2		1.77401871	-0.00014475
	51.7000	1	2		1.77301987	-0.00012100
	51.8000	1	2		1.77202717	-0.00017624
	51.9000	1	2		1.77101768	-0.00009643
	52.0000	1	2		1.77002047	-0.00014714
	52.1000	1	2		1.76901159	-0.00007931
	52.2000	1	2		1.76801992	-0.00016027
	52.3000	1	2		1.76701718	-0.00018316
	52.4000	1	2		1.76602059	-0.00019143
	52.5000	1	2		1.76502134	-0.00010673
	52.6000	1	2		1.76402229	-0.00008371
	52.7000	1	2		1.76302426	-0.00020800
	52.8000	1	2		1.76203198	-0.00015785
	52.9000	1	2		1.76102658	-0.00004827
	53.0000	1	2		1.76003347	-0.00018543
	53.1000	1	2		1.75902971	-0.00020969
	53.2000	1	2		1.75802288	-0.00020211
	53.3000	1	2		1.75702731	-0.00032324
	53.4000	1	2		1.75603113	-0.00030519
	53.5000	1	2		1.75502389	-0.00024293
	53.6000	1	2		1.75402689	-0.00017432
	53.7000	1	2		1.75302559	-0.00010864
	53.8000	1	2		1.75202469	-0.00014507
	53.9000	1	2		1.75102216	-0.00006907
	54.0000	1	2		1.75002885	-0.00025877
	54.1000	1	2		1.74902017	-0.00018825
	54.2000	1	2		1.74803055	-0.00020965
	54.3000	1	2		1.74701982	-0.00035726
	54.4000	1	2		1.74602487	-0.00037065
	54.5000	1	2		1.74502972	-0.00024234
	54.6000	1	2		1.74402718	-0.00020432
	54.7000	1	2		1.74302096	-0.00032384
	54.8000	1	2		1.74203216	-0.00013193
	54.9000	1	2		1.74102451	-0.00027437
	55.0000	1	2		1.74002833	-0.00037596
	55.1000	1	2		1.73901248	-0.00031698
	55.2000	1	2		1.73802244	-0.00023372
	55.3000	1	2		1.73702032	-0.00032199
	55.4000	1	2		1.73601923	-0.00034416
	55.5000	1	2		1.73501321	-0.00020289
	55.6000	1	2		1.73402441	-0.00022270
	55.7000	1	2		1.73303786	-0.00021219
	55.8000	1	2		1.73203061	-0.00038396
	55.9000	1	2		1.73103505	-0.00037257
	56.0000	1	2		1.73004010	-0.00026872
	56.1000	1	2		1.72903183	-0.00039607
	56.2000	1	2		1.72803729	-0.00027044
	56.3000	1	2		1.72702267	-0.00032871
	56.4000	1	2		1.72602157	-0.00023014
	56.5000	1	2		1.72502252	-0.00022292
	56.6000	1	2		1.72402204	-0.00037835
	56.7000	1	2		1.72302402	-0.00035249
	56.8000	1	2		1.72202476	-0.00036036
	56.9000	1	2		1.72102469	-0.00021871
	57.0000	1	2		1.72003138	-0.00035103
	57.1000	1	2		1.71903090	-0.00033251
	57.2000	1	2		1.71802519	-0.00039668
	57.3000	1	2		1.71703198	-0.00032261
	57.4000	1	2		1.71603150	-0.00038160
	57.5000	1	2		1.71503081	-0.00044968
	57.6000	1	2		1.71403627	-0.00025493
	57.7000	1	2		1.71303476	-0.00044190
	57.8000	1	2		1.71203274	-0.00028873
	57.9000	1	2		1.71103564	-0.00042818
	58.0000	1	2		1.71003772	-0.00030333
	58.1000	1	2		1.70903365	-0.00039472
	58.2000	1	2		1.70803747	-0.00037905
	58.3000	1	2		1.70702736	-0.00039085
	58.4000	1	2		1.70602708	-0.00048682
	58.5000	1	2		1.70502701	-0.00027696
	58.6000	1	2		1.70403677	-0.00048015
	58.7000	1	2		1.70302778	-0.00029951
	58.8000	1	2		1.70203222	-0.00032954
	58.9000	1	2		1.70103112	-0.00036434
	59.0000	1	2		1.70002357	-0.00041328
	59.1000	1	2		1.69902821	-0.00036339
	59.2000	1	2		1.69803818	-0.00045715
	59.3000	1	2		1.69702960	-0.00052292
	59.4000	1	2		1.69603854	-0.00044564
	59.5000	1	2		1.69503519	-0.00052489
	59.6000	1	2		1.69404332	-0.00042592
	59.7000	1	2		1.69302573	-0.00057254
	59.8000	1	2		1.69203938	-0.00050728
	59.9000	1	2		1.69102968	-0.00055873
	60.0000	1	2		1.69003708	-0.00054425
	60.1000	1	2		1.68903127	-0.00053912
	60.2000	1	2		1.68803632	-0.00067486
	60.3000	1	2		1.68703092	-0.00070515
	60.4000	1	2		1.68603044	-0.00058133
	60.5000	1	2		1.68503221	-0.00069594
	60.6000	1	2		1.68403972	-0.00081653
	60.7000	1	2		1.68303678	-0.00065743
	60.8000	1	2		1.68204326	-0.00078868
	60.9000	1	2		1.68103059	-0.00087598
	61.0000	1	2		1.68003338	-0.00081435
	61.1000	1	2		1.67903259	-0.00080806
	61.2000	1	2		1.67803580	-0.00088302
	61.3000	1	2		1.67703081	-0.00097662
	61.4000	1	2		1.67604190	-0.00090721
	61.5000	1	2		1.67503732	-0.00089004
	61.6000	1	2		1.67404575	-0.00109371
	61.7000	1	2		1.67304107	-0.00104367
	61.8000	1	2		1.67194183	-0.00097431
	61.9000	1	2		1.67103498	-0.00112163
	62.0000	1	2		1.67003860	-0.00113231
	62.1000	1	2		1.66903791	-0.00107903
	62.2000	1	2		1.66803999	-0.00115585
	62.3000	1	2		1.66702752	-0.00120187
	62.4000	1	2		1.66602642	-0.00127991
	62.5000	1	2		1.66503086	-0.00139758
	62.6000	1	2		1.66403714	-0.00144745
	62.7000	1	2		1.66303799	-0.00139018
	62.8000	1	2		1.66204662	-0.00142220
	62.9000	1	2		1.66104522	-0.00154816
	63.0000	1	2		1.66004699	-0.00151929
	63.1000	1	2		1.65904323	-0.00164238
	63.2000	1	2		1.65805309	-0.00176318
	63.3000	1	2		1.65704380	-0.00173752
	63.4000	1	2		1.65605243	-0.00190333
	63.5000	1	2		1.65505646	-0.00189909
	63.6000	1	2		1.65404655	-0.00202854
	63.7000	1	2		1.65304709	-0.00202795
	63.8000	1	2		1.65204979	-0.00195941
	63.9000	1	2		1.65104910	-0.00208891
	64.0000	1	2		1.65004739	-0.00217755
	64.1000	1	2		1.64905059	-0.00236030
	64.2000	1	2		1.64805206	-0.00248684
	64.3000	1	2		1.64705782	-0.00249369
	64.4000	1	2		1.64604341	-0.00251853
	64.5000	1	2		1.64504815	-0.00270090
	64.6000	1	2		1.64404767	-0.00261622
	64.7000	1	2		1.64304739	-0.00291312
	64.8000	1	2		1.64205377	-0.00304259
	64.9000	1	2		1.64104161	-0.00304036
	65.0000	1	2		1.64004102	-0.00325809
	65.1000	1	2		1.63905181	-0.00339137
	65.2000	1	2		1.63804754	-0.00349678
	65.3000	1	2		1.63703978	-0.00368511
	65.4000	1	2		1.63604790	-0.00392708
	65.5000	1	2		1.63504537	-0.00396029
	65.6000	1	2		1.63404827	-0.00394098
	65.7000	1	2		1.63304461	-0.00435907
	65.8000	1	2		1.63205489	-0.00443866
	65.9000	1	2		1.63105328	-0.00458659
	66.0000	1	2		1.63005341	-0.00476442
	66.1000	1	2		1.62905252	-0.00500625
	66.2000	1	2		1.62805162	-0.00512382
	66.3000	1	2		1.62705647	-0.00530361
	66.4000	1	2		1.62604584	-0.00547740
	66.5000	1	2		1.62504792	-0.00562803
	66.6000	1	2		1.62404693	-0.00574158
	66.7000	1	2		1.62303825	-0.00601986
	66.8000	1	2		1.62204914	-0.00619063
	66.9000	1	2		1.62104568	-0.00643441
	67.0000	1	2		1.62004510	-0.00652634
	67.1000	1	2		1.61904390	-0.00664929
	67.2000	1	2		1.61804803	-0.00695678
	67.3000	1	2		1.61704498	-0.00703019
	67.4000	1	2		1.61605362	-0.00729659
	67.5000	1	2		1.61505600	-0.00755068
	67.6000	1	2		1.61404671	-0.00779878
	67.7000	1	2		1.61304725	-0.00800896
	67.8000	1	2		1.61205394	-0.00828914
	67.9000	1	2		1.61105592	-0.00840835
	68.0000	1	2		1.61005062	-0.00861023
	68.1000	1	2		1.60904481	-0.00873538
	68.2000	1	2		1.60804658	-0.00898555
	68.3000	1	2		1.60704559	-0.00917318
	68.4000	1	2		1.60604746	-0.00952271
	68.5000	1	2		1.60504903	-0.00970821
	68.6000	1	2		1.60405008	-0.00998051
	68.7000	1	2		1.60305411	-0.01014919
	68.8000	1	2		1.60204830	-0.01030724
	68.9000	1	2		1.60105529	-0.01052735
	69.0000	1	2		1.60004600	-0.01091176
	69.1000	1	2		1.59904808	-0.01085980
	69.2000	1	2		1.59805907	-0.01118872
	69.3000	1	2		1.59705480	-0.01150338
	69.4000	1	2		1.59605749	-0.01165054
	69.5000	1	2		1.59505506	-0.01182772
	69.6000	1	2		1.59405816	-0.01208312
	69.7000	1	2		1.59305143	-0.01221297
	69.8000	1	2		1.59204900	-0.01256707
	69.9000	1	2		1.59104750	-0.01260667
	70.0000	1	2		1.59004619	-0.01293036
	70.1000	1	2		1.58904940	-0.01324835
	70.2000	1	2		1.58805312	-0.01342792
	70.3000	1	2		1.58705397	-0.01384870
	70.4000	1	2		1.58605594	-0.01406407
	70.5000	1	2		1.58505259	-0.01407329
	70.6000	1	2		1.58405016	-0.01441163
	70.7000	1	2		1.58305081	-0.01460593
	70.8000	1	2		1.58205514	-0.01476831
	70.9000	1	2		1.58105486	-0.01504447
	71.0000	1	2		1.58005878	-0.01533926
	71.1000	1	2		1.57905205	-0.01549022
	71.2000	1	2		1.57806304	-0.01576187
	71.3000	1	2		1.57705068	-0.01592278
	71.4000	1	2		1.57605644	-0.01612012
	71.5000	1	2		1.57505299	-0.01639415
	71.6000	1	2		1.57405896	-0.01660534
	71.7000	1	2		1.57304844	-0.01687909
	71.8000	1	2		1.57205707	-0.01711027
	71.9000	1	2		1.57105372	-0.01732834
	72.0000	1	2		1.57005293	-0.01755058
	72.1000	1	2		1.56905665	-0.01762025
	72.2000	1	2		1.56805576	-0.01806623
	72.3000	1	2		1.56705702	-0.01824283
	72.4000	1	2		1.56605234	-0.01839213
	72.5000	1	2		1.56505595	-0.01879376
	72.6000	1	2		1.56405772	-0.01904408
	72.7000	1	2		1.56305068	-0.01930389
	72.8000	1	2		1.56205614	-0.01944504
	72.9000	1	2		1.56105566	-0.01970890
	73.0000	1	2		1.56005630	-0.01997379
	73.1000	1	2		1.55905807	-0.02010926
	73.2000	1	2		1.55805401	-0.02029235
	73.3000	1	2		1.55705342	-0.02060320
	73.4000	1	2		1.55605652	-0.02090632
	73.5000	1	2		1.55506045	-0.02112981
	73.6000	1	2		1.55405792	-0.02138161
	73.7000	1	2		1.55305528	-0.02165334
	73.8000	1	2		1.55204712	-0.02181600
	73.9000	1	2		1.55106886	-0.02199523
	74.0000	1	2		1.55005967	-0.02224101
	74.1000	1	2		1.54906739	-0.02256175
	74.2000	1	2		1.54805676	-0.02284214
	74.3000	1	2		1.54706243	-0.02321200
	74.4000	1	2		1.54605846	-0.02326590
	74.5000	1	2		1.54507201	-0.02363151
	74.6000	1	2		1.54407112	-0.02379046
	74.7000	1	2		1.54307463	-0.02400090
	74.8000	1	2		1.54206411	-0.02412019
	74.9000	1	2		1.54106332	-0.02440180
	75.0000	1	2		1.54006878	-0.02474451
	75.1000	1	2		1.53906860	-0.02498597
	75.2000	1	2		1.53806556	-0.02541828
	75.3000	1	2		1.53706129	-0.02550344
	75.4000	1	2		1.53606654	-0.02574397
	75.5000	1	2		1.53506124	-0.02594360
	75.6000	1	2		1.53407510	-0.02618441
	75.7000	1	2		1.53305854	-0.02643449
	75.8000	1	2		1.53206410	-0.02658201
	75.9000	1	2		1.53106536	-0.02703566
	76.0000	1	2		1.53006795	-0.02729065
	76.1000	1	2		1.52906614	-0.02742221
	76.2000	1	2		1.52806975	-0.02780194
	76.3000	1	2		1.52707787	-0.02801010
	76.4000	1	2		1.52607114	-0.02815351
	76.5000	1	2		1.52506308	-0.02843345
	76.6000	1	2		1.52406997	-0.02889701
	76.7000	1	2		1.52307215	-0.02903277
	76.8000	1	2		1.52207505	-0.02928977
	76.9000	1	2		1.52107334	-0.02976123
	77.0000	1	2		1.52007388	-0.02994262
	77.1000	1	2		1.51906940	-0.03006253
	77.2000	1	2		1.51806513	-0.03027418
	77.3000	1	2		1.51707172	-0.03081075
	77.4000	1	2		1.51606857	-0.03079965
	77.5000	1	2		1.51507423	-0.03101997
	77.6000	1	2		1.51407242	-0.03162178
	77.7000	1	2		1.51307665	-0.03176209
	77.8000	1	2		1.51207770	-0.03192280
	77.9000	1	2		1.51106677	-0.03219838
	78.0000	1	2		1.51006946	-0.03256508
	78.1000	1	2		1.50907308	-0.03272299
	78.2000	1	2		1.50808192	-0.03301287
	78.3000	1	2		1.50707478	-0.03326844
	78.4000	1	2		1.50607757	-0.03358200
	78.5000	1	2		1.50507637	-0.03383830
	78.6000	1	2		1.50407395	-0.03416477
	78.7000	1	2		1.50307428	-0.03438205
	78.8000	1	2		1.50206970	-0.03456362
	78.9000	1	2		1.50107362	-0.03489874
	79.0000	1	2		1.50008205	-0.03524868
	79.1000	1	2		1.49907256	-0.03533790
	79.2000	1	2		1.49806726	-0.03572581
	79.3000	1	2		1.49707128	-0.03605555
	79.4000	1	2		1.49607387	-0.03637246
	79.5000	1	2		1.49507227	-0.03653587
	79.6000	1	2		1.49407076	-0.03678262
	79.7000	1	2		1.49307058	-0.03704454
	79.8000	1	2		1.49206006	-0.03728284
	79.9000	1	2		1.49106419	-0.03761311
	80.0000	1	2		1.49006975	-0.03793203
	80.1000	1	2		1.48907101	-0.03816713
	80.2000	1	2		1.48807380	-0.03840995
	80.3000	1	2		1.48707527	-0.03880838
	80.4000	1	2		1.48607028	-0.03899167
	80.5000	1	2		1.48506713	-0.03923223
	80.6000	1	2		1.48407116	-0.03958942
	80.7000	1	2		1.48307580	-0.03980293
	80.8000	1	2		1.48207429	-0.04013746
	80.9000	1	2		1.48107780	-0.04033495
	81.0000	1	2		1.48007435	-0.04075786
	81.1000	1	2		1.47907581	-0.04095409
	81.2000	1	2		1.47807277	-0.04137308
	81.3000	1	2		1.47707761	-0.04146555
	81.4000	1	2		1.47607539	-0.04180904
	81.5000	1	2		1.47507286	-0.04208297
	81.6000	1	2		1.47404974	-0.04231973
	81.7000	1	2		1.47307691	-0.04279947
	81.8000	1	2		1.47208196	-0.04315618
	81.9000	1	2		1.47107656	-0.04341950
	82.0000	1	2		1.47007710	-0.04367161
	82.1000	1	2		1.46907836	-0.04390974
	82.2000	1	2		1.46808966	-0.04430234
	82.3000	1	2		1.46708621	-0.04439286
	82.4000	1	2		1.46608491	-0.04476198
	82.5000	1	2		1.46508166	-0.04517462
	82.6000	1	2		1.46408148	-0.04537099
	82.7000	1	2		1.46308295	-0.04576273
	82.8000	1	2		1.46208369	-0.04598089
	82.9000	1	2		1.46108464	-0.04627935
	83.0000	1	2		1.46007935	-0.04661362
	83.1000	1	2		1.45907938	-0.04676598
	83.2000	1	2		1.45808309	-0.04713757
	83.3000	1	2		1.45707810	-0.04747989
	83.4000	1	2		1.45607619	-0.04782625
	83.5000	1	2		1.45508359	-0.04801168
	83.6000	1	2		1.45408157	-0.04838542
	83.7000	1	2		1.45308048	-0.04871856
	83.8000	1	2		1.45207569	-0.04899449
	83.9000	1	2		1.45109314	-0.04931278
	84.0000	1	2		1.45007821	-0.04952915
	84.1000	1	2		1.44908387	-0.04993378
	84.2000	1	2		1.44807745	-0.05012589
	84.3000	1	2		1.44708516	-0.05060191
	84.4000	1	2		1.44607679	-0.05090437
	84.5000	1	2		1.44507897	-0.05115644
	84.6000	1	2		1.44407408	-0.05150265
	84.7000	1	2		1.44309163	-0.05190112
	84.8000	1	2		1.44207558	-0.05210744
	84.9000	1	2		1.44107971	-0.05231868
	85.0000	1	2		1.44007523	-0.05249626
	85.1000	1	2		1.43908458	-0.05300287
	85.2000	1	2		1.43807436	-0.05325030
	85.3000	1	2		1.43708044	-0.05363077
	85.4000	1	2		1.43607821	-0.05397159
	85.5000	1	2		1.43507701	-0.05432652
	85.6000	1	2		1.43408247	-0.05469536
	85.7000	1	2		1.43307246	-0.05484765
	85.8000	1	2		1.43208079	-0.05511493
	85.9000	1	2		1.43107467	-0.05541312
	86.0000	1	2		1.43008177	-0.05583331
	86.1000	1	2		1.42908139	-0.05621726
	86.2000	1	2		1.42807835	-0.05657791
	86.3000	1	2		1.42707387	-0.05685107
	86.4000	1	2		1.42608312	-0.05702364
	86.5000	1	2		1.42508858	-0.05740938
	86.6000	1	2		1.42407806	-0.05777804
	86.7000	1	2		1.42308536	-0.05797003
	86.8000	1	2		1.42207730	-0.05838914
	86.9000	1	2		1.42107620	-0.05886192
	87.0000	1	2		1.42007674	-0.05915729
	87.1000	1	2		1.41907882	-0.05947628
	87.2000	1	2		1.41808039	-0.05977784
	87.3000	1	2		1.41707796	-0.06008856
	87.4000	1	2		1.41608014	-0.06042595
	87.5000	1	2		1.41508457	-0.06065950
	87.6000	1	2		1.41408809	-0.06111321
	87.7000	1	2		1.41308945	-0.06141861
	87.8000	1	2		1.41208825	-0.06174725
	87.9000	1	2		1.41108469	-0.06206140
	88.0000	1	2		1.41008749	-0.06231525
	88.1000	1	2		1.40908639	-0.06258375
	88.2000	1	2		1.40808396	-0.06306021
	88.3000	1	2		1.40708041	-0.06337300
	88.4000	1	2		1.40609068	-0.06370356
	88.5000	1	2		1.40508497	-0.06395895
	88.6000	1	2		1.40408265	-0.06441715
	88.7000	1	2		1.40308104	-0.06469029
	88.8000	1	2		1.40207021	-0.06505554
	88.9000	1	2		1.40107925	-0.06537707
	89.0000	1	2		1.40007723	-0.06572916
	89.1000	1	2		1.39907275	-0.06596681
	89.2000	1	2		1.39808016	-0.06637918
	89.3000	1	2		1.39708378	-0.06672667
	89.4000	1	2		1.39607807	-0.06708631
	89.5000	1	2		1.39508209	-0.06743179
	89.6000	1	2		1.39408059	-0.06786801
	89.7000	1	2		1.39308584	-0.06815442
	89.8000	1	2		1.39208177	-0.06849759
	89.9000	1	2		1.39107996	-0.06886323
	90.0000	1	2		1.39009167	-0.06916054
	90.1000	1	2		1.38909262	-0.06945106
	90.2000	1	2		1.38808281	-0.06993806
	90.3000	1	2		1.38709073	-0.07029361
	90.4000	1	2		1.38609066	-0.07059324
	90.5000	1	2		1.38508761	-0.07090925
	90.6000	1	2		1.38408283	-0.07120682
	90.7000	1	2		1.38308757	-0.07162850
	90.8000	1	2		1.38208135	-0.07191836
	90.9000	1	2		1.38107985	-0.07231816
	91.0000	1	2		1.38007998	-0.07278923
	91.1000	1	2		1.37908513	-0.07311468
	91.2000	1	2		1.37809049	-0.07341499
	91.3000	1	2		1.37708847	-0.07381122
	91.4000	1	2		1.37609526	-0.07418221
	91.5000	1	2		1.37508853	-0.07444873
	91.6000	1	2		1.37409122	-0.07472402
	91.7000	1	2		1.37308387	-0.07521637
	91.8000	1	2		1.37208810	-0.07557787
	91.9000	1	2		1.37108188	-0.07591193
	92.0000	1	2		1.37009083	-0.07641566
	92.1000	1	2		1.36908850	-0.07680119
	92.2000	1	2		1.36809283	-0.07711779
	92.3000	1	2		1.36708825	-0.07747007
	92.4000	1	2		1.36608418	-0.07786448
	92.5000	1	2		1.36508196	-0.07818915
	92.6000	1	2		1.36409090	-0.07854903
	92.7000	1	2		1.36308663	-0.07891359
	92.8000	1	2		1.36209649	-0.07931816
	92.9000	1	2		1.36109027	-0.07976719
	93.0000	1	2		1.36008979	-0.08019523
	93.1000	1	2		1.35908132	-0.08052891
	93.2000	1	2		1.35808165	-0.08079834
	93.3000	1	2		1.35708629	-0.08125129
	93.4000	1	2		1.35608827	-0.08157826
	93.5000	1	2		1.35508656	-0.08201400
	93.6000	1	2		1.35409048	-0.08235701
	93.7000	1	2		1.35308774	-0.08286036
	93.8000	1	2		1.35208562	-0.08334536
	93.9000	1	2		1.35108883	-0.08359685
	94.0000	1	2		1.35008865	-0.08404708
	94.1000	1	2		1.34908766	-0.08437095
	94.2000	1	2		1.34808789	-0.08485032
	94.3000	1	2		1.34709038	-0.08514549
	94.4000	1	2		1.34609400	-0.08563780
	94.5000	1	2		1.34508921	-0.08609558
	94.6000	1	2		1.34408965	-0.08638347
	94.7000	1	2		1.34309511	-0.08698700
	94.8000	1	2		1.34210210	-0.08720530
	94.9000	1	2		1.34108933	-0.08757473
	95.0000	1	2		1.34009950	-0.08799928
	95.1000	1	2		1.33908857	-0.08838264
	95.2000	1	2		1.33808696	-0.08884535
	95.3000	1	2		1.33708975	-0.08923700
	95.4000	1	2		1.33609675	-0.08970695
	95.5000	1	2		1.33509842	-0.09010930
	95.6000	1	2		1.33409640	-0.09060550
	95.7000	1	2		1.33308875	-0.09105335
	95.8000	1	2		1.33209656	-0.09128688
	95.9000	1	2		1.33109352	-0.09167822
	96.0000	1	2		1.33009232	-0.09217373
	96.1000	1	2		1.32909091	-0.09264001
	96.2000	1	2		1.32809443	-0.09323930
	96.3000	1	2		1.32708933	-0.09366197
	96.4000	1	2		1.32609735	-0.09400828
	96.5000	1	2		1.32509697	-0.09446355
	96.6000	1	2		1.32409752	-0.09480532
	96.7000	1	2		1.32308576	-0.09511903
	96.8000	1	2		1.32209348	-0.09564107
	96.9000	1	2		1.32109002	-0.09607258
	97.0000	1	2		1.32009139	-0.09661301
	97.1000	1	2		1.31908650	-0.09707334
	97.2000	1	2		1.31808940	-0.09748582
	97.3000	1	2		1.31708932	-0.09778417
	97.4000	1	2		1.31609027	-0.09838934
	97.5000	1	2		1.31508754	-0.09872784
	97.6000	1	2		1.31409126	-0.09913721
	97.7000	1	2		1.31309190	-0.09973468
	97.8000	1	2		1.31209377	-0.10011918
	97.9000	1	2		1.31109380	-0.10056235
	98.0000	1	2		1.31008922	-0.10111268
	98.1000	1	2		1.30908475	-0.10155338
	98.2000	1	2		1.30808652	-0.10198434
	98.3000	1	2		1.30708501	-0.10236574
	98.4000	1	2		1.30609293	-0.10284336
	98.5000	1	2		1.30509091	-0.10323304
	98.6000	1	2		1.30409801	-0.10377495
	98.7000	1	2		1.30309117	-0.10407207
	98.8000	1	2		1.30209643	-0.10466806
	98.9000	1	2		1.30109400	-0.10510951
	99.0000	1	2		1.30009495	-0.10564161
	99.1000	1	2		1.29909334	-0.10606788
	99.2000	1	2		1.29809993	-0.10646876
	99.3000	1	2		1.29709719	-0.10703188
	99.4000	1	2		1.29609917	-0.10742557
	99.5000	1	2		1.29509622	-0.10794133
	99.6000	1	2		1.29410281	-0.10844956
	99.7000	1	2		1.29309905	-0.10900497
	99.8000	1	2		1.29209990	-0.10956578
	99.9000	1	2		1.29109491	-0.10982505
	100.0000	1	2		1.29009811	-0.11050772
	100.1000	1	2		1.28909712	-0.11082876
	100.2000	1	2		1.28810125	-0.11132094
	100.3000	1	2		1.28708837	-0.11182385
	100.4000	1	2		1.28609782	-0.11235336
	100.5000	1	2		1.28509611	-0.11292192
	100.6000	1	2		1.28410188	-0.11338719
	100.7000	1	2		1.28310570	-0.11399235
	100.8000	1	2		1.28209856	-0.11432915
	100.9000	1	2		1.28109797	-0.11473724
	101.0000	1	2		1.28009626	-0.11533248
	101.1000	1	2		1.27909322	-0.11572607
	101.2000	1	2		1.27809581	-0.11625153
	101.3000	1	2		1.27709368	-0.11678916
	101.4000	1	2		1.27609546	-0.11733453
	101.5000	1	2		1.27509231	-0.11775872
	101.6000	1	2		1.27409726	-0.11829030
	101.7000	1	2		1.27308745	-0.11879861
	101.8000	1	2		1.27209158	-0.11935464
	101.9000	1	2		1.27108485	-0.11991522
	102.0000	1	2		1.27009502	-0.12038817
	102.1000	1	2		1.26908952	-0.12097607
	102.2000	1	2		1.26809610	-0.12148975
	102.3000	1	2		1.26709449	-0.12203916
	102.4000	1	2		1.26609135	-0.12257895
	102.5000	1	2		1.26509517	-0.12304006
	102.6000	1	2		1.26409981	-0.12358354
	102.7000	1	2		1.26309308	-0.12404238
	102.8000	1	2		1.26210140	-0.12464661
	102.9000	1	2		1.26109662	-0.12520261
	103.0000	1	2		1.26010167	-0.12577157
	103.1000	1	2		1.25909319	-0.12618199
	103.2000	1	2		1.25809210	-0.12678440
	103.3000	1	2		1.25708957	-0.12723864
	103.4000	1	2		1.25609492	-0.12766866
	103.5000	1	2		1.25509464	-0.12831054
	103.6000	1	2		1.25409068	-0.12892805
	103.7000	1	2		1.25309194	-0.12949199
	103.8000	1	2		1.25209555	-0.13001003
	103.9000	1	2		1.25109446	-0.13060180
	103.9950	1	2		1.25014909	-0.13133769
	104.0000	1	2		1.25009971	-0.13121669
	104.0010	1	2		1.25009039	-0.13125026
