# Supplementary material for: Hyaluronic Acid Enhances the Mechanical Properties of Tissue-Engineered Cartilage Constructs
Source: PLoS One. 2014 Dec 1;9(12):e113216. doi: 10.1371/journal.pone.0113216 (PMC4249877; doi:10.1371/journal.pone.0113216)
Supplement: Dataset S1 — Raw data from hydrogel constructs. Data on wet weight, dry weight, compressive modulus, DNA content, and GAG content are provided in a spreadsheet for all analysed hydrogel constructs. Additionally, raw data from mechanical compression tests (time, displacement, and load) are provided. (ZIP) [file pone.0113216.s004.zip › Data/Mechanical testing/Microtester/Day 28/G2 CF M8 ramp.csv]

G2 CF M8 10Jan2014
Notes	Time	Sequence	Block	Cycle	5800:Extension mm	5800:500N_Load_Cell N
Test Started : 01/10/2014 10:05:50 AM	4.0020	1	2		2.24989949	0.00111035
	4.1000	1	2		2.24898404	0.00091638
	4.2000	1	2		2.24798171	0.00096812
	4.3000	1	2		2.24697488	0.00103975
	4.4000	1	2		2.24598239	0.00094882
	4.5000	1	2		2.24498088	0.00099104
	4.6000	1	2		2.24397323	0.00104808
	4.7000	1	2		2.24296701	0.00095231
	4.8000	1	2		2.24197288	0.00090737
	4.9000	1	2		2.24096358	0.00096281
	5.0000	1	2		2.23997109	0.00095931
	5.1000	1	2		2.23896200	0.00093056
	5.2000	1	2		2.23796746	0.00097563
	5.3000	1	2		2.23696678	0.00095484
	5.4000	1	2		2.23597326	0.00089602
	5.5000	1	2		2.23496970	0.00096295
	5.6000	1	2		2.23396861	0.00088123
	5.7000	1	2		2.23297693	0.00092082
	5.8000	1	2		2.23197932	0.00089867
	5.9000	1	2		2.23098048	0.00098143
	6.0000	1	2		2.22997057	0.00106314
	6.1000	1	2		2.22897787	0.00097727
	6.2000	1	2		2.22797575	0.00100226
	6.3000	1	2		2.22697834	0.00091549
	6.4000	1	2		2.22598810	0.00084226
	6.5000	1	2		2.22497697	0.00090633
	6.6000	1	2		2.22397054	0.00089187
	6.7000	1	2		2.22297662	0.00088596
	6.8000	1	2		2.22197286	0.00090601
	6.9000	1	2		2.22098446	0.00096225
	7.0000	1	2		2.21998439	0.00094500
	7.1000	1	2		2.21898124	0.00090147
	7.2000	1	2		2.21798855	0.00077893
	7.3000	1	2		2.21698417	0.00095164
	7.4000	1	2		2.21598861	0.00107431
	7.5000	1	2		2.21498095	0.00099596
	7.6000	1	2		2.21399235	0.00101534
	7.7000	1	2		2.21297343	0.00106324
	7.8000	1	2		2.21198545	0.00090714
	7.9000	1	2		2.21098250	0.00087786
	8.0000	1	2		2.20998059	0.00090852
	8.1000	1	2		2.20897211	0.00093385
	8.2000	1	2		2.20798085	0.00098097
	8.3000	1	2		2.20697730	0.00106369
	8.4000	1	2		2.20597661	0.00101390
	8.5000	1	2		2.20497736	0.00100946
	8.6000	1	2		2.20398179	0.00094697
	8.7000	1	2		2.20297127	0.00097624
	8.8000	1	2		2.20197714	0.00086708
	8.9000	1	2		2.20097829	0.00086397
	9.0000	1	2		2.19997658	0.00070665
	9.1000	1	2		2.19898061	0.00085568
	9.2000	1	2		2.19797930	0.00098074
	9.3000	1	2		2.19697964	0.00097312
	9.4000	1	2		2.19597465	0.00103801
	9.5000	1	2		2.19497478	0.00098345
	9.6000	1	2		2.19397778	0.00096665
	9.7000	1	2		2.19297751	0.00096087
	9.8000	1	2		2.19197743	0.00091397
	9.9000	1	2		2.19097408	0.00087938
	10.0000	1	2		2.18997934	0.00098523
	10.1000	1	2		2.18897640	0.00092596
	10.2000	1	2		2.18797530	0.00089296
	10.3000	1	2		2.18697441	0.00092123
	10.4000	1	2		2.18597823	0.00098696
	10.5000	1	2		2.18497979	0.00091841
	10.6000	1	2		2.18398013	0.00084411
	10.7000	1	2		2.18297760	0.00091282
	10.8000	1	2		2.18197097	0.00088058
	10.9000	1	2		2.18096782	0.00088659
	11.0000	1	2		2.17997246	0.00096607
	11.1000	1	2		2.17897157	0.00088026
	11.2000	1	2		2.17798031	0.00084253
	11.3000	1	2		2.17697060	0.00078974
	11.4000	1	2		2.17596766	0.00085908
	11.5000	1	2		2.17496677	0.00075609
	11.6000	1	2		2.17397776	0.00095142
	11.7000	1	2		2.17297564	0.00087126
	11.8000	1	2		2.17197741	0.00088582
	11.9000	1	2		2.17097078	0.00089920
	12.0000	1	2		2.16997809	0.00077523
	12.1000	1	2		2.16897904	0.00071775
	12.2000	1	2		2.16798450	0.00074035
	12.3000	1	2		2.16697746	0.00088364
	12.4000	1	2		2.16598189	0.00081833
	12.5000	1	2		2.16498202	0.00081122
	12.6000	1	2		2.16398195	0.00094889
	12.7000	1	2		2.16297778	0.00088527
	12.8000	1	2		2.16198365	0.00089021
	12.9000	1	2		2.16098296	0.00078866
	13.0000	1	2		2.15997756	0.00089042
	13.1000	1	2		2.15897974	0.00075299
	13.2000	1	2		2.15797803	0.00080090
	13.3000	1	2		2.15698288	0.00086853
	13.4000	1	2		2.15598424	0.00079534
	13.5000	1	2		2.15498048	0.00090498
	13.6000	1	2		2.15398430	0.00087477
	13.7000	1	2		2.15297644	0.00089859
	13.8000	1	2		2.15198313	0.00086677
	13.9000	1	2		2.15098121	0.00088658
	14.0000	1	2		2.14998114	0.00071207
	14.1000	1	2		2.14896959	0.00075336
	14.2000	1	2		2.14797710	0.00098252
	14.3000	1	2		2.14697928	0.00080711
	14.4000	1	2		2.14598371	0.00077239
	14.5000	1	2		2.14498098	0.00085443
	14.6000	1	2		2.14397947	0.00088227
	14.7000	1	2		2.14297530	0.00064421
	14.8000	1	2		2.14197666	0.00066249
	14.9000	1	2		2.14098069	0.00086610
	15.0000	1	2		2.13997467	0.00077530
	15.1000	1	2		2.13898034	0.00079439
	15.2000	1	2		2.13798518	0.00067915
	15.3000	1	2		2.13697753	0.00078847
	15.4000	1	2		2.13598237	0.00065664
	15.5000	1	2		2.13498086	0.00066755
	15.6000	1	2		2.13398427	0.00081729
	15.7000	1	2		2.13297826	0.00052097
	15.8000	1	2		2.13198864	0.00072951
	15.9000	1	2		2.13097955	0.00079189
	16.0000	1	2		2.12998112	0.00064899
	16.1000	1	2		2.12898371	0.00069987
	16.2000	1	2		2.12799203	0.00081073
	16.3000	1	2		2.12697414	0.00072009
	16.4000	1	2		2.12598041	0.00057214
	16.5000	1	2		2.12497522	0.00074004
	16.6000	1	2		2.12398068	0.00071472
	16.7000	1	2		2.12298081	0.00068944
	16.8000	1	2		2.12198975	0.00071978
	16.9000	1	2		2.12098845	0.00087152
	17.0000	1	2		2.11998858	0.00066206
	17.1000	1	2		2.11897191	0.00058451
	17.2000	1	2		2.11798413	0.00067528
	17.3000	1	2		2.11698836	0.00073639
	17.4000	1	2		2.11598481	0.00054200
	17.5000	1	2		2.11498924	0.00063447
	17.6000	1	2		2.11399675	0.00082459
	17.7000	1	2		2.11299156	0.00069527
	17.8000	1	2		2.11198882	0.00073901
	17.9000	1	2		2.11099223	0.00069892
	18.0000	1	2		2.10998929	0.00077872
	18.1000	1	2		2.10899311	0.00051708
	18.2000	1	2		2.10798177	0.00052188
	18.3000	1	2		2.10697534	0.00069195
	18.4000	1	2		2.10598285	0.00074176
	18.5000	1	2		2.10498093	0.00063509
	18.6000	1	2		2.10398209	0.00064606
	18.7000	1	2		2.10298653	0.00078306
	18.8000	1	2		2.10199342	0.00055805
	18.9000	1	2		2.10098986	0.00049967
	19.0000	1	2		2.09998385	0.00059664
	19.1000	1	2		2.09898685	0.00073033
	19.2000	1	2		2.09798821	0.00048634
	19.3000	1	2		2.09699080	0.00054253
	19.4000	1	2		2.09598622	0.00066783
	19.5000	1	2		2.09498963	0.00056847
	19.6000	1	2		2.09398382	0.00050584
	19.7000	1	2		2.09298723	0.00054204
	19.8000	1	2		2.09198654	0.00065548
	19.9000	1	2		2.09097991	0.00045070
	20.0000	1	2		2.08999931	0.00058657
	20.1000	1	2		2.08899350	0.00055168
	20.2000	1	2		2.08799342	0.00049406
	20.3000	1	2		2.08698966	0.00060332
	20.4000	1	2		2.08600311	0.00064934
	20.5000	1	2		2.08500058	0.00059824
	20.6000	1	2		2.08399703	0.00048576
	20.7000	1	2		2.08299634	0.00052726
	20.8000	1	2		2.08200323	0.00058979
	20.9000	1	2		2.08098923	0.00056104
	21.0000	1	2		2.07999079	0.00058806
	21.1000	1	2		2.07898724	0.00053866
	21.2000	1	2		2.07799249	0.00064881
	21.3000	1	2		2.07699201	0.00047079
	21.4000	1	2		2.07598722	0.00053926
	21.5000	1	2		2.07499084	0.00046427
	21.6000	1	2		2.07398749	0.00053980
	21.7000	1	2		2.07299233	0.00055649
	21.8000	1	2		2.07199021	0.00057251
	21.9000	1	2		2.07099710	0.00060478
	22.0000	1	2		2.06999150	0.00063180
	22.1000	1	2		2.06899348	0.00047614
	22.2000	1	2		2.06799012	0.00054702
	22.3000	1	2		2.06699435	0.00044029
	22.4000	1	2		2.06598465	0.00061920
	22.5000	1	2		2.06498827	0.00052430
	22.6000	1	2		2.06398574	0.00049462
	22.7000	1	2		2.06298628	0.00059258
	22.8000	1	2		2.06198538	0.00054714
	22.9000	1	2		2.06097998	0.00049589
	23.0000	1	2		2.05998339	0.00048027
	23.1000	1	2		2.05899254	0.00048865
	23.2000	1	2		2.05799104	0.00044193
	23.3000	1	2		2.05698318	0.00039317
	23.4000	1	2		2.05599191	0.00052622
	23.5000	1	2		2.05498344	0.00051763
	23.6000	1	2		2.05399587	0.00056371
	23.7000	1	2		2.05299231	0.00050742
	23.8000	1	2		2.05199593	0.00055872
	23.9000	1	2		2.05099852	0.00046788
	24.0000	1	2		2.04999086	0.00041240
	24.1000	1	2		2.04899796	0.00041185
	24.2000	1	2		2.04799645	0.00055142
	24.3000	1	2		2.04698593	0.00057468
	24.4000	1	2		2.04598770	0.00053771
	24.5000	1	2		2.04499787	0.00074713
	24.6000	1	2		2.04400292	0.00047201
	24.7000	1	2		2.04299158	0.00042237
	24.8000	1	2		2.04199438	0.00046206
	24.9000	1	2		2.04099758	0.00036371
	25.0000	1	2		2.03999546	0.00048236
	25.1000	1	2		2.03899211	0.00048694
	25.2000	1	2		2.03799655	0.00055720
	25.3000	1	2		2.03698787	0.00051182
	25.4000	1	2		2.03599333	0.00052088
	25.5000	1	2		2.03499120	0.00059336
	25.6000	1	2		2.03399666	0.00040228
	25.7000	1	2		2.03300397	0.00050524
	25.8000	1	2		2.03199816	0.00043951
	25.9000	1	2		2.03100013	0.00053846
	26.0000	1	2		2.03000928	0.00042522
	26.1000	1	2		2.02900429	0.00043876
	26.2000	1	2		2.02799520	0.00060243
	26.3000	1	2		2.02699943	0.00043423
	26.4000	1	2		2.02599977	0.00053786
	26.5000	1	2		2.02499580	0.00032396
	26.6000	1	2		2.02399983	0.00037536
	26.7000	1	2		2.02299381	0.00046761
	26.8000	1	2		2.02200214	0.00041656
	26.9000	1	2		2.02099346	0.00051218
	27.0000	1	2		2.01999134	0.00057399
	27.1000	1	2		2.01900192	0.00066103
	27.2000	1	2		2.01799120	0.00041625
	27.3000	1	2		2.01699461	0.00043819
	27.4000	1	2		2.01598798	0.00059187
	27.5000	1	2		2.01498770	0.00046792
	27.6000	1	2		2.01399726	0.00045907
	27.7000	1	2		2.01299165	0.00058183
	27.8000	1	2		2.01199916	0.00070398
	27.9000	1	2		2.01099110	0.00039627
	28.0000	1	2		2.00999020	0.00033012
	28.1000	1	2		2.00899525	0.00034576
	28.2000	1	2		2.00799641	-0.00112062
	28.2220	1	2		2.00777328	0.00259760
	28.3000	1	2		2.00698876	-0.00038689
	28.4000	1	2		2.00599545	0.00023755
	28.5000	1	2		2.00499209	0.00064284
	28.6000	1	2		2.00400391	0.00048584
	28.7000	1	2		2.00299482	0.00049822
	28.8000	1	2		2.00199761	0.00070069
	28.9000	1	2		2.00099836	0.00046943
	29.0000	1	2		1.99999993	0.00031400
	29.1000	1	2		1.99899412	0.00067136
	29.2000	1	2		1.99800224	0.00057255
	29.3000	1	2		1.99699540	0.00042753
	29.4000	1	2		1.99600127	0.00050418
	29.5000	1	2		1.99499628	0.00072285
	29.6000	1	2		1.99400051	0.00037160
	29.7000	1	2		1.99300413	0.00026738
	29.8000	1	2		1.99199545	0.00064624
	29.9000	1	2		1.99100337	0.00037518
	30.0000	1	2		1.99000432	0.00039916
	30.1000	1	2		1.98900794	0.00037193
	30.2000	1	2		1.98799782	0.00061592
	30.3000	1	2		1.98700451	0.00052663
	30.4000	1	2		1.98600382	0.00057342
	30.5000	1	2		1.98501154	0.00053792
	30.6000	1	2		1.98400142	0.00046798
	30.7000	1	2		1.98299971	0.00047300
	30.8000	1	2		1.98199616	0.00052202
	30.9000	1	2		1.98100326	0.00060900
	31.0000	1	2		1.98000503	0.00060056
	31.1000	1	2		1.97899983	0.00046767
	31.2000	1	2		1.97800119	0.00055683
	31.3000	1	2		1.97700829	0.00039668
	31.4000	1	2		1.97599920	0.00036619
	31.5000	1	2		1.97500302	0.00038052
	31.6000	1	2		1.97400008	0.00045443
	31.7000	1	2		1.97299591	0.00041121
	31.8000	1	2		1.97199440	0.00037189
	31.9000	1	2		1.97100458	0.00042470
	32.0000	1	2		1.97000573	0.00048292
	32.1000	1	2		1.96899582	0.00054440
	32.2000	1	2		1.96800108	0.00055250
	32.3000	1	2		1.96699814	0.00055139
	32.4000	1	2		1.96600380	0.00049951
	32.5000	1	2		1.96500004	0.00052304
	32.6000	1	2		1.96400448	0.00041324
	32.7000	1	2		1.96300031	0.00041520
	32.8000	1	2		1.96200044	0.00044595
	32.9000	1	2		1.96100487	0.00051435
	33.0000	1	2		1.96000746	0.00050476
	33.1000	1	2		1.95899940	0.00046453
	33.2000	1	2		1.95800342	0.00047777
	33.3000	1	2		1.95699864	0.00040138
	33.4000	1	2		1.95600184	0.00038464
	33.5000	1	2		1.95499849	0.00034365
	33.6000	1	2		1.95400600	0.00054333
	33.7000	1	2		1.95299917	0.00051213
	33.8000	1	2		1.95200360	0.00060853
	33.9000	1	2		1.95100271	0.00042370
	34.0000	1	2		1.95000305	0.00044079
	34.1000	1	2		1.94899703	0.00044086
	34.2000	1	2		1.94800372	0.00040684
	34.3000	1	2		1.94700057	0.00040753
	34.4000	1	2		1.94599886	0.00044656
	34.5000	1	2		1.94499940	0.00054745
	34.6000	1	2		1.94399831	0.00044001
	34.7000	1	2		1.94300131	0.00047697
	34.8000	1	2		1.94200165	0.00035789
	34.9000	1	2		1.94099768	0.00041032
	35.0000	1	2		1.94000314	0.00042892
	35.1000	1	2		1.93901249	0.00043394
	35.2000	1	2		1.93800914	0.00048446
	35.3000	1	2		1.93700415	0.00050378
	35.4000	1	2		1.93600736	0.00039788
	35.5000	1	2		1.93500257	0.00060654
	35.6000	1	2		1.93400618	0.00045304
	35.7000	1	2		1.93300406	0.00046441
	35.8000	1	2		1.93200051	0.00049423
	35.9000	1	2		1.93100986	0.00031755
	36.0000	1	2		1.93000016	0.00032542
	36.1000	1	2		1.92900439	0.00033385
	36.2000	1	2		1.92799919	0.00044486
	36.3000	1	2		1.92700752	0.00044229
	36.4000	1	2		1.92601236	0.00033549
	36.5000	1	2		1.92500164	0.00043353
	36.6000	1	2		1.92399788	0.00035941
	36.7000	1	2		1.92299801	0.00032377
	36.8000	1	2		1.92199814	0.00037436
	36.9000	1	2		1.92099663	0.00042548
	37.0000	1	2		1.92000086	0.00040361
	37.1000	1	2		1.91899895	0.00047167
	37.2000	1	2		1.91800379	0.00038949
	37.3000	1	2		1.91700269	0.00037349
	37.4000	1	2		1.91600262	0.00036550
	37.5000	1	2		1.91499640	0.00049439
	37.6000	1	2		1.91400719	0.00038857
	37.7000	1	2		1.91300507	0.00038466
	37.8000	1	2		1.91199536	0.00048546
	37.9000	1	2		1.91100308	0.00033712
	38.0000	1	2		1.91001181	0.00045944
	38.1000	1	2		1.90900314	0.00034326
	38.2000	1	2		1.90801187	0.00034549
	38.3000	1	2		1.90700545	0.00043182
	38.4000	1	2		1.90601255	0.00025048
	38.5000	1	2		1.90500571	0.00025959
	38.6000	1	2		1.90401076	0.00027987
	38.7000	1	2		1.90300926	0.00028723
	38.8000	1	2		1.90201000	0.00035820
	38.9000	1	2		1.90100296	0.00040448
	39.0000	1	2		1.90001006	0.00030976
	39.1000	1	2		1.89900364	0.00021878
	39.2000	1	2		1.89801217	0.00035600
	39.3000	1	2		1.89700882	0.00034649
	39.4000	1	2		1.89601079	0.00029174
	39.5000	1	2		1.89500970	0.00034726
	39.6000	1	2		1.89401413	0.00035063
	39.7000	1	2		1.89301017	0.00045119
	39.8000	1	2		1.89201194	0.00042395
	39.9000	1	2		1.89102928	0.00026891
	40.0000	1	2		1.89000442	0.00025449
	40.1000	1	2		1.88900127	0.00033622
	40.2000	1	2		1.88800079	0.00020636
	40.3000	1	2		1.88700932	0.00021294
	40.4000	1	2		1.88600658	0.00030108
	40.5000	1	2		1.88500385	0.00040330
	40.6000	1	2		1.88400869	0.00038575
	40.7000	1	2		1.88300862	0.00025582
	40.8000	1	2		1.88201326	0.00024282
	40.9000	1	2		1.88100909	0.00027094
	41.0000	1	2		1.88000656	0.00005733
	41.1000	1	2		1.87901017	0.00023128
	41.2000	1	2		1.87800641	0.00045137
	41.3000	1	2		1.87700593	0.00024309
	41.4000	1	2		1.87601405	0.00036621
	41.5000	1	2		1.87499615	0.00032770
	41.6000	1	2		1.87401083	0.00043804
	41.7000	1	2		1.87301178	0.00022232
	41.8000	1	2		1.87201355	0.00022554
	41.9000	1	2		1.87101082	0.00026999
	42.0000	1	2		1.87001034	0.00029616
	42.1000	1	2		1.86900924	0.00023474
	42.2000	1	2		1.86801490	0.00038530
	42.3000	1	2		1.86701422	0.00036273
	42.4000	1	2		1.86600882	0.00017269
	42.5000	1	2		1.86501243	0.00023212
	42.6000	1	2		1.86401584	0.00020510
	42.7000	1	2		1.86301249	0.00029807
	42.8000	1	2		1.86201590	0.00035140
	42.9000	1	2		1.86101378	0.00023362
	43.0000	1	2		1.86001268	0.00042573
	43.1000	1	2		1.85900892	0.00029973
	43.2000	1	2		1.85801151	0.00032892
	43.3000	1	2		1.85701185	0.00028374
	43.4000	1	2		1.85601198	0.00017055
	43.5000	1	2		1.85501232	0.00016757
	43.6000	1	2		1.85401429	0.00030111
	43.7000	1	2		1.85301258	0.00030947
	43.8000	1	2		1.85201374	0.00030473
	43.9000	1	2		1.85101121	0.00024111
	44.0000	1	2		1.85001605	0.00032074
	44.1000	1	2		1.84901413	0.00024228
	44.2000	1	2		1.84802000	0.00019157
	44.3000	1	2		1.84701317	0.00023901
	44.4000	1	2		1.84601515	0.00032592
	44.5000	1	2		1.84500770	0.00014675
	44.6000	1	2		1.84401213	0.00027840
	44.7000	1	2		1.84300489	0.00042053
	44.8000	1	2		1.84201424	0.00024273
	44.9000	1	2		1.84100843	0.00017186
	45.0000	1	2		1.84001164	0.00025211
	45.1000	1	2		1.83900644	0.00029791
	45.2000	1	2		1.83801907	0.00019002
	45.3000	1	2		1.83701244	0.00016395
	45.4000	1	2		1.83601503	0.00020349
	45.5000	1	2		1.83501516	0.00030990
	45.6000	1	2		1.83401304	0.00023082
	45.7000	1	2		1.83301768	0.00037478
	45.8000	1	2		1.83201597	0.00023367
	45.9000	1	2		1.83100852	0.00016345
	46.0000	1	2		1.83001849	0.00006031
	46.1000	1	2		1.82901964	0.00007587
	46.2000	1	2		1.82801629	0.00012352
	46.3000	1	2		1.82702093	0.00020420
	46.4000	1	2		1.82601676	0.00029202
	46.5000	1	2		1.82501792	0.00025956
	46.6000	1	2		1.82401744	0.00023514
	46.7000	1	2		1.82301142	0.00023221
	46.8000	1	2		1.82201873	0.00013624
	46.9000	1	2		1.82101394	0.00004882
	47.0000	1	2		1.82001387	0.00021925
	47.1000	1	2		1.81901420	0.00022396
	47.2000	1	2		1.81801679	0.00005189
	47.3000	1	2		1.81701344	0.00016836
	47.4000	1	2		1.81602095	0.00017162
	47.5000	1	2		1.81500797	0.00003659
	47.6000	1	2		1.81401568	0.00014255
	47.7000	1	2		1.81300864	0.00018641
	47.8000	1	2		1.81202250	0.00009135
	47.9000	1	2		1.81101014	0.00011861
	48.0000	1	2		1.81001785	0.00029046
	48.1000	1	2		1.80901163	0.00022319
	48.2000	1	2		1.80801750	0.00009292
	48.3000	1	2		1.80701005	0.00024038
	48.4000	1	2		1.80601858	0.00020779
	48.5000	1	2		1.80500499	0.00002194
	48.6000	1	2		1.80401475	0.00025120
	48.7000	1	2		1.80301201	0.00007842
	48.8000	1	2		1.80202096	0.00016478
	48.9000	1	2		1.80101740	0.00018431
	49.0000	1	2		1.80001917	0.00021905
	49.1000	1	2		1.79901439	0.00021343
	49.2000	1	2		1.79801821	0.00010757
	49.3000	1	2		1.79701568	0.00008132
	49.4000	1	2		1.79602114	0.00005769
	49.5000	1	2		1.79501307	-0.00009690
	49.6000	1	2		1.79401976	0.00018448
	49.7000	1	2		1.79301641	0.00008222
	49.8000	1	2		1.79201777	0.00009873
	49.9000	1	2		1.79101319	-0.00002137
	50.0000	1	2		1.79001803	0.00009651
	50.1000	1	2		1.78901755	0.00013380
	50.2000	1	2		1.78802178	-0.00005200
	50.3000	1	2		1.78700593	0.00007574
	50.4000	1	2		1.78602573	0.00003695
	50.5000	1	2		1.78501931	0.00012245
	50.6000	1	2		1.78401801	0.00002668
	50.7000	1	2		1.78301404	0.00007042
	50.8000	1	2		1.78202114	0.00005668
	50.9000	1	2		1.78101554	-0.00010450
	51.0000	1	2		1.78001915	-0.00005892
	51.1000	1	2		1.77901764	-0.00006821
	51.2000	1	2		1.77802659	-0.00003603
	51.3000	1	2		1.77702037	-0.00002248
	51.4000	1	2		1.77601661	-0.00001559
	51.5000	1	2		1.77501592	-0.00001287
	51.6000	1	2		1.77401871	0.00005715
	51.7000	1	2		1.77302294	0.00015489
	51.8000	1	2		1.77202328	-0.00001954
	51.9000	1	2		1.77102218	-0.00006939
	52.0000	1	2		1.77001658	-0.00011125
	52.1000	1	2		1.76900892	-0.00015359
	52.2000	1	2		1.76801725	-0.00008512
	52.3000	1	2		1.76702558	-0.00000476
	52.4000	1	2		1.76602039	0.00011575
	52.5000	1	2		1.76502257	-0.00018438
	52.6000	1	2		1.76403007	-0.00009042
	52.7000	1	2		1.76302529	-0.00012586
	52.8000	1	2		1.76202337	-0.00010754
	52.9000	1	2		1.76102781	-0.00011879
	53.0000	1	2		1.76003306	-0.00002970
	53.1000	1	2		1.75902787	0.00006256
	53.2000	1	2		1.75802738	-0.00003866
	53.3000	1	2		1.75701707	-0.00000028
	53.4000	1	2		1.75601494	-0.00009459
	53.5000	1	2		1.75501815	-0.00003588
	53.6000	1	2		1.75402976	-0.00005411
	53.7000	1	2		1.75302743	-0.00001447
	53.8000	1	2		1.75202838	-0.00004452
	53.9000	1	2		1.75102585	-0.00017474
	54.0000	1	2		1.75002701	-0.00005543
	54.1000	1	2		1.74902796	-0.00012179
	54.2000	1	2		1.74802973	-0.00005543
	54.3000	1	2		1.74702638	-0.00010916
	54.4000	1	2		1.74602876	-0.00009781
	54.5000	1	2		1.74503299	-0.00013974
	54.6000	1	2		1.74403210	-0.00024287
	54.7000	1	2		1.74302301	-0.00003376
	54.8000	1	2		1.74203257	-0.00013453
	54.9000	1	2		1.74102225	-0.00004384
	55.0000	1	2		1.74003058	-0.00004891
	55.1000	1	2		1.73902272	-0.00004840
	55.2000	1	2		1.73802716	-0.00017667
	55.3000	1	2		1.73702729	-0.00012440
	55.4000	1	2		1.73602619	-0.00009928
	55.5000	1	2		1.73502694	-0.00022034
	55.6000	1	2		1.73402584	0.00004615
	55.7000	1	2		1.73302454	-0.00010673
	55.8000	1	2		1.73202815	0.00001739
	55.9000	1	2		1.73101825	-0.00012380
	56.0000	1	2		1.73002596	-0.00002926
	56.1000	1	2		1.72901810	-0.00015439
	56.2000	1	2		1.72803053	-0.00021991
	56.3000	1	2		1.72702759	-0.00015481
	56.4000	1	2		1.72602423	-0.00018211
	56.5000	1	2		1.72502580	-0.00009933
	56.6000	1	2		1.72402491	-0.00018510
	56.7000	1	2		1.72303221	-0.00005845
	56.8000	1	2		1.72202558	-0.00023266
	56.9000	1	2		1.72102551	-0.00022277
	57.0000	1	2		1.72003281	-0.00014347
	57.1000	1	2		1.71902475	-0.00021498
	57.2000	1	2		1.71803175	-0.00008197
	57.3000	1	2		1.71703403	-0.00017124
	57.4000	1	2		1.71603437	-0.00004789
	57.5000	1	2		1.71502886	-0.00006078
	57.6000	1	2		1.71402920	-0.00018518
	57.7000	1	2		1.71302974	-0.00015443
	57.8000	1	2		1.71202957	-0.00031466
	57.9000	1	2		1.71103503	-0.00022734
	58.0000	1	2		1.71002850	-0.00020709
	58.1000	1	2		1.70902955	-0.00011709
	58.2000	1	2		1.70802610	-0.00015237
	58.3000	1	2		1.70703207	-0.00018816
	58.4000	1	2		1.70602175	-0.00023420
	58.5000	1	2		1.70502127	-0.00031574
	58.6000	1	2		1.70402776	-0.00029672
	58.7000	1	2		1.70301990	-0.00043936
	58.8000	1	2		1.70202413	-0.00034046
	58.9000	1	2		1.70102569	-0.00037010
	59.0000	1	2		1.70002634	-0.00044931
	59.1000	1	2		1.69902452	-0.00050644
	59.2000	1	2		1.69802404	-0.00043652
	59.3000	1	2		1.69703513	-0.00049429
	59.4000	1	2		1.69602902	-0.00058138
	59.5000	1	2		1.69503243	-0.00060737
	59.6000	1	2		1.69403123	-0.00071041
	59.7000	1	2		1.69303187	-0.00065624
	59.8000	1	2		1.69202944	-0.00061490
	59.9000	1	2		1.69102507	-0.00061759
	60.0000	1	2		1.69002827	-0.00063628
	60.1000	1	2		1.68902697	-0.00058474
	60.2000	1	2		1.68802618	-0.00061527
	60.3000	1	2		1.68703174	-0.00071961
	60.4000	1	2		1.68602839	-0.00083440
	60.5000	1	2		1.68503037	-0.00087707
	60.6000	1	2		1.68402568	-0.00082444
	60.7000	1	2		1.68303309	-0.00099566
	60.8000	1	2		1.68202574	-0.00088364
	60.9000	1	2		1.68103264	-0.00104019
	61.0000	1	2		1.68003226	-0.00111207
	61.1000	1	2		1.67903147	-0.00109220
	61.2000	1	2		1.67803426	-0.00121106
	61.3000	1	2		1.67702978	-0.00122228
	61.4000	1	2		1.67603586	-0.00137520
	61.5000	1	2		1.67502984	-0.00131712
	61.6000	1	2		1.67403551	-0.00140663
	61.7000	1	2		1.67303093	-0.00137410
	61.8000	1	2		1.67202655	-0.00140037
	61.9000	1	2		1.67102412	-0.00150979
	62.0000	1	2		1.67002497	-0.00155945
	62.1000	1	2		1.66902429	-0.00161767
	62.2000	1	2		1.66802350	-0.00171273
	62.3000	1	2		1.66703244	-0.00180970
	62.4000	1	2		1.66603534	-0.00181906
	62.5000	1	2		1.66503547	-0.00188532
	62.6000	1	2		1.66403406	-0.00205556
	62.7000	1	2		1.66303583	-0.00215733
	62.8000	1	2		1.66203853	-0.00208012
	62.9000	1	2		1.66104645	-0.00232477
	63.0000	1	2		1.66004494	-0.00236838
	63.1000	1	2		1.65904302	-0.00245013
	63.2000	1	2		1.65804746	-0.00251086
	63.3000	1	2		1.65705076	-0.00258747
	63.4000	1	2		1.65604342	-0.00272277
	63.5000	1	2		1.65504201	-0.00278858
	63.6000	1	2		1.65404850	-0.00306208
	63.7000	1	2		1.65304166	-0.00316655
	63.8000	1	2		1.65204641	-0.00331223
	63.9000	1	2		1.65105012	-0.00349940
	64.0000	1	2		1.65004073	-0.00354759
	64.1000	1	2		1.64904608	-0.00367904
	64.2000	1	2		1.64804765	-0.00378294
	64.3000	1	2		1.64704860	-0.00389599
	64.4000	1	2		1.64604710	-0.00413593
	64.5000	1	2		1.64504292	-0.00436663
	64.6000	1	2		1.64405054	-0.00447975
	64.7000	1	2		1.64305128	-0.00471868
	64.8000	1	2		1.64205141	-0.00478366
	64.9000	1	2		1.64104007	-0.00495209
	65.0000	1	2		1.64004184	-0.00506653
	65.1000	1	2		1.63904310	-0.00530884
	65.2000	1	2		1.63805225	-0.00554539
	65.3000	1	2		1.63704818	-0.00563598
	65.4000	1	2		1.63605139	-0.00584621
	65.5000	1	2		1.63505254	-0.00597789
	65.6000	1	2		1.63404745	-0.00627615
	65.7000	1	2		1.63305209	-0.00641289
	65.8000	1	2		1.63204997	-0.00661341
	65.9000	1	2		1.63105266	-0.00681770
	66.0000	1	2		1.63004870	-0.00704447
	66.1000	1	2		1.62905457	-0.00723429
	66.2000	1	2		1.62805388	-0.00746157
	66.3000	1	2		1.62705288	-0.00764613
	66.4000	1	2		1.62605445	-0.00792780
	66.5000	1	2		1.62504393	-0.00803918
	66.6000	1	2		1.62404355	-0.00822660
	66.7000	1	2		1.62305198	-0.00834635
	66.8000	1	2		1.62205293	-0.00864857
	66.9000	1	2		1.62104958	-0.00888771
	67.0000	1	2		1.62004571	-0.00904338
	67.1000	1	2		1.61904718	-0.00932592
	67.2000	1	2		1.61805376	-0.00949650
	67.3000	1	2		1.61705144	-0.00978530
	67.4000	1	2		1.61604645	-0.00990387
	67.5000	1	2		1.61505334	-0.01011662
	67.6000	1	2		1.61405542	-0.01030223
	67.7000	1	2		1.61305709	-0.01044095
	67.8000	1	2		1.61204739	-0.01085939
	67.9000	1	2		1.61104803	-0.01101298
	68.0000	1	2		1.61005124	-0.01136271
	68.1000	1	2		1.60905321	-0.01142913
	68.2000	1	2		1.60806564	-0.01182931
	68.3000	1	2		1.60705122	-0.01192281
	68.4000	1	2		1.60604838	-0.01201135
	68.5000	1	2		1.60504339	-0.01228269
	68.6000	1	2		1.60404701	-0.01268636
	68.7000	1	2		1.60305400	-0.01281854
	68.8000	1	2		1.60205465	-0.01310926
	68.9000	1	2		1.60105908	-0.01329464
	69.0000	1	2		1.60005358	-0.01358930
	69.1000	1	2		1.59905146	-0.01365229
	69.2000	1	2		1.59806184	-0.01398028
	69.3000	1	2		1.59706146	-0.01427067
	69.4000	1	2		1.59606108	-0.01454927
	69.5000	1	2		1.59505957	-0.01468329
	69.6000	1	2		1.59404987	-0.01501395
	69.7000	1	2		1.59305225	-0.01498525
	69.8000	1	2		1.59205136	-0.01539959
	69.9000	1	2		1.59104914	-0.01561715
	70.0000	1	2		1.59005070	-0.01555557
	70.1000	1	2		1.58905114	-0.01595344
	70.2000	1	2		1.58805383	-0.01607440
	70.3000	1	2		1.58705192	-0.01649446
	70.4000	1	2		1.58605871	-0.01659889
	70.5000	1	2		1.58505249	-0.01694219
	70.6000	1	2		1.58405231	-0.01725296
	70.7000	1	2		1.58304968	-0.01750325
	70.8000	1	2		1.58205842	-0.01777672
	70.9000	1	2		1.58105107	-0.01798524
	71.0000	1	2		1.58006063	-0.01811223
	71.1000	1	2		1.57905318	-0.01839528
	71.2000	1	2		1.57805895	-0.01872858
	71.3000	1	2		1.57705846	-0.01882754
	71.4000	1	2		1.57605501	-0.01918548
	71.5000	1	2		1.57505770	-0.01944931
	71.6000	1	2		1.57405845	-0.01962918
	71.7000	1	2		1.57305182	-0.01990071
	71.8000	1	2		1.57205144	-0.02012696
	71.9000	1	2		1.57105342	-0.02040628
	72.0000	1	2		1.57005283	-0.02054906
	72.1000	1	2		1.56904671	-0.02082089
	72.2000	1	2		1.56805033	-0.02109945
	72.3000	1	2		1.56705651	-0.02143194
	72.4000	1	2		1.56605152	-0.02156535
	72.5000	1	2		1.56505339	-0.02182227
	72.6000	1	2		1.56405618	-0.02203013
	72.7000	1	2		1.56305796	-0.02227520
	72.8000	1	2		1.56205399	-0.02251458
	72.9000	1	2		1.56105822	-0.02284863
	73.0000	1	2		1.56006306	-0.02317636
	73.1000	1	2		1.55906258	-0.02332962
	73.2000	1	2		1.55806855	-0.02361542
	73.3000	1	2		1.55705445	-0.02386743
	73.4000	1	2		1.55606370	-0.02399785
	73.5000	1	2		1.55505594	-0.02420417
	73.6000	1	2		1.55405771	-0.02447118
	73.7000	1	2		1.55305579	-0.02487296
	73.8000	1	2		1.55205572	-0.02499473
	73.9000	1	2		1.55104940	-0.02534012
	74.0000	1	2		1.55005496	-0.02565402
	74.1000	1	2		1.54905550	-0.02578737
	74.2000	1	2		1.54806363	-0.02590906
	74.3000	1	2		1.54706222	-0.02618879
	74.4000	1	2		1.54605846	-0.02650155
	74.5000	1	2		1.54506208	-0.02678138
	74.6000	1	2		1.54407112	-0.02693374
	74.7000	1	2		1.54306992	-0.02725834
	74.8000	1	2		1.54206800	-0.02753556
	74.9000	1	2		1.54106424	-0.02782213
	75.0000	1	2		1.54006540	-0.02806912
	75.1000	1	2		1.53905867	-0.02829619
	75.2000	1	2		1.53807007	-0.02862048
	75.3000	1	2		1.53705750	-0.02891398
	75.4000	1	2		1.53606603	-0.02914804
	75.5000	1	2		1.53506258	-0.02939031
	75.6000	1	2		1.53406937	-0.02964200
	75.7000	1	2		1.53306356	-0.02994301
	75.8000	1	2		1.53206881	-0.03008907
	75.9000	1	2		1.53108247	-0.03043566
	76.0000	1	2		1.53006744	-0.03059466
	76.1000	1	2		1.52906829	-0.03091456
	76.2000	1	2		1.52806043	-0.03126464
	76.3000	1	2		1.52706804	-0.03168255
	76.4000	1	2		1.52606817	-0.03177210
	76.5000	1	2		1.52507127	-0.03205128
	76.6000	1	2		1.52406628	-0.03240248
	76.7000	1	2		1.52307000	-0.03245180
	76.8000	1	2		1.52208622	-0.03261973
	76.9000	1	2		1.52106945	-0.03315844
	77.0000	1	2		1.52006589	-0.03331020
	77.1000	1	2		1.51906848	-0.03370005
	77.2000	1	2		1.51807179	-0.03409031
	77.3000	1	2		1.51707684	-0.03430896
	77.4000	1	2		1.51608045	-0.03452735
	77.5000	1	2		1.51507485	-0.03457428
	77.6000	1	2		1.51407560	-0.03500285
	77.7000	1	2		1.51307091	-0.03513718
	77.8000	1	2		1.51207514	-0.03547733
	77.9000	1	2		1.51107722	-0.03566476
	78.0000	1	2		1.51007694	-0.03612377
	78.1000	1	2		1.50907687	-0.03640457
	78.2000	1	2		1.50807844	-0.03664490
	78.3000	1	2		1.50707816	-0.03702662
	78.4000	1	2		1.50608218	-0.03715334
	78.5000	1	2		1.50507392	-0.03742123
	78.6000	1	2		1.50407937	-0.03761454
	78.7000	1	2		1.50306721	-0.03804266
	78.8000	1	2		1.50207861	-0.03836122
	78.9000	1	2		1.50107916	-0.03845950
	79.0000	1	2		1.50007724	-0.03891107
	79.1000	1	2		1.49907512	-0.03905388
	79.2000	1	2		1.49808088	-0.03942342
	79.3000	1	2		1.49707333	-0.03957753
	79.4000	1	2		1.49607377	-0.03984202
	79.5000	1	2		1.49507319	-0.04024614
	79.6000	1	2		1.49407158	-0.04050030
	79.7000	1	2		1.49307181	-0.04078239
	79.8000	1	2		1.49206815	-0.04100465
	79.9000	1	2		1.49106972	-0.04136743
	80.0000	1	2		1.49007764	-0.04161027
	80.1000	1	2		1.48907859	-0.04176484
	80.2000	1	2		1.48808282	-0.04208863
	80.3000	1	2		1.48708049	-0.04245745
	80.4000	1	2		1.48608349	-0.04272939
	80.5000	1	2		1.48508260	-0.04304220
	80.6000	1	2		1.48407126	-0.04344350
	80.7000	1	2		1.48307395	-0.04357506
	80.8000	1	2		1.48208228	-0.04392818
	80.9000	1	2		1.48108129	-0.04411311
	81.0000	1	2		1.48008019	-0.04444622
	81.1000	1	2		1.47907981	-0.04469738
	81.2000	1	2		1.47808342	-0.04509529
	81.3000	1	2		1.47708222	-0.04539079
	81.4000	1	2		1.47608174	-0.04565871
	81.5000	1	2		1.47508269	-0.04594252
	81.6000	1	2		1.47408313	-0.04610376
	81.7000	1	2		1.47308224	-0.04648087
	81.8000	1	2		1.47207705	-0.04681597
	81.9000	1	2		1.47107902	-0.04703779
	82.0000	1	2		1.47008663	-0.04732660
	82.1000	1	2		1.46907990	-0.04769295
	82.2000	1	2		1.46806958	-0.04803353
	82.3000	1	2		1.46707269	-0.04831750
	82.4000	1	2		1.46607497	-0.04865674
	82.5000	1	2		1.46507490	-0.04900421
	82.6000	1	2		1.46407943	-0.04921241
	82.7000	1	2		1.46308725	-0.04939926
	82.8000	1	2		1.46209004	-0.04983982
	82.9000	1	2		1.46108464	-0.05014597
	83.0000	1	2		1.46008365	-0.05036644
	83.1000	1	2		1.45907866	-0.05067864
	83.2000	1	2		1.45807449	-0.05102697
	83.3000	1	2		1.45708528	-0.05122451
	83.4000	1	2		1.45607619	-0.05150008
	83.5000	1	2		1.45507304	-0.05195129
	83.6000	1	2		1.45408014	-0.05220917
	83.7000	1	2		1.45307392	-0.05254202
	83.8000	1	2		1.45207969	-0.05290578
	83.9000	1	2		1.45107224	-0.05319073
	84.0000	1	2		1.45007678	-0.05359047
	84.1000	1	2		1.44908172	-0.05380550
	84.2000	1	2		1.44807847	-0.05410152
	84.3000	1	2		1.44708035	-0.05441678
	84.4000	1	2		1.44608109	-0.05465202
	84.5000	1	2		1.44508112	-0.05503593
	84.6000	1	2		1.44408279	-0.05536685
	84.7000	1	2		1.44307268	-0.05568974
	84.8000	1	2		1.44207640	-0.05598419
	84.9000	1	2		1.44107694	-0.05632897
	85.0000	1	2		1.44008107	-0.05669298
	85.1000	1	2		1.43907710	-0.05693980
	85.2000	1	2		1.43808246	-0.05722151
	85.3000	1	2		1.43707562	-0.05756696
	85.4000	1	2		1.43607627	-0.05798955
	85.5000	1	2		1.43507497	-0.05833718
	85.6000	1	2		1.43408124	-0.05862119
	85.7000	1	2		1.43307882	-0.05898081
	85.8000	1	2		1.43207577	-0.05930543
	85.9000	1	2		1.43107990	-0.05946974
	86.0000	1	2		1.43008034	-0.05990442
	86.1000	1	2		1.42908211	-0.06021075
	86.2000	1	2		1.42807855	-0.06073809
	86.3000	1	2		1.42707623	-0.06097669
	86.4000	1	2		1.42608537	-0.06136165
	86.5000	1	2		1.42508561	-0.06173838
	86.6000	1	2		1.42407806	-0.06189235
	86.7000	1	2		1.42307696	-0.06225640
	86.8000	1	2		1.42207228	-0.06247920
	86.9000	1	2		1.42107436	-0.06295817
	87.0000	1	2		1.42007889	-0.06327429
	87.1000	1	2		1.41907821	-0.06370692
	87.2000	1	2		1.41807947	-0.06399647
	87.3000	1	2		1.41708462	-0.06426398
	87.4000	1	2		1.41608495	-0.06463063
	87.5000	1	2		1.41508242	-0.06499220
	87.6000	1	2		1.41408153	-0.06529587
	87.7000	1	2		1.41308853	-0.06561622
	87.8000	1	2		1.41208097	-0.06597654
	87.9000	1	2		1.41108141	-0.06644509
	88.0000	1	2		1.41009005	-0.06671441
	88.1000	1	2		1.40908199	-0.06713117
	88.2000	1	2		1.40807782	-0.06752796
	88.3000	1	2		1.40707805	-0.06781258
	88.4000	1	2		1.40607685	-0.06796094
	88.5000	1	2		1.40508487	-0.06832930
	88.6000	1	2		1.40407179	-0.06881391
	88.7000	1	2		1.40307776	-0.06915726
	88.8000	1	2		1.40208127	-0.06947279
	88.9000	1	2		1.40108335	-0.06993574
	89.0000	1	2		1.40007713	-0.07035202
	89.1000	1	2		1.39907798	-0.07063863
	89.2000	1	2		1.39808098	-0.07089371
	89.3000	1	2		1.39707855	-0.07108363
	89.4000	1	2		1.39608309	-0.07176111
	89.5000	1	2		1.39508363	-0.07203791
	89.6000	1	2		1.39407925	-0.07242349
	89.7000	1	2		1.39308185	-0.07283675
	89.8000	1	2		1.39207972	-0.07320649
	89.9000	1	2		1.39108037	-0.07351919
	90.0000	1	2		1.39008460	-0.07395938
	90.1000	1	2		1.38907869	-0.07405864
	90.2000	1	2		1.38808517	-0.07439617
	90.3000	1	2		1.38707844	-0.07492542
	90.4000	1	2		1.38608338	-0.07527816
	90.5000	1	2		1.38508178	-0.07560782
	90.6000	1	2		1.38407853	-0.07617382
	90.7000	1	2		1.38308102	-0.07645139
	90.8000	1	2		1.38208525	-0.07679593
	90.9000	1	2		1.38108046	-0.07717321
	91.0000	1	2		1.38009196	-0.07751774
	91.1000	1	2		1.37908523	-0.07774164
	91.2000	1	2		1.37808516	-0.07826131
	91.3000	1	2		1.37708437	-0.07874885
	91.4000	1	2		1.37608266	-0.07913863
	91.5000	1	2		1.37508668	-0.07947213
	91.6000	1	2		1.37408395	-0.07989447
	91.7000	1	2		1.37308449	-0.08023567
	91.8000	1	2		1.37208718	-0.08054460
	91.9000	1	2		1.37108362	-0.08088604
	92.0000	1	2		1.37008468	-0.08127306
	92.1000	1	2		1.36908368	-0.08172630
	92.2000	1	2		1.36808218	-0.08217611
	92.3000	1	2		1.36708333	-0.08253618
	92.4000	1	2		1.36608910	-0.08299497
	92.5000	1	2		1.36509026	-0.08335523
	92.6000	1	2		1.36408404	-0.08371412
	92.7000	1	2		1.36308171	-0.08409157
	92.8000	1	2		1.36208604	-0.08449657
	92.9000	1	2		1.36108904	-0.08481943
	93.0000	1	2		1.36008672	-0.08531012
	93.1000	1	2		1.35908244	-0.08564185
	93.2000	1	2		1.35808555	-0.08628915
	93.3000	1	2		1.35708865	-0.08662156
	93.4000	1	2		1.35609257	-0.08700799
	93.5000	1	2		1.35508707	-0.08743210
	93.6000	1	2		1.35409028	-0.08779514
	93.7000	1	2		1.35309092	-0.08810995
	93.8000	1	2		1.35209167	-0.08858610
	93.9000	1	2		1.35108493	-0.08898029
	94.0000	1	2		1.35008455	-0.08945778
	94.1000	1	2		1.34908346	-0.08975533
	94.2000	1	2		1.34808431	-0.09026808
	94.3000	1	2		1.34708659	-0.09063216
	94.4000	1	2		1.34609215	-0.09096734
	94.5000	1	2		1.34509433	-0.09142802
	94.6000	1	2		1.34408965	-0.09194625
	94.7000	1	2		1.34308753	-0.09229679
	94.8000	1	2		1.34209125	-0.09277557
	94.9000	1	2		1.34108841	-0.09309930
	95.0000	1	2		1.34009346	-0.09367499
	95.1000	1	2		1.33909369	-0.09403703
	95.2000	1	2		1.33809720	-0.09439705
	95.3000	1	2		1.33708853	-0.09488625
	95.4000	1	2		1.33609224	-0.09536880
	95.5000	1	2		1.33509094	-0.09578411
	95.6000	1	2		1.33409343	-0.09603797
	95.7000	1	2		1.33308987	-0.09675371
	95.8000	1	2		1.33209195	-0.09715396
	95.9000	1	2		1.33109403	-0.09745050
	96.0000	1	2		1.33010482	-0.09800078
	96.1000	1	2		1.32909501	-0.09847506
	96.2000	1	2		1.32809566	-0.09883448
	96.3000	1	2		1.32709067	-0.09935815
	96.4000	1	2		1.32609602	-0.09978803
	96.5000	1	2		1.32509001	-0.10025263
	96.6000	1	2		1.32409700	-0.10049925
	96.7000	1	2		1.32308822	-0.10096318
	96.8000	1	2		1.32208928	-0.10151889
	96.9000	1	2		1.32108961	-0.10181355
	97.0000	1	2		1.32009559	-0.10237103
	97.1000	1	2		1.31909070	-0.10284594
	97.2000	1	2		1.31809247	-0.10347373
	97.3000	1	2		1.31708707	-0.10377237
	97.4000	1	2		1.31608812	-0.10432508
	97.5000	1	2		1.31508723	-0.10478657
	97.6000	1	2		1.31409986	-0.10519987
	97.7000	1	2		1.31308483	-0.10555616
	97.8000	1	2		1.31209029	-0.10612433
	97.9000	1	2		1.31108817	-0.10662899
	98.0000	1	2		1.31009363	-0.10708985
	98.1000	1	2		1.30909171	-0.10758758
	98.2000	1	2		1.30808877	-0.10812494
	98.3000	1	2		1.30708849	-0.10845072
	98.4000	1	2		1.30609313	-0.10897486
	98.5000	1	2		1.30509050	-0.10940371
	98.6000	1	2		1.30409637	-0.10987025
	98.7000	1	2		1.30309404	-0.11039191
	98.8000	1	2		1.30209294	-0.11084057
	98.9000	1	2		1.30109267	-0.11130657
	99.0000	1	2		1.30009239	-0.11189640
	99.1000	1	2		1.29909273	-0.11240108
	99.2000	1	2		1.29809337	-0.11296156
	99.3000	1	2		1.29709104	-0.11338903
	99.4000	1	2		1.29609128	-0.11369086
	99.5000	1	2		1.29509520	-0.11415082
	99.6000	1	2		1.29409369	-0.11476482
	99.7000	1	2		1.29309639	-0.11524771
	99.8000	1	2		1.29209160	-0.11576477
	99.9000	1	2		1.29108497	-0.11633062
	100.0000	1	2		1.29009330	-0.11693739
	100.1000	1	2		1.28909323	-0.11725594
	100.2000	1	2		1.28809162	-0.11775315
	100.3000	1	2		1.28708857	-0.11805509
	100.4000	1	2		1.28609741	-0.11860967
	100.5000	1	2		1.28509171	-0.11920881
	100.6000	1	2		1.28409307	-0.11983107
	100.7000	1	2		1.28309299	-0.12028955
	100.8000	1	2		1.28209610	-0.12092181
	100.9000	1	2		1.28109613	-0.12137969
	101.0000	1	2		1.28009523	-0.12169373
	101.1000	1	2		1.27909557	-0.12226706
	101.2000	1	2		1.27810144	-0.12282834
	101.3000	1	2		1.27709225	-0.12337754
	101.4000	1	2		1.27608992	-0.12388066
	101.5000	1	2		1.27508934	-0.12435284
	101.6000	1	2		1.27408927	-0.12489267
	101.7000	1	2		1.27308807	-0.12538077
	101.8000	1	2		1.27209291	-0.12593554
	101.9000	1	2		1.27109499	-0.12633090
	102.0000	1	2		1.27010004	-0.12697635
	102.1000	1	2		1.26909280	-0.12741320
	102.2000	1	2		1.26809528	-0.12798101
	102.3000	1	2		1.26709470	-0.12845065
	102.4000	1	2		1.26610067	-0.12914133
	102.5000	1	2		1.26509486	-0.12961579
	102.6000	1	2		1.26409745	-0.13014312
	102.7000	1	2		1.26309164	-0.13063353
	102.8000	1	2		1.26209690	-0.13125733
	102.9000	1	2		1.26108996	-0.13160227
	103.0000	1	2		1.26010146	-0.13229815
	103.1000	1	2		1.25909094	-0.13280513
	103.2000	1	2		1.25810019	-0.13339424
	103.3000	1	2		1.25709059	-0.13376166
	103.4000	1	2		1.25609574	-0.13439443
	103.5000	1	2		1.25509403	-0.13498580
	103.6000	1	2		1.25409642	-0.13552474
	103.7000	1	2		1.25309491	-0.13592861
	103.8000	1	2		1.25209514	-0.13668781
	103.9000	1	2		1.25109517	-0.13727591
	103.9970	1	2		1.25012819	-0.13784401
	104.0000	1	2		1.25009735	-0.13773895
	104.0010	1	2		1.25008742	-0.13772251
