# Supplementary material for: Hyaluronic Acid Enhances the Mechanical Properties of Tissue-Engineered Cartilage Constructs
Source: PLoS One. 2014 Dec 1;9(12):e113216. doi: 10.1371/journal.pone.0113216 (PMC4249877; doi:10.1371/journal.pone.0113216)
Supplement: Dataset S1 — Raw data from hydrogel constructs. Data on wet weight, dry weight, compressive modulus, DNA content, and GAG content are provided in a spreadsheet for all analysed hydrogel constructs. Additionally, raw data from mechanical compression tests (time, displacement, and load) are provided. (ZIP) [file pone.0113216.s004.zip › Data/Mechanical testing/Microtester/Day 28/G2 P1 M3 ramp.csv]

G2 P1 M3 6Jan2014
Notes	Time	Sequence	Block	Cycle	5800:Extension mm	5800:500N_Load_Cell N
Test Started : 01/06/2014 10:38:04 AM	4.0020	1	2		2.29927514	0.00037582
	4.0050	1	2		2.29933845	0.00073900
	4.0500	1	2		2.29982282	0.00035737
	4.1000	1	2		2.29945033	0.00043707
	4.2000	1	2		2.29817304	0.00024080
	4.3000	1	2		2.29704757	0.00016123
	4.4000	1	2		2.29600590	0.00015290
	4.5000	1	2		2.29497428	0.00018952
	4.6000	1	2		2.29397666	0.00041190
	4.7000	1	2		2.29296409	0.00031689
	4.8000	1	2		2.29197344	0.00031718
	4.9000	1	2		2.29097153	0.00032871
	5.0000	1	2		2.28997637	0.00033144
	5.1000	1	2		2.28897036	0.00023239
	5.2000	1	2		2.28797766	0.00035455
	5.3000	1	2		2.28696468	0.00031146
	5.4000	1	2		2.28597157	0.00030422
	5.5000	1	2		2.28495798	0.00030315
	5.6000	1	2		2.28397020	0.00037584
	5.7000	1	2		2.28295394	0.00039894
	5.8000	1	2		2.28196309	0.00025948
	5.9000	1	2		2.28096158	0.00027766
	6.0000	1	2		2.27996970	0.00020682
	6.1000	1	2		2.27895365	0.00025601
	6.2000	1	2		2.27797611	0.00035755
	6.3000	1	2		2.27697010	0.00028847
	6.4000	1	2		2.27597085	0.00034665
	6.5000	1	2		2.27496217	0.00036051
	6.6000	1	2		2.27397582	0.00029461
	6.7000	1	2		2.27295956	0.00027721
	6.8000	1	2		2.27197137	0.00030270
	6.9000	1	2		2.27096495	0.00036077
	7.0000	1	2		2.26997410	0.00026910
	7.1000	1	2		2.26896685	0.00030030
	7.2000	1	2		2.26797026	0.00027367
	7.3000	1	2		2.26696158	0.00036226
	7.4000	1	2		2.26598118	0.00021076
	7.5000	1	2		2.26496533	0.00020046
	7.6000	1	2		2.26397100	0.00031696
	7.7000	1	2		2.26296785	0.00026753
	7.8000	1	2		2.26197618	0.00025237
	7.9000	1	2		2.26097221	0.00030593
	8.0000	1	2		2.25998074	0.00025202
	8.1000	1	2		2.25896981	0.00033729
	8.2000	1	2		2.25798347	0.00025200
	8.3000	1	2		2.25696577	0.00018559
	8.4000	1	2		2.25597615	0.00016123
	8.5000	1	2		2.25497382	0.00017468
	8.6000	1	2		2.25397047	0.00030105
	8.7000	1	2		2.25295852	0.00027482
	8.8000	1	2		2.25196336	0.00023600
	8.9000	1	2		2.25095735	0.00023518
	9.0000	1	2		2.24996526	0.00024427
	9.1000	1	2		2.24896642	0.00029318
	9.2000	1	2		2.24797065	0.00020133
	9.3000	1	2		2.24695357	0.00014410
	9.4000	1	2		2.24597358	0.00026959
	9.5000	1	2		2.24497514	0.00016638
	9.6000	1	2		2.24398183	0.00008906
	9.7000	1	2		2.24297336	0.00015229
	9.8000	1	2		2.24198066	0.00015243
	9.9000	1	2		2.24097772	0.00018789
	10.0000	1	2		2.23997314	0.00031518
	10.1000	1	2		2.23896467	0.00019623
	10.2000	1	2		2.23797566	0.00013516
	10.3000	1	2		2.23697026	0.00005353
	10.4000	1	2		2.23596732	0.00007411
	10.5000	1	2		2.23496745	0.00016494
	10.6000	1	2		2.23397742	0.00018262
	10.7000	1	2		2.23296321	0.00020148
	10.8000	1	2		2.23198116	0.00019387
	10.9000	1	2		2.23096716	0.00020640
	11.0000	1	2		2.22997364	0.00015058
	11.1000	1	2		2.22897357	0.00014104
	11.2000	1	2		2.22798456	0.00009679
	11.3000	1	2		2.22696482	0.00027183
	11.4000	1	2		2.22598032	0.00020707
	11.5000	1	2		2.22497471	0.00022342
	11.6000	1	2		2.22398099	0.00017227
	11.7000	1	2		2.22297477	0.00012461
	11.8000	1	2		2.22197593	0.00012623
	11.9000	1	2		2.22096254	0.00015351
	12.0000	1	2		2.21997189	0.00016565
	12.1000	1	2		2.21896854	0.00017656
	12.2000	1	2		2.21796970	0.00013284
	12.3000	1	2		2.21696778	0.00024699
	12.4000	1	2		2.21597447	0.00016570
	12.5000	1	2		2.21496722	0.00015134
	12.6000	1	2		2.21398334	0.00014435
	12.7000	1	2		2.21298326	0.00013215
	12.8000	1	2		2.21197889	0.00014530
	12.9000	1	2		2.21097882	0.00007022
	13.0000	1	2		2.20998141	0.00026865
	13.1000	1	2		2.20897170	0.00020485
	13.2000	1	2		2.20798024	0.00022498
	13.3000	1	2		2.20696910	0.00025008
	13.4000	1	2		2.20598153	0.00025215
	13.5000	1	2		2.20497920	0.00014225
	13.6000	1	2		2.20397687	0.00009947
	13.7000	1	2		2.20296922	0.00001730
	13.8000	1	2		2.20197611	0.00009610
	13.9000	1	2		2.20096702	0.00013318
	14.0000	1	2		2.19997658	0.00013054
	14.1000	1	2		2.19896667	0.00021792
	14.2000	1	2		2.19797787	0.00019928
	14.3000	1	2		2.19697288	0.00012591
	14.4000	1	2		2.19597363	0.00015423
	14.5000	1	2		2.19496679	0.00008102
	14.6000	1	2		2.19397881	0.00003075
	14.7000	1	2		2.19297505	0.00011306
	14.8000	1	2		2.19197641	0.00010938
	14.9000	1	2		2.19097367	0.00004735
	15.0000	1	2		2.18998016	0.00027426
	15.1000	1	2		2.18897250	0.00016271
	15.2000	1	2		2.18797878	0.00032883
	15.3000	1	2		2.18697133	0.00007194
	15.4000	1	2		2.18597720	0.00017269
	15.5000	1	2		2.18497651	0.00011590
	15.6000	1	2		2.18397644	0.00003161
	15.7000	1	2		2.18296407	0.00017640
	15.8000	1	2		2.18197589	0.00019227
	15.9000	1	2		2.18097704	0.00006721
	16.0000	1	2		2.17998209	0.00004089
	16.1000	1	2		2.17896768	-0.00001318
	16.2000	1	2		2.17798420	0.00006312
	16.3000	1	2		2.17697388	0.00014216
	16.4000	1	2		2.17598323	0.00014388
	16.5000	1	2		2.17498070	0.00025006
	16.6000	1	2		2.17398514	0.00015907
	16.7000	1	2		2.17297687	0.00020960
	16.8000	1	2		2.17198540	0.00023197
	16.9000	1	2		2.17097242	0.00017789
	17.0000	1	2		2.16997952	0.00005616
	17.1000	1	2		2.16897637	-0.00001824
	17.2000	1	2		2.16797896	0.00005798
	17.3000	1	2		2.16697111	0.00005845
	17.4000	1	2		2.16598066	0.00010873
	17.5000	1	2		2.16497854	0.00017398
	17.6000	1	2		2.16398113	0.00012385
	17.7000	1	2		2.16297717	0.00009058
	17.8000	1	2		2.16197607	0.00010013
	17.9000	1	2		2.16097087	0.00004410
	18.0000	1	2		2.15998166	0.00010865
	18.1000	1	2		2.15897134	0.00010559
	18.2000	1	2		2.15798274	0.00015253
	18.3000	1	2		2.15697243	0.00010668
	18.4000	1	2		2.15598034	0.00010972
	18.5000	1	2		2.15497351	0.00017791
	18.6000	1	2		2.15398307	0.00005479
	18.7000	1	2		2.15296332	0.00004386
	18.8000	1	2		2.15197800	0.00011653
	18.9000	1	2		2.15096154	0.00008686
	19.0000	1	2		2.14997274	0.00023606
	19.1000	1	2		2.14896406	0.00018243
	19.2000	1	2		2.14796706	0.00005881
	19.3000	1	2		2.14696309	0.00020735
	19.4000	1	2		2.14597388	-0.00000498
	19.5000	1	2		2.14497627	0.00012109
	19.6000	1	2		2.14398050	0.00007821
	19.7000	1	2		2.14298206	0.00002957
	19.8000	1	2		2.14198936	0.00004465
	19.9000	1	2		2.14098007	0.00003831
	20.0000	1	2		2.13999434	0.00009509
	20.1000	1	2		2.13896927	0.00013045
	20.2000	1	2		2.13798211	0.00014669
	20.3000	1	2		2.13697077	0.00009650
	20.4000	1	2		2.13598934	0.00014561
	20.5000	1	2		2.13497369	-0.00000976
	20.6000	1	2		2.13398386	-0.00001484
	20.7000	1	2		2.13297396	0.00014033
	20.8000	1	2		2.13197819	0.00012557
	20.9000	1	2		2.13096992	0.00012156
	21.0000	1	2		2.12997599	0.00009806
	21.1000	1	2		2.12896793	0.00007692
	21.2000	1	2		2.12798015	-0.00008080
	21.3000	1	2		2.12698274	0.00010284
	21.4000	1	2		2.12598492	0.00002083
	21.5000	1	2		2.12497809	0.00008979
	21.6000	1	2		2.12398580	0.00009792
	21.7000	1	2		2.12298593	0.00008313
	21.8000	1	2		2.12198443	0.00002862
	21.9000	1	2		2.12097411	0.00009620
	22.0000	1	2		2.11998489	0.00014541
	22.1000	1	2		2.11897990	0.00005045
	22.2000	1	2		2.11797963	0.00009969
	22.3000	1	2		2.11697136	0.00003153
	22.4000	1	2		2.11598173	0.00014621
	22.5000	1	2		2.11496937	0.00004202
	22.6000	1	2		2.11398138	0.00014393
	22.7000	1	2		2.11297025	0.00016260
	22.8000	1	2		2.11198411	-0.00008109
	22.9000	1	2		2.11097174	0.00006261
	23.0000	1	2		2.10999072	0.00014847
	23.1000	1	2		2.10897918	0.00013145
	23.2000	1	2		2.10798505	-0.00003225
	23.3000	1	2		2.10697944	0.00006188
	23.4000	1	2		2.10598306	0.00017021
	23.5000	1	2		2.10498401	0.00002175
	23.6000	1	2		2.10398393	-0.00012456
	23.7000	1	2		2.10297321	0.00009475
	23.8000	1	2		2.10198256	0.00010890
	23.9000	1	2		2.10097368	-0.00008614
	24.0000	1	2		2.09998077	0.00003987
	24.1000	1	2		2.09897763	-0.00001430
	24.2000	1	2		2.09798350	0.00011027
	24.3000	1	2		2.09698220	0.00010842
	24.4000	1	2		2.09597884	0.00011822
	24.5000	1	2		2.09498922	0.00000655
	24.6000	1	2		2.09398628	-0.00001521
	24.7000	1	2		2.09297863	-0.00007186
	24.8000	1	2		2.09198880	-0.00001212
	24.9000	1	2		2.09097766	-0.00000993
	25.0000	1	2		2.08998742	0.00011862
	25.1000	1	2		2.08898223	0.00004529
	25.2000	1	2		2.08798338	0.00006861
	25.3000	1	2		2.08697696	0.00001281
	25.4000	1	2		2.08597832	0.00000817
	25.5000	1	2		2.08497743	0.00012029
	25.6000	1	2		2.08397346	0.00001934
	25.7000	1	2		2.08297544	0.00004138
	25.8000	1	2		2.08198438	0.00002998
	25.9000	1	2		2.08097529	0.00000677
	26.0000	1	2		2.07998997	0.00004468
	26.1000	1	2		2.07897576	0.00001159
	26.2000	1	2		2.07798593	0.00008414
	26.3000	1	2		2.07698504	-0.00009520
	26.4000	1	2		2.07598927	-0.00004990
	26.5000	1	2		2.07499617	-0.00002589
	26.6000	1	2		2.07399261	-0.00003668
	26.7000	1	2		2.07299008	0.00001218
	26.8000	1	2		2.07198263	0.00004008
	26.9000	1	2		2.07097969	0.00002695
	27.0000	1	2		2.06999211	0.00000221
	27.1000	1	2		2.06898118	-0.00015097
	27.2000	1	2		2.06798828	0.00001339
	27.3000	1	2		2.06698575	-0.00010388
	27.4000	1	2		2.06598568	-0.00017628
	27.5000	1	2		2.06497884	0.00004455
	27.6000	1	2		2.06398799	-0.00003246
	27.7000	1	2		2.06298505	0.00002007
	27.8000	1	2		2.06199215	-0.00014124
	27.9000	1	2		2.06098470	-0.00004257
	28.0000	1	2		2.05999241	-0.00003052
	28.1000	1	2		2.05897800	-0.00011888
	28.2000	1	2		2.05799226	-0.00007107
	28.3000	1	2		2.05698912	-0.00005624
	28.4000	1	2		2.05599253	-0.00002843
	28.5000	1	2		2.05497668	0.00004691
	28.6000	1	2		2.05399238	-0.00005018
	28.7000	1	2		2.05298145	0.00004701
	28.8000	1	2		2.05199121	-0.00011239
	28.9000	1	2		2.05097516	-0.00014666
	29.0000	1	2		2.04999455	-0.00005641
	29.1000	1	2		2.04897932	-0.00022912
	29.2000	1	2		2.04798887	-0.00011949
	29.3000	1	2		2.04698552	0.00013946
	29.4000	1	2		2.04599283	-0.00002167
	29.5000	1	2		2.04498743	-0.00008496
	29.6000	1	2		2.04398776	-0.00009079
	29.7000	1	2		2.04299035	-0.00006033
	29.8000	1	2		2.04199930	-0.00009433
	29.9000	1	2		2.04099349	-0.00027871
	30.0000	1	2		2.04000120	-0.00001453
	30.1000	1	2		2.03898699	-0.00008895
	30.2000	1	2		2.03799470	-0.00024533
	30.3000	1	2		2.03698111	0.00004994
	30.4000	1	2		2.03599353	-0.00017158
	30.5000	1	2		2.03499243	-0.00029636
	30.6000	1	2		2.03399339	-0.00000365
	30.7000	1	2		2.03298266	-0.00006163
	30.8000	1	2		2.03199652	-0.00009806
	30.9000	1	2		2.03098927	-0.00015428
	31.0000	1	2		2.02999965	-0.00016081
	31.1000	1	2		2.02899425	-0.00009710
	31.2000	1	2		2.02799725	-0.00029789
	31.3000	1	2		2.02699779	-0.00013960
	31.4000	1	2		2.02600838	-0.00015581
	31.5000	1	2		2.02499294	-0.00031738
	31.6000	1	2		2.02399962	-0.00010236
	31.7000	1	2		2.02299873	-0.00012174
	31.8000	1	2		2.02199763	-0.00012651
	31.9000	1	2		2.02099285	-0.00015317
	32.0000	1	2		2.01999360	-0.00016891
	32.1000	1	2		2.01899291	-0.00000315
	32.2000	1	2		2.01799509	-0.00021965
	32.3000	1	2		2.01698907	-0.00023458
	32.4000	1	2		2.01599679	-0.00015815
	32.5000	1	2		2.01499118	-0.00012823
	32.6000	1	2		2.01400443	-0.00023090
	32.7000	1	2		2.01300374	-0.00015151
	32.8000	1	2		2.01199998	-0.00003800
	32.9000	1	2		2.01099356	-0.00025544
	33.0000	1	2		2.00999430	-0.00015732
	33.1000	1	2		2.00900017	-0.00014975
	33.2000	1	2		2.00800625	-0.00011983
	33.3000	1	2		2.00700125	-0.00018668
	33.4000	1	2		2.00599893	-0.00015312
	33.5000	1	2		2.00499046	-0.00000698
	33.6000	1	2		2.00399776	-0.00013011
	33.7000	1	2		2.00298744	-0.00005451
	33.8000	1	2		2.00199188	-0.00020525
	33.9000	1	2		2.00098299	-0.00004344
	34.0000	1	2		2.00000116	-0.00020606
	34.1000	1	2		1.99898838	-0.00019214
	34.2000	1	2		1.99799814	-0.00014458
	34.3000	1	2		1.99699499	-0.00026110
	34.4000	1	2		1.99600681	-0.00006736
	34.5000	1	2		1.99499280	-0.00020157
	34.6000	1	2		1.99399805	-0.00009457
	34.7000	1	2		1.99299778	-0.00015205
	34.8000	1	2		1.99200385	-0.00011148
	34.9000	1	2		1.99099825	-0.00002358
	35.0000	1	2		1.99000637	-0.00015458
	35.1000	1	2		1.98899175	-0.00014120
	35.2000	1	2		1.98799741	-0.00015810
	35.3000	1	2		1.98698730	-0.00017753
	35.4000	1	2		1.98599829	-0.00003700
	35.5000	1	2		1.98499105	-0.00015384
	35.6000	1	2		1.98399569	-0.00016952
	35.7000	1	2		1.98298537	-0.00023429
	35.8000	1	2		1.98199595	-0.00014171
	35.9000	1	2		1.98099158	-0.00024911
	36.0000	1	2		1.97999191	-0.00020617
	36.1000	1	2		1.97898774	-0.00012136
	36.2000	1	2		1.97800017	-0.00011759
	36.3000	1	2		1.97698842	-0.00021814
	36.4000	1	2		1.97599941	-0.00018877
	36.5000	1	2		1.97498643	-0.00031876
	36.6000	1	2		1.97401217	-0.00030960
	36.7000	1	2		1.97300247	-0.00023549
	36.8000	1	2		1.97200178	-0.00023557
	36.9000	1	2		1.97099822	-0.00020517
	37.0000	1	2		1.97000020	-0.00024183
	37.1000	1	2		1.96899152	-0.00012578
	37.2000	1	2		1.96800087	-0.00014840
	37.3000	1	2		1.96699097	-0.00040004
	37.4000	1	2		1.96600114	-0.00011752
	37.5000	1	2		1.96499041	-0.00028312
	37.6000	1	2		1.96400468	-0.00011864
	37.7000	1	2		1.96299641	-0.00040428
	37.8000	1	2		1.96200187	-0.00021293
	37.9000	1	2		1.96099524	-0.00005686
	38.0000	1	2		1.96000111	-0.00040717
	38.1000	1	2		1.95899366	-0.00019507
	38.2000	1	2		1.95800896	-0.00020133
	38.3000	1	2		1.95699721	-0.00023731
	38.4000	1	2		1.95601066	-0.00036438
	38.5000	1	2		1.95499214	-0.00013951
	38.6000	1	2		1.95399986	-0.00029474
	38.7000	1	2		1.95299138	-0.00025876
	38.8000	1	2		1.95200094	-0.00007310
	38.9000	1	2		1.95099185	-0.00020701
	39.0000	1	2		1.95000305	-0.00008320
	39.1000	1	2		1.94899027	-0.00031217
	39.2000	1	2		1.94800331	-0.00029110
	39.3000	1	2		1.94698787	-0.00025321
	39.4000	1	2		1.94600399	-0.00020764
	39.5000	1	2		1.94499305	-0.00026917
	39.6000	1	2		1.94400568	-0.00029213
	39.7000	1	2		1.94299373	-0.00016909
	39.8000	1	2		1.94200943	-0.00034474
	39.9000	1	2		1.94100526	-0.00032268
	40.0000	1	2		1.94001072	-0.00026977
	40.1000	1	2		1.93900573	-0.00025935
	40.2000	1	2		1.93800832	-0.00027214
	40.3000	1	2		1.93699944	-0.00018735
	40.4000	1	2		1.93600408	-0.00018637
	40.5000	1	2		1.93499704	-0.00024445
	40.6000	1	2		1.93400291	-0.00030077
	40.7000	1	2		1.93299812	-0.00032143
	40.8000	1	2		1.93200174	-0.00035384
	40.9000	1	2		1.93099388	-0.00039652
	41.0000	1	2		1.93000384	-0.00027673
	41.1000	1	2		1.92899476	-0.00026986
	41.2000	1	2		1.92800349	-0.00030503
	41.3000	1	2		1.92699379	-0.00019640
	41.4000	1	2		1.92600745	-0.00029324
	41.5000	1	2		1.92499836	-0.00024455
	41.6000	1	2		1.92400894	-0.00038899
	41.7000	1	2		1.92299637	-0.00035747
	41.8000	1	2		1.92200838	-0.00040449
	41.9000	1	2		1.92099049	-0.00029305
	42.0000	1	2		1.92000435	-0.00023327
	42.1000	1	2		1.91899382	-0.00026970
	42.2000	1	2		1.91800482	-0.00013399
	42.3000	1	2		1.91699470	-0.00033808
	42.4000	1	2		1.91600918	-0.00029846
	42.5000	1	2		1.91499066	-0.00030018
	42.6000	1	2		1.91400063	-0.00024087
	42.7000	1	2		1.91299728	-0.00018048
	42.8000	1	2		1.91200581	-0.00031907
	42.9000	1	2		1.91100041	-0.00023534
	43.0000	1	2		1.91001325	-0.00040732
	43.1000	1	2		1.90900150	-0.00038518
	43.2000	1	2		1.90801474	-0.00035150
	43.3000	1	2		1.90700135	-0.00043076
	43.4000	1	2		1.90601460	-0.00035073
	43.5000	1	2		1.90500284	-0.00029250
	43.6000	1	2		1.90400953	-0.00037494
	43.7000	1	2		1.90299860	-0.00033220
	43.8000	1	2		1.90201144	-0.00027230
	43.9000	1	2		1.90100296	-0.00038547
	44.0000	1	2		1.90000760	-0.00030658
	44.1000	1	2		1.89900138	-0.00041985
	44.2000	1	2		1.89801217	-0.00044383
	44.3000	1	2		1.89700349	-0.00039434
	44.4000	1	2		1.89601100	-0.00043780
	44.5000	1	2		1.89500765	-0.00028482
	44.6000	1	2		1.89401577	-0.00044783
	44.7000	1	2		1.89301693	-0.00033279
	44.8000	1	2		1.89201890	-0.00032228
	44.9000	1	2		1.89100920	-0.00039119
	45.0000	1	2		1.89001712	-0.00039169
	45.1000	1	2		1.88900885	-0.00033606
	45.2000	1	2		1.88801677	-0.00042157
	45.3000	1	2		1.88700051	-0.00037169
	45.4000	1	2		1.88601068	-0.00024141
	45.5000	1	2		1.88500385	-0.00035046
	45.6000	1	2		1.88400767	-0.00046842
	45.7000	1	2		1.88300596	-0.00049342
	45.8000	1	2		1.88201982	-0.00035238
	45.9000	1	2		1.88100970	-0.00043306
	46.0000	1	2		1.88002151	-0.00050562
	46.1000	1	2		1.87901058	-0.00044689
	46.2000	1	2		1.87801850	-0.00062810
	46.3000	1	2		1.87700449	-0.00057707
	46.4000	1	2		1.87601651	-0.00070242
	46.5000	1	2		1.87501336	-0.00050631
	46.6000	1	2		1.87402497	-0.00072898
	46.7000	1	2		1.87301547	-0.00058973
	46.8000	1	2		1.87201765	-0.00062333
	46.9000	1	2		1.87100693	-0.00068234
	47.0000	1	2		1.87001894	-0.00060499
	47.1000	1	2		1.86900084	-0.00055836
	47.2000	1	2		1.86801634	-0.00057737
	47.3000	1	2		1.86700315	-0.00066807
	47.4000	1	2		1.86601148	-0.00065026
	47.5000	1	2		1.86500546	-0.00068445
	47.6000	1	2		1.86401441	-0.00069717
	47.7000	1	2		1.86300737	-0.00063686
	47.8000	1	2		1.86201467	-0.00075962
	47.9000	1	2		1.86101132	-0.00067593
	48.0000	1	2		1.86001985	-0.00083745
	48.1000	1	2		1.85900708	-0.00065495
	48.2000	1	2		1.85802135	-0.00067923
	48.3000	1	2		1.85701062	-0.00084290
	48.4000	1	2		1.85601505	-0.00088152
	48.5000	1	2		1.85500924	-0.00097171
	48.6000	1	2		1.85401102	-0.00075610
	48.7000	1	2		1.85301238	-0.00085850
	48.8000	1	2		1.85201681	-0.00083857
	48.9000	1	2		1.85100772	-0.00104098
	49.0000	1	2		1.85001544	-0.00095383
	49.1000	1	2		1.84900471	-0.00092905
	49.2000	1	2		1.84801017	-0.00099358
	49.3000	1	2		1.84700395	-0.00100385
	49.4000	1	2		1.84601002	-0.00092604
	49.5000	1	2		1.84500975	-0.00109232
	49.6000	1	2		1.84401746	-0.00126448
	49.7000	1	2		1.84301144	-0.00102505
	49.8000	1	2		1.84201055	-0.00118220
	49.9000	1	2		1.84100577	-0.00128375
	50.0000	1	2		1.84001553	-0.00127946
	50.1000	1	2		1.83900972	-0.00115993
	50.2000	1	2		1.83801702	-0.00132492
	50.3000	1	2		1.83701347	-0.00135864
	50.4000	1	2		1.83601811	-0.00132787
	50.5000	1	2		1.83500861	-0.00134890
	50.6000	1	2		1.83401653	-0.00139644
	50.7000	1	2		1.83300621	-0.00143321
	50.8000	1	2		1.83201249	-0.00156813
	50.9000	1	2		1.83100934	-0.00168441
	51.0000	1	2		1.83001787	-0.00157235
	51.1000	1	2		1.82901514	-0.00180696
	51.2000	1	2		1.82801445	-0.00175537
	51.3000	1	2		1.82700618	-0.00171424
	51.4000	1	2		1.82601574	-0.00194268
	51.5000	1	2		1.82500890	-0.00193172
	51.6000	1	2		1.82401498	-0.00209481
	51.7000	1	2		1.82300917	-0.00191706
	51.8000	1	2		1.82202446	-0.00211323
	51.9000	1	2		1.82101107	-0.00213801
	52.0000	1	2		1.82002186	-0.00202669
	52.1000	1	2		1.81900642	-0.00219646
	52.2000	1	2		1.81801393	-0.00229338
	52.3000	1	2		1.81701303	-0.00237996
	52.4000	1	2		1.81602177	-0.00234280
	52.5000	1	2		1.81500100	-0.00256154
	52.6000	1	2		1.81401650	-0.00257558
	52.7000	1	2		1.81301008	-0.00256610
	52.8000	1	2		1.81202005	-0.00260248
	52.9000	1	2		1.81101588	-0.00278419
	53.0000	1	2		1.81002400	-0.00276634
	53.1000	1	2		1.80901778	-0.00283027
	53.2000	1	2		1.80802344	-0.00292554
	53.3000	1	2		1.80701435	-0.00306532
	53.4000	1	2		1.80602227	-0.00307583
	53.5000	1	2		1.80502240	-0.00311634
	53.6000	1	2		1.80401639	-0.00331312
	53.7000	1	2		1.80301427	-0.00344381
	53.8000	1	2		1.80202075	-0.00331524
	53.9000	1	2		1.80101207	-0.00359970
	54.0000	1	2		1.80002491	-0.00380599
	54.1000	1	2		1.79900988	-0.00375246
	54.2000	1	2		1.79802497	-0.00385341
	54.3000	1	2		1.79701916	-0.00387605
	54.4000	1	2		1.79603281	-0.00396536
	54.5000	1	2		1.79502414	-0.00405009
	54.6000	1	2		1.79403041	-0.00425492
	54.7000	1	2		1.79301969	-0.00446496
	54.8000	1	2		1.79202904	-0.00428689
	54.9000	1	2		1.79102774	-0.00447915
	55.0000	1	2		1.79002807	-0.00462429
	55.1000	1	2		1.78901632	-0.00471992
	55.2000	1	2		1.78802424	-0.00487037
	55.3000	1	2		1.78702294	-0.00506236
	55.4000	1	2		1.78602942	-0.00512746
	55.5000	1	2		1.78501214	-0.00514278
	55.6000	1	2		1.78402559	-0.00531873
	55.7000	1	2		1.78301117	-0.00536771
	55.8000	1	2		1.78202503	-0.00562557
	55.9000	1	2		1.78101554	-0.00567165
	56.0000	1	2		1.78002099	-0.00576412
	56.1000	1	2		1.77901805	-0.00600890
	56.2000	1	2		1.77802863	-0.00610178
	56.3000	1	2		1.77701524	-0.00624715
	56.4000	1	2		1.77602767	-0.00628781
	56.5000	1	2		1.77501797	-0.00641255
	56.6000	1	2		1.77403203	-0.00668569
	56.7000	1	2		1.77302253	-0.00693585
	56.8000	1	2		1.77202021	-0.00709105
	56.9000	1	2		1.77102259	-0.00720439
	57.0000	1	2		1.77003358	-0.00736887
	57.1000	1	2		1.76902163	-0.00736359
	57.2000	1	2		1.76802258	-0.00760967
	57.3000	1	2		1.76701616	-0.00768392
	57.4000	1	2		1.76600871	-0.00799878
	57.5000	1	2		1.76501396	-0.00804153
	57.6000	1	2		1.76403130	-0.00832193
	57.7000	1	2		1.76302140	-0.00849246
	57.8000	1	2		1.76203239	-0.00861808
	57.9000	1	2		1.76102535	-0.00881326
	58.0000	1	2		1.76002056	-0.00901637
	58.1000	1	2		1.75901496	-0.00911333
	58.2000	1	2		1.75802247	-0.00924164
	58.3000	1	2		1.75700990	-0.00965813
	58.4000	1	2		1.75601925	-0.00966344
	58.5000	1	2		1.75501590	-0.00997620
	58.6000	1	2		1.75402115	-0.01028270
	58.7000	1	2		1.75301042	-0.01036454
	58.8000	1	2		1.75201506	-0.01055047
	58.9000	1	2		1.75101048	-0.01086164
	59.0000	1	2		1.75002414	-0.01125874
	59.1000	1	2		1.74901321	-0.01112925
	59.2000	1	2		1.74801703	-0.01151343
	59.3000	1	2		1.74701777	-0.01171427
	59.4000	1	2		1.74602180	-0.01191646
	59.5000	1	2		1.74501414	-0.01214752
	59.6000	1	2		1.74403272	-0.01230682
	59.7000	1	2		1.74302219	-0.01259077
	59.8000	1	2		1.74201925	-0.01281186
	59.9000	1	2		1.74101897	-0.01306994
	60.0000	1	2		1.74002935	-0.01334433
	60.1000	1	2		1.73901780	-0.01364171
	60.2000	1	2		1.73803023	-0.01382094
	60.3000	1	2		1.73701827	-0.01408740
	60.4000	1	2		1.73602250	-0.01441800
	60.5000	1	2		1.73500973	-0.01458812
	60.6000	1	2		1.73402215	-0.01501061
	60.7000	1	2		1.73301266	-0.01513283
	60.8000	1	2		1.73202467	-0.01545604
	60.9000	1	2		1.73101948	-0.01576626
	61.0000	1	2		1.73001940	-0.01611658
	61.1000	1	2		1.72901318	-0.01626219
	61.2000	1	2		1.72802254	-0.01659545
	61.3000	1	2		1.72701652	-0.01686343
	61.4000	1	2		1.72602526	-0.01721641
	61.5000	1	2		1.72501924	-0.01748427
	61.6000	1	2		1.72402921	-0.01778007
	61.7000	1	2		1.72301992	-0.01814189
	61.8000	1	2		1.72202148	-0.01852564
	61.9000	1	2		1.72101527	-0.01871683
	62.0000	1	2		1.72002872	-0.01902638
	62.1000	1	2		1.71902475	-0.01943253
	62.2000	1	2		1.71802119	-0.01964856
	62.3000	1	2		1.71701682	-0.01994406
	62.4000	1	2		1.71602013	-0.02040606
	62.5000	1	2		1.71500991	-0.02074862
	62.6000	1	2		1.71402480	-0.02092140
	62.7000	1	2		1.71301755	-0.02145650
	62.8000	1	2		1.71203100	-0.02170170
	62.9000	1	2		1.71102847	-0.02195076
	63.0000	1	2		1.71002922	-0.02237447
	63.1000	1	2		1.70901665	-0.02271859
	63.2000	1	2		1.70803194	-0.02296836
	63.3000	1	2		1.70702849	-0.02322906
	63.4000	1	2		1.70603026	-0.02356390
	63.5000	1	2		1.70502066	-0.02387242
	63.6000	1	2		1.70403400	-0.02427286
	63.7000	1	2		1.70302676	-0.02481828
	63.8000	1	2		1.70203611	-0.02508269
	63.9000	1	2		1.70102641	-0.02540133
	64.0000	1	2		1.70002613	-0.02563954
	64.1000	1	2		1.69901848	-0.02625170
	64.2000	1	2		1.69803203	-0.02643735
	64.3000	1	2		1.69702622	-0.02672989
	64.4000	1	2		1.69603486	-0.02724754
	64.5000	1	2		1.69502956	-0.02756838
	64.6000	1	2		1.69403246	-0.02794235
	64.7000	1	2		1.69302982	-0.02834371
	64.8000	1	2		1.69203784	-0.02862345
	64.9000	1	2		1.69102097	-0.02889701
	65.0000	1	2		1.69004026	-0.02912984
	65.1000	1	2		1.68902707	-0.02966018
	65.2000	1	2		1.68802823	-0.03007586
	65.3000	1	2		1.68702037	-0.03041871
	65.4000	1	2		1.68603024	-0.03085592
	65.5000	1	2		1.68502658	-0.03115548
	65.6000	1	2		1.68403050	-0.03132392
	65.7000	1	2		1.68302326	-0.03173214
	65.8000	1	2		1.68203855	-0.03225490
	65.9000	1	2		1.68102383	-0.03251473
	66.0000	1	2		1.68003441	-0.03307258
	66.1000	1	2		1.67903055	-0.03344517
	66.2000	1	2		1.67803785	-0.03394569
	66.3000	1	2		1.67702446	-0.03396927
	66.4000	1	2		1.67603647	-0.03446367
	66.5000	1	2		1.67502749	-0.03489026
	66.6000	1	2		1.67403059	-0.03517393
	66.7000	1	2		1.67303554	-0.03546948
	66.8000	1	2		1.67203803	-0.03613953
	66.9000	1	2		1.67102812	-0.03657684
	67.0000	1	2		1.67003829	-0.03668966
	67.1000	1	2		1.66902787	-0.03730768
	67.2000	1	2		1.66802944	-0.03773044
	67.3000	1	2		1.66702537	-0.03806486
	67.4000	1	2		1.66603318	-0.03819739
	67.5000	1	2		1.66502420	-0.03881190
	67.6000	1	2		1.66402904	-0.03922016
	67.7000	1	2		1.66302518	-0.03924750
	67.8000	1	2		1.66203382	-0.03965848
	67.9000	1	2		1.66103948	-0.04036680
	68.0000	1	2		1.66005365	-0.04070807
	68.1000	1	2		1.65903862	-0.04097378
	68.2000	1	2		1.65805309	-0.04141468
	68.3000	1	2		1.65704636	-0.04196140
	68.4000	1	2		1.65605458	-0.04215410
	68.5000	1	2		1.65504078	-0.04274543
	68.6000	1	2		1.65404850	-0.04320713
	68.7000	1	2		1.65303285	-0.04356639
	68.8000	1	2		1.65204497	-0.04374234
	68.9000	1	2		1.65103465	-0.04437914
	69.0000	1	2		1.65004964	-0.04481525
	69.1000	1	2		1.64903768	-0.04508987
	69.2000	1	2		1.64804314	-0.04538151
	69.3000	1	2		1.64703866	-0.04601244
	69.4000	1	2		1.64604474	-0.04635266
	69.5000	1	2		1.64503862	-0.04685340
	69.6000	1	2		1.64405463	-0.04729733
	69.7000	1	2		1.64303796	-0.04775832
	69.8000	1	2		1.64204844	-0.04804683
	69.9000	1	2		1.64104028	-0.04849239
	70.0000	1	2		1.64004748	-0.04890532
	70.1000	1	2		1.63904382	-0.04938873
	70.2000	1	2		1.63804805	-0.04969627
	70.3000	1	2		1.63703978	-0.05016740
	70.4000	1	2		1.63604667	-0.05064177
	70.5000	1	2		1.63503298	-0.05088873
	70.6000	1	2		1.63404038	-0.05150031
	70.7000	1	2		1.63304051	-0.05184388
	70.8000	1	2		1.63204597	-0.05231306
	70.9000	1	2		1.63103555	-0.05283864
	71.0000	1	2		1.63004552	-0.05316530
	71.1000	1	2		1.62903705	-0.05363013
	71.2000	1	2		1.62805582	-0.05407052
	71.3000	1	2		1.62704520	-0.05464606
	71.4000	1	2		1.62605332	-0.05482088
	71.5000	1	2		1.62504577	-0.05537335
	71.6000	1	2		1.62405707	-0.05599668
	71.7000	1	2		1.62304091	-0.05627056
	71.8000	1	2		1.62204391	-0.05660288
	71.9000	1	2		1.62103462	-0.05732039
	72.0000	1	2		1.62004735	-0.05766451
	72.1000	1	2		1.61903509	-0.05821216
	72.2000	1	2		1.61804946	-0.05846507
	72.3000	1	2		1.61704877	-0.05904647
	72.4000	1	2		1.61604993	-0.05930409
	72.5000	1	2		1.61503756	-0.05970208
	72.6000	1	2		1.61404866	-0.06044189
	72.7000	1	2		1.61303998	-0.06066778
	72.8000	1	2		1.61205066	-0.06132215
	72.9000	1	2		1.61104147	-0.06180032
	73.0000	1	2		1.61005451	-0.06219116
	73.1000	1	2		1.60905188	-0.06256006
	73.2000	1	2		1.60805539	-0.06301116
	73.3000	1	2		1.60703995	-0.06352211
	73.4000	1	2		1.60605146	-0.06390620
	73.5000	1	2		1.60504462	-0.06440526
	73.6000	1	2		1.60405449	-0.06500673
	73.7000	1	2		1.60304427	-0.06540598
	73.8000	1	2		1.60205117	-0.06580187
	73.9000	1	2		1.60104587	-0.06634528
	74.0000	1	2		1.60004877	-0.06683969
	74.1000	1	2		1.59904009	-0.06719932
	74.2000	1	2		1.59804903	-0.06772033
	74.3000	1	2		1.59704414	-0.06834526
	74.4000	1	2		1.59605032	-0.06877135
	74.5000	1	2		1.59504010	-0.06921170
	74.6000	1	2		1.59405571	-0.06971404
	74.7000	1	2		1.59304109	-0.07029889
	74.8000	1	2		1.59205454	-0.07075498
	74.9000	1	2		1.59104678	-0.07128577
	75.0000	1	2		1.59005664	-0.07166985
	75.1000	1	2		1.58905114	-0.07218882
	75.2000	1	2		1.58805383	-0.07267486
	75.3000	1	2		1.58704741	-0.07330956
	75.4000	1	2		1.58605584	-0.07384257
	75.5000	1	2		1.58505054	-0.07417215
	75.6000	1	2		1.58405600	-0.07475366
	75.7000	1	2		1.58304712	-0.07518359
	75.8000	1	2		1.58205084	-0.07573861
	75.9000	1	2		1.58104994	-0.07621779
	76.0000	1	2		1.58005294	-0.07665134
	76.1000	1	2		1.57904232	-0.07726428
	76.2000	1	2		1.57805546	-0.07762188
	76.3000	1	2		1.57705047	-0.07829512
	76.4000	1	2		1.57605552	-0.07891326
	76.5000	1	2		1.57505156	-0.07939954
	76.6000	1	2		1.57405650	-0.07988209
	76.7000	1	2		1.57305459	-0.08039960
	76.8000	1	2		1.57205851	-0.08081962
	76.9000	1	2		1.57104952	-0.08126529
	77.0000	1	2		1.57005754	-0.08184795
	77.1000	1	2		1.56904928	-0.08232278
	77.2000	1	2		1.56805494	-0.08293610
	77.3000	1	2		1.56704319	-0.08351186
	77.4000	1	2		1.56605408	-0.08398359
	77.5000	1	2		1.56504868	-0.08446179
	77.6000	1	2		1.56405280	-0.08506048
	77.7000	1	2		1.56304474	-0.08564593
	77.8000	1	2		1.56205450	-0.08602160
	77.9000	1	2		1.56104736	-0.08669301
	78.0000	1	2		1.56005866	-0.08733549
	78.1000	1	2		1.55905080	-0.08779667
	78.2000	1	2		1.55805462	-0.08826447
	78.3000	1	2		1.55704963	-0.08873555
	78.4000	1	2		1.55605550	-0.08934380
	78.5000	1	2		1.55505256	-0.08981350
	78.6000	1	2		1.55405320	-0.09036466
	78.7000	1	2		1.55305077	-0.09107611
	78.8000	1	2		1.55206125	-0.09162154
	78.9000	1	2		1.55104786	-0.09212800
	79.0000	1	2		1.55005762	-0.09285279
	79.1000	1	2		1.54904444	-0.09335413
	79.2000	1	2		1.54806322	-0.09381323
	79.3000	1	2		1.54705075	-0.09441267
	79.4000	1	2		1.54605836	-0.09500253
	79.5000	1	2		1.54505962	-0.09558766
	79.6000	1	2		1.54407983	-0.09598795
	79.7000	1	2		1.54306070	-0.09672353
	79.8000	1	2		1.54207866	-0.09721738
	79.9000	1	2		1.54107223	-0.09781092
	80.0000	1	2		1.54007482	-0.09838364
	80.1000	1	2		1.53906656	-0.09901742
	80.2000	1	2		1.53807447	-0.09968824
	80.3000	1	2		1.53706559	-0.10006607
	80.4000	1	2		1.53606716	-0.10076188
	80.5000	1	2		1.53506288	-0.10142585
	80.6000	1	2		1.53406568	-0.10212113
	80.7000	1	2		1.53306438	-0.10255989
	80.8000	1	2		1.53206123	-0.10304641
	80.9000	1	2		1.53105245	-0.10379192
	81.0000	1	2		1.53007123	-0.10436755
	81.1000	1	2		1.52906214	-0.10490729
	81.2000	1	2		1.52807221	-0.10551726
	81.3000	1	2		1.52706681	-0.10619080
	81.4000	1	2		1.52607862	-0.10671897
	81.5000	1	2		1.52506902	-0.10732929
	81.6000	1	2		1.52407294	-0.10791766
	81.7000	1	2		1.52306857	-0.10855960
	81.8000	1	2		1.52207321	-0.10886010
	81.9000	1	2		1.52107242	-0.10961487
	82.0000	1	2		1.52006230	-0.11012200
	82.1000	1	2		1.51905434	-0.11070165
	82.2000	1	2		1.51806687	-0.11145837
	82.3000	1	2		1.51705768	-0.11209486
	82.4000	1	2		1.51606365	-0.11267605
	82.5000	1	2		1.51505672	-0.11340165
	82.6000	1	2		1.51406299	-0.11383643
	82.7000	1	2		1.51306046	-0.11458999
	82.8000	1	2		1.51206715	-0.11512332
	82.9000	1	2		1.51106954	-0.11579357
	83.0000	1	2		1.51007049	-0.11640283
	83.1000	1	2		1.50906089	-0.11704748
	83.2000	1	2		1.50807055	-0.11774375
	83.3000	1	2		1.50706341	-0.11827712
	83.4000	1	2		1.50607102	-0.11884592
	83.5000	1	2		1.50506695	-0.11954217
	83.6000	1	2		1.50406472	-0.12020954
	83.7000	1	2		1.50298485	-0.12101533
	83.8000	1	2		1.50207482	-0.12151289
	83.9000	1	2		1.50107424	-0.12218848
	84.0000	1	2		1.50007519	-0.12296377
	84.1000	1	2		1.49907317	-0.12369837
	84.2000	1	2		1.49808068	-0.12423373
	84.3000	1	2		1.49707057	-0.12486490
	84.4000	1	2		1.49607029	-0.12561119
	84.5000	1	2		1.49506048	-0.12625805
	84.6000	1	2		1.49406738	-0.12692374
	84.7000	1	2		1.49306751	-0.12753196
	84.8000	1	2		1.49207522	-0.12818420
	84.9000	1	2		1.49106111	-0.12883687
	85.0000	1	2		1.49006995	-0.12943964
	85.1000	1	2		1.48906814	-0.13009341
	85.2000	1	2		1.48807094	-0.13085046
	85.3000	1	2		1.48707168	-0.13138691
	85.4000	1	2		1.48606792	-0.13209186
	85.5000	1	2		1.48507143	-0.13288795
	85.6000	1	2		1.48406829	-0.13359391
	85.7000	1	2		1.48306750	-0.13435555
	85.8000	1	2		1.48206917	-0.13488160
	85.9000	1	2		1.48107340	-0.13565049
	86.0000	1	2		1.48007517	-0.13586910
	86.1000	1	2		1.47906588	-0.13627137
	86.2000	1	2		1.47807451	-0.13698434
	86.3000	1	2		1.47706624	-0.13776206
	86.4000	1	2		1.47607201	-0.13844552
	86.5000	1	2		1.47506538	-0.13927885
	86.6000	1	2		1.47408457	-0.14016327
	86.7000	1	2		1.47306267	-0.14087177
	86.8000	1	2		1.47207356	-0.14140884
	86.9000	1	2		1.47106591	-0.14223767
	87.0000	1	2		1.47008120	-0.14294382
	87.1000	1	2		1.46906812	-0.14363233
	87.2000	1	2		1.46808024	-0.14436317
	87.3000	1	2		1.46706808	-0.14521299
	87.4000	1	2		1.46607231	-0.14584779
	87.5000	1	2		1.46506424	-0.14664779
	87.6000	1	2		1.46407411	-0.14737191
	87.7000	1	2		1.46306901	-0.14814433
	87.8000	1	2		1.46208523	-0.14884556
	87.9000	1	2		1.46107430	-0.14970788
	88.0000	1	2		1.46007330	-0.15048145
	88.1000	1	2		1.45906934	-0.15119416
	88.2000	1	2		1.45807920	-0.15184890
	88.3000	1	2		1.45708128	-0.15262567
	88.4000	1	2		1.45608592	-0.15331175
	88.5000	1	2		1.45507468	-0.15407856
	88.6000	1	2		1.45408373	-0.15496622
	88.7000	1	2		1.45307423	-0.15564573
	88.8000	1	2		1.45207887	-0.15624160
	88.9000	1	2		1.45107009	-0.15710041
	89.0000	1	2		1.45007637	-0.15798861
	89.1000	1	2		1.44907148	-0.15878538
	89.2000	1	2		1.44807817	-0.15951376
	89.3000	1	2		1.44706908	-0.16020443
	89.4000	1	2		1.44607884	-0.16113637
	89.5000	1	2		1.44506832	-0.16184868
	89.6000	1	2		1.44407603	-0.16266353
	89.7000	1	2		1.44306653	-0.16340794
	89.8000	1	2		1.44208060	-0.16436944
	89.9000	1	2		1.44107417	-0.16512224
	90.0000	1	2		1.44007164	-0.16588135
	90.1000	1	2		1.43907188	-0.16661894
	90.2000	1	2		1.43808389	-0.16746221
	90.3000	1	2		1.43707480	-0.16833939
	90.4000	1	2		1.43608037	-0.16913055
	90.5000	1	2		1.43507230	-0.16990617
	90.6000	1	2		1.43408165	-0.17054386
	90.7000	1	2		1.43307236	-0.17139211
	90.8000	1	2		1.43207546	-0.17220346
	90.9000	1	2		1.43107160	-0.17320404
	91.0000	1	2		1.43008167	-0.17391246
	91.1000	1	2		1.42908006	-0.17470164
	91.2000	1	2		1.42807845	-0.17551720
	91.3000	1	2		1.42707531	-0.17620780
	91.4000	1	2		1.42608415	-0.17697616
	91.5000	1	2		1.42507977	-0.17788270
	91.6000	1	2		1.42407826	-0.17885014
	91.7000	1	2		1.42307962	-0.17963987
	91.8000	1	2		1.42208109	-0.18053360
	91.9000	1	2		1.42106985	-0.18137520
	92.0000	1	2		1.42008443	-0.18241836
	92.1000	1	2		1.41907278	-0.18314276
	92.2000	1	2		1.41808090	-0.18408353
	92.3000	1	2		1.41707232	-0.18504823
	92.4000	1	2		1.41608014	-0.18590786
	92.5000	1	2		1.41507484	-0.18663768
	92.6000	1	2		1.41408676	-0.18762667
	92.7000	1	2		1.41307152	-0.18859882
	92.8000	1	2		1.41208067	-0.18933982
	92.9000	1	2		1.41107680	-0.19015986
	93.0000	1	2		1.41008974	-0.19105531
	93.1000	1	2		1.40908086	-0.19199900
	93.2000	1	2		1.40809574	-0.19296383
	93.3000	1	2		1.40708123	-0.19394912
	93.4000	1	2		1.40608382	-0.19492691
	93.5000	1	2		1.40508313	-0.19582886
	93.6000	1	2		1.40408818	-0.19677764
	93.7000	1	2		1.40308104	-0.19763982
	93.8000	1	2		1.40208977	-0.19862002
	93.9000	1	2		1.40108243	-0.19952880
	94.0000	1	2		1.40008451	-0.20041250
	94.0010	1	2		1.40007375	-0.20042246
