# Supplementary material for: Hyaluronic Acid Enhances the Mechanical Properties of Tissue-Engineered Cartilage Constructs
Source: PLoS One. 2014 Dec 1;9(12):e113216. doi: 10.1371/journal.pone.0113216 (PMC4249877; doi:10.1371/journal.pone.0113216)
Supplement: Dataset S1 — Raw data from hydrogel constructs. Data on wet weight, dry weight, compressive modulus, DNA content, and GAG content are provided in a spreadsheet for all analysed hydrogel constructs. Additionally, raw data from mechanical compression tests (time, displacement, and load) are provided. (ZIP) [file pone.0113216.s004.zip › Data/Mechanical testing/Microtester/Day 28/G2 P1 M4 ramp.csv]

G2 P1 M4 6Jan2014
Notes	Time	Sequence	Block	Cycle	5800:Extension mm	5800:500N_Load_Cell N
Test Started : 01/06/2014 10:40:56 AM	4.0020	1	2		2.29877111	0.00052783
	4.0530	1	2		2.30001910	0.00032192
	4.1000	1	2		2.29954437	0.00046144
	4.2000	1	2		2.29819127	0.00040828
	4.3000	1	2		2.29705269	0.00039279
	4.4000	1	2		2.29601902	0.00044031
	4.5000	1	2		2.29498698	0.00039876
	4.6000	1	2		2.29398465	0.00024953
	4.6810	1	2		2.29315403	0.00061202
	4.7000	1	2		2.29297536	0.00025246
	4.8000	1	2		2.29198451	0.00041537
	4.9000	1	2		2.29095821	0.00037274
	5.0000	1	2		2.28996797	0.00045339
	5.1000	1	2		2.28897097	0.00046787
	5.2000	1	2		2.28797110	0.00039591
	5.3000	1	2		2.28696734	0.00042033
	5.4000	1	2		2.28596993	0.00031925
	5.5000	1	2		2.28496945	0.00046787
	5.6000	1	2		2.28397389	0.00037156
	5.7000	1	2		2.28296459	0.00045839
	5.8000	1	2		2.28197149	0.00040018
	5.9000	1	2		2.28095892	0.00054458
	6.0000	1	2		2.27997073	0.00042075
	6.1000	1	2		2.27896492	0.00036116
	6.2000	1	2		2.27796792	0.00039331
	6.3000	1	2		2.27696026	0.00038684
	6.4000	1	2		2.27597351	0.00021492
	6.5000	1	2		2.27496934	0.00044224
	6.6000	1	2		2.27397541	0.00044931
	6.7000	1	2		2.27295628	0.00038265
	6.8000	1	2		2.27196810	0.00038126
	6.9000	1	2		2.27096208	0.00041344
	7.0000	1	2		2.26997635	0.00039600
	7.1000	1	2		2.26896562	0.00021214
	7.2000	1	2		2.26797047	0.00042205
	7.3000	1	2		2.26696445	0.00040554
	7.4000	1	2		2.26597073	0.00024254
	7.5000	1	2		2.26496656	0.00035044
	7.6000	1	2		2.26397182	0.00040266
	7.7000	1	2		2.26296928	0.00043123
	7.8000	1	2		2.26196942	0.00023402
	7.9000	1	2		2.26096217	0.00025605
	8.0000	1	2		2.25997030	0.00034441
	8.1000	1	2		2.25895731	0.00021252
	8.2000	1	2		2.25797527	0.00029260
	8.3000	1	2		2.25696803	0.00040289
	8.4000	1	2		2.25596693	0.00039652
	8.5000	1	2		2.25495969	0.00035514
	8.6000	1	2		2.25396474	0.00037874
	8.7000	1	2		2.25296938	0.00040296
	8.8000	1	2		2.25197443	0.00026783
	8.9000	1	2		2.25096841	0.00018055
	9.0000	1	2		2.24997674	0.00030486
	9.1000	1	2		2.24896130	0.00025616
	9.2000	1	2		2.24797290	0.00022897
	9.3000	1	2		2.24696382	0.00040079
	9.4000	1	2		2.24597030	0.00040776
	9.5000	1	2		2.24496490	0.00025175
	9.6000	1	2		2.24396626	0.00029292
	9.7000	1	2		2.24295697	0.00044412
	9.8000	1	2		2.24197124	0.00023236
	9.9000	1	2		2.24096461	0.00027466
	10.0000	1	2		2.23997232	0.00019263
	10.1000	1	2		2.23896733	0.00034332
	10.2000	1	2		2.23798037	0.00033440
	10.3000	1	2		2.23697210	0.00010143
	10.4000	1	2		2.23597080	0.00030982
	10.5000	1	2		2.23496479	0.00025115
	10.6000	1	2		2.23397660	0.00015951
	10.7000	1	2		2.23296280	0.00015254
	10.8000	1	2		2.23198403	0.00022499
	10.9000	1	2		2.23096982	0.00026596
	11.0000	1	2		2.22998491	0.00028945
	11.1000	1	2		2.22897459	0.00017606
	11.2000	1	2		2.22797350	0.00022027
	11.3000	1	2		2.22697506	0.00016285
	11.4000	1	2		2.22598216	0.00015748
	11.5000	1	2		2.22497902	0.00024601
	11.6000	1	2		2.22398181	0.00023663
	11.7000	1	2		2.22297436	0.00022934
	11.8000	1	2		2.22198003	0.00034055
	11.9000	1	2		2.22097237	0.00028037
	12.0000	1	2		2.21997455	0.00034060
	12.1000	1	2		2.21896997	0.00027513
	12.2000	1	2		2.21797625	0.00026826
	12.3000	1	2		2.21696860	0.00024692
	12.4000	1	2		2.21598020	0.00023230
	12.5000	1	2		2.21496169	0.00022026
	12.6000	1	2		2.21397514	0.00029180
	12.7000	1	2		2.21296585	0.00029768
	12.8000	1	2		2.21197459	0.00028777
	12.9000	1	2		2.21096591	0.00022786
	13.0000	1	2		2.20998407	0.00033239
	13.1000	1	2		2.20896679	0.00023424
	13.2000	1	2		2.20797511	0.00026401
	13.3000	1	2		2.20696357	0.00017073
	13.4000	1	2		2.20597292	0.00028920
	13.5000	1	2		2.20496650	0.00035671
	13.6000	1	2		2.20397175	0.00030949
	13.7000	1	2		2.20296410	0.00017046
	13.8000	1	2		2.20197058	0.00024552
	13.9000	1	2		2.20097276	0.00021544
	14.0000	1	2		2.19997576	0.00027082
	14.1000	1	2		2.19895848	0.00018099
	14.2000	1	2		2.19797316	0.00016401
	14.3000	1	2		2.19697104	0.00021825
	14.4000	1	2		2.19597506	0.00023052
	14.5000	1	2		2.19496987	0.00024344
	14.6000	1	2		2.19397881	0.00022128
	14.7000	1	2		2.19297054	0.00013780
	14.8000	1	2		2.19198194	0.00009665
	14.9000	1	2		2.19097265	0.00010822
	15.0000	1	2		2.18998139	0.00030585
	15.1000	1	2		2.18897640	0.00013049
	15.2000	1	2		2.18797960	0.00016583
	15.3000	1	2		2.18697563	0.00020415
	15.4000	1	2		2.18597597	0.00019280
	15.5000	1	2		2.18497098	0.00008013
	15.6000	1	2		2.18397255	0.00011352
	15.7000	1	2		2.18297309	0.00011530
	15.8000	1	2		2.18198019	0.00004610
	15.9000	1	2		2.18096905	0.00010991
	16.0000	1	2		2.17997861	0.00026150
	16.1000	1	2		2.17898427	0.00020082
	16.2000	1	2		2.17798297	0.00011269
	16.3000	1	2		2.17697081	0.00017609
	16.4000	1	2		2.17598180	0.00015774
	16.5000	1	2		2.17497620	0.00014330
	16.6000	1	2		2.17398493	0.00006865
	16.7000	1	2		2.17298056	0.00023997
	16.8000	1	2		2.17197926	0.00011025
	16.9000	1	2		2.17097427	0.00019163
	17.0000	1	2		2.16997665	0.00025554
	17.1000	1	2		2.16897576	0.00018186
	17.2000	1	2		2.16798224	0.00001408
	17.3000	1	2		2.16697029	0.00001868
	17.4000	1	2		2.16597882	-0.00003533
	17.5000	1	2		2.16496502	0.00016687
	17.6000	1	2		2.16398154	0.00013066
	17.7000	1	2		2.16296672	0.00028178
	17.8000	1	2		2.16198488	0.00015596
	17.9000	1	2		2.16097005	0.00023298
	18.0000	1	2		2.15998186	0.00004251
	18.1000	1	2		2.15896765	0.00015748
	18.2000	1	2		2.15798336	0.00001576
	18.3000	1	2		2.15697837	0.00004913
	18.4000	1	2		2.15598485	0.00000896
	18.5000	1	2		2.15496695	0.00016870
	18.6000	1	2		2.15398081	0.00010883
	18.7000	1	2		2.15297009	0.00017485
	18.8000	1	2		2.15197288	0.00006788
	18.9000	1	2		2.15096236	0.00006324
	19.0000	1	2		2.14997765	0.00004677
	19.1000	1	2		2.14896467	0.00007153
	19.2000	1	2		2.14797812	0.00003474
	19.3000	1	2		2.14697231	0.00011738
	19.4000	1	2		2.14598289	0.00013012
	19.5000	1	2		2.14496438	0.00011814
	19.6000	1	2		2.14398234	0.00009655
	19.7000	1	2		2.14297346	0.00024226
	19.8000	1	2		2.14198260	-0.00003910
	19.9000	1	2		2.14097946	0.00010308
	20.0000	1	2		2.13998942	0.00005915
	20.1000	1	2		2.13897521	0.00017545
	20.2000	1	2		2.13799297	0.00016188
	20.3000	1	2		2.13697753	0.00013416
	20.4000	1	2		2.13598258	0.00015222
	20.5000	1	2		2.13497533	0.00008145
	20.6000	1	2		2.13398079	0.00002456
	20.7000	1	2		2.13297724	-0.00001117
	20.8000	1	2		2.13197921	0.00005167
	20.9000	1	2		2.13097115	0.00002003
	21.0000	1	2		2.12998603	0.00002135
	21.1000	1	2		2.12896957	0.00007338
	21.2000	1	2		2.12797954	0.00008494
	21.3000	1	2		2.12698192	0.00004049
	21.4000	1	2		2.12597755	0.00015419
	21.5000	1	2		2.12498690	0.00004467
	21.6000	1	2		2.12399051	-0.00002280
	21.7000	1	2		2.12298163	0.00007516
	21.8000	1	2		2.12198893	-0.00006808
	21.9000	1	2		2.12098599	0.00003102
	22.0000	1	2		2.11998817	0.00004258
	22.1000	1	2		2.11898175	0.00014671
	22.2000	1	2		2.11799110	-0.00001748
	22.3000	1	2		2.11698283	0.00005824
	22.4000	1	2		2.11598829	0.00015797
	22.5000	1	2		2.11497674	0.00002278
	22.6000	1	2		2.11398548	0.00014005
	22.7000	1	2		2.11298541	0.00007811
	22.8000	1	2		2.11197632	0.00012174
	22.9000	1	2		2.11097789	0.00010198
	23.0000	1	2		2.10999052	0.00005317
	23.1000	1	2		2.10898041	0.00014379
	23.2000	1	2		2.10798484	-0.00005716
	23.3000	1	2		2.10697842	-0.00008098
	23.4000	1	2		2.10599146	-0.00007121
	23.5000	1	2		2.10497991	-0.00005339
	23.6000	1	2		2.10398885	-0.00012913
	23.7000	1	2		2.10297792	0.00000325
	23.8000	1	2		2.10198399	0.00005448
	23.9000	1	2		2.10097532	-0.00003804
	24.0000	1	2		2.09998200	0.00012903
	24.1000	1	2		2.09897353	0.00007820
	24.2000	1	2		2.09798678	-0.00004224
	24.3000	1	2		2.09697236	0.00004470
	24.4000	1	2		2.09598499	-0.00001263
	24.5000	1	2		2.09498840	-0.00000545
	24.6000	1	2		2.09399099	-0.00006886
	24.7000	1	2		2.09298641	0.00008915
	24.8000	1	2		2.09199392	0.00003658
	24.9000	1	2		2.09098729	-0.00005035
	25.0000	1	2		2.08999029	0.00002897
	25.1000	1	2		2.08898899	0.00002268
	25.2000	1	2		2.08798994	0.00002095
	25.3000	1	2		2.08697921	0.00004799
	25.4000	1	2		2.08598529	-0.00004765
	25.5000	1	2		2.08498194	-0.00002237
	25.6000	1	2		2.08398904	-0.00003917
	25.7000	1	2		2.08297626	-0.00010644
	25.8000	1	2		2.08198950	-0.00001134
	25.9000	1	2		2.08098656	0.00003282
	26.0000	1	2		2.07998526	-0.00009664
	26.1000	1	2		2.07897515	-0.00008469
	26.2000	1	2		2.07799249	0.00001310
	26.3000	1	2		2.07698791	0.00005512
	26.4000	1	2		2.07598825	-0.00009530
	26.5000	1	2		2.07497977	-0.00000922
	26.6000	1	2		2.07399322	-0.00006677
	26.7000	1	2		2.07299131	-0.00009509
	26.8000	1	2		2.07198468	-0.00002823
	26.9000	1	2		2.07097805	0.00002942
	27.0000	1	2		2.06998863	-0.00002676
	27.1000	1	2		2.06897483	-0.00005363
	27.2000	1	2		2.06799258	0.00000476
	27.3000	1	2		2.06698186	0.00003278
	27.4000	1	2		2.06598711	-0.00003185
	27.5000	1	2		2.06498581	-0.00010318
	27.6000	1	2		2.06399352	-0.00004394
	27.7000	1	2		2.06299427	-0.00003216
	27.8000	1	2		2.06199542	-0.00011474
	27.9000	1	2		2.06098593	-0.00007729
	28.0000	1	2		2.05999425	0.00001887
	28.1000	1	2		2.05898168	0.00000204
	28.2000	1	2		2.05800394	-0.00002738
	28.3000	1	2		2.05698789	-0.00005566
	28.4000	1	2		2.05598987	-0.00008351
	28.5000	1	2		2.05498528	-0.00002330
	28.6000	1	2		2.05398992	0.00002225
	28.7000	1	2		2.05298186	0.00000847
	28.8000	1	2		2.05198753	-0.00017352
	28.9000	1	2		2.05098581	0.00004075
	29.0000	1	2		2.04998738	-0.00014285
	29.1000	1	2		2.04898710	0.00000326
	29.2000	1	2		2.04799277	0.00001046
	29.3000	1	2		2.04698265	-0.00011117
	29.4000	1	2		2.04598606	-0.00007124
	29.5000	1	2		2.04498251	-0.00004741
	29.6000	1	2		2.04399432	0.00001813
	29.7000	1	2		2.04299117	-0.00013726
	29.8000	1	2		2.04199397	0.00001204
	29.9000	1	2		2.04098652	0.00003036
	30.0000	1	2		2.03999505	-0.00012624
	30.1000	1	2		2.03898699	-0.00020130
	30.2000	1	2		2.03799122	-0.00000052
	30.3000	1	2		2.03698234	-0.00013678
	30.4000	1	2		2.03599046	-0.00004747
	30.5000	1	2		2.03498055	-0.00003912
	30.6000	1	2		2.03398744	-0.00011841
	30.7000	1	2		2.03298040	0.00004670
	30.8000	1	2		2.03198935	-0.00008580
	30.9000	1	2		2.03098046	-0.00005173
	31.0000	1	2		2.02998736	-0.00003052
	31.1000	1	2		2.02898257	-0.00005227
	31.2000	1	2		2.02798906	0.00001063
	31.3000	1	2		2.02698222	-0.00010339
	31.4000	1	2		2.02599670	0.00011305
	31.5000	1	2		2.02498761	-0.00022051
	31.6000	1	2		2.02398999	-0.00010587
	31.7000	1	2		2.02298439	-0.00017082
	31.8000	1	2		2.02199436	-0.00020491
	31.9000	1	2		2.02097892	-0.00029068
	32.0000	1	2		2.01998909	-0.00016951
	32.1000	1	2		2.01898635	-0.00008358
	32.2000	1	2		2.01799488	-0.00016042
	32.3000	1	2		2.01698539	-0.00018178
	32.4000	1	2		2.01599515	0.00006624
	32.5000	1	2		2.01498073	-0.00006445
	32.6000	1	2		2.01399582	-0.00021190
	32.7000	1	2		2.01299022	-0.00003350
	32.8000	1	2		2.01199732	-0.00046120
	32.9000	1	2		2.01099069	-0.00026804
	33.0000	1	2		2.00999328	-0.00023838
	33.1000	1	2		2.00899034	-0.00001723
	33.2000	1	2		2.00799989	-0.00018091
	33.3000	1	2		2.00698835	-0.00013975
	33.4000	1	2		2.00599811	-0.00016139
	33.5000	1	2		2.00499496	-0.00014590
	33.6000	1	2		2.00400227	-0.00013286
	33.7000	1	2		2.00299543	-0.00024414
	33.8000	1	2		2.00199946	-0.00001089
	33.9000	1	2		2.00098852	-0.00027664
	34.0000	1	2		1.99999993	-0.00028240
	34.1000	1	2		1.99898817	-0.00009592
	34.2000	1	2		1.99799876	-0.00027442
	34.3000	1	2		1.99698782	-0.00020062
	34.4000	1	2		1.99599881	-0.00033242
	34.5000	1	2		1.99498686	-0.00019009
	34.6000	1	2		1.99399252	-0.00024166
	34.7000	1	2		1.99299675	-0.00026111
	34.8000	1	2		1.99200119	-0.00016410
	34.9000	1	2		1.99099640	-0.00004229
	35.0000	1	2		1.98999899	-0.00016548
	35.1000	1	2		1.98898929	-0.00011373
	35.2000	1	2		1.98799762	-0.00004099
	35.3000	1	2		1.98698792	-0.00014890
	35.4000	1	2		1.98599501	-0.00012204
	35.5000	1	2		1.98498675	-0.00027921
	35.6000	1	2		1.98399774	-0.00028055
	35.7000	1	2		1.98299377	-0.00016570
	35.8000	1	2		1.98200312	-0.00025189
	35.9000	1	2		1.98099117	-0.00015866
	36.0000	1	2		1.97999745	-0.00019396
	36.1000	1	2		1.97899553	-0.00008042
	36.2000	1	2		1.97799812	-0.00023928
	36.3000	1	2		1.97698924	-0.00016287
	36.4000	1	2		1.97599551	-0.00014155
	36.5000	1	2		1.97500097	-0.00024151
	36.6000	1	2		1.97401156	-0.00014503
	36.7000	1	2		1.97300042	-0.00016993
	36.8000	1	2		1.97200465	-0.00035801
	36.9000	1	2		1.97100314	-0.00029888
	37.0000	1	2		1.96999897	-0.00023608
	37.1000	1	2		1.96898824	-0.00025317
	37.2000	1	2		1.96799575	-0.00030061
	37.3000	1	2		1.96699322	-0.00019782
	37.4000	1	2		1.96599929	-0.00019631
	37.5000	1	2		1.96499410	-0.00015173
	37.6000	1	2		1.96400038	-0.00018388
	37.7000	1	2		1.96299539	-0.00017046
	37.8000	1	2		1.96200044	-0.00033113
	37.9000	1	2		1.96099832	-0.00033990
	38.0000	1	2		1.96000972	-0.00034682
	38.1000	1	2		1.95899940	-0.00029945
	38.2000	1	2		1.95800691	-0.00037448
	38.3000	1	2		1.95699495	-0.00030068
	38.4000	1	2		1.95600820	-0.00029965
	38.5000	1	2		1.95499255	-0.00027352
	38.6000	1	2		1.95400457	-0.00026350
	38.7000	1	2		1.95299261	-0.00027349
	38.8000	1	2		1.95200053	-0.00030871
	38.9000	1	2		1.95098816	-0.00022878
	39.0000	1	2		1.95000489	-0.00036986
	39.1000	1	2		1.94899089	-0.00029624
	39.2000	1	2		1.94800188	-0.00030140
	39.3000	1	2		1.94699361	-0.00032634
	39.4000	1	2		1.94600255	-0.00031677
	39.5000	1	2		1.94499633	-0.00038585
	39.6000	1	2		1.94400773	-0.00045254
	39.7000	1	2		1.94299496	-0.00035482
	39.8000	1	2		1.94200656	-0.00036983
	39.9000	1	2		1.94099625	-0.00033867
	40.0000	1	2		1.94000724	-0.00037800
	40.1000	1	2		1.93899630	-0.00028443
	40.2000	1	2		1.93800955	-0.00037061
	40.3000	1	2		1.93699882	-0.00048944
	40.4000	1	2		1.93600039	-0.00039937
	40.5000	1	2		1.93499724	-0.00045278
	40.6000	1	2		1.93400782	-0.00049364
	40.7000	1	2		1.93299792	-0.00057119
	40.8000	1	2		1.93201198	-0.00042195
	40.9000	1	2		1.93099347	-0.00038809
	41.0000	1	2		1.93001102	-0.00047012
	41.1000	1	2		1.92900090	-0.00056115
	41.2000	1	2		1.92800513	-0.00050707
	41.3000	1	2		1.92699318	-0.00055380
	41.4000	1	2		1.92601277	-0.00060617
	41.5000	1	2		1.92500635	-0.00048364
	41.6000	1	2		1.92400874	-0.00056739
	41.7000	1	2		1.92300272	-0.00060024
	41.8000	1	2		1.92200757	-0.00065786
	41.9000	1	2		1.92099766	-0.00048711
	42.0000	1	2		1.92000025	-0.00070739
	42.1000	1	2		1.91899362	-0.00062859
	42.2000	1	2		1.91800973	-0.00069405
	42.3000	1	2		1.91699675	-0.00075434
	42.4000	1	2		1.91600180	-0.00066104
	42.5000	1	2		1.91499353	-0.00069996
	42.6000	1	2		1.91400084	-0.00064876
	42.7000	1	2		1.91299953	-0.00087033
	42.8000	1	2		1.91199618	-0.00071995
	42.9000	1	2		1.91099488	-0.00071131
	43.0000	1	2		1.91000976	-0.00095410
	43.1000	1	2		1.90900416	-0.00083647
	43.2000	1	2		1.90800552	-0.00096325
	43.3000	1	2		1.90699479	-0.00079757
	43.4000	1	2		1.90600476	-0.00086827
	43.5000	1	2		1.90499875	-0.00072855
	43.6000	1	2		1.90400277	-0.00090455
	43.7000	1	2		1.90299881	-0.00090080
	43.8000	1	2		1.90200918	-0.00100506
	43.9000	1	2		1.90099005	-0.00081758
	44.0000	1	2		1.90000105	-0.00090886
	44.1000	1	2		1.89899503	-0.00086404
	44.2000	1	2		1.89800541	-0.00073371
	44.3000	1	2		1.89699489	-0.00086545
	44.4000	1	2		1.89600957	-0.00088377
	44.5000	1	2		1.89499105	-0.00093808
	44.6000	1	2		1.89401270	-0.00086885
	44.7000	1	2		1.89300033	-0.00097759
	44.8000	1	2		1.89201276	-0.00097072
	44.9000	1	2		1.89100264	-0.00082328
	45.0000	1	2		1.89000995	-0.00103245
	45.1000	1	2		1.88899881	-0.00113231
	45.2000	1	2		1.88800734	-0.00094512
	45.3000	1	2		1.88699805	-0.00111854
	45.4000	1	2		1.88600249	-0.00105588
	45.5000	1	2		1.88500098	-0.00112030
	45.6000	1	2		1.88400992	-0.00109239
	45.7000	1	2		1.88299202	-0.00120088
	45.8000	1	2		1.88200957	-0.00123666
	45.9000	1	2		1.88099987	-0.00105396
	46.0000	1	2		1.88000922	-0.00109370
	46.1000	1	2		1.87899399	-0.00108482
	46.2000	1	2		1.87800723	-0.00125215
	46.3000	1	2		1.87701003	-0.00129213
	46.4000	1	2		1.87601303	-0.00128894
	46.5000	1	2		1.87500291	-0.00131639
	46.6000	1	2		1.87401432	-0.00118442
	46.7000	1	2		1.87300953	-0.00124130
	46.8000	1	2		1.87201274	-0.00128950
	46.9000	1	2		1.87100467	-0.00132665
	47.0000	1	2		1.87001013	-0.00142875
	47.1000	1	2		1.86900494	-0.00128180
	47.2000	1	2		1.86801019	-0.00130274
	47.3000	1	2		1.86699885	-0.00139483
	47.4000	1	2		1.86601189	-0.00143426
	47.5000	1	2		1.86500055	-0.00140841
	47.6000	1	2		1.86400846	-0.00128941
	47.7000	1	2		1.86299979	-0.00144136
	47.8000	1	2		1.86201365	-0.00149435
	47.9000	1	2		1.86100620	-0.00144735
	48.0000	1	2		1.86001719	-0.00157133
	48.1000	1	2		1.85900318	-0.00148172
	48.2000	1	2		1.85801090	-0.00171950
	48.3000	1	2		1.85701246	-0.00154385
	48.4000	1	2		1.85601260	-0.00153123
	48.5000	1	2		1.85499982	-0.00161178
	48.6000	1	2		1.85401942	-0.00155840
	48.7000	1	2		1.85300643	-0.00159414
	48.8000	1	2		1.85201189	-0.00167731
	48.9000	1	2		1.85100608	-0.00169721
	49.0000	1	2		1.85001318	-0.00162101
	49.1000	1	2		1.84900102	-0.00169510
	49.2000	1	2		1.84801365	-0.00178830
	49.3000	1	2		1.84700190	-0.00171597
	49.4000	1	2		1.84601535	-0.00171359
	49.5000	1	2		1.84500339	-0.00165785
	49.6000	1	2		1.84401541	-0.00191975
	49.7000	1	2		1.84300714	-0.00200266
	49.8000	1	2		1.84201670	-0.00203716
	49.9000	1	2		1.84100781	-0.00183584
	50.0000	1	2		1.84002249	-0.00189933
	50.1000	1	2		1.83900173	-0.00202372
	50.2000	1	2		1.83801846	-0.00201791
	50.3000	1	2		1.83700793	-0.00206695
	50.4000	1	2		1.83601647	-0.00207777
	50.5000	1	2		1.83500738	-0.00190223
	50.6000	1	2		1.83401366	-0.00206781
	50.7000	1	2		1.83301235	-0.00203710
	50.8000	1	2		1.83202068	-0.00213881
	50.9000	1	2		1.83101057	-0.00221037
	51.0000	1	2		1.83001951	-0.00221459
	51.1000	1	2		1.82901104	-0.00220101
	51.2000	1	2		1.82802387	-0.00260896
	51.3000	1	2		1.82701294	-0.00242081
	51.4000	1	2		1.82601799	-0.00220058
	51.5000	1	2		1.82500993	-0.00255721
	51.6000	1	2		1.82402194	-0.00281041
	51.7000	1	2		1.82301429	-0.00250468
	51.8000	1	2		1.82201873	-0.00249038
	51.9000	1	2		1.82101681	-0.00244828
	52.0000	1	2		1.82001756	-0.00250220
	52.1000	1	2		1.81901216	-0.00264316
	52.2000	1	2		1.81801147	-0.00261118
	52.3000	1	2		1.81700258	-0.00265504
	52.4000	1	2		1.81601317	-0.00272539
	52.5000	1	2		1.81500654	-0.00285850
	52.6000	1	2		1.81401876	-0.00290389
	52.7000	1	2		1.81300660	-0.00288713
	52.8000	1	2		1.81202005	-0.00302020
	52.9000	1	2		1.81101075	-0.00299624
	53.0000	1	2		1.81001785	-0.00310509
	53.1000	1	2		1.80901532	-0.00334203
	53.2000	1	2		1.80802098	-0.00323907
	53.3000	1	2		1.80700473	-0.00329483
	53.4000	1	2		1.80601858	-0.00339317
	53.5000	1	2		1.80500560	-0.00354275
	53.6000	1	2		1.80401311	-0.00350220
	53.7000	1	2		1.80300341	-0.00358333
	53.8000	1	2		1.80202751	-0.00372759
	53.9000	1	2		1.80100880	-0.00382271
	54.0000	1	2		1.80002470	-0.00387385
	54.1000	1	2		1.79900845	-0.00396275
	54.2000	1	2		1.79802886	-0.00417477
	54.3000	1	2		1.79701506	-0.00414737
	54.4000	1	2		1.79602687	-0.00415341
	54.5000	1	2		1.79500877	-0.00419650
	54.6000	1	2		1.79402017	-0.00441652
	54.7000	1	2		1.79301866	-0.00441747
	54.8000	1	2		1.79202392	-0.00466456
	54.9000	1	2		1.79101401	-0.00499691
	55.0000	1	2		1.79002295	-0.00504176
	55.1000	1	2		1.78901243	-0.00521870
	55.2000	1	2		1.78802486	-0.00526797
	55.3000	1	2		1.78701290	-0.00528530
	55.4000	1	2		1.78601733	-0.00548404
	55.5000	1	2		1.78501275	-0.00535622
	55.6000	1	2		1.78402026	-0.00572908
	55.7000	1	2		1.78301507	-0.00583095
	55.8000	1	2		1.78201807	-0.00595586
	55.9000	1	2		1.78101758	-0.00605423
	56.0000	1	2		1.78001546	-0.00622993
	56.1000	1	2		1.77901252	-0.00658160
	56.2000	1	2		1.77802167	-0.00650253
	56.3000	1	2		1.77701832	-0.00671013
	56.4000	1	2		1.77602337	-0.00706148
	56.5000	1	2		1.77501366	-0.00688354
	56.6000	1	2		1.77402486	-0.00714432
	56.7000	1	2		1.77301782	-0.00739677
	56.8000	1	2		1.77202861	-0.00762100
	56.9000	1	2		1.77101768	-0.00749155
	57.0000	1	2		1.77002436	-0.00778107
	57.1000	1	2		1.76901261	-0.00796084
	57.2000	1	2		1.76802176	-0.00818454
	57.3000	1	2		1.76701206	-0.00817559
	57.4000	1	2		1.76602346	-0.00856193
	57.5000	1	2		1.76501744	-0.00870849
	57.6000	1	2		1.76402085	-0.00889297
	57.7000	1	2		1.76300685	-0.00892928
	57.8000	1	2		1.76202112	-0.00921207
	57.9000	1	2		1.76101305	-0.00925930
	58.0000	1	2		1.76001954	-0.00940393
	58.1000	1	2		1.75901885	-0.00984311
	58.2000	1	2		1.75802738	-0.00982141
	58.3000	1	2		1.75701891	-0.01019313
	58.4000	1	2		1.75602498	-0.01027970
	58.5000	1	2		1.75501426	-0.01054474
	58.6000	1	2		1.75401972	-0.01059319
	58.7000	1	2		1.75301616	-0.01080199
	58.8000	1	2		1.75202695	-0.01103972
	58.9000	1	2		1.75100598	-0.01099994
	59.0000	1	2		1.75001861	-0.01165662
	59.1000	1	2		1.74901710	-0.01162719
	59.2000	1	2		1.74803137	-0.01180948
	59.3000	1	2		1.74700876	-0.01202378
	59.4000	1	2		1.74602364	-0.01211458
	59.5000	1	2		1.74501947	-0.01270488
	59.6000	1	2		1.74402350	-0.01262404
	59.7000	1	2		1.74302301	-0.01282795
	59.8000	1	2		1.74203052	-0.01307073
	59.9000	1	2		1.74101713	-0.01324394
	60.0000	1	2		1.74003345	-0.01357533
	60.1000	1	2		1.73902211	-0.01379428
	60.2000	1	2		1.73803228	-0.01374094
	60.3000	1	2		1.73701684	-0.01414466
	60.4000	1	2		1.73602906	-0.01439410
	60.5000	1	2		1.73502018	-0.01477172
	60.6000	1	2		1.73402851	-0.01468225
	60.7000	1	2		1.73301921	-0.01513850
	60.8000	1	2		1.73202529	-0.01536000
	60.9000	1	2		1.73101476	-0.01546407
	61.0000	1	2		1.73002760	-0.01560492
	61.1000	1	2		1.72902937	-0.01597626
	61.2000	1	2		1.72802418	-0.01637910
	61.3000	1	2		1.72701837	-0.01630073
	61.4000	1	2		1.72602854	-0.01675947
	61.5000	1	2		1.72502211	-0.01686588
	61.6000	1	2		1.72403392	-0.01717636
	61.7000	1	2		1.72302238	-0.01741636
	61.8000	1	2		1.72203132	-0.01782974
	61.9000	1	2		1.72102244	-0.01799196
	62.0000	1	2		1.72002318	-0.01814410
	62.1000	1	2		1.71901635	-0.01844385
	62.2000	1	2		1.71802591	-0.01874196
	62.3000	1	2		1.71701672	-0.01894664
	62.4000	1	2		1.71602258	-0.01926588
	62.5000	1	2		1.71501934	-0.01957087
	62.6000	1	2		1.71402541	-0.01985718
	62.7000	1	2		1.71302114	-0.02000905
	62.8000	1	2		1.71203172	-0.02027294
	62.9000	1	2		1.71102417	-0.02049788
	63.0000	1	2		1.71003669	-0.02079808
	63.1000	1	2		1.70902853	-0.02122597
	63.2000	1	2		1.70802251	-0.02139299
	63.3000	1	2		1.70702039	-0.02179690
	63.4000	1	2		1.70603108	-0.02214652
	63.5000	1	2		1.70502598	-0.02243927
	63.6000	1	2		1.70403093	-0.02262183
	63.7000	1	2		1.70301518	-0.02292165
	63.8000	1	2		1.70202710	-0.02308269
	63.9000	1	2		1.70102088	-0.02336848
	64.0000	1	2		1.70002296	-0.02368437
	64.1000	1	2		1.69901264	-0.02396984
	64.2000	1	2		1.69802660	-0.02437246
	64.3000	1	2		1.69701833	-0.02469976
	64.4000	1	2		1.69602461	-0.02505381
	64.5000	1	2		1.69501378	-0.02518956
	64.6000	1	2		1.69402621	-0.02557320
	64.7000	1	2		1.69302214	-0.02575854
	64.8000	1	2		1.69203764	-0.02606515
	64.9000	1	2		1.69101544	-0.02635144
	65.0000	1	2		1.69002868	-0.02676841
	65.1000	1	2		1.68901683	-0.02716967
	65.2000	1	2		1.68802311	-0.02738317
	65.3000	1	2		1.68701515	-0.02775459
	65.4000	1	2		1.68602255	-0.02800778
	65.5000	1	2		1.68502279	-0.02829898
	65.6000	1	2		1.68402814	-0.02869026
	65.7000	1	2		1.68301926	-0.02887919
	65.8000	1	2		1.68203384	-0.02928284
	65.9000	1	2		1.68102403	-0.02960215
	66.0000	1	2		1.68002550	-0.02995451
	66.1000	1	2		1.67902173	-0.03026470
	66.2000	1	2		1.67802914	-0.03060026
	66.3000	1	2		1.67702436	-0.03087468
	66.4000	1	2		1.67603135	-0.03118504
	66.5000	1	2		1.67502554	-0.03137419
	66.6000	1	2		1.67403715	-0.03178000
	66.7000	1	2		1.67303421	-0.03196952
	66.8000	1	2		1.67202891	-0.03245641
	66.9000	1	2		1.67102156	-0.03267276
	67.0000	1	2		1.67002887	-0.03306877
	67.1000	1	2		1.66901568	-0.03341192
	67.2000	1	2		1.66802944	-0.03369116
	67.3000	1	2		1.66701492	-0.03407203
	67.4000	1	2		1.66603021	-0.03445075
	67.5000	1	2		1.66501846	-0.03462085
	67.6000	1	2		1.66403222	-0.03508433
	67.7000	1	2		1.66301555	-0.03540692
	67.8000	1	2		1.66203484	-0.03582241
	67.9000	1	2		1.66103733	-0.03612329
	68.0000	1	2		1.66004648	-0.03641622
	68.1000	1	2		1.65903923	-0.03676748
	68.2000	1	2		1.65804961	-0.03699408
	68.3000	1	2		1.65704052	-0.03738207
	68.4000	1	2		1.65605059	-0.03781264
	68.5000	1	2		1.65503730	-0.03810720
	68.6000	1	2		1.65404655	-0.03842330
	68.7000	1	2		1.65303849	-0.03878816
	68.8000	1	2		1.65204548	-0.03922194
	68.9000	1	2		1.65103875	-0.03947379
	69.0000	1	2		1.65004237	-0.03976740
	69.1000	1	2		1.64903174	-0.04014510
	69.2000	1	2		1.64804488	-0.04051632
	69.3000	1	2		1.64703313	-0.04083138
	69.4000	1	2		1.64604535	-0.04115458
	69.5000	1	2		1.64503903	-0.04164676
	69.6000	1	2		1.64404767	-0.04188801
	69.7000	1	2		1.64304083	-0.04231962
	69.8000	1	2		1.64205162	-0.04277315
	69.9000	1	2		1.64104499	-0.04307366
	70.0000	1	2		1.64004912	-0.04326212
	70.1000	1	2		1.63892652	-0.04386320
	70.2000	1	2		1.63805881	-0.04417888
	70.3000	1	2		1.63705064	-0.04443320
	70.4000	1	2		1.63605169	-0.04478497
	70.5000	1	2		1.63503953	-0.04524722
	70.6000	1	2		1.63405821	-0.04559210
	70.7000	1	2		1.63304430	-0.04576776
	70.8000	1	2		1.63204812	-0.04621228
	70.9000	1	2		1.63104631	-0.04667516
	71.0000	1	2		1.63005351	-0.04693526
	71.1000	1	2		1.62904637	-0.04742499
	71.2000	1	2		1.62805787	-0.04784878
	71.3000	1	2		1.62705135	-0.04835622
	71.4000	1	2		1.62605957	-0.04863958
	71.5000	1	2		1.62505182	-0.04885294
	71.6000	1	2		1.62405615	-0.04935967
	71.7000	1	2		1.62304163	-0.04970013
	71.8000	1	2		1.62205242	-0.05002049
	71.9000	1	2		1.62104958	-0.05043264
	72.0000	1	2		1.62004653	-0.05092082
	72.1000	1	2		1.61904708	-0.05124407
	72.2000	1	2		1.61805315	-0.05170979
	72.3000	1	2		1.61704345	-0.05219018
	72.4000	1	2		1.61605311	-0.05234493
	72.5000	1	2		1.61503982	-0.05277695
	72.6000	1	2		1.61405020	-0.05323800
	72.7000	1	2		1.61304592	-0.05358666
	72.8000	1	2		1.61205415	-0.05397646
	72.9000	1	2		1.61104690	-0.05446445
	73.0000	1	2		1.61005902	-0.05491992
	73.1000	1	2		1.60905301	-0.05520805
	73.2000	1	2		1.60806000	-0.05553337
	73.3000	1	2		1.60705307	-0.05592355
	73.4000	1	2		1.60605535	-0.05643425
	73.5000	1	2		1.60504626	-0.05671158
	73.6000	1	2		1.60404629	-0.05712494
	73.7000	1	2		1.60304437	-0.05761770
	73.8000	1	2		1.60205270	-0.05805767
	73.9000	1	2		1.60104986	-0.05838698
	74.0000	1	2		1.60005583	-0.05887311
	74.1000	1	2		1.59904787	-0.05924704
	74.2000	1	2		1.59805518	-0.05958937
	74.3000	1	2		1.59705521	-0.06000856
	74.4000	1	2		1.59605442	-0.06047230
	74.5000	1	2		1.59505055	-0.06084719
	74.6000	1	2		1.59405929	-0.06124699
	74.7000	1	2		1.59305440	-0.06175023
	74.8000	1	2		1.59205792	-0.06221971
	74.9000	1	2		1.59105077	-0.06248178
	75.0000	1	2		1.59006197	-0.06290718
	75.1000	1	2		1.58904551	-0.06343603
	75.2000	1	2		1.58805660	-0.06378192
	75.3000	1	2		1.58705263	-0.06421054
	75.4000	1	2		1.58606025	-0.06473352
	75.5000	1	2		1.58504849	-0.06512451
	75.6000	1	2		1.58405528	-0.06562828
	75.7000	1	2		1.58304845	-0.06600071
	75.8000	1	2		1.58205944	-0.06638920
	75.9000	1	2		1.58105087	-0.06685154
	76.0000	1	2		1.58005940	-0.06727183
	76.1000	1	2		1.57904929	-0.06768744
	76.2000	1	2		1.57805936	-0.06811638
	76.3000	1	2		1.57705437	-0.06864350
	76.4000	1	2		1.57606474	-0.06900621
	76.5000	1	2		1.57505391	-0.06949197
	76.6000	1	2		1.57406132	-0.06988908
	76.7000	1	2		1.57305172	-0.07032800
	76.8000	1	2		1.57206087	-0.07082064
	76.9000	1	2		1.57105024	-0.07137568
	77.0000	1	2		1.57005416	-0.07174181
	77.1000	1	2		1.56904866	-0.07221832
	77.2000	1	2		1.56805545	-0.07267132
	77.3000	1	2		1.56704974	-0.07324051
	77.4000	1	2		1.56606135	-0.07353232
	77.5000	1	2		1.56505042	-0.07405879
	77.6000	1	2		1.56405834	-0.07454067
	77.7000	1	2		1.56305160	-0.07506997
	77.8000	1	2		1.56206270	-0.07542484
	77.9000	1	2		1.56105586	-0.07602626
	78.0000	1	2		1.56006040	-0.07660149
	78.1000	1	2		1.55905285	-0.07689090
	78.2000	1	2		1.55806220	-0.07740673
	78.3000	1	2		1.55705229	-0.07783374
	78.4000	1	2		1.55605458	-0.07832740
	78.5000	1	2		1.55504887	-0.07872835
	78.6000	1	2		1.55405925	-0.07919880
	78.7000	1	2		1.55305088	-0.07973980
	78.8000	1	2		1.55205808	-0.08028233
	78.9000	1	2		1.55105473	-0.08084003
	79.0000	1	2		1.55006152	-0.08135085
	79.1000	1	2		1.54904966	-0.08184464
	79.2000	1	2		1.54805727	-0.08227471
	79.3000	1	2		1.54705587	-0.08283644
	79.4000	1	2		1.54606604	-0.08315898
	79.5000	1	2		1.54506976	-0.08362767
	79.6000	1	2		1.54407153	-0.08427231
	79.7000	1	2		1.54306562	-0.08467053
	79.8000	1	2		1.54207333	-0.08536938
	79.9000	1	2		1.54106240	-0.08576451
	80.0000	1	2		1.54007646	-0.08646710
	80.1000	1	2		1.53906492	-0.08676107
	80.2000	1	2		1.53806833	-0.08723597
	80.3000	1	2		1.53705688	-0.08774769
	80.4000	1	2		1.53607156	-0.08807214
	80.5000	1	2		1.53506053	-0.08883683
	80.6000	1	2		1.53406568	-0.08920796
	80.7000	1	2		1.53305895	-0.08980431
	80.8000	1	2		1.53206041	-0.09040939
	80.9000	1	2		1.53105675	-0.09085310
	81.0000	1	2		1.53006313	-0.09149904
	81.1000	1	2		1.52906275	-0.09182456
	81.2000	1	2		1.52807047	-0.09248736
	81.3000	1	2		1.52706056	-0.09290611
	81.4000	1	2		1.52606581	-0.09350588
	81.5000	1	2		1.52506461	-0.09401035
	81.6000	1	2		1.52407438	-0.09462047
	81.7000	1	2		1.52305894	-0.09516502
	81.8000	1	2		1.52206808	-0.09564187
	81.9000	1	2		1.52106647	-0.09615170
	82.0000	1	2		1.52006620	-0.09660813
	82.1000	1	2		1.51906664	-0.09733694
	82.2000	1	2		1.51807005	-0.09791632
	82.3000	1	2		1.51706506	-0.09839207
	82.4000	1	2		1.51606980	-0.09904779
	82.5000	1	2		1.51506255	-0.09945884
	82.6000	1	2		1.51407150	-0.09997712
	82.7000	1	2		1.51306897	-0.10015792
	82.8000	1	2		1.51206715	-0.10128764
	82.9000	1	2		1.51105858	-0.10172358
	83.0000	1	2		1.51007018	-0.10224846
	83.1000	1	2		1.50906355	-0.10308218
	83.2000	1	2		1.50807116	-0.10357598
	83.3000	1	2		1.50706863	-0.10413948
	83.4000	1	2		1.50607809	-0.10457153
	83.5000	1	2		1.50506511	-0.10527533
	83.6000	1	2		1.50407200	-0.10586207
	83.7000	1	2		1.50306117	-0.10612670
	83.8000	1	2		1.50206827	-0.10701925
	83.9000	1	2		1.50107076	-0.10766530
	84.0000	1	2		1.50007294	-0.10807983
	84.1000	1	2		1.49907122	-0.10873645
	84.2000	1	2		1.49807402	-0.10944929
	84.3000	1	2		1.49706616	-0.11009751
	84.4000	1	2		1.49607142	-0.11035869
	84.5000	1	2		1.49506858	-0.11115421
	84.6000	1	2		1.49408039	-0.11180470
	84.7000	1	2		1.49307191	-0.11228248
	84.8000	1	2		1.49207922	-0.11287835
	84.9000	1	2		1.49107146	-0.11372872
	85.0000	1	2		1.49007887	-0.11402147
	85.1000	1	2		1.48906466	-0.11477299
	85.2000	1	2		1.48806940	-0.11533495
	85.3000	1	2		1.48706912	-0.11603440
	85.4000	1	2		1.48607028	-0.11661051
	85.5000	1	2		1.48505853	-0.11712253
	85.6000	1	2		1.48406491	-0.11804503
	85.7000	1	2		1.48305766	-0.11863387
	85.8000	1	2		1.48206476	-0.11911078
	85.9000	1	2		1.48106100	-0.11969554
	86.0000	1	2		1.48006994	-0.12035865
	86.1000	1	2		1.47906280	-0.12098021
	86.2000	1	2		1.47807492	-0.12154130
	86.3000	1	2		1.47706348	-0.12231615
	86.4000	1	2		1.47607898	-0.12300576
	86.5000	1	2		1.47506538	-0.12360990
	86.6000	1	2		1.47407852	-0.12422596
	86.7000	1	2		1.47306974	-0.12496239
	86.8000	1	2		1.47207838	-0.12559450
	86.9000	1	2		1.47106703	-0.12625531
	87.0000	1	2		1.47007751	-0.12697478
	87.1000	1	2		1.46906310	-0.12762341
	87.2000	1	2		1.46807020	-0.12823896
	87.3000	1	2		1.46706244	-0.12889420
	87.4000	1	2		1.46606872	-0.12961058
	87.5000	1	2		1.46507141	-0.13029697
	87.6000	1	2		1.46407144	-0.13089924
	87.7000	1	2		1.46306615	-0.13146725
	87.8000	1	2		1.46207150	-0.13219565
	87.9000	1	2		1.46107758	-0.13281507
	88.0000	1	2		1.46007382	-0.13357340
	88.1000	1	2		1.45907313	-0.13439777
	88.2000	1	2		1.45807459	-0.13504882
	88.3000	1	2		1.45706981	-0.13576401
	88.4000	1	2		1.45607824	-0.13646941
	88.5000	1	2		1.45506095	-0.13716019
	88.6000	1	2		1.45407256	-0.13781876
	88.7000	1	2		1.45306849	-0.13846549
	88.8000	1	2		1.45207876	-0.13923658
	88.9000	1	2		1.45106414	-0.13987520
	89.0000	1	2		1.45007503	-0.14068583
	89.1000	1	2		1.44906646	-0.14142456
	89.2000	1	2		1.44806936	-0.14199698
	89.3000	1	2		1.44706590	-0.14280537
	89.4000	1	2		1.44607905	-0.14350146
	89.5000	1	2		1.44506402	-0.14420418
	89.6000	1	2		1.44407788	-0.14507115
	89.7000	1	2		1.44306787	-0.14573874
	89.8000	1	2		1.44207875	-0.14663843
	89.9000	1	2		1.44106967	-0.14721667
	90.0000	1	2		1.44007236	-0.14818498
	90.1000	1	2		1.43906194	-0.14865351
	90.2000	1	2		1.43807949	-0.14942636
	90.3000	1	2		1.43707009	-0.15024080
	90.4000	1	2		1.43607944	-0.15097247
	90.5000	1	2		1.43506698	-0.15166445
	90.6000	1	2		1.43408002	-0.15253197
	90.7000	1	2		1.43306878	-0.15318502
	90.8000	1	2		1.43207751	-0.15394394
	90.9000	1	2		1.43108185	-0.15473331
	91.0000	1	2		1.43008403	-0.15551546
	91.1000	1	2		1.42907463	-0.15628779
	91.2000	1	2		1.42808675	-0.15697170
	91.3000	1	2		1.42707418	-0.15763910
	91.4000	1	2		1.42608578	-0.15847616
	91.5000	1	2		1.42507116	-0.15918691
	91.6000	1	2		1.42408144	-0.16001025
	91.7000	1	2		1.42307778	-0.16088251
	91.8000	1	2		1.42208396	-0.16169440
	91.9000	1	2		1.42107046	-0.16246283
	92.0000	1	2		1.42007930	-0.16327187
	92.1000	1	2		1.41907708	-0.16414404
	92.2000	1	2		1.41807670	-0.16489597
	92.3000	1	2		1.41706812	-0.16576966
	92.4000	1	2		1.41608065	-0.16666958
	92.5000	1	2		1.41506951	-0.16761659
	92.6000	1	2		1.41408153	-0.16845999
	92.7000	1	2		1.41307480	-0.16908502
	92.8000	1	2		1.41208036	-0.17002605
	92.9000	1	2		1.41107342	-0.17062645
	93.0000	1	2		1.41008523	-0.17137982
	93.1000	1	2		1.40907051	-0.17222419
	93.2000	1	2		1.40808683	-0.17320849
	93.3000	1	2		1.40707682	-0.17411022
	93.4000	1	2		1.40608720	-0.17492333
	93.5000	1	2		1.40507862	-0.17584121
	93.6000	1	2		1.40408183	-0.17671958
	93.7000	1	2		1.40307725	-0.17746441
	93.8000	1	2		1.40208148	-0.17825143
	93.9000	1	2		1.40107454	-0.17907647
	93.9870	1	2		1.40020990	-0.18021991
	94.0000	1	2		1.40008512	-0.18000074
	94.0010	1	2		1.40007600	-0.17998429
