# Supplementary material for: Hyaluronic Acid Enhances the Mechanical Properties of Tissue-Engineered Cartilage Constructs
Source: PLoS One. 2014 Dec 1;9(12):e113216. doi: 10.1371/journal.pone.0113216 (PMC4249877; doi:10.1371/journal.pone.0113216)
Supplement: Dataset S1 — Raw data from hydrogel constructs. Data on wet weight, dry weight, compressive modulus, DNA content, and GAG content are provided in a spreadsheet for all analysed hydrogel constructs. Additionally, raw data from mechanical compression tests (time, displacement, and load) are provided. (ZIP) [file pone.0113216.s004.zip › Data/Mechanical testing/Microtester/Day 28/G2 P2 M3 ramp.csv]

G2 P2 M3 6Jan2014
Notes	Time	Sequence	Block	Cycle	5800:Extension mm	5800:500N_Load_Cell N
Test Started : 01/06/2014 11:42:52 AM	4.0020	1	2		2.30014388	0.00210026
	4.0040	1	2		2.30010577	0.00225295
	4.1000	1	2		2.29891576	0.00225068
	4.2000	1	2		2.29795421	0.00198760
	4.3000	1	2		2.29694902	0.00184732
	4.4000	1	2		2.29596964	0.00188032
	4.5000	1	2		2.29496588	0.00185589
	4.6000	1	2		2.29396867	0.00185144
	4.7000	1	2		2.29296491	0.00185398
	4.8000	1	2		2.29197099	0.00199552
	4.9000	1	2		2.29095862	0.00206281
	5.0000	1	2		2.28996879	0.00188314
	5.1000	1	2		2.28896216	0.00193076
	5.2000	1	2		2.28796721	0.00201540
	5.3000	1	2		2.28695935	0.00173180
	5.4000	1	2		2.28597792	0.00190294
	5.5000	1	2		2.28496023	0.00192787
	5.6000	1	2		2.28396118	0.00196094
	5.7000	1	2		2.28295660	0.00193505
	5.8000	1	2		2.28197538	0.00193146
	5.9000	1	2		2.28096096	0.00199857
	6.0000	1	2		2.27996048	0.00179261
	6.1000	1	2		2.27896000	0.00192929
	6.2000	1	2		2.27797406	0.00188819
	6.3000	1	2		2.27696743	0.00195449
	6.4000	1	2		2.27596408	0.00184431
	6.5000	1	2		2.27496688	0.00196895
	6.6000	1	2		2.27396722	0.00191756
	6.7000	1	2		2.27296468	0.00190889
	6.8000	1	2		2.27196687	0.00188341
	6.9000	1	2		2.27096311	0.00189954
	7.0000	1	2		2.26997430	0.00190506
	7.1000	1	2		2.26896911	0.00185282
	7.2000	1	2		2.26797579	0.00185244
	7.3000	1	2		2.26695913	0.00187673
	7.4000	1	2		2.26596848	0.00191468
	7.5000	1	2		2.26496144	0.00194005
	7.6000	1	2		2.26397550	0.00193589
	7.7000	1	2		2.26296170	0.00187238
	7.8000	1	2		2.26196860	0.00190050
	7.9000	1	2		2.26096320	0.00189726
	8.0000	1	2		2.25996989	0.00176735
	8.1000	1	2		2.25896633	0.00186996
	8.2000	1	2		2.25797220	0.00185722
	8.3000	1	2		2.25697131	0.00201208
	8.4000	1	2		2.25597861	0.00198220
	8.5000	1	2		2.25496501	0.00190679
	8.6000	1	2		2.25397519	0.00182459
	8.7000	1	2		2.25295872	0.00184128
	8.8000	1	2		2.25197258	0.00196626
	8.9000	1	2		2.25096431	0.00185893
	9.0000	1	2		2.24997100	0.00187004
	9.1000	1	2		2.24896478	0.00193199
	9.2000	1	2		2.24797782	0.00192488
	9.3000	1	2		2.24695439	0.00190322
	9.4000	1	2		2.24596129	0.00190269
	9.5000	1	2		2.24495916	0.00194427
	9.6000	1	2		2.24396729	0.00187857
	9.7000	1	2		2.24295799	0.00182654
	9.8000	1	2		2.24196939	0.00197832
	9.9000	1	2		2.24095580	0.00188209
	10.0000	1	2		2.23996884	0.00196278
	10.1000	1	2		2.23897430	0.00189416
	10.2000	1	2		2.23796275	0.00188713
	10.3000	1	2		2.23695756	0.00172900
	10.4000	1	2		2.23596506	0.00193394
	10.5000	1	2		2.23497011	0.00171763
	10.6000	1	2		2.23397537	0.00195352
	10.7000	1	2		2.23296526	0.00199253
	10.8000	1	2		2.23197358	0.00174710
	10.9000	1	2		2.23096429	0.00198043
	11.0000	1	2		2.22998307	0.00183834
	11.1000	1	2		2.22897500	0.00185787
	11.2000	1	2		2.22798231	0.00178015
	11.3000	1	2		2.22697015	0.00195784
	11.4000	1	2		2.22597786	0.00187941
	11.5000	1	2		2.22496898	0.00177050
	11.6000	1	2		2.22397526	0.00185366
	11.7000	1	2		2.22298030	0.00202134
	11.8000	1	2		2.22198249	0.00183127
	11.9000	1	2		2.22097319	0.00179510
	12.0000	1	2		2.21998009	0.00180064
	12.1000	1	2		2.21897387	0.00181157
	12.2000	1	2		2.21797851	0.00183618
	12.3000	1	2		2.21696450	0.00178094
	12.4000	1	2		2.21597570	0.00201243
	12.5000	1	2		2.21497747	0.00192947
	12.6000	1	2		2.21397719	0.00184617
	12.7000	1	2		2.21297548	0.00189543
	12.8000	1	2		2.21198647	0.00176727
	12.9000	1	2		2.21097472	0.00173532
	13.0000	1	2		2.20997874	0.00169885
	13.1000	1	2		2.20897970	0.00188499
	13.2000	1	2		2.20798270	0.00188267
	13.3000	1	2		2.20697074	0.00189622
	13.4000	1	2		2.20597927	0.00177962
	13.5000	1	2		2.20497121	0.00202436
	13.6000	1	2		2.20397564	0.00190031
	13.7000	1	2		2.20297024	0.00178942
	13.8000	1	2		2.20198001	0.00198597
	13.9000	1	2		2.20096477	0.00197265
	14.0000	1	2		2.19997433	0.00184560
	14.1000	1	2		2.19896647	0.00180279
	14.2000	1	2		2.19798094	0.00193672
	14.3000	1	2		2.19697841	0.00179204
	14.4000	1	2		2.19597609	0.00182945
	14.5000	1	2		2.19496659	0.00186662
	14.6000	1	2		2.19397963	0.00180903
	14.7000	1	2		2.19297443	0.00196919
	14.8000	1	2		2.19198194	0.00189170
	14.9000	1	2		2.19097121	0.00202782
	15.0000	1	2		2.18998077	0.00194693
	15.1000	1	2		2.18896451	0.00167970
	15.2000	1	2		2.18797448	0.00188500
	15.3000	1	2		2.18696150	0.00188821
	15.4000	1	2		2.18597884	0.00183888
	15.5000	1	2		2.18496770	0.00181875
	15.6000	1	2		2.18397275	0.00186957
	15.7000	1	2		2.18296879	0.00195721
	15.8000	1	2		2.18197711	0.00173520
	15.9000	1	2		2.18097274	0.00181381
	16.0000	1	2		2.17997451	0.00196183
	16.1000	1	2		2.17897014	0.00182796
	16.2000	1	2		2.17798133	0.00163684
	16.3000	1	2		2.17697060	0.00192218
	16.4000	1	2		2.17597750	0.00194473
	16.5000	1	2		2.17497558	0.00178287
	16.6000	1	2		2.17398022	0.00173369
	16.7000	1	2		2.17297605	0.00186548
	16.8000	1	2		2.17197762	0.00187710
	16.9000	1	2		2.17096894	0.00184739
	17.0000	1	2		2.16997645	0.00179508
	17.1000	1	2		2.16897084	0.00182437
	17.2000	1	2		2.16797200	0.00166474
	17.3000	1	2		2.16697008	0.00166492
	17.4000	1	2		2.16597779	0.00165666
	17.5000	1	2		2.16497383	0.00188879
	17.6000	1	2		2.16398175	0.00179828
	17.7000	1	2		2.16297286	0.00175505
	17.8000	1	2		2.16198160	0.00181750
	17.9000	1	2		2.16097067	0.00176439
	18.0000	1	2		2.15997879	0.00168046
	18.1000	1	2		2.15897401	0.00185350
	18.2000	1	2		2.15798643	0.00183485
	18.3000	1	2		2.15697222	0.00173544
	18.4000	1	2		2.15598178	0.00181831
	18.5000	1	2		2.15497740	0.00187287
	18.6000	1	2		2.15398163	0.00185646
	18.7000	1	2		2.15297459	0.00177482
	18.8000	1	2		2.15197555	0.00178880
	18.9000	1	2		2.15096093	0.00180241
	19.0000	1	2		2.14997499	0.00184792
	19.1000	1	2		2.14896631	0.00180276
	19.2000	1	2		2.14797812	0.00170620
	19.3000	1	2		2.14697928	0.00184998
	19.4000	1	2		2.14598556	0.00172938
	19.5000	1	2		2.14497565	0.00175118
	19.6000	1	2		2.14398316	0.00181444
	19.7000	1	2		2.14297694	0.00181371
	19.8000	1	2		2.14199244	0.00195900
	19.9000	1	2		2.14098376	0.00166886
	20.0000	1	2		2.13998184	0.00186224
	20.1000	1	2		2.13897050	0.00176296
	20.2000	1	2		2.13798334	0.00171515
	20.3000	1	2		2.13697158	0.00183897
	20.4000	1	2		2.13598135	0.00178803
	20.5000	1	2		2.13496980	0.00170904
	20.6000	1	2		2.13397587	0.00181347
	20.7000	1	2		2.13297068	0.00178350
	20.8000	1	2		2.13197655	0.00179770
	20.9000	1	2		2.13096746	0.00173947
	21.0000	1	2		2.12998030	0.00186540
	21.1000	1	2		2.12897572	0.00181616
	21.2000	1	2		2.12798281	0.00164208
	21.3000	1	2		2.12697700	0.00184228
	21.4000	1	2		2.12598820	0.00175906
	21.5000	1	2		2.12498157	0.00172276
	21.6000	1	2		2.12399318	0.00177104
	21.7000	1	2		2.12297897	0.00193464
	21.8000	1	2		2.12198852	0.00175241
	21.9000	1	2		2.12097452	0.00172063
	22.0000	1	2		2.11998551	0.00188292
	22.1000	1	2		2.11897581	0.00190433
	22.2000	1	2		2.11798598	0.00175791
	22.3000	1	2		2.11697361	0.00173009
	22.4000	1	2		2.11598051	0.00187921
	22.5000	1	2		2.11497511	0.00165608
	22.6000	1	2		2.11398261	0.00176174
	22.7000	1	2		2.11297148	0.00180601
	22.8000	1	2		2.11198616	0.00180213
	22.9000	1	2		2.11097727	0.00155436
	23.0000	1	2		2.10998499	0.00169351
	23.1000	1	2		2.10898245	0.00191236
	23.2000	1	2		2.10799263	0.00162728
	23.3000	1	2		2.10698087	0.00172717
	23.4000	1	2		2.10599514	0.00172245
	23.5000	1	2		2.10498175	0.00171582
	23.6000	1	2		2.10399254	0.00152172
	23.7000	1	2		2.10297976	0.00181579
	23.8000	1	2		2.10198973	0.00177806
	23.9000	1	2		2.10097388	0.00169949
	24.0000	1	2		2.09998590	0.00164974
	24.1000	1	2		2.09896964	0.00169547
	24.2000	1	2		2.09798124	0.00183586
	24.3000	1	2		2.09697810	0.00170922
	24.4000	1	2		2.09598397	0.00166042
	24.5000	1	2		2.09497939	0.00183513
	24.6000	1	2		2.09399140	0.00177729
	24.7000	1	2		2.09298354	0.00173075
	24.8000	1	2		2.09199249	0.00191939
	24.9000	1	2		2.09098360	0.00177748
	25.0000	1	2		2.08999685	0.00154792
	25.1000	1	2		2.08897711	0.00167673
	25.2000	1	2		2.08798994	0.00193909
	25.3000	1	2		2.08699438	0.00170224
	25.4000	1	2		2.08599512	0.00166960
	25.5000	1	2		2.08497559	0.00176133
	25.6000	1	2		2.08397961	0.00172860
	25.7000	1	2		2.08298220	0.00175664
	25.8000	1	2		2.08199258	0.00174101
	25.9000	1	2		2.08098226	0.00176612
	26.0000	1	2		2.07999366	0.00165716
	26.1000	1	2		2.07899133	0.00163483
	26.2000	1	2		2.07799720	0.00175146
	26.3000	1	2		2.07699385	0.00162683
	26.4000	1	2		2.07599726	0.00157155
	26.5000	1	2		2.07499125	0.00167733
	26.6000	1	2		2.07399343	0.00180766
	26.7000	1	2		2.07298557	0.00185184
	26.8000	1	2		2.07199042	0.00171462
	26.9000	1	2		2.07098174	0.00181600
	27.0000	1	2		2.06999560	0.00164464
	27.1000	1	2		2.06899163	0.00161211
	27.2000	1	2		2.06799053	0.00156594
	27.3000	1	2		2.06698677	0.00158355
	27.4000	1	2		2.06599735	0.00177646
	27.5000	1	2		2.06499626	0.00167468
	27.6000	1	2		2.06399496	0.00164904
	27.7000	1	2		2.06299119	0.00168197
	27.8000	1	2		2.06199911	0.00174802
	27.9000	1	2		2.06099002	0.00165178
	28.0000	1	2		2.05999733	0.00163373
	28.1000	1	2		2.05899418	0.00172232
	28.2000	1	2		2.05800271	0.00166620
	28.3000	1	2		2.05699404	0.00165020
	28.4000	1	2		2.05599581	0.00176527
	28.5000	1	2		2.05498856	0.00178454
	28.6000	1	2		2.05399402	0.00160250
	28.7000	1	2		2.05299026	0.00165729
	28.8000	1	2		2.05199080	0.00173121
	28.9000	1	2		2.05098766	0.00161149
	29.0000	1	2		2.04999926	0.00164181
	29.1000	1	2		2.04898997	0.00179918
	29.2000	1	2		2.04799871	0.00181984
	29.3000	1	2		2.04698880	0.00169891
	29.4000	1	2		2.04599774	0.00168344
	29.5000	1	2		2.04498661	0.00186034
	29.6000	1	2		2.04400477	0.00167182
	29.7000	1	2		2.04299773	0.00155450
	29.8000	1	2		2.04199889	0.00166120
	29.9000	1	2		2.04099349	0.00165292
	30.0000	1	2		2.03999813	0.00161199
	30.1000	1	2		2.03898760	0.00167068
	30.2000	1	2		2.03799818	0.00178584
	30.3000	1	2		2.03698848	0.00168615
	30.4000	1	2		2.03599783	0.00177895
	30.5000	1	2		2.03498772	0.00166763
	30.6000	1	2		2.03399871	0.00166560
	30.7000	1	2		2.03299413	0.00163809
	30.8000	1	2		2.03199508	0.00162765
	30.9000	1	2		2.03099071	0.00166417
	31.0000	1	2		2.02999904	0.00158630
	31.1000	1	2		2.02899999	0.00165316
	31.2000	1	2		2.02799992	0.00167294
	31.3000	1	2		2.02699247	0.00162415
	31.4000	1	2		2.02599772	0.00172886
	31.5000	1	2		2.02498945	0.00166101
	31.6000	1	2		2.02400475	0.00164126
	31.7000	1	2		2.02299504	0.00170608
	31.8000	1	2		2.02199845	0.00163000
	31.9000	1	2		2.02099756	0.00153852
	32.0000	1	2		2.01999093	0.00164140
	32.1000	1	2		2.01898021	0.00153881
	32.2000	1	2		2.01799386	0.00162820
	32.3000	1	2		2.01697822	0.00151374
	32.4000	1	2		2.01598921	0.00172945
	32.5000	1	2		2.01498606	0.00159167
	32.6000	1	2		2.01398988	0.00155795
	32.7000	1	2		2.01299677	0.00167305
	32.8000	1	2		2.01200100	0.00174402
	32.9000	1	2		2.01098372	0.00153016
	33.0000	1	2		2.01000782	0.00159593
	33.1000	1	2		2.00899730	0.00154875
	33.2000	1	2		2.00799272	0.00144582
	33.3000	1	2		2.00698404	0.00154553
	33.4000	1	2		2.00599708	0.00157130
	33.5000	1	2		2.00499086	0.00170847
	33.6000	1	2		2.00399591	0.00163158
	33.7000	1	2		2.00299010	0.00168028
	33.8000	1	2		2.00200089	0.00173357
	33.9000	1	2		2.00099262	0.00165643
	34.0000	1	2		2.00000156	0.00150267
	34.1000	1	2		1.99898264	0.00163328
	34.2000	1	2		1.99799527	0.00157443
	34.3000	1	2		1.99699561	0.00162644
	34.4000	1	2		1.99600127	0.00153095
	34.5000	1	2		1.99499219	0.00154197
	34.6000	1	2		1.99400543	0.00159037
	34.7000	1	2		1.99299880	0.00129478
	34.8000	1	2		1.99200897	0.00165710
	34.9000	1	2		1.99099476	0.00162098
	35.0000	1	2		1.99000289	0.00159256
	35.1000	1	2		1.98899216	0.00162059
	35.2000	1	2		1.98799700	0.00155217
	35.3000	1	2		1.98698689	0.00155719
	35.4000	1	2		1.98600218	0.00145483
	35.5000	1	2		1.98499248	0.00156578
	35.6000	1	2		1.98399057	0.00152863
	35.7000	1	2		1.98298578	0.00149221
	35.8000	1	2		1.98199677	0.00154013
	35.9000	1	2		1.98098994	0.00146167
	36.0000	1	2		1.97999376	0.00166653
	36.1000	1	2		1.97899061	0.00160847
	36.2000	1	2		1.97800099	0.00166672
	36.3000	1	2		1.97700010	0.00167386
	36.4000	1	2		1.97600453	0.00153807
	36.5000	1	2		1.97499032	0.00161665
	36.6000	1	2		1.97400295	0.00156334
	36.7000	1	2		1.97299304	0.00165534
	36.8000	1	2		1.97200076	0.00158901
	36.9000	1	2		1.97098900	0.00147397
	37.0000	1	2		1.96999037	0.00153841
	37.1000	1	2		1.96899501	0.00157037
	37.2000	1	2		1.96799002	0.00151875
	37.3000	1	2		1.96699056	0.00148995
	37.4000	1	2		1.96599192	0.00169476
	37.5000	1	2		1.96498385	0.00157919
	37.6000	1	2		1.96399177	0.00161259
	37.7000	1	2		1.96298904	0.00160490
	37.8000	1	2		1.96200576	0.00163447
	37.9000	1	2		1.96100221	0.00153522
	38.0000	1	2		1.96001136	0.00147811
	38.1000	1	2		1.95899653	0.00149890
	38.2000	1	2		1.95799974	0.00152160
	38.3000	1	2		1.95699372	0.00158002
	38.4000	1	2		1.95600533	0.00145630
	38.5000	1	2		1.95499132	0.00157834
	38.6000	1	2		1.95400293	0.00167917
	38.7000	1	2		1.95299343	0.00167641
	38.8000	1	2		1.95200135	0.00157937
	38.9000	1	2		1.95098837	0.00150393
	39.0000	1	2		1.95000366	0.00155431
	39.1000	1	2		1.94899437	0.00148686
	39.2000	1	2		1.94800044	0.00151706
	39.3000	1	2		1.94698582	0.00165416
	39.4000	1	2		1.94600644	0.00159349
	39.5000	1	2		1.94499981	0.00151357
	39.6000	1	2		1.94400486	0.00150769
	39.7000	1	2		1.94299168	0.00149850
	39.8000	1	2		1.94200308	0.00152480
	39.9000	1	2		1.94099686	0.00151843
	40.0000	1	2		1.94000007	0.00162548
	40.1000	1	2		1.93899200	0.00151148
	40.2000	1	2		1.93800402	0.00156547
	40.3000	1	2		1.93699411	0.00153181
	40.4000	1	2		1.93599711	0.00159288
	40.5000	1	2		1.93498987	0.00141869
	40.6000	1	2		1.93400455	0.00148961
	40.7000	1	2		1.93299136	0.00151882
	40.8000	1	2		1.93200092	0.00161710
	40.9000	1	2		1.93099367	0.00144901
	41.0000	1	2		1.92999954	0.00157131
	41.1000	1	2		1.92899619	0.00165386
	41.2000	1	2		1.92800288	0.00163688
	41.3000	1	2		1.92699543	0.00147559
	41.4000	1	2		1.92600622	0.00160194
	41.5000	1	2		1.92499672	0.00159261
	41.6000	1	2		1.92400669	0.00153007
	41.7000	1	2		1.92299412	0.00150285
	41.8000	1	2		1.92200470	0.00154420
	41.9000	1	2		1.92100155	0.00148667
	42.0000	1	2		1.92000373	0.00162094
	42.1000	1	2		1.91899014	0.00145063
	42.2000	1	2		1.91800236	0.00148494
	42.3000	1	2		1.91699737	0.00143745
	42.4000	1	2		1.91599586	0.00152232
	42.5000	1	2		1.91499169	0.00151292
	42.6000	1	2		1.91399776	0.00151723
	42.7000	1	2		1.91299564	0.00142307
	42.8000	1	2		1.91200786	0.00145129
	42.9000	1	2		1.91099857	0.00144633
	43.0000	1	2		1.91000546	0.00154967
	43.1000	1	2		1.90900170	0.00142089
	43.2000	1	2		1.90800798	0.00140822
	43.3000	1	2		1.90699807	0.00147318
	43.4000	1	2		1.90600394	0.00148806
	43.5000	1	2		1.90500325	0.00152750
	43.6000	1	2		1.90400584	0.00151099
	43.7000	1	2		1.90299696	0.00145580
	43.8000	1	2		1.90201041	0.00135130
	43.9000	1	2		1.90100194	0.00154647
	44.0000	1	2		1.90001150	0.00134384
	44.1000	1	2		1.89900159	0.00141294
	44.2000	1	2		1.89800725	0.00141396
	44.3000	1	2		1.89700718	0.00136422
	44.4000	1	2		1.89601715	0.00136373
	44.5000	1	2		1.89500539	0.00151579
	44.6000	1	2		1.89400594	0.00143866
	44.7000	1	2		1.89301017	0.00139129
	44.8000	1	2		1.89201153	0.00141641
	44.9000	1	2		1.89100674	0.00136834
	45.0000	1	2		1.89001630	0.00147207
	45.1000	1	2		1.88900824	0.00132712
	45.2000	1	2		1.88801574	0.00138120
	45.3000	1	2		1.88700051	0.00139098
	45.4000	1	2		1.88601027	0.00133848
	45.5000	1	2		1.88500221	0.00134438
	45.6000	1	2		1.88401033	0.00125682
	45.7000	1	2		1.88300739	0.00137399
	45.8000	1	2		1.88201674	0.00122293
	45.9000	1	2		1.88100315	0.00137016
	46.0000	1	2		1.88000615	0.00138074
	46.1000	1	2		1.87900218	0.00130833
	46.2000	1	2		1.87801051	0.00117139
	46.3000	1	2		1.87701535	0.00121815
	46.4000	1	2		1.87601958	0.00122145
	46.5000	1	2		1.87501521	0.00116913
	46.6000	1	2		1.87402067	0.00117104
	46.7000	1	2		1.87301629	0.00118710
	46.8000	1	2		1.87186235	0.00126325
	46.9000	1	2		1.87101307	0.00117787
	47.0000	1	2		1.87002160	0.00128664
	47.1000	1	2		1.86900412	0.00117099
	47.2000	1	2		1.86801060	0.00105314
	47.3000	1	2		1.86700397	0.00104555
	47.4000	1	2		1.86601250	0.00106182
	47.5000	1	2		1.86500342	0.00118134
	47.6000	1	2		1.86401215	0.00106008
	47.7000	1	2		1.86299876	0.00102382
	47.8000	1	2		1.86201344	0.00109161
	47.9000	1	2		1.86099739	0.00100555
	48.0000	1	2		1.86001084	0.00091129
	48.1000	1	2		1.85900175	0.00092700
	48.2000	1	2		1.85801602	0.00091851
	48.3000	1	2		1.85700755	0.00082539
	48.4000	1	2		1.85601239	0.00090180
	48.5000	1	2		1.85500494	0.00091940
	48.6000	1	2		1.85401860	0.00080726
	48.7000	1	2		1.85300643	0.00087115
	48.8000	1	2		1.85201189	0.00074232
	48.9000	1	2		1.85100465	0.00083630
	49.0000	1	2		1.85001339	0.00059702
	49.1000	1	2		1.84900737	0.00051440
	49.2000	1	2		1.84800423	0.00051882
	49.3000	1	2		1.84700620	0.00047783
	49.4000	1	2		1.84601596	0.00051751
	49.5000	1	2		1.84500585	0.00051393
	49.6000	1	2		1.84401418	0.00046212
	49.7000	1	2		1.84300079	0.00035592
	49.8000	1	2		1.84201875	0.00033660
	49.9000	1	2		1.84100741	0.00029542
	50.0000	1	2		1.84000979	0.00035017
	50.1000	1	2		1.83900644	0.00022315
	50.2000	1	2		1.83801456	0.00016661
	50.3000	1	2		1.83700445	0.00011072
	50.4000	1	2		1.83601216	0.00004320
	50.5000	1	2		1.83500676	-0.00012107
	50.6000	1	2		1.83400649	-0.00007758
	50.7000	1	2		1.83300457	-0.00014073
	50.8000	1	2		1.83200941	-0.00025627
	50.9000	1	2		1.83100074	-0.00041929
	51.0000	1	2		1.83001931	-0.00026195
	51.1000	1	2		1.82900940	-0.00034500
	51.2000	1	2		1.82802101	-0.00042655
	51.3000	1	2		1.82700864	-0.00042438
	51.4000	1	2		1.82601922	-0.00052555
	51.5000	1	2		1.82500624	-0.00060977
	51.6000	1	2		1.82401990	-0.00086179
	51.7000	1	2		1.82300937	-0.00078451
	51.8000	1	2		1.82201852	-0.00091908
	51.9000	1	2		1.82101087	-0.00097389
	52.0000	1	2		1.82001612	-0.00109593
	52.1000	1	2		1.81900253	-0.00118708
	52.2000	1	2		1.81801311	-0.00132473
	52.3000	1	2		1.81700648	-0.00130316
	52.4000	1	2		1.81601603	-0.00119733
	52.5000	1	2		1.81500674	-0.00151415
	52.6000	1	2		1.81401937	-0.00156428
	52.7000	1	2		1.81300660	-0.00165369
	52.8000	1	2		1.81201677	-0.00167824
	52.9000	1	2		1.81100788	-0.00181070
	53.0000	1	2		1.81001703	-0.00194517
	53.1000	1	2		1.80900753	-0.00197191
	53.2000	1	2		1.80801525	-0.00202390
	53.3000	1	2		1.80700657	-0.00227474
	53.4000	1	2		1.80601490	-0.00229931
	53.5000	1	2		1.80500622	-0.00240141
	53.6000	1	2		1.80402745	-0.00267176
	53.7000	1	2		1.80300689	-0.00262600
	53.8000	1	2		1.80201993	-0.00258685
	53.9000	1	2		1.80101125	-0.00276318
	54.0000	1	2		1.80002102	-0.00292553
	54.1000	1	2		1.79901623	-0.00297368
	54.2000	1	2		1.79802333	-0.00325088
	54.3000	1	2		1.79701055	-0.00335179
	54.4000	1	2		1.79601253	-0.00338889
	54.5000	1	2		1.79501205	-0.00347585
	54.6000	1	2		1.79402837	-0.00365379
	54.7000	1	2		1.79301416	-0.00367922
	54.8000	1	2		1.79202842	-0.00392043
	54.9000	1	2		1.79102446	-0.00404750
	55.0000	1	2		1.79002623	-0.00418670
	55.1000	1	2		1.78901960	-0.00428540
	55.2000	1	2		1.78802096	-0.00437499
	55.3000	1	2		1.78701536	-0.00448658
	55.4000	1	2		1.78602287	-0.00462845
	55.5000	1	2		1.78501296	-0.00473862
	55.6000	1	2		1.78401616	-0.00488615
	55.7000	1	2		1.78300769	-0.00503677
	55.8000	1	2		1.78201766	-0.00514016
	55.9000	1	2		1.78100816	-0.00544698
	56.0000	1	2		1.78002612	-0.00567059
	56.1000	1	2		1.77900924	-0.00562525
	56.2000	1	2		1.77801286	-0.00565439
	56.3000	1	2		1.77700807	-0.00595569
	56.4000	1	2		1.77602214	-0.00604133
	56.5000	1	2		1.77501018	-0.00628747
	56.6000	1	2		1.77402548	-0.00658078
	56.7000	1	2		1.77301803	-0.00651609
	56.8000	1	2		1.77201775	-0.00661010
	56.9000	1	2		1.77101440	-0.00693949
	57.0000	1	2		1.77002826	-0.00713159
	57.1000	1	2		1.76901343	-0.00715706
	57.2000	1	2		1.76802278	-0.00731526
	57.3000	1	2		1.76701431	-0.00768301
	57.4000	1	2		1.76602039	-0.00775990
	57.5000	1	2		1.76501273	-0.00784819
	57.6000	1	2		1.76402536	-0.00825838
	57.7000	1	2		1.76301320	-0.00834070
	57.8000	1	2		1.76202645	-0.00846136
	57.9000	1	2		1.76102084	-0.00867153
	58.0000	1	2		1.76002179	-0.00884542
	58.1000	1	2		1.75901455	-0.00915496
	58.2000	1	2		1.75803025	-0.00907948
	58.3000	1	2		1.75701543	-0.00944554
	58.4000	1	2		1.75601945	-0.00970230
	58.5000	1	2		1.75502102	-0.00974684
	58.6000	1	2		1.75402668	-0.01005562
	58.7000	1	2		1.75301985	-0.01029951
	58.8000	1	2		1.75202264	-0.01044644
	58.9000	1	2		1.75101581	-0.01053190
	59.0000	1	2		1.75002229	-0.01091001
	59.1000	1	2		1.74901915	-0.01106771
	59.2000	1	2		1.74802215	-0.01128290
	59.3000	1	2		1.74701511	-0.01136721
	59.4000	1	2		1.74601729	-0.01167212
	59.5000	1	2		1.74500800	-0.01193305
	59.6000	1	2		1.74402288	-0.01201005
	59.7000	1	2		1.74302445	-0.01235113
	59.8000	1	2		1.74202417	-0.01255465
	59.9000	1	2		1.74102082	-0.01288230
	60.0000	1	2		1.74003222	-0.01304084
	60.1000	1	2		1.73901924	-0.01328073
	60.2000	1	2		1.73802880	-0.01356411
	60.3000	1	2		1.73702196	-0.01378762
	60.4000	1	2		1.73601841	-0.01394745
	60.5000	1	2		1.73501649	-0.01427447
	60.6000	1	2		1.73402687	-0.01446673
	60.7000	1	2		1.73301470	-0.01478427
	60.8000	1	2		1.73201873	-0.01506431
	60.9000	1	2		1.73101948	-0.01531583
	61.0000	1	2		1.73001961	-0.01559583
	61.1000	1	2		1.72901646	-0.01572094
	61.2000	1	2		1.72802356	-0.01613773
	61.3000	1	2		1.72702000	-0.01638774
	61.4000	1	2		1.72603386	-0.01658586
	61.5000	1	2		1.72502846	-0.01690883
	61.6000	1	2		1.72402757	-0.01711724
	61.7000	1	2		1.72301971	-0.01743692
	61.8000	1	2		1.72203111	-0.01778236
	61.9000	1	2		1.72102244	-0.01796687
	62.0000	1	2		1.72001929	-0.01826793
	62.1000	1	2		1.71902229	-0.01845934
	62.2000	1	2		1.71801925	-0.01882554
	62.3000	1	2		1.71700872	-0.01931778
	62.4000	1	2		1.71601910	-0.01946146
	62.5000	1	2		1.71501104	-0.01983678
	62.6000	1	2		1.71402008	-0.02021247
	62.7000	1	2		1.71301858	-0.02039041
	62.8000	1	2		1.71203551	-0.02056845
	62.9000	1	2		1.71101659	-0.02103731
	63.0000	1	2		1.71003219	-0.02128934
	63.1000	1	2		1.70902474	-0.02155539
	63.2000	1	2		1.70803419	-0.02205084
	63.3000	1	2		1.70702797	-0.02225268
	63.4000	1	2		1.70603896	-0.02256447
	63.5000	1	2		1.70502998	-0.02299013
	63.6000	1	2		1.70403318	-0.02339792
	63.7000	1	2		1.70302102	-0.02356884
	63.8000	1	2		1.70203130	-0.02389597
	63.9000	1	2		1.70102580	-0.02425690
	64.0000	1	2		1.70002429	-0.02455268
	64.1000	1	2		1.69902165	-0.02493129
	64.2000	1	2		1.69803398	-0.02534097
	64.3000	1	2		1.69702458	-0.02566514
	64.4000	1	2		1.69603834	-0.02605410
	64.5000	1	2		1.69502874	-0.02636707
	64.6000	1	2		1.69403881	-0.02675966
	64.7000	1	2		1.69302624	-0.02711962
	64.8000	1	2		1.69203682	-0.02732320
	64.9000	1	2		1.69102486	-0.02782438
	65.0000	1	2		1.69002715	-0.02828150
	65.1000	1	2		1.68902902	-0.02850387
	65.2000	1	2		1.68803550	-0.02892239
	65.3000	1	2		1.68702928	-0.02937467
	65.4000	1	2		1.68602501	-0.02963834
	65.5000	1	2		1.68501900	-0.02998004
	65.6000	1	2		1.68403060	-0.03034285
	65.7000	1	2		1.68302582	-0.03075960
	65.8000	1	2		1.68203394	-0.03105861
	65.9000	1	2		1.68101194	-0.03162408
	66.0000	1	2		1.68003062	-0.03192034
	66.1000	1	2		1.67902204	-0.03222927
	66.2000	1	2		1.67803447	-0.03275746
	66.3000	1	2		1.67702938	-0.03302142
	66.4000	1	2		1.67603094	-0.03341492
	66.5000	1	2		1.67502749	-0.03371139
	66.6000	1	2		1.67402680	-0.03433672
	66.7000	1	2		1.67302652	-0.03479773
	66.8000	1	2		1.67203208	-0.03511454
	66.9000	1	2		1.67102586	-0.03553390
	67.0000	1	2		1.67002999	-0.03589082
	67.1000	1	2		1.66902019	-0.03624996
	67.2000	1	2		1.66803097	-0.03662823
	67.3000	1	2		1.66701902	-0.03715612
	67.4000	1	2		1.66603595	-0.03758381
	67.5000	1	2		1.66502574	-0.03788643
	67.6000	1	2		1.66403038	-0.03838688
	67.7000	1	2		1.66301985	-0.03896791
	67.8000	1	2		1.66202910	-0.03918004
	67.9000	1	2		1.66103835	-0.03965053
	68.0000	1	2		1.66004617	-0.04008343
	68.1000	1	2		1.65903462	-0.04045719
	68.2000	1	2		1.65805033	-0.04073947
	68.3000	1	2		1.65704749	-0.04143788
	68.4000	1	2		1.65604875	-0.04195708
	68.5000	1	2		1.65503935	-0.04223282
	68.6000	1	2		1.65405055	-0.04275016
	68.7000	1	2		1.65304166	-0.04336528
	68.8000	1	2		1.65204804	-0.04360039
	68.9000	1	2		1.65103588	-0.04406777
	69.0000	1	2		1.65004749	-0.04472328
	69.1000	1	2		1.64903738	-0.04513734
	69.2000	1	2		1.64804611	-0.04543850
	69.3000	1	2		1.64704133	-0.04584887
	69.4000	1	2		1.64605181	-0.04647418
	69.5000	1	2		1.64504774	-0.04666467
	69.6000	1	2		1.64405351	-0.04715246
	69.7000	1	2		1.64303612	-0.04774735
	69.8000	1	2		1.64205346	-0.04835436
	69.9000	1	2		1.64104939	-0.04861602
	70.0000	1	2		1.64005137	-0.04900387
	70.1000	1	2		1.63905140	-0.04978013
	70.2000	1	2		1.63805307	-0.05014191
	70.3000	1	2		1.63704398	-0.05057893
	70.4000	1	2		1.63604258	-0.05092251
	70.5000	1	2		1.63503021	-0.05165261
	70.6000	1	2		1.63404899	-0.05191365
	70.7000	1	2		1.63304287	-0.05252485
	70.8000	1	2		1.63205028	-0.05303518
	70.9000	1	2		1.63104232	-0.05329682
	71.0000	1	2		1.63005013	-0.05372980
	71.1000	1	2		1.62904647	-0.05433708
	71.2000	1	2		1.62805869	-0.05514450
	71.3000	1	2		1.62704858	-0.05520481
	71.4000	1	2		1.62605486	-0.05573865
	71.5000	1	2		1.62504895	-0.05640128
	71.6000	1	2		1.62404724	-0.05681446
	71.7000	1	2		1.62303241	-0.05706103
	71.8000	1	2		1.62204904	-0.05799088
	71.9000	1	2		1.62104446	-0.05867210
	72.0000	1	2		1.62005135	-0.05844039
	72.1000	1	2		1.61904779	-0.05932910
	72.2000	1	2		1.61805397	-0.05994502
	72.3000	1	2		1.61704826	-0.06018221
	72.4000	1	2		1.61604225	-0.06064824
	72.5000	1	2		1.61503367	-0.06131419
	72.6000	1	2		1.61405470	-0.06190192
	72.7000	1	2		1.61304736	-0.06218123
	72.8000	1	2		1.61205036	-0.06283663
	72.9000	1	2		1.61104260	-0.06348359
	73.0000	1	2		1.61006097	-0.06369282
	73.1000	1	2		1.60905618	-0.06420278
	73.2000	1	2		1.60805345	-0.06490276
	73.3000	1	2		1.60704866	-0.06531747
	73.4000	1	2		1.60605514	-0.06582835
	73.5000	1	2		1.60505415	-0.06642115
	73.6000	1	2		1.60404383	-0.06707540
	73.7000	1	2		1.60303679	-0.06742606
	73.8000	1	2		1.60205035	-0.06790362
	73.9000	1	2		1.60104740	-0.06866201
	74.0000	1	2		1.60004979	-0.06905050
	74.1000	1	2		1.59904275	-0.06956895
	74.2000	1	2		1.59805477	-0.07026826
	74.3000	1	2		1.59703943	-0.07069461
	74.4000	1	2		1.59605483	-0.07124019
	74.5000	1	2		1.59504891	-0.07168908
	74.6000	1	2		1.59405417	-0.07230793
	74.7000	1	2		1.59304518	-0.07275051
	74.8000	1	2		1.59206130	-0.07325510
	74.9000	1	2		1.59105149	-0.07393539
	75.0000	1	2		1.59005378	-0.07438044
	75.1000	1	2		1.58905155	-0.07497630
	75.2000	1	2		1.58805527	-0.07544243
	75.3000	1	2		1.58704434	-0.07601771
	75.4000	1	2		1.58604508	-0.07646578
	75.5000	1	2		1.58503681	-0.07721633
	75.6000	1	2		1.58404760	-0.07778083
	75.7000	1	2		1.58304282	-0.07814460
	75.8000	1	2		1.58205207	-0.07876473
	75.9000	1	2		1.58104175	-0.07956076
	76.0000	1	2		1.58004977	-0.08007511
	76.1000	1	2		1.57905195	-0.08038867
	76.2000	1	2		1.57805823	-0.08108522
	76.3000	1	2		1.57705365	-0.08167493
	76.4000	1	2		1.57605972	-0.08215264
	76.5000	1	2		1.57505084	-0.08279079
	76.6000	1	2		1.57406163	-0.08342396
	76.7000	1	2		1.57305162	-0.08409335
	76.8000	1	2		1.57205349	-0.08458895
	76.9000	1	2		1.57105321	-0.08532952
	77.0000	1	2		1.57005324	-0.08571269
	77.1000	1	2		1.56903995	-0.08629316
	77.2000	1	2		1.56804828	-0.08690789
	77.3000	1	2		1.56704923	-0.08761120
	77.4000	1	2		1.56605664	-0.08810760
	77.5000	1	2		1.56505226	-0.08885073
	77.6000	1	2		1.56405618	-0.08958002
	77.7000	1	2		1.56305283	-0.09010480
	77.8000	1	2		1.56206352	-0.09071575
	77.9000	1	2		1.56105812	-0.09123133
	78.0000	1	2		1.56005764	-0.09184801
	78.1000	1	2		1.55905387	-0.09242950
	78.2000	1	2		1.55806015	-0.09319907
	78.3000	1	2		1.55704687	-0.09377163
	78.4000	1	2		1.55606165	-0.09426185
	78.5000	1	2		1.55504928	-0.09511601
	78.6000	1	2		1.55406089	-0.09572657
	78.7000	1	2		1.55305077	-0.09643283
	78.8000	1	2		1.55205746	-0.09700726
	78.9000	1	2		1.55105483	-0.09757507
	79.0000	1	2		1.55005926	-0.09832638
	79.1000	1	2		1.54905294	-0.09885036
	79.2000	1	2		1.54805891	-0.09959601
	79.3000	1	2		1.54705474	-0.10031598
	79.4000	1	2		1.54606348	-0.10110931
	79.5000	1	2		1.54506566	-0.10153499
	79.6000	1	2		1.54407419	-0.10226077
	79.7000	1	2		1.54302423	-0.10308545
	79.8000	1	2		1.54207825	-0.10346116
	79.9000	1	2		1.54107541	-0.10425765
	80.0000	1	2		1.54007769	-0.10503089
	80.1000	1	2		1.53906748	-0.10569902
	80.2000	1	2		1.53807140	-0.10633078
	80.3000	1	2		1.53705924	-0.10699547
	80.4000	1	2		1.53606787	-0.10758941
	80.5000	1	2		1.53506094	-0.10835682
	80.6000	1	2		1.53406568	-0.10911187
	80.7000	1	2		1.53306161	-0.10973619
	80.8000	1	2		1.53206707	-0.11054552
	80.9000	1	2		1.53105737	-0.11130627
	81.0000	1	2		1.53005914	-0.11201578
	81.1000	1	2		1.52905814	-0.11285978
	81.2000	1	2		1.52806084	-0.11354817
	81.3000	1	2		1.52706097	-0.11427866
	81.4000	1	2		1.52606899	-0.11495347
	81.5000	1	2		1.52507209	-0.11564895
	81.6000	1	2		1.52405942	-0.11648773
	81.7000	1	2		1.52305740	-0.11713621
	81.8000	1	2		1.52207208	-0.11790169
	81.9000	1	2		1.52106279	-0.11865751
	82.0000	1	2		1.52006394	-0.11941219
	82.1000	1	2		1.51905639	-0.12021912
	82.2000	1	2		1.51807138	-0.12086072
	82.3000	1	2		1.51705748	-0.12171357
	82.4000	1	2		1.51606816	-0.12240415
	82.5000	1	2		1.51506184	-0.12320236
	82.6000	1	2		1.51406750	-0.12404809
	82.7000	1	2		1.51306210	-0.12489646
	82.8000	1	2		1.51207248	-0.12559222
	82.9000	1	2		1.51106267	-0.12636518
	83.0000	1	2		1.51007346	-0.12717826
	83.1000	1	2		1.50906365	-0.12801401
	83.2000	1	2		1.50807096	-0.12858721
	83.3000	1	2		1.50706167	-0.12955501
	83.4000	1	2		1.50607727	-0.13047282
	83.5000	1	2		1.50506849	-0.13137728
	83.6000	1	2		1.50407036	-0.13210531
	83.7000	1	2		1.50306014	-0.13282698
	83.8000	1	2		1.50206950	-0.13373479
	83.9000	1	2		1.50106000	-0.13431074
	84.0000	1	2		1.50006781	-0.13519659
	84.1000	1	2		1.49905996	-0.13612189
	84.2000	1	2		1.49807043	-0.13687104
	84.3000	1	2		1.49706350	-0.13777529
	84.4000	1	2		1.49606424	-0.13860043
	84.5000	1	2		1.49505587	-0.13962818
	84.6000	1	2		1.49406441	-0.14036559
	84.7000	1	2		1.49305757	-0.14124682
	84.8000	1	2		1.49207010	-0.14204569
	84.9000	1	2		1.49107105	-0.14297427
	85.0000	1	2		1.49008122	-0.14377697
	85.1000	1	2		1.48906681	-0.14473090
	85.2000	1	2		1.48807555	-0.14565755
	85.3000	1	2		1.48706830	-0.14659767
	85.4000	1	2		1.48607366	-0.14736681
	85.5000	1	2		1.48506242	-0.14816061
	85.6000	1	2		1.48407228	-0.14901908
	85.7000	1	2		1.48306770	-0.14997337
	85.8000	1	2		1.48207255	-0.15090513
	85.9000	1	2		1.48106633	-0.15177068
	86.0000	1	2		1.48007404	-0.15290329
	86.1000	1	2		1.47906915	-0.15383322
	86.2000	1	2		1.47807451	-0.15467204
	86.3000	1	2		1.47707014	-0.15556345
	86.4000	1	2		1.47607375	-0.15656995
	86.5000	1	2		1.47506948	-0.15740443
	86.6000	1	2		1.47408016	-0.15826553
	86.7000	1	2		1.47306780	-0.15932010
	86.8000	1	2		1.47207899	-0.16023487
	86.9000	1	2		1.47107093	-0.16107082
	87.0000	1	2		1.47006891	-0.16219102
	87.1000	1	2		1.46907078	-0.16324619
	87.2000	1	2		1.46807173	-0.16408037
	87.3000	1	2		1.46706306	-0.16502999
	87.4000	1	2		1.46607917	-0.16605686
	87.5000	1	2		1.46506834	-0.16709365
	87.6000	1	2		1.46407103	-0.16797729
	87.7000	1	2		1.46306492	-0.16909324
	87.8000	1	2		1.46207960	-0.17014755
	87.9000	1	2		1.46107870	-0.17095713
	88.0000	1	2		1.46007269	-0.17213771
	88.1000	1	2		1.45906739	-0.17310951
	88.2000	1	2		1.45808053	-0.17404981
	88.3000	1	2		1.45706827	-0.17496133
	88.4000	1	2		1.45607014	-0.17609436
	88.5000	1	2		1.45506341	-0.17708555
	88.6000	1	2		1.45407676	-0.17802253
	88.7000	1	2		1.45306531	-0.17924102
	88.8000	1	2		1.45207088	-0.18034460
	88.9000	1	2		1.45106619	-0.18130941
	89.0000	1	2		1.45006971	-0.18236814
	89.1000	1	2		1.44906328	-0.18344503
	89.2000	1	2		1.44807427	-0.18446285
	89.3000	1	2		1.44707482	-0.18565651
	89.4000	1	2		1.44607894	-0.18672442
	89.5000	1	2		1.44507139	-0.18787837
	89.6000	1	2		1.44407665	-0.18891348
	89.7000	1	2		1.44306899	-0.19009415
	89.8000	1	2		1.44207783	-0.19112514
	89.9000	1	2		1.44107807	-0.19204585
	90.0000	1	2		1.44008076	-0.19313009
	90.1000	1	2		1.43906778	-0.19441834
	90.2000	1	2		1.43807969	-0.19543802
	90.3000	1	2		1.43707235	-0.19653063
	90.4000	1	2		1.43608047	-0.19752122
	90.5000	1	2		1.43507384	-0.19875895
	90.6000	1	2		1.43407571	-0.19997271
	90.7000	1	2		1.43306867	-0.20108778
	90.8000	1	2		1.43208530	-0.20223780
	90.9000	1	2		1.43106904	-0.20346774
	91.0000	1	2		1.43008065	-0.20453619
	91.1000	1	2		1.42907248	-0.20567844
	91.2000	1	2		1.42808081	-0.20698672
	91.3000	1	2		1.42707500	-0.20803209
	91.4000	1	2		1.42608363	-0.20916618
	91.5000	1	2		1.42507516	-0.21045275
	91.6000	1	2		1.42407816	-0.21150906
	91.7000	1	2		1.42307983	-0.21280661
	91.8000	1	2		1.42208303	-0.21394545
	91.9000	1	2		1.42107180	-0.21531079
	92.0000	1	2		1.42007541	-0.21676330
	92.1000	1	2		1.41906806	-0.21784186
	92.2000	1	2		1.41808131	-0.21913437
	92.3000	1	2		1.41707304	-0.22041669
	92.4000	1	2		1.41608075	-0.22147210
	92.5000	1	2		1.41506839	-0.22271790
	92.6000	1	2		1.41407733	-0.22404639
	92.7000	1	2		1.41308136	-0.22523174
	92.8000	1	2		1.41207698	-0.22659866
	92.9000	1	2		1.41107086	-0.22789877
	93.0000	1	2		1.41008370	-0.22923470
	93.1000	1	2		1.40907666	-0.23045396
	93.2000	1	2		1.40808345	-0.23156116
	93.3000	1	2		1.40707938	-0.23292154
	93.4000	1	2		1.40608556	-0.23435727
	93.5000	1	2		1.40507401	-0.23565246
	93.6000	1	2		1.40407619	-0.23703370
	93.7000	1	2		1.40307766	-0.23828531
	93.8000	1	2		1.40207861	-0.23968624
	93.9000	1	2		1.40106583	-0.24099175
	94.0000	1	2		1.40008389	-0.24207158
	94.0010	1	2		1.40007365	-0.24210431
