# Supplementary material for: Hyaluronic Acid Enhances the Mechanical Properties of Tissue-Engineered Cartilage Constructs
Source: PLoS One. 2014 Dec 1;9(12):e113216. doi: 10.1371/journal.pone.0113216 (PMC4249877; doi:10.1371/journal.pone.0113216)
Supplement: Dataset S1 — Raw data from hydrogel constructs. Data on wet weight, dry weight, compressive modulus, DNA content, and GAG content are provided in a spreadsheet for all analysed hydrogel constructs. Additionally, raw data from mechanical compression tests (time, displacement, and load) are provided. (ZIP) [file pone.0113216.s004.zip › Data/Mechanical testing/Microtester/Day 28/G2 P2 M4 ramp.csv]

G2 P2 M4 6Jan2014
Notes	Time	Sequence	Block	Cycle	5800:Extension mm	5800:500N_Load_Cell N
Test Started : 01/06/2014 11:45:44 AM	4.0020	1	2		2.29988101	0.00235130
	4.1000	1	2		2.29897539	0.00205850
	4.2000	1	2		2.29796896	0.00212647
	4.3000	1	2		2.29695988	0.00197195
	4.4000	1	2		2.29596697	0.00186012
	4.5000	1	2		2.29495932	0.00204828
	4.6000	1	2		2.29396867	0.00192718
	4.7000	1	2		2.29296676	0.00205594
	4.8000	1	2		2.29197303	0.00205111
	4.9000	1	2		2.29096169	0.00203497
	5.0000	1	2		2.28997227	0.00193984
	5.1000	1	2		2.28896585	0.00205193
	5.2000	1	2		2.28797131	0.00196968
	5.3000	1	2		2.28696243	0.00196920
	5.4000	1	2		2.28596993	0.00215158
	5.5000	1	2		2.28496085	0.00208233
	5.6000	1	2		2.28396610	0.00203236
	5.6630	1	2		2.28332377	0.00239832
	5.7000	1	2		2.28295619	0.00193786
	5.8000	1	2		2.28196780	0.00199973
	5.9000	1	2		2.28095851	0.00190503
	6.0000	1	2		2.27996745	0.00188945
	6.1000	1	2		2.27895877	0.00206624
	6.2000	1	2		2.27797345	0.00204118
	6.3000	1	2		2.27696662	0.00193520
	6.4000	1	2		2.27597433	0.00204057
	6.5000	1	2		2.27496545	0.00205218
	6.6000	1	2		2.27397316	0.00187668
	6.7000	1	2		2.27296940	0.00184965
	6.8000	1	2		2.27197322	0.00191916
	6.9000	1	2		2.27095798	0.00203357
	7.0000	1	2		2.26996713	0.00196666
	7.1000	1	2		2.26895825	0.00208747
	7.2000	1	2		2.26797375	0.00211562
	7.3000	1	2		2.26696466	0.00204734
	7.4000	1	2		2.26597749	0.00204708
	7.5000	1	2		2.26496021	0.00199436
	7.6000	1	2		2.26397223	0.00193374
	7.7000	1	2		2.26296498	0.00193113
	7.8000	1	2		2.26197720	0.00206988
	7.9000	1	2		2.26097016	0.00199015
	8.0000	1	2		2.25997439	0.00194239
	8.1000	1	2		2.25896469	0.00212131
	8.2000	1	2		2.25797568	0.00198654
	8.3000	1	2		2.25697151	0.00185903
	8.4000	1	2		2.25597164	0.00187933
	8.5000	1	2		2.25496542	0.00190914
	8.6000	1	2		2.25397109	0.00193195
	8.7000	1	2		2.25296220	0.00197574
	8.8000	1	2		2.25197996	0.00195211
	8.9000	1	2		2.25095981	0.00209623
	9.0000	1	2		2.24997100	0.00201488
	9.1000	1	2		2.24896089	0.00201693
	9.2000	1	2		2.24797106	0.00205827
	9.3000	1	2		2.24696382	0.00182710
	9.4000	1	2		2.24597296	0.00193667
	9.5000	1	2		2.24497699	0.00203338
	9.6000	1	2		2.24398224	0.00182468
	9.7000	1	2		2.24297705	0.00184804
	9.8000	1	2		2.24196612	0.00203347
	9.9000	1	2		2.24096543	0.00210883
	10.0000	1	2		2.23997273	0.00198912
	10.1000	1	2		2.23895975	0.00188846
	10.2000	1	2		2.23796582	0.00202191
	10.3000	1	2		2.23695633	0.00217165
	10.4000	1	2		2.23596527	0.00208484
	10.5000	1	2		2.23496602	0.00208209
	10.6000	1	2		2.23396635	0.00203719
	10.7000	1	2		2.23295849	0.00198743
	10.8000	1	2		2.23197379	0.00185345
	10.9000	1	2		2.23096777	0.00192433
	11.0000	1	2		2.22997467	0.00199894
	11.1000	1	2		2.22896947	0.00188268
	11.2000	1	2		2.22797411	0.00191537
	11.3000	1	2		2.22696523	0.00201474
	11.4000	1	2		2.22597745	0.00196650
	11.5000	1	2		2.22496898	0.00189876
	11.6000	1	2		2.22397894	0.00212589
	11.7000	1	2		2.22297231	0.00215693
	11.8000	1	2		2.22198085	0.00197408
	11.9000	1	2		2.22097135	0.00200663
	12.0000	1	2		2.21998050	0.00197423
	12.1000	1	2		2.21896752	0.00189346
	12.2000	1	2		2.21798199	0.00204989
	12.3000	1	2		2.21696594	0.00214322
	12.4000	1	2		2.21597611	0.00195508
	12.5000	1	2		2.21496477	0.00202415
	12.6000	1	2		2.21397453	0.00175809
	12.7000	1	2		2.21296810	0.00171406
	12.8000	1	2		2.21197991	0.00186314
	12.9000	1	2		2.21097226	0.00194405
	13.0000	1	2		2.20997751	0.00206713
	13.1000	1	2		2.20897170	0.00202274
	13.2000	1	2		2.20798044	0.00199287
	13.3000	1	2		2.20697730	0.00203357
	13.4000	1	2		2.20598460	0.00205049
	13.5000	1	2		2.20496834	0.00191683
	13.6000	1	2		2.20397708	0.00192015
	13.7000	1	2		2.20297434	0.00192501
	13.8000	1	2		2.20198226	0.00188667
	13.9000	1	2		2.20097235	0.00191060
	14.0000	1	2		2.19997351	0.00189872
	14.1000	1	2		2.19896852	0.00175806
	14.2000	1	2		2.19798320	0.00198643
	14.3000	1	2		2.19697186	0.00193684
	14.4000	1	2		2.19597834	0.00177880
	14.5000	1	2		2.19496946	0.00182793
	14.6000	1	2		2.19397532	0.00187561
	14.7000	1	2		2.19297300	0.00202478
	14.8000	1	2		2.19198645	0.00208823
	14.9000	1	2		2.19097388	0.00201412
	15.0000	1	2		2.18998139	0.00192960
	15.1000	1	2		2.18897353	0.00196052
	15.2000	1	2		2.18798001	0.00191629
	15.3000	1	2		2.18696887	0.00194528
	15.4000	1	2		2.18597884	0.00197819
	15.5000	1	2		2.18496914	0.00190068
	15.6000	1	2		2.18398300	0.00204034
	15.7000	1	2		2.18297268	0.00199576
	15.8000	1	2		2.18198080	0.00206383
	15.9000	1	2		2.18097889	0.00195653
	16.0000	1	2		2.17997963	0.00194732
	16.1000	1	2		2.17897280	0.00203069
	16.2000	1	2		2.17798502	0.00197852
	16.3000	1	2		2.17697737	0.00180911
	16.4000	1	2		2.17598487	0.00191906
	16.5000	1	2		2.17497046	0.00183244
	16.6000	1	2		2.17397961	0.00191097
	16.7000	1	2		2.17297605	0.00197744
	16.8000	1	2		2.17198376	0.00198185
	16.9000	1	2		2.17096648	0.00196742
	17.0000	1	2		2.16997563	0.00183627
	17.1000	1	2		2.16896572	0.00187670
	17.2000	1	2		2.16797589	0.00193553
	17.3000	1	2		2.16696619	0.00199770
	17.4000	1	2		2.16597472	0.00182007
	17.5000	1	2		2.16497178	0.00205281
	17.6000	1	2		2.16397826	0.00188815
	17.7000	1	2		2.16297327	0.00190260
	17.8000	1	2		2.16198324	0.00186975
	17.9000	1	2		2.16097497	0.00188144
	18.0000	1	2		2.15998617	0.00193489
	18.1000	1	2		2.15897503	0.00180054
	18.2000	1	2		2.15798315	0.00188969
	18.3000	1	2		2.15696853	0.00198389
	18.4000	1	2		2.15598424	0.00184937
	18.5000	1	2		2.15497576	0.00188201
	18.6000	1	2		2.15398245	0.00197141
	18.7000	1	2		2.15296394	0.00188385
	18.8000	1	2		2.15197964	0.00178916
	18.9000	1	2		2.15096769	0.00194614
	19.0000	1	2		2.14997007	0.00186543
	19.1000	1	2		2.14896693	0.00194349
	19.2000	1	2		2.14797833	0.00176169
	19.3000	1	2		2.14697067	0.00183342
	19.4000	1	2		2.14598351	0.00190858
	19.5000	1	2		2.14497667	0.00179800
	19.6000	1	2		2.14398541	0.00171050
	19.7000	1	2		2.14297223	0.00197830
	19.8000	1	2		2.14198752	0.00184013
	19.9000	1	2		2.14097536	0.00181660
	20.0000	1	2		2.13998697	0.00189986
	20.1000	1	2		2.13897521	0.00193889
	20.2000	1	2		2.13798088	0.00181943
	20.3000	1	2		2.13697404	0.00189742
	20.4000	1	2		2.13598053	0.00196263
	20.5000	1	2		2.13497062	0.00190285
	20.6000	1	2		2.13397833	0.00172527
	20.7000	1	2		2.13297498	0.00188195
	20.8000	1	2		2.13198331	0.00195721
	20.9000	1	2		2.13097689	0.00183544
	21.0000	1	2		2.12999013	0.00176521
	21.1000	1	2		2.12897408	0.00192885
	21.2000	1	2		2.12798876	0.00184488
	21.3000	1	2		2.12697782	0.00180224
	21.4000	1	2		2.12598697	0.00186621
	21.5000	1	2		2.12498198	0.00189994
	21.6000	1	2		2.12398928	0.00179914
	21.7000	1	2		2.12297999	0.00180891
	21.8000	1	2		2.12198443	0.00190029
	21.9000	1	2		2.12097636	0.00192177
	22.0000	1	2		2.11998121	0.00177704
	22.1000	1	2		2.11897273	0.00196511
	22.2000	1	2		2.11798454	0.00185961
	22.3000	1	2		2.11697771	0.00186137
	22.4000	1	2		2.11598686	0.00169448
	22.5000	1	2		2.11497162	0.00183453
	22.6000	1	2		2.11398364	0.00187426
	22.7000	1	2		2.11298070	0.00172300
	22.8000	1	2		2.11199189	0.00189805
	22.9000	1	2		2.11098711	0.00180874
	23.0000	1	2		2.10999359	0.00172444
	23.1000	1	2		2.10898184	0.00180383
	23.2000	1	2		2.10799509	0.00182878
	23.3000	1	2		2.10699071	0.00179847
	23.4000	1	2		2.10599514	0.00174660
	23.5000	1	2		2.10497663	0.00176698
	23.6000	1	2		2.10399500	0.00168372
	23.7000	1	2		2.10298325	0.00168861
	23.8000	1	2		2.10198748	0.00177865
	23.9000	1	2		2.10098740	0.00184996
	24.0000	1	2		2.09998733	0.00181002
	24.1000	1	2		2.09898644	0.00181038
	24.2000	1	2		2.09799067	0.00178654
	24.3000	1	2		2.09698383	0.00177267
	24.4000	1	2		2.09599483	0.00165625
	24.5000	1	2		2.09498471	0.00173071
	24.6000	1	2		2.09399120	0.00168665
	24.7000	1	2		2.09298190	0.00173034
	24.8000	1	2		2.09198716	0.00172099
	24.9000	1	2		2.09098463	0.00184019
	25.0000	1	2		2.08999521	0.00167735
	25.1000	1	2		2.08898715	0.00179015
	25.2000	1	2		2.08799179	0.00189440
	25.3000	1	2		2.08697942	0.00173285
	25.4000	1	2		2.08599471	0.00169773
	25.5000	1	2		2.08498481	0.00172038
	25.6000	1	2		2.08399252	0.00179918
	25.7000	1	2		2.08297626	0.00178534
	25.8000	1	2		2.08198971	0.00192136
	25.9000	1	2		2.08098206	0.00185992
	26.0000	1	2		2.07998465	0.00181890
	26.1000	1	2		2.07898089	0.00170796
	26.2000	1	2		2.07799741	0.00173012
	26.3000	1	2		2.07698607	0.00172170
	26.4000	1	2		2.07600054	0.00162424
	26.5000	1	2		2.07499801	0.00173106
	26.6000	1	2		2.07400163	0.00174884
	26.7000	1	2		2.07299356	0.00175781
	26.8000	1	2		2.07199779	0.00163256
	26.9000	1	2		2.07099034	0.00173181
	27.0000	1	2		2.07000113	0.00172486
	27.1000	1	2		2.06898958	0.00161231
	27.2000	1	2		2.06799361	0.00175387
	27.3000	1	2		2.06698472	0.00175034
	27.4000	1	2		2.06598936	0.00175262
	27.5000	1	2		2.06499257	0.00183536
	27.6000	1	2		2.06398717	0.00176525
	27.7000	1	2		2.06298689	0.00174742
	27.8000	1	2		2.06199440	0.00161372
	27.9000	1	2		2.06099187	0.00172211
	28.0000	1	2		2.05999876	0.00184976
	28.1000	1	2		2.05898947	0.00175746
	28.2000	1	2		2.05800415	0.00174493
	28.3000	1	2		2.05699998	0.00180915
	28.4000	1	2		2.05599724	0.00181486
	28.5000	1	2		2.05498672	0.00176114
	28.6000	1	2		2.05399628	0.00176218
	28.7000	1	2		2.05298370	0.00168938
	28.8000	1	2		2.05199920	0.00171369
	28.9000	1	2		2.05099073	0.00166235
	29.0000	1	2		2.04998656	0.00176249
	29.1000	1	2		2.04898690	0.00179771
	29.2000	1	2		2.04799031	0.00166538
	29.3000	1	2		2.04698941	0.00185504
	29.4000	1	2		2.04599508	0.00182526
	29.5000	1	2		2.04499152	0.00173987
	29.6000	1	2		2.04399698	0.00160062
	29.7000	1	2		2.04299261	0.00171060
	29.8000	1	2		2.04200565	0.00172507
	29.9000	1	2		2.04100373	0.00171813
	30.0000	1	2		2.04000386	0.00173767
	30.1000	1	2		2.03899170	0.00174055
	30.2000	1	2		2.03799757	0.00173589
	30.3000	1	2		2.03699176	0.00179346
	30.4000	1	2		2.03599374	0.00178165
	30.5000	1	2		2.03498670	0.00171683
	30.6000	1	2		2.03399523	0.00180372
	30.7000	1	2		2.03298000	0.00181179
	30.8000	1	2		2.03198771	0.00167711
	30.9000	1	2		2.03098538	0.00173046
	31.0000	1	2		2.02999289	0.00170008
	31.1000	1	2		2.02898872	0.00159689
	31.2000	1	2		2.02799664	0.00172970
	31.3000	1	2		2.02699083	0.00176535
	31.4000	1	2		2.02599997	0.00166178
	31.5000	1	2		2.02498822	0.00166933
	31.6000	1	2		2.02399573	0.00170688
	31.7000	1	2		2.02298849	0.00161161
	31.8000	1	2		2.02199538	0.00179165
	31.9000	1	2		2.02098199	0.00175288
	32.0000	1	2		2.01998601	0.00165318
	32.1000	1	2		2.01898799	0.00167405
	32.2000	1	2		2.01799304	0.00169438
	32.3000	1	2		2.01698785	0.00179283
	32.4000	1	2		2.01598818	0.00174843
	32.5000	1	2		2.01498483	0.00167778
	32.6000	1	2		2.01400074	0.00165209
	32.7000	1	2		2.01299350	0.00163171
	32.8000	1	2		2.01200654	0.00162732
	32.9000	1	2		2.01099560	0.00153875
	33.0000	1	2		2.00999963	0.00175329
	33.1000	1	2		2.00899177	0.00153306
	33.2000	1	2		2.00800235	0.00166648
	33.3000	1	2		2.00699716	0.00174909
	33.4000	1	2		2.00600323	0.00179079
	33.5000	1	2		2.00499517	0.00173112
	33.6000	1	2		2.00400083	0.00159346
	33.7000	1	2		2.00298355	0.00169011
	33.8000	1	2		2.00199433	0.00158816
	33.9000	1	2		2.00098668	0.00156490
	34.0000	1	2		1.99999849	0.00165080
	34.1000	1	2		1.99898531	0.00165551
	34.2000	1	2		1.99799978	0.00173914
	34.3000	1	2		1.99699438	0.00154331
	34.4000	1	2		1.99599861	0.00176346
	34.5000	1	2		1.99499403	0.00162404
	34.6000	1	2		1.99400318	0.00156873
	34.7000	1	2		1.99299265	0.00164216
	34.8000	1	2		1.99200713	0.00173148
	34.9000	1	2		1.99098923	0.00170902
	35.0000	1	2		1.99000145	0.00162162
	35.1000	1	2		1.98899072	0.00172880
	35.2000	1	2		1.98799434	0.00149202
	35.3000	1	2		1.98698382	0.00166941
	35.4000	1	2		1.98599542	0.00158297
	35.5000	1	2		1.98498613	0.00174361
	35.6000	1	2		1.98399815	0.00166185
	35.7000	1	2		1.98298947	0.00169092
	35.8000	1	2		1.98199780	0.00171791
	35.9000	1	2		1.98099240	0.00169362
	36.0000	1	2		1.97999273	0.00149458
	36.1000	1	2		1.97898487	0.00157105
	36.2000	1	2		1.97799996	0.00169332
	36.3000	1	2		1.97699108	0.00167078
	36.4000	1	2		1.97600043	0.00168639
	36.5000	1	2		1.97499319	0.00163005
	36.6000	1	2		1.97399742	0.00176564
	36.7000	1	2		1.97298321	0.00162443
	36.8000	1	2		1.97200117	0.00172605
	36.9000	1	2		1.97097569	0.00165314
	37.0000	1	2		1.96999487	0.00158429
	37.1000	1	2		1.96898640	0.00161728
	37.2000	1	2		1.96799227	0.00160818
	37.3000	1	2		1.96698646	0.00160449
	37.4000	1	2		1.96599847	0.00161378
	37.5000	1	2		1.96499348	0.00177361
	37.6000	1	2		1.96400058	0.00174863
	37.7000	1	2		1.96299682	0.00157907
	37.8000	1	2		1.96200105	0.00169961
	37.9000	1	2		1.96099668	0.00158088
	38.0000	1	2		1.96000582	0.00156492
	38.1000	1	2		1.95899838	0.00164726
	38.2000	1	2		1.95801142	0.00159702
	38.3000	1	2		1.95699557	0.00162850
	38.4000	1	2		1.95600389	0.00161815
	38.5000	1	2		1.95499460	0.00162811
	38.6000	1	2		1.95400641	0.00141151
	38.7000	1	2		1.95299364	0.00157459
	38.8000	1	2		1.95199787	0.00157004
	38.9000	1	2		1.95099369	0.00164961
	39.0000	1	2		1.95000284	0.00158154
	39.1000	1	2		1.94899539	0.00157961
	39.2000	1	2		1.94800065	0.00172001
	39.3000	1	2		1.94699873	0.00163342
	39.4000	1	2		1.94600808	0.00173102
	39.5000	1	2		1.94500084	0.00163764
	39.6000	1	2		1.94400200	0.00161693
	39.7000	1	2		1.94300786	0.00159280
	39.8000	1	2		1.94200820	0.00154931
	39.9000	1	2		1.94100424	0.00171593
	40.0000	1	2		1.94001092	0.00168762
	40.1000	1	2		1.93900307	0.00162592
	40.2000	1	2		1.93788416	0.00157046
	40.3000	1	2		1.93699800	0.00171219
	40.4000	1	2		1.93601719	0.00173295
	40.5000	1	2		1.93500831	0.00152621
	40.6000	1	2		1.93400721	0.00171364
	40.7000	1	2		1.93300386	0.00159397
	40.8000	1	2		1.93200317	0.00153835
	40.9000	1	2		1.93099900	0.00159985
	41.0000	1	2		1.93000835	0.00165801
	41.1000	1	2		1.92900131	0.00156932
	41.2000	1	2		1.92800308	0.00159217
	41.3000	1	2		1.92700158	0.00155779
	41.4000	1	2		1.92600314	0.00173511
	41.5000	1	2		1.92499836	0.00150483
	41.6000	1	2		1.92400894	0.00155366
	41.7000	1	2		1.92300518	0.00153647
	41.8000	1	2		1.92200920	0.00164873
	41.9000	1	2		1.92099766	0.00160438
	42.0000	1	2		1.92001377	0.00164989
	42.1000	1	2		1.91899280	0.00161999
	42.2000	1	2		1.91799662	0.00151388
	42.3000	1	2		1.91699163	0.00154951
	42.4000	1	2		1.91600877	0.00163758
	42.5000	1	2		1.91499722	0.00169409
	42.6000	1	2		1.91400022	0.00162208
	42.7000	1	2		1.91299728	0.00164216
	42.8000	1	2		1.91200971	0.00146904
	42.9000	1	2		1.91099959	0.00145911
	43.0000	1	2		1.91000854	0.00146819
	43.1000	1	2		1.90900068	0.00152782
	43.2000	1	2		1.90800819	0.00159998
	43.3000	1	2		1.90699746	0.00151616
	43.4000	1	2		1.90600742	0.00164678
	43.5000	1	2		1.90499485	0.00157631
	43.6000	1	2		1.90401076	0.00152437
	43.7000	1	2		1.90299553	0.00152922
	43.8000	1	2		1.90200631	0.00149970
	43.9000	1	2		1.90099559	0.00155132
	44.0000	1	2		1.90000350	0.00157854
	44.1000	1	2		1.89899401	0.00162642
	44.2000	1	2		1.89800090	0.00155178
	44.3000	1	2		1.89699878	0.00169972
	44.4000	1	2		1.89600711	0.00155247
	44.5000	1	2		1.89499474	0.00152670
	44.6000	1	2		1.89401126	0.00149427
	44.7000	1	2		1.89300074	0.00162575
	44.8000	1	2		1.89200948	0.00137757
	44.9000	1	2		1.89101002	0.00156182
	45.0000	1	2		1.89001077	0.00152756
	45.1000	1	2		1.88900291	0.00149705
	45.2000	1	2		1.88801308	0.00137756
	45.3000	1	2		1.88699621	0.00152893
	45.4000	1	2		1.88600576	0.00144803
	45.5000	1	2		1.88499627	0.00143842
	45.6000	1	2		1.88400050	0.00136693
	45.7000	1	2		1.88299592	0.00150877
	45.8000	1	2		1.88200834	0.00141859
	45.9000	1	2		1.88100294	0.00136706
	46.0000	1	2		1.88000676	0.00141542
	46.1000	1	2		1.87900116	0.00130845
	46.2000	1	2		1.87801112	0.00126401
	46.3000	1	2		1.87700265	0.00125847
	46.4000	1	2		1.87600545	0.00130544
	46.5000	1	2		1.87500291	0.00131198
	46.6000	1	2		1.87401063	0.00126482
	46.7000	1	2		1.87300010	0.00124309
	46.8000	1	2		1.87201335	0.00117641
	46.9000	1	2		1.87100098	0.00126045
	47.0000	1	2		1.87001095	0.00109366
	47.1000	1	2		1.86899736	0.00105010
	47.2000	1	2		1.86801367	0.00106781
	47.3000	1	2		1.86700213	0.00111911
	47.4000	1	2		1.86600820	0.00110597
	47.5000	1	2		1.86500874	0.00104222
	47.6000	1	2		1.86401113	0.00097302
	47.7000	1	2		1.86300245	0.00103265
	47.8000	1	2		1.86201057	0.00093684
	47.9000	1	2		1.86100415	0.00089285
	48.0000	1	2		1.86001575	0.00090163
	48.1000	1	2		1.85900708	0.00088156
	48.2000	1	2		1.85801172	0.00062197
	48.3000	1	2		1.85700570	0.00085196
	48.4000	1	2		1.85601137	0.00071481
	48.5000	1	2		1.85500371	0.00065566
	48.6000	1	2		1.85400774	0.00068851
	48.7000	1	2		1.85301053	0.00049870
	48.8000	1	2		1.85201988	0.00051151
	48.9000	1	2		1.85099871	0.00044175
	49.0000	1	2		1.85001421	0.00046747
	49.1000	1	2		1.84900737	0.00036825
	49.2000	1	2		1.84801386	0.00046463
	49.3000	1	2		1.84700661	0.00029368
	49.4000	1	2		1.84601187	0.00028446
	49.5000	1	2		1.84500483	0.00028871
	49.6000	1	2		1.84401234	0.00014349
	49.7000	1	2		1.84300980	0.00016744
	49.8000	1	2		1.84201690	0.00011606
	49.9000	1	2		1.84101253	0.00006814
	50.0000	1	2		1.84001491	-0.00009948
	50.1000	1	2		1.83900726	-0.00007301
	50.2000	1	2		1.83801026	-0.00001517
	50.3000	1	2		1.83701244	-0.00019167
	50.4000	1	2		1.83601155	-0.00024444
	50.5000	1	2		1.83500943	-0.00032035
	50.6000	1	2		1.83401571	-0.00035463
	50.7000	1	2		1.83300949	-0.00039669
	50.8000	1	2		1.83201085	-0.00041754
	50.9000	1	2		1.83100504	-0.00050213
	51.0000	1	2		1.83001849	-0.00056191
	51.1000	1	2		1.82900346	-0.00072261
	51.2000	1	2		1.82801486	-0.00073191
	51.3000	1	2		1.82701130	-0.00080279
	51.4000	1	2		1.82602332	-0.00085054
	51.5000	1	2		1.82500419	-0.00091088
	51.6000	1	2		1.82401334	-0.00092689
	51.7000	1	2		1.82300876	-0.00092838
	51.8000	1	2		1.82201729	-0.00103313
	51.9000	1	2		1.82100943	-0.00116389
	52.0000	1	2		1.82001305	-0.00126582
	52.1000	1	2		1.81900416	-0.00125643
	52.2000	1	2		1.81802007	-0.00151296
	52.3000	1	2		1.81700545	-0.00139464
	52.4000	1	2		1.81601788	-0.00150638
	52.5000	1	2		1.81501822	-0.00162969
	52.6000	1	2		1.81401507	-0.00166733
	52.7000	1	2		1.81300926	-0.00165049
	52.8000	1	2		1.81202250	-0.00178645
	52.9000	1	2		1.81100829	-0.00196415
	53.0000	1	2		1.81001908	-0.00202007
	53.1000	1	2		1.80901348	-0.00200124
	53.2000	1	2		1.80801955	-0.00216628
	53.3000	1	2		1.80700534	-0.00228747
	53.4000	1	2		1.80603108	-0.00224377
	53.5000	1	2		1.80501687	-0.00236074
	53.6000	1	2		1.80401885	-0.00245207
	53.7000	1	2		1.80301488	-0.00267000
	53.8000	1	2		1.80202034	-0.00262019
	53.9000	1	2		1.80100695	-0.00274447
	54.0000	1	2		1.80001303	-0.00281459
	54.1000	1	2		1.79900824	-0.00286213
	54.2000	1	2		1.79801431	-0.00288033
	54.3000	1	2		1.79700728	-0.00306519
	54.4000	1	2		1.79601704	-0.00324714
	54.5000	1	2		1.79501246	-0.00320957
	54.6000	1	2		1.79403000	-0.00342397
	54.7000	1	2		1.79301457	-0.00355658
	54.8000	1	2		1.79202392	-0.00360001
	54.9000	1	2		1.79101380	-0.00356516
	55.0000	1	2		1.79002766	-0.00377849
	55.1000	1	2		1.78902206	-0.00403319
	55.2000	1	2		1.78802137	-0.00406081
	55.3000	1	2		1.78701024	-0.00397632
	55.4000	1	2		1.78602184	-0.00430926
	55.5000	1	2		1.78501173	-0.00452050
	55.6000	1	2		1.78401678	-0.00437544
	55.7000	1	2		1.78300830	-0.00451800
	55.8000	1	2		1.78201684	-0.00478786
	55.9000	1	2		1.78100447	-0.00483076
	56.0000	1	2		1.78001649	-0.00488516
	56.1000	1	2		1.77901047	-0.00513115
	56.2000	1	2		1.77802249	-0.00539473
	56.3000	1	2		1.77701053	-0.00518031
	56.4000	1	2		1.77601988	-0.00544220
	56.5000	1	2		1.77501305	-0.00557624
	56.6000	1	2		1.77402302	-0.00570409
	56.7000	1	2		1.77301434	-0.00583352
	56.8000	1	2		1.77202246	-0.00600298
	56.9000	1	2		1.77101358	-0.00611941
	57.0000	1	2		1.77002191	-0.00622225
	57.1000	1	2		1.76901056	-0.00637879
	57.2000	1	2		1.76801971	-0.00655143
	57.3000	1	2		1.76700960	-0.00655614
	57.4000	1	2		1.76601752	-0.00673172
	57.5000	1	2		1.76501109	-0.00677913
	57.6000	1	2		1.76401860	-0.00705267
	57.7000	1	2		1.76301156	-0.00722132
	57.8000	1	2		1.76202460	-0.00731936
	57.9000	1	2		1.76102309	-0.00745811
	58.0000	1	2		1.76002487	-0.00766336
	58.1000	1	2		1.75902418	-0.00779102
	58.2000	1	2		1.75802759	-0.00784620
	58.3000	1	2		1.75702055	-0.00789192
	58.4000	1	2		1.75602376	-0.00826652
	58.5000	1	2		1.75501631	-0.00850477
	58.6000	1	2		1.75402197	-0.00852406
	58.7000	1	2		1.75300653	-0.00870226
	58.8000	1	2		1.75201404	-0.00890630
	58.9000	1	2		1.75100229	-0.00900241
	59.0000	1	2		1.75002127	-0.00908950
	59.1000	1	2		1.74901239	-0.00951950
	59.2000	1	2		1.74801846	-0.00957264
	59.3000	1	2		1.74700835	-0.00967557
	59.4000	1	2		1.74601995	-0.00994320
	59.5000	1	2		1.74500943	-0.01012042
	59.6000	1	2		1.74401960	-0.01021194
	59.7000	1	2		1.74301318	-0.01041110
	59.8000	1	2		1.74202950	-0.01076657
	59.9000	1	2		1.74101631	-0.01084814
	60.0000	1	2		1.74002280	-0.01098142
	60.1000	1	2		1.73901617	-0.01121922
	60.2000	1	2		1.73802388	-0.01149967
	60.3000	1	2		1.73701028	-0.01157786
	60.4000	1	2		1.73601697	-0.01169492
	60.5000	1	2		1.73501362	-0.01202045
	60.6000	1	2		1.73401744	-0.01229501
	60.7000	1	2		1.73301020	-0.01253893
	60.8000	1	2		1.73202119	-0.01264749
	60.9000	1	2		1.73100595	-0.01304402
	61.0000	1	2		1.73001899	-0.01293456
	61.1000	1	2		1.72902363	-0.01344260
	61.2000	1	2		1.72802069	-0.01365166
	61.3000	1	2		1.72701673	-0.01383251
	61.4000	1	2		1.72602669	-0.01401602
	61.5000	1	2		1.72501924	-0.01433819
	61.6000	1	2		1.72402942	-0.01457582
	61.7000	1	2		1.72301930	-0.01477060
	61.8000	1	2		1.72202497	-0.01499225
	61.9000	1	2		1.72101875	-0.01522904
	62.0000	1	2		1.72002298	-0.01541261
	62.1000	1	2		1.71901450	-0.01577853
	62.2000	1	2		1.71802294	-0.01606126
	62.3000	1	2		1.71701825	-0.01625025
	62.4000	1	2		1.71601726	-0.01662340
	62.5000	1	2		1.71501811	-0.01684603
	62.6000	1	2		1.71402541	-0.01711902
	62.7000	1	2		1.71302155	-0.01737348
	62.8000	1	2		1.71202424	-0.01759183
	62.9000	1	2		1.71101843	-0.01781088
	63.0000	1	2		1.71002256	-0.01808674
	63.1000	1	2		1.70901880	-0.01844186
	63.2000	1	2		1.70803040	-0.01857542
	63.3000	1	2		1.70702039	-0.01901211
	63.4000	1	2		1.70603343	-0.01922505
	63.5000	1	2		1.70502475	-0.01956086
	63.6000	1	2		1.70403021	-0.01982999
	63.7000	1	2		1.70301785	-0.02020223
	63.8000	1	2		1.70202812	-0.02031913
	63.9000	1	2		1.70101791	-0.02067740
	64.0000	1	2		1.70002992	-0.02091564
	64.1000	1	2		1.69901489	-0.02134671
	64.2000	1	2		1.69802814	-0.02147939
	64.3000	1	2		1.69701895	-0.02186728
	64.4000	1	2		1.69602277	-0.02215758
	64.5000	1	2		1.69501737	-0.02232380
	64.6000	1	2		1.69402815	-0.02262084
	64.7000	1	2		1.69301896	-0.02311957
	64.8000	1	2		1.69202852	-0.02343124
	64.9000	1	2		1.69101759	-0.02356298
	65.0000	1	2		1.69003749	-0.02419559
	65.1000	1	2		1.68902666	-0.02424245
	65.2000	1	2		1.68803182	-0.02448000
	65.3000	1	2		1.68701965	-0.02484409
	65.4000	1	2		1.68602880	-0.02525020
	65.5000	1	2		1.68501602	-0.02552326
	65.6000	1	2		1.68402271	-0.02580563
	65.7000	1	2		1.68302182	-0.02624071
	65.8000	1	2		1.68202902	-0.02649245
	65.9000	1	2		1.68102454	-0.02665041
	66.0000	1	2		1.68003359	-0.02733615
	66.1000	1	2		1.67902143	-0.02762042
	66.2000	1	2		1.67803518	-0.02768341
	66.3000	1	2		1.67702702	-0.02822166
	66.4000	1	2		1.67603309	-0.02855422
	66.5000	1	2		1.67502687	-0.02867811
	66.6000	1	2		1.67404022	-0.02906688
	66.7000	1	2		1.67303277	-0.02943087
	66.8000	1	2		1.67203475	-0.02977281
	66.9000	1	2		1.67102443	-0.03014887
	67.0000	1	2		1.67002620	-0.03059638
	67.1000	1	2		1.66902172	-0.03094152
	67.2000	1	2		1.66802421	-0.03138583
	67.3000	1	2		1.66701738	-0.03200600
	67.4000	1	2		1.66602724	-0.03185176
	67.5000	1	2		1.66501682	-0.03173206
	67.6000	1	2		1.66402802	-0.03280900
	67.7000	1	2		1.66301780	-0.03352538
	67.8000	1	2		1.66203463	-0.03332375
	67.9000	1	2		1.66104163	-0.03370566
	68.0000	1	2		1.66004770	-0.03439127
	68.1000	1	2		1.65904220	-0.03453125
	68.2000	1	2		1.65806016	-0.03461126
	68.3000	1	2		1.65704831	-0.03554474
	68.4000	1	2		1.65606534	-0.03582488
	68.5000	1	2		1.65504099	-0.03590986
	68.6000	1	2		1.65405249	-0.03628234
	68.7000	1	2		1.65304381	-0.03688003
	68.8000	1	2		1.65204866	-0.03722569
	68.9000	1	2		1.65103373	-0.03743771
	69.0000	1	2		1.65004401	-0.03810863
	69.1000	1	2		1.64903287	-0.03853822
	69.2000	1	2		1.64804437	-0.03869113
	69.3000	1	2		1.64703590	-0.03906053
	69.4000	1	2		1.64604822	-0.03973628
	69.5000	1	2		1.64504170	-0.03994368
	69.6000	1	2		1.64404644	-0.04036301
	69.7000	1	2		1.64304688	-0.04075529
	69.8000	1	2		1.64205715	-0.04121556
	69.9000	1	2		1.64104519	-0.04160600
	70.0000	1	2		1.64005475	-0.04187622
	70.1000	1	2		1.63903900	-0.04234342
	70.2000	1	2		1.63805071	-0.04280418
	70.3000	1	2		1.63704163	-0.04318070
	70.4000	1	2		1.63604094	-0.04369094
	70.5000	1	2		1.63503677	-0.04403963
	70.6000	1	2		1.63404192	-0.04455491
	70.7000	1	2		1.63303560	-0.04493193
	70.8000	1	2		1.63204474	-0.04538645
	70.9000	1	2		1.63103381	-0.04573477
	71.0000	1	2		1.63004777	-0.04604205
	71.1000	1	2		1.62904637	-0.04662670
	71.2000	1	2		1.62805572	-0.04704371
	71.3000	1	2		1.62704592	-0.04747184
	71.4000	1	2		1.62605814	-0.04793623
	71.5000	1	2		1.62505274	-0.04836413
	71.6000	1	2		1.62405646	-0.04878801
	71.7000	1	2		1.62304071	-0.04917176
	71.8000	1	2		1.62204647	-0.04976717
	71.9000	1	2		1.62104015	-0.05011071
	72.0000	1	2		1.62004961	-0.05052437
	72.1000	1	2		1.61903529	-0.05107813
	72.2000	1	2		1.61804659	-0.05144455
	72.3000	1	2		1.61703802	-0.05166443
	72.4000	1	2		1.61604399	-0.05241682
	72.5000	1	2		1.61504381	-0.05276724
	72.6000	1	2		1.61404681	-0.05320937
	72.7000	1	2		1.61303967	-0.05351586
	72.8000	1	2		1.61205384	-0.05424267
	72.9000	1	2		1.61104813	-0.05452793
	73.0000	1	2		1.61005328	-0.05498468
	73.1000	1	2		1.60904932	-0.05554166
	73.2000	1	2		1.60805621	-0.05596553
	73.3000	1	2		1.60704979	-0.05634926
	73.4000	1	2		1.60605402	-0.05685762
	73.5000	1	2		1.60504472	-0.05745689
	73.6000	1	2		1.60405141	-0.05786974
	73.7000	1	2		1.60304017	-0.05823643
	73.8000	1	2		1.60205250	-0.05886634
	73.9000	1	2		1.60104259	-0.05929820
	74.0000	1	2		1.60004825	-0.05969781
	74.1000	1	2		1.59904326	-0.06013304
	74.2000	1	2		1.59805139	-0.06070389
	74.3000	1	2		1.59704015	-0.06112980
	74.4000	1	2		1.59606087	-0.06164749
	74.5000	1	2		1.59504133	-0.06220641
	74.6000	1	2		1.59405222	-0.06267510
	74.7000	1	2		1.59304733	-0.06304660
	74.8000	1	2		1.59205095	-0.06356661
	74.9000	1	2		1.59104606	-0.06414813
	75.0000	1	2		1.59005951	-0.06455165
	75.1000	1	2		1.58904756	-0.06503559
	75.2000	1	2		1.58805455	-0.06566714
	75.3000	1	2		1.58703921	-0.06607553
	75.4000	1	2		1.58605533	-0.06656868
	75.5000	1	2		1.58504204	-0.06722337
	75.6000	1	2		1.58392620	-0.06752549
	75.7000	1	2		1.58305214	-0.06826070
	75.8000	1	2		1.58206590	-0.06867921
	75.9000	1	2		1.58105671	-0.06915514
	76.0000	1	2		1.58005909	-0.06982861
	76.1000	1	2		1.57905492	-0.07028738
	76.2000	1	2		1.57806171	-0.07073622
	76.3000	1	2		1.57705590	-0.07128756
	76.4000	1	2		1.57606495	-0.07187120
	76.5000	1	2		1.57505186	-0.07238592
	76.6000	1	2		1.57405978	-0.07292993
	76.7000	1	2		1.57305448	-0.07345302
	76.8000	1	2		1.57206373	-0.07411197
	76.9000	1	2		1.57105516	-0.07449833
	77.0000	1	2		1.57006164	-0.07518572
	77.1000	1	2		1.56905430	-0.07565716
	77.2000	1	2		1.56806068	-0.07633681
	77.3000	1	2		1.56705015	-0.07686597
	77.4000	1	2		1.56606115	-0.07725407
	77.5000	1	2		1.56505114	-0.07774468
	77.6000	1	2		1.56405629	-0.07840482
	77.7000	1	2		1.56305222	-0.07905568
	77.8000	1	2		1.56206383	-0.07957818
	77.9000	1	2		1.56105289	-0.08016193
	78.0000	1	2		1.56006020	-0.08076801
	78.1000	1	2		1.55905449	-0.08124974
	78.2000	1	2		1.55806097	-0.08181516
	78.3000	1	2		1.55705578	-0.08235477
	78.4000	1	2		1.55606298	-0.08290632
	78.5000	1	2		1.55505850	-0.08340650
	78.6000	1	2		1.55406099	-0.08403367
	78.7000	1	2		1.55305805	-0.08463885
	78.8000	1	2		1.55205900	-0.08517505
	78.9000	1	2		1.55105319	-0.08576530
	79.0000	1	2		1.55006264	-0.08641069
	79.1000	1	2		1.54905550	-0.08701976
	79.2000	1	2		1.54805738	-0.08745973
	79.3000	1	2		1.54705403	-0.08815152
	79.4000	1	2		1.54605948	-0.08878749
	79.5000	1	2		1.54505706	-0.08930877
	79.6000	1	2		1.54406846	-0.08982840
	79.7000	1	2		1.54306572	-0.09058421
	79.8000	1	2		1.54207569	-0.09115193
	79.9000	1	2		1.54106660	-0.09177794
	80.0000	1	2		1.54007083	-0.09241559
	80.1000	1	2		1.53906522	-0.09302956
	80.2000	1	2		1.53807048	-0.09374857
	80.3000	1	2		1.53706375	-0.09437857
	80.4000	1	2		1.53606787	-0.09496920
	80.5000	1	2		1.53506545	-0.09563940
	80.6000	1	2		1.53407172	-0.09623482
	80.7000	1	2		1.53306130	-0.09685924
	80.8000	1	2		1.53206810	-0.09739043
	80.9000	1	2		1.53106075	-0.09811528
	81.0000	1	2		1.53006447	-0.09866091
	81.1000	1	2		1.52906153	-0.09927162
	81.2000	1	2		1.52807313	-0.10013259
	81.3000	1	2		1.52706619	-0.10073975
	81.4000	1	2		1.52606756	-0.10119409
	81.5000	1	2		1.52506902	-0.10179088
	81.6000	1	2		1.52407130	-0.10239726
	81.7000	1	2		1.52305730	-0.10310600
	81.8000	1	2		1.52207013	-0.10376674
	81.9000	1	2		1.52106217	-0.10454074
	82.0000	1	2		1.52006886	-0.10534064
	82.1000	1	2		1.51906182	-0.10590293
	82.2000	1	2		1.51807158	-0.10652476
	82.3000	1	2		1.51706045	-0.10727795
	82.4000	1	2		1.51606888	-0.10787110
	82.5000	1	2		1.51505866	-0.10851758
	82.6000	1	2		1.51407437	-0.10924033
	82.7000	1	2		1.51306692	-0.11002842
	82.8000	1	2		1.51206920	-0.11062184
	82.9000	1	2		1.51106421	-0.11123629
	83.0000	1	2		1.51007838	-0.11200014
	83.1000	1	2		1.50906898	-0.11274897
	83.2000	1	2		1.50807649	-0.11319607
	83.3000	1	2		1.50707058	-0.11390162
	83.4000	1	2		1.50607614	-0.11458322
	83.5000	1	2		1.50506592	-0.11510080
	83.6000	1	2		1.50406903	-0.11573886
	83.7000	1	2		1.50306486	-0.11650493
	83.8000	1	2		1.50207011	-0.11717624
	83.9000	1	2		1.50106020	-0.11791937
	84.0000	1	2		1.50006669	-0.11871617
	84.1000	1	2		1.49906078	-0.11956752
	84.2000	1	2		1.49807351	-0.12026400
	84.3000	1	2		1.49706094	-0.12110983
	84.4000	1	2		1.49607193	-0.12179962
	84.5000	1	2		1.49506110	-0.12256246
	84.6000	1	2		1.49407363	-0.12340592
	84.7000	1	2		1.49307325	-0.12412922
	84.8000	1	2		1.49207082	-0.12489091
	84.9000	1	2		1.49106491	-0.12563066
	85.0000	1	2		1.49007456	-0.12635897
	85.1000	1	2		1.48906722	-0.12716592
	85.2000	1	2		1.48807432	-0.12790700
	85.3000	1	2		1.48706164	-0.12872717
	85.4000	1	2		1.48607038	-0.12944841
	85.5000	1	2		1.48506826	-0.13019973
	85.6000	1	2		1.48407689	-0.13109305
	85.7000	1	2		1.48306863	-0.13190888
	85.8000	1	2		1.48207736	-0.13253656
	85.9000	1	2		1.48106582	-0.13338756
	86.0000	1	2		1.48007179	-0.13423312
	86.1000	1	2		1.47907028	-0.13499087
	86.2000	1	2		1.47808322	-0.13580255
	86.3000	1	2		1.47706860	-0.13672594
	86.4000	1	2		1.47607990	-0.13750928
	86.5000	1	2		1.47506169	-0.13826671
	86.6000	1	2		1.47408037	-0.13898607
	86.7000	1	2		1.47307251	-0.13974163
	86.8000	1	2		1.47208012	-0.14025580
	86.9000	1	2		1.47107113	-0.14068463
	87.0000	1	2		1.47007567	-0.14167177
	87.1000	1	2		1.46907232	-0.14256996
	87.2000	1	2		1.46807532	-0.14344875
	87.3000	1	2		1.46706736	-0.14433503
	87.4000	1	2		1.46607876	-0.14535161
	87.5000	1	2		1.46506619	-0.14616564
	87.6000	1	2		1.46406888	-0.14716017
	87.7000	1	2		1.46306717	-0.14792711
	87.8000	1	2		1.46207775	-0.14889397
	87.9000	1	2		1.46106784	-0.14967590
	88.0000	1	2		1.46007371	-0.15054764
	88.1000	1	2		1.45906114	-0.15140637
	88.2000	1	2		1.45807562	-0.15225511
	88.3000	1	2		1.45706704	-0.15299616
	88.4000	1	2		1.45607168	-0.15398479
	88.5000	1	2		1.45507284	-0.15485442
	88.6000	1	2		1.45407584	-0.15567908
	88.7000	1	2		1.45306818	-0.15673263
	88.8000	1	2		1.45207303	-0.15754279
	88.9000	1	2		1.45106855	-0.15838809
	89.0000	1	2		1.45007759	-0.15939876
	89.1000	1	2		1.44906390	-0.16023757
	89.2000	1	2		1.44807007	-0.16129185
	89.3000	1	2		1.44706641	-0.16210433
	89.4000	1	2		1.44607659	-0.16315151
	89.5000	1	2		1.44507590	-0.16400799
	89.6000	1	2		1.44407091	-0.16502867
	89.7000	1	2		1.44306397	-0.16592747
	89.8000	1	2		1.44207527	-0.16691281
	89.9000	1	2		1.44106700	-0.16783575
	90.0000	1	2		1.44007820	-0.16882768
	90.1000	1	2		1.43906296	-0.16974606
	90.2000	1	2		1.43807570	-0.17072251
	90.3000	1	2		1.43707276	-0.17157646
	90.4000	1	2		1.43607791	-0.17255360
	90.5000	1	2		1.43507179	-0.17347461
	90.6000	1	2		1.43407725	-0.17418625
	90.7000	1	2		1.43307185	-0.17519457
	90.8000	1	2		1.43207680	-0.17617274
	90.9000	1	2		1.43107109	-0.17709410
	91.0000	1	2		1.43007522	-0.17806109
	91.1000	1	2		1.42906961	-0.17925141
	91.2000	1	2		1.42807907	-0.18015182
	91.3000	1	2		1.42706680	-0.18121203
	91.4000	1	2		1.42608097	-0.18216180
	91.5000	1	2		1.42507096	-0.18331623
	91.6000	1	2		1.42408082	-0.18436829
	91.7000	1	2		1.42307348	-0.18552007
	91.8000	1	2		1.42208191	-0.18636379
	91.9000	1	2		1.42107313	-0.18761950
	92.0000	1	2		1.42007664	-0.18863499
	92.1000	1	2		1.41906847	-0.18965796
	92.2000	1	2		1.41808315	-0.19070171
	92.3000	1	2		1.41707325	-0.19180918
	92.4000	1	2		1.41607502	-0.19271059
	92.5000	1	2		1.41506808	-0.19376144
	92.6000	1	2		1.41407303	-0.19469904
	92.7000	1	2		1.41306886	-0.19554878
	92.8000	1	2		1.41207800	-0.19666972
	92.9000	1	2		1.41107004	-0.19785298
	93.0000	1	2		1.41008042	-0.19894276
	93.1000	1	2		1.40907051	-0.20004258
	93.2000	1	2		1.40807976	-0.20119308
	93.3000	1	2		1.40707170	-0.20228563
	93.4000	1	2		1.40608279	-0.20341050
	93.5000	1	2		1.40507411	-0.20441663
	93.6000	1	2		1.40407916	-0.20564476
	93.7000	1	2		1.40306864	-0.20682508
	93.8000	1	2		1.40208004	-0.20786794
	93.9000	1	2		1.40107013	-0.20902827
	94.0000	1	2		1.40007365	-0.21025792
	94.0010	1	2		1.40006412	-0.21026861
