# Supplementary material for: Hyaluronic Acid Enhances the Mechanical Properties of Tissue-Engineered Cartilage Constructs
Source: PLoS One. 2014 Dec 1;9(12):e113216. doi: 10.1371/journal.pone.0113216 (PMC4249877; doi:10.1371/journal.pone.0113216)
Supplement: Dataset S1 — Raw data from hydrogel constructs. Data on wet weight, dry weight, compressive modulus, DNA content, and GAG content are provided in a spreadsheet for all analysed hydrogel constructs. Additionally, raw data from mechanical compression tests (time, displacement, and load) are provided. (ZIP) [file pone.0113216.s004.zip › Data/Mechanical testing/Microtester/Day 28/G2 P4 M3 ramp.csv]

G2 P4 M3 7Jan2014
Notes	Time	Sequence	Block	Cycle	5800:Extension mm	5800:500N_Load_Cell N
Test Started : 01/07/2014 3:03:37 PM	4.0020	1	2		2.29971586	0.00160932
	4.1000	1	2		2.29904649	0.00140969
	4.2000	1	2		2.29799744	0.00143949
	4.3000	1	2		2.29696951	0.00138829
	4.3540	1	2		2.29642839	0.00178498
	4.4000	1	2		2.29597025	0.00139057
	4.5000	1	2		2.29496321	0.00159143
	4.6000	1	2		2.29397154	0.00113499
	4.7000	1	2		2.29296655	0.00130618
	4.8000	1	2		2.29196689	0.00164541
	4.9000	1	2		2.29095657	0.00149497
	5.0000	1	2		2.28997740	0.00134113
	5.1000	1	2		2.28897241	0.00138980
	5.2000	1	2		2.28797069	0.00149948
	5.3000	1	2		2.28696366	0.00145242
	5.4000	1	2		2.28597137	0.00131353
	5.5000	1	2		2.28496822	0.00151967
	5.6000	1	2		2.28397368	0.00157055
	5.7000	1	2		2.28296070	0.00133924
	5.8000	1	2		2.28197251	0.00135889
	5.9000	1	2		2.28096486	0.00136340
	6.0000	1	2		2.27996192	0.00151730
	6.1000	1	2		2.27895795	0.00145592
	6.2000	1	2		2.27797939	0.00127043
	6.3000	1	2		2.27696743	0.00139846
	6.4000	1	2		2.27596695	0.00132702
	6.5000	1	2		2.27496995	0.00148802
	6.6000	1	2		2.27397500	0.00145422
	6.7000	1	2		2.27296776	0.00147657
	6.8000	1	2		2.27198817	0.00130869
	6.9000	1	2		2.27097888	0.00138672
	7.0000	1	2		2.26998926	0.00148617
	7.1000	1	2		2.26898079	0.00137682
	7.2000	1	2		2.26798092	0.00137250
	7.3000	1	2		2.26696978	0.00135218
	7.4000	1	2		2.26597893	0.00147033
	7.5000	1	2		2.26497066	0.00153405
	7.6000	1	2		2.26397591	0.00138094
	7.7000	1	2		2.26296805	0.00140414
	7.8000	1	2		2.26198007	0.00144465
	7.9000	1	2		2.26097037	0.00145392
	8.0000	1	2		2.25997296	0.00130144
	8.1000	1	2		2.25897022	0.00142852
	8.2000	1	2		2.25797753	0.00132907
	8.3000	1	2		2.25697766	0.00141865
	8.4000	1	2		2.25598783	0.00125076
	8.5000	1	2		2.25497833	0.00142447
	8.6000	1	2		2.25398871	0.00133870
	8.7000	1	2		2.25298372	0.00121017
	8.8000	1	2		2.25198365	0.00124405
	8.9000	1	2		2.25097415	0.00141937
	9.0000	1	2		2.24998227	0.00138965
	9.1000	1	2		2.24897728	0.00141932
	9.2000	1	2		2.24798479	0.00138951
	9.3000	1	2		2.24697652	0.00139865
	9.4000	1	2		2.24597870	0.00136374
	9.5000	1	2		2.24497166	0.00133188
	9.6000	1	2		2.24397999	0.00123409
	9.7000	1	2		2.24297172	0.00128257
	9.8000	1	2		2.24198210	0.00127716
	9.9000	1	2		2.24097383	0.00134393
	10.0000	1	2		2.23997990	0.00147590
	10.1000	1	2		2.23898311	0.00129906
	10.2000	1	2		2.23798611	0.00137599
	10.3000	1	2		2.23698419	0.00137858
	10.4000	1	2		2.23598473	0.00138029
	10.5000	1	2		2.23497585	0.00135108
	10.6000	1	2		2.23398172	0.00125463
	10.7000	1	2		2.23297140	0.00131090
	10.8000	1	2		2.23197440	0.00140132
	10.9000	1	2		2.23097044	0.00128232
	11.0000	1	2		2.22997446	0.00140682
	11.1000	1	2		2.22896415	0.00149059
	11.2000	1	2		2.22797350	0.00128056
	11.3000	1	2		2.22697117	0.00144255
	11.4000	1	2		2.22598175	0.00134486
	11.5000	1	2		2.22497779	0.00136095
	11.6000	1	2		2.22397915	0.00137637
	11.7000	1	2		2.22297354	0.00140106
	11.8000	1	2		2.22198331	0.00136760
	11.9000	1	2		2.22098036	0.00131463
	12.0000	1	2		2.21998480	0.00129590
	12.1000	1	2		2.21897858	0.00130220
	12.2000	1	2		2.21797748	0.00118077
	12.3000	1	2		2.21697044	0.00130188
	12.4000	1	2		2.21597652	0.00136115
	12.5000	1	2		2.21496538	0.00131629
	12.6000	1	2		2.21397903	0.00132378
	12.7000	1	2		2.21296851	0.00135073
	12.8000	1	2		2.21197582	0.00126674
	12.9000	1	2		2.21096796	0.00129624
	13.0000	1	2		2.20997833	0.00128192
	13.1000	1	2		2.20897129	0.00123912
	13.2000	1	2		2.20798229	0.00134986
	13.3000	1	2		2.20697996	0.00140235
	13.4000	1	2		2.20598542	0.00141154
	13.5000	1	2		2.20497715	0.00133037
	13.6000	1	2		2.20398548	0.00142329
	13.7000	1	2		2.20298028	0.00120636
	13.8000	1	2		2.20197201	0.00119558
	13.9000	1	2		2.20096948	0.00128040
	14.0000	1	2		2.19998088	0.00142452
	14.1000	1	2		2.19897262	0.00125933
	14.2000	1	2		2.19797541	0.00126333
	14.3000	1	2		2.19697042	0.00129842
	14.4000	1	2		2.19598059	0.00132558
	14.5000	1	2		2.19496987	0.00119823
	14.6000	1	2		2.19397696	0.00127504
	14.7000	1	2		2.19296603	0.00120495
	14.8000	1	2		2.19197743	0.00144612
	14.9000	1	2		2.19096732	0.00137228
	15.0000	1	2		2.18997913	0.00131818
	15.1000	1	2		2.18897107	0.00117537
	15.2000	1	2		2.18798370	0.00134879
	15.3000	1	2		2.18696928	0.00118204
	15.4000	1	2		2.18598847	0.00124858
	15.5000	1	2		2.18497446	0.00120762
	15.6000	1	2		2.18397788	0.00128484
	15.7000	1	2		2.18296817	0.00128228
	15.8000	1	2		2.18197691	0.00124018
	15.9000	1	2		2.18096926	0.00119200
	16.0000	1	2		2.17997840	0.00122236
	16.1000	1	2		2.17897423	0.00114776
	16.2000	1	2		2.17798256	0.00127891
	16.3000	1	2		2.17697470	0.00120081
	16.4000	1	2		2.17597832	0.00098451
	16.5000	1	2		2.17497476	0.00122607
	16.6000	1	2		2.17398288	0.00124683
	16.7000	1	2		2.17297257	0.00137750
	16.8000	1	2		2.17197987	0.00133722
	16.9000	1	2		2.17097816	0.00122436
	17.0000	1	2		2.16998095	0.00120549
	17.1000	1	2		2.16897555	0.00120368
	17.2000	1	2		2.16798224	0.00122193
	17.3000	1	2		2.16697233	0.00120547
	17.4000	1	2		2.16598517	0.00113091
	17.5000	1	2		2.16497383	0.00129928
	17.6000	1	2		2.16398195	0.00121380
	17.7000	1	2		2.16297430	0.00103127
	17.8000	1	2		2.16198037	0.00117204
	17.9000	1	2		2.16097395	0.00125752
	18.0000	1	2		2.15998576	0.00121776
	18.1000	1	2		2.15898384	0.00124098
	18.2000	1	2		2.15797557	0.00126086
	18.3000	1	2		2.15697734	0.00125802
	18.4000	1	2		2.15598690	0.00123621
	18.5000	1	2		2.15497433	0.00117297
	18.6000	1	2		2.15398962	0.00118597
	18.7000	1	2		2.15297418	0.00118212
	18.8000	1	2		2.15197739	0.00116972
	18.9000	1	2		2.15097506	0.00141900
	19.0000	1	2		2.14998216	0.00120598
	19.1000	1	2		2.14898373	0.00094819
	19.2000	1	2		2.14799308	0.00115911
	19.3000	1	2		2.14698870	0.00131171
	19.4000	1	2		2.14598884	0.00116221
	19.5000	1	2		2.14498241	0.00100801
	19.6000	1	2		2.14399258	0.00116767
	19.7000	1	2		2.14298268	0.00108943
	19.8000	1	2		2.14198609	0.00120050
	19.9000	1	2		2.14098581	0.00112022
	20.0000	1	2		2.13999475	0.00137463
	20.1000	1	2		2.13898628	0.00104129
	20.2000	1	2		2.13800280	0.00119009
	20.3000	1	2		2.13698859	0.00124476
	20.4000	1	2		2.13599548	0.00133711
	20.5000	1	2		2.13498250	0.00133135
	20.6000	1	2		2.13399349	0.00110816
	20.7000	1	2		2.13299158	0.00124174
	20.8000	1	2		2.13199212	0.00127958
	20.9000	1	2		2.13098631	0.00121623
	21.0000	1	2		2.12999300	0.00110257
	21.1000	1	2		2.12898371	0.00122733
	21.2000	1	2		2.12799060	0.00097965
	21.3000	1	2		2.12698438	0.00109272
	21.4000	1	2		2.12598656	0.00105775
	21.5000	1	2		2.12498649	0.00114299
	21.6000	1	2		2.12399133	0.00122721
	21.7000	1	2		2.12298040	0.00124703
	21.8000	1	2		2.12200389	0.00121279
	21.9000	1	2		2.12097800	0.00128968
	22.0000	1	2		2.11999903	0.00092527
	22.1000	1	2		2.11898810	0.00124421
	22.2000	1	2		2.11798946	0.00137767
	22.3000	1	2		2.11698078	0.00107632
	22.4000	1	2		2.11598686	0.00119436
	22.5000	1	2		2.11497654	0.00123647
	22.6000	1	2		2.11400351	0.00114436
	22.7000	1	2		2.11298316	0.00111242
	22.8000	1	2		2.11198595	0.00120251
	22.9000	1	2		2.11097666	0.00121155
	23.0000	1	2		2.10998765	0.00098351
	23.1000	1	2		2.10898368	0.00112013
	23.2000	1	2		2.10799754	0.00110463
	23.3000	1	2		2.10698477	0.00122856
	23.4000	1	2		2.10599064	0.00119280
	23.5000	1	2		2.10497807	0.00116693
	23.6000	1	2		2.10398332	0.00108150
	23.7000	1	2		2.10298017	0.00107523
	23.8000	1	2		2.10198379	0.00094980
	23.9000	1	2		2.10097470	0.00103966
	24.0000	1	2		2.09998528	0.00110026
	24.1000	1	2		2.09896718	0.00106929
	24.2000	1	2		2.09798432	0.00113984
	24.3000	1	2		2.09697564	0.00117087
	24.4000	1	2		2.09598479	0.00128116
	24.5000	1	2		2.09497181	0.00102405
	24.6000	1	2		2.09399038	0.00103287
	24.7000	1	2		2.09297514	0.00117078
	24.8000	1	2		2.09199433	0.00119080
	24.9000	1	2		2.09098504	0.00122771
	25.0000	1	2		2.08999050	0.00105710
	25.1000	1	2		2.08898223	0.00110691
	25.2000	1	2		2.08799240	0.00121636
	25.3000	1	2		2.08698229	0.00108901
	25.4000	1	2		2.08598119	0.00121642
	25.5000	1	2		2.08497825	0.00110351
	25.6000	1	2		2.08398289	0.00110527
	25.7000	1	2		2.08297769	0.00105853
	25.8000	1	2		2.08199319	0.00122943
	25.9000	1	2		2.08098308	0.00109820
	26.0000	1	2		2.07998567	0.00105174
	26.1000	1	2		2.07898007	0.00104195
	26.2000	1	2		2.07799638	0.00115130
	26.3000	1	2		2.07697685	0.00100836
	26.4000	1	2		2.07599050	0.00104942
	26.5000	1	2		2.07498182	0.00126050
	26.6000	1	2		2.07399077	0.00116745
	26.7000	1	2		2.07298721	0.00112935
	26.8000	1	2		2.07200148	0.00120054
	26.9000	1	2		2.07098891	0.00115649
	27.0000	1	2		2.06999642	0.00102100
	27.1000	1	2		2.06898385	0.00099763
	27.2000	1	2		2.06799361	0.00098248
	27.3000	1	2		2.06698329	0.00118146
	27.4000	1	2		2.06599408	0.00112223
	27.5000	1	2		2.06498437	0.00097187
	27.6000	1	2		2.06399352	0.00110644
	27.7000	1	2		2.06299017	0.00114145
	27.8000	1	2		2.06199256	0.00100854
	27.9000	1	2		2.06099228	0.00111301
	28.0000	1	2		2.05999897	0.00112009
	28.1000	1	2		2.05898537	0.00104866
	28.2000	1	2		2.05799554	0.00109489
	28.3000	1	2		2.05698830	0.00110865
	28.4000	1	2		2.05600646	0.00096263
	28.5000	1	2		2.05500086	0.00102088
	28.6000	1	2		2.05400304	0.00110889
	28.7000	1	2		2.05298801	0.00098623
	28.8000	1	2		2.05199470	0.00108099
	28.9000	1	2		2.05098438	0.00105714
	29.0000	1	2		2.05000275	0.00091805
	29.1000	1	2		2.04899735	0.00106256
	29.2000	1	2		2.04798805	0.00111175
	29.3000	1	2		2.04698941	0.00110709
	29.4000	1	2		2.04599549	0.00106825
	29.5000	1	2		2.04498230	0.00099302
	29.6000	1	2		2.04398203	0.00099055
	29.7000	1	2		2.04297437	0.00113410
	29.8000	1	2		2.04198987	0.00107495
	29.9000	1	2		2.04098836	0.00116641
	30.0000	1	2		2.03999976	0.00111011
	30.1000	1	2		2.03899539	0.00108119
	30.2000	1	2		2.03799675	0.00091503
	30.3000	1	2		2.03698971	0.00106623
	30.4000	1	2		2.03598861	0.00097784
	30.5000	1	2		2.03497994	0.00111322
	30.6000	1	2		2.03399257	0.00119560
	30.7000	1	2		2.03298184	0.00126048
	30.8000	1	2		2.03198627	0.00117221
	30.9000	1	2		2.03097842	0.00106859
	31.0000	1	2		2.02998080	0.00109904
	31.1000	1	2		2.02898257	0.00101228
	31.2000	1	2		2.02799664	0.00106459
	31.3000	1	2		2.02698714	0.00104693
	31.4000	1	2		2.02598953	0.00102499
	31.5000	1	2		2.02498781	0.00107173
	31.6000	1	2		2.02400085	0.00107693
	31.7000	1	2		2.02299279	0.00105818
	31.8000	1	2		2.02200911	0.00103157
	31.9000	1	2		2.02099182	0.00107979
	32.0000	1	2		2.02000077	0.00090811
	32.1000	1	2		2.01898656	0.00103773
	32.2000	1	2		2.01800083	0.00110383
	32.3000	1	2		2.01698887	0.00113533
	32.4000	1	2		2.01600027	0.00099583
	32.5000	1	2		2.01499405	0.00112931
	32.6000	1	2		2.01400730	0.00097388
	32.7000	1	2		2.01299473	0.00095908
	32.8000	1	2		2.01200100	0.00102459
	32.9000	1	2		2.01099048	0.00098546
	33.0000	1	2		2.01000065	0.00100193
	33.1000	1	2		2.00899587	0.00094261
	33.2000	1	2		2.00799866	0.00087297
	33.3000	1	2		2.00699593	0.00096036
	33.4000	1	2		2.00599442	0.00092413
	33.5000	1	2		2.00499845	0.00092981
	33.6000	1	2		2.00400554	0.00092990
	33.7000	1	2		2.00299625	0.00093312
	33.8000	1	2		2.00200110	0.00093140
	33.9000	1	2		2.00100205	0.00097285
	34.0000	1	2		2.00000177	0.00100341
	34.1000	1	2		1.99899821	0.00093955
	34.2000	1	2		1.99800142	0.00095683
	34.3000	1	2		1.99698639	0.00094871
	34.4000	1	2		1.99600291	0.00080877
	34.5000	1	2		1.99498706	0.00086321
	34.6000	1	2		1.99399805	0.00091892
	34.7000	1	2		1.99299122	0.00093486
	34.8000	1	2		1.99200016	0.00087989
	34.9000	1	2		1.99099148	0.00090849
	35.0000	1	2		1.99000719	0.00091405
	35.1000	1	2		1.98899482	0.00074479
	35.2000	1	2		1.98800827	0.00090722
	35.3000	1	2		1.98699201	0.00073931
	35.4000	1	2		1.98600321	0.00074483
	35.5000	1	2		1.98499433	0.00070966
	35.6000	1	2		1.98400655	0.00083871
	35.7000	1	2		1.98298988	0.00077576
	35.8000	1	2		1.98200066	0.00093770
	35.9000	1	2		1.98098604	0.00072686
	36.0000	1	2		1.97999867	0.00070244
	36.1000	1	2		1.97899102	0.00064226
	36.2000	1	2		1.97800386	0.00067515
	36.3000	1	2		1.97699600	0.00072633
	36.4000	1	2		1.97599572	0.00074845
	36.5000	1	2		1.97499011	0.00076892
	36.6000	1	2		1.97401176	0.00062250
	36.7000	1	2		1.97299735	0.00056507
	36.8000	1	2		1.97201346	0.00055598
	36.9000	1	2		1.97099904	0.00069906
	37.0000	1	2		1.97000696	0.00067324
	37.1000	1	2		1.96899582	0.00073739
	37.2000	1	2		1.96800333	0.00079384
	37.3000	1	2		1.96698974	0.00077408
	37.4000	1	2		1.96600278	0.00059971
	37.5000	1	2		1.96499451	0.00069893
	37.6000	1	2		1.96400612	0.00051839
	37.7000	1	2		1.96299498	0.00053240
	37.8000	1	2		1.96200228	0.00064304
	37.9000	1	2		1.96099524	0.00054474
	38.0000	1	2		1.95999968	0.00052507
	38.1000	1	2		1.95899469	0.00064068
	38.2000	1	2		1.95800383	0.00064724
	38.3000	1	2		1.95699946	0.00045235
	38.4000	1	2		1.95600717	0.00037676
	38.5000	1	2		1.95499849	0.00057565
	38.6000	1	2		1.95400559	0.00052096
	38.7000	1	2		1.95299650	0.00048185
	38.8000	1	2		1.95200442	0.00041198
	38.9000	1	2		1.95099451	0.00057059
	39.0000	1	2		1.95000366	0.00054707
	39.1000	1	2		1.94899396	0.00034011
	39.2000	1	2		1.94799655	0.00053442
	39.3000	1	2		1.94699258	0.00039333
	39.4000	1	2		1.94599948	0.00033994
	39.5000	1	2		1.94499141	0.00028706
	39.6000	1	2		1.94399851	0.00043850
	39.7000	1	2		1.94298123	0.00027765
	39.8000	1	2		1.94200513	0.00023281
	39.9000	1	2		1.94098989	0.00038745
	40.0000	1	2		1.93999658	0.00036872
	40.1000	1	2		1.93899856	0.00030704
	40.2000	1	2		1.93801979	0.00025881
	40.3000	1	2		1.93699657	0.00030940
	40.4000	1	2		1.93600223	0.00023822
	40.5000	1	2		1.93498392	0.00029603
	40.6000	1	2		1.93399963	0.00034515
	40.7000	1	2		1.93299771	0.00025871
	40.8000	1	2		1.93199805	0.00022432
	40.9000	1	2		1.93099080	0.00014970
	41.0000	1	2		1.92999667	0.00036271
	41.1000	1	2		1.92899517	0.00010564
	41.2000	1	2		1.92800390	0.00007506
	41.3000	1	2		1.92699215	0.00010768
	41.4000	1	2		1.92600335	0.00005450
	41.5000	1	2		1.92499365	0.00007500
	41.6000	1	2		1.92400648	0.00008680
	41.7000	1	2		1.92300067	-0.00005152
	41.8000	1	2		1.92200675	0.00009024
	41.9000	1	2		1.92099663	-0.00009504
	42.0000	1	2		1.92000455	-0.00010281
	42.1000	1	2		1.91899444	-0.00019686
	42.2000	1	2		1.91800031	-0.00026209
	42.3000	1	2		1.91699778	-0.00011941
	42.4000	1	2		1.91600057	-0.00043517
	42.5000	1	2		1.91498636	-0.00039083
	42.6000	1	2		1.91399879	-0.00037744
	42.7000	1	2		1.91299523	-0.00050008
	42.8000	1	2		1.91200253	-0.00064724
	42.9000	1	2		1.91099365	-0.00066003
	43.0000	1	2		1.91000526	-0.00055138
	43.1000	1	2		1.90900150	-0.00066726
	43.2000	1	2		1.90800450	-0.00067399
	43.3000	1	2		1.90698680	-0.00066051
	43.4000	1	2		1.90600947	-0.00084026
	43.5000	1	2		1.90500387	-0.00088593
	43.6000	1	2		1.90400974	-0.00095343
	43.7000	1	2		1.90300516	-0.00113016
	43.8000	1	2		1.90201349	-0.00118345
	43.9000	1	2		1.90100481	-0.00113871
	44.0000	1	2		1.90001477	-0.00119108
	44.1000	1	2		1.89898479	-0.00121358
	44.2000	1	2		1.89802037	-0.00136147
	44.3000	1	2		1.89700697	-0.00140804
	44.4000	1	2		1.89601407	-0.00134997
	44.5000	1	2		1.89499904	-0.00163795
	44.6000	1	2		1.89401311	-0.00165137
	44.7000	1	2		1.89300935	-0.00147084
	44.8000	1	2		1.89201235	-0.00158448
	44.9000	1	2		1.89100305	-0.00177502
	45.0000	1	2		1.89002450	-0.00184532
	45.1000	1	2		1.88901008	-0.00200426
	45.2000	1	2		1.88802189	-0.00208663
	45.3000	1	2		1.88701239	-0.00207092
	45.4000	1	2		1.88601273	-0.00220709
	45.5000	1	2		1.88499852	-0.00217274
	45.6000	1	2		1.88400808	-0.00221296
	45.7000	1	2		1.88299448	-0.00244107
	45.8000	1	2		1.88200711	-0.00240919
	45.9000	1	2		1.88101032	-0.00258528
	46.0000	1	2		1.88000779	-0.00281040
	46.1000	1	2		1.87901099	-0.00278897
	46.2000	1	2		1.87801747	-0.00263202
	46.3000	1	2		1.87700593	-0.00287949
	46.4000	1	2		1.87601794	-0.00303599
	46.5000	1	2		1.87500640	-0.00319933
	46.6000	1	2		1.87401821	-0.00304736
	46.7000	1	2		1.87301916	-0.00321822
	46.8000	1	2		1.87201929	-0.00345572
	46.9000	1	2		1.87101348	-0.00344113
	47.0000	1	2		1.87000849	-0.00359158
	47.1000	1	2		1.86900780	-0.00385277
	47.2000	1	2		1.86801593	-0.00375483
	47.3000	1	2		1.86701053	-0.00372982
	47.4000	1	2		1.86600800	-0.00405938
	47.5000	1	2		1.86500403	-0.00428478
	47.6000	1	2		1.86401174	-0.00427404
	47.7000	1	2		1.86300614	-0.00442179
	47.8000	1	2		1.86201590	-0.00464211
	47.9000	1	2		1.86100948	-0.00473279
	48.0000	1	2		1.86001063	-0.00473461
	48.1000	1	2		1.85900462	-0.00492914
	48.2000	1	2		1.85801725	-0.00500740
	48.3000	1	2		1.85700304	-0.00527718
	48.4000	1	2		1.85601628	-0.00522641
	48.5000	1	2		1.85500842	-0.00546810
	48.6000	1	2		1.85402392	-0.00567578
	48.7000	1	2		1.85300889	-0.00576103
	48.8000	1	2		1.85201947	-0.00586455
	48.9000	1	2		1.85101039	-0.00606302
	49.0000	1	2		1.85001031	-0.00611151
	49.1000	1	2		1.84900328	-0.00644877
	49.2000	1	2		1.84801324	-0.00662523
	49.3000	1	2		1.84701030	-0.00678754
	49.4000	1	2		1.84600654	-0.00686286
	49.5000	1	2		1.84500421	-0.00713119
	49.6000	1	2		1.84400947	-0.00717575
	49.7000	1	2		1.84300181	-0.00737910
	49.8000	1	2		1.84202981	-0.00776778
	49.9000	1	2		1.84101601	-0.00773794
	50.0000	1	2		1.84001307	-0.00794358
	50.1000	1	2		1.83900808	-0.00814599
	50.2000	1	2		1.83802173	-0.00843508
	50.3000	1	2		1.83701203	-0.00853855
	50.4000	1	2		1.83601606	-0.00879807
	50.5000	1	2		1.83501639	-0.00895671
	50.6000	1	2		1.83401284	-0.00909507
	50.7000	1	2		1.83301195	-0.00930668
	50.8000	1	2		1.83201781	-0.00946717
	50.9000	1	2		1.83100565	-0.00983792
	51.0000	1	2		1.83000292	-0.00990496
	51.1000	1	2		1.82900038	-0.01019557
	51.2000	1	2		1.82801773	-0.01037583
	51.3000	1	2		1.82700721	-0.01074112
	51.4000	1	2		1.82601758	-0.01069035
	51.5000	1	2		1.82500870	-0.01102287
	51.6000	1	2		1.82402809	-0.01128188
	51.7000	1	2		1.82301777	-0.01149285
	51.8000	1	2		1.82203020	-0.01167169
	51.9000	1	2		1.82101681	-0.01198413
	52.0000	1	2		1.82001715	-0.01217783
	52.1000	1	2		1.81899802	-0.01251493
	52.2000	1	2		1.81801229	-0.01264833
	52.3000	1	2		1.81699726	-0.01290543
	52.4000	1	2		1.81602136	-0.01306218
	52.5000	1	2		1.81500695	-0.01340851
	52.6000	1	2		1.81401097	-0.01372534
	52.7000	1	2		1.81300762	-0.01392705
	52.8000	1	2		1.81201328	-0.01412070
	52.9000	1	2		1.81100809	-0.01450425
	53.0000	1	2		1.81002174	-0.01476760
	53.1000	1	2		1.80901491	-0.01489101
	53.2000	1	2		1.80801668	-0.01522325
	53.3000	1	2		1.80700104	-0.01554237
	53.4000	1	2		1.80601818	-0.01572914
	53.5000	1	2		1.80500888	-0.01598264
	53.6000	1	2		1.80402069	-0.01634372
	53.7000	1	2		1.80300792	-0.01653478
	53.8000	1	2		1.80202444	-0.01680837
	53.9000	1	2		1.80101535	-0.01706351
	54.0000	1	2		1.80002204	-0.01735215
	54.1000	1	2		1.79900496	-0.01764072
	54.2000	1	2		1.79800960	-0.01773858
	54.3000	1	2		1.79700830	-0.01818992
	54.4000	1	2		1.79601499	-0.01859060
	54.5000	1	2		1.79501184	-0.01870546
	54.6000	1	2		1.79403205	-0.01899377
	54.7000	1	2		1.79301723	-0.01934218
	54.8000	1	2		1.79202535	-0.01947219
	54.9000	1	2		1.79101852	-0.01982414
	55.0000	1	2		1.79001681	-0.02029310
	55.1000	1	2		1.78901755	-0.02047320
	55.2000	1	2		1.78802527	-0.02073058
	55.3000	1	2		1.78702294	-0.02114914
	55.4000	1	2		1.78602553	-0.02142514
	55.5000	1	2		1.78502156	-0.02161094
	55.6000	1	2		1.78402641	-0.02211969
	55.7000	1	2		1.78302080	-0.02237803
	55.8000	1	2		1.78201950	-0.02260659
	55.9000	1	2		1.78100693	-0.02295919
	56.0000	1	2		1.78001300	-0.02331552
	56.1000	1	2		1.77900863	-0.02353097
	56.2000	1	2		1.77801593	-0.02385296
	56.3000	1	2		1.77700643	-0.02426989
	56.4000	1	2		1.77602132	-0.02445444
	56.5000	1	2		1.77501940	-0.02483905
	56.6000	1	2		1.77403449	-0.02519520
	56.7000	1	2		1.77302212	-0.02550649
	56.8000	1	2		1.77201549	-0.02581350
	56.9000	1	2		1.77100497	-0.02610809
	57.0000	1	2		1.77001392	-0.02650177
	57.1000	1	2		1.76900585	-0.02681036
	57.2000	1	2		1.76802197	-0.02714188
	57.3000	1	2		1.76700591	-0.02745172
	57.4000	1	2		1.76602448	-0.02782767
	57.5000	1	2		1.76501355	-0.02809949
	57.6000	1	2		1.76401962	-0.02847442
	57.7000	1	2		1.76300562	-0.02879823
	57.8000	1	2		1.76201723	-0.02912372
	57.9000	1	2		1.76101346	-0.02936354
	58.0000	1	2		1.76002241	-0.02969248
	58.1000	1	2		1.75901188	-0.03000281
	58.2000	1	2		1.75803558	-0.03030754
	58.3000	1	2		1.75702793	-0.03070427
	58.4000	1	2		1.75603236	-0.03109130
	58.5000	1	2		1.75503003	-0.03134556
	58.6000	1	2		1.75402955	-0.03179128
	58.7000	1	2		1.75302948	-0.03218696
	58.8000	1	2		1.75202449	-0.03237387
	58.9000	1	2		1.75102524	-0.03279592
	59.0000	1	2		1.75003028	-0.03310053
	59.1000	1	2		1.74902181	-0.03344658
	59.2000	1	2		1.74803506	-0.03368185
	59.3000	1	2		1.74702371	-0.03410142
	59.4000	1	2		1.74602753	-0.03452992
	59.5000	1	2		1.74502132	-0.03487210
	59.6000	1	2		1.74402514	-0.03512586
	59.7000	1	2		1.74302178	-0.03563918
	59.8000	1	2		1.74202601	-0.03592461
	59.9000	1	2		1.74102820	-0.03620219
	60.0000	1	2		1.74002669	-0.03661813
	60.1000	1	2		1.73903174	-0.03694167
	60.2000	1	2		1.73803535	-0.03730488
	60.3000	1	2		1.73703036	-0.03756414
	60.4000	1	2		1.73602804	-0.03801922
	60.5000	1	2		1.73502858	-0.03832871
	60.6000	1	2		1.73402625	-0.03860295
	60.7000	1	2		1.73301429	-0.03907843
	60.8000	1	2		1.73202283	-0.03938091
	60.9000	1	2		1.73100595	-0.03978724
	61.0000	1	2		1.73001510	-0.04003965
	61.1000	1	2		1.72900519	-0.04057391
	61.2000	1	2		1.72802192	-0.04077853
	61.3000	1	2		1.72701755	-0.04113052
	61.4000	1	2		1.72604063	-0.04164965
	61.5000	1	2		1.72502580	-0.04191446
	61.6000	1	2		1.72404130	-0.04228821
	61.7000	1	2		1.72303119	-0.04274706
	61.8000	1	2		1.72203685	-0.04311753
	61.9000	1	2		1.72103084	-0.04350736
	62.0000	1	2		1.72003281	-0.04377860
	62.1000	1	2		1.71903172	-0.04420589
	62.2000	1	2		1.71803912	-0.04457198
	62.3000	1	2		1.71702686	-0.04485192
	62.4000	1	2		1.71603088	-0.04524078
	62.5000	1	2		1.71502354	-0.04578155
	62.6000	1	2		1.71403248	-0.04622401
	62.7000	1	2		1.71302472	-0.04650839
	62.8000	1	2		1.71203418	-0.04684061
	62.9000	1	2		1.71102714	-0.04726640
	63.0000	1	2		1.71002778	-0.04744351
	63.1000	1	2		1.70902156	-0.04780574
	63.2000	1	2		1.70803194	-0.04842248
	63.3000	1	2		1.70703166	-0.04857596
	63.4000	1	2		1.70604173	-0.04923644
	63.5000	1	2		1.70503213	-0.04956209
	63.6000	1	2		1.70404548	-0.04997685
	63.7000	1	2		1.70303209	-0.05035768
	63.8000	1	2		1.70203540	-0.05087348
	63.9000	1	2		1.70102559	-0.05109547
	64.0000	1	2		1.70002951	-0.05147711
	64.1000	1	2		1.69902411	-0.05191829
	64.2000	1	2		1.69803562	-0.05234412
	64.3000	1	2		1.69702253	-0.05275404
	64.4000	1	2		1.69603527	-0.05316188
	64.5000	1	2		1.69501952	-0.05349999
	64.6000	1	2		1.69402897	-0.05378244
	64.7000	1	2		1.69302040	-0.05431940
	64.8000	1	2		1.69203395	-0.05463775
	64.9000	1	2		1.69102374	-0.05503538
	65.0000	1	2		1.69004487	-0.05572678
	65.1000	1	2		1.68902533	-0.05583621
	65.2000	1	2		1.68803827	-0.05632347
	65.3000	1	2		1.68703133	-0.05673854
	65.4000	1	2		1.68604273	-0.05711385
	65.5000	1	2		1.68503406	-0.05753235
	65.6000	1	2		1.68404187	-0.05804406
	65.7000	1	2		1.68302182	-0.05847742
	65.8000	1	2		1.68203701	-0.05871393
	65.9000	1	2		1.68102086	-0.05935877
	66.0000	1	2		1.68002734	-0.05973078
	66.1000	1	2		1.67902389	-0.06013987
	66.2000	1	2		1.67802873	-0.06053732
	66.3000	1	2		1.67702528	-0.06092736
	66.4000	1	2		1.67603268	-0.06139725
	66.5000	1	2		1.67502226	-0.06170566
	66.6000	1	2		1.67403325	-0.06214055
	66.7000	1	2		1.67303165	-0.06273750
	66.8000	1	2		1.67203526	-0.06323594
	66.9000	1	2		1.67102535	-0.06364702
	67.0000	1	2		1.67003850	-0.06391844
	67.1000	1	2		1.66903105	-0.06447547
	67.2000	1	2		1.66803159	-0.06484830
	67.3000	1	2		1.66702260	-0.06531974
	67.4000	1	2		1.66602929	-0.06568043
	67.5000	1	2		1.66502082	-0.06619832
	67.6000	1	2		1.66402812	-0.06658318
	67.7000	1	2		1.66302467	-0.06713621
	67.8000	1	2		1.66202695	-0.06746829
	67.9000	1	2		1.66103487	-0.06779086
	68.0000	1	2		1.66003982	-0.06834385
	68.1000	1	2		1.65903349	-0.06870283
	68.2000	1	2		1.65804490	-0.06917460
	68.3000	1	2		1.65703898	-0.06959986
	68.4000	1	2		1.65604731	-0.07001742
	68.5000	1	2		1.65504212	-0.07052008
	68.6000	1	2		1.65400076	-0.07101650
	68.7000	1	2		1.65304556	-0.07169230
	68.8000	1	2		1.65204999	-0.07179944
	68.9000	1	2		1.65104080	-0.07235972
	69.0000	1	2		1.65004544	-0.07293697
	69.1000	1	2		1.64904014	-0.07329465
	69.2000	1	2		1.64804488	-0.07389883
	69.3000	1	2		1.64703826	-0.07430224
	69.4000	1	2		1.64604720	-0.07473063
	69.5000	1	2		1.64503872	-0.07523644
	69.6000	1	2		1.64405760	-0.07552820
	69.7000	1	2		1.64303202	-0.07606783
	69.8000	1	2		1.64204066	-0.07658830
	69.9000	1	2		1.64104058	-0.07697040
	70.0000	1	2		1.64004871	-0.07753419
	70.1000	1	2		1.63904034	-0.07813779
	70.2000	1	2		1.63804989	-0.07850626
	70.3000	1	2		1.63704880	-0.07900426
	70.4000	1	2		1.63605108	-0.07948267
	70.5000	1	2		1.63504148	-0.08000580
	70.6000	1	2		1.63405503	-0.08028910
	70.7000	1	2		1.63304328	-0.08104295
	70.8000	1	2		1.63205089	-0.08149541
	70.9000	1	2		1.63104016	-0.08177642
	71.0000	1	2		1.63004747	-0.08233720
	71.1000	1	2		1.62904074	-0.08292741
	71.2000	1	2		1.62804865	-0.08340538
	71.3000	1	2		1.62703711	-0.08378635
	71.4000	1	2		1.62605179	-0.08432185
	71.5000	1	2		1.62504741	-0.08491935
	71.6000	1	2		1.62404519	-0.08527476
	71.7000	1	2		1.62304593	-0.08584867
	71.8000	1	2		1.62205569	-0.08631244
	71.9000	1	2		1.62104538	-0.08688250
	72.0000	1	2		1.62005166	-0.08731050
	72.1000	1	2		1.61904277	-0.08795278
	72.2000	1	2		1.61805120	-0.08835055
	72.3000	1	2		1.61704078	-0.08885400
	72.4000	1	2		1.61605096	-0.08942331
	72.5000	1	2		1.61504105	-0.08990483
	72.6000	1	2		1.61404733	-0.09041155
	72.7000	1	2		1.61303711	-0.09092608
	72.8000	1	2		1.61205200	-0.09145902
	72.9000	1	2		1.61104240	-0.09191281
	73.0000	1	2		1.61004488	-0.09238569
	73.1000	1	2		1.60904491	-0.09292337
	73.2000	1	2		1.60805345	-0.09343250
	73.3000	1	2		1.60704723	-0.09395551
	73.4000	1	2		1.60604838	-0.09454353
	73.5000	1	2		1.60504503	-0.09504219
	73.6000	1	2		1.60405469	-0.09575434
	73.7000	1	2		1.60304427	-0.09618083
	73.8000	1	2		1.60205045	-0.09664748
	73.9000	1	2		1.60104884	-0.09725955
	74.0000	1	2		1.60005368	-0.09772019
	74.1000	1	2		1.59904419	-0.09825521
	74.2000	1	2		1.59805446	-0.09874604
	74.3000	1	2		1.59704209	-0.09927120
	74.4000	1	2		1.59605145	-0.09987714
	74.5000	1	2		1.59504717	-0.10029423
	74.6000	1	2		1.59405591	-0.10091537
	74.7000	1	2		1.59305041	-0.10155630
	74.8000	1	2		1.59205505	-0.10209654
	74.9000	1	2		1.59104811	-0.10262027
	75.0000	1	2		1.59005726	-0.10304568
	75.1000	1	2		1.58905575	-0.10391101
	75.2000	1	2		1.58805742	-0.10430801
	75.3000	1	2		1.58704915	-0.10478009
	75.4000	1	2		1.58605553	-0.10531253
	75.5000	1	2		1.58504347	-0.10596488
	75.6000	1	2		1.58405672	-0.10645926
	75.7000	1	2		1.58305398	-0.10699916
	75.8000	1	2		1.58206036	-0.10779274
	75.9000	1	2		1.58105251	-0.10825902
	76.0000	1	2		1.58006032	-0.10884661
	76.1000	1	2		1.57905400	-0.10941569
	76.2000	1	2		1.57805864	-0.10996887
	76.3000	1	2		1.57705518	-0.11046767
	76.4000	1	2		1.57605265	-0.11110286
	76.5000	1	2		1.57505197	-0.11173112
	76.6000	1	2		1.57405620	-0.11225859
	76.7000	1	2		1.57305582	-0.11284136
	76.8000	1	2		1.57205902	-0.11346128
	76.9000	1	2		1.57104829	-0.11404597
	77.0000	1	2		1.57005826	-0.11461779
	77.1000	1	2		1.56905348	-0.11511679
	77.2000	1	2		1.56805658	-0.11566249
	77.3000	1	2		1.56705036	-0.11644982
	77.4000	1	2		1.56605715	-0.11692833
	77.5000	1	2		1.56504929	-0.11752429
	77.6000	1	2		1.56405752	-0.11821913
	77.7000	1	2		1.56304822	-0.11879699
	77.8000	1	2		1.56206598	-0.11939419
	77.9000	1	2		1.56104511	-0.11983518
	78.0000	1	2		1.56006173	-0.12054889
	78.1000	1	2		1.55904424	-0.12110329
	78.2000	1	2		1.55806282	-0.12167072
	78.3000	1	2		1.55706018	-0.12239738
	78.4000	1	2		1.55606185	-0.12309934
	78.5000	1	2		1.55505799	-0.12371295
	78.6000	1	2		1.55406570	-0.12423201
	78.7000	1	2		1.55305569	-0.12486506
	78.8000	1	2		1.55206361	-0.12541125
	78.9000	1	2		1.55105063	-0.12603339
	79.0000	1	2		1.55005547	-0.12677677
	79.1000	1	2		1.54905130	-0.12740000
	79.2000	1	2		1.54805676	-0.12798151
	79.3000	1	2		1.54705566	-0.12874659
	79.4000	1	2		1.54605918	-0.12918271
	79.5000	1	2		1.54506464	-0.12992231
	79.6000	1	2		1.54406794	-0.13043249
	79.7000	1	2		1.54306746	-0.13114628
	79.8000	1	2		1.54207077	-0.13167431
	79.9000	1	2		1.54106844	-0.13243090
	80.0000	1	2		1.54007687	-0.13320232
	80.1000	1	2		1.53906584	-0.13381139
	80.2000	1	2		1.53807068	-0.13440439
	80.3000	1	2		1.53706877	-0.13514404
	80.4000	1	2		1.53607648	-0.13569539
	80.5000	1	2		1.53506155	-0.13655099
	80.6000	1	2		1.53407715	-0.13717668
	80.7000	1	2		1.53306192	-0.13772183
	80.8000	1	2		1.53207312	-0.13838801
	80.9000	1	2		1.53106495	-0.13908127
	81.0000	1	2		1.53007625	-0.13987413
	81.1000	1	2		1.52906675	-0.14038318
	81.2000	1	2		1.52807938	-0.14100324
	81.3000	1	2		1.52705861	-0.14184951
	81.4000	1	2		1.52607514	-0.14245982
	81.5000	1	2		1.52506707	-0.14305560
	81.6000	1	2		1.52407110	-0.14377393
	81.7000	1	2		1.52306129	-0.14455127
	81.8000	1	2		1.52207505	-0.14514146
	81.9000	1	2		1.52106402	-0.14585132
	82.0000	1	2		1.52007214	-0.14650066
	82.1000	1	2		1.51906223	-0.14728403
	82.2000	1	2		1.51806872	-0.14783538
	82.3000	1	2		1.51705871	-0.14860577
	82.4000	1	2		1.51607605	-0.14951428
	82.5000	1	2		1.51506378	-0.15014827
	82.6000	1	2		1.51407488	-0.15068281
	82.7000	1	2		1.51306681	-0.15150740
	82.8000	1	2		1.51207576	-0.15218699
	82.9000	1	2		1.51106585	-0.15272622
	83.0000	1	2		1.51007653	-0.15346756
	83.1000	1	2		1.50907523	-0.15427415
	83.2000	1	2		1.50807946	-0.15516065
	83.3000	1	2		1.50707672	-0.15572089
	83.4000	1	2		1.50608556	-0.15661456
	83.5000	1	2		1.50507894	-0.15725814
	83.6000	1	2		1.50407845	-0.15783019
	83.7000	1	2		1.50307777	-0.15860453
	83.8000	1	2		1.50207288	-0.15926585
	83.9000	1	2		1.50106666	-0.16001824
	84.0000	1	2		1.50007591	-0.16079729
	84.1000	1	2		1.49906282	-0.16157228
	84.2000	1	2		1.49807013	-0.16236646
	84.3000	1	2		1.49706647	-0.16306613
	84.4000	1	2		1.49607244	-0.16364604
	84.5000	1	2		1.49505956	-0.16459668
	84.6000	1	2		1.49408141	-0.16521059
	84.7000	1	2		1.49307806	-0.16598804
	84.8000	1	2		1.49208434	-0.16666286
	84.9000	1	2		1.49107730	-0.16763594
	85.0000	1	2		1.49007784	-0.16839067
	85.1000	1	2		1.48906855	-0.16917227
	85.2000	1	2		1.48807380	-0.17000657
	85.3000	1	2		1.48706994	-0.17067444
	85.4000	1	2		1.48607643	-0.17153272
	85.5000	1	2		1.48507143	-0.17230436
	85.6000	1	2		1.48406993	-0.17300978
	85.7000	1	2		1.48305941	-0.17372917
	85.8000	1	2		1.48207275	-0.17465319
	85.9000	1	2		1.48106623	-0.17550863
	86.0000	1	2		1.48007394	-0.17619742
	86.1000	1	2		1.47906485	-0.17685069
	86.2000	1	2		1.47807154	-0.17780773
	86.3000	1	2		1.47706645	-0.17871292
	86.4000	1	2		1.47608635	-0.17939471
	86.5000	1	2		1.47507511	-0.18022528
	86.6000	1	2		1.47407811	-0.18103395
	86.7000	1	2		1.47307230	-0.18188801
	86.8000	1	2		1.47208924	-0.18251810
	86.9000	1	2		1.47106150	-0.18346127
	87.0000	1	2		1.47007004	-0.18434886
	87.1000	1	2		1.46906791	-0.18515499
	87.2000	1	2		1.46807788	-0.18590797
	87.3000	1	2		1.46706121	-0.18680846
	87.4000	1	2		1.46608214	-0.18764164
	87.5000	1	2		1.46507059	-0.18844651
	87.6000	1	2		1.46407872	-0.18929908
	87.7000	1	2		1.46306912	-0.19015476
	87.8000	1	2		1.46207499	-0.19098409
	87.9000	1	2		1.46106395	-0.19177325
	88.0000	1	2		1.46007822	-0.19273331
	88.1000	1	2		1.45906503	-0.19361172
	88.2000	1	2		1.45807244	-0.19444199
	88.3000	1	2		1.45706796	-0.19528754
	88.4000	1	2		1.45607690	-0.19632066
	88.5000	1	2		1.45506710	-0.19707827
	88.6000	1	2		1.45408188	-0.19782707
	88.7000	1	2		1.45307484	-0.19863069
	88.8000	1	2		1.45207497	-0.19958654
	88.9000	1	2		1.45107050	-0.20050785
	89.0000	1	2		1.45007565	-0.20131057
	89.1000	1	2		1.44906543	-0.20223623
	89.2000	1	2		1.44807479	-0.20317249
	89.3000	1	2		1.44706047	-0.20403618
	89.4000	1	2		1.44607310	-0.20483641
	89.5000	1	2		1.44506402	-0.20567605
	89.6000	1	2		1.44407429	-0.20669434
	89.7000	1	2		1.44306438	-0.20756878
	89.8000	1	2		1.44207793	-0.20834183
	89.9000	1	2		1.44106352	-0.20927293
	90.0000	1	2		1.44007513	-0.21020364
	90.1000	1	2		1.43907106	-0.21112109
	90.2000	1	2		1.43808051	-0.21200603
	90.3000	1	2		1.43707112	-0.21283835
	90.4000	1	2		1.43607565	-0.21382248
	90.5000	1	2		1.43507128	-0.21479348
	90.6000	1	2		1.43407889	-0.21563981
	90.7000	1	2		1.43306949	-0.21667415
	90.8000	1	2		1.43207280	-0.21765856
	90.9000	1	2		1.43106402	-0.21854715
	91.0000	1	2		1.43007604	-0.21955306
	91.1000	1	2		1.42907094	-0.22044426
	91.2000	1	2		1.42807569	-0.22135023
	91.3000	1	2		1.42706588	-0.22232749
	91.4000	1	2		1.42608097	-0.22320149
	91.5000	1	2		1.42506737	-0.22426102
	91.6000	1	2		1.42407642	-0.22523446
	91.7000	1	2		1.42307399	-0.22622554
	91.8000	1	2		1.42209144	-0.22720546
	91.9000	1	2		1.42108696	-0.22818632
	92.0000	1	2		1.42009631	-0.22913827
	92.1000	1	2		1.41907954	-0.23010978
	92.2000	1	2		1.41808858	-0.23091685
	92.3000	1	2		1.41707253	-0.23193575
	92.4000	1	2		1.41607522	-0.23292966
	92.5000	1	2		1.41506900	-0.23398221
	92.6000	1	2		1.41408624	-0.23495382
	92.7000	1	2		1.41306988	-0.23610033
	92.8000	1	2		1.41207380	-0.23703136
	92.9000	1	2		1.41106820	-0.23791581
	93.0000	1	2		1.41007796	-0.23907593
	93.1000	1	2		1.40907041	-0.24010204
	93.2000	1	2		1.40808335	-0.24126189
	93.3000	1	2		1.40707539	-0.24217973
	93.4000	1	2		1.40609099	-0.24319125
	93.5000	1	2		1.40508723	-0.24428733
	93.6000	1	2		1.40409074	-0.24534753
	93.7000	1	2		1.40307848	-0.24637740
	93.8000	1	2		1.40208639	-0.24728356
	93.9000	1	2		1.40107915	-0.24844198
	94.0000	1	2		1.40007938	-0.24948306
	94.0010	1	2		1.40006965	-0.24947748
