# Supplementary material for: Hyaluronic Acid Enhances the Mechanical Properties of Tissue-Engineered Cartilage Constructs
Source: PLoS One. 2014 Dec 1;9(12):e113216. doi: 10.1371/journal.pone.0113216 (PMC4249877; doi:10.1371/journal.pone.0113216)
Supplement: Dataset S1 — Raw data from hydrogel constructs. Data on wet weight, dry weight, compressive modulus, DNA content, and GAG content are provided in a spreadsheet for all analysed hydrogel constructs. Additionally, raw data from mechanical compression tests (time, displacement, and load) are provided. (ZIP) [file pone.0113216.s004.zip › Data/Mechanical testing/Microtester/Day 28/G2 P4 M4 ramp.csv]

G2 P4 M4 7Jan2014
Notes	Time	Sequence	Block	Cycle	5800:Extension mm	5800:500N_Load_Cell N
Test Started : 01/07/2014 3:06:26 PM	4.0020	1	2		2.29979987	0.00205727
	4.1000	1	2		2.29899588	0.00175643
	4.2000	1	2		2.29797880	0.00166563
	4.3000	1	2		2.29696664	0.00166531
	4.4000	1	2		2.29597251	0.00167823
	4.5000	1	2		2.29496690	0.00156928
	4.6000	1	2		2.29397912	0.00161917
	4.7000	1	2		2.29296491	0.00182649
	4.8000	1	2		2.29197611	0.00181730
	4.9000	1	2		2.29096579	0.00163151
	5.0000	1	2		2.28997719	0.00145934
	5.1000	1	2		2.28896769	0.00188251
	5.2000	1	2		2.28797295	0.00168546
	5.3000	1	2		2.28696488	0.00169111
	5.4000	1	2		2.28596870	0.00174001
	5.5000	1	2		2.28496269	0.00176257
	5.6000	1	2		2.28396835	0.00160887
	5.7000	1	2		2.28295435	0.00162428
	5.8000	1	2		2.28196677	0.00186356
	5.9000	1	2		2.28096137	0.00164962
	6.0000	1	2		2.27997257	0.00150346
	6.1000	1	2		2.27896410	0.00160042
	6.2000	1	2		2.27797243	0.00174053
	6.3000	1	2		2.27696354	0.00168930
	6.4000	1	2		2.27597597	0.00169284
	6.5000	1	2		2.27496360	0.00181167
	6.6000	1	2		2.27397418	0.00165380
	6.7000	1	2		2.27295690	0.00174373
	6.8000	1	2		2.27197158	0.00163939
	6.9000	1	2		2.27096085	0.00169001
	7.0000	1	2		2.26997266	0.00171563
	7.1000	1	2		2.26896296	0.00163089
	7.2000	1	2		2.26796535	0.00182644
	7.3000	1	2		2.26695667	0.00163040
	7.4000	1	2		2.26597032	0.00153870
	7.5000	1	2		2.26496082	0.00155097
	7.6000	1	2		2.26396731	0.00155263
	7.7000	1	2		2.26296580	0.00154603
	7.8000	1	2		2.26197269	0.00164449
	7.9000	1	2		2.26096525	0.00163229
	8.0000	1	2		2.25997624	0.00164119
	8.1000	1	2		2.25896571	0.00201677
	8.1080	1	2		2.25889072	0.00209348
	8.2000	1	2		2.25797630	0.00187581
	8.3000	1	2		2.25697192	0.00143877
	8.4000	1	2		2.25597226	0.00165280
	8.5000	1	2		2.25495928	0.00168592
	8.6000	1	2		2.25397170	0.00131745
	8.7000	1	2		2.25296425	0.00138368
	8.8000	1	2		2.25197524	0.00183741
	8.9000	1	2		2.25096411	0.00156402
	9.0000	1	2		2.24997203	0.00136186
	9.1000	1	2		2.24896171	0.00164617
	9.2000	1	2		2.24797311	0.00164395
	9.3000	1	2		2.24695869	0.00146574
	9.4000	1	2		2.24597460	0.00165330
	9.5000	1	2		2.24495855	0.00159481
	9.6000	1	2		2.24397610	0.00136261
	9.7000	1	2		2.24296394	0.00144748
	9.8000	1	2		2.24197534	0.00170241
	9.9000	1	2		2.24096748	0.00146939
	10.0000	1	2		2.23998195	0.00124840
	10.1000	1	2		2.23896733	0.00153572
	10.2000	1	2		2.23797853	0.00154874
	10.3000	1	2		2.23696616	0.00158306
	10.4000	1	2		2.23598945	0.00149586
	10.5000	1	2		2.23496581	0.00159797
	10.6000	1	2		2.23397721	0.00157745
	10.7000	1	2		2.23296587	0.00148955
	10.8000	1	2		2.23197072	0.00150696
	10.9000	1	2		2.23096470	0.00150766
	11.0000	1	2		2.22998143	0.00136866
	11.1000	1	2		2.22896783	0.00153631
	11.2000	1	2		2.22797350	0.00160481
	11.3000	1	2		2.22696543	0.00155177
	11.4000	1	2		2.22597806	0.00137783
	11.5000	1	2		2.22496754	0.00157334
	11.6000	1	2		2.22397976	0.00160240
	11.7000	1	2		2.22297272	0.00146141
	11.8000	1	2		2.22198802	0.00142810
	11.9000	1	2		2.22097176	0.00150796
	12.0000	1	2		2.21998152	0.00127836
	12.1000	1	2		2.21897018	0.00129057
	12.2000	1	2		2.21798383	0.00114230
	12.3000	1	2		2.21696675	0.00157529
	12.4000	1	2		2.21598205	0.00167853
	12.5000	1	2		2.21496497	0.00150296
	12.6000	1	2		2.21398928	0.00133281
	12.7000	1	2		2.21295970	0.00131574
	12.8000	1	2		2.21197418	0.00155542
	12.9000	1	2		2.21096345	0.00153362
	13.0000	1	2		2.20997219	0.00134810
	13.1000	1	2		2.20896371	0.00160631
	13.2000	1	2		2.20797737	0.00150361
	13.3000	1	2		2.20697074	0.00138309
	13.4000	1	2		2.20597538	0.00151019
	13.5000	1	2		2.20497899	0.00139254
	13.6000	1	2		2.20398384	0.00137395
	13.7000	1	2		2.20296942	0.00145572
	13.8000	1	2		2.20198349	0.00152579
	13.9000	1	2		2.20097153	0.00136566
	14.0000	1	2		2.19997884	0.00159048
	14.1000	1	2		2.19896790	0.00148289
	14.2000	1	2		2.19797869	0.00139653
	14.3000	1	2		2.19696899	0.00127948
	14.4000	1	2		2.19597588	0.00127983
	14.5000	1	2		2.19496782	0.00155202
	14.6000	1	2		2.19397696	0.00147049
	14.7000	1	2		2.19297238	0.00139021
	14.8000	1	2		2.19198235	0.00142183
	14.9000	1	2		2.19097388	0.00144475
	15.0000	1	2		2.18998180	0.00145980
	15.1000	1	2		2.18898131	0.00134115
	15.2000	1	2		2.18798329	0.00142501
	15.3000	1	2		2.18698117	0.00131430
	15.4000	1	2		2.18598478	0.00140033
	15.5000	1	2		2.18497528	0.00154708
	15.6000	1	2		2.18398279	0.00143357
	15.7000	1	2		2.18297186	0.00129805
	15.8000	1	2		2.18197752	0.00134884
	15.9000	1	2		2.18096823	0.00129536
	16.0000	1	2		2.17997554	0.00139308
	16.1000	1	2		2.17897976	0.00134245
	16.2000	1	2		2.17798113	0.00144524
	16.3000	1	2		2.17697655	0.00141195
	16.4000	1	2		2.17598139	0.00133489
	16.5000	1	2		2.17497312	0.00135881
	16.6000	1	2		2.17398555	0.00149391
	16.7000	1	2		2.17297216	0.00134409
	16.8000	1	2		2.17198991	0.00133040
	16.9000	1	2		2.17097898	0.00147338
	17.0000	1	2		2.16999304	0.00139038
	17.1000	1	2		2.16897719	0.00136713
	17.2000	1	2		2.16798511	0.00143489
	17.3000	1	2		2.16697172	0.00131354
	17.4000	1	2		2.16597861	0.00128694
	17.5000	1	2		2.16497506	0.00132845
	17.6000	1	2		2.16398441	0.00142301
	17.7000	1	2		2.16297389	0.00135108
	17.8000	1	2		2.16199062	0.00136268
	17.9000	1	2		2.16097886	0.00127857
	18.0000	1	2		2.15998617	0.00129186
	18.1000	1	2		2.15897401	0.00137382
	18.2000	1	2		2.15798254	0.00138682
	18.3000	1	2		2.15697222	0.00129638
	18.4000	1	2		2.15599366	0.00146606
	18.5000	1	2		2.15498089	0.00132807
	18.6000	1	2		2.15399782	0.00133087
	18.7000	1	2		2.15298013	0.00138798
	18.8000	1	2		2.15198640	0.00132197
	18.9000	1	2		2.15097752	0.00136956
	19.0000	1	2		2.14998380	0.00124929
	19.1000	1	2		2.14897717	0.00142290
	19.2000	1	2		2.14798447	0.00135471
	19.3000	1	2		2.14697682	0.00137930
	19.4000	1	2		2.14598658	0.00130149
	19.5000	1	2		2.14499634	0.00133721
	19.6000	1	2		2.14399197	0.00128544
	19.7000	1	2		2.14298780	0.00128969
	19.8000	1	2		2.14198957	0.00117767
	19.9000	1	2		2.14098827	0.00143097
	20.0000	1	2		2.13998901	0.00120313
	20.1000	1	2		2.13898095	0.00125038
	20.2000	1	2		2.13799645	0.00143130
	20.3000	1	2		2.13697773	0.00121716
	20.4000	1	2		2.13598995	0.00127118
	20.5000	1	2		2.13498107	0.00132425
	20.6000	1	2		2.13399390	0.00131832
	20.7000	1	2		2.13298666	0.00142016
	20.8000	1	2		2.13198925	0.00119509
	20.9000	1	2		2.13097996	0.00138280
	21.0000	1	2		2.12999628	0.00126187
	21.1000	1	2		2.12898780	0.00116547
	21.2000	1	2		2.12799203	0.00137222
	21.3000	1	2		2.12697188	0.00136822
	21.4000	1	2		2.12599865	0.00134424
	21.5000	1	2		2.12498997	0.00135668
	21.6000	1	2		2.12399256	0.00123508
	21.7000	1	2		2.12298224	0.00127397
	21.8000	1	2		2.12199815	0.00115165
	21.9000	1	2		2.12098845	0.00129456
	22.0000	1	2		2.11999801	0.00134001
	22.1000	1	2		2.11898769	0.00123158
	22.2000	1	2		2.11799540	0.00121439
	22.3000	1	2		2.11697853	0.00156630
	22.4000	1	2		2.11598645	0.00127091
	22.5000	1	2		2.11498289	0.00115547
	22.6000	1	2		2.11399060	0.00133906
	22.7000	1	2		2.11298234	0.00105722
	22.8000	1	2		2.11198677	0.00121749
	22.9000	1	2		2.11097010	0.00125067
	23.0000	1	2		2.10998642	0.00121751
	23.1000	1	2		2.10897590	0.00117578
	23.2000	1	2		2.10798627	0.00136424
	23.3000	1	2		2.10697801	0.00115988
	23.4000	1	2		2.10598265	0.00132660
	23.5000	1	2		2.10498155	0.00122329
	23.6000	1	2		2.10398742	0.00131459
	23.7000	1	2		2.10297772	0.00132566
	23.8000	1	2		2.10198707	0.00124263
	23.9000	1	2		2.10097204	0.00135544
	24.0000	1	2		2.09998364	0.00124474
	24.1000	1	2		2.09897558	0.00130887
	24.2000	1	2		2.09798227	0.00127283
	24.3000	1	2		2.09697359	0.00111267
	24.4000	1	2		2.09599728	0.00133179
	24.5000	1	2		2.09497918	0.00120507
	24.6000	1	2		2.09398382	0.00122666
	24.7000	1	2		2.09297883	0.00115089
	24.8000	1	2		2.09199023	0.00128142
	24.9000	1	2		2.09097787	0.00115703
	25.0000	1	2		2.08998804	0.00120978
	25.1000	1	2		2.08898858	0.00110056
	25.2000	1	2		2.08801023	0.00120078
	25.3000	1	2		2.08698843	0.00133583
	25.4000	1	2		2.08599861	0.00117262
	25.5000	1	2		2.08498747	0.00123856
	25.6000	1	2		2.08399764	0.00129403
	25.7000	1	2		2.08298589	0.00128152
	25.8000	1	2		2.08198766	0.00120379
	25.9000	1	2		2.08097673	0.00106805
	26.0000	1	2		2.07998116	0.00114340
	26.1000	1	2		2.07897412	0.00114139
	26.2000	1	2		2.07799331	0.00114455
	26.3000	1	2		2.07697972	0.00121259
	26.4000	1	2		2.07599009	0.00111206
	26.5000	1	2		2.07497855	0.00123952
	26.6000	1	2		2.07399363	0.00112736
	26.7000	1	2		2.07298352	0.00120975
	26.8000	1	2		2.07199369	0.00117457
	26.9000	1	2		2.07098338	0.00106346
	27.0000	1	2		2.06999129	0.00116451
	27.1000	1	2		2.06898446	0.00120901
	27.2000	1	2		2.06798951	0.00101521
	27.3000	1	2		2.06697796	0.00114608
	27.4000	1	2		2.06598691	0.00098804
	27.5000	1	2		2.06498458	0.00107259
	27.6000	1	2		2.06399414	0.00099089
	27.7000	1	2		2.06298710	0.00095430
	27.8000	1	2		2.06198661	0.00113513
	27.9000	1	2		2.06099597	0.00097895
	28.0000	1	2		2.05999692	0.00104240
	28.1000	1	2		2.05899070	0.00101862
	28.2000	1	2		2.05799841	0.00103621
	28.3000	1	2		2.05699281	0.00104117
	28.4000	1	2		2.05600154	0.00102664
	28.5000	1	2		2.05499389	0.00090334
	28.6000	1	2		2.05399955	0.00102429
	28.7000	1	2		2.05299047	0.00089494
	28.8000	1	2		2.05199531	0.00097930
	28.9000	1	2		2.05099155	0.00089257
	29.0000	1	2		2.04998533	0.00090649
	29.1000	1	2		2.04897973	0.00096351
	29.2000	1	2		2.04798621	0.00085286
	29.3000	1	2		2.04697835	0.00084382
	29.4000	1	2		2.04599221	0.00095704
	29.5000	1	2		2.04498230	0.00082931
	29.6000	1	2		2.04399760	0.00076502
	29.7000	1	2		2.04298380	0.00080607
	29.8000	1	2		2.04200216	0.00097407
	29.9000	1	2		2.04098611	0.00081534
	30.0000	1	2		2.03999710	0.00056795
	30.1000	1	2		2.03899723	0.00075430
	30.2000	1	2		2.03799409	0.00072726
	30.3000	1	2		2.03699709	0.00053553
	30.4000	1	2		2.03600152	0.00067427
	30.5000	1	2		2.03499940	0.00090301
	30.6000	1	2		2.03400547	0.00056911
	30.7000	1	2		2.03298983	0.00061772
	30.8000	1	2		2.03200389	0.00067529
	30.9000	1	2		2.03098661	0.00091292
	31.0000	1	2		2.02999904	0.00051617
	31.1000	1	2		2.02899466	0.00052994
	31.2000	1	2		2.02800053	0.00059935
	31.3000	1	2		2.02699349	0.00096162
	31.4000	1	2		2.02598871	0.00070122
	31.5000	1	2		2.02499335	0.00058686
	31.6000	1	2		2.02400106	0.00073495
	31.7000	1	2		2.02299095	0.00057370
	31.8000	1	2		2.02200091	0.00048142
	31.9000	1	2		2.02100125	0.00038794
	32.0000	1	2		2.02000261	0.00057717
	32.1000	1	2		2.01899127	0.00051172
	32.2000	1	2		2.01800410	0.00045166
	32.3000	1	2		2.01699297	0.00030971
	32.4000	1	2		2.01600048	0.00041875
	32.5000	1	2		2.01499692	0.00026944
	32.6000	1	2		2.01399869	0.00017108
	32.7000	1	2		2.01299186	0.00020982
	32.8000	1	2		2.01200387	0.00039157
	32.9000	1	2		2.01098393	0.00018418
	33.0000	1	2		2.01000168	0.00023214
	33.1000	1	2		2.00899484	0.00034964
	33.2000	1	2		2.00799866	0.00013729
	33.3000	1	2		2.00699244	0.00006010
	33.4000	1	2		2.00600487	0.00021025
	33.5000	1	2		2.00499046	0.00018078
	33.6000	1	2		2.00399960	0.00000116
	33.7000	1	2		2.00299420	0.00003786
	33.8000	1	2		2.00200437	0.00000647
	33.9000	1	2		2.00099815	0.00004774
	34.0000	1	2		2.00000197	-0.00009652
	34.1000	1	2		1.99898899	0.00007389
	34.2000	1	2		1.99800121	-0.00007326
	34.3000	1	2		1.99699008	-0.00013794
	34.4000	1	2		1.99600025	-0.00016184
	34.5000	1	2		1.99499813	-0.00032174
	34.6000	1	2		1.99399969	-0.00009479
	34.7000	1	2		1.99300044	-0.00035488
	34.8000	1	2		1.99200569	-0.00013913
	34.9000	1	2		1.99099558	-0.00015465
	35.0000	1	2		1.99000698	-0.00025164
	35.1000	1	2		1.98899626	-0.00042058
	35.2000	1	2		1.98800827	-0.00028114
	35.3000	1	2		1.98699816	-0.00049681
	35.4000	1	2		1.98600567	-0.00047763
	35.5000	1	2		1.98500068	-0.00043447
	35.6000	1	2		1.98400983	-0.00042589
	35.7000	1	2		1.98300176	-0.00051627
	35.8000	1	2		1.98200497	-0.00067096
	35.9000	1	2		1.98100510	-0.00049718
	36.0000	1	2		1.98000257	-0.00066290
	36.1000	1	2		1.97899594	-0.00072055
	36.2000	1	2		1.97800857	-0.00065944
	36.3000	1	2		1.97699764	-0.00065390
	36.4000	1	2		1.97600392	-0.00066685
	36.5000	1	2		1.97499503	-0.00069748
	36.6000	1	2		1.97400848	-0.00088156
	36.7000	1	2		1.97299817	-0.00093122
	36.8000	1	2		1.97200567	-0.00108677
	36.9000	1	2		1.97099945	-0.00088640
	37.0000	1	2		1.97000614	-0.00101266
	37.1000	1	2		1.96898927	-0.00095855
	37.2000	1	2		1.96800477	-0.00090410
	37.3000	1	2		1.96700326	-0.00105227
	37.4000	1	2		1.96600790	-0.00121819
	37.5000	1	2		1.96499123	-0.00116247
	37.6000	1	2		1.96399423	-0.00105182
	37.7000	1	2		1.96298760	-0.00136513
	37.8000	1	2		1.96200351	-0.00132690
	37.9000	1	2		1.96098930	-0.00123061
	38.0000	1	2		1.96001013	-0.00135778
	38.1000	1	2		1.95900022	-0.00138352
	38.2000	1	2		1.95800629	-0.00136653
	38.3000	1	2		1.95699639	-0.00134459
	38.4000	1	2		1.95600143	-0.00154915
	38.5000	1	2		1.95499747	-0.00166941
	38.6000	1	2		1.95400457	-0.00159822
	38.7000	1	2		1.95299200	-0.00162442
	38.8000	1	2		1.95199991	-0.00172087
	38.9000	1	2		1.95100148	-0.00176087
	39.0000	1	2		1.95000878	-0.00176736
	39.1000	1	2		1.94899990	-0.00192446
	39.2000	1	2		1.94800864	-0.00187507
	39.3000	1	2		1.94699709	-0.00191492
	39.4000	1	2		1.94601013	-0.00200884
	39.5000	1	2		1.94499879	-0.00206227
	39.6000	1	2		1.94400589	-0.00200430
	39.7000	1	2		1.94299024	-0.00208014
	39.8000	1	2		1.94200042	-0.00203866
	39.9000	1	2		1.94099747	-0.00223594
	40.0000	1	2		1.94000048	-0.00235775
	40.1000	1	2		1.93899036	-0.00236379
	40.2000	1	2		1.93800914	-0.00252913
	40.3000	1	2		1.93700538	-0.00251014
	40.4000	1	2		1.93600264	-0.00243631
	40.5000	1	2		1.93499888	-0.00262319
	40.6000	1	2		1.93400803	-0.00263700
	40.7000	1	2		1.93301164	-0.00276791
	40.8000	1	2		1.93200624	-0.00295992
	40.9000	1	2		1.93099080	-0.00294860
	41.0000	1	2		1.93000774	-0.00306237
	41.1000	1	2		1.92900111	-0.00309166
	41.2000	1	2		1.92800267	-0.00316165
	41.3000	1	2		1.92699727	-0.00332363
	41.4000	1	2		1.92600581	-0.00346455
	41.5000	1	2		1.92499344	-0.00333084
	41.6000	1	2		1.92401837	-0.00358666
	41.7000	1	2		1.92300129	-0.00377635
	41.8000	1	2		1.92200879	-0.00363913
	41.9000	1	2		1.92100053	-0.00370140
	42.0000	1	2		1.92002443	-0.00390949
	42.1000	1	2		1.91899833	-0.00393962
	42.2000	1	2		1.91801055	-0.00399857
	42.3000	1	2		1.91700495	-0.00425256
	42.4000	1	2		1.91601512	-0.00419691
	42.5000	1	2		1.91500009	-0.00438334
	42.6000	1	2		1.91401129	-0.00449183
	42.7000	1	2		1.91300650	-0.00448214
	42.8000	1	2		1.91201073	-0.00465474
	42.9000	1	2		1.91100164	-0.00464639
	43.0000	1	2		1.91001468	-0.00479771
	43.1000	1	2		1.90901010	-0.00496678
	43.2000	1	2		1.90800941	-0.00505580
	43.3000	1	2		1.90700156	-0.00509507
	43.4000	1	2		1.90601685	-0.00536592
	43.5000	1	2		1.90500223	-0.00539648
	43.6000	1	2		1.90401404	-0.00554677
	43.7000	1	2		1.90299286	-0.00547725
	43.8000	1	2		1.90201062	-0.00561258
	43.9000	1	2		1.90100235	-0.00580051
	44.0000	1	2		1.90000576	-0.00576714
	44.1000	1	2		1.89899626	-0.00602421
	44.2000	1	2		1.89800828	-0.00626450
	44.3000	1	2		1.89699734	-0.00615110
	44.4000	1	2		1.89601428	-0.00645555
	44.5000	1	2		1.89500621	-0.00662857
	44.6000	1	2		1.89401536	-0.00654449
	44.7000	1	2		1.89300484	-0.00677176
	44.8000	1	2		1.89202054	-0.00683873
	44.9000	1	2		1.89101268	-0.00700771
	45.0000	1	2		1.89001794	-0.00706752
	45.1000	1	2		1.88901418	-0.00716105
	45.2000	1	2		1.88801820	-0.00744279
	45.3000	1	2		1.88700973	-0.00755916
	45.4000	1	2		1.88601027	-0.00769916
	45.5000	1	2		1.88500221	-0.00778900
	45.6000	1	2		1.88401279	-0.00792270
	45.7000	1	2		1.88300596	-0.00806034
	45.8000	1	2		1.88200896	-0.00823614
	45.9000	1	2		1.88100294	-0.00830338
	46.0000	1	2		1.88000758	-0.00853973
	46.1000	1	2		1.87901017	-0.00873500
	46.2000	1	2		1.87801030	-0.00883359
	46.3000	1	2		1.87700900	-0.00898335
	46.4000	1	2		1.87601917	-0.00911453
	46.5000	1	2		1.87500107	-0.00920096
	46.6000	1	2		1.87401800	-0.00944918
	46.7000	1	2		1.87301445	-0.00964300
	46.8000	1	2		1.87202073	-0.00979110
	46.9000	1	2		1.87101184	-0.00986275
	47.0000	1	2		1.87002632	-0.01003866
	47.1000	1	2		1.86901067	-0.01033947
	47.2000	1	2		1.86801818	-0.01041855
	47.3000	1	2		1.86700848	-0.01065105
	47.4000	1	2		1.86601496	-0.01071576
	47.5000	1	2		1.86500546	-0.01112450
	47.6000	1	2		1.86400560	-0.01110359
	47.7000	1	2		1.86299466	-0.01146872
	47.8000	1	2		1.86201447	-0.01157006
	47.9000	1	2		1.86100989	-0.01160110
	48.0000	1	2		1.86002108	-0.01170782
	48.1000	1	2		1.85901261	-0.01187923
	48.2000	1	2		1.85802032	-0.01199160
	48.3000	1	2		1.85701328	-0.01224551
	48.4000	1	2		1.85601751	-0.01253768
	48.5000	1	2		1.85500474	-0.01272812
	48.6000	1	2		1.85401921	-0.01289048
	48.7000	1	2		1.85300930	-0.01308919
	48.8000	1	2		1.85201763	-0.01326988
	48.9000	1	2		1.85100977	-0.01350890
	49.0000	1	2		1.85001216	-0.01365949
	49.1000	1	2		1.84900655	-0.01398759
	49.2000	1	2		1.84801898	-0.01413515
	49.3000	1	2		1.84700887	-0.01432202
	49.4000	1	2		1.84601678	-0.01454370
	49.5000	1	2		1.84501241	-0.01483554
	49.6000	1	2		1.84401869	-0.01488156
	49.7000	1	2		1.84301411	-0.01510991
	49.8000	1	2		1.84202018	-0.01532133
	49.9000	1	2		1.84101232	-0.01547320
	50.0000	1	2		1.84001901	-0.01575253
	50.1000	1	2		1.83900644	-0.01604944
	50.2000	1	2		1.83801354	-0.01607171
	50.3000	1	2		1.83700957	-0.01642223
	50.4000	1	2		1.83601954	-0.01668998
	50.5000	1	2		1.83500349	-0.01677408
	50.6000	1	2		1.83401304	-0.01701676
	50.7000	1	2		1.83299945	-0.01723919
	50.8000	1	2		1.83200634	-0.01763698
	50.9000	1	2		1.83100053	-0.01770753
	51.0000	1	2		1.83001255	-0.01810016
	51.1000	1	2		1.82900428	-0.01822201
	51.2000	1	2		1.82801179	-0.01853894
	51.3000	1	2		1.82700803	-0.01875785
	51.4000	1	2		1.82602537	-0.01889959
	51.5000	1	2		1.82500337	-0.01919988
	51.6000	1	2		1.82401703	-0.01952901
	51.7000	1	2		1.82301409	-0.01978056
	51.8000	1	2		1.82201155	-0.01996681
	51.9000	1	2		1.82101148	-0.02035581
	52.0000	1	2		1.82001592	-0.02057808
	52.1000	1	2		1.81901318	-0.02079230
	52.2000	1	2		1.81801536	-0.02107773
	52.3000	1	2		1.81700894	-0.02122720
	52.4000	1	2		1.81602566	-0.02155544
	52.5000	1	2		1.81500920	-0.02191359
	52.6000	1	2		1.81401671	-0.02224248
	52.7000	1	2		1.81300967	-0.02248351
	52.8000	1	2		1.81201738	-0.02276399
	52.9000	1	2		1.81102038	-0.02291783
	53.0000	1	2		1.81002605	-0.02336690
	53.1000	1	2		1.80901614	-0.02366098
	53.2000	1	2		1.80802447	-0.02367818
	53.3000	1	2		1.80701538	-0.02410393
	53.4000	1	2		1.80602268	-0.02436953
	53.5000	1	2		1.80501810	-0.02466076
	53.6000	1	2		1.80402315	-0.02491903
	53.7000	1	2		1.80300689	-0.02528515
	53.8000	1	2		1.80202362	-0.02552337
	53.9000	1	2		1.80101822	-0.02597976
	54.0000	1	2		1.80002491	-0.02620759
	54.1000	1	2		1.79900967	-0.02639482
	54.2000	1	2		1.79801923	-0.02686745
	54.3000	1	2		1.79701772	-0.02709785
	54.4000	1	2		1.79602441	-0.02729227
	54.5000	1	2		1.79501082	-0.02778955
	54.6000	1	2		1.79402304	-0.02795300
	54.7000	1	2		1.79302788	-0.02822532
	54.8000	1	2		1.79203334	-0.02859618
	54.9000	1	2		1.79101729	-0.02904585
	55.0000	1	2		1.79002644	-0.02920123
	55.1000	1	2		1.78901243	-0.02951562
	55.2000	1	2		1.78802895	-0.02993490
	55.3000	1	2		1.78702765	-0.03019487
	55.4000	1	2		1.78602881	-0.03053524
	55.5000	1	2		1.78502197	-0.03094334
	55.6000	1	2		1.78402415	-0.03102896
	55.7000	1	2		1.78301793	-0.03153433
	55.8000	1	2		1.78202770	-0.03183955
	55.9000	1	2		1.78101656	-0.03229167
	56.0000	1	2		1.78002386	-0.03249254
	56.1000	1	2		1.77901068	-0.03280149
	56.2000	1	2		1.77802413	-0.03320986
	56.3000	1	2		1.77701381	-0.03345922
	56.4000	1	2		1.77602050	-0.03374593
	56.5000	1	2		1.77501612	-0.03431106
	56.6000	1	2		1.77402384	-0.03442327
	56.7000	1	2		1.77301803	-0.03489365
	56.8000	1	2		1.77202861	-0.03509519
	56.9000	1	2		1.77102177	-0.03571837
	57.0000	1	2		1.77002129	-0.03588259
	57.1000	1	2		1.76901364	-0.03620724
	57.2000	1	2		1.76802504	-0.03654335
	57.3000	1	2		1.76702046	-0.03681109
	57.4000	1	2		1.76601957	-0.03734433
	57.5000	1	2		1.76502462	-0.03768225
	57.6000	1	2		1.76402557	-0.03802638
	57.7000	1	2		1.76300337	-0.03826404
	57.8000	1	2		1.76202686	-0.03870110
	57.9000	1	2		1.76102064	-0.03904069
	58.0000	1	2		1.76002978	-0.03921868
	58.1000	1	2		1.75901598	-0.03961748
	58.2000	1	2		1.75802493	-0.04010041
	58.3000	1	2		1.75702157	-0.04055044
	58.4000	1	2		1.75603359	-0.04068738
	58.5000	1	2		1.75502573	-0.04122020
	58.6000	1	2		1.75403283	-0.04158647
	58.7000	1	2		1.75302722	-0.04193561
	58.8000	1	2		1.75202736	-0.04220797
	58.9000	1	2		1.75101601	-0.04264297
	59.0000	1	2		1.75002434	-0.04298996
	59.1000	1	2		1.74901710	-0.04342524
	59.2000	1	2		1.74802399	-0.04378187
	59.3000	1	2		1.74702556	-0.04406063
	59.4000	1	2		1.74602262	-0.04434881
	59.5000	1	2		1.74501824	-0.04492722
	59.6000	1	2		1.74403169	-0.04514083
	59.7000	1	2		1.74302445	-0.04543165
	59.8000	1	2		1.74203278	-0.04603959
	59.9000	1	2		1.74102451	-0.04637205
	60.0000	1	2		1.74003304	-0.04662178
	60.1000	1	2		1.73901699	-0.04711770
	60.2000	1	2		1.73802470	-0.04747297
	60.3000	1	2		1.73701889	-0.04765463
	60.4000	1	2		1.73602763	-0.04838317
	60.5000	1	2		1.73502468	-0.04856328
	60.6000	1	2		1.73403035	-0.04911934
	60.7000	1	2		1.73302311	-0.04941698
	60.8000	1	2		1.73202488	-0.04987718
	60.9000	1	2		1.73102275	-0.05029227
	61.0000	1	2		1.73002944	-0.05063219
	61.1000	1	2		1.72902056	-0.05096767
	61.2000	1	2		1.72802909	-0.05138533
	61.3000	1	2		1.72701386	-0.05179015
	61.4000	1	2		1.72603407	-0.05214568
	61.5000	1	2		1.72502109	-0.05258590
	61.6000	1	2		1.72402716	-0.05279230
	61.7000	1	2		1.72302443	-0.05341216
	61.8000	1	2		1.72204013	-0.05380175
	61.9000	1	2		1.72102530	-0.05414190
	62.0000	1	2		1.72003261	-0.05437209
	62.1000	1	2		1.71901594	-0.05496243
	62.2000	1	2		1.71803799	-0.05531997
	62.3000	1	2		1.71702266	-0.05558252
	62.4000	1	2		1.71602494	-0.05613240
	62.5000	1	2		1.71502292	-0.05662785
	62.6000	1	2		1.71402705	-0.05698947
	62.7000	1	2		1.71301683	-0.05719249
	62.8000	1	2		1.71202598	-0.05792782
	62.9000	1	2		1.71101351	-0.05821730
	63.0000	1	2		1.71003311	-0.05859503
	63.1000	1	2		1.70902279	-0.05901995
	63.2000	1	2		1.70803655	-0.05956425
	63.3000	1	2		1.70702500	-0.05976978
	63.4000	1	2		1.70603026	-0.06035215
	63.5000	1	2		1.70502045	-0.06079444
	63.6000	1	2		1.70403288	-0.06113288
	63.7000	1	2		1.70302379	-0.06150822
	63.8000	1	2		1.70202853	-0.06212877
	63.9000	1	2		1.70102190	-0.06238295
	64.0000	1	2		1.70002419	-0.06284975
	64.1000	1	2		1.69902432	-0.06330695
	64.2000	1	2		1.69802476	-0.06384115
	64.3000	1	2		1.69702233	-0.06421745
	64.4000	1	2		1.69602338	-0.06469913
	64.5000	1	2		1.69501931	-0.06505214
	64.6000	1	2		1.69402406	-0.06537286
	64.7000	1	2		1.69302019	-0.06603631
	64.8000	1	2		1.69203528	-0.06633792
	64.9000	1	2		1.69102753	-0.06676534
	65.0000	1	2		1.69003708	-0.06726644
	65.1000	1	2		1.68903496	-0.06784647
	65.2000	1	2		1.68804226	-0.06815881
	65.3000	1	2		1.68703482	-0.06858958
	65.4000	1	2		1.68604345	-0.06899684
	65.5000	1	2		1.68503744	-0.06947956
	65.6000	1	2		1.68404023	-0.06994164
	65.7000	1	2		1.68302653	-0.07037451
	65.8000	1	2		1.68203753	-0.07086042
	65.9000	1	2		1.68103325	-0.07132581
	66.0000	1	2		1.68003758	-0.07175937
	66.1000	1	2		1.67903055	-0.07230395
	66.2000	1	2		1.67803877	-0.07265550
	66.3000	1	2		1.67702958	-0.07294850
	66.4000	1	2		1.67603166	-0.07359104
	66.5000	1	2		1.67502605	-0.07406494
	66.6000	1	2		1.67403899	-0.07459114
	66.7000	1	2		1.67303277	-0.07491019
	66.8000	1	2		1.67203669	-0.07552132
	66.9000	1	2		1.67102925	-0.07591529
	67.0000	1	2		1.67003552	-0.07654997
	67.1000	1	2		1.66903207	-0.07674446
	67.2000	1	2		1.66803548	-0.07728925
	67.3000	1	2		1.66702793	-0.07774534
	67.4000	1	2		1.66603851	-0.07823318
	67.5000	1	2		1.66503291	-0.07882399
	67.6000	1	2		1.66403499	-0.07933275
	67.7000	1	2		1.66302047	-0.07967285
	67.8000	1	2		1.66202849	-0.08032681
	67.9000	1	2		1.66104112	-0.08064508
	68.0000	1	2		1.66004146	-0.08108814
	68.1000	1	2		1.65903360	-0.08158702
	68.2000	1	2		1.65804858	-0.08219522
	68.3000	1	2		1.65704072	-0.08249317
	68.4000	1	2		1.65605561	-0.08313489
	68.5000	1	2		1.65503914	-0.08374061
	68.6000	1	2		1.65405280	-0.08397944
	68.7000	1	2		1.65304218	-0.08445219
	68.8000	1	2		1.65204835	-0.08506564
	68.9000	1	2		1.65103885	-0.08564577
	69.0000	1	2		1.65005394	-0.08598155
	69.1000	1	2		1.64904106	-0.08653140
	69.2000	1	2		1.64804622	-0.08710991
	69.3000	1	2		1.64704481	-0.08757738
	69.4000	1	2		1.64604996	-0.08796567
	69.5000	1	2		1.64503790	-0.08860690
	69.6000	1	2		1.64405566	-0.08915153
	69.7000	1	2		1.64303878	-0.08949580
	69.8000	1	2		1.64204711	-0.08998608
	69.9000	1	2		1.64104007	-0.09064358
	70.0000	1	2		1.64004942	-0.09108806
	70.1000	1	2		1.63904239	-0.09162425
	70.2000	1	2		1.63805512	-0.09214811
	70.3000	1	2		1.63704081	-0.09264593
	70.4000	1	2		1.63605313	-0.09320546
	70.5000	1	2		1.63504117	-0.09364147
	70.6000	1	2		1.63404919	-0.09414558
	70.7000	1	2		1.63304041	-0.09477520
	70.8000	1	2		1.63205099	-0.09527912
	70.9000	1	2		1.63104139	-0.09596900
	71.0000	1	2		1.63005658	-0.09631079
	71.1000	1	2		1.62904340	-0.09698448
	71.2000	1	2		1.62805009	-0.09728589
	71.3000	1	2		1.62703618	-0.09798023
	71.4000	1	2		1.62605619	-0.09852828
	71.5000	1	2		1.62505018	-0.09902600
	71.6000	1	2		1.62405707	-0.09950837
	71.7000	1	2		1.62304235	-0.10021291
	71.8000	1	2		1.62205559	-0.10063686
	71.9000	1	2		1.62104753	-0.10113470
	72.0000	1	2		1.62005657	-0.10177893
	72.1000	1	2		1.61904872	-0.10247513
	72.2000	1	2		1.61804639	-0.10284250
	72.3000	1	2		1.61704242	-0.10343127
	72.4000	1	2		1.61605772	-0.10401479
	72.5000	1	2		1.61503992	-0.10466642
	72.6000	1	2		1.61405194	-0.10520278
	72.7000	1	2		1.61304531	-0.10571430
	72.8000	1	2		1.61204575	-0.10621481
	72.9000	1	2		1.61103902	-0.10648861
	73.0000	1	2		1.61004663	-0.10712497
	73.1000	1	2		1.60904379	-0.10775461
	73.2000	1	2		1.60805201	-0.10830969
	73.3000	1	2		1.60703770	-0.10892469
	73.4000	1	2		1.60605371	-0.10950579
	73.5000	1	2		1.60504483	-0.11025420
	73.6000	1	2		1.60406043	-0.11055103
	73.7000	1	2		1.60304847	-0.11118631
	73.8000	1	2		1.60204717	-0.11186397
	73.9000	1	2		1.60105181	-0.11247158
	74.0000	1	2		1.60005286	-0.11295352
	74.1000	1	2		1.59903896	-0.11377433
	74.2000	1	2		1.59805446	-0.11436530
	74.3000	1	2		1.59704568	-0.11477049
	74.4000	1	2		1.59605001	-0.11541690
	74.5000	1	2		1.59505076	-0.11592007
	74.6000	1	2		1.59404679	-0.11656879
	74.7000	1	2		1.59304201	-0.11700288
	74.8000	1	2		1.59205402	-0.11768479
	74.9000	1	2		1.59105016	-0.11847207
	75.0000	1	2		1.59005347	-0.11891777
	75.1000	1	2		1.58905309	-0.11945937
	75.2000	1	2		1.58805844	-0.12017932
	75.3000	1	2		1.58705458	-0.12067847
	75.4000	1	2		1.58605789	-0.12119900
	75.5000	1	2		1.58505444	-0.12198192
	75.6000	1	2		1.58405692	-0.12255542
	75.7000	1	2		1.58305142	-0.12321364
	75.8000	1	2		1.58205350	-0.12390073
	75.9000	1	2		1.58104974	-0.12460082
	76.0000	1	2		1.58005315	-0.12514315
	76.1000	1	2		1.57904324	-0.12562748
	76.2000	1	2		1.57805413	-0.12628654
	76.3000	1	2		1.57704730	-0.12716871
	76.4000	1	2		1.57605470	-0.12762414
	76.5000	1	2		1.57503793	-0.12827888
	76.6000	1	2		1.57406316	-0.12902531
	76.7000	1	2		1.57304475	-0.12958123
	76.8000	1	2		1.57206435	-0.12987986
	76.9000	1	2		1.57105864	-0.13015323
	77.0000	1	2		1.57006574	-0.13102473
	77.1000	1	2		1.56905020	-0.13140886
	77.2000	1	2		1.56805002	-0.13198628
	77.3000	1	2		1.56704145	-0.13286413
	77.4000	1	2		1.56605613	-0.13356094
	77.5000	1	2		1.56504171	-0.13390688
	77.6000	1	2		1.56404983	-0.13474735
	77.7000	1	2		1.56304105	-0.13576517
	77.8000	1	2		1.56204805	-0.13617354
	77.9000	1	2		1.56103876	-0.13652984
	78.0000	1	2		1.56005405	-0.13735713
	78.1000	1	2		1.55904271	-0.13812679
	78.2000	1	2		1.55805821	-0.13859312
	78.3000	1	2		1.55705209	-0.13928067
	78.4000	1	2		1.55605909	-0.14007797
	78.5000	1	2		1.55505092	-0.14072740
	78.6000	1	2		1.55406007	-0.14117208
	78.7000	1	2		1.55304545	-0.14213620
	78.8000	1	2		1.55206269	-0.14274631
	78.9000	1	2		1.55104540	-0.14324527
	79.0000	1	2		1.55005773	-0.14395106
	79.1000	1	2		1.54904782	-0.14494771
	79.2000	1	2		1.54805410	-0.14556930
	79.3000	1	2		1.54704470	-0.14609659
	79.4000	1	2		1.54605764	-0.14684071
	79.5000	1	2		1.54506330	-0.14756980
	79.6000	1	2		1.54406753	-0.14800023
	79.7000	1	2		1.54305968	-0.14860895
	79.8000	1	2		1.54206647	-0.14917213
	79.9000	1	2		1.54106014	-0.14964413
	80.0000	1	2		1.54006530	-0.15035575
	80.1000	1	2		1.53907444	-0.15098383
	80.2000	1	2		1.53808093	-0.15155425
	80.3000	1	2		1.53707522	-0.15204933
	80.4000	1	2		1.53607935	-0.15275512
	80.5000	1	2		1.53507098	-0.15356993
	80.6000	1	2		1.53407449	-0.15423709
	80.7000	1	2		1.53305915	-0.15476101
	80.8000	1	2		1.53206891	-0.15561840
	80.9000	1	2		1.53105890	-0.15650593
	81.0000	1	2		1.53006764	-0.15694601
	81.1000	1	2		1.52905579	-0.15771212
	81.2000	1	2		1.52806524	-0.15867099
	81.3000	1	2		1.52705738	-0.15928773
	81.4000	1	2		1.52607124	-0.15976958
	81.5000	1	2		1.52505662	-0.16066477
	81.6000	1	2		1.52406792	-0.16154045
	81.7000	1	2		1.52305545	-0.16224653
	81.8000	1	2		1.52207198	-0.16281905
	81.9000	1	2		1.52106002	-0.16376864
	82.0000	1	2		1.52007706	-0.16448230
	82.1000	1	2		1.51906623	-0.16498415
	82.2000	1	2		1.51807240	-0.16559251
	82.3000	1	2		1.51706997	-0.16625924
	82.4000	1	2		1.51607502	-0.16699966
	82.5000	1	2		1.51506594	-0.16770948
	82.6000	1	2		1.51407969	-0.16858352
	82.7000	1	2		1.51306907	-0.16935306
	82.8000	1	2		1.51207975	-0.16989708
	82.9000	1	2		1.51107036	-0.17080678
	83.0000	1	2		1.51007520	-0.17163305
	83.1000	1	2		1.50907257	-0.17245580
	83.2000	1	2		1.50807485	-0.17324395
	83.3000	1	2		1.50706802	-0.17424423
	83.4000	1	2		1.50607624	-0.17493511
	83.5000	1	2		1.50507053	-0.17576449
	83.6000	1	2		1.50407476	-0.17660487
	83.7000	1	2		1.50306732	-0.17730489
	83.8000	1	2		1.50207452	-0.17796442
	83.9000	1	2		1.50106871	-0.17882684
	84.0000	1	2		1.50007867	-0.17968202
	84.1000	1	2		1.49906672	-0.18052107
	84.2000	1	2		1.49808375	-0.18124733
	84.3000	1	2		1.49706954	-0.18220669
	84.4000	1	2		1.49607285	-0.18301902
	84.5000	1	2		1.49506581	-0.18385099
	84.6000	1	2		1.49407117	-0.18459177
	84.7000	1	2		1.49306454	-0.18543247
	84.8000	1	2		1.49207973	-0.18634723
	84.9000	1	2		1.49107689	-0.18715182
	85.0000	1	2		1.49007446	-0.18786298
	85.1000	1	2		1.48907080	-0.18878734
	85.2000	1	2		1.48807954	-0.18943328
	85.3000	1	2		1.48707260	-0.19025134
	85.4000	1	2		1.48607550	-0.19116504
	85.5000	1	2		1.48506816	-0.19218313
	85.6000	1	2		1.48407853	-0.19299706
	85.7000	1	2		1.48307201	-0.19373262
	85.8000	1	2		1.48207388	-0.19435316
	85.9000	1	2		1.48107237	-0.19536765
	86.0000	1	2		1.48007496	-0.19612540
	86.1000	1	2		1.47906639	-0.19701775
	86.2000	1	2		1.47807215	-0.19770307
	86.3000	1	2		1.47706460	-0.19867700
	86.4000	1	2		1.47607703	-0.19941654
	86.5000	1	2		1.47506763	-0.20026438
	86.6000	1	2		1.47407985	-0.20126268
	86.7000	1	2		1.47307753	-0.20212829
	86.8000	1	2		1.47208422	-0.20286862
	86.9000	1	2		1.47108609	-0.20365028
	87.0000	1	2		1.47007792	-0.20469349
	87.1000	1	2		1.46907980	-0.20554265
	87.2000	1	2		1.46808208	-0.20626228
	87.3000	1	2		1.46706910	-0.20723823
	87.4000	1	2		1.46608101	-0.20826846
	87.5000	1	2		1.46507254	-0.20914864
	87.6000	1	2		1.46408118	-0.20989576
	87.7000	1	2		1.46307670	-0.21076154
	87.8000	1	2		1.46207970	-0.20991150
	87.9000	1	2		1.46107665	-0.20892050
	88.0000	1	2		1.46007668	-0.20965524
	88.1000	1	2		1.45907753	-0.21057863
	88.2000	1	2		1.45808934	-0.21156924
	88.3000	1	2		1.45708394	-0.21251949
	88.4000	1	2		1.45608899	-0.21343207
	88.5000	1	2		1.45507816	-0.21431750
	88.6000	1	2		1.45408301	-0.21526476
	88.7000	1	2		1.45307341	-0.21627460
	88.8000	1	2		1.45208491	-0.21724734
	88.9000	1	2		1.45106671	-0.21822082
	89.0000	1	2		1.45007708	-0.21925565
	89.1000	1	2		1.44906738	-0.22006679
	89.2000	1	2		1.44806895	-0.22109451
	89.3000	1	2		1.44706129	-0.22213887
	89.4000	1	2		1.44606993	-0.22285527
	89.5000	1	2		1.44506320	-0.22379851
	89.6000	1	2		1.44407255	-0.22470227
	89.7000	1	2		1.44306356	-0.22571951
	89.8000	1	2		1.44207281	-0.22677300
	89.9000	1	2		1.44106731	-0.22770829
	90.0000	1	2		1.44007164	-0.22889547
	90.1000	1	2		1.43906860	-0.22980474
	90.2000	1	2		1.43807508	-0.23080189
	90.3000	1	2		1.43706845	-0.23178449
	90.4000	1	2		1.43607699	-0.23275245
	90.5000	1	2		1.43507200	-0.23368308
	90.6000	1	2		1.43408575	-0.23453955
	90.7000	1	2		1.43307113	-0.23543250
	90.8000	1	2		1.43207813	-0.23615476
	90.9000	1	2		1.43106423	-0.23698490
	91.0000	1	2		1.43008444	-0.23783511
	91.1000	1	2		1.42907750	-0.23906004
	91.2000	1	2		1.42808450	-0.24000105
	91.3000	1	2		1.42706875	-0.24090964
	91.4000	1	2		1.42608076	-0.24197545
	91.5000	1	2		1.42507373	-0.24315162
	91.6000	1	2		1.42407816	-0.24410164
	91.7000	1	2		1.42307010	-0.24516687
	91.8000	1	2		1.42208047	-0.24629697
	91.9000	1	2		1.42107087	-0.24732796
	92.0000	1	2		1.42007838	-0.24832925
	92.1000	1	2		1.41907247	-0.24944624
	92.2000	1	2		1.41808223	-0.25055302
	92.3000	1	2		1.41706925	-0.25147209
	92.4000	1	2		1.41607727	-0.25259273
	92.5000	1	2		1.41506716	-0.25369762
	92.6000	1	2		1.41408471	-0.25477378
	92.7000	1	2		1.41307265	-0.25576556
	92.8000	1	2		1.41207985	-0.25683792
	92.9000	1	2		1.41106912	-0.25802298
	93.0000	1	2		1.41009015	-0.25905503
	93.1000	1	2		1.40908199	-0.26009347
	93.2000	1	2		1.40808038	-0.26129901
	93.3000	1	2		1.40707487	-0.26248826
	93.4000	1	2		1.40609099	-0.26345305
	93.5000	1	2		1.40508200	-0.26462486
	93.6000	1	2		1.40408306	-0.26574949
	93.7000	1	2		1.40306557	-0.26684644
	93.8000	1	2		1.40208639	-0.26791068
	93.9000	1	2		1.40108253	-0.26904782
	93.9910	1	2		1.40017507	-0.27024819
	94.0000	1	2		1.40008430	-0.27018746
	94.0010	1	2		1.40007375	-0.27014401
