# Supplementary material for: Hyaluronic Acid Enhances the Mechanical Properties of Tissue-Engineered Cartilage Constructs
Source: PLoS One. 2014 Dec 1;9(12):e113216. doi: 10.1371/journal.pone.0113216 (PMC4249877; doi:10.1371/journal.pone.0113216)
Supplement: Dataset S1 — Raw data from hydrogel constructs. Data on wet weight, dry weight, compressive modulus, DNA content, and GAG content are provided in a spreadsheet for all analysed hydrogel constructs. Additionally, raw data from mechanical compression tests (time, displacement, and load) are provided. (ZIP) [file pone.0113216.s004.zip › Data/Mechanical testing/Microtester/Day 28/G2 P5 M3 ramp.csv]

G2 P5 M3 7Jan2014
Notes	Time	Sequence	Block	Cycle	5800:Extension mm	5800:500N_Load_Cell N
Test Started : 01/07/2014 3:33:03 PM	4.0020	1	2		2.29996583	0.00266983
	4.1000	1	2		2.29895183	0.00257022
	4.2000	1	2		2.29797368	0.00235698
	4.3000	1	2		2.29696356	0.00251942
	4.4000	1	2		2.29597251	0.00223488
	4.5000	1	2		2.29496116	0.00248142
	4.6000	1	2		2.29397134	0.00240269
	4.7000	1	2		2.29296819	0.00241286
	4.8000	1	2		2.29197775	0.00242634
	4.9000	1	2		2.29097440	0.00246988
	5.0000	1	2		2.28996859	0.00251361
	5.1000	1	2		2.28896298	0.00246229
	5.2000	1	2		2.28797069	0.00246535
	5.3000	1	2		2.28696181	0.00254233
	5.4000	1	2		2.28597321	0.00241964
	5.5000	1	2		2.28496802	0.00228371
	5.6000	1	2		2.28396815	0.00239945
	5.7000	1	2		2.28295906	0.00250688
	5.8000	1	2		2.28197374	0.00249381
	5.9000	1	2		2.28096834	0.00235575
	6.0000	1	2		2.27997851	0.00228385
	6.1000	1	2		2.27895938	0.00248155
	6.2000	1	2		2.27796997	0.00230580
	6.2390	1	2		2.27757350	0.00271260
	6.3000	1	2		2.27696866	0.00241023
	6.4000	1	2		2.27597085	0.00232897
	6.5000	1	2		2.27495766	0.00238915
	6.6000	1	2		2.27396906	0.00239186
	6.7000	1	2		2.27297022	0.00233993
	6.8000	1	2		2.27197691	0.00245091
	6.9000	1	2		2.27096208	0.00240509
	7.0000	1	2		2.26997471	0.00235259
	7.1000	1	2		2.26896194	0.00237389
	7.2000	1	2		2.26797067	0.00246332
	7.3000	1	2		2.26696794	0.00251412
	7.4000	1	2		2.26597401	0.00245051
	7.5000	1	2		2.26496390	0.00232096
	7.6000	1	2		2.26397550	0.00240710
	7.7000	1	2		2.26296498	0.00243518
	7.8000	1	2		2.26197515	0.00227899
	7.9000	1	2		2.26096893	0.00240664
	8.0000	1	2		2.25997357	0.00232476
	8.1000	1	2		2.25896756	0.00232907
	8.2000	1	2		2.25798080	0.00247323
	8.3000	1	2		2.25696700	0.00237368
	8.4000	1	2		2.25597390	0.00227027
	8.5000	1	2		2.25496686	0.00229240
	8.6000	1	2		2.25398256	0.00228209
	8.7000	1	2		2.25297081	0.00234604
	8.8000	1	2		2.25198016	0.00236251
	8.9000	1	2		2.25097210	0.00234338
	9.0000	1	2		2.24996936	0.00246516
	9.1000	1	2		2.24896765	0.00239979
	9.2000	1	2		2.24796778	0.00242929
	9.3000	1	2		2.24696423	0.00230134
	9.4000	1	2		2.24597235	0.00234829
	9.5000	1	2		2.24496449	0.00244793
	9.6000	1	2		2.24397138	0.00232267
	9.7000	1	2		2.24296332	0.00231038
	9.8000	1	2		2.24197329	0.00239161
	9.9000	1	2		2.24096604	0.00227944
	10.0000	1	2		2.23997867	0.00237785
	10.1000	1	2		2.23896221	0.00235949
	10.2000	1	2		2.23797566	0.00220894
	10.3000	1	2		2.23696719	0.00241009
	10.4000	1	2		2.23598043	0.00240313
	10.5000	1	2		2.23496376	0.00235791
	10.6000	1	2		2.23397496	0.00235758
	10.7000	1	2		2.23296587	0.00232502
	10.8000	1	2		2.23197543	0.00243107
	10.9000	1	2		2.23095814	0.00231375
	11.0000	1	2		2.22996873	0.00224860
	11.1000	1	2		2.22896230	0.00231655
	11.2000	1	2		2.22798026	0.00227503
	11.3000	1	2		2.22697486	0.00236728
	11.4000	1	2		2.22598114	0.00232997
	11.5000	1	2		2.22497246	0.00236135
	11.6000	1	2		2.22398509	0.00240438
	11.7000	1	2		2.22297416	0.00235488
	11.8000	1	2		2.22198945	0.00212539
	11.9000	1	2		2.22097668	0.00242945
	12.0000	1	2		2.21997660	0.00218695
	12.1000	1	2		2.21897079	0.00227822
	12.2000	1	2		2.21798670	0.00238409
	12.3000	1	2		2.21697024	0.00238954
	12.4000	1	2		2.21597242	0.00245322
	12.5000	1	2		2.21496599	0.00224050
	12.6000	1	2		2.21397186	0.00242702
	12.7000	1	2		2.21296052	0.00225532
	12.8000	1	2		2.21197868	0.00235996
	12.9000	1	2		2.21096857	0.00229989
	13.0000	1	2		2.20997260	0.00228880
	13.1000	1	2		2.20896269	0.00234378
	13.2000	1	2		2.20797716	0.00243888
	13.3000	1	2		2.20697074	0.00232251
	13.4000	1	2		2.20598214	0.00241274
	13.5000	1	2		2.20497018	0.00248006
	13.6000	1	2		2.20397974	0.00230298
	13.7000	1	2		2.20296860	0.00224708
	13.8000	1	2		2.20197714	0.00232995
	13.9000	1	2		2.20096477	0.00227869
	14.0000	1	2		2.19998068	0.00231847
	14.1000	1	2		2.19896688	0.00216467
	14.2000	1	2		2.19797623	0.00227743
	14.3000	1	2		2.19696940	0.00235918
	14.4000	1	2		2.19597178	0.00215349
	14.5000	1	2		2.19496987	0.00232952
	14.6000	1	2		2.19397102	0.00236790
	14.7000	1	2		2.19296706	0.00223943
	14.8000	1	2		2.19197682	0.00234507
	14.9000	1	2		2.19096671	0.00227767
	15.0000	1	2		2.18997667	0.00227613
	15.1000	1	2		2.18897496	0.00233693
	15.2000	1	2		2.18798124	0.00225359
	15.3000	1	2		2.18696764	0.00227776
	15.4000	1	2		2.18597474	0.00232183
	15.5000	1	2		2.18497262	0.00215363
	15.6000	1	2		2.18397910	0.00225829
	15.7000	1	2		2.18297145	0.00229127
	15.8000	1	2		2.18198470	0.00220500
	15.9000	1	2		2.18097417	0.00221127
	16.0000	1	2		2.17997820	0.00221345
	16.1000	1	2		2.17896706	0.00218344
	16.2000	1	2		2.17798584	0.00218689
	16.3000	1	2		2.17695974	0.00226916
	16.4000	1	2		2.17597176	0.00222313
	16.5000	1	2		2.17496452	0.00226453
	16.6000	1	2		2.17397674	0.00212891
	16.7000	1	2		2.17296867	0.00207466
	16.8000	1	2		2.17198110	0.00216465
	16.9000	1	2		2.17097549	0.00197674
	17.0000	1	2		2.16998341	0.00199809
	17.1000	1	2		2.16896982	0.00204682
	17.2000	1	2		2.16798245	0.00204504
	17.3000	1	2		2.16696926	0.00207850
	17.4000	1	2		2.16598988	0.00193043
	17.5000	1	2		2.16497916	0.00211130
	17.6000	1	2		2.16398810	0.00187461
	17.7000	1	2		2.16296979	0.00184852
	17.8000	1	2		2.16198324	0.00196563
	17.9000	1	2		2.16097067	0.00189631
	18.0000	1	2		2.15998330	0.00188181
	18.1000	1	2		2.15896806	0.00185145
	18.2000	1	2		2.15797516	0.00209175
	18.3000	1	2		2.15696894	0.00185572
	18.4000	1	2		2.15598362	0.00176737
	18.5000	1	2		2.15496962	0.00189568
	18.6000	1	2		2.15399270	0.00171578
	18.7000	1	2		2.15298463	0.00158727
	18.8000	1	2		2.15198661	0.00168255
	18.9000	1	2		2.15097957	0.00166521
	19.0000	1	2		2.14998360	0.00153803
	19.1000	1	2		2.14897902	0.00161697
	19.2000	1	2		2.14798529	0.00157217
	19.3000	1	2		2.14698481	0.00152778
	19.4000	1	2		2.14598167	0.00148317
	19.5000	1	2		2.14497831	0.00156629
	19.6000	1	2		2.14398931	0.00134323
	19.7000	1	2		2.14296526	0.00132633
	19.8000	1	2		2.14198301	0.00145957
	19.9000	1	2		2.14098028	0.00139400
	20.0000	1	2		2.13998656	0.00134789
	20.1000	1	2		2.13898013	0.00137144
	20.2000	1	2		2.13800219	0.00121919
	20.3000	1	2		2.13699494	0.00121496
	20.4000	1	2		2.13599753	0.00120429
	20.5000	1	2		2.13498250	0.00121403
	20.6000	1	2		2.13399063	0.00115235
	20.7000	1	2		2.13297806	0.00114959
	20.8000	1	2		2.13199089	0.00107941
	20.9000	1	2		2.13097463	0.00105269
	21.0000	1	2		2.12999115	0.00104743
	21.1000	1	2		2.12897776	0.00096951
	21.2000	1	2		2.12799203	0.00093252
	21.3000	1	2		2.12697926	0.00100899
	21.4000	1	2		2.12599517	0.00088828
	21.5000	1	2		2.12498608	0.00102468
	21.6000	1	2		2.12399748	0.00081795
	21.7000	1	2		2.12298716	0.00070638
	21.8000	1	2		2.12198975	0.00088582
	21.9000	1	2		2.12098128	0.00073514
	22.0000	1	2		2.11999760	0.00069243
	22.1000	1	2		2.11898810	0.00071096
	22.2000	1	2		2.11799376	0.00067936
	22.3000	1	2		2.11698222	0.00060142
	22.4000	1	2		2.11598973	0.00063948
	22.5000	1	2		2.11498228	0.00058727
	22.6000	1	2		2.11398548	0.00050431
	22.7000	1	2		2.11297598	0.00043479
	22.8000	1	2		2.11199066	0.00040707
	22.9000	1	2		2.11097871	0.00042804
	23.0000	1	2		2.10999482	0.00031433
	23.1000	1	2		2.10898532	0.00033707
	23.2000	1	2		2.10799140	0.00033244
	23.3000	1	2		2.10698108	0.00022969
	23.4000	1	2		2.10599453	0.00013305
	23.5000	1	2		2.10498093	0.00015925
	23.6000	1	2		2.10399111	-0.00002725
	23.7000	1	2		2.10297956	-0.00004631
	23.8000	1	2		2.10199424	-0.00013121
	23.9000	1	2		2.10098597	-0.00008979
	24.0000	1	2		2.09998549	-0.00024656
	24.1000	1	2		2.09896493	-0.00026963
	24.2000	1	2		2.09798637	-0.00009687
	24.3000	1	2		2.09697707	-0.00037501
	24.4000	1	2		2.09599134	-0.00046535
	24.5000	1	2		2.09498307	-0.00045666
	24.6000	1	2		2.09399017	-0.00056572
	24.7000	1	2		2.09299112	-0.00059566
	24.8000	1	2		2.09199781	-0.00066035
	24.9000	1	2		2.09098483	-0.00071580
	25.0000	1	2		2.08999623	-0.00069406
	25.1000	1	2		2.08899022	-0.00089454
	25.2000	1	2		2.08799834	-0.00091404
	25.3000	1	2		2.08698761	-0.00106584
	25.4000	1	2		2.08599389	-0.00103771
	25.5000	1	2		2.08498358	-0.00112102
	25.6000	1	2		2.08399580	-0.00113175
	25.7000	1	2		2.08297974	-0.00129557
	25.8000	1	2		2.08198950	-0.00135513
	25.9000	1	2		2.08098226	-0.00136662
	26.0000	1	2		2.07999141	-0.00164696
	26.1000	1	2		2.07898498	-0.00154784
	26.2000	1	2		2.07799085	-0.00156567
	26.3000	1	2		2.07698873	-0.00175692
	26.4000	1	2		2.07600157	-0.00186762
	26.5000	1	2		2.07498469	-0.00193624
	26.6000	1	2		2.07398831	-0.00207539
	26.7000	1	2		2.07298946	-0.00205858
	26.8000	1	2		2.07199882	-0.00215174
	26.9000	1	2		2.07098686	-0.00234546
	27.0000	1	2		2.06999806	-0.00235656
	27.1000	1	2		2.06899040	-0.00259126
	27.2000	1	2		2.06798644	-0.00251040
	27.3000	1	2		2.06697960	-0.00268254
	27.4000	1	2		2.06599613	-0.00275456
	27.5000	1	2		2.06498806	-0.00289099
	27.6000	1	2		2.06399270	-0.00294487
	27.7000	1	2		2.06298443	-0.00303021
	27.8000	1	2		2.06199092	-0.00325846
	27.9000	1	2		2.06098367	-0.00325175
	28.0000	1	2		2.05999323	-0.00351168
	28.1000	1	2		2.05898148	-0.00349294
	28.2000	1	2		2.05799472	-0.00364391
	28.3000	1	2		2.05699281	-0.00382396
	28.4000	1	2		2.05599458	-0.00387825
	28.5000	1	2		2.05498528	-0.00406779
	28.6000	1	2		2.05399648	-0.00425028
	28.7000	1	2		2.05299149	-0.00445529
	28.8000	1	2		2.05200023	-0.00450864
	28.9000	1	2		2.05098950	-0.00466773
	29.0000	1	2		2.04999271	-0.00479273
	29.1000	1	2		2.04899612	-0.00490631
	29.2000	1	2		2.04798887	-0.00494163
	29.3000	1	2		2.04698941	-0.00512166
	29.4000	1	2		2.04599938	-0.00531664
	29.5000	1	2		2.04498988	-0.00552171
	29.6000	1	2		2.04399575	-0.00572233
	29.7000	1	2		2.04299281	-0.00571647
	29.8000	1	2		2.04199315	-0.00602568
	29.9000	1	2		2.04098713	-0.00606202
	30.0000	1	2		2.03999546	-0.00615583
	30.1000	1	2		2.03899395	-0.00644968
	30.2000	1	2		2.03799921	-0.00667570
	30.3000	1	2		2.03699565	-0.00683858
	30.4000	1	2		2.03600419	-0.00695251
	30.5000	1	2		2.03499510	-0.00705930
	30.6000	1	2		2.03400650	-0.00723341
	30.7000	1	2		2.03299577	-0.00745185
	30.8000	1	2		2.03200471	-0.00748435
	30.9000	1	2		2.03099808	-0.00782268
	31.0000	1	2		2.02999555	-0.00806714
	31.1000	1	2		2.02899138	-0.00809683
	31.2000	1	2		2.02799500	-0.00841058
	31.3000	1	2		2.02698099	-0.00870609
	31.4000	1	2		2.02599670	-0.00855256
	31.5000	1	2		2.02498925	-0.00888114
	31.6000	1	2		2.02399717	-0.00919603
	31.7000	1	2		2.02299156	-0.00927893
	31.8000	1	2		2.02200194	-0.00958503
	31.9000	1	2		2.02099531	-0.01003948
	32.0000	1	2		2.01999872	-0.01009802
	32.1000	1	2		2.01898656	-0.01020569
	32.2000	1	2		2.01801005	-0.01050128
	32.3000	1	2		2.01699625	-0.01053974
	32.4000	1	2		2.01599105	-0.01074023
	32.5000	1	2		2.01498299	-0.01103359
	32.6000	1	2		2.01400054	-0.01120630
	32.7000	1	2		2.01298981	-0.01147905
	32.8000	1	2		2.01199322	-0.01166091
	32.9000	1	2		2.01098372	-0.01193465
	33.0000	1	2		2.00999348	-0.01222378
	33.1000	1	2		2.00898419	-0.01237769
	33.2000	1	2		2.00799170	-0.01259799
	33.3000	1	2		2.00698650	-0.01277572
	33.4000	1	2		2.00600426	-0.01316641
	33.5000	1	2		2.00498164	-0.01319876
	33.6000	1	2		2.00399858	-0.01347760
	33.7000	1	2		2.00298580	-0.01393056
	33.8000	1	2		2.00201196	-0.01401066
	33.9000	1	2		2.00099078	-0.01416949
	34.0000	1	2		1.99999767	-0.01453224
	34.1000	1	2		1.99899166	-0.01482689
	34.2000	1	2		1.99799650	-0.01494105
	34.3000	1	2		1.99698905	-0.01511687
	34.4000	1	2		1.99599369	-0.01548263
	34.5000	1	2		1.99498194	-0.01576733
	34.6000	1	2		1.99399314	-0.01581126
	34.7000	1	2		1.99298569	-0.01628067
	34.8000	1	2		1.99200016	-0.01637585
	34.9000	1	2		1.99099435	-0.01663574
	35.0000	1	2		1.99000350	-0.01693052
	35.1000	1	2		1.98899912	-0.01725084
	35.2000	1	2		1.98800540	-0.01750786
	35.3000	1	2		1.98699406	-0.01773058
	35.4000	1	2		1.98600157	-0.01804661
	35.5000	1	2		1.98499084	-0.01842902
	35.6000	1	2		1.98399938	-0.01859716
	35.7000	1	2		1.98298783	-0.01873282
	35.8000	1	2		1.98200128	-0.01907865
	35.9000	1	2		1.98099158	-0.01930189
	36.0000	1	2		1.97999847	-0.01967071
	36.1000	1	2		1.97899676	-0.01999030
	36.2000	1	2		1.97800775	-0.02025051
	36.3000	1	2		1.97700091	-0.02044886
	36.4000	1	2		1.97600371	-0.02072582
	36.5000	1	2		1.97499626	-0.02092871
	36.6000	1	2		1.97401586	-0.02136311
	36.7000	1	2		1.97299571	-0.02161827
	36.8000	1	2		1.97201039	-0.02179247
	36.9000	1	2		1.97099781	-0.02217927
	37.0000	1	2		1.97000409	-0.02242509
	37.1000	1	2		1.96899808	-0.02276459
	37.2000	1	2		1.96800395	-0.02311590
	37.3000	1	2		1.96698994	-0.02330419
	37.4000	1	2		1.96601384	-0.02354280
	37.5000	1	2		1.96499758	-0.02389358
	37.6000	1	2		1.96400550	-0.02421190
	37.7000	1	2		1.96300563	-0.02434348
	37.8000	1	2		1.96201150	-0.02466602
	37.9000	1	2		1.96100057	-0.02509921
	38.0000	1	2		1.96001156	-0.02528619
	38.1000	1	2		1.95900022	-0.02548704
	38.2000	1	2		1.95800465	-0.02582976
	38.3000	1	2		1.95699843	-0.02603830
	38.4000	1	2		1.95600697	-0.02638551
	38.5000	1	2		1.95499993	-0.02672565
	38.6000	1	2		1.95400436	-0.02697932
	38.7000	1	2		1.95299343	-0.02735150
	38.8000	1	2		1.95200545	-0.02772717
	38.9000	1	2		1.95099554	-0.02796069
	39.0000	1	2		1.95000612	-0.02806846
	39.1000	1	2		1.94899621	-0.02844424
	39.2000	1	2		1.94800618	-0.02879105
	39.3000	1	2		1.94699648	-0.02900469
	39.4000	1	2		1.94599948	-0.02949479
	39.5000	1	2		1.94500412	-0.02973490
	39.6000	1	2		1.94400814	-0.03007952
	39.7000	1	2		1.94300705	-0.03032395
	39.8000	1	2		1.94200902	-0.03072180
	39.9000	1	2		1.94101100	-0.03087362
	40.0000	1	2		1.94001359	-0.03107635
	40.1000	1	2		1.93900819	-0.03138555
	40.2000	1	2		1.93800689	-0.03184177
	40.3000	1	2		1.93700476	-0.03211996
	40.4000	1	2		1.93600592	-0.03237482
	40.5000	1	2		1.93500851	-0.03278163
	40.6000	1	2		1.93401643	-0.03300791
	40.7000	1	2		1.93301021	-0.03311726
	40.8000	1	2		1.93200522	-0.03358443
	40.9000	1	2		1.93100146	-0.03372272
	41.0000	1	2		1.93001081	-0.03412482
	41.1000	1	2		1.92900172	-0.03440625
	41.2000	1	2		1.92800698	-0.03468031
	41.3000	1	2		1.92699850	-0.03508309
	41.4000	1	2		1.92601032	-0.03535977
	41.5000	1	2		1.92500532	-0.03544848
	41.6000	1	2		1.92401201	-0.03597003
	41.7000	1	2		1.92300354	-0.03615766
	41.8000	1	2		1.92201330	-0.03644000
	41.9000	1	2		1.92101343	-0.03689590
	42.0000	1	2		1.92001541	-0.03718395
	42.1000	1	2		1.91901226	-0.03743943
	42.2000	1	2		1.91801670	-0.03791944
	42.3000	1	2		1.91701335	-0.03814110
	42.4000	1	2		1.91601614	-0.03836430
	42.5000	1	2		1.91500214	-0.03869926
	42.6000	1	2		1.91401477	-0.03907222
	42.7000	1	2		1.91300650	-0.03933698
	42.8000	1	2		1.91201483	-0.03965810
	42.9000	1	2		1.91100799	-0.04002480
	43.0000	1	2		1.91001468	-0.04031905
	43.1000	1	2		1.90900355	-0.04056406
	43.2000	1	2		1.90801781	-0.04080118
	43.3000	1	2		1.90700996	-0.04092818
	43.4000	1	2		1.90601808	-0.04124385
	43.5000	1	2		1.90501555	-0.04166157
	43.6000	1	2		1.90401896	-0.04188194
	43.7000	1	2		1.90300741	-0.04230308
	43.8000	1	2		1.90201451	-0.04262252
	43.9000	1	2		1.90101280	-0.04300024
	44.0000	1	2		1.90001416	-0.04327056
	44.1000	1	2		1.89899954	-0.04355131
	44.2000	1	2		1.89801401	-0.04405054
	44.3000	1	2		1.89701435	-0.04423849
	44.4000	1	2		1.89601038	-0.04458793
	44.5000	1	2		1.89500273	-0.04510147
	44.6000	1	2		1.89401516	-0.04530595
	44.7000	1	2		1.89301181	-0.04557176
	44.8000	1	2		1.89201481	-0.04595355
	44.9000	1	2		1.89101248	-0.04634932
	45.0000	1	2		1.89001876	-0.04657698
	45.1000	1	2		1.88901664	-0.04688309
	45.2000	1	2		1.88801718	-0.04734731
	45.3000	1	2		1.88701362	-0.04778801
	45.4000	1	2		1.88601703	-0.04800112
	45.5000	1	2		1.88500467	-0.04844448
	45.6000	1	2		1.88401586	-0.04879810
	45.7000	1	2		1.88301067	-0.04890722
	45.8000	1	2		1.88201859	-0.04932939
	45.9000	1	2		1.88100519	-0.04962423
	46.0000	1	2		1.88001824	-0.05012988
	46.1000	1	2		1.87901120	-0.05039110
	46.2000	1	2		1.87801973	-0.05067075
	46.3000	1	2		1.87700634	-0.05103567
	46.4000	1	2		1.87602061	-0.05137690
	46.5000	1	2		1.87501931	-0.05164770
	46.6000	1	2		1.87402599	-0.05193463
	46.7000	1	2		1.87301486	-0.05237321
	46.8000	1	2		1.87202503	-0.05262080
	46.9000	1	2		1.87101389	-0.05312392
	47.0000	1	2		1.87002079	-0.05351726
	47.1000	1	2		1.86901436	-0.05371057
	47.2000	1	2		1.86801736	-0.05397428
	47.3000	1	2		1.86700930	-0.05435680
	47.4000	1	2		1.86601455	-0.05435174
	47.5000	1	2		1.86501038	-0.05482373
	47.6000	1	2		1.86401789	-0.05522599
	47.7000	1	2		1.86300511	-0.05550895
	47.8000	1	2		1.86202061	-0.05600359
	47.9000	1	2		1.86100968	-0.05632572
	48.0000	1	2		1.86001678	-0.05660379
	48.1000	1	2		1.85900462	-0.05712434
	48.2000	1	2		1.85801889	-0.05739112
	48.3000	1	2		1.85701000	-0.05775149
	48.4000	1	2		1.85601977	-0.05815655
	48.5000	1	2		1.85501457	-0.05855810
	48.6000	1	2		1.85402515	-0.05895363
	48.7000	1	2		1.85301647	-0.05943242
	48.8000	1	2		1.85201763	-0.05971915
	48.9000	1	2		1.85100854	-0.06004205
	49.0000	1	2		1.85001851	-0.06053556
	49.1000	1	2		1.84901536	-0.06071256
	49.2000	1	2		1.84802144	-0.06115046
	49.3000	1	2		1.84700395	-0.06149944
	49.4000	1	2		1.84601228	-0.06184835
	49.5000	1	2		1.84500401	-0.06224573
	49.6000	1	2		1.84401766	-0.06263199
	49.7000	1	2		1.84301472	-0.06299742
	49.8000	1	2		1.84202366	-0.06332620
	49.9000	1	2		1.84101990	-0.06372477
	50.0000	1	2		1.84002188	-0.06399082
	50.1000	1	2		1.83901771	-0.06441529
	50.2000	1	2		1.83803218	-0.06481430
	50.3000	1	2		1.83701879	-0.06525659
	50.4000	1	2		1.83602200	-0.06556751
	50.5000	1	2		1.83501045	-0.06597427
	50.6000	1	2		1.83402431	-0.06637023
	50.7000	1	2		1.83300908	-0.06668882
	50.8000	1	2		1.83201904	-0.06707759
	50.9000	1	2		1.83100278	-0.06713402
	51.0000	1	2		1.83002545	-0.06749287
	51.1000	1	2		1.82901247	-0.06782359
	51.2000	1	2		1.82801875	-0.06825515
	51.3000	1	2		1.82701315	-0.06873146
	51.4000	1	2		1.82602229	-0.06914114
	51.5000	1	2		1.82500890	-0.06961187
	51.6000	1	2		1.82402461	-0.06991580
	51.7000	1	2		1.82301286	-0.07036858
	51.8000	1	2		1.82202098	-0.07078030
	51.9000	1	2		1.82101681	-0.07117747
	52.0000	1	2		1.82002104	-0.07160123
	52.1000	1	2		1.81901728	-0.07196859
	52.2000	1	2		1.81802110	-0.07245829
	52.3000	1	2		1.81701529	-0.07293775
	52.4000	1	2		1.81602607	-0.07325581
	52.5000	1	2		1.81501166	-0.07362747
	52.6000	1	2		1.81402163	-0.07414383
	52.7000	1	2		1.81300987	-0.07449874
	52.8000	1	2		1.81201964	-0.07490448
	52.9000	1	2		1.81101116	-0.07532418
	53.0000	1	2		1.81002195	-0.07579289
	53.1000	1	2		1.80901204	-0.07601520
	53.2000	1	2		1.80801812	-0.07636208
	53.3000	1	2		1.80701640	-0.07693204
	53.4000	1	2		1.80603436	-0.07732980
	53.5000	1	2		1.80501462	-0.07770605
	53.6000	1	2		1.80402561	-0.07812603
	53.7000	1	2		1.80301386	-0.07853015
	53.8000	1	2		1.80203489	-0.07888185
	53.9000	1	2		1.80102006	-0.07931560
	54.0000	1	2		1.80001098	-0.07960855
	54.1000	1	2		1.79900537	-0.07972562
	54.2000	1	2		1.79800878	-0.08011899
	54.3000	1	2		1.79701096	-0.08064698
	54.4000	1	2		1.79601478	-0.08091750
	54.5000	1	2		1.79500180	-0.08156479
	54.6000	1	2		1.79402119	-0.08187258
	54.7000	1	2		1.79301190	-0.08239032
	54.8000	1	2		1.79202371	-0.08283553
	54.9000	1	2		1.79101401	-0.08330408
	55.0000	1	2		1.79002459	-0.08366169
	55.1000	1	2		1.78901817	-0.08414257
	55.2000	1	2		1.78802424	-0.08466784
	55.3000	1	2		1.78701843	-0.08515465
	55.4000	1	2		1.78602922	-0.08567054
	55.5000	1	2		1.78501562	-0.08609505
	55.6000	1	2		1.78402436	-0.08651556
	55.7000	1	2		1.78301035	-0.08683177
	55.8000	1	2		1.78201602	-0.08738905
	55.9000	1	2		1.78101472	-0.08780905
	56.0000	1	2		1.78001915	-0.08806115
	56.1000	1	2		1.77900781	-0.08862634
	56.2000	1	2		1.77801860	-0.08907992
	56.3000	1	2		1.77700377	-0.08945177
	56.4000	1	2		1.77601906	-0.08987518
	56.5000	1	2		1.77501735	-0.09037419
	56.6000	1	2		1.77402281	-0.09072708
	56.7000	1	2		1.77301516	-0.09101547
	56.8000	1	2		1.77202553	-0.09166921
	56.9000	1	2		1.77100456	-0.09193893
	57.0000	1	2		1.77001781	-0.09219667
	57.1000	1	2		1.76901651	-0.09271541
	57.2000	1	2		1.76801889	-0.09312458
	57.3000	1	2		1.76700816	-0.09365822
	57.4000	1	2		1.76601137	-0.09407487
	57.5000	1	2		1.76500679	-0.09447054
	57.6000	1	2		1.76401553	-0.09509929
	57.7000	1	2		1.76301136	-0.09554696
	57.8000	1	2		1.76201682	-0.09585618
	57.9000	1	2		1.76101777	-0.09650855
	58.0000	1	2		1.76002323	-0.09700591
	58.1000	1	2		1.75901475	-0.09757420
	58.2000	1	2		1.75802431	-0.09787966
	58.3000	1	2		1.75701891	-0.09828151
	58.4000	1	2		1.75601720	-0.09886189
	58.5000	1	2		1.75501692	-0.09936564
	58.6000	1	2		1.75402115	-0.09980355
	58.7000	1	2		1.75301534	-0.10033361
	58.8000	1	2		1.75202469	-0.10076396
	58.9000	1	2		1.75101253	-0.10127717
	59.0000	1	2		1.75002291	-0.10177108
	59.1000	1	2		1.74900829	-0.10225944
	59.2000	1	2		1.74801395	-0.10265958
	59.3000	1	2		1.74700712	-0.10308091
	59.4000	1	2		1.74601975	-0.10362232
	59.5000	1	2		1.74501250	-0.10403316
	59.6000	1	2		1.74402206	-0.10446865
	59.7000	1	2		1.74301543	-0.10469228
	59.8000	1	2		1.74202581	-0.10505189
	59.9000	1	2		1.74101959	-0.10570704
	60.0000	1	2		1.74002587	-0.10606347
	60.1000	1	2		1.73901617	-0.10655732
	60.2000	1	2		1.73802429	-0.10712769
	60.3000	1	2		1.73700926	-0.10772278
	60.4000	1	2		1.73602804	-0.10807632
	60.5000	1	2		1.73501546	-0.10874638
	60.6000	1	2		1.73402584	-0.10929503
	60.7000	1	2		1.73301102	-0.10974975
	60.8000	1	2		1.73202918	-0.11020929
	60.9000	1	2		1.73101538	-0.11073503
	61.0000	1	2		1.73002084	-0.11115188
	61.1000	1	2		1.72901503	-0.11185729
	61.2000	1	2		1.72802930	-0.11227725
	61.3000	1	2		1.72701550	-0.11286750
	61.4000	1	2		1.72602628	-0.11317646
	61.5000	1	2		1.72502846	-0.11377697
	61.6000	1	2		1.72402737	-0.11445686
	61.7000	1	2		1.72301766	-0.11480130
	61.8000	1	2		1.72202866	-0.11524963
	61.9000	1	2		1.72102449	-0.11568639
	62.0000	1	2		1.72002687	-0.11616523
	62.1000	1	2		1.71889874	-0.11647405
	62.2000	1	2		1.71803933	-0.11690592
	62.3000	1	2		1.71703731	-0.11752411
	62.4000	1	2		1.71603129	-0.11808268
	62.5000	1	2		1.71501913	-0.11854729
	62.6000	1	2		1.71403135	-0.11903281
	62.7000	1	2		1.71302882	-0.11962521
	62.8000	1	2		1.71202762	-0.12032124
	62.9000	1	2		1.71102079	-0.12078751
	63.0000	1	2		1.71004090	-0.12139349
	63.1000	1	2		1.70903130	-0.12199718
	63.2000	1	2		1.70803716	-0.12243025
	63.3000	1	2		1.70702480	-0.12305808
	63.4000	1	2		1.70604050	-0.12358632
	63.5000	1	2		1.70503408	-0.12419765
	63.6000	1	2		1.70403698	-0.12468612
	63.7000	1	2		1.70302543	-0.12515393
	63.8000	1	2		1.70202771	-0.12580983
	63.9000	1	2		1.70102405	-0.12615946
	64.0000	1	2		1.70003320	-0.12667336
	64.1000	1	2		1.69902483	-0.12735439
	64.2000	1	2		1.69803664	-0.12782411
	64.3000	1	2		1.69702346	-0.12799715
	64.4000	1	2		1.69603117	-0.12837221
	64.5000	1	2		1.69502136	-0.12917399
	64.6000	1	2		1.69402211	-0.12974001
	64.7000	1	2		1.69301528	-0.13023813
	64.8000	1	2		1.69202903	-0.13080194
	64.9000	1	2		1.69102640	-0.13145872
	65.0000	1	2		1.69003432	-0.13194603
	65.1000	1	2		1.68903148	-0.13252253
	65.2000	1	2		1.68803847	-0.13313328
	65.3000	1	2		1.68703174	-0.13379830
	65.4000	1	2		1.68602860	-0.13435989
	65.5000	1	2		1.68501746	-0.13496403
	65.6000	1	2		1.68402435	-0.13541281
	65.7000	1	2		1.68301865	-0.13597798
	65.8000	1	2		1.68202882	-0.13658305
	65.9000	1	2		1.68102127	-0.13713177
	66.0000	1	2		1.68002898	-0.13772330
	66.1000	1	2		1.67902071	-0.13820886
	66.2000	1	2		1.67803262	-0.13895007
	66.3000	1	2		1.67703060	-0.13938171
	66.4000	1	2		1.67603135	-0.13951309
	66.5000	1	2		1.67502821	-0.14015637
	66.6000	1	2		1.67403172	-0.14078908
	66.7000	1	2		1.67302847	-0.14130807
	66.8000	1	2		1.67204049	-0.14191919
	66.9000	1	2		1.67103478	-0.14255794
	67.0000	1	2		1.67004147	-0.14318301
	67.1000	1	2		1.66902633	-0.14377261
	67.2000	1	2		1.66803435	-0.14445518
	67.3000	1	2		1.66702148	-0.14498208
	67.4000	1	2		1.66603155	-0.14562663
	67.5000	1	2		1.66502840	-0.14629217
	67.6000	1	2		1.66402730	-0.14682367
	67.7000	1	2		1.66302467	-0.14753588
	67.8000	1	2		1.66204170	-0.14819544
	67.9000	1	2		1.66104132	-0.14875861
	68.0000	1	2		1.66005324	-0.14916253
	68.1000	1	2		1.65903892	-0.14966171
	68.2000	1	2		1.65804633	-0.15029827
	68.3000	1	2		1.65704421	-0.15072815
	68.4000	1	2		1.65605981	-0.15144981
	68.5000	1	2		1.65504796	-0.15213185
	68.6000	1	2		1.65404758	-0.15272687
	68.7000	1	2		1.65303879	-0.15324158
	68.8000	1	2		1.65204169	-0.15413117
	68.9000	1	2		1.65103824	-0.15474106
	69.0000	1	2		1.65005435	-0.15526499
	69.1000	1	2		1.64904752	-0.15592567
	69.2000	1	2		1.64804499	-0.15651792
	69.3000	1	2		1.64703600	-0.15712926
	69.4000	1	2		1.64604310	-0.15781051
	69.5000	1	2		1.64504272	-0.15841914
	69.6000	1	2		1.64405269	-0.15906384
	69.7000	1	2		1.64304227	-0.15963806
	69.8000	1	2		1.64204660	-0.16006747
	69.9000	1	2		1.64104171	-0.16076325
	70.0000	1	2		1.64005649	-0.16131882
	70.1000	1	2		1.63905120	-0.16204024
	70.2000	1	2		1.63806004	-0.16262559
	70.3000	1	2		1.63704808	-0.16336584
	70.4000	1	2		1.63604985	-0.16392319
	70.5000	1	2		1.63504209	-0.16464632
	70.6000	1	2		1.63404591	-0.16536580
	70.7000	1	2		1.63304133	-0.16597420
	70.8000	1	2		1.63205038	-0.16678633
	70.9000	1	2		1.63104201	-0.16727198
	71.0000	1	2		1.63004757	-0.16799737
	71.1000	1	2		1.62904207	-0.16869137
	71.2000	1	2		1.62805490	-0.16931575
	71.3000	1	2		1.62704571	-0.16997570
	71.4000	1	2		1.62605988	-0.17063543
	71.5000	1	2		1.62504895	-0.17120274
	71.6000	1	2		1.62405932	-0.17173180
	71.7000	1	2		1.62305433	-0.17237473
	71.8000	1	2		1.62204863	-0.17297532
	71.9000	1	2		1.62104753	-0.17361717
	72.0000	1	2		1.62004920	-0.17438205
	72.1000	1	2		1.61904154	-0.17508440
	72.2000	1	2		1.61805417	-0.17568709
	72.3000	1	2		1.61704673	-0.17664773
	72.4000	1	2		1.61604676	-0.17728835
	72.5000	1	2		1.61503890	-0.17798316
	72.6000	1	2		1.61404927	-0.17862303
	72.7000	1	2		1.61304346	-0.17948207
	72.8000	1	2		1.61205077	-0.18008109
	72.9000	1	2		1.61104465	-0.18087501
	73.0000	1	2		1.61005247	-0.18155530
	73.1000	1	2		1.60904645	-0.18239247
	73.2000	1	2		1.60805478	-0.18312152
	73.3000	1	2		1.60704630	-0.18349743
	73.4000	1	2		1.60605105	-0.18399481
	73.5000	1	2		1.60505087	-0.18478602
	73.6000	1	2		1.60405438	-0.18533492
	73.7000	1	2		1.60304653	-0.18600434
	73.8000	1	2		1.60204676	-0.18664459
	73.9000	1	2		1.60104874	-0.18753594
	74.0000	1	2		1.60005420	-0.18821135
	74.1000	1	2		1.59904347	-0.18904153
	74.2000	1	2		1.59805395	-0.18977759
	74.3000	1	2		1.59705029	-0.19061087
	74.4000	1	2		1.59605821	-0.19128958
	74.5000	1	2		1.59504809	-0.19211877
	74.6000	1	2		1.59405273	-0.19289764
	74.7000	1	2		1.59305420	-0.19367861
	74.8000	1	2		1.59205617	-0.19444473
	74.9000	1	2		1.59105877	-0.19517772
	75.0000	1	2		1.59006402	-0.19574156
	75.1000	1	2		1.58905114	-0.19644454
	75.2000	1	2		1.58806203	-0.19706605
	75.3000	1	2		1.58706114	-0.19779425
	75.4000	1	2		1.58606301	-0.19857587
	75.5000	1	2		1.58505362	-0.19948618
	75.6000	1	2		1.58405498	-0.20030776
	75.7000	1	2		1.58304825	-0.20105518
	75.8000	1	2		1.58205627	-0.20178746
	75.9000	1	2		1.58104236	-0.20262269
	76.0000	1	2		1.58005059	-0.20338776
	76.1000	1	2		1.57904560	-0.20420326
	76.2000	1	2		1.57805311	-0.20500386
	76.3000	1	2		1.57704832	-0.20587403
	76.4000	1	2		1.57605060	-0.20628769
	76.5000	1	2		1.57506139	-0.20703584
	76.6000	1	2		1.57405722	-0.20785695
	76.7000	1	2		1.57304905	-0.20846939
	76.8000	1	2		1.57206240	-0.20936042
	76.9000	1	2		1.57105167	-0.21023499
	77.0000	1	2		1.57006154	-0.21119164
	77.1000	1	2		1.56905112	-0.21201814
	77.2000	1	2		1.56805217	-0.21281989
	77.3000	1	2		1.56704022	-0.21368550
	77.4000	1	2		1.56605520	-0.21452693
	77.5000	1	2		1.56504673	-0.21528861
	77.6000	1	2		1.56405700	-0.21596313
	77.7000	1	2		1.56304208	-0.21668438
	77.8000	1	2		1.56205829	-0.21743970
	77.9000	1	2		1.56104736	-0.21806259
	78.0000	1	2		1.56005384	-0.21881603
	78.1000	1	2		1.55903994	-0.21974906
	78.2000	1	2		1.55805728	-0.22054045
	78.3000	1	2		1.55704902	-0.22156848
	78.4000	1	2		1.55607097	-0.22236703
	78.5000	1	2		1.55505789	-0.22333670
	78.6000	1	2		1.55406068	-0.22404853
	78.7000	1	2		1.55305098	-0.22505904
	78.8000	1	2		1.55205695	-0.22594418
	78.9000	1	2		1.55104469	-0.22683091
	79.0000	1	2		1.55005660	-0.22766840
	79.1000	1	2		1.54904505	-0.22855690
	79.2000	1	2		1.54805482	-0.22945244
	79.3000	1	2		1.54704583	-0.23014845
	79.4000	1	2		1.54605334	-0.23076890
	79.5000	1	2		1.54505869	-0.23168067
	79.6000	1	2		1.54406641	-0.23255015
	79.7000	1	2		1.54306316	-0.23354592
	79.8000	1	2		1.54207179	-0.23446172
	79.9000	1	2		1.54106547	-0.23547379
	80.0000	1	2		1.54007042	-0.23628723
	80.1000	1	2		1.53906000	-0.23725441
	80.2000	1	2		1.53806956	-0.23806645
	80.3000	1	2		1.53706815	-0.23903836
	80.4000	1	2		1.53607310	-0.23981314
	80.5000	1	2		1.53506145	-0.24084343
	80.6000	1	2		1.53407398	-0.24166411
	80.7000	1	2		1.53306161	-0.24224505
	80.8000	1	2		1.53207178	-0.24297066
	80.9000	1	2		1.53106054	-0.24400432
	81.0000	1	2		1.53006928	-0.24512319
	81.1000	1	2		1.52905845	-0.24588766
	81.2000	1	2		1.52807323	-0.24664389
	81.3000	1	2		1.52706415	-0.24770111
	81.4000	1	2		1.52607350	-0.24875967
	81.5000	1	2		1.52506308	-0.24971437
	81.6000	1	2		1.52407520	-0.25050836
	81.7000	1	2		1.52306519	-0.25150890
	81.8000	1	2		1.52207034	-0.25242193
	81.9000	1	2		1.52106361	-0.25337907
	82.0000	1	2		1.52007183	-0.25420025
	82.1000	1	2		1.51906223	-0.25480714
	82.2000	1	2		1.51806687	-0.25560573
	82.3000	1	2		1.51706700	-0.25671182
	82.4000	1	2		1.51606703	-0.25755242
	82.5000	1	2		1.51506215	-0.25838947
	82.6000	1	2		1.51407191	-0.25950171
	82.7000	1	2		1.51306938	-0.26050696
	82.8000	1	2		1.51207186	-0.26150668
	82.9000	1	2		1.51106913	-0.26236022
	83.0000	1	2		1.51007612	-0.26328325
	83.1000	1	2		1.50907267	-0.26451258
	83.2000	1	2		1.50807321	-0.26534077
	83.3000	1	2		1.50707201	-0.26623372
	83.4000	1	2		1.50607491	-0.26708357
	83.5000	1	2		1.50507422	-0.26814137
	83.6000	1	2		1.50407343	-0.26898205
	83.7000	1	2		1.50307234	-0.26997248
	83.8000	1	2		1.50207390	-0.27105894
	83.9000	1	2		1.50107414	-0.27211560
	84.0000	1	2		1.50008164	-0.27314162
	84.1000	1	2		1.49907358	-0.27409302
	84.2000	1	2		1.49807935	-0.27500521
	84.3000	1	2		1.49706708	-0.27580680
	84.4000	1	2		1.49607541	-0.27687637
	84.5000	1	2		1.49507810	-0.27791282
	84.6000	1	2		1.49407486	-0.27877187
	84.7000	1	2		1.49306802	-0.27983939
	84.8000	1	2		1.49207850	-0.28069973
	84.9000	1	2		1.49106265	-0.28184656
	85.0000	1	2		1.49007518	-0.28265867
	85.1000	1	2		1.48906814	-0.28373577
	85.2000	1	2		1.48807667	-0.28464964
	85.3000	1	2		1.48706359	-0.28582111
	85.4000	1	2		1.48606208	-0.28680597
	85.5000	1	2		1.48505832	-0.28799091
	85.6000	1	2		1.48407310	-0.28898317
	85.7000	1	2		1.48306432	-0.29017657
	85.8000	1	2		1.48207245	-0.29132113
	85.9000	1	2		1.48106725	-0.29223192
	86.0000	1	2		1.48007302	-0.29315218
	86.1000	1	2		1.47906321	-0.29383810
	86.2000	1	2		1.47807738	-0.29436177
	86.3000	1	2		1.47706532	-0.29520875
	86.4000	1	2		1.47607068	-0.29543869
	86.5000	1	2		1.47506364	-0.29633563
	86.6000	1	2		1.47407135	-0.29698387
	86.7000	1	2		1.47306667	-0.29780284
	86.8000	1	2		1.47207940	-0.29858934
	86.9000	1	2		1.47106140	-0.29968586
	87.0000	1	2		1.47007690	-0.30078854
	87.1000	1	2		1.46907631	-0.30183339
	87.2000	1	2		1.46808229	-0.30302616
	87.3000	1	2		1.46706787	-0.30406371
	87.4000	1	2		1.46607302	-0.30494576
	87.5000	1	2		1.46507305	-0.30591106
	87.6000	1	2		1.46407390	-0.30701512
	87.7000	1	2		1.46306789	-0.30799000
	87.8000	1	2		1.46207068	-0.30913971
	87.9000	1	2		1.46106754	-0.31035643
	88.0000	1	2		1.46006931	-0.31157123
	88.1000	1	2		1.45906708	-0.31285644
	88.2000	1	2		1.45807346	-0.31396300
	88.3000	1	2		1.45707329	-0.31518571
	88.4000	1	2		1.45607445	-0.31620640
	88.5000	1	2		1.45507325	-0.31719208
	88.6000	1	2		1.45408116	-0.31822581
	88.7000	1	2		1.45307115	-0.31930104
	88.8000	1	2		1.45208215	-0.32048285
	88.9000	1	2		1.45106927	-0.32112729
	89.0000	1	2		1.45007821	-0.32186963
	89.1000	1	2		1.44907855	-0.32313995
	89.2000	1	2		1.44808073	-0.32428049
	89.3000	1	2		1.44707533	-0.32527700
	89.4000	1	2		1.44607771	-0.32632127
	89.5000	1	2		1.44507426	-0.32729261
	89.6000	1	2		1.44408044	-0.32833550
	89.7000	1	2		1.44306940	-0.32949910
	89.8000	1	2		1.44207814	-0.33071004
	89.9000	1	2		1.44107489	-0.33186343
	90.0000	1	2		1.44008619	-0.33273801
	90.1000	1	2		1.43907638	-0.33407852
	90.2000	1	2		1.43808625	-0.33437304
	90.3000	1	2		1.43707880	-0.33564165
	90.4000	1	2		1.43607821	-0.33687491
	90.5000	1	2		1.43507087	-0.33821773
	90.6000	1	2		1.43408647	-0.33938967
	90.7000	1	2		1.43307882	-0.34065813
	90.8000	1	2		1.43208294	-0.34178935
	90.9000	1	2		1.43107324	-0.34299836
	91.0000	1	2		1.43008362	-0.34370314
	91.1000	1	2		1.42907596	-0.34466583
	91.2000	1	2		1.42807466	-0.34581017
	91.3000	1	2		1.42707459	-0.34715787
	91.4000	1	2		1.42607626	-0.34816578
	91.5000	1	2		1.42507905	-0.34340002
	91.6000	1	2		1.42408267	-0.34353469
	91.7000	1	2		1.42307286	-0.34474641
	91.8000	1	2		1.42208642	-0.34599707
	91.9000	1	2		1.42107784	-0.34740753
	92.0000	1	2		1.42008412	-0.34870740
	92.1000	1	2		1.41907380	-0.34939475
	92.2000	1	2		1.41807824	-0.35070140
	92.3000	1	2		1.41707437	-0.35219353
	92.4000	1	2		1.41608075	-0.35360679
	92.5000	1	2		1.41506695	-0.35489518
	92.6000	1	2		1.41408491	-0.35612114
	92.7000	1	2		1.41307285	-0.35744727
	92.8000	1	2		1.41208036	-0.35872202
	92.9000	1	2		1.41107015	-0.36003355
	93.0000	1	2		1.41008288	-0.36128383
	93.1000	1	2		1.40908004	-0.36267906
	93.2000	1	2		1.40809042	-0.36408592
	93.3000	1	2		1.40707815	-0.36556434
	93.4000	1	2		1.40608515	-0.36687534
	93.5000	1	2		1.40507708	-0.36815695
	93.6000	1	2		1.40408019	-0.36932282
	93.7000	1	2		1.40307274	-0.37076712
	93.8000	1	2		1.40208086	-0.37213031
	93.9000	1	2		1.40107393	-0.37357606
	94.0000	1	2		1.40008051	-0.37485816
	94.0010	1	2		1.40007119	-0.37490163
