# Supplementary material for: Hyaluronic Acid Enhances the Mechanical Properties of Tissue-Engineered Cartilage Constructs
Source: PLoS One. 2014 Dec 1;9(12):e113216. doi: 10.1371/journal.pone.0113216 (PMC4249877; doi:10.1371/journal.pone.0113216)
Supplement: Dataset S1 — Raw data from hydrogel constructs. Data on wet weight, dry weight, compressive modulus, DNA content, and GAG content are provided in a spreadsheet for all analysed hydrogel constructs. Additionally, raw data from mechanical compression tests (time, displacement, and load) are provided. (ZIP) [file pone.0113216.s004.zip › Data/Mechanical testing/Microtester/Day 28/G2 P5 M4 ramp.csv]

G2 P5 M4 7Jan2014
Notes	Time	Sequence	Block	Cycle	5800:Extension mm	5800:500N_Load_Cell N
Test Started : 01/07/2014 3:35:50 PM	4.0020	1	2		2.29978266	0.00268582
	4.0050	1	2		2.29977262	0.00282258
	4.1000	1	2		2.29900674	0.00240475
	4.2000	1	2		2.29798822	0.00250271
	4.3000	1	2		2.29696643	0.00247170
	4.4000	1	2		2.29597722	0.00240929
	4.5000	1	2		2.29496772	0.00226588
	4.6000	1	2		2.29397646	0.00250136
	4.7000	1	2		2.29297065	0.00249249
	4.8000	1	2		2.29198062	0.00240671
	4.9000	1	2		2.29096251	0.00248202
	5.0000	1	2		2.28997473	0.00239863
	5.1000	1	2		2.28897630	0.00234748
	5.2000	1	2		2.28798340	0.00233794
	5.3000	1	2		2.28695648	0.00251578
	5.4000	1	2		2.28597260	0.00241154
	5.5000	1	2		2.28496085	0.00249647
	5.6000	1	2		2.28397573	0.00244892
	5.7000	1	2		2.28296357	0.00234566
	5.8000	1	2		2.28196329	0.00246492
	5.9000	1	2		2.28095871	0.00239767
	6.0000	1	2		2.27996437	0.00256727
	6.1000	1	2		2.27895918	0.00237859
	6.2000	1	2		2.27797202	0.00245379
	6.3000	1	2		2.27696026	0.00247053
	6.4000	1	2		2.27596921	0.00229986
	6.5000	1	2		2.27496360	0.00251607
	6.6000	1	2		2.27398709	0.00258748
	6.7000	1	2		2.27295403	0.00251688
	6.8000	1	2		2.27197506	0.00247394
	6.9000	1	2		2.27096126	0.00242385
	7.0000	1	2		2.26996897	0.00240282
	7.1000	1	2		2.26896030	0.00235407
	7.2000	1	2		2.26797006	0.00246367
	7.3000	1	2		2.26696343	0.00242080
	7.4000	1	2		2.26597524	0.00235846
	7.5000	1	2		2.26496390	0.00235574
	7.6000	1	2		2.26396956	0.00232945
	7.7000	1	2		2.26296539	0.00232053
	7.8000	1	2		2.26197024	0.00235801
	7.9000	1	2		2.26097119	0.00244708
	8.0000	1	2		2.25997337	0.00234884
	8.1000	1	2		2.25896633	0.00244500
	8.2000	1	2		2.25797916	0.00240430
	8.3000	1	2		2.25696762	0.00250326
	8.4000	1	2		2.25597902	0.00240703
	8.5000	1	2		2.25497239	0.00231337
	8.6000	1	2		2.25398092	0.00242690
	8.7000	1	2		2.25297675	0.00230388
	8.8000	1	2		2.25197955	0.00229515
	8.9000	1	2		2.25097497	0.00216942
	9.0000	1	2		2.24997899	0.00247125
	9.1000	1	2		2.24896683	0.00251016
	9.2000	1	2		2.24797721	0.00232655
	9.3000	1	2		2.24697447	0.00243423
	9.4000	1	2		2.24597809	0.00244119
	9.5000	1	2		2.24497105	0.00227024
	9.6000	1	2		2.24397548	0.00230568
	9.7000	1	2		2.24298094	0.00246120
	9.8000	1	2		2.24198148	0.00243066
	9.9000	1	2		2.24097629	0.00227705
	10.0000	1	2		2.23998134	0.00239365
	10.1000	1	2		2.23897676	0.00229134
	10.2000	1	2		2.23798017	0.00233070
	10.3000	1	2		2.23697333	0.00233803
	10.4000	1	2		2.23598473	0.00234349
	10.5000	1	2		2.23497524	0.00219798
	10.6000	1	2		2.23398254	0.00240823
	10.7000	1	2		2.23297386	0.00228075
	10.8000	1	2		2.23197891	0.00236478
	10.9000	1	2		2.23096552	0.00229267
	11.0000	1	2		2.22998245	0.00233676
	11.1000	1	2		2.22897828	0.00229341
	11.2000	1	2		2.22798128	0.00229401
	11.3000	1	2		2.22697506	0.00243886
	11.4000	1	2		2.22598114	0.00223714
	11.5000	1	2		2.22497287	0.00236955
	11.6000	1	2		2.22398017	0.00256861
	11.7000	1	2		2.22296350	0.00221965
	11.8000	1	2		2.22198740	0.00217911
	11.9000	1	2		2.22096930	0.00241331
	12.0000	1	2		2.21997886	0.00250359
	12.1000	1	2		2.21897387	0.00216602
	12.2000	1	2		2.21798363	0.00221379
	12.3000	1	2		2.21697782	0.00252448
	12.4000	1	2		2.21598205	0.00224477
	12.5000	1	2		2.21497112	0.00235942
	12.6000	1	2		2.21397658	0.00240169
	12.7000	1	2		2.21296892	0.00228873
	12.8000	1	2		2.21197684	0.00220927
	12.9000	1	2		2.21097615	0.00216170
	13.0000	1	2		2.20998202	0.00238309
	13.1000	1	2		2.20897232	0.00242074
	13.2000	1	2		2.20798290	0.00223559
	13.3000	1	2		2.20697299	0.00234081
	13.4000	1	2		2.20598521	0.00240203
	13.5000	1	2		2.20498022	0.00216004
	13.6000	1	2		2.20398548	0.00213699
	13.7000	1	2		2.20297291	0.00231384
	13.8000	1	2		2.20198984	0.00232823
	13.9000	1	2		2.20098178	0.00213361
	14.0000	1	2		2.19998478	0.00233424
	14.1000	1	2		2.19897507	0.00238819
	14.2000	1	2		2.19798729	0.00210896
	14.3000	1	2		2.19697882	0.00211622
	14.4000	1	2		2.19598367	0.00230055
	14.5000	1	2		2.19497314	0.00206432
	14.6000	1	2		2.19398004	0.00232674
	14.7000	1	2		2.19297669	0.00222368
	14.8000	1	2		2.19198215	0.00230167
	14.9000	1	2		2.19097121	0.00224109
	15.0000	1	2		2.18998384	0.00216410
	15.1000	1	2		2.18897414	0.00235287
	15.2000	1	2		2.18798554	0.00217031
	15.3000	1	2		2.18697727	0.00203960
	15.4000	1	2		2.18598294	0.00219072
	15.5000	1	2		2.18497754	0.00203361
	15.6000	1	2		2.18398136	0.00215975
	15.7000	1	2		2.18297575	0.00212787
	15.8000	1	2		2.18198572	0.00228149
	15.9000	1	2		2.18098114	0.00210646
	16.0000	1	2		2.17998394	0.00217807
	16.1000	1	2		2.17897874	0.00216963
	16.2000	1	2		2.17798338	0.00202933
	16.3000	1	2		2.17698064	0.00200513
	16.4000	1	2		2.17598713	0.00215436
	16.5000	1	2		2.17496329	0.00211781
	16.6000	1	2		2.17397776	0.00198793
	16.7000	1	2		2.17296724	0.00210559
	16.8000	1	2		2.17198458	0.00222542
	16.9000	1	2		2.17097365	0.00188873
	17.0000	1	2		2.16998239	0.00179280
	17.1000	1	2		2.16896777	0.00204321
	17.2000	1	2		2.16797548	0.00199153
	17.3000	1	2		2.16696742	0.00200412
	17.4000	1	2		2.16597984	0.00192513
	17.5000	1	2		2.16497957	0.00209805
	17.6000	1	2		2.16397949	0.00199041
	17.7000	1	2		2.16297081	0.00188399
	17.8000	1	2		2.16197422	0.00208834
	17.9000	1	2		2.16097026	0.00188911
	18.0000	1	2		2.15998105	0.00171799
	18.1000	1	2		2.15897011	0.00191653
	18.2000	1	2		2.15798397	0.00193349
	18.3000	1	2		2.15697529	0.00181593
	18.4000	1	2		2.15598772	0.00187833
	18.5000	1	2		2.15497064	0.00175944
	18.6000	1	2		2.15398532	0.00179652
	18.7000	1	2		2.15297521	0.00175685
	18.8000	1	2		2.15197759	0.00176494
	18.9000	1	2		2.15097445	0.00176740
	19.0000	1	2		2.14997765	0.00171408
	19.1000	1	2		2.14897287	0.00162673
	19.2000	1	2		2.14797157	0.00176461
	19.3000	1	2		2.14697313	0.00173416
	19.4000	1	2		2.14597593	0.00152069
	19.5000	1	2		2.14497831	0.00167782
	19.6000	1	2		2.14397783	0.00164540
	19.7000	1	2		2.14297243	0.00156312
	19.8000	1	2		2.14198158	0.00159023
	19.9000	1	2		2.14097618	0.00157002
	20.0000	1	2		2.13997979	0.00161528
	20.1000	1	2		2.13898034	0.00157678
	20.2000	1	2		2.13798580	0.00149617
	20.3000	1	2		2.13698203	0.00146984
	20.4000	1	2		2.13598565	0.00155183
	20.5000	1	2		2.13497246	0.00131123
	20.6000	1	2		2.13398448	0.00137289
	20.7000	1	2		2.13297703	0.00138701
	20.8000	1	2		2.13198208	0.00133418
	20.9000	1	2		2.13096664	0.00128341
	21.0000	1	2		2.12998112	0.00133952
	21.1000	1	2		2.12897735	0.00130109
	21.2000	1	2		2.12798486	0.00103572
	21.3000	1	2		2.12697229	0.00106941
	21.4000	1	2		2.12598984	0.00109518
	21.5000	1	2		2.12497440	0.00127183
	21.6000	1	2		2.12398621	0.00102194
	21.7000	1	2		2.12297487	0.00102194
	21.8000	1	2		2.12198135	0.00103886
	21.9000	1	2		2.12098148	0.00113778
	22.0000	1	2		2.11998448	0.00089190
	22.1000	1	2		2.11897847	0.00085425
	22.2000	1	2		2.11798372	0.00088903
	22.3000	1	2		2.11697771	0.00086071
	22.4000	1	2		2.11598768	0.00076108
	22.5000	1	2		2.11497715	0.00073974
	22.6000	1	2		2.11399122	0.00075563
	22.7000	1	2		2.11298090	0.00060606
	22.8000	1	2		2.11199230	0.00057478
	22.9000	1	2		2.11098014	0.00052178
	23.0000	1	2		2.10999093	0.00047298
	23.1000	1	2		2.10898594	0.00045353
	23.2000	1	2		2.10798976	0.00030419
	23.3000	1	2		2.10698415	0.00035215
	23.4000	1	2		2.10599105	0.00018576
	23.5000	1	2		2.10498401	0.00029484
	23.6000	1	2		2.10398865	0.00021602
	23.7000	1	2		2.10298243	-0.00002017
	23.8000	1	2		2.10199424	0.00009537
	23.9000	1	2		2.10098474	0.00011242
	24.0000	1	2		2.09998897	-0.00009579
	24.1000	1	2		2.09897968	-0.00020371
	24.2000	1	2		2.09799231	-0.00005344
	24.3000	1	2		2.09697564	-0.00026028
	24.4000	1	2		2.09598602	-0.00043865
	24.5000	1	2		2.09497222	-0.00053200
	24.6000	1	2		2.09399714	-0.00047241
	24.7000	1	2		2.09298457	-0.00052217
	24.8000	1	2		2.09199003	-0.00069156
	24.9000	1	2		2.09098954	-0.00066547
	25.0000	1	2		2.08999377	-0.00061750
	25.1000	1	2		2.08899637	-0.00084619
	25.2000	1	2		2.08799527	-0.00087547
	25.3000	1	2		2.08699233	-0.00081211
	25.4000	1	2		2.08599492	-0.00099767
	25.5000	1	2		2.08499382	-0.00120221
	25.6000	1	2		2.08399662	-0.00119251
	25.7000	1	2		2.08298835	-0.00123812
	25.8000	1	2		2.08199032	-0.00135221
	25.9000	1	2		2.08099087	-0.00134881
	26.0000	1	2		2.07998649	-0.00155026
	26.1000	1	2		2.07898478	-0.00161815
	26.2000	1	2		2.07799536	-0.00164791
	26.3000	1	2		2.07698566	-0.00176272
	26.4000	1	2		2.07599173	-0.00190883
	26.5000	1	2		2.07499248	-0.00203229
	26.6000	1	2		2.07400326	-0.00207564
	26.7000	1	2		2.07298660	-0.00225220
	26.8000	1	2		2.07198960	-0.00228974
	26.9000	1	2		2.07098399	-0.00237897
	27.0000	1	2		2.06999396	-0.00258582
	27.1000	1	2		2.06898098	-0.00265917
	27.2000	1	2		2.06799135	-0.00267720
	27.3000	1	2		2.06698390	-0.00291282
	27.4000	1	2		2.06598629	-0.00299832
	27.5000	1	2		2.06497864	-0.00328121
	27.6000	1	2		2.06398963	-0.00327051
	27.7000	1	2		2.06298218	-0.00340111
	27.8000	1	2		2.06198969	-0.00349704
	27.9000	1	2		2.06098244	-0.00360244
	28.0000	1	2		2.05998954	-0.00382754
	28.1000	1	2		2.05898066	-0.00406630
	28.2000	1	2		2.05799063	-0.00423459
	28.3000	1	2		2.05699158	-0.00420100
	28.4000	1	2		2.05599437	-0.00447207
	28.5000	1	2		2.05498774	-0.00457262
	28.6000	1	2		2.05399976	-0.00474472
	28.7000	1	2		2.05298944	-0.00496489
	28.8000	1	2		2.05199715	-0.00508350
	28.9000	1	2		2.05098766	-0.00544951
	29.0000	1	2		2.04999455	-0.00553593
	29.1000	1	2		2.04898341	-0.00571269
	29.2000	1	2		2.04799277	-0.00575921
	29.3000	1	2		2.04698081	-0.00597185
	29.4000	1	2		2.04599016	-0.00607131
	29.5000	1	2		2.04498415	-0.00621344
	29.6000	1	2		2.04399022	-0.00635189
	29.7000	1	2		2.04298134	-0.00663550
	29.8000	1	2		2.04198905	-0.00703095
	29.9000	1	2		2.04099000	-0.00721762
	30.0000	1	2		2.03999956	-0.00720704
	30.1000	1	2		2.03899252	-0.00757260
	30.2000	1	2		2.03800290	-0.00777879
	30.3000	1	2		2.03700262	-0.00770473
	30.4000	1	2		2.03599804	-0.00794202
	30.5000	1	2		2.03499469	-0.00831774
	30.6000	1	2		2.03400035	-0.00861174
	30.7000	1	2		2.03299598	-0.00861252
	30.8000	1	2		2.03199795	-0.00891391
	30.9000	1	2		2.03098784	-0.00912563
	31.0000	1	2		2.02999986	-0.00928683
	31.1000	1	2		2.02898851	-0.00960688
	31.2000	1	2		2.02799397	-0.00976483
	31.3000	1	2		2.02698611	-0.00997449
	31.4000	1	2		2.02600919	-0.01038173
	31.5000	1	2		2.02499171	-0.01050175
	31.6000	1	2		2.02399614	-0.01060109
	31.7000	1	2		2.02298480	-0.01119818
	31.8000	1	2		2.02200009	-0.01124208
	31.9000	1	2		2.02098691	-0.01144493
	32.0000	1	2		2.01999933	-0.01182447
	32.1000	1	2		2.01898656	-0.01194576
	32.2000	1	2		2.01799058	-0.01236935
	32.3000	1	2		2.01698436	-0.01243464
	32.4000	1	2		2.01599392	-0.01272220
	32.5000	1	2		2.01498463	-0.01317164
	32.6000	1	2		2.01399664	-0.01321839
	32.7000	1	2		2.01299268	-0.01350647
	32.8000	1	2		2.01198892	-0.01384974
	32.9000	1	2		2.01098884	-0.01414609
	33.0000	1	2		2.00999963	-0.01441250
	33.1000	1	2		2.00899177	-0.01468061
	33.2000	1	2		2.00799907	-0.01498555
	33.3000	1	2		2.00698896	-0.01517754
	33.4000	1	2		2.00600262	-0.01552863
	33.5000	1	2		2.00499640	-0.01554067
	33.6000	1	2		2.00400677	-0.01592244
	33.7000	1	2		2.00299810	-0.01609554
	33.8000	1	2		2.00199884	-0.01650173
	33.9000	1	2		2.00099221	-0.01682462
	34.0000	1	2		2.00000013	-0.01702014
	34.1000	1	2		1.99899616	-0.01726657
	34.2000	1	2		1.99799732	-0.01767626
	34.3000	1	2		1.99699377	-0.01794709
	34.4000	1	2		1.99600148	-0.01797945
	34.5000	1	2		1.99499219	-0.01827870
	34.6000	1	2		1.99399990	-0.01886633
	34.7000	1	2		1.99299634	-0.01918906
	34.8000	1	2		1.99200242	-0.01913877
	34.9000	1	2		1.99099251	-0.01959699
	35.0000	1	2		1.99000309	-0.01992472
	35.1000	1	2		1.98899974	-0.02014223
	35.2000	1	2		1.98800704	-0.02046630
	35.3000	1	2		1.98699714	-0.02072661
	35.4000	1	2		1.98600382	-0.02101492
	35.5000	1	2		1.98499351	-0.02133306
	35.6000	1	2		1.98399815	-0.02172252
	35.7000	1	2		1.98299295	-0.02188635
	35.8000	1	2		1.98200865	-0.02212437
	35.9000	1	2		1.98099199	-0.02238979
	36.0000	1	2		1.98000113	-0.02277202
	36.1000	1	2		1.97899676	-0.02301855
	36.2000	1	2		1.97800263	-0.02323336
	36.3000	1	2		1.97700010	-0.02360957
	36.4000	1	2		1.97600801	-0.02385843
	36.5000	1	2		1.97500405	-0.02424478
	36.6000	1	2		1.97400438	-0.02450251
	36.7000	1	2		1.97300472	-0.02487357
	36.8000	1	2		1.97200875	-0.02512928
	36.9000	1	2		1.97100642	-0.02543802
	37.0000	1	2		1.97000983	-0.02553021
	37.1000	1	2		1.96899255	-0.02601727
	37.2000	1	2		1.96800743	-0.02633938
	37.3000	1	2		1.96699261	-0.02664523
	37.4000	1	2		1.96600298	-0.02685160
	37.5000	1	2		1.96499635	-0.02715169
	37.6000	1	2		1.96400980	-0.02753290
	37.7000	1	2		1.96299539	-0.02766483
	37.8000	1	2		1.96200556	-0.02805660
	37.9000	1	2		1.96100426	-0.02838173
	38.0000	1	2		1.96000746	-0.02863022
	38.1000	1	2		1.95899510	-0.02902777
	38.2000	1	2		1.95800117	-0.02947556
	38.3000	1	2		1.95699802	-0.02956461
	38.4000	1	2		1.95601086	-0.02987884
	38.5000	1	2		1.95500116	-0.03028099
	38.6000	1	2		1.95401461	-0.03048346
	38.7000	1	2		1.95300552	-0.03091400
	38.8000	1	2		1.95201467	-0.03109694
	38.9000	1	2		1.95100230	-0.03148032
	39.0000	1	2		1.95001698	-0.03182274
	39.1000	1	2		1.94899847	-0.03201187
	39.2000	1	2		1.94800413	-0.03228940
	39.3000	1	2		1.94699156	-0.03262424
	39.4000	1	2		1.94599825	-0.03275539
	39.5000	1	2		1.94499449	-0.03309258
	39.6000	1	2		1.94400159	-0.03349658
	39.7000	1	2		1.94300233	-0.03365982
	39.8000	1	2		1.94200800	-0.03383648
	39.9000	1	2		1.94101264	-0.03412289
	40.0000	1	2		1.94000724	-0.03461254
	40.1000	1	2		1.93900163	-0.03474649
	40.2000	1	2		1.93800955	-0.03511738
	40.3000	1	2		1.93700907	-0.03546688
	40.4000	1	2		1.93600654	-0.03582402
	40.5000	1	2		1.93500749	-0.03609051
	40.6000	1	2		1.93401049	-0.03625057
	40.7000	1	2		1.93301123	-0.03683969
	40.8000	1	2		1.93201587	-0.03723302
	40.9000	1	2		1.93099880	-0.03730001
	41.0000	1	2		1.93000425	-0.03753634
	41.1000	1	2		1.92900787	-0.03804271
	41.2000	1	2		1.92800616	-0.03826126
	41.3000	1	2		1.92699256	-0.03855381
	41.4000	1	2		1.92600601	-0.03899540
	41.5000	1	2		1.92499549	-0.03939006
	41.6000	1	2		1.92400935	-0.03969742
	41.7000	1	2		1.92300456	-0.03988828
	41.8000	1	2		1.92201904	-0.04033098
	41.9000	1	2		1.92100770	-0.04061020
	42.0000	1	2		1.92001869	-0.04079598
	42.1000	1	2		1.91900796	-0.04118992
	42.2000	1	2		1.91801363	-0.04149453
	42.3000	1	2		1.91700433	-0.04174173
	42.4000	1	2		1.91601307	-0.04208677
	42.5000	1	2		1.91500132	-0.04238592
	42.6000	1	2		1.91400760	-0.04273402
	42.7000	1	2		1.91300466	-0.04298856
	42.8000	1	2		1.91201606	-0.04321186
	42.9000	1	2		1.91100205	-0.04327576
	43.0000	1	2		1.91001366	-0.04385014
	43.1000	1	2		1.90900314	-0.04410823
	43.2000	1	2		1.90801187	-0.04447789
	43.3000	1	2		1.90700258	-0.04485497
	43.4000	1	2		1.90601296	-0.04505028
	43.5000	1	2		1.90501043	-0.04527783
	43.6000	1	2		1.90401261	-0.04446970
	43.7000	1	2		1.90300004	-0.04480730
	43.8000	1	2		1.90201615	-0.04513908
	43.9000	1	2		1.90100399	-0.04567937
	44.0000	1	2		1.90000228	-0.04604850
	44.1000	1	2		1.89899708	-0.04633293
	44.2000	1	2		1.89800848	-0.04667015
	44.3000	1	2		1.89700267	-0.04697134
	44.4000	1	2		1.89600588	-0.04725055
	44.5000	1	2		1.89499802	-0.04764875
	44.6000	1	2		1.89400799	-0.04814786
	44.7000	1	2		1.89301058	-0.04839179
	44.8000	1	2		1.89202198	-0.04894682
	44.9000	1	2		1.89101227	-0.04911909
	45.0000	1	2		1.89002347	-0.04948475
	45.1000	1	2		1.88901356	-0.04989193
	45.2000	1	2		1.88802087	-0.04991361
	45.3000	1	2		1.88701075	-0.05031690
	45.4000	1	2		1.88602134	-0.05062029
	45.5000	1	2		1.88500876	-0.05076370
	45.6000	1	2		1.88402078	-0.05137267
	45.7000	1	2		1.88300514	-0.05191157
	45.8000	1	2		1.88201756	-0.05215788
	45.9000	1	2		1.88101175	-0.05230651
	46.0000	1	2		1.88001844	-0.05286619
	46.1000	1	2		1.87901365	-0.05321465
	46.2000	1	2		1.87801625	-0.05342810
	46.3000	1	2		1.87700880	-0.05389740
	46.4000	1	2		1.87602061	-0.05440149
	46.5000	1	2		1.87501685	-0.05455156
	46.6000	1	2		1.87401718	-0.05494667
	46.7000	1	2		1.87301895	-0.05532995
	46.8000	1	2		1.87202646	-0.05546577
	46.9000	1	2		1.87101287	-0.05588453
	47.0000	1	2		1.87002038	-0.05616168
	47.1000	1	2		1.86901252	-0.05662533
	47.2000	1	2		1.86802166	-0.05697868
	47.3000	1	2		1.86700971	-0.05722920
	47.4000	1	2		1.86601353	-0.05730427
	47.5000	1	2		1.86501018	-0.05751629
	47.6000	1	2		1.86402158	-0.05787603
	47.7000	1	2		1.86301106	-0.05823729
	47.8000	1	2		1.86201938	-0.05870946
	47.9000	1	2		1.86101132	-0.05901923
	48.0000	1	2		1.86001453	-0.05937830
	48.1000	1	2		1.85901609	-0.05987460
	48.2000	1	2		1.85801991	-0.06021142
	48.3000	1	2		1.85700918	-0.06065326
	48.4000	1	2		1.85601505	-0.06095574
	48.5000	1	2		1.85501273	-0.06119891
	48.6000	1	2		1.85402474	-0.06157366
	48.7000	1	2		1.85301729	-0.06207526
	48.8000	1	2		1.85202337	-0.06231841
	48.9000	1	2		1.85101981	-0.06277474
	49.0000	1	2		1.85001585	-0.06327519
	49.1000	1	2		1.84901331	-0.06271971
	49.2000	1	2		1.84802103	-0.06259920
	49.3000	1	2		1.84701706	-0.06304536
	49.4000	1	2		1.84602191	-0.06329917
	49.5000	1	2		1.84501323	-0.06353701
	49.6000	1	2		1.84401357	-0.06423794
	49.7000	1	2		1.84300694	-0.06465483
	49.8000	1	2		1.84202203	-0.06493250
	49.9000	1	2		1.84101683	-0.06553970
	50.0000	1	2		1.84002475	-0.06597739
	50.1000	1	2		1.83902447	-0.06630728
	50.2000	1	2		1.83802030	-0.06677072
	50.3000	1	2		1.83701982	-0.06721659
	50.4000	1	2		1.83602937	-0.06758149
	50.5000	1	2		1.83501475	-0.06792843
	50.6000	1	2		1.83401919	-0.06831679
	50.7000	1	2		1.83300703	-0.06862324
	50.8000	1	2		1.83201925	-0.06899894
	50.9000	1	2		1.83099520	-0.06933824
	51.0000	1	2		1.83000660	-0.06985026
	51.1000	1	2		1.82900920	-0.07030411
	51.2000	1	2		1.82801588	-0.07046319
	51.3000	1	2		1.82700557	-0.07103384
	51.4000	1	2		1.82601021	-0.07147305
	51.5000	1	2		1.82500952	-0.07142971
	51.6000	1	2		1.82401703	-0.07178599
	51.7000	1	2		1.82301368	-0.07236394
	51.8000	1	2		1.82201934	-0.07257167
	51.9000	1	2		1.82101599	-0.07275911
	52.0000	1	2		1.82002432	-0.07303013
	52.1000	1	2		1.81900826	-0.07336309
	52.2000	1	2		1.81802397	-0.07336786
	52.3000	1	2		1.81701037	-0.07383430
	52.4000	1	2		1.81602239	-0.07429884
	52.5000	1	2		1.81500244	-0.07452590
	52.6000	1	2		1.81401609	-0.07492722
	52.7000	1	2		1.81300496	-0.07550013
	52.8000	1	2		1.81201472	-0.07585384
	52.9000	1	2		1.81100973	-0.07620204
	53.0000	1	2		1.81002092	-0.07674515
	53.1000	1	2		1.80901245	-0.07726767
	53.2000	1	2		1.80803000	-0.07762901
	53.3000	1	2		1.80701517	-0.07791243
	53.4000	1	2		1.80602371	-0.07809145
	53.5000	1	2		1.80501933	-0.07838539
	53.6000	1	2		1.80402131	-0.07879301
	53.7000	1	2		1.80301796	-0.07938113
	53.8000	1	2		1.80202751	-0.07993514
	53.9000	1	2		1.80101146	-0.07917380
	54.0000	1	2		1.80001712	-0.07981879
	54.1000	1	2		1.79901295	-0.08028128
	54.2000	1	2		1.79801390	-0.08068046
	54.3000	1	2		1.79701137	-0.08109887
	54.4000	1	2		1.79601991	-0.08149165
	54.5000	1	2		1.79501676	-0.08182368
	54.6000	1	2		1.79402837	-0.08238120
	54.7000	1	2		1.79302194	-0.08293531
	54.8000	1	2		1.79202699	-0.08323736
	54.9000	1	2		1.79101237	-0.08364330
	55.0000	1	2		1.79002787	-0.08421117
	55.1000	1	2		1.78901407	-0.08436627
	55.2000	1	2		1.78802301	-0.08480211
	55.3000	1	2		1.78701905	-0.08527278
	55.4000	1	2		1.78602512	-0.08565157
	55.5000	1	2		1.78502751	-0.08609659
	55.6000	1	2		1.78402477	-0.08649504
	55.7000	1	2		1.78301507	-0.08686421
	55.8000	1	2		1.78202688	-0.08712387
	55.9000	1	2		1.78101205	-0.08754326
	56.0000	1	2		1.78002366	-0.08771017
	56.1000	1	2		1.77902092	-0.08789360
	56.2000	1	2		1.77802843	-0.08851402
	56.3000	1	2		1.77702487	-0.08902919
	56.4000	1	2		1.77602480	-0.08936876
	56.5000	1	2		1.77501981	-0.08990110
	56.6000	1	2		1.77402261	-0.09045979
	56.7000	1	2		1.77301864	-0.09069551
	56.8000	1	2		1.77202902	-0.09092712
	56.9000	1	2		1.77101419	-0.09138739
	57.0000	1	2		1.77002436	-0.09184279
	57.1000	1	2		1.76901528	-0.09231641
	57.2000	1	2		1.76802176	-0.09281941
	57.3000	1	2		1.76701308	-0.09344039
	57.4000	1	2		1.76602039	-0.09373689
	57.5000	1	2		1.76501540	-0.09422038
	57.6000	1	2		1.76402741	-0.09465830
	57.7000	1	2		1.76301156	-0.09514159
	57.8000	1	2		1.76202460	-0.09479921
	57.9000	1	2		1.76101654	-0.09513623
	58.0000	1	2		1.76002528	-0.09574023
	58.1000	1	2		1.75902029	-0.09607424
	58.2000	1	2		1.75802206	-0.09614169
	58.3000	1	2		1.75701993	-0.09616252
	58.4000	1	2		1.75602089	-0.09667033
	58.5000	1	2		1.75501528	-0.09703432
	58.6000	1	2		1.75402054	-0.09744120
	58.7000	1	2		1.75302395	-0.09797474
	58.8000	1	2		1.75202695	-0.09852786
	58.9000	1	2		1.75101786	-0.09908711
	59.0000	1	2		1.75001881	-0.09954642
	59.1000	1	2		1.74901587	-0.10006972
	59.2000	1	2		1.74802256	-0.10074690
	59.3000	1	2		1.74701572	-0.10114922
	59.4000	1	2		1.74602118	-0.10126418
	59.5000	1	2		1.74501291	-0.10176402
	59.6000	1	2		1.74402739	-0.10230294
	59.7000	1	2		1.74301605	-0.10246811
	59.8000	1	2		1.74202888	-0.10272902
	59.9000	1	2		1.74101508	-0.10321595
	60.0000	1	2		1.74002546	-0.10366950
	60.1000	1	2		1.73902395	-0.10414009
	60.2000	1	2		1.73802224	-0.10472151
	60.3000	1	2		1.73701725	-0.10522197
	60.4000	1	2		1.73603930	-0.10573123
	60.5000	1	2		1.73502202	-0.10622297
	60.6000	1	2		1.73402851	-0.10664880
	60.7000	1	2		1.73302106	-0.10611911
	60.8000	1	2		1.73202201	-0.10655611
	60.9000	1	2		1.73101579	-0.10711105
	61.0000	1	2		1.73001654	-0.10765250
	61.1000	1	2		1.72901585	-0.10803871
	61.2000	1	2		1.72802377	-0.10852812
	61.3000	1	2		1.72701939	-0.10901260
	61.4000	1	2		1.72601153	-0.10929725
	61.5000	1	2		1.72503543	-0.10973116
	61.6000	1	2		1.72403782	-0.10992046
	61.7000	1	2		1.72302627	-0.11035017
	61.8000	1	2		1.72202784	-0.11063367
	61.9000	1	2		1.72102346	-0.11125566
	62.0000	1	2		1.72001786	-0.11176730
	62.1000	1	2		1.71903540	-0.11212588
	62.2000	1	2		1.71803584	-0.11257358
	62.3000	1	2		1.71702491	-0.11316902
	62.4000	1	2		1.71602340	-0.11360720
	62.5000	1	2		1.71501462	-0.11399694
	62.6000	1	2		1.71402131	-0.11438266
	62.7000	1	2		1.71301663	-0.11493388
	62.8000	1	2		1.71202424	-0.11563892
	62.9000	1	2		1.71101290	-0.11571227
	63.0000	1	2		1.71002543	-0.11631240
	63.1000	1	2		1.70902576	-0.11703651
	63.2000	1	2		1.70804126	-0.11739564
	63.3000	1	2		1.70703248	-0.11783077
	63.4000	1	2		1.70603896	-0.11838079
	63.5000	1	2		1.70503193	-0.11892308
	63.6000	1	2		1.70403892	-0.11918820
	63.7000	1	2		1.70302676	-0.11948465
	63.8000	1	2		1.70203068	-0.12010763
	63.9000	1	2		1.70102037	-0.12051378
	64.0000	1	2		1.70003043	-0.12125812
	64.1000	1	2		1.69903272	-0.12167492
	64.2000	1	2		1.69803685	-0.12207706
	64.3000	1	2		1.69702981	-0.12264394
	64.4000	1	2		1.69602891	-0.12313463
	64.5000	1	2		1.69502392	-0.12338230
	64.6000	1	2		1.69403153	-0.12397365
	64.7000	1	2		1.69302275	-0.12449580
	64.8000	1	2		1.69202883	-0.12482724
	64.9000	1	2		1.69102691	-0.12544275
	65.0000	1	2		1.69004026	-0.12612381
	65.1000	1	2		1.68903271	-0.12648810
	65.2000	1	2		1.68804421	-0.12699394
	65.3000	1	2		1.68703113	-0.12752634
	65.4000	1	2		1.68604109	-0.12807232
	65.5000	1	2		1.68502555	-0.12844647
	65.6000	1	2		1.68403122	-0.12907051
	65.7000	1	2		1.68302623	-0.12959119
	65.8000	1	2		1.68203343	-0.12996171
	65.9000	1	2		1.68103038	-0.13023864
	66.0000	1	2		1.68003420	-0.13068505
	66.1000	1	2		1.67902778	-0.13100503
	66.2000	1	2		1.67802719	-0.13172608
	66.3000	1	2		1.67702169	-0.13219948
	66.4000	1	2		1.67602756	-0.13271282
	66.5000	1	2		1.67502749	-0.13342223
	66.6000	1	2		1.67403705	-0.13385396
	66.7000	1	2		1.67302949	-0.13429025
	66.8000	1	2		1.67203628	-0.13487559
	66.9000	1	2		1.67103283	-0.13503541
	67.0000	1	2		1.67004065	-0.13552402
	67.1000	1	2		1.66903402	-0.13609331
	67.2000	1	2		1.66802411	-0.13690351
	67.3000	1	2		1.66701564	-0.13726486
	67.4000	1	2		1.66603124	-0.13782595
	67.5000	1	2		1.66502031	-0.13853500
	67.6000	1	2		1.66403201	-0.13904940
	67.7000	1	2		1.66302959	-0.13945547
	67.8000	1	2		1.66203166	-0.14011771
	67.9000	1	2		1.66104050	-0.14058819
	68.0000	1	2		1.66004504	-0.14113280
	68.1000	1	2		1.65904210	-0.14175437
	68.2000	1	2		1.65804551	-0.14237789
	68.3000	1	2		1.65703888	-0.14293561
	68.4000	1	2		1.65605151	-0.14350291
	68.5000	1	2		1.65503638	-0.14410274
	68.6000	1	2		1.65404419	-0.14471487
	68.7000	1	2		1.65303418	-0.14517258
	68.8000	1	2		1.65204507	-0.14583805
	68.9000	1	2		1.65103363	-0.14633207
	69.0000	1	2		1.65004554	-0.14678487
	69.1000	1	2		1.64904803	-0.14749822
	69.2000	1	2		1.64804765	-0.14798508
	69.3000	1	2		1.64704676	-0.14857127
	69.4000	1	2		1.64605283	-0.14904222
	69.5000	1	2		1.64504651	-0.14970732
	69.6000	1	2		1.64405033	-0.15024560
	69.7000	1	2		1.64303848	-0.15077871
	69.8000	1	2		1.64206135	-0.15134111
	69.9000	1	2		1.64104335	-0.15216136
	70.0000	1	2		1.64005547	-0.15261699
	70.1000	1	2		1.63905007	-0.15305312
	70.2000	1	2		1.63805092	-0.15371616
	70.3000	1	2		1.63703968	-0.15410691
	70.4000	1	2		1.63605528	-0.15406606
	70.5000	1	2		1.63504947	-0.15392862
	70.6000	1	2		1.63404735	-0.15474346
	70.7000	1	2		1.63304031	-0.15545255
	70.8000	1	2		1.63204853	-0.15614196
	70.9000	1	2		1.63104826	-0.15672851
	71.0000	1	2		1.63004767	-0.15734849
	71.1000	1	2		1.62904268	-0.15787182
	71.2000	1	2		1.62805080	-0.15826594
	71.3000	1	2		1.62704407	-0.15878515
	71.4000	1	2		1.62605814	-0.15939336
	71.5000	1	2		1.62504813	-0.16017618
	71.6000	1	2		1.62405676	-0.16086975
	71.7000	1	2		1.62305147	-0.16161922
	71.8000	1	2		1.62205334	-0.16224198
	71.9000	1	2		1.62104302	-0.16286774
	72.0000	1	2		1.62005791	-0.16363159
	72.1000	1	2		1.61904226	-0.16423421
	72.2000	1	2		1.61804874	-0.16467959
	72.3000	1	2		1.61704109	-0.16546557
	72.4000	1	2		1.61605270	-0.16619390
	72.5000	1	2		1.61504074	-0.16676510
	72.6000	1	2		1.61405091	-0.16739674
	72.7000	1	2		1.61304357	-0.16823346
	72.8000	1	2		1.61204165	-0.16883794
	72.9000	1	2		1.61104076	-0.16936295
	73.0000	1	2		1.61004663	-0.17007433
	73.1000	1	2		1.60904061	-0.17066866
	73.2000	1	2		1.60805089	-0.17122140
	73.3000	1	2		1.60704569	-0.17174805
	73.4000	1	2		1.60606057	-0.17255947
	73.5000	1	2		1.60504923	-0.17316226
	73.6000	1	2		1.60405879	-0.17387839
	73.7000	1	2		1.60305308	-0.17465804
	73.8000	1	2		1.60206008	-0.17526451
	73.9000	1	2		1.60105007	-0.17587300
	74.0000	1	2		1.60005368	-0.17647598
	74.1000	1	2		1.59904746	-0.17708216
	74.2000	1	2		1.59805385	-0.17745316
	74.3000	1	2		1.59705142	-0.17814102
	74.4000	1	2		1.59604991	-0.17888853
	74.5000	1	2		1.59504082	-0.17954873
	74.6000	1	2		1.59405202	-0.18024569
	74.7000	1	2		1.59303658	-0.18086996
	74.8000	1	2		1.59205996	-0.18159825
	74.9000	1	2		1.59104832	-0.18243348
	75.0000	1	2		1.59005828	-0.18309437
	75.1000	1	2		1.58905585	-0.18384261
	75.2000	1	2		1.58806459	-0.18420340
	75.3000	1	2		1.58705192	-0.18471407
	75.4000	1	2		1.58606014	-0.18542437
	75.5000	1	2		1.58504685	-0.18590797
	75.6000	1	2		1.58405795	-0.18661330
	75.7000	1	2		1.58304630	-0.18692184
	75.8000	1	2		1.58204899	-0.18684158
	75.9000	1	2		1.58105210	-0.18723806
	76.0000	1	2		1.58005735	-0.18793166
	76.1000	1	2		1.57904898	-0.18869214
	76.2000	1	2		1.57805065	-0.18944582
	76.3000	1	2		1.57704340	-0.19044070
	76.4000	1	2		1.57606618	-0.19106396
	76.5000	1	2		1.57503916	-0.19192409
	76.6000	1	2		1.57405794	-0.19286534
	76.7000	1	2		1.57304926	-0.19355394
	76.8000	1	2		1.57206414	-0.19431705
	76.9000	1	2		1.57106223	-0.19372717
	77.0000	1	2		1.57005437	-0.19437499
	77.1000	1	2		1.56905245	-0.19520620
	77.2000	1	2		1.56805801	-0.19601131
	77.3000	1	2		1.56704667	-0.19676503
	77.4000	1	2		1.56605356	-0.19758122
	77.5000	1	2		1.56505052	-0.19853391
	77.6000	1	2		1.56405659	-0.19937551
	77.7000	1	2		1.56304474	-0.20022234
	77.8000	1	2		1.56206044	-0.20103846
	77.9000	1	2		1.56105771	-0.20183558
	78.0000	1	2		1.56005753	-0.20193895
	78.1000	1	2		1.55905992	-0.20246960
	78.2000	1	2		1.55806835	-0.20324420
	78.3000	1	2		1.55706254	-0.20410107
	78.4000	1	2		1.55606513	-0.20486824
	78.5000	1	2		1.55506567	-0.20565860
	78.6000	1	2		1.55406539	-0.20648489
	78.7000	1	2		1.55306061	-0.20734709
	78.8000	1	2		1.55206269	-0.20784400
	78.9000	1	2		1.55104428	-0.20857729
	79.0000	1	2		1.55006684	-0.20948043
	79.1000	1	2		1.54905612	-0.21042461
	79.2000	1	2		1.54806311	-0.21105809
	79.3000	1	2		1.54705648	-0.21194536
	79.4000	1	2		1.54606502	-0.21265490
	79.5000	1	2		1.54506177	-0.21348525
	79.6000	1	2		1.54407235	-0.21424472
	79.7000	1	2		1.54307084	-0.21484151
	79.8000	1	2		1.54207507	-0.21529920
	79.9000	1	2		1.54107223	-0.21575836
	80.0000	1	2		1.54007759	-0.21658365
	80.1000	1	2		1.53907506	-0.21749327
	80.2000	1	2		1.53807611	-0.21839844
	80.3000	1	2		1.53707235	-0.21929368
	80.4000	1	2		1.53607935	-0.22030851
	80.5000	1	2		1.53506647	-0.22116449
	80.6000	1	2		1.53407265	-0.22195812
	80.7000	1	2		1.53307022	-0.22280807
	80.8000	1	2		1.53208203	-0.22384664
	80.9000	1	2		1.53106823	-0.22469865
	81.0000	1	2		1.53006795	-0.22547970
	81.1000	1	2		1.52906234	-0.22625810
	81.2000	1	2		1.52806657	-0.22713358
	81.3000	1	2		1.52706076	-0.22779029
	81.4000	1	2		1.52606674	-0.22854958
	81.5000	1	2		1.52506359	-0.22908216
	81.6000	1	2		1.52407059	-0.22977285
	81.7000	1	2		1.52305668	-0.23005800
	81.8000	1	2		1.52207208	-0.22976771
	81.9000	1	2		1.52107344	-0.23073938
	82.0000	1	2		1.52007788	-0.23158638
	82.1000	1	2		1.51906910	-0.23234876
	82.2000	1	2		1.51808009	-0.23337681
	82.3000	1	2		1.51706741	-0.23421148
	82.4000	1	2		1.51607441	-0.23507398
	82.5000	1	2		1.51506932	-0.23611443
	82.6000	1	2		1.51407621	-0.23703834
	82.7000	1	2		1.51306733	-0.23789691
	82.8000	1	2		1.51207381	-0.23886947
	82.9000	1	2		1.51106933	-0.23998333
	83.0000	1	2		1.51007192	-0.24063444
	83.1000	1	2		1.50906345	-0.24154108
	83.2000	1	2		1.50807014	-0.24236577
	83.3000	1	2		1.50706535	-0.24325069
	83.4000	1	2		1.50607163	-0.24404401
	83.5000	1	2		1.50506797	-0.24493530
	83.6000	1	2		1.50407210	-0.24582239
	83.7000	1	2		1.50306527	-0.24650078
	83.8000	1	2		1.50207288	-0.24722978
	83.9000	1	2		1.50106225	-0.24661954
	84.0000	1	2		1.50007232	-0.24757653
	84.1000	1	2		1.49905965	-0.24857689
	84.2000	1	2		1.49806900	-0.24965866
	84.3000	1	2		1.49705950	-0.25074644
	84.4000	1	2		1.49607808	-0.25167665
	84.5000	1	2		1.49506202	-0.25273377
	84.6000	1	2		1.49407137	-0.25363553
	84.7000	1	2		1.49306864	-0.25475532
	84.8000	1	2		1.49208127	-0.25579628
	84.9000	1	2		1.49106460	-0.25671279
	85.0000	1	2		1.49007006	-0.25770158
	85.1000	1	2		1.48906548	-0.25871778
	85.2000	1	2		1.48808292	-0.25978372
	85.3000	1	2		1.48707599	-0.26089013
	85.4000	1	2		1.48607417	-0.26178461
	85.5000	1	2		1.48506805	-0.26250690
	85.6000	1	2		1.48406849	-0.26335485
	85.7000	1	2		1.48305992	-0.26437301
	85.8000	1	2		1.48207204	-0.26528608
	85.9000	1	2		1.48106899	-0.26638174
	86.0000	1	2		1.48007128	-0.26734015
	86.1000	1	2		1.47905748	-0.26842659
	86.2000	1	2		1.47807072	-0.26941348
	86.3000	1	2		1.47706501	-0.27025493
	86.4000	1	2		1.47606463	-0.27106075
	86.5000	1	2		1.47506118	-0.27157016
	86.6000	1	2		1.47408395	-0.27217522
	86.7000	1	2		1.47307189	-0.27272718
	86.8000	1	2		1.47208043	-0.27296839
	86.9000	1	2		1.47107052	-0.27347960
	87.0000	1	2		1.47007813	-0.27407642
	87.1000	1	2		1.46906863	-0.27505200
	87.2000	1	2		1.46807204	-0.27600950
	87.3000	1	2		1.46706705	-0.27719183
	87.4000	1	2		1.46607487	-0.27827650
	87.5000	1	2		1.46506834	-0.27954048
	87.6000	1	2		1.46407585	-0.28040586
	87.7000	1	2		1.46306430	-0.28172655
	87.8000	1	2		1.46207017	-0.28281204
	87.9000	1	2		1.46106774	-0.28386261
	88.0000	1	2		1.46007586	-0.28503198
	88.1000	1	2		1.45906882	-0.28614249
	88.2000	1	2		1.45807869	-0.28580563
	88.3000	1	2		1.45707462	-0.28652998
	88.4000	1	2		1.45608244	-0.28781526
	88.5000	1	2		1.45507468	-0.28907556
	88.6000	1	2		1.45407860	-0.29000878
	88.7000	1	2		1.45307269	-0.29103344
	88.8000	1	2		1.45207672	-0.29189199
	88.9000	1	2		1.45106978	-0.29274661
	89.0000	1	2		1.45007729	-0.29361788
	89.1000	1	2		1.44907383	-0.29467309
	89.2000	1	2		1.44807550	-0.29568078
	89.3000	1	2		1.44706887	-0.29679246
	89.4000	1	2		1.44607280	-0.29784871
	89.5000	1	2		1.44507549	-0.29921396
	89.6000	1	2		1.44407767	-0.30033797
	89.7000	1	2		1.44306377	-0.30141665
	89.8000	1	2		1.44208101	-0.30247090
	89.9000	1	2		1.44107356	-0.30365542
	90.0000	1	2		1.44008424	-0.30494250
	90.1000	1	2		1.43907444	-0.30606424
	90.2000	1	2		1.43807805	-0.30727241
	90.3000	1	2		1.43707757	-0.30858848
	90.4000	1	2		1.43608866	-0.30919168
	90.5000	1	2		1.43506974	-0.31019447
	90.6000	1	2		1.43408719	-0.31117514
	90.7000	1	2		1.43307205	-0.31224018
	90.8000	1	2		1.43207915	-0.31337321
	90.9000	1	2		1.43107119	-0.31462207
	91.0000	1	2		1.43007788	-0.31562764
	91.1000	1	2		1.42907463	-0.31647332
	91.2000	1	2		1.42808060	-0.31742129
	91.3000	1	2		1.42707756	-0.31846669
	91.4000	1	2		1.42608015	-0.31660780
	91.5000	1	2		1.42507280	-0.31562090
	91.6000	1	2		1.42408410	-0.31702671
	91.7000	1	2		1.42307450	-0.31830393
	91.8000	1	2		1.42208713	-0.31953391
	91.9000	1	2		1.42108163	-0.32100800
	92.0000	1	2		1.42008186	-0.32239962
	92.1000	1	2		1.41907554	-0.32377582
	92.2000	1	2		1.41807926	-0.32488693
	92.3000	1	2		1.41706997	-0.32635950
	92.4000	1	2		1.41608465	-0.32764684
	92.5000	1	2		1.41507412	-0.32886010
	92.6000	1	2		1.41407764	-0.32988518
	92.7000	1	2		1.41307818	-0.33116408
	92.8000	1	2		1.41208487	-0.33199441
	92.9000	1	2		1.41107619	-0.33291034
	93.0000	1	2		1.41007724	-0.33388715
	93.1000	1	2		1.40907850	-0.33511791
	93.2000	1	2		1.40808468	-0.33625506
	93.3000	1	2		1.40707651	-0.33759315
	93.4000	1	2		1.40608433	-0.33888672
	93.5000	1	2		1.40507995	-0.34009408
	93.6000	1	2		1.40408265	-0.34145582
	93.7000	1	2		1.40307223	-0.34280118
	93.8000	1	2		1.40208332	-0.34406196
	93.9000	1	2		1.40107259	-0.34558646
	94.0000	1	2		1.40008102	-0.34689710
	94.0010	1	2		1.40007221	-0.34689892
