# Supplementary material for: Hyaluronic Acid Enhances the Mechanical Properties of Tissue-Engineered Cartilage Constructs
Source: PLoS One. 2014 Dec 1;9(12):e113216. doi: 10.1371/journal.pone.0113216 (PMC4249877; doi:10.1371/journal.pone.0113216)
Supplement: Dataset S1 — Raw data from hydrogel constructs. Data on wet weight, dry weight, compressive modulus, DNA content, and GAG content are provided in a spreadsheet for all analysed hydrogel constructs. Additionally, raw data from mechanical compression tests (time, displacement, and load) are provided. (ZIP) [file pone.0113216.s004.zip › Data/Mechanical testing/Microtester/Day 28/G3 CF M5 ramp.csv]

G3 CF M5 10Jan2014
Notes	Time	Sequence	Block	Cycle	5800:Extension mm	5800:500N_Load_Cell N
Test Started : 01/10/2014 10:08:54 AM	4.0020	1	2		2.24965916	0.00120069
	4.0410	1	2		2.24973374	0.00111265
	4.1000	1	2		2.24939403	0.00103395
	4.2000	1	2		2.24815505	0.00112228
	4.3000	1	2		2.24704741	0.00119399
	4.4000	1	2		2.24601517	0.00100069
	4.5000	1	2		2.24499502	0.00111474
	4.6000	1	2		2.24398941	0.00100944
	4.6300	1	2		2.24367737	0.00134048
	4.7000	1	2		2.24298299	0.00109965
	4.8000	1	2		2.24198497	0.00093996
	4.9000	1	2		2.24098121	0.00125454
	5.0000	1	2		2.23996986	0.00108389
	5.1000	1	2		2.23897696	0.00097651
	5.2000	1	2		2.23797361	0.00107185
	5.3000	1	2		2.23697682	0.00110840
	5.4000	1	2		2.23598494	0.00100977
	5.5000	1	2		2.23497216	0.00109497
	5.6000	1	2		2.23397988	0.00113720
	5.7000	1	2		2.23297878	0.00115990
	5.8000	1	2		2.23198137	0.00103240
	5.9000	1	2		2.23097576	0.00106989
	6.0000	1	2		2.22997549	0.00100588
	6.1000	1	2		2.22898197	0.00093663
	6.2000	1	2		2.22797657	0.00108369
	6.3000	1	2		2.22697916	0.00109141
	6.4000	1	2		2.22596782	0.00123476
	6.5000	1	2		2.22496713	0.00099166
	6.6000	1	2		2.22396563	0.00107847
	6.7000	1	2		2.22296555	0.00113626
	6.8000	1	2		2.22197613	0.00095494
	6.9000	1	2		2.22097196	0.00109279
	7.0000	1	2		2.21997230	0.00110392
	7.1000	1	2		2.21897940	0.00101477
	7.2000	1	2		2.21798199	0.00113172
	7.3000	1	2		2.21698642	0.00098799
	7.4000	1	2		2.21598574	0.00109230
	7.5000	1	2		2.21498198	0.00103505
	7.6000	1	2		2.21399051	0.00092141
	7.7000	1	2		2.21298716	0.00100469
	7.8000	1	2		2.21198073	0.00109926
	7.9000	1	2		2.21098312	0.00086119
	8.0000	1	2		2.20998284	0.00095706
	8.1000	1	2		2.20898113	0.00098038
	8.2000	1	2		2.20798024	0.00095251
	8.3000	1	2		2.20698262	0.00102434
	8.4000	1	2		2.20598685	0.00098713
	8.5000	1	2		2.20498145	0.00100904
	8.6000	1	2		2.20398425	0.00096060
	8.7000	1	2		2.20298008	0.00099664
	8.8000	1	2		2.20198144	0.00102103
	8.9000	1	2		2.20099059	0.00099055
	9.0000	1	2		2.19999031	0.00095929
	9.1000	1	2		2.19898347	0.00100015
	9.2000	1	2		2.19798770	0.00092931
	9.3000	1	2		2.19698108	0.00087840
	9.4000	1	2		2.19598018	0.00079315
	9.5000	1	2		2.19497560	0.00095711
	9.6000	1	2		2.19397655	0.00100013
	9.7000	1	2		2.19297812	0.00096483
	9.8000	1	2		2.19197866	0.00101325
	9.9000	1	2		2.19098002	0.00095257
	10.0000	1	2		2.18997872	0.00099652
	10.1000	1	2		2.18897660	0.00101195
	10.2000	1	2		2.18797468	0.00099211
	10.3000	1	2		2.18697092	0.00100799
	10.4000	1	2		2.18598663	0.00094560
	10.5000	1	2		2.18497487	0.00102536
	10.6000	1	2		2.18398525	0.00090597
	10.7000	1	2		2.18297842	0.00078051
	10.8000	1	2		2.18198080	0.00070319
	10.9000	1	2		2.18096885	0.00092709
	11.0000	1	2		2.17998455	0.00086559
	11.1000	1	2		2.17898407	0.00081514
	11.2000	1	2		2.17798563	0.00090155
	11.3000	1	2		2.17698495	0.00099233
	11.4000	1	2		2.17598139	0.00087736
	11.5000	1	2		2.17497783	0.00079394
	11.6000	1	2		2.17398063	0.00102627
	11.7000	1	2		2.17298568	0.00071552
	11.8000	1	2		2.17198602	0.00073328
	11.9000	1	2		2.17098226	0.00085126
	12.0000	1	2		2.16999079	0.00089305
	12.1000	1	2		2.16897965	0.00077134
	12.2000	1	2		2.16797753	0.00071038
	12.3000	1	2		2.16698483	0.00091691
	12.4000	1	2		2.16599152	0.00092214
	12.5000	1	2		2.16498694	0.00071940
	12.6000	1	2		2.16399199	0.00070983
	12.7000	1	2		2.16298659	0.00083029
	12.8000	1	2		2.16199021	0.00071062
	12.9000	1	2		2.16098440	0.00066652
	13.0000	1	2		2.15998146	0.00080344
	13.1000	1	2		2.15897524	0.00088872
	13.2000	1	2		2.15797762	0.00076561
	13.3000	1	2		2.15698062	0.00083026
	13.4000	1	2		2.15598116	0.00087059
	13.5000	1	2		2.15498621	0.00075417
	13.6000	1	2		2.15398307	0.00059405
	13.7000	1	2		2.15297890	0.00072827
	13.8000	1	2		2.15198743	0.00081487
	13.9000	1	2		2.15097773	0.00065015
	14.0000	1	2		2.14998749	0.00083800
	14.1000	1	2		2.14898496	0.00099847
	14.2000	1	2		2.14798406	0.00072349
	14.3000	1	2		2.14698768	0.00081419
	14.4000	1	2		2.14599007	0.00079827
	14.5000	1	2		2.14498385	0.00061555
	14.6000	1	2		2.14398910	0.00071253
	14.7000	1	2		2.14298452	0.00080570
	14.8000	1	2		2.14198527	0.00082291
	14.9000	1	2		2.14096942	0.00077214
	15.0000	1	2		2.13998471	0.00076918
	15.1000	1	2		2.13897952	0.00091724
	15.2000	1	2		2.13799215	0.00080618
	15.3000	1	2		2.13698449	0.00071626
	15.4000	1	2		2.13598893	0.00078354
	15.5000	1	2		2.13498394	0.00078166
	15.6000	1	2		2.13398940	0.00071169
	15.7000	1	2		2.13298502	0.00080120
	15.8000	1	2		2.13199048	0.00092383
	15.9000	1	2		2.13098426	0.00077025
	16.0000	1	2		2.12999156	0.00080340
	16.1000	1	2		2.12898801	0.00064738
	16.2000	1	2		2.12798957	0.00075581
	16.3000	1	2		2.12698643	0.00082324
	16.4000	1	2		2.12598390	0.00079732
	16.5000	1	2		2.12498649	0.00086751
	16.6000	1	2		2.12398396	0.00077100
	16.7000	1	2		2.12298593	0.00079279
	16.8000	1	2		2.12199037	0.00080578
	16.9000	1	2		2.12099009	0.00079572
	17.0000	1	2		2.11998715	0.00072815
	17.1000	1	2		2.11899117	0.00068706
	17.2000	1	2		2.11799438	0.00074070
	17.3000	1	2		2.11698816	0.00079061
	17.4000	1	2		2.11599198	0.00076114
	17.5000	1	2		2.11498433	0.00088285
	17.6000	1	2		2.11398733	0.00086110
	17.7000	1	2		2.11300283	0.00072965
	17.8000	1	2		2.11198943	0.00070100
	17.9000	1	2		2.11099121	0.00065202
	18.0000	1	2		2.10998478	0.00082727
	18.1000	1	2		2.10898860	0.00081945
	18.2000	1	2		2.10798156	0.00085658
	18.3000	1	2		2.10697473	0.00103218
	18.4000	1	2		2.10599371	0.00090459
	18.5000	1	2		2.10499548	0.00068954
	18.6000	1	2		2.10399131	0.00087803
	18.7000	1	2		2.10299431	0.00075544
	18.8000	1	2		2.10200141	0.00062814
	18.9000	1	2		2.10099007	0.00065234
	19.0000	1	2		2.10000126	0.00083601
	19.1000	1	2		2.09898705	0.00084145
	19.2000	1	2		2.09800112	0.00066269
	19.3000	1	2		2.09698916	0.00076544
	19.4000	1	2		2.09599851	0.00083569
	19.5000	1	2		2.09499352	0.00071458
	19.6000	1	2		2.09399632	0.00061252
	19.7000	1	2		2.09299276	0.00080805
	19.8000	1	2		2.09198839	0.00080755
	19.9000	1	2		2.09099036	0.00071803
	20.0000	1	2		2.08999480	0.00091313
	20.1000	1	2		2.08899165	0.00097827
	20.2000	1	2		2.08799424	0.00068572
	20.3000	1	2		2.08699561	0.00054282
	20.4000	1	2		2.08600660	0.00079202
	20.5000	1	2		2.08499853	0.00077136
	20.6000	1	2		2.08399272	0.00053419
	20.7000	1	2		2.08299040	0.00086999
	20.8000	1	2		2.08199688	0.00090574
	20.9000	1	2		2.08099578	0.00080113
	21.0000	1	2		2.07999960	0.00075107
	21.1000	1	2		2.07899646	0.00073259
	21.2000	1	2		2.07799475	0.00068695
	21.3000	1	2		2.07698996	0.00067312
	21.4000	1	2		2.07599603	0.00072390
	21.5000	1	2		2.07498756	0.00071781
	21.6000	1	2		2.07399486	0.00067716
	21.7000	1	2		2.07299397	0.00069301
	21.8000	1	2		2.07198939	0.00063807
	21.9000	1	2		2.07099342	0.00077283
	22.0000	1	2		2.06999150	0.00064977
	22.1000	1	2		2.06899450	0.00065949
	22.2000	1	2		2.06799258	0.00069057
	22.3000	1	2		2.06698718	0.00058242
	22.4000	1	2		2.06598936	0.00071376
	22.5000	1	2		2.06499114	0.00062373
	22.6000	1	2		2.06399373	0.00093751
	22.7000	1	2		2.06298505	0.00064245
	22.8000	1	2		2.06199317	0.00055674
	22.9000	1	2		2.06099453	0.00066293
	23.0000	1	2		2.05998073	0.00060906
	23.1000	1	2		2.05899459	0.00053461
	23.2000	1	2		2.05799206	0.00060291
	23.3000	1	2		2.05700408	0.00072089
	23.4000	1	2		2.05600318	0.00069597
	23.5000	1	2		2.05500065	0.00067546
	23.6000	1	2		2.05400570	0.00066401
	23.7000	1	2		2.05299723	0.00066778
	23.8000	1	2		2.05200433	0.00052782
	23.9000	1	2		2.05099790	0.00053727
	24.0000	1	2		2.05000418	0.00051178
	24.1000	1	2		2.04899878	0.00056651
	24.2000	1	2		2.04799953	0.00053255
	24.3000	1	2		2.04699208	0.00057780
	24.4000	1	2		2.04598893	0.00067935
	24.5000	1	2		2.04500402	0.00049966
	24.6000	1	2		2.04400805	0.00043013
	24.7000	1	2		2.04300367	0.00045306
	24.8000	1	2		2.04200524	0.00052959
	24.9000	1	2		2.04099574	0.00057196
	25.0000	1	2		2.03999608	0.00072626
	25.1000	1	2		2.03899682	0.00061568
	25.2000	1	2		2.03799388	0.00085603
	25.3000	1	2		2.03700057	0.00056996
	25.4000	1	2		2.03599701	0.00051057
	25.5000	1	2		2.03500165	0.00058839
	25.6000	1	2		2.03399564	0.00060206
	25.7000	1	2		2.03299495	0.00049310
	25.8000	1	2		2.03199119	0.00059618
	25.9000	1	2		2.03099378	0.00050303
	26.0000	1	2		2.02999658	0.00077599
	26.1000	1	2		2.02900040	0.00066851
	26.2000	1	2		2.02799910	0.00057882
	26.3000	1	2		2.02699185	0.00054715
	26.4000	1	2		2.02598666	0.00047537
	26.5000	1	2		2.02499437	0.00056726
	26.6000	1	2		2.02399122	0.00054995
	26.7000	1	2		2.02299299	0.00055200
	26.8000	1	2		2.02199600	0.00062303
	26.9000	1	2		2.02099551	0.00054961
	27.0000	1	2		2.01998745	0.00062879
	27.1000	1	2		2.01898574	0.00053973
	27.2000	1	2		2.01799447	0.00046399
	27.3000	1	2		2.01699174	0.00044818
	27.4000	1	2		2.01599597	0.00047210
	27.5000	1	2		2.01498606	0.00042152
	27.6000	1	2		2.01399890	0.00059596
	27.7000	1	2		2.01299186	0.00059105
	27.8000	1	2		2.01199629	0.00055868
	27.9000	1	2		2.01099622	0.00059299
	28.0000	1	2		2.00999594	0.00043447
	28.1000	1	2		2.00899546	0.00056140
	28.2000	1	2		2.00799887	0.00051482
	28.3000	1	2		2.00699654	0.00054676
	28.4000	1	2		2.00599872	0.00041063
	28.5000	1	2		2.00499578	0.00045486
	28.6000	1	2		2.00399776	0.00053152
	28.7000	1	2		2.00300055	0.00051943
	28.8000	1	2		2.00199905	0.00043496
	28.9000	1	2		2.00099897	0.00041912
	29.0000	1	2		2.00000218	0.00045248
	29.1000	1	2		1.99899022	0.00058047
	29.2000	1	2		1.99799363	0.00043157
	29.3000	1	2		1.99699438	0.00048020
	29.4000	1	2		1.99599963	0.00054114
	29.5000	1	2		1.99499403	0.00045242
	29.6000	1	2		1.99400072	0.00052773
	29.7000	1	2		1.99299552	0.00047958
	29.8000	1	2		1.99199484	0.00035401
	29.9000	1	2		1.99098534	0.00070034
	30.0000	1	2		1.98999981	0.00033924
	30.1000	1	2		1.98899728	0.00041784
	30.2000	1	2		1.98801073	0.00058024
	30.3000	1	2		1.98698955	0.00054001
	30.4000	1	2		1.98600198	0.00051935
	30.5000	1	2		1.98500109	0.00029170
	30.6000	1	2		1.98399835	0.00036431
	30.7000	1	2		1.98299541	0.00050178
	30.8000	1	2		1.98199657	0.00030143
	30.9000	1	2		1.98099793	0.00058556
	31.0000	1	2		1.98000052	0.00054498
	31.1000	1	2		1.97899655	0.00052954
	31.2000	1	2		1.97800468	0.00036260
	31.3000	1	2		1.97699702	0.00051524
	31.4000	1	2		1.97600125	0.00040925
	31.5000	1	2		1.97499790	0.00035198
	31.6000	1	2		1.97400049	0.00037712
	31.7000	1	2		1.97300021	0.00042164
	31.8000	1	2		1.97200588	0.00040139
	31.9000	1	2		1.97100150	0.00053216
	32.0000	1	2		1.97000471	0.00045235
	32.1000	1	2		1.96899542	0.00043783
	32.2000	1	2		1.96800087	0.00050014
	32.3000	1	2		1.96699855	0.00052364
	32.4000	1	2		1.96600647	0.00038327
	32.5000	1	2		1.96499861	0.00040838
	32.6000	1	2		1.96400530	0.00033895
	32.7000	1	2		1.96300358	0.00034235
	32.8000	1	2		1.96199552	0.00029929
	32.9000	1	2		1.96099647	0.00050783
	33.0000	1	2		1.95999906	0.00039705
	33.1000	1	2		1.95900247	0.00031385
	33.2000	1	2		1.95801285	0.00039828
	33.3000	1	2		1.95699721	0.00040942
	33.4000	1	2		1.95600656	0.00036942
	33.5000	1	2		1.95500054	0.00031914
	33.6000	1	2		1.95400928	0.00042936
	33.7000	1	2		1.95300470	0.00053560
	33.8000	1	2		1.95200995	0.00034797
	33.9000	1	2		1.95100578	0.00033100
	34.0000	1	2		1.95000653	0.00031657
	34.1000	1	2		1.94900256	0.00026620
	34.2000	1	2		1.94801356	0.00044166
	34.3000	1	2		1.94700590	0.00040971
	34.4000	1	2		1.94601280	0.00045296
	34.5000	1	2		1.94500043	0.00034538
	34.6000	1	2		1.94399851	0.00044661
	34.7000	1	2		1.94300131	0.00032480
	34.8000	1	2		1.94200185	0.00030727
	34.9000	1	2		1.94099850	0.00027955
	35.0000	1	2		1.94000273	0.00032462
	35.1000	1	2		1.93901003	0.00041889
	35.2000	1	2		1.93801262	0.00026211
	35.3000	1	2		1.93701132	0.00043319
	35.4000	1	2		1.93601412	0.00029594
	35.5000	1	2		1.93501158	0.00025514
	35.6000	1	2		1.93400864	0.00026822
	35.7000	1	2		1.93299464	0.00027117
	35.8000	1	2		1.93200317	0.00033245
	35.9000	1	2		1.93101027	0.00036726
	36.0000	1	2		1.93000999	0.00033556
	36.1000	1	2		1.92900685	0.00048029
	36.2000	1	2		1.92800554	0.00043236
	36.3000	1	2		1.92699871	0.00045905
	36.4000	1	2		1.92600683	0.00036412
	36.5000	1	2		1.92501495	0.00027264
	36.6000	1	2		1.92401058	0.00029213
	36.7000	1	2		1.92301501	0.00031580
	36.8000	1	2		1.92200572	0.00036097
	36.9000	1	2		1.92101364	0.00029500
	37.0000	1	2		1.92000496	0.00031644
	37.1000	1	2		1.91900263	0.00040270
	37.2000	1	2		1.91801158	0.00039838
	37.3000	1	2		1.91700474	0.00057911
	37.4000	1	2		1.91600856	0.00033120
	37.5000	1	2		1.91500910	0.00018212
	37.6000	1	2		1.91401088	0.00038429
	37.7000	1	2		1.91300630	0.00037188
	37.8000	1	2		1.91200581	0.00040614
	37.9000	1	2		1.91100615	0.00038642
	38.0000	1	2		1.91000567	0.00031054
	38.1000	1	2		1.90900682	0.00020318
	38.2000	1	2		1.90800163	0.00015993
	38.3000	1	2		1.90700996	0.00032105
	38.4000	1	2		1.90601152	0.00035681
	38.5000	1	2		1.90501165	0.00041350
	38.6000	1	2		1.90400503	0.00037039
	38.7000	1	2		1.90300762	0.00040761
	38.8000	1	2		1.90201697	0.00043024
	38.9000	1	2		1.90101403	0.00012457
	39.0000	1	2		1.90000883	0.00030855
	39.1000	1	2		1.89901142	0.00041289
	39.2000	1	2		1.89800848	0.00038791
	39.3000	1	2		1.89701558	0.00043602
	39.4000	1	2		1.89600711	0.00043752
	39.5000	1	2		1.89501769	0.00041368
	39.6000	1	2		1.89401680	0.00021971
	39.7000	1	2		1.89300935	0.00046314
	39.8000	1	2		1.89201460	0.00046053
	39.9000	1	2		1.89101023	0.00024183
	40.0000	1	2		1.89001814	0.00019611
	40.1000	1	2		1.88900701	0.00037842
	40.2000	1	2		1.88800714	0.00043049
	40.3000	1	2		1.88701588	0.00019121
	40.4000	1	2		1.88601375	0.00026461
	40.5000	1	2		1.88501102	0.00042640
	40.6000	1	2		1.88401381	0.00026086
	40.7000	1	2		1.88301497	0.00022659
	40.8000	1	2		1.88201121	0.00049954
	40.9000	1	2		1.88100724	0.00025022
	41.0000	1	2		1.88001762	0.00027955
	41.1000	1	2		1.87901693	0.00035852
	41.2000	1	2		1.87800805	0.00041176
	41.3000	1	2		1.87700798	0.00023155
	41.4000	1	2		1.87601282	0.00018049
	41.5000	1	2		1.87500681	0.00035801
	41.6000	1	2		1.87401165	0.00022315
	41.7000	1	2		1.87300933	0.00026360
	41.8000	1	2		1.87201909	0.00038046
	41.9000	1	2		1.87101717	0.00039889
	42.0000	1	2		1.87001361	0.00034881
	42.1000	1	2		1.86901498	0.00033718
	42.2000	1	2		1.86801224	0.00037116
	42.3000	1	2		1.86700397	0.00033212
	42.4000	1	2		1.86601783	0.00030094
	42.5000	1	2		1.86501530	0.00021384
	42.6000	1	2		1.86401277	0.00038235
	42.7000	1	2		1.86300962	0.00047037
	42.8000	1	2		1.86201242	0.00038619
	42.9000	1	2		1.86101173	0.00037130
	43.0000	1	2		1.86000981	0.00032839
	43.1000	1	2		1.85901445	0.00034882
	43.2000	1	2		1.85801848	0.00032033
	43.3000	1	2		1.85700324	0.00023301
	43.4000	1	2		1.85601341	0.00038465
	43.5000	1	2		1.85500781	0.00027722
	43.6000	1	2		1.85401163	0.00029857
	43.7000	1	2		1.85301770	0.00032754
	43.8000	1	2		1.85200964	0.00037082
	43.9000	1	2		1.85101571	0.00020241
	44.0000	1	2		1.85001031	0.00014699
	44.1000	1	2		1.84901086	0.00026543
	44.2000	1	2		1.84801222	0.00031296
	44.3000	1	2		1.84700989	0.00024602
	44.4000	1	2		1.84601310	0.00034221
	44.5000	1	2		1.84500934	0.00032875
	44.6000	1	2		1.84401807	0.00039242
	44.7000	1	2		1.84302169	0.00030915
	44.8000	1	2		1.84201117	0.00011170
	44.9000	1	2		1.84102011	0.00027206
	45.0000	1	2		1.84001635	0.00028400
	45.1000	1	2		1.83902242	0.00023140
	45.2000	1	2		1.83802276	0.00040640
	45.3000	1	2		1.83701756	0.00036261
	45.4000	1	2		1.83601237	0.00035375
	45.5000	1	2		1.83501824	0.00017850
	45.6000	1	2		1.83401325	0.00032478
	45.7000	1	2		1.83301830	0.00026888
	45.8000	1	2		1.83201925	0.00018144
	45.9000	1	2		1.83101856	0.00024190
	46.0000	1	2		1.83001603	0.00032465
	46.1000	1	2		1.82901637	0.00019580
	46.2000	1	2		1.82802244	0.00026945
	46.3000	1	2		1.82702073	0.00026939
	46.4000	1	2		1.82601000	0.00030715
	46.5000	1	2		1.82502038	0.00027146
	46.6000	1	2		1.82401354	0.00020687
	46.7000	1	2		1.82302064	0.00020984
	46.8000	1	2		1.82201668	0.00032239
	46.9000	1	2		1.82102132	0.00027508
	47.0000	1	2		1.82000731	0.00025464
	47.1000	1	2		1.81901912	0.00022881
	47.2000	1	2		1.81802110	0.00019866
	47.3000	1	2		1.81701898	0.00016086
	47.4000	1	2		1.81601030	0.00011940
	47.5000	1	2		1.81501514	0.00013865
	47.6000	1	2		1.81402429	0.00014590
	47.7000	1	2		1.81301356	0.00010688
	47.8000	1	2		1.81201800	0.00021078
	47.9000	1	2		1.81102284	0.00014831
	48.0000	1	2		1.81001990	0.00032671
	48.1000	1	2		1.80901962	0.00026048
	48.2000	1	2		1.80801361	0.00025546
	48.3000	1	2		1.80701825	0.00014374
	48.4000	1	2		1.80601449	0.00023248
	48.5000	1	2		1.80501032	0.00026126
	48.6000	1	2		1.80401639	0.00020815
	48.7000	1	2		1.80300525	0.00032198
	48.8000	1	2		1.80201583	0.00022869
	48.9000	1	2		1.80101597	0.00020714
	49.0000	1	2		1.80002020	0.00017076
	49.1000	1	2		1.79902668	0.00034042
	49.2000	1	2		1.79802149	0.00025731
	49.3000	1	2		1.79702264	0.00010435
	49.4000	1	2		1.79602114	0.00024495
	49.5000	1	2		1.79502434	0.00025411
	49.6000	1	2		1.79402488	0.00015317
	49.7000	1	2		1.79301538	0.00027810
	49.8000	1	2		1.79201388	0.00018751
	49.9000	1	2		1.79101462	0.00030620
	50.0000	1	2		1.79001640	0.00015828
	50.1000	1	2		1.78901530	0.00013186
	50.2000	1	2		1.78801461	0.00028371
	50.3000	1	2		1.78701679	0.00025293
	50.4000	1	2		1.78601692	0.00016857
	50.5000	1	2		1.78502238	0.00022621
	50.6000	1	2		1.78401760	0.00013005
	50.7000	1	2		1.78301240	0.00011787
	50.8000	1	2		1.78202196	0.00009702
	50.9000	1	2		1.78102066	0.00010346
	51.0000	1	2		1.78001895	0.00008286
	51.1000	1	2		1.77901457	0.00006601
	51.2000	1	2		1.77802351	0.00012886
	51.3000	1	2		1.77702508	0.00025685
	51.4000	1	2		1.77602050	0.00022232
	51.5000	1	2		1.77501981	0.00006074
	51.6000	1	2		1.77402199	0.00007227
	51.7000	1	2		1.77301270	0.00013008
	51.8000	1	2		1.77201713	0.00003428
	51.9000	1	2		1.77101173	0.00009581
	52.0000	1	2		1.77002129	0.00014800
	52.1000	1	2		1.76901610	0.00009157
	52.2000	1	2		1.76801971	0.00002333
	52.3000	1	2		1.76702046	0.00008413
	52.4000	1	2		1.76602100	0.00011863
	52.5000	1	2		1.76502339	0.00000227
	52.6000	1	2		1.76402823	0.00013166
	52.7000	1	2		1.76302119	0.00002543
	52.8000	1	2		1.76202952	0.00009025
	52.9000	1	2		1.76102945	0.00004060
	53.0000	1	2		1.76002425	0.00011882
	53.1000	1	2		1.75901598	0.00003711
	53.2000	1	2		1.75802144	0.00010703
	53.3000	1	2		1.75701850	0.00007745
	53.4000	1	2		1.75602027	0.00007176
	53.5000	1	2		1.75501467	0.00004898
	53.6000	1	2		1.75402771	0.00000441
	53.7000	1	2		1.75302661	0.00008094
	53.8000	1	2		1.75203125	0.00000838
	53.9000	1	2		1.75102728	0.00003219
	54.0000	1	2		1.75002844	-0.00007157
	54.1000	1	2		1.74902263	-0.00005451
	54.2000	1	2		1.74802379	0.00001198
	54.3000	1	2		1.74702474	-0.00000619
	54.4000	1	2		1.74602610	0.00008455
	54.5000	1	2		1.74503853	-0.00012714
	54.6000	1	2		1.74402882	-0.00005180
	54.7000	1	2		1.74302527	0.00009958
	54.8000	1	2		1.74202806	0.00009346
	54.9000	1	2		1.74102860	0.00009717
	55.0000	1	2		1.74002997	-0.00006196
	55.1000	1	2		1.73902743	-0.00004851
	55.2000	1	2		1.73802921	-0.00005345
	55.3000	1	2		1.73701295	0.00000931
	55.4000	1	2		1.73603992	-0.00011031
	55.5000	1	2		1.73501915	-0.00003851
	55.6000	1	2		1.73402482	0.00010596
	55.7000	1	2		1.73303130	-0.00011660
	55.8000	1	2		1.73203512	-0.00005490
	55.9000	1	2		1.73103833	-0.00012260
	56.0000	1	2		1.73003334	-0.00023875
	56.1000	1	2		1.72902896	-0.00012877
	56.2000	1	2		1.72803340	-0.00005927
	56.3000	1	2		1.72702554	-0.00017476
	56.4000	1	2		1.72602464	-0.00004807
	56.5000	1	2		1.72502621	-0.00016332
	56.6000	1	2		1.72402737	-0.00016849
	56.7000	1	2		1.72302770	-0.00018383
	56.8000	1	2		1.72202722	-0.00026142
	56.9000	1	2		1.72102694	-0.00027060
	57.0000	1	2		1.72003015	-0.00028213
	57.1000	1	2		1.71902598	-0.00037577
	57.2000	1	2		1.71803041	-0.00025589
	57.3000	1	2		1.71703352	-0.00038593
	57.4000	1	2		1.71603795	-0.00040864
	57.5000	1	2		1.71502845	-0.00043361
	57.6000	1	2		1.71403842	-0.00045869
	57.7000	1	2		1.71303876	-0.00045840
	57.8000	1	2		1.71203551	-0.00059271
	57.9000	1	2		1.71103718	-0.00052703
	58.0000	1	2		1.71003741	-0.00054044
	58.1000	1	2		1.70903447	-0.00061478
	58.2000	1	2		1.70803727	-0.00063931
	58.3000	1	2		1.70703033	-0.00067156
	58.4000	1	2		1.70603118	-0.00089958
	58.5000	1	2		1.70502977	-0.00078884
	58.6000	1	2		1.70403318	-0.00090973
	58.7000	1	2		1.70302840	-0.00101016
	58.8000	1	2		1.70203581	-0.00102691
	58.9000	1	2		1.70102815	-0.00104393
	59.0000	1	2		1.70003382	-0.00110987
	59.1000	1	2		1.69902422	-0.00110981
	59.2000	1	2		1.69803623	-0.00128454
	59.3000	1	2		1.69702878	-0.00145740
	59.4000	1	2		1.69603527	-0.00157180
	59.5000	1	2		1.69502925	-0.00159814
	59.6000	1	2		1.69403707	-0.00175890
	59.7000	1	2		1.69302685	-0.00161865
	59.8000	1	2		1.69203395	-0.00185212
	59.9000	1	2		1.69103203	-0.00192525
	60.0000	1	2		1.69003391	-0.00189778
	60.1000	1	2		1.68902379	-0.00202120
	60.2000	1	2		1.68802741	-0.00220479
	60.3000	1	2		1.68702560	-0.00230907
	60.4000	1	2		1.68602819	-0.00245173
	60.5000	1	2		1.68502494	-0.00264516
	60.6000	1	2		1.68403337	-0.00265471
	60.7000	1	2		1.68302397	-0.00286463
	60.8000	1	2		1.68202851	-0.00295559
	60.9000	1	2		1.68102721	-0.00309699
	61.0000	1	2		1.68003267	-0.00333624
	61.1000	1	2		1.67902921	-0.00350016
	61.2000	1	2		1.67803385	-0.00358020
	61.3000	1	2		1.67703040	-0.00367171
	61.4000	1	2		1.67602848	-0.00376915
	61.5000	1	2		1.67502749	-0.00407800
	61.6000	1	2		1.67403274	-0.00410144
	61.7000	1	2		1.67302908	-0.00434701
	61.8000	1	2		1.67202819	-0.00454841
	61.9000	1	2		1.67101941	-0.00479667
	62.0000	1	2		1.67003132	-0.00490817
	62.1000	1	2		1.66902654	-0.00507210
	62.2000	1	2		1.66802718	-0.00541233
	62.3000	1	2		1.66702219	-0.00554150
	62.4000	1	2		1.66603616	-0.00566867
	62.5000	1	2		1.66503188	-0.00592505
	62.6000	1	2		1.66402720	-0.00609157
	62.7000	1	2		1.66303194	-0.00626453
	62.8000	1	2		1.66203422	-0.00653106
	62.9000	1	2		1.66104788	-0.00676228
	63.0000	1	2		1.66004176	-0.00694667
	63.1000	1	2		1.65903851	-0.00731611
	63.2000	1	2		1.65804264	-0.00751792
	63.3000	1	2		1.65704441	-0.00769235
	63.4000	1	2		1.65603922	-0.00788228
	63.5000	1	2		1.65503843	-0.00824658
	63.6000	1	2		1.65404010	-0.00845554
	63.7000	1	2		1.65303869	-0.00864857
	63.8000	1	2		1.65204026	-0.00885327
	63.9000	1	2		1.65104121	-0.00916043
	64.0000	1	2		1.65004708	-0.00945249
	64.1000	1	2		1.64904608	-0.00958770
	64.2000	1	2		1.64804355	-0.00975017
	64.3000	1	2		1.64704276	-0.01006154
	64.4000	1	2		1.64604986	-0.01036380
	64.5000	1	2		1.64504538	-0.01060376
	64.6000	1	2		1.64406017	-0.01083097
	64.7000	1	2		1.64304268	-0.01112675
	64.8000	1	2		1.64204117	-0.01133282
	64.9000	1	2		1.64103823	-0.01149523
	65.0000	1	2		1.64004061	-0.01182869
	65.1000	1	2		1.63904536	-0.01225626
	65.2000	1	2		1.63805614	-0.01239089
	65.3000	1	2		1.63705136	-0.01257227
	65.4000	1	2		1.63605344	-0.01295114
	65.5000	1	2		1.63504507	-0.01315090
	65.6000	1	2		1.63404571	-0.01339073
	65.7000	1	2		1.63304656	-0.01364077
	65.8000	1	2		1.63204946	-0.01378759
	65.9000	1	2		1.63104385	-0.01405349
	66.0000	1	2		1.63004972	-0.01437333
	66.1000	1	2		1.62904719	-0.01477065
	66.2000	1	2		1.62804947	-0.01486958
	66.3000	1	2		1.62705299	-0.01515775
	66.4000	1	2		1.62604963	-0.01549974
	66.5000	1	2		1.62505284	-0.01564218
	66.6000	1	2		1.62404037	-0.01585911
	66.7000	1	2		1.62304429	-0.01630405
	66.8000	1	2		1.62205375	-0.01650993
	66.9000	1	2		1.62104722	-0.01678790
	67.0000	1	2		1.62004766	-0.01712396
	67.1000	1	2		1.61904431	-0.01748116
	67.2000	1	2		1.61805243	-0.01756464
	67.3000	1	2		1.61704550	-0.01785490
	67.4000	1	2		1.61604542	-0.01815879
	67.5000	1	2		1.61505150	-0.01840780
	67.6000	1	2		1.61405839	-0.01864402
	67.7000	1	2		1.61305156	-0.01903775
	67.8000	1	2		1.61205394	-0.01915791
	67.9000	1	2		1.61105489	-0.01954495
	68.0000	1	2		1.61006035	-0.01985049
	68.1000	1	2		1.60906028	-0.02000462
	68.2000	1	2		1.60806062	-0.02028793
	68.3000	1	2		1.60705614	-0.02051152
	68.4000	1	2		1.60605750	-0.02091733
	68.5000	1	2		1.60505589	-0.02106636
	68.6000	1	2		1.60405162	-0.02139275
	68.7000	1	2		1.60305820	-0.02179590
	68.8000	1	2		1.60205936	-0.02201777
	68.9000	1	2		1.60105365	-0.02221648
	69.0000	1	2		1.60004610	-0.02245533
	69.1000	1	2		1.59905597	-0.02277165
	69.2000	1	2		1.59805436	-0.02302076
	69.3000	1	2		1.59706053	-0.02327716
	69.4000	1	2		1.59606179	-0.02369888
	69.5000	1	2		1.59505373	-0.02394742
	69.6000	1	2		1.59405448	-0.02424662
	69.7000	1	2		1.59305317	-0.02443475
	69.8000	1	2		1.59204962	-0.02474697
	69.9000	1	2		1.59105139	-0.02493753
	70.0000	1	2		1.59005214	-0.02521604
	70.1000	1	2		1.58904981	-0.02557471
	70.2000	1	2		1.58804963	-0.02593561
	70.3000	1	2		1.58704444	-0.02611700
	70.4000	1	2		1.58605369	-0.02651630
	70.5000	1	2		1.58504788	-0.02672965
	70.6000	1	2		1.58404494	-0.02698550
	70.7000	1	2		1.58305275	-0.02731716
	70.8000	1	2		1.58205801	-0.02753620
	70.9000	1	2		1.58106746	-0.02787845
	71.0000	1	2		1.58006391	-0.02808654
	71.1000	1	2		1.57906117	-0.02845267
	71.2000	1	2		1.57805710	-0.02874225
	71.3000	1	2		1.57705805	-0.02909074
	71.4000	1	2		1.57605562	-0.02936621
	71.5000	1	2		1.57505965	-0.02971151
	71.6000	1	2		1.57406193	-0.02995743
	71.7000	1	2		1.57305397	-0.03023531
	71.8000	1	2		1.57205093	-0.03046591
	71.9000	1	2		1.57104625	-0.03084095
	72.0000	1	2		1.57004617	-0.03122523
	72.1000	1	2		1.56904702	-0.03141504
	72.2000	1	2		1.56805156	-0.03172653
	72.3000	1	2		1.56704882	-0.03213762
	72.4000	1	2		1.56605336	-0.03237169
	72.5000	1	2		1.56501938	-0.03262026
	72.6000	1	2		1.56406325	-0.03281442
	72.7000	1	2		1.56306041	-0.03331748
	72.8000	1	2		1.56206454	-0.03367423
	72.9000	1	2		1.56105525	-0.03370181
	73.0000	1	2		1.56005702	-0.03431850
	73.1000	1	2		1.55904793	-0.03449541
	73.2000	1	2		1.55805411	-0.03466283
	73.3000	1	2		1.55705690	-0.03504315
	73.4000	1	2		1.55605468	-0.03549353
	73.5000	1	2		1.55506260	-0.03575736
	73.6000	1	2		1.55405812	-0.03598729
	73.7000	1	2		1.55306471	-0.03638629
	73.8000	1	2		1.55205705	-0.03663160
	73.9000	1	2		1.55106518	-0.03693888
	74.0000	1	2		1.55006193	-0.03720772
	74.1000	1	2		1.54906493	-0.03762807
	74.2000	1	2		1.54805195	-0.03786354
	74.3000	1	2		1.54706806	-0.03825825
	74.4000	1	2		1.54605651	-0.03845251
	74.5000	1	2		1.54507775	-0.03890896
	74.6000	1	2		1.54406579	-0.03900304
	74.7000	1	2		1.54307115	-0.03973248
	74.8000	1	2		1.54207313	-0.04002586
	74.9000	1	2		1.54107152	-0.04026540
	75.0000	1	2		1.54005925	-0.04033519
	75.1000	1	2		1.53905785	-0.04051816
	75.2000	1	2		1.53806218	-0.04099910
	75.3000	1	2		1.53706446	-0.04150170
	75.4000	1	2		1.53606910	-0.04186284
	75.5000	1	2		1.53506381	-0.04223855
	75.6000	1	2		1.53407142	-0.04262412
	75.7000	1	2		1.53307083	-0.04285651
	75.8000	1	2		1.53207107	-0.04304783
	75.9000	1	2		1.53106853	-0.04332202
	76.0000	1	2		1.53007307	-0.04378691
	76.1000	1	2		1.52907249	-0.04405476
	76.2000	1	2		1.52807241	-0.04436878
	76.3000	1	2		1.52707511	-0.04475669
	76.4000	1	2		1.52607012	-0.04518894
	76.5000	1	2		1.52507670	-0.04524759
	76.6000	1	2		1.52407468	-0.04561441
	76.7000	1	2		1.52307430	-0.04609669
	76.8000	1	2		1.52208222	-0.04636561
	76.9000	1	2		1.52108123	-0.04676952
	77.0000	1	2		1.52007911	-0.04700689
	77.1000	1	2		1.51907504	-0.04735385
	77.2000	1	2		1.51806564	-0.04766802
	77.3000	1	2		1.51706731	-0.04811233
	77.4000	1	2		1.51606898	-0.04844593
	77.5000	1	2		1.51506932	-0.04876560
	77.6000	1	2		1.51406760	-0.04905810
	77.7000	1	2		1.51306651	-0.04930292
	77.8000	1	2		1.51206469	-0.04970520
	77.9000	1	2		1.51106810	-0.04998909
	78.0000	1	2		1.51006414	-0.05042770
	78.1000	1	2		1.50907165	-0.05082560
	78.2000	1	2		1.50806286	-0.05124419
	78.3000	1	2		1.50706679	-0.05142274
	78.4000	1	2		1.50607163	-0.05175700
	78.5000	1	2		1.50508016	-0.05210795
	78.6000	1	2		1.50407774	-0.05247269
	78.7000	1	2		1.50307817	-0.05290728
	78.8000	1	2		1.50206919	-0.05319264
	78.9000	1	2		1.50106584	-0.05361504
	79.0000	1	2		1.50006843	-0.05379725
	79.1000	1	2		1.49907235	-0.05419845
	79.2000	1	2		1.49807259	-0.05455150
	79.3000	1	2		1.49706503	-0.05487243
	79.4000	1	2		1.49607541	-0.05527599
	79.5000	1	2		1.49508026	-0.05549844
	79.6000	1	2		1.49408387	-0.05619831
	79.7000	1	2		1.49307868	-0.05665391
	79.8000	1	2		1.49207727	-0.05649516
	79.9000	1	2		1.49107576	-0.05651099
	80.0000	1	2		1.49006985	-0.05744929
	80.1000	1	2		1.48907767	-0.05773406
	80.2000	1	2		1.48806848	-0.05802469
	80.3000	1	2		1.48707250	-0.05859474
	80.4000	1	2		1.48607724	-0.05874632
	80.5000	1	2		1.48507564	-0.05901678
	80.6000	1	2		1.48406491	-0.05947750
	80.7000	1	2		1.48307242	-0.05995607
	80.8000	1	2		1.48207101	-0.06025913
	80.9000	1	2		1.48106643	-0.06054637
	81.0000	1	2		1.48007609	-0.06088574
	81.1000	1	2		1.47906915	-0.06129822
	81.2000	1	2		1.47807103	-0.06161588
	81.3000	1	2		1.47708140	-0.06205391
	81.4000	1	2		1.47607273	-0.06267849
	81.5000	1	2		1.47506712	-0.06281066
	81.6000	1	2		1.47408170	-0.06295831
	81.7000	1	2		1.47308470	-0.06349313
	81.8000	1	2		1.47208268	-0.06381997
	81.9000	1	2		1.47107400	-0.06428577
	82.0000	1	2		1.47007669	-0.06454318
	82.1000	1	2		1.46907519	-0.06504131
	82.2000	1	2		1.46807399	-0.06531505
	82.3000	1	2		1.46708314	-0.06566901
	82.4000	1	2		1.46607835	-0.06625874
	82.5000	1	2		1.46507582	-0.06651271
	82.6000	1	2		1.46407902	-0.06680747
	82.7000	1	2		1.46308161	-0.06705673
	82.8000	1	2		1.46208625	-0.06776908
	82.9000	1	2		1.46108147	-0.06803910
	83.0000	1	2		1.46008017	-0.06810597
	83.1000	1	2		1.45907641	-0.06876175
	83.2000	1	2		1.45807336	-0.06926887
	83.3000	1	2		1.45707657	-0.06953453
	83.4000	1	2		1.45607486	-0.06975738
	83.5000	1	2		1.45507991	-0.07032955
	83.6000	1	2		1.45407092	-0.07070847
	83.7000	1	2		1.45307249	-0.07088785
	83.8000	1	2		1.45207538	-0.07126184
	83.9000	1	2		1.45107121	-0.07189730
	84.0000	1	2		1.45008108	-0.07215347
	84.1000	1	2		1.44907506	-0.07263092
	84.2000	1	2		1.44807745	-0.07299174
	84.3000	1	2		1.44707379	-0.07358725
	84.4000	1	2		1.44607546	-0.07352461
	84.5000	1	2		1.44508645	-0.07415208
	84.6000	1	2		1.44407275	-0.07471474
	84.7000	1	2		1.44307709	-0.07499459
	84.8000	1	2		1.44207814	-0.07562860
	84.9000	1	2		1.44107950	-0.07599044
	85.0000	1	2		1.44007574	-0.07640164
	85.1000	1	2		1.43907034	-0.07669800
	85.2000	1	2		1.43807672	-0.07706580
	85.3000	1	2		1.43708013	-0.07775974
	85.4000	1	2		1.43607268	-0.07747766
	85.5000	1	2		1.43506913	-0.07820626
	85.6000	1	2		1.43407889	-0.07881471
	85.7000	1	2		1.43307953	-0.07905549
	85.8000	1	2		1.43208530	-0.07961342
	85.9000	1	2		1.43108267	-0.07990154
	86.0000	1	2		1.43008577	-0.08022103
	86.1000	1	2		1.42908395	-0.08073019
	86.2000	1	2		1.42808419	-0.08115633
	86.3000	1	2		1.42707910	-0.08171187
	86.4000	1	2		1.42607052	-0.08199624
	86.5000	1	2		1.42507485	-0.08252120
	86.6000	1	2		1.42407406	-0.08305569
	86.7000	1	2		1.42307174	-0.08333487
	86.8000	1	2		1.42208693	-0.08381177
	86.9000	1	2		1.42108327	-0.08415774
	87.0000	1	2		1.42007500	-0.08452309
	87.1000	1	2		1.41908917	-0.08491623
	87.2000	1	2		1.41808725	-0.08547176
	87.3000	1	2		1.41709056	-0.08592629
	87.4000	1	2		1.41608793	-0.08631391
	87.5000	1	2		1.41508959	-0.08669606
	87.6000	1	2		1.41408020	-0.08714487
	87.7000	1	2		1.41307470	-0.08757382
	87.8000	1	2		1.41208395	-0.08800430
	87.9000	1	2		1.41107465	-0.08839442
	88.0000	1	2		1.41008196	-0.08895909
	88.1000	1	2		1.40907328	-0.08926659
	88.2000	1	2		1.40807679	-0.08978907
	88.3000	1	2		1.40708686	-0.09021826
	88.4000	1	2		1.40607326	-0.09050311
	88.5000	1	2		1.40507514	-0.09094942
	88.6000	1	2		1.40408295	-0.09144715
	88.7000	1	2		1.40307950	-0.09195391
	88.8000	1	2		1.40208445	-0.09250125
	88.9000	1	2		1.40107823	-0.09295658
	89.0000	1	2		1.40008205	-0.09342492
	89.1000	1	2		1.39908126	-0.09383933
	89.2000	1	2		1.39807985	-0.09439269
	89.3000	1	2		1.39707599	-0.09472444
	89.4000	1	2		1.39607725	-0.09525236
	89.5000	1	2		1.39508373	-0.09576383
	89.6000	1	2		1.39408735	-0.09616209
	89.7000	1	2		1.39308441	-0.09673124
	89.8000	1	2		1.39208751	-0.09704502
	89.9000	1	2		1.39107986	-0.09761288
	90.0000	1	2		1.39008337	-0.09804155
	90.1000	1	2		1.38908227	-0.09843089
	90.2000	1	2		1.38808199	-0.09890202
	90.3000	1	2		1.38708233	-0.09940122
	90.4000	1	2		1.38608687	-0.09984517
	90.5000	1	2		1.38508280	-0.10018309
	90.6000	1	2		1.38407894	-0.10076067
	90.7000	1	2		1.38307979	-0.10117407
	90.8000	1	2		1.38208350	-0.10158843
	90.9000	1	2		1.38108835	-0.10207112
	91.0000	1	2		1.38008326	-0.10262859
	91.1000	1	2		1.37907683	-0.10307025
	91.2000	1	2		1.37808260	-0.10355314
	91.3000	1	2		1.37707955	-0.10414375
	91.4000	1	2		1.37608430	-0.10469879
	91.5000	1	2		1.37508668	-0.10522899
	91.6000	1	2		1.37408528	-0.10582602
	91.7000	1	2		1.37308008	-0.10622718
	91.8000	1	2		1.37208421	-0.10670829
	91.9000	1	2		1.37108076	-0.10715637
	92.0000	1	2		1.37008386	-0.10766426
	92.1000	1	2		1.36908840	-0.10812211
	92.2000	1	2		1.36808627	-0.10864277
	92.3000	1	2		1.36708241	-0.10921336
	92.4000	1	2		1.36608541	-0.10966551
	92.5000	1	2		1.36508483	-0.11006815
	92.6000	1	2		1.36408393	-0.11054557
	92.7000	1	2		1.36308284	-0.11094416
	92.8000	1	2		1.36208512	-0.11152782
	92.9000	1	2		1.36108279	-0.11190997
	93.0000	1	2		1.36008446	-0.11246878
	93.1000	1	2		1.35908162	-0.11289495
	93.2000	1	2		1.35808657	-0.11353066
	93.3000	1	2		1.35708599	-0.11401269
	93.4000	1	2		1.35608427	-0.11456067
	93.5000	1	2		1.35509342	-0.11500467
	93.6000	1	2		1.35408433	-0.11562462
	93.7000	1	2		1.35308057	-0.11607133
	93.8000	1	2		1.35208757	-0.11657108
	93.9000	1	2		1.35108391	-0.11720230
	94.0000	1	2		1.35008384	-0.11786232
	94.1000	1	2		1.34908295	-0.11829949
	94.2000	1	2		1.34808779	-0.11888010
	94.3000	1	2		1.34708505	-0.11949037
	94.4000	1	2		1.34609328	-0.11995708
	94.5000	1	2		1.34508942	-0.12034266
	94.6000	1	2		1.34408729	-0.12100912
	94.7000	1	2		1.34308702	-0.12153829
	94.8000	1	2		1.34209176	-0.12206451
	94.9000	1	2		1.34109619	-0.12267347
	95.0000	1	2		1.34008936	-0.12309463
	95.1000	1	2		1.33908672	-0.12359237
	95.2000	1	2		1.33808901	-0.12417909
	95.3000	1	2		1.33709119	-0.12480645
	95.4000	1	2		1.33608046	-0.12525658
	95.5000	1	2		1.33508500	-0.12575885
	95.6000	1	2		1.33409005	-0.12651134
	95.7000	1	2		1.33308578	-0.12687357
	95.8000	1	2		1.33208673	-0.12733159
	95.9000	1	2		1.33108553	-0.12792762
	96.0000	1	2		1.33009560	-0.12850568
	96.1000	1	2		1.32909327	-0.12895857
	96.2000	1	2		1.32808930	-0.12945880
	96.3000	1	2		1.32709384	-0.13012104
	96.4000	1	2		1.32609377	-0.13084063
	96.5000	1	2		1.32509124	-0.13140194
	96.6000	1	2		1.32409004	-0.13204068
	96.7000	1	2		1.32308136	-0.13257778
	96.8000	1	2		1.32209061	-0.13307446
	96.9000	1	2		1.32108879	-0.13363717
	97.0000	1	2		1.32008606	-0.13419205
	97.1000	1	2		1.31908435	-0.13467968
	97.2000	1	2		1.31808571	-0.13516764
	97.3000	1	2		1.31708840	-0.13590155
	97.4000	1	2		1.31608423	-0.13645853
	97.5000	1	2		1.31508908	-0.13701444
	97.6000	1	2		1.31409208	-0.13750849
	97.7000	1	2		1.31308145	-0.13822637
	97.8000	1	2		1.31208681	-0.13871449
	97.9000	1	2		1.31109309	-0.13932910
	98.0000	1	2		1.31008789	-0.13999104
	98.1000	1	2		1.30909550	-0.14042250
	98.2000	1	2		1.30808252	-0.14108603
	98.3000	1	2		1.30709095	-0.14183097
	98.4000	1	2		1.30609569	-0.14234716
	98.5000	1	2		1.30508620	-0.14294501
	98.6000	1	2		1.30409258	-0.14356461
	98.7000	1	2		1.30309168	-0.14416475
	98.8000	1	2		1.30209120	-0.14474388
	98.9000	1	2		1.30109185	-0.14539776
	99.0000	1	2		1.30009147	-0.14594634
	99.1000	1	2		1.29909477	-0.14673557
	99.2000	1	2		1.29809337	-0.14734761
	99.3000	1	2		1.29708623	-0.14789107
	99.4000	1	2		1.29609138	-0.14844303
	99.5000	1	2		1.29509131	-0.14902828
	99.6000	1	2		1.29409246	-0.14971793
	99.7000	1	2		1.29308727	-0.15035223
	99.8000	1	2		1.29208996	-0.15104185
	99.9000	1	2		1.29108507	-0.15167269
	100.0000	1	2		1.29009207	-0.15234943
	100.1000	1	2		1.28909374	-0.15292425
	100.2000	1	2		1.28809029	-0.15353691
	100.3000	1	2		1.28708693	-0.15419189
	100.4000	1	2		1.28609649	-0.15485499
	100.5000	1	2		1.28509078	-0.15542006
	100.6000	1	2		1.28409409	-0.15615484
	100.7000	1	2		1.28305929	-0.15680717
	100.8000	1	2		1.28210071	-0.15752790
	100.9000	1	2		1.28110012	-0.15802801
	101.0000	1	2		1.28010773	-0.15884059
	101.1000	1	2		1.27909434	-0.15939763
	101.2000	1	2		1.27809601	-0.16003169
	101.3000	1	2		1.27708948	-0.16078610
	101.4000	1	2		1.27609699	-0.16134683
	101.5000	1	2		1.27509579	-0.16209912
	101.6000	1	2		1.27410094	-0.16267156
	101.7000	1	2		1.27310046	-0.16341491
	101.8000	1	2		1.27210008	-0.16397791
	101.9000	1	2		1.27109612	-0.16449716
	102.0000	1	2		1.27010281	-0.16510228
	102.1000	1	2		1.26909597	-0.16565880
	102.2000	1	2		1.26809467	-0.16644608
	102.3000	1	2		1.26709705	-0.16717000
	102.4000	1	2		1.26610313	-0.16789103
	102.5000	1	2		1.26509783	-0.16848154
	102.6000	1	2		1.26410309	-0.16919760
	102.7000	1	2		1.26309318	-0.16977118
	102.8000	1	2		1.26210048	-0.17065940
	102.9000	1	2		1.26109662	-0.17124860
	103.0000	1	2		1.26010064	-0.17211260
	103.1000	1	2		1.25910047	-0.17279355
	103.2000	1	2		1.25810285	-0.17352374
	103.3000	1	2		1.25709612	-0.17436543
	103.4000	1	2		1.25610107	-0.17512251
	103.5000	1	2		1.25508727	-0.17569266
	103.6000	1	2		1.25409887	-0.17646885
	103.7000	1	2		1.25309204	-0.17717591
	103.8000	1	2		1.25209668	-0.17788757
	103.9000	1	2		1.25109343	-0.17862145
	103.9950	1	2		1.25015462	-0.17960360
	104.0000	1	2		1.25010401	-0.17945196
	104.0010	1	2		1.25009428	-0.17949710
