# Supplementary material for: Hyaluronic Acid Enhances the Mechanical Properties of Tissue-Engineered Cartilage Constructs
Source: PLoS One. 2014 Dec 1;9(12):e113216. doi: 10.1371/journal.pone.0113216 (PMC4249877; doi:10.1371/journal.pone.0113216)
Supplement: Dataset S1 — Raw data from hydrogel constructs. Data on wet weight, dry weight, compressive modulus, DNA content, and GAG content are provided in a spreadsheet for all analysed hydrogel constructs. Additionally, raw data from mechanical compression tests (time, displacement, and load) are provided. (ZIP) [file pone.0113216.s004.zip › Data/Mechanical testing/Microtester/Day 28/G3 CF M6 ramp.csv]

G4 CF M6 10Jan2014
Notes	Time	Sequence	Block	Cycle	5800:Extension mm	5800:500N_Load_Cell N
Test Started : 01/10/2014 10:11:51 AM	4.0020	1	2		2.24915697	0.00154124
	4.0520	1	2		2.24989150	0.00124071
	4.1000	1	2		2.24949524	0.00145628
	4.1170	1	2		2.24925819	0.00175571
	4.2000	1	2		2.24819501	0.00129964
	4.3000	1	2		2.24706503	0.00139407
	4.4000	1	2		2.24601927	0.00155171
	4.5000	1	2		2.24499277	0.00148530
	4.6000	1	2		2.24398552	0.00149168
	4.7000	1	2		2.24298053	0.00147780
	4.8000	1	2		2.24198271	0.00134844
	4.9000	1	2		2.24097977	0.00130540
	5.0000	1	2		2.23997130	0.00135599
	5.1000	1	2		2.23897512	0.00139032
	5.2000	1	2		2.23797730	0.00142573
	5.3000	1	2		2.23698153	0.00145406
	5.4000	1	2		2.23597244	0.00139044
	5.5000	1	2		2.23497175	0.00137041
	5.6000	1	2		2.23397434	0.00146404
	5.7000	1	2		2.23297591	0.00136256
	5.8000	1	2		2.23197830	0.00139127
	5.9000	1	2		2.23096962	0.00128313
	6.0000	1	2		2.22997221	0.00141405
	6.1000	1	2		2.22897685	0.00133033
	6.2000	1	2		2.22797882	0.00138435
	6.3000	1	2		2.22697506	0.00149835
	6.4000	1	2		2.22598421	0.00138893
	6.5000	1	2		2.22497492	0.00131940
	6.6000	1	2		2.22397587	0.00131069
	6.7000	1	2		2.22297764	0.00131885
	6.8000	1	2		2.22198187	0.00138694
	6.9000	1	2		2.22098098	0.00138329
	7.0000	1	2		2.21997886	0.00142678
	7.1000	1	2		2.21898288	0.00139281
	7.2000	1	2		2.21798342	0.00141155
	7.3000	1	2		2.21698806	0.00126006
	7.4000	1	2		2.21597549	0.00130906
	7.5000	1	2		2.21498525	0.00117835
	7.6000	1	2		2.21398436	0.00129601
	7.7000	1	2		2.21298449	0.00136277
	7.8000	1	2		2.21197623	0.00140501
	7.9000	1	2		2.21097103	0.00137330
	8.0000	1	2		2.20997526	0.00134594
	8.1000	1	2		2.20897334	0.00141426
	8.2000	1	2		2.20797839	0.00129451
	8.3000	1	2		2.20698324	0.00117087
	8.4000	1	2		2.20597743	0.00128597
	8.5000	1	2		2.20497981	0.00119733
	8.6000	1	2		2.20397318	0.00131452
	8.7000	1	2		2.20297618	0.00126719
	8.8000	1	2		2.20198185	0.00136122
	8.9000	1	2		2.20098137	0.00136051
	9.0000	1	2		2.19997986	0.00130781
	9.1000	1	2		2.19897774	0.00123915
	9.2000	1	2		2.19797357	0.00124110
	9.3000	1	2		2.19697493	0.00130026
	9.4000	1	2		2.19598408	0.00122425
	9.5000	1	2		2.19497991	0.00133041
	9.6000	1	2		2.19398803	0.00141055
	9.7000	1	2		2.19298058	0.00139172
	9.8000	1	2		2.19198563	0.00124064
	9.9000	1	2		2.19098043	0.00127944
	10.0000	1	2		2.18997606	0.00131693
	10.1000	1	2		2.18898111	0.00132486
	10.2000	1	2		2.18798616	0.00117491
	10.3000	1	2		2.18698731	0.00140066
	10.4000	1	2		2.18597577	0.00144816
	10.5000	1	2		2.18497324	0.00144145
	10.6000	1	2		2.18397583	0.00133166
	10.7000	1	2		2.18296653	0.00142605
	10.8000	1	2		2.18197384	0.00136750
	10.9000	1	2		2.18097991	0.00131325
	11.0000	1	2		2.17997410	0.00134734
	11.1000	1	2		2.17897341	0.00135557
	11.2000	1	2		2.17797457	0.00126384
	11.3000	1	2		2.17696978	0.00130963
	11.4000	1	2		2.17597893	0.00148572
	11.5000	1	2		2.17498398	0.00139003
	11.6000	1	2		2.17397735	0.00138403
	11.7000	1	2		2.17297851	0.00126466
	11.8000	1	2		2.17198253	0.00127051
	11.9000	1	2		2.17097549	0.00130836
	12.0000	1	2		2.16998218	0.00134489
	12.1000	1	2		2.16898252	0.00132482
	12.2000	1	2		2.16798532	0.00140603
	12.3000	1	2		2.16697582	0.00125103
	12.4000	1	2		2.16598578	0.00127268
	12.5000	1	2		2.16498366	0.00131612
	12.6000	1	2		2.16398687	0.00111643
	12.7000	1	2		2.16298823	0.00130327
	12.8000	1	2		2.16197873	0.00132777
	12.9000	1	2		2.16097825	0.00139061
	13.0000	1	2		2.15998391	0.00134222
	13.1000	1	2		2.15898405	0.00135534
	13.2000	1	2		2.15797906	0.00121568
	13.3000	1	2		2.15697673	0.00135128
	13.4000	1	2		2.15599059	0.00120530
	13.5000	1	2		2.15498150	0.00125642
	13.6000	1	2		2.15398491	0.00129616
	13.7000	1	2		2.15298648	0.00128808
	13.8000	1	2		2.15198456	0.00139949
	13.9000	1	2		2.15097752	0.00142599
	14.0000	1	2		2.14998175	0.00136737
	14.1000	1	2		2.14898414	0.00123031
	14.2000	1	2		2.14798652	0.00147005
	14.3000	1	2		2.14698235	0.00151540
	14.4000	1	2		2.14598863	0.00122719
	14.5000	1	2		2.14497586	0.00131365
	14.6000	1	2		2.14397886	0.00144507
	14.7000	1	2		2.14297612	0.00120800
	14.8000	1	2		2.14197953	0.00125753
	14.9000	1	2		2.14096860	0.00140527
	15.0000	1	2		2.13997508	0.00135763
	15.1000	1	2		2.13897644	0.00108853
	15.2000	1	2		2.13798211	0.00123630
	15.3000	1	2		2.13697486	0.00143284
	15.4000	1	2		2.13598196	0.00126699
	15.5000	1	2		2.13498353	0.00127044
	15.6000	1	2		2.13398038	0.00148403
	15.7000	1	2		2.13298523	0.00156230
	15.8000	1	2		2.13198351	0.00133468
	15.9000	1	2		2.13097832	0.00134471
	16.0000	1	2		2.12998009	0.00145718
	16.1000	1	2		2.12898022	0.00140231
	16.2000	1	2		2.12797974	0.00137005
	16.3000	1	2		2.12697291	0.00134482
	16.4000	1	2		2.12597570	0.00140546
	16.5000	1	2		2.12498075	0.00130944
	16.6000	1	2		2.12398129	0.00122269
	16.7000	1	2		2.12298552	0.00131951
	16.8000	1	2		2.12197787	0.00138211
	16.9000	1	2		2.12098517	0.00125245
	17.0000	1	2		2.11998612	0.00135601
	17.1000	1	2		2.11898953	0.00143569
	17.2000	1	2		2.11799335	0.00133638
	17.3000	1	2		2.11699267	0.00135350
	17.4000	1	2		2.11598030	0.00142273
	17.5000	1	2		2.11499580	0.00132545
	17.6000	1	2		2.11399265	0.00123353
	17.7000	1	2		2.11299627	0.00127381
	17.8000	1	2		2.11199722	0.00133483
	17.9000	1	2		2.11099346	0.00125757
	18.0000	1	2		2.10999748	0.00135647
	18.1000	1	2		2.10899290	0.00127349
	18.2000	1	2		2.10798197	0.00142349
	18.3000	1	2		2.10699030	0.00128888
	18.4000	1	2		2.10598633	0.00128143
	18.5000	1	2		2.10498278	0.00125476
	18.6000	1	2		2.10398332	0.00135230
	18.7000	1	2		2.10298571	0.00123837
	18.8000	1	2		2.10199198	0.00132790
	18.9000	1	2		2.10099580	0.00130542
	19.0000	1	2		2.09998364	0.00126104
	19.1000	1	2		2.09898521	0.00126055
	19.2000	1	2		2.09798760	0.00115690
	19.3000	1	2		2.09698650	0.00128612
	19.4000	1	2		2.09598151	0.00126066
	19.5000	1	2		2.09498881	0.00114210
	19.6000	1	2		2.09399161	0.00126362
	19.7000	1	2		2.09299174	0.00127837
	19.8000	1	2		2.09198613	0.00136545
	19.9000	1	2		2.09098483	0.00124973
	20.0000	1	2		2.08998128	0.00120200
	20.1000	1	2		2.08898694	0.00127002
	20.2000	1	2		2.08798543	0.00118891
	20.3000	1	2		2.08699151	0.00115350
	20.4000	1	2		2.08599205	0.00118469
	20.5000	1	2		2.08498808	0.00126339
	20.6000	1	2		2.08399272	0.00131344
	20.7000	1	2		2.08299675	0.00129425
	20.8000	1	2		2.08199073	0.00125806
	20.9000	1	2		2.08099087	0.00114138
	21.0000	1	2		2.07998424	0.00130142
	21.1000	1	2		2.07898232	0.00126746
	21.2000	1	2		2.07798901	0.00124846
	21.3000	1	2		2.07698750	0.00122107
	21.4000	1	2		2.07598620	0.00133492
	21.5000	1	2		2.07498531	0.00122508
	21.6000	1	2		2.07399097	0.00131764
	21.7000	1	2		2.07299745	0.00128401
	21.8000	1	2		2.07199287	0.00112027
	21.9000	1	2		2.07099096	0.00112422
	22.0000	1	2		2.06999785	0.00112713
	22.1000	1	2		2.06899266	0.00130015
	22.2000	1	2		2.06798418	0.00127560
	22.3000	1	2		2.06699046	0.00120685
	22.4000	1	2		2.06599223	0.00128936
	22.5000	1	2		2.06498786	0.00128942
	22.6000	1	2		2.06398553	0.00113459
	22.7000	1	2		2.06298956	0.00118925
	22.8000	1	2		2.06198907	0.00131626
	22.9000	1	2		2.06097978	0.00114555
	23.0000	1	2		2.05998360	0.00118367
	23.1000	1	2		2.05899172	0.00131458
	23.2000	1	2		2.05799308	0.00125198
	23.3000	1	2		2.05698727	0.00127384
	23.4000	1	2		2.05598823	0.00118780
	23.5000	1	2		2.05497770	0.00124581
	23.6000	1	2		2.05398890	0.00101571
	23.7000	1	2		2.05298862	0.00118792
	23.8000	1	2		2.05198261	0.00136454
	23.9000	1	2		2.05099708	0.00113840
	24.0000	1	2		2.04999639	0.00106854
	24.1000	1	2		2.04899509	0.00117896
	24.2000	1	2		2.04800076	0.00124398
	24.3000	1	2		2.04700027	0.00119282
	24.4000	1	2		2.04600082	0.00111933
	24.5000	1	2		2.04499808	0.00119745
	24.6000	1	2		2.04399309	0.00128777
	24.7000	1	2		2.04300080	0.00112090
	24.8000	1	2		2.04199151	0.00116490
	24.9000	1	2		2.04099799	0.00118815
	25.0000	1	2		2.03998173	0.00126258
	25.1000	1	2		2.03898576	0.00115187
	25.2000	1	2		2.03799081	0.00119487
	25.3000	1	2		2.03698336	0.00146532
	25.4000	1	2		2.03598902	0.00142182
	25.5000	1	2		2.03497809	0.00114928
	25.6000	1	2		2.03399031	0.00128895
	25.7000	1	2		2.03299270	0.00137266
	25.8000	1	2		2.03198668	0.00104654
	25.9000	1	2		2.03098210	0.00099741
	26.0000	1	2		2.02999330	0.00118069
	26.1000	1	2		2.02898647	0.00116955
	26.2000	1	2		2.02799131	0.00094505
	26.3000	1	2		2.02698407	0.00107025
	26.4000	1	2		2.02599034	0.00126288
	26.5000	1	2		2.02499785	0.00117418
	26.6000	1	2		2.02399081	0.00098152
	26.7000	1	2		2.02299545	0.00123557
	26.8000	1	2		2.02198719	0.00112358
	26.9000	1	2		2.02098404	0.00099237
	27.0000	1	2		2.01999093	0.00108438
	27.1000	1	2		2.01898512	0.00115448
	27.2000	1	2		2.01799816	0.00111234
	27.3000	1	2		2.01699112	0.00111988
	27.4000	1	2		2.01599494	0.00121695
	27.5000	1	2		2.01499487	0.00113438
	27.6000	1	2		2.01398988	0.00111938
	27.7000	1	2		2.01299595	0.00112617
	27.8000	1	2		2.01198707	0.00112157
	27.9000	1	2		2.01099007	0.00106374
	28.0000	1	2		2.00999656	0.00116498
	28.1000	1	2		2.00899013	0.00118808
	28.2000	1	2		2.00799006	0.00124577
	28.3000	1	2		2.00698691	0.00110437
	28.4000	1	2		2.00599954	0.00118563
	28.5000	1	2		2.00499640	0.00104257
	28.6000	1	2		2.00400165	0.00095387
	28.7000	1	2		2.00300035	0.00137071
	28.8000	1	2		2.00199311	0.00118720
	28.9000	1	2		2.00099713	0.00103038
	29.0000	1	2		1.99999890	0.00131568
	29.1000	1	2		1.99899719	0.00124678
	29.2000	1	2		1.99799548	0.00107681
	29.3000	1	2		1.99699459	0.00089474
	29.4000	1	2		1.99600004	0.00109395
	29.5000	1	2		1.99500427	0.00110283
	29.6000	1	2		1.99399703	0.00091232
	29.7000	1	2		1.99300392	0.00112143
	29.8000	1	2		1.99199607	0.00122604
	29.9000	1	2		1.99100070	0.00115294
	30.0000	1	2		1.98999694	0.00106655
	30.1000	1	2		1.98900179	0.00118822
	30.2000	1	2		1.98800704	0.00114047
	30.3000	1	2		1.98700472	0.00099458
	30.4000	1	2		1.98600485	0.00105640
	30.5000	1	2		1.98499842	0.00120847
	30.6000	1	2		1.98400450	0.00107974
	30.7000	1	2		1.98300033	0.00115994
	30.8000	1	2		1.98200005	0.00117195
	30.9000	1	2		1.98099567	0.00121711
	31.0000	1	2		1.98000257	0.00102157
	31.1000	1	2		1.97899409	0.00105883
	31.2000	1	2		1.97799853	0.00109545
	31.3000	1	2		1.97699251	0.00106960
	31.4000	1	2		1.97600351	0.00110179
	31.5000	1	2		1.97499913	0.00120623
	31.6000	1	2		1.97400561	0.00112265
	31.7000	1	2		1.97300206	0.00111450
	31.8000	1	2		1.97200158	0.00104577
	31.9000	1	2		1.97098921	0.00099838
	32.0000	1	2		1.97000389	0.00104553
	32.1000	1	2		1.96900832	0.00109878
	32.2000	1	2		1.96801686	0.00107269
	32.3000	1	2		1.96699937	0.00105720
	32.4000	1	2		1.96600216	0.00101171
	32.5000	1	2		1.96500578	0.00111221
	32.6000	1	2		1.96400693	0.00112126
	32.7000	1	2		1.96300072	0.00107284
	32.8000	1	2		1.96200617	0.00103456
	32.9000	1	2		1.96099893	0.00107979
	33.0000	1	2		1.96000828	0.00103212
	33.1000	1	2		1.95900165	0.00102510
	33.2000	1	2		1.95800486	0.00110155
	33.3000	1	2		1.95700397	0.00110047
	33.4000	1	2		1.95600656	0.00105238
	33.5000	1	2		1.95500013	0.00100726
	33.6000	1	2		1.95400867	0.00103648
	33.7000	1	2		1.95301351	0.00093743
	33.8000	1	2		1.95200934	0.00100564
	33.9000	1	2		1.95099882	0.00095660
	34.0000	1	2		1.95000264	0.00101792
	34.1000	1	2		1.94900236	0.00103028
	34.2000	1	2		1.94800516	0.00096110
	34.3000	1	2		1.94700160	0.00096541
	34.4000	1	2		1.94600603	0.00094599
	34.5000	1	2		1.94500596	0.00098891
	34.6000	1	2		1.94400609	0.00095292
	34.7000	1	2		1.94300254	0.00107857
	34.8000	1	2		1.94200349	0.00098098
	34.9000	1	2		1.94100403	0.00100836
	35.0000	1	2		1.94000375	0.00097405
	35.1000	1	2		1.93901515	0.00114988
	35.2000	1	2		1.93801815	0.00099444
	35.3000	1	2		1.93701255	0.00086493
	35.4000	1	2		1.93601145	0.00089859
	35.5000	1	2		1.93500810	0.00099638
	35.6000	1	2		1.93401541	0.00089515
	35.7000	1	2		1.93301226	0.00101178
	35.8000	1	2		1.93201178	0.00102949
	35.9000	1	2		1.93101724	0.00088547
	36.0000	1	2		1.93001532	0.00099019
	36.1000	1	2		1.92901811	0.00089363
	36.2000	1	2		1.92800513	0.00089777
	36.3000	1	2		1.92700936	0.00090237
	36.4000	1	2		1.92601195	0.00110738
	36.5000	1	2		1.92501475	0.00113735
	36.6000	1	2		1.92400443	0.00095401
	36.7000	1	2		1.92300477	0.00100453
	36.8000	1	2		1.92200367	0.00092738
	36.9000	1	2		1.92100954	0.00096375
	37.0000	1	2		1.92001316	0.00083505
	37.1000	1	2		1.91901083	0.00090129
	37.2000	1	2		1.91800543	0.00113611
	37.3000	1	2		1.91701027	0.00100540
	37.4000	1	2		1.91600569	0.00098868
	37.5000	1	2		1.91500050	0.00098512
	37.6000	1	2		1.91401170	0.00098944
	37.7000	1	2		1.91300630	0.00093766
	37.8000	1	2		1.91200704	0.00084963
	37.9000	1	2		1.91100267	0.00088743
	38.0000	1	2		1.91000669	0.00098241
	38.1000	1	2		1.90901236	0.00082232
	38.2000	1	2		1.90800224	0.00095284
	38.3000	1	2		1.90699725	0.00099359
	38.4000	1	2		1.90600661	0.00094208
	38.5000	1	2		1.90499772	0.00094956
	38.6000	1	2		1.90400646	0.00092932
	38.7000	1	2		1.90300208	0.00094562
	38.8000	1	2		1.90200631	0.00077553
	38.9000	1	2		1.90100071	0.00082205
	39.0000	1	2		1.90001129	0.00111393
	39.1000	1	2		1.89900118	0.00082068
	39.2000	1	2		1.89800192	0.00087172
	39.3000	1	2		1.89700882	0.00096769
	39.4000	1	2		1.89600280	0.00093212
	39.5000	1	2		1.89500335	0.00079982
	39.6000	1	2		1.89400676	0.00104724
	39.7000	1	2		1.89300853	0.00093168
	39.8000	1	2		1.89200948	0.00087079
	39.9000	1	2		1.89100572	0.00089277
	40.0000	1	2		1.89001220	0.00096922
	40.1000	1	2		1.88900557	0.00086833
	40.2000	1	2		1.88800591	0.00084226
	40.3000	1	2		1.88701219	0.00092557
	40.4000	1	2		1.88600945	0.00094874
	40.5000	1	2		1.88500385	0.00082076
	40.6000	1	2		1.88400541	0.00086781
	40.7000	1	2		1.88301067	0.00085698
	40.8000	1	2		1.88200773	0.00094862
	40.9000	1	2		1.88100683	0.00091319
	41.0000	1	2		1.88000922	0.00084413
	41.1000	1	2		1.87900730	0.00081380
	41.2000	1	2		1.87801194	0.00077832
	41.3000	1	2		1.87700900	0.00082134
	41.4000	1	2		1.87601200	0.00078882
	41.5000	1	2		1.87500414	0.00086544
	41.6000	1	2		1.87401042	0.00089772
	41.7000	1	2		1.87301014	0.00093910
	41.8000	1	2		1.87201171	0.00089220
	41.9000	1	2		1.87101184	0.00091176
	42.0000	1	2		1.87001505	0.00078936
	42.1000	1	2		1.86900596	0.00082961
	42.2000	1	2		1.86801408	0.00069798
	42.3000	1	2		1.86700602	0.00078498
	42.4000	1	2		1.86601271	0.00079040
	42.5000	1	2		1.86500505	0.00083570
	42.6000	1	2		1.86400703	0.00097252
	42.7000	1	2		1.86300163	0.00084719
	42.8000	1	2		1.86201221	0.00082617
	42.9000	1	2		1.86100681	0.00078369
	43.0000	1	2		1.86001309	0.00079308
	43.1000	1	2		1.85900462	0.00079115
	43.2000	1	2		1.85800741	0.00086484
	43.3000	1	2		1.85700837	0.00092934
	43.4000	1	2		1.85600870	0.00088333
	43.5000	1	2		1.85501006	0.00090165
	43.6000	1	2		1.85401347	0.00079655
	43.7000	1	2		1.85301094	0.00077636
	43.8000	1	2		1.85201271	0.00081359
	43.9000	1	2		1.85100567	0.00074385
	44.0000	1	2		1.85001359	0.00086599
	44.1000	1	2		1.84900737	0.00079894
	44.2000	1	2		1.84801611	0.00076289
	44.3000	1	2		1.84700415	0.00078818
	44.4000	1	2		1.84601412	0.00070413
	44.5000	1	2		1.84502798	0.00068357
	44.6000	1	2		1.84401725	0.00066959
	44.7000	1	2		1.84301001	0.00074682
	44.8000	1	2		1.84201711	0.00066850
	44.9000	1	2		1.84102359	0.00083309
	45.0000	1	2		1.84002024	0.00069851
	45.1000	1	2		1.83902242	0.00068228
	45.2000	1	2		1.83802563	0.00076128
	45.3000	1	2		1.83702125	0.00066343
	45.4000	1	2		1.83601647	0.00058840
	45.5000	1	2		1.83501947	0.00071223
	45.6000	1	2		1.83401939	0.00065663
	45.7000	1	2		1.83302219	0.00058733
	45.8000	1	2		1.83202580	0.00060431
	45.9000	1	2		1.83101713	0.00066672
	46.0000	1	2		1.83002566	0.00064317
	46.1000	1	2		1.82902231	0.00064022
	46.2000	1	2		1.82802408	0.00062684
	46.3000	1	2		1.82702401	0.00064234
	46.4000	1	2		1.82602926	0.00053983
	46.5000	1	2		1.82502591	0.00058638
	46.6000	1	2		1.82402092	0.00064034
	46.7000	1	2		1.82302556	0.00072001
	46.8000	1	2		1.82202405	0.00072778
	46.9000	1	2		1.82102132	0.00066143
	47.0000	1	2		1.82002350	0.00075533
	47.1000	1	2		1.81901994	0.00060357
	47.2000	1	2		1.81802356	0.00055911
	47.3000	1	2		1.81702123	0.00056836
	47.4000	1	2		1.81601685	0.00052160
	47.5000	1	2		1.81501535	0.00062379
	47.6000	1	2		1.81401486	0.00068429
	47.7000	1	2		1.81302073	0.00062074
	47.8000	1	2		1.81202291	0.00057594
	47.9000	1	2		1.81103001	0.00079694
	48.0000	1	2		1.81002666	0.00054086
	48.1000	1	2		1.80902495	0.00055827
	48.2000	1	2		1.80802037	0.00066411
	48.3000	1	2		1.80702419	0.00056852
	48.4000	1	2		1.80602514	0.00061726
	48.5000	1	2		1.80502118	0.00052261
	48.6000	1	2		1.80402233	0.00067735
	48.7000	1	2		1.80301386	0.00066774
	48.8000	1	2		1.80202198	0.00057620
	48.9000	1	2		1.80102478	0.00059791
	49.0000	1	2		1.80002901	0.00059553
	49.1000	1	2		1.79901029	0.00059330
	49.2000	1	2		1.79801882	0.00056440
	49.3000	1	2		1.79701486	0.00049600
	49.4000	1	2		1.79601069	0.00060511
	49.5000	1	2		1.79501942	0.00042451
	49.6000	1	2		1.79402406	0.00058085
	49.7000	1	2		1.79302051	0.00047598
	49.8000	1	2		1.79202802	0.00066951
	49.9000	1	2		1.79101831	0.00052025
	50.0000	1	2		1.79001824	0.00065334
	50.1000	1	2		1.78902042	0.00056303
	50.2000	1	2		1.78801359	0.00057535
	50.3000	1	2		1.78702335	0.00057596
	50.4000	1	2		1.78602369	0.00048417
	50.5000	1	2		1.78502197	0.00060804
	50.6000	1	2		1.78401698	0.00056760
	50.7000	1	2		1.78302162	0.00048762
	50.8000	1	2		1.78201745	0.00056084
	50.9000	1	2		1.78102291	0.00071077
	51.0000	1	2		1.78002530	0.00056673
	51.1000	1	2		1.77901785	0.00045658
	51.2000	1	2		1.77801901	0.00051783
	51.3000	1	2		1.77701012	0.00051666
	51.4000	1	2		1.77601640	0.00045082
	51.5000	1	2		1.77501284	0.00052349
	51.6000	1	2		1.77401195	0.00058247
	51.7000	1	2		1.77300840	0.00057187
	51.8000	1	2		1.77201509	0.00054320
	51.9000	1	2		1.77101399	0.00063155
	52.0000	1	2		1.77001863	0.00044483
	52.1000	1	2		1.76901364	0.00041754
	52.2000	1	2		1.76801930	0.00054533
	52.3000	1	2		1.76702640	0.00045603
	52.4000	1	2		1.76602223	0.00043459
	52.5000	1	2		1.76501806	0.00047358
	52.6000	1	2		1.76402208	0.00049360
	52.7000	1	2		1.76300767	0.00038382
	52.8000	1	2		1.76202009	0.00057582
	52.9000	1	2		1.76101920	0.00048578
	53.0000	1	2		1.76001851	0.00050647
	53.1000	1	2		1.75901475	0.00044409
	53.2000	1	2		1.75802062	0.00043753
	53.3000	1	2		1.75702280	0.00048469
	53.4000	1	2		1.75601822	0.00049853
	53.5000	1	2		1.75501446	0.00055985
	53.6000	1	2		1.75401849	0.00044712
	53.7000	1	2		1.75301247	0.00053253
	53.8000	1	2		1.75201670	0.00042064
	53.9000	1	2		1.75102339	0.00051442
	54.0000	1	2		1.75002311	0.00044628
	54.1000	1	2		1.74903247	0.00055201
	54.2000	1	2		1.74802891	0.00052738
	54.3000	1	2		1.74703191	0.00052756
	54.4000	1	2		1.74602856	0.00055732
	54.5000	1	2		1.74503238	0.00034919
	54.6000	1	2		1.74401735	0.00049484
	54.7000	1	2		1.74303182	0.00036765
	54.8000	1	2		1.74203769	0.00039473
	54.9000	1	2		1.74103373	0.00041262
	55.0000	1	2		1.74001993	0.00047726
	55.1000	1	2		1.73903481	0.00039636
	55.2000	1	2		1.73803228	0.00041437
	55.3000	1	2		1.73702319	0.00037395
	55.4000	1	2		1.73601697	0.00021904
	55.5000	1	2		1.73501997	0.00022601
	55.6000	1	2		1.73402810	0.00020742
	55.7000	1	2		1.73303151	0.00032824
	55.8000	1	2		1.73202713	0.00037537
	55.9000	1	2		1.73102829	0.00040228
	56.0000	1	2		1.73003170	0.00041194
	56.1000	1	2		1.72902978	0.00039871
	56.2000	1	2		1.72803360	0.00017450
	56.3000	1	2		1.72702349	0.00033219
	56.4000	1	2		1.72602342	0.00025960
	56.5000	1	2		1.72502396	0.00011837
	56.6000	1	2		1.72402675	0.00013813
	56.7000	1	2		1.72303160	0.00017127
	56.8000	1	2		1.72203624	0.00002075
	56.9000	1	2		1.72103309	-0.00006566
	57.0000	1	2		1.72002790	0.00000692
	57.1000	1	2		1.71903110	-0.00005898
	57.2000	1	2		1.71803226	-0.00010861
	57.3000	1	2		1.71703218	-0.00021480
	57.4000	1	2		1.71603836	-0.00024245
	57.5000	1	2		1.71503419	-0.00018185
	57.6000	1	2		1.71403453	-0.00027440
	57.7000	1	2		1.71303364	-0.00035636
	57.8000	1	2		1.71203018	-0.00024551
	57.9000	1	2		1.71103083	-0.00032321
	58.0000	1	2		1.71002860	-0.00048941
	58.1000	1	2		1.70902515	-0.00044450
	58.2000	1	2		1.70802764	-0.00047285
	58.3000	1	2		1.70701824	-0.00058729
	58.4000	1	2		1.70602708	-0.00066547
	58.5000	1	2		1.70503029	-0.00074963
	58.6000	1	2		1.70403001	-0.00078751
	58.7000	1	2		1.70303035	-0.00089109
	58.8000	1	2		1.70202454	-0.00091918
	58.9000	1	2		1.70102272	-0.00113194
	59.0000	1	2		1.70002244	-0.00113111
	59.1000	1	2		1.69902196	-0.00118468
	59.2000	1	2		1.69802558	-0.00131593
	59.3000	1	2		1.69702212	-0.00121881
	59.4000	1	2		1.69602994	-0.00140376
	59.5000	1	2		1.69502833	-0.00152664
	59.6000	1	2		1.69402959	-0.00162006
	59.7000	1	2		1.69303587	-0.00181150
	59.8000	1	2		1.69203508	-0.00198906
	59.9000	1	2		1.69102773	-0.00202795
	60.0000	1	2		1.69003626	-0.00215196
	60.1000	1	2		1.68902636	-0.00217835
	60.2000	1	2		1.68802116	-0.00248632
	60.3000	1	2		1.68702918	-0.00245438
	60.4000	1	2		1.68603126	-0.00261886
	60.5000	1	2		1.68502484	-0.00288474
	60.6000	1	2		1.68402312	-0.00307257
	60.7000	1	2		1.68302858	-0.00327561
	60.8000	1	2		1.68203087	-0.00341740
	60.9000	1	2		1.68103407	-0.00354543
	61.0000	1	2		1.68003717	-0.00375338
	61.1000	1	2		1.67903608	-0.00389289
	61.2000	1	2		1.67803529	-0.00409789
	61.3000	1	2		1.67703583	-0.00422460
	61.4000	1	2		1.67603135	-0.00447223
	61.5000	1	2		1.67502513	-0.00470125
	61.6000	1	2		1.67403336	-0.00488226
	61.7000	1	2		1.67302949	-0.00505458
	61.8000	1	2		1.67203178	-0.00531559
	61.9000	1	2		1.67102453	-0.00543783
	62.0000	1	2		1.67002702	-0.00554659
	62.1000	1	2		1.66902777	-0.00588655
	62.2000	1	2		1.66803569	-0.00609181
	62.3000	1	2		1.66702834	-0.00628467
	62.4000	1	2		1.66603718	-0.00654722
	62.5000	1	2		1.66502656	-0.00680636
	62.6000	1	2		1.66403755	-0.00709507
	62.7000	1	2		1.66303563	-0.00716900
	62.8000	1	2		1.66204375	-0.00737200
	62.9000	1	2		1.66104911	-0.00758245
	63.0000	1	2		1.66004832	-0.00785197
	63.1000	1	2		1.65904435	-0.00802543
	63.2000	1	2		1.65804910	-0.00834549
	63.3000	1	2		1.65705015	-0.00862496
	63.4000	1	2		1.65604659	-0.00878524
	63.5000	1	2		1.65504570	-0.00903114
	63.6000	1	2		1.65404788	-0.00932850
	63.7000	1	2		1.65304750	-0.00962063
	63.8000	1	2		1.65204630	-0.00986242
	63.9000	1	2		1.65104889	-0.00998835
	64.0000	1	2		1.65005333	-0.01025250
	64.1000	1	2		1.64904526	-0.01059648
	64.2000	1	2		1.64805318	-0.01078602
	64.3000	1	2		1.64704963	-0.01107161
	64.4000	1	2		1.64605662	-0.01125157
	64.5000	1	2		1.64504897	-0.01148606
	64.6000	1	2		1.64405381	-0.01178436
	64.7000	1	2		1.64304380	-0.01203528
	64.8000	1	2		1.64205418	-0.01224592
	64.9000	1	2		1.64105093	-0.01254737
	65.0000	1	2		1.64004369	-0.01279137
	65.1000	1	2		1.63905396	-0.01312042
	65.2000	1	2		1.63804323	-0.01325055
	65.3000	1	2		1.63705566	-0.01353829
	65.4000	1	2		1.63604176	-0.01371418
	65.5000	1	2		1.63504291	-0.01397998
	65.6000	1	2		1.63405001	-0.01432587
	65.7000	1	2		1.63305332	-0.01455207
	65.8000	1	2		1.63204987	-0.01493544
	65.9000	1	2		1.63105256	-0.01520572
	66.0000	1	2		1.63004521	-0.01532837
	66.1000	1	2		1.62905836	-0.01576320
	66.2000	1	2		1.62805039	-0.01590756
	66.3000	1	2		1.62704264	-0.01614828
	66.4000	1	2		1.62604410	-0.01644733
	66.5000	1	2		1.62504198	-0.01678815
	66.6000	1	2		1.62404816	-0.01696565
	66.7000	1	2		1.62304778	-0.01728131
	66.8000	1	2		1.62205221	-0.01751507
	66.9000	1	2		1.62105357	-0.01787306
	67.0000	1	2		1.62004305	-0.01801393
	67.1000	1	2		1.61906357	-0.01842230
	67.2000	1	2		1.61805213	-0.01864596
	67.3000	1	2		1.61705666	-0.01894325
	67.4000	1	2		1.61604757	-0.01912554
	67.5000	1	2		1.61505273	-0.01955567
	67.6000	1	2		1.61405060	-0.01979904
	67.7000	1	2		1.61304859	-0.01993469
	67.8000	1	2		1.61204841	-0.02030070
	67.9000	1	2		1.61105561	-0.02066079
	68.0000	1	2		1.61006281	-0.02071073
	68.1000	1	2		1.60904584	-0.02110887
	68.2000	1	2		1.60805406	-0.02146037
	68.3000	1	2		1.60705716	-0.02172140
	68.4000	1	2		1.60604295	-0.02196209
	68.5000	1	2		1.60504524	-0.02224346
	68.6000	1	2		1.60404906	-0.02237468
	68.7000	1	2		1.60305503	-0.02278338
	68.8000	1	2		1.60204871	-0.02301791
	68.9000	1	2		1.60104577	-0.02327372
	69.0000	1	2		1.60004846	-0.02358363
	69.1000	1	2		1.59904603	-0.02401342
	69.2000	1	2		1.59804667	-0.02417951
	69.3000	1	2		1.59705070	-0.02451378
	69.4000	1	2		1.59605872	-0.02480565
	69.5000	1	2		1.59505772	-0.02509046
	69.6000	1	2		1.59405591	-0.02543566
	69.7000	1	2		1.59305061	-0.02566721
	69.8000	1	2		1.59204593	-0.02595838
	69.9000	1	2		1.59104678	-0.02616188
	70.0000	1	2		1.59005429	-0.02644259
	70.1000	1	2		1.58905053	-0.02683805
	70.2000	1	2		1.58804933	-0.02714627
	70.3000	1	2		1.58705141	-0.02737014
	70.4000	1	2		1.58605512	-0.02766258
	70.5000	1	2		1.58505782	-0.02804946
	70.6000	1	2		1.58405395	-0.02839714
	70.7000	1	2		1.58305685	-0.02849475
	70.8000	1	2		1.58204838	-0.02893916
	70.9000	1	2		1.58104902	-0.02916758
	71.0000	1	2		1.58004967	-0.02952933
	71.1000	1	2		1.57905881	-0.02979386
	71.2000	1	2		1.57805936	-0.03012729
	71.3000	1	2		1.57706143	-0.03034291
	71.4000	1	2		1.57605716	-0.03067642
	71.5000	1	2		1.57505781	-0.03101892
	71.6000	1	2		1.57405066	-0.03131417
	71.7000	1	2		1.57305909	-0.03162873
	71.8000	1	2		1.57205800	-0.03198622
	71.9000	1	2		1.57105997	-0.03230920
	72.0000	1	2		1.57005273	-0.03257402
	72.1000	1	2		1.56905511	-0.03274307
	72.2000	1	2		1.56805596	-0.03316418
	72.3000	1	2		1.56705866	-0.03338306
	72.4000	1	2		1.56605459	-0.03370698
	72.5000	1	2		1.56505308	-0.03415365
	72.6000	1	2		1.56405649	-0.03444614
	72.7000	1	2		1.56306134	-0.03481552
	72.8000	1	2		1.56205942	-0.03505369
	72.9000	1	2		1.56105361	-0.03535695
	73.0000	1	2		1.56005446	-0.03569587
	73.1000	1	2		1.55904885	-0.03589901
	73.2000	1	2		1.55805401	-0.03618412
	73.3000	1	2		1.55705424	-0.03649330
	73.4000	1	2		1.55605058	-0.03676123
	73.5000	1	2		1.55505666	-0.03728635
	73.6000	1	2		1.55406416	-0.03754822
	73.7000	1	2		1.55305231	-0.03784600
	73.8000	1	2		1.55205470	-0.03808819
	73.9000	1	2		1.55105411	-0.03840485
	74.0000	1	2		1.55005742	-0.03871519
	74.1000	1	2		1.54906226	-0.03892894
	74.2000	1	2		1.54805348	-0.03938780
	74.3000	1	2		1.54705433	-0.03963569
	74.4000	1	2		1.54605354	-0.04007749
	74.5000	1	2		1.54506535	-0.04044007
	74.6000	1	2		1.54406323	-0.04070384
	74.7000	1	2		1.54307607	-0.04094427
	74.8000	1	2		1.54206432	-0.04140258
	74.9000	1	2		1.54106937	-0.04167295
	75.0000	1	2		1.54005936	-0.04192412
	75.1000	1	2		1.53906502	-0.04236442
	75.2000	1	2		1.53806587	-0.04260391
	75.3000	1	2		1.53706272	-0.04295778
	75.4000	1	2		1.53606839	-0.04328832
	75.5000	1	2		1.53506196	-0.04345609
	75.6000	1	2		1.53406814	-0.04393571
	75.7000	1	2		1.53306202	-0.04430489
	75.8000	1	2		1.53207117	-0.04452850
	75.9000	1	2		1.53106782	-0.04489994
	76.0000	1	2		1.53007010	-0.04534280
	76.1000	1	2		1.52906777	-0.04565774
	76.2000	1	2		1.52806698	-0.04592708
	76.3000	1	2		1.52706732	-0.04635246
	76.4000	1	2		1.52606530	-0.04667339
	76.5000	1	2		1.52506226	-0.04688682
	76.6000	1	2		1.52406321	-0.04735602
	76.7000	1	2		1.52306478	-0.04761179
	76.8000	1	2		1.52206276	-0.04818226
	76.9000	1	2		1.52107170	-0.04847245
	77.0000	1	2		1.52006364	-0.04876107
	77.1000	1	2		1.51906336	-0.04898056
	77.2000	1	2		1.51806533	-0.04927008
	77.3000	1	2		1.51706270	-0.04964456
	77.4000	1	2		1.51607021	-0.04995223
	77.5000	1	2		1.51507577	-0.05036803
	77.6000	1	2		1.51407058	-0.05079981
	77.7000	1	2		1.51307183	-0.05117755
	77.8000	1	2		1.51206920	-0.05149822
	77.9000	1	2		1.51107282	-0.05183134
	78.0000	1	2		1.51006895	-0.05226271
	78.1000	1	2		1.50906632	-0.05252545
	78.2000	1	2		1.50806747	-0.05295809
	78.3000	1	2		1.50708635	-0.05336561
	78.4000	1	2		1.50607368	-0.05370466
	78.5000	1	2		1.50507658	-0.05393195
	78.6000	1	2		1.50408286	-0.05426934
	78.7000	1	2		1.50307070	-0.05471016
	78.8000	1	2		1.50207800	-0.05505635
	78.9000	1	2		1.50107199	-0.05536690
	79.0000	1	2		1.50006781	-0.05577028
	79.1000	1	2		1.49906989	-0.05611482
	79.2000	1	2		1.49807453	-0.05640714
	79.3000	1	2		1.49707354	-0.05689375
	79.4000	1	2		1.49607439	-0.05727459
	79.5000	1	2		1.49507308	-0.05771920
	79.6000	1	2		1.49407711	-0.05800861
	79.7000	1	2		1.49307191	-0.05830460
	79.8000	1	2		1.49207645	-0.05883167
	79.9000	1	2		1.49107443	-0.05907312
	80.0000	1	2		1.49007026	-0.05953886
	80.1000	1	2		1.48906496	-0.05986486
	80.2000	1	2		1.48807237	-0.06028932
	80.3000	1	2		1.48707865	-0.06066664
	80.4000	1	2		1.48607130	-0.06100240
	80.5000	1	2		1.48506816	-0.06136949
	80.6000	1	2		1.48407065	-0.06171387
	80.7000	1	2		1.48307938	-0.06211501
	80.8000	1	2		1.48207040	-0.06251220
	80.9000	1	2		1.48106623	-0.06286911
	81.0000	1	2		1.48007507	-0.06325227
	81.1000	1	2		1.47907284	-0.06369944
	81.2000	1	2		1.47807318	-0.06413003
	81.3000	1	2		1.47706747	-0.06451936
	81.4000	1	2		1.47608738	-0.06488342
	81.5000	1	2		1.47508054	-0.06517783
	81.6000	1	2		1.47408559	-0.06562034
	81.7000	1	2		1.47308685	-0.06610629
	81.8000	1	2		1.47208534	-0.06644144
	81.9000	1	2		1.47108250	-0.06681580
	82.0000	1	2		1.47008571	-0.06740081
	82.1000	1	2		1.46908277	-0.06775443
	82.2000	1	2		1.46807604	-0.06806470
	82.3000	1	2		1.46708314	-0.06837803
	82.4000	1	2		1.46607948	-0.06886234
	82.5000	1	2		1.46507746	-0.06917154
	82.6000	1	2		1.46407073	-0.06965606
	82.7000	1	2		1.46307752	-0.07006450
	82.8000	1	2		1.46208011	-0.07051165
	82.9000	1	2		1.46107932	-0.07095646
	83.0000	1	2		1.46007740	-0.07143225
	83.1000	1	2		1.45907569	-0.07160317
	83.2000	1	2		1.45807961	-0.07207007
	83.3000	1	2		1.45707360	-0.07256461
	83.4000	1	2		1.45607506	-0.07288820
	83.5000	1	2		1.45508124	-0.07329917
	83.6000	1	2		1.45407717	-0.07371883
	83.7000	1	2		1.45307115	-0.07421611
	83.8000	1	2		1.45207385	-0.07459804
	83.9000	1	2		1.45108566	-0.07499322
	84.0000	1	2		1.45008087	-0.07546000
	84.1000	1	2		1.44907537	-0.07590793
	84.2000	1	2		1.44807438	-0.07623157
	84.3000	1	2		1.44707338	-0.07674745
	84.4000	1	2		1.44607679	-0.07706857
	84.5000	1	2		1.44509280	-0.07769399
	84.6000	1	2		1.44407470	-0.07799059
	84.7000	1	2		1.44307575	-0.07842468
	84.8000	1	2		1.44207404	-0.07892216
	84.9000	1	2		1.44107479	-0.07927802
	85.0000	1	2		1.44007174	-0.07964456
	85.1000	1	2		1.43906788	-0.08020988
	85.2000	1	2		1.43806832	-0.08061172
	85.3000	1	2		1.43707839	-0.08099769
	85.4000	1	2		1.43608528	-0.08156859
	85.5000	1	2		1.43507865	-0.08187515
	85.6000	1	2		1.43407663	-0.08229964
	85.7000	1	2		1.43308148	-0.08275555
	85.8000	1	2		1.43207403	-0.08318977
	85.9000	1	2		1.43108267	-0.08368852
	86.0000	1	2		1.43007911	-0.08432616
	86.1000	1	2		1.42907965	-0.08474073
	86.2000	1	2		1.42807579	-0.08516257
	86.3000	1	2		1.42707756	-0.08545797
	86.4000	1	2		1.42607441	-0.08596823
	86.5000	1	2		1.42507403	-0.08613011
	86.6000	1	2		1.42407130	-0.08672331
	86.7000	1	2		1.42307542	-0.08708027
	86.8000	1	2		1.42208027	-0.08746946
	86.9000	1	2		1.42108030	-0.08805063
	87.0000	1	2		1.42007654	-0.08862309
	87.1000	1	2		1.41907390	-0.08895875
	87.2000	1	2		1.41807834	-0.08959807
	87.3000	1	2		1.41707376	-0.09005106
	87.4000	1	2		1.41608045	-0.09050763
	87.5000	1	2		1.41508652	-0.09097224
	87.6000	1	2		1.41408604	-0.09153116
	87.7000	1	2		1.41307982	-0.09199094
	87.8000	1	2		1.41208005	-0.09256259
	87.9000	1	2		1.41108705	-0.09299328
	88.0000	1	2		1.41008001	-0.09349050
	88.1000	1	2		1.40907676	-0.09401884
	88.2000	1	2		1.40807986	-0.09445494
	88.3000	1	2		1.40708491	-0.09471945
	88.4000	1	2		1.40608095	-0.09527264
	88.5000	1	2		1.40509225	-0.09575073
	88.6000	1	2		1.40408244	-0.09630597
	88.7000	1	2		1.40308606	-0.09677033
	88.8000	1	2		1.40208260	-0.09715253
	88.9000	1	2		1.40108622	-0.09771940
	89.0000	1	2		1.40008031	-0.09820355
	89.1000	1	2		1.39908341	-0.09864900
	89.2000	1	2		1.39807739	-0.09914590
	89.3000	1	2		1.39707568	-0.09954088
	89.4000	1	2		1.39608063	-0.10002105
	89.5000	1	2		1.39507851	-0.10050419
	89.6000	1	2		1.39407782	-0.10094115
	89.7000	1	2		1.39307949	-0.10150927
	89.8000	1	2		1.39207686	-0.10202113
	89.9000	1	2		1.39108406	-0.10244240
	90.0000	1	2		1.39008122	-0.10293425
	90.1000	1	2		1.38908207	-0.10352949
	90.2000	1	2		1.38808343	-0.10406939
	90.3000	1	2		1.38708366	-0.10461057
	90.4000	1	2		1.38607939	-0.10530973
	90.5000	1	2		1.38507829	-0.10582593
	90.6000	1	2		1.38408273	-0.10637869
	90.7000	1	2		1.38309208	-0.10675314
	90.8000	1	2		1.38208606	-0.10737593
	90.9000	1	2		1.38108405	-0.10771829
	91.0000	1	2		1.38008264	-0.10828129
	91.1000	1	2		1.37907857	-0.10876548
	91.2000	1	2		1.37808639	-0.10921792
	91.3000	1	2		1.37708181	-0.10995742
	91.4000	1	2		1.37608337	-0.11037640
	91.5000	1	2		1.37509119	-0.11091345
	91.6000	1	2		1.37409347	-0.11142964
	91.7000	1	2		1.37309709	-0.11203676
	91.8000	1	2		1.37207694	-0.11253577
	91.9000	1	2		1.37108772	-0.11284603
	92.0000	1	2		1.37008499	-0.11369655
	92.1000	1	2		1.36909106	-0.11411849
	92.2000	1	2		1.36808289	-0.11464607
	92.3000	1	2		1.36708282	-0.11517738
	92.4000	1	2		1.36608398	-0.11568809
	92.5000	1	2		1.36508821	-0.11612257
	92.6000	1	2		1.36409080	-0.11648470
	92.7000	1	2		1.36308909	-0.11711820
	92.8000	1	2		1.36208645	-0.11773934
	92.9000	1	2		1.36108730	-0.11805695
	93.0000	1	2		1.36007791	-0.11871709
	93.1000	1	2		1.35908552	-0.11927607
	93.2000	1	2		1.35808626	-0.11978907
	93.3000	1	2		1.35708291	-0.12041747
	93.4000	1	2		1.35608151	-0.12102735
	93.5000	1	2		1.35508123	-0.12162495
	93.6000	1	2		1.35408136	-0.12218125
	93.7000	1	2		1.35308190	-0.12271837
	93.8000	1	2		1.35208132	-0.12340825
	93.9000	1	2		1.35107981	-0.12377253
	94.0000	1	2		1.35008179	-0.12441999
	94.1000	1	2		1.34909155	-0.12514171
	94.2000	1	2		1.34808625	-0.12566575
	94.3000	1	2		1.34708423	-0.12620746
	94.4000	1	2		1.34609041	-0.12693528
	94.5000	1	2		1.34508501	-0.12772025
	94.6000	1	2		1.34408996	-0.12802370
	94.7000	1	2		1.34308353	-0.12846243
	94.8000	1	2		1.34208725	-0.12931166
	94.9000	1	2		1.34108472	-0.12993158
	95.0000	1	2		1.34008577	-0.13035148
	95.1000	1	2		1.33909369	-0.13081918
	95.2000	1	2		1.33808819	-0.13145464
	95.3000	1	2		1.33707941	-0.13205936
	95.4000	1	2		1.33607513	-0.13267980
	95.5000	1	2		1.33509340	-0.13335280
	95.6000	1	2		1.33409189	-0.13382589
	95.7000	1	2		1.33310104	-0.13431796
	95.8000	1	2		1.33209390	-0.13497709
	95.9000	1	2		1.33109024	-0.13543297
	96.0000	1	2		1.33009365	-0.13593815
	96.1000	1	2		1.32909102	-0.13653185
	96.2000	1	2		1.32809053	-0.13715111
	96.3000	1	2		1.32709159	-0.13767472
	96.4000	1	2		1.32609879	-0.13843417
	96.5000	1	2		1.32509124	-0.13901991
	96.6000	1	2		1.32408696	-0.13965194
	96.7000	1	2		1.32308443	-0.14051141
	96.8000	1	2		1.32208733	-0.14113293
	96.9000	1	2		1.32108675	-0.14160321
	97.0000	1	2		1.32008452	-0.14237305
	97.1000	1	2		1.31908629	-0.14300000
	97.2000	1	2		1.31808847	-0.14361309
	97.3000	1	2		1.31708758	-0.14438495
	97.4000	1	2		1.31608925	-0.14510336
	97.5000	1	2		1.31509000	-0.14551034
	97.6000	1	2		1.31409146	-0.14617996
	97.7000	1	2		1.31309026	-0.14674948
	97.8000	1	2		1.31209121	-0.14744241
	97.9000	1	2		1.31109063	-0.14807904
	98.0000	1	2		1.31009281	-0.14885604
	98.1000	1	2		1.30909181	-0.14946708
	98.2000	1	2		1.30808713	-0.15020606
	98.3000	1	2		1.30708870	-0.15087398
	98.4000	1	2		1.30609436	-0.15142954
	98.5000	1	2		1.30510576	-0.15210131
	98.6000	1	2		1.30408602	-0.15278148
	98.7000	1	2		1.30309271	-0.15337331
	98.8000	1	2		1.30209315	-0.15405178
	98.9000	1	2		1.30109605	-0.15461441
	99.0000	1	2		1.30009147	-0.15529975
	99.1000	1	2		1.29908617	-0.15591110
	99.2000	1	2		1.29809419	-0.15661297
	99.3000	1	2		1.29709535	-0.15711803
	99.4000	1	2		1.29608595	-0.15787648
	99.5000	1	2		1.29509561	-0.15848029
	99.6000	1	2		1.29409287	-0.15910827
	99.7000	1	2		1.29309557	-0.15983965
	99.8000	1	2		1.29208986	-0.16050771
	99.9000	1	2		1.29109511	-0.16123788
	100.0000	1	2		1.29009422	-0.16202513
	100.1000	1	2		1.28909589	-0.16271103
	100.2000	1	2		1.28808906	-0.16339451
	100.3000	1	2		1.28709298	-0.16405907
	100.4000	1	2		1.28610028	-0.16479142
	100.5000	1	2		1.28509867	-0.16554041
	100.6000	1	2		1.28409317	-0.16637342
	100.7000	1	2		1.28309760	-0.16704537
	100.8000	1	2		1.28209395	-0.16780838
	100.9000	1	2		1.28109828	-0.16850989
	101.0000	1	2		1.28008868	-0.16916037
	101.1000	1	2		1.27908871	-0.16972683
	101.2000	1	2		1.27809622	-0.17049246
	101.3000	1	2		1.27709164	-0.17131081
	101.4000	1	2		1.27609433	-0.17202387
	101.5000	1	2		1.27508268	-0.17282171
	101.6000	1	2		1.27408906	-0.17362718
	101.7000	1	2		1.27309001	-0.17439174
	101.8000	1	2		1.27209424	-0.17509004
	101.9000	1	2		1.27109919	-0.17578213
	102.0000	1	2		1.27009645	-0.17661957
	102.1000	1	2		1.26909822	-0.17738167
	102.2000	1	2		1.26809303	-0.17806919
	102.3000	1	2		1.26709757	-0.17863808
	102.4000	1	2		1.26610385	-0.17931538
	102.5000	1	2		1.26509845	-0.17999547
	102.6000	1	2		1.26409602	-0.18077323
	102.7000	1	2		1.26309932	-0.18139269
	102.8000	1	2		1.26210284	-0.18204467
	102.9000	1	2		1.26109764	-0.18292151
	103.0000	1	2		1.26009829	-0.18366724
	103.1000	1	2		1.25910200	-0.18436108
	103.2000	1	2		1.25810941	-0.18504923
	103.3000	1	2		1.25710350	-0.18589826
	103.4000	1	2		1.25610086	-0.18666510
	103.5000	1	2		1.25510233	-0.18736314
	103.6000	1	2		1.25410144	-0.18820137
	103.7000	1	2		1.25309849	-0.18910626
	103.8000	1	2		1.25210027	-0.18978991
	103.9000	1	2		1.25110665	-0.19064624
	104.0000	1	2		1.25009991	-0.19163594
	104.0010	1	2		1.25008885	-0.19162321
