# Supplementary material for: Hyaluronic Acid Enhances the Mechanical Properties of Tissue-Engineered Cartilage Constructs
Source: PLoS One. 2014 Dec 1;9(12):e113216. doi: 10.1371/journal.pone.0113216 (PMC4249877; doi:10.1371/journal.pone.0113216)
Supplement: Dataset S1 — Raw data from hydrogel constructs. Data on wet weight, dry weight, compressive modulus, DNA content, and GAG content are provided in a spreadsheet for all analysed hydrogel constructs. Additionally, raw data from mechanical compression tests (time, displacement, and load) are provided. (ZIP) [file pone.0113216.s004.zip › Data/Mechanical testing/Microtester/Day 28/G3 CF M7 ramp.csv]

G3 CF M7 10Jan2014
Notes	Time	Sequence	Block	Cycle	5800:Extension mm	5800:500N_Load_Cell N
Test Started : 01/10/2014 10:15:22 AM	4.0020	1	2		2.24989417	0.00121620
	4.0080	1	2		2.24984192	0.00134754
	4.1000	1	2		2.24899265	0.00094263
	4.2000	1	2		2.24798315	0.00091488
	4.3000	1	2		2.24698041	0.00094517
	4.4000	1	2		2.24598526	0.00094789
	4.5000	1	2		2.24497637	0.00103359
	4.6000	1	2		2.24396688	0.00097632
	4.7000	1	2		2.24297316	0.00114255
	4.8000	1	2		2.24197206	0.00108798
	4.9000	1	2		2.24097567	0.00102222
	5.0000	1	2		2.23997437	0.00110511
	5.1000	1	2		2.23897000	0.00107038
	5.2000	1	2		2.23797812	0.00100246
	5.3000	1	2		2.23697005	0.00100098
	5.4000	1	2		2.23598064	0.00104649
	5.5000	1	2		2.23497155	0.00112366
	5.6000	1	2		2.23397168	0.00096499
	5.7000	1	2		2.23297468	0.00100948
	5.8000	1	2		2.23197072	0.00096550
	5.9000	1	2		2.23098007	0.00094540
	6.0000	1	2		2.22997897	0.00099652
	6.1000	1	2		2.22897603	0.00099100
	6.2000	1	2		2.22797760	0.00099411
	6.3000	1	2		2.22697445	0.00104730
	6.4000	1	2		2.22597724	0.00104848
	6.5000	1	2		2.22497307	0.00098246
	6.6000	1	2		2.22396460	0.00092936
	6.7000	1	2		2.22297272	0.00100581
	6.8000	1	2		2.22197695	0.00095660
	6.9000	1	2		2.22097852	0.00097688
	7.0000	1	2		2.21997292	0.00107430
	7.1000	1	2		2.21897489	0.00098223
	7.2000	1	2		2.21797072	0.00101299
	7.3000	1	2		2.21697249	0.00105553
	7.4000	1	2		2.21597426	0.00097747
	7.5000	1	2		2.21497091	0.00097037
	7.6000	1	2		2.21398846	0.00089530
	7.7000	1	2		2.21297609	0.00100072
	7.8000	1	2		2.21197336	0.00088932
	7.9000	1	2		2.21098087	0.00096234
	8.0000	1	2		2.20997485	0.00094449
	8.1000	1	2		2.20897437	0.00092807
	8.2000	1	2		2.20797143	0.00091325
	8.3000	1	2		2.20697914	0.00092914
	8.4000	1	2		2.20597251	0.00100667
	8.5000	1	2		2.20497510	0.00093374
	8.6000	1	2		2.20397298	0.00095278
	8.7000	1	2		2.20298069	0.00096811
	8.8000	1	2		2.20197345	0.00107906
	8.9000	1	2		2.20097235	0.00102945
	9.0000	1	2		2.19997474	0.00104407
	9.1000	1	2		2.19896913	0.00098969
	9.2000	1	2		2.19797070	0.00100465
	9.3000	1	2		2.19698415	0.00101790
	9.4000	1	2		2.19597813	0.00092245
	9.5000	1	2		2.19497847	0.00087683
	9.6000	1	2		2.19398352	0.00089514
	9.7000	1	2		2.19298222	0.00087040
	9.8000	1	2		2.19197067	0.00094883
	9.9000	1	2		2.19097961	0.00101094
	10.0000	1	2		2.18997217	0.00098014
	10.1000	1	2		2.18898787	0.00082993
	10.2000	1	2		2.18798513	0.00093517
	10.3000	1	2		2.18697748	0.00088195
	10.4000	1	2		2.18598109	0.00079433
	10.5000	1	2		2.18498635	0.00078769
	10.6000	1	2		2.18399078	0.00105613
	10.7000	1	2		2.18296694	0.00093380
	10.8000	1	2		2.18196933	0.00089359
	10.9000	1	2		2.18098196	0.00100895
	11.0000	1	2		2.17997574	0.00093322
	11.1000	1	2		2.17897731	0.00089997
	11.2000	1	2		2.17799055	0.00091825
	11.3000	1	2		2.17698515	0.00090621
	11.4000	1	2		2.17598078	0.00108114
	11.5000	1	2		2.17498275	0.00093934
	11.6000	1	2		2.17398944	0.00098547
	11.7000	1	2		2.17298650	0.00093580
	11.8000	1	2		2.17198192	0.00110749
	11.9000	1	2		2.17098062	0.00079586
	12.0000	1	2		2.16997563	0.00088798
	12.1000	1	2		2.16897678	0.00098649
	12.2000	1	2		2.16797015	0.00093513
	12.3000	1	2		2.16697787	0.00100116
	12.4000	1	2		2.16597738	0.00087966
	12.5000	1	2		2.16497198	0.00093057
	12.6000	1	2		2.16397970	0.00098766
	12.7000	1	2		2.16298003	0.00091034
	12.8000	1	2		2.16197894	0.00099976
	12.9000	1	2		2.16097804	0.00098236
	13.0000	1	2		2.15997797	0.00099513
	13.1000	1	2		2.15897339	0.00098031
	13.2000	1	2		2.15798090	0.00094412
	13.3000	1	2		2.15698206	0.00099957
	13.4000	1	2		2.15597625	0.00098382
	13.5000	1	2		2.15497331	0.00089461
	13.6000	1	2		2.15397815	0.00100513
	13.7000	1	2		2.15297931	0.00084851
	13.8000	1	2		2.15197637	0.00101069
	13.9000	1	2		2.15097322	0.00087790
	14.0000	1	2		2.14997479	0.00088577
	14.1000	1	2		2.14897430	0.00104647
	14.2000	1	2		2.14798120	0.00098011
	14.3000	1	2		2.14697825	0.00096556
	14.4000	1	2		2.14597982	0.00086995
	14.5000	1	2		2.14498262	0.00082063
	14.6000	1	2		2.14397660	0.00092082
	14.7000	1	2		2.14297428	0.00090541
	14.8000	1	2		2.14198199	0.00095265
	14.9000	1	2		2.14098233	0.00090952
	15.0000	1	2		2.13998143	0.00088635
	15.1000	1	2		2.13898116	0.00102240
	15.2000	1	2		2.13797985	0.00077452
	15.3000	1	2		2.13698162	0.00092814
	15.4000	1	2		2.13598360	0.00086867
	15.5000	1	2		2.13498168	0.00094399
	15.6000	1	2		2.13398591	0.00091939
	15.7000	1	2		2.13298584	0.00103422
	15.8000	1	2		2.13198433	0.00090807
	15.9000	1	2		2.13098856	0.00081428
	16.0000	1	2		2.12998562	0.00088851
	16.1000	1	2		2.12898268	0.00083913
	16.2000	1	2		2.12799326	0.00080737
	16.3000	1	2		2.12698233	0.00081735
	16.4000	1	2		2.12598840	0.00082995
	16.5000	1	2		2.12498260	0.00087645
	16.6000	1	2		2.12397822	0.00090690
	16.7000	1	2		2.12297917	0.00085359
	16.8000	1	2		2.12199385	0.00087913
	16.9000	1	2		2.12098948	0.00079833
	17.0000	1	2		2.11998920	0.00079822
	17.1000	1	2		2.11897806	0.00082180
	17.2000	1	2		2.11798229	0.00090619
	17.3000	1	2		2.11698304	0.00091169
	17.4000	1	2		2.11598788	0.00102475
	17.5000	1	2		2.11499068	0.00090610
	17.6000	1	2		2.11398569	0.00076245
	17.7000	1	2		2.11299504	0.00077776
	17.8000	1	2		2.11198698	0.00084100
	17.9000	1	2		2.11098854	0.00084182
	18.0000	1	2		2.10999564	0.00079542
	18.1000	1	2		2.10899126	0.00092603
	18.2000	1	2		2.10798382	0.00083379
	18.3000	1	2		2.10698661	0.00073622
	18.4000	1	2		2.10599842	0.00078829
	18.5000	1	2		2.10498237	0.00076083
	18.6000	1	2		2.10398639	0.00067103
	18.7000	1	2		2.10297956	0.00071062
	18.8000	1	2		2.10199178	0.00079061
	18.9000	1	2		2.10098699	0.00074261
	19.0000	1	2		2.09999061	0.00088634
	19.1000	1	2		2.09898931	0.00081380
	19.2000	1	2		2.09799272	0.00069948
	19.3000	1	2		2.09699121	0.00067645
	19.4000	1	2		2.09598991	0.00078208
	19.5000	1	2		2.09499025	0.00071688
	19.6000	1	2		2.09398935	0.00070210
	19.7000	1	2		2.09298764	0.00071574
	19.8000	1	2		2.09199802	0.00082429
	19.9000	1	2		2.09099262	0.00072492
	20.0000	1	2		2.08998804	0.00070257
	20.1000	1	2		2.08898428	0.00078115
	20.2000	1	2		2.08799301	0.00061232
	20.3000	1	2		2.08699171	0.00067557
	20.4000	1	2		2.08599574	0.00074446
	20.5000	1	2		2.08499771	0.00061599
	20.6000	1	2		2.08399436	0.00072353
	20.7000	1	2		2.08299245	0.00062772
	20.8000	1	2		2.08199934	0.00071477
	20.9000	1	2		2.08099558	0.00056304
	21.0000	1	2		2.08000186	0.00059398
	21.1000	1	2		2.07899092	0.00051375
	21.2000	1	2		2.07799987	0.00060511
	21.3000	1	2		2.07699816	0.00052126
	21.4000	1	2		2.07598558	0.00062071
	21.5000	1	2		2.07498818	0.00067963
	21.6000	1	2		2.07399281	0.00066280
	21.7000	1	2		2.07298905	0.00069729
	21.8000	1	2		2.07198714	0.00063923
	21.9000	1	2		2.07098706	0.00052919
	22.0000	1	2		2.06998822	0.00055589
	22.1000	1	2		2.06899122	0.00057426
	22.2000	1	2		2.06798295	0.00069059
	22.3000	1	2		2.06698411	0.00057006
	22.4000	1	2		2.06598936	0.00077417
	22.5000	1	2		2.06498089	0.00061673
	22.6000	1	2		2.06398492	0.00063949
	22.7000	1	2		2.06298587	0.00045795
	22.8000	1	2		2.06199092	0.00061242
	22.9000	1	2		2.06099924	0.00070578
	23.0000	1	2		2.05998544	0.00054498
	23.1000	1	2		2.05898455	0.00073715
	23.2000	1	2		2.05798960	0.00061562
	23.3000	1	2		2.05699137	0.00065335
	23.4000	1	2		2.05599273	0.00069575
	23.5000	1	2		2.05498303	0.00060142
	23.6000	1	2		2.05398603	0.00061252
	23.7000	1	2		2.05299702	0.00052804
	23.8000	1	2		2.05199244	0.00058980
	23.9000	1	2		2.05098827	0.00060574
	24.0000	1	2		2.04998779	0.00059814
	24.1000	1	2		2.04899632	0.00061246
	24.2000	1	2		2.04799256	0.00067362
	24.3000	1	2		2.04699126	0.00068075
	24.4000	1	2		2.04598914	0.00058027
	24.5000	1	2		2.04499767	0.00050482
	24.6000	1	2		2.04399493	0.00050219
	24.7000	1	2		2.04299117	0.00049462
	24.8000	1	2		2.04199253	0.00054698
	24.9000	1	2		2.04099799	0.00063484
	25.0000	1	2		2.03999382	0.00065074
	25.1000	1	2		2.03899211	0.00062517
	25.2000	1	2		2.03800023	0.00060556
	25.3000	1	2		2.03699483	0.00063950
	25.4000	1	2		2.03599763	0.00052374
	25.5000	1	2		2.03499715	0.00058583
	25.6000	1	2		2.03399707	0.00055949
	25.7000	1	2		2.03299188	0.00050432
	25.8000	1	2		2.03198955	0.00067929
	25.9000	1	2		2.03099460	0.00055492
	26.0000	1	2		2.03000457	0.00059028
	26.1000	1	2		2.02899958	0.00057876
	26.2000	1	2		2.02799746	0.00054911
	26.3000	1	2		2.02699513	0.00058578
	26.4000	1	2		2.02599997	0.00050685
	26.5000	1	2		2.02500441	0.00054377
	26.6000	1	2		2.02399594	0.00061627
	26.7000	1	2		2.02298951	0.00054890
	26.8000	1	2		2.02199681	0.00053599
	26.9000	1	2		2.02099326	0.00054662
	27.0000	1	2		2.01998950	0.00062210
	27.1000	1	2		2.01899434	0.00047518
	27.2000	1	2		2.01798833	0.00057560
	27.3000	1	2		2.01699338	0.00055801
	27.4000	1	2		2.01598490	0.00060323
	27.5000	1	2		2.01500634	0.00049726
	27.6000	1	2		2.01400197	0.00054426
	27.7000	1	2		2.01299329	0.00061544
	27.8000	1	2		2.01200346	0.00059387
	27.9000	1	2		2.01099786	0.00052693
	28.0000	1	2		2.01001254	0.00052954
	28.1000	1	2		2.00900181	0.00048789
	28.2000	1	2		2.00800030	0.00059546
	28.3000	1	2		2.00700269	0.00071490
	28.4000	1	2		2.00601061	0.00055496
	28.5000	1	2		2.00500480	0.00057850
	28.6000	1	2		2.00400472	0.00063589
	28.7000	1	2		2.00300547	0.00055593
	28.8000	1	2		2.00199577	0.00064814
	28.9000	1	2		2.00099590	0.00061657
	29.0000	1	2		2.00000034	0.00061790
	29.1000	1	2		1.99900354	0.00073272
	29.2000	1	2		1.99800039	0.00064309
	29.3000	1	2		1.99700319	0.00062174
	29.4000	1	2		1.99600967	0.00052418
	29.5000	1	2		1.99499444	0.00055990
	29.6000	1	2		1.99400133	0.00050387
	29.7000	1	2		1.99299716	0.00057347
	29.8000	1	2		1.99199811	0.00053574
	29.9000	1	2		1.99099968	0.00065625
	30.0000	1	2		1.99000043	0.00064990
	30.1000	1	2		1.98899503	0.00071213
	30.2000	1	2		1.98799434	0.00068930
	30.3000	1	2		1.98699550	0.00063501
	30.4000	1	2		1.98600362	0.00060227
	30.5000	1	2		1.98499801	0.00081228
	30.6000	1	2		1.98400204	0.00099966
	30.7000	1	2		1.98299172	0.00086589
	30.8000	1	2		1.98200046	0.00050119
	30.9000	1	2		1.98100059	0.00024455
	31.0000	1	2		1.97999990	0.00023021
	31.1000	1	2		1.97899799	0.00038023
	31.2000	1	2		1.97800918	0.00032561
	31.3000	1	2		1.97700194	0.00051850
	31.4000	1	2		1.97600392	0.00057328
	31.5000	1	2		1.97500097	0.00067221
	31.6000	1	2		1.97400664	0.00071125
	31.7000	1	2		1.97299878	0.00081023
	31.8000	1	2		1.97200731	0.00097028
	31.9000	1	2		1.97100212	0.00081023
	32.0000	1	2		1.97001065	0.00079937
	32.1000	1	2		1.96900402	0.00070342
	32.2000	1	2		1.96801317	0.00060672
	32.3000	1	2		1.96700244	0.00067663
	32.4000	1	2		1.96601405	0.00057057
	32.5000	1	2		1.96500291	0.00068725
	32.6000	1	2		1.96400980	0.00044786
	32.7000	1	2		1.96300953	0.00052405
	32.8000	1	2		1.96200433	0.00049596
	32.9000	1	2		1.96100303	0.00056181
	33.0000	1	2		1.96001627	0.00054658
	33.1000	1	2		1.95900882	0.00051457
	33.2000	1	2		1.95800486	0.00059010
	33.3000	1	2		1.95700745	0.00064432
	33.4000	1	2		1.95601393	0.00061076
	33.5000	1	2		1.95500341	0.00061740
	33.6000	1	2		1.95401317	0.00054770
	33.7000	1	2		1.95300757	0.00065396
	33.8000	1	2		1.95200831	0.00045075
	33.9000	1	2		1.95099861	0.00060259
	34.0000	1	2		1.95000325	0.00049596
	34.1000	1	2		1.94900113	0.00052006
	34.2000	1	2		1.94801376	0.00057864
	34.3000	1	2		1.94700979	0.00054245
	34.4000	1	2		1.94601157	0.00051881
	34.5000	1	2		1.94500740	0.00059646
	34.6000	1	2		1.94401142	0.00049055
	34.7000	1	2		1.94299373	0.00046273
	34.8000	1	2		1.94200943	0.00045093
	34.9000	1	2		1.94101755	0.00048042
	35.0000	1	2		1.94001420	0.00043357
	35.1000	1	2		1.93900409	0.00052244
	35.2000	1	2		1.93800689	0.00049232
	35.3000	1	2		1.93699903	0.00047675
	35.4000	1	2		1.93600100	0.00051036
	35.5000	1	2		1.93500093	0.00049736
	35.6000	1	2		1.93400516	0.00039477
	35.7000	1	2		1.93300509	0.00053848
	35.8000	1	2		1.93200440	0.00044361
	35.9000	1	2		1.93100658	0.00044689
	36.0000	1	2		1.93001306	0.00050245
	36.1000	1	2		1.92901074	0.00051567
	36.2000	1	2		1.92801292	0.00057472
	36.3000	1	2		1.92701264	0.00035577
	36.4000	1	2		1.92600560	0.00039445
	36.5000	1	2		1.92500860	0.00054881
	36.6000	1	2		1.92400710	0.00051982
	36.7000	1	2		1.92300866	0.00049993
	36.8000	1	2		1.92200961	0.00050458
	36.9000	1	2		1.92101036	0.00051641
	37.0000	1	2		1.92001049	0.00041745
	37.1000	1	2		1.91899895	0.00042495
	37.2000	1	2		1.91800133	0.00048848
	37.3000	1	2		1.91700659	0.00031426
	37.4000	1	2		1.91600733	0.00035373
	37.5000	1	2		1.91500931	0.00043763
	37.6000	1	2		1.91400780	0.00048846
	37.7000	1	2		1.91301080	0.00040915
	37.8000	1	2		1.91201257	0.00041751
	37.9000	1	2		1.91100779	0.00048833
	38.0000	1	2		1.91001407	0.00031177
	38.1000	1	2		1.90900170	0.00036693
	38.2000	1	2		1.90800859	0.00041676
	38.3000	1	2		1.90700975	0.00043095
	38.4000	1	2		1.90600148	0.00042199
	38.5000	1	2		1.90500899	0.00043786
	38.6000	1	2		1.90400544	0.00043415
	38.7000	1	2		1.90300331	0.00046518
	38.8000	1	2		1.90201349	0.00045373
	38.9000	1	2		1.90101034	0.00042031
	39.0000	1	2		1.89999859	0.00046459
	39.1000	1	2		1.89900773	0.00033251
	39.2000	1	2		1.89801135	0.00056682
	39.3000	1	2		1.89700554	0.00049266
	39.4000	1	2		1.89600137	0.00049142
	39.5000	1	2		1.89500662	0.00043740
	39.6000	1	2		1.89401475	0.00043144
	39.7000	1	2		1.89300545	0.00037781
	39.8000	1	2		1.89200661	0.00035890
	39.9000	1	2		1.89100469	0.00044023
	40.0000	1	2		1.89000544	0.00044456
	40.1000	1	2		1.88900332	0.00034560
	40.2000	1	2		1.88801411	0.00034560
	40.3000	1	2		1.88701075	0.00042070
	40.4000	1	2		1.88601232	0.00037731
	40.5000	1	2		1.88500487	0.00029305
	40.6000	1	2		1.88401033	0.00035879
	40.7000	1	2		1.88300309	0.00030117
	40.8000	1	2		1.88200445	0.00033298
	40.9000	1	2		1.88101134	0.00050373
	41.0000	1	2		1.88000881	0.00040696
	41.1000	1	2		1.87901017	0.00035059
	41.2000	1	2		1.87801993	0.00034923
	41.3000	1	2		1.87700900	0.00043265
	41.4000	1	2		1.87601118	0.00026783
	41.5000	1	2		1.87500332	0.00024939
	41.6000	1	2		1.87400940	0.00037243
	41.7000	1	2		1.87301117	0.00039764
	41.8000	1	2		1.87201437	0.00041270
	41.9000	1	2		1.87100938	0.00052105
	42.0000	1	2		1.87001320	0.00036046
	42.1000	1	2		1.86901067	0.00033072
	42.2000	1	2		1.86801060	0.00049982
	42.3000	1	2		1.86702548	0.00034190
	42.4000	1	2		1.86601291	0.00030146
	42.5000	1	2		1.86501796	0.00032485
	42.6000	1	2		1.86401420	0.00040288
	42.7000	1	2		1.86300675	0.00039557
	42.8000	1	2		1.86201447	0.00038855
	42.9000	1	2		1.86099862	0.00029326
	43.0000	1	2		1.86001022	0.00029660
	43.1000	1	2		1.85900400	0.00037728
	43.2000	1	2		1.85801213	0.00029477
	43.3000	1	2		1.85700386	0.00019884
	43.4000	1	2		1.85600829	0.00044476
	43.5000	1	2		1.85502359	0.00037320
	43.6000	1	2		1.85400876	0.00029320
	43.7000	1	2		1.85300623	0.00034434
	43.8000	1	2		1.85201497	0.00022989
	43.9000	1	2		1.85101592	0.00023931
	44.0000	1	2		1.85001236	0.00024702
	44.1000	1	2		1.84901086	0.00042921
	44.2000	1	2		1.84801283	0.00040747
	44.3000	1	2		1.84701563	0.00028912
	44.4000	1	2		1.84601719	0.00038689
	44.5000	1	2		1.84501077	0.00034338
	44.6000	1	2		1.84401152	0.00008835
	44.7000	1	2		1.84301144	0.00019559
	44.8000	1	2		1.84201014	0.00033904
	44.9000	1	2		1.84101826	0.00025776
	45.0000	1	2		1.84001594	0.00031404
	45.1000	1	2		1.83902078	0.00029360
	45.2000	1	2		1.83801907	0.00032668
	45.3000	1	2		1.83701900	0.00027452
	45.4000	1	2		1.83601360	0.00021149
	45.5000	1	2		1.83501107	0.00028794
	45.6000	1	2		1.83401653	0.00018132
	45.7000	1	2		1.83302219	0.00016399
	45.8000	1	2		1.83201966	0.00025136
	45.9000	1	2		1.83101713	0.00023052
	46.0000	1	2		1.83001808	0.00025789
	46.1000	1	2		1.82902149	0.00025806
	46.2000	1	2		1.82801179	0.00019682
	46.3000	1	2		1.82701315	0.00027935
	46.4000	1	2		1.82601697	0.00011625
	46.5000	1	2		1.82501608	0.00029164
	46.6000	1	2		1.82401744	0.00018914
	46.7000	1	2		1.82301491	0.00018711
	46.8000	1	2		1.82202016	0.00015877
	46.9000	1	2		1.82102603	0.00019984
	47.0000	1	2		1.82001674	0.00017955
	47.1000	1	2		1.81902179	0.00011046
	47.2000	1	2		1.81802089	0.00010599
	47.3000	1	2		1.81701549	0.00016246
	47.4000	1	2		1.81601337	0.00010141
	47.5000	1	2		1.81501985	0.00018348
	47.6000	1	2		1.81402572	0.00013025
	47.7000	1	2		1.81301909	0.00024959
	47.8000	1	2		1.81201533	0.00020648
	47.9000	1	2		1.81101874	0.00019198
	48.0000	1	2		1.81002379	0.00015597
	48.1000	1	2		1.80902454	0.00007367
	48.2000	1	2		1.80801832	0.00005368
	48.3000	1	2		1.80701558	0.00012713
	48.4000	1	2		1.80601223	0.00012584
	48.5000	1	2		1.80501749	0.00016459
	48.6000	1	2		1.80400922	0.00016894
	48.7000	1	2		1.80301673	0.00015719
	48.8000	1	2		1.80201030	0.00000717
	48.9000	1	2		1.80102396	0.00006797
	49.0000	1	2		1.80001897	0.00004098
	49.1000	1	2		1.79902832	0.00010943
	49.2000	1	2		1.79801575	0.00012849
	49.3000	1	2		1.79701629	0.00016789
	49.4000	1	2		1.79601704	0.00011618
	49.5000	1	2		1.79501061	0.00019066
	49.6000	1	2		1.79401915	0.00015938
	49.7000	1	2		1.79301067	0.00021955
	49.8000	1	2		1.79200835	0.00004712
	49.9000	1	2		1.79100131	0.00010371
	50.0000	1	2		1.79001148	0.00008606
	50.1000	1	2		1.78901448	0.00005914
	50.2000	1	2		1.78801850	0.00025008
	50.3000	1	2		1.78701105	0.00013756
	50.4000	1	2		1.78601979	0.00014232
	50.5000	1	2		1.78502443	0.00020117
	50.6000	1	2		1.78402190	0.00008706
	50.7000	1	2		1.78301691	0.00021929
	50.8000	1	2		1.78202401	0.00012442
	50.9000	1	2		1.78101902	0.00017107
	51.0000	1	2		1.78002694	0.00017327
	51.1000	1	2		1.77902953	0.00029701
	51.2000	1	2		1.77802167	0.00012953
	51.3000	1	2		1.77702774	0.00003038
	51.4000	1	2		1.77602296	0.00008174
	51.5000	1	2		1.77501694	0.00003374
	51.6000	1	2		1.77401830	-0.00000158
	51.7000	1	2		1.77301598	0.00012348
	51.8000	1	2		1.77202267	0.00007134
	51.9000	1	2		1.77101829	0.00021398
	52.0000	1	2		1.77002375	0.00018622
	52.1000	1	2		1.76901056	0.00017359
	52.2000	1	2		1.76801725	0.00005167
	52.3000	1	2		1.76702599	0.00001096
	52.4000	1	2		1.76602776	-0.00008781
	52.5000	1	2		1.76501580	0.00006420
	52.6000	1	2		1.76402946	0.00000216
	52.7000	1	2		1.76302304	0.00020667
	52.8000	1	2		1.76202849	0.00006848
	52.9000	1	2		1.76104072	0.00007951
	53.0000	1	2		1.76001565	-0.00005200
	53.1000	1	2		1.75902192	0.00011318
	53.2000	1	2		1.75801693	0.00006177
	53.3000	1	2		1.75701789	0.00006560
	53.4000	1	2		1.75601105	0.00012788
	53.5000	1	2		1.75502778	0.00006019
	53.6000	1	2		1.75402689	0.00009818
	53.7000	1	2		1.75303276	0.00000844
	53.8000	1	2		1.75202613	-0.00000208
	53.9000	1	2		1.75102892	-0.00003169
	54.0000	1	2		1.75002844	-0.00005817
	54.1000	1	2		1.74903103	-0.00004658
	54.2000	1	2		1.74802727	-0.00012688
	54.3000	1	2		1.74702904	0.00002119
	54.4000	1	2		1.74602180	-0.00013299
	54.5000	1	2		1.74504406	-0.00011749
	54.6000	1	2		1.74403169	-0.00008096
	54.7000	1	2		1.74303756	-0.00013086
	54.8000	1	2		1.74203175	-0.00019568
	54.9000	1	2		1.74102430	-0.00012267
	55.0000	1	2		1.74002259	-0.00017925
	55.1000	1	2		1.73901965	-0.00020306
	55.2000	1	2		1.73803310	-0.00014212
	55.3000	1	2		1.73702463	-0.00018859
	55.4000	1	2		1.73602558	-0.00024964
	55.5000	1	2		1.73502141	-0.00035965
	55.6000	1	2		1.73402092	-0.00034302
	55.7000	1	2		1.73304216	-0.00034302
	55.8000	1	2		1.73203164	-0.00041720
	55.9000	1	2		1.73102357	-0.00046084
	56.0000	1	2		1.73003190	-0.00059076
	56.1000	1	2		1.72902671	-0.00034575
	56.2000	1	2		1.72803196	-0.00056998
	56.3000	1	2		1.72702963	-0.00067012
	56.4000	1	2		1.72601891	-0.00060569
	56.5000	1	2		1.72502068	-0.00075077
	56.6000	1	2		1.72401425	-0.00079704
	56.7000	1	2		1.72302770	-0.00082805
	56.8000	1	2		1.72202476	-0.00084120
	56.9000	1	2		1.72102264	-0.00078312
	57.0000	1	2		1.72002482	-0.00089941
	57.1000	1	2		1.71901225	-0.00096297
	57.2000	1	2		1.71802416	-0.00099022
	57.3000	1	2		1.71702225	-0.00117053
	57.4000	1	2		1.71602463	-0.00111598
	57.5000	1	2		1.71503163	-0.00125666
	57.6000	1	2		1.71402900	-0.00126991
	57.7000	1	2		1.71302452	-0.00141784
	57.8000	1	2		1.71202783	-0.00133756
	57.9000	1	2		1.71103287	-0.00158723
	58.0000	1	2		1.71003239	-0.00165167
	58.1000	1	2		1.70903386	-0.00169992
	58.2000	1	2		1.70803184	-0.00178011
	58.3000	1	2		1.70702592	-0.00200447
	58.4000	1	2		1.70603917	-0.00189148
	58.5000	1	2		1.70503408	-0.00210366
	58.6000	1	2		1.70403616	-0.00205938
	58.7000	1	2		1.70303311	-0.00224621
	58.8000	1	2		1.70202884	-0.00235085
	58.9000	1	2		1.70102559	-0.00248123
	59.0000	1	2		1.70002316	-0.00270927
	59.1000	1	2		1.69901715	-0.00283217
	59.2000	1	2		1.69803049	-0.00293178
	59.3000	1	2		1.69701782	-0.00314042
	59.4000	1	2		1.69602676	-0.00316216
	59.5000	1	2		1.69503120	-0.00343848
	59.6000	1	2		1.69402641	-0.00348835
	59.7000	1	2		1.69302316	-0.00365132
	59.8000	1	2		1.69203313	-0.00377640
	59.9000	1	2		1.69102824	-0.00398327
	60.0000	1	2		1.69002878	-0.00429490
	60.1000	1	2		1.68902338	-0.00432487
	60.2000	1	2		1.68802106	-0.00452391
	60.3000	1	2		1.68702693	-0.00476336
	60.4000	1	2		1.68602306	-0.00479081
	60.5000	1	2		1.68502873	-0.00514677
	60.6000	1	2		1.68403070	-0.00532454
	60.7000	1	2		1.68302858	-0.00545132
	60.8000	1	2		1.68202749	-0.00582984
	60.9000	1	2		1.68103018	-0.00599951
	61.0000	1	2		1.68002304	-0.00619841
	61.1000	1	2		1.67902778	-0.00632849
	61.2000	1	2		1.67802668	-0.00659900
	61.3000	1	2		1.67702784	-0.00682814
	61.4000	1	2		1.67602715	-0.00703319
	61.5000	1	2		1.67503261	-0.00731298
	61.6000	1	2		1.67403059	-0.00755045
	61.7000	1	2		1.67302611	-0.00776628
	61.8000	1	2		1.67202758	-0.00800873
	61.9000	1	2		1.67104195	-0.00805553
	62.0000	1	2		1.67002764	-0.00840476
	62.1000	1	2		1.66903801	-0.00861978
	62.2000	1	2		1.66802688	-0.00888571
	62.3000	1	2		1.66702240	-0.00909739
	62.4000	1	2		1.66603585	-0.00929848
	62.5000	1	2		1.66503547	-0.00963143
	62.6000	1	2		1.66403519	-0.00999441
	62.7000	1	2		1.66302815	-0.01008152
	62.8000	1	2		1.66204140	-0.01016702
	62.9000	1	2		1.66104522	-0.01056652
	63.0000	1	2		1.66004514	-0.01088827
	63.1000	1	2		1.65903616	-0.01110317
	63.2000	1	2		1.65804233	-0.01136140
	63.3000	1	2		1.65703939	-0.01173679
	63.4000	1	2		1.65604864	-0.01194973
	63.5000	1	2		1.65504027	-0.01203022
	63.6000	1	2		1.65404655	-0.01234766
	63.7000	1	2		1.65304084	-0.01272346
	63.8000	1	2		1.65204333	-0.01291762
	63.9000	1	2		1.65104654	-0.01308301
	64.0000	1	2		1.65004646	-0.01355544
	64.1000	1	2		1.64904721	-0.01370549
	64.2000	1	2		1.64805605	-0.01391265
	64.3000	1	2		1.64704891	-0.01426858
	64.4000	1	2		1.64604955	-0.01448212
	64.5000	1	2		1.64504825	-0.01458906
	64.6000	1	2		1.64404828	-0.01492906
	64.7000	1	2		1.64305456	-0.01523995
	64.8000	1	2		1.64205664	-0.01551378
	64.9000	1	2		1.64104765	-0.01576765
	65.0000	1	2		1.64005639	-0.01605724
	65.1000	1	2		1.63904710	-0.01640082
	65.2000	1	2		1.63805327	-0.01670371
	65.3000	1	2		1.63704880	-0.01682249
	65.4000	1	2		1.63605426	-0.01704122
	65.5000	1	2		1.63505285	-0.01725123
	65.6000	1	2		1.63405390	-0.01763487
	65.7000	1	2		1.63305455	-0.01788118
	65.8000	1	2		1.63206247	-0.01813448
	65.9000	1	2		1.63104979	-0.01838461
	66.0000	1	2		1.63005034	-0.01858903
	66.1000	1	2		1.62905016	-0.01906152
	66.2000	1	2		1.62805623	-0.01905313
	66.3000	1	2		1.62705053	-0.01928134
	66.4000	1	2		1.62605261	-0.01975913
	66.5000	1	2		1.62505294	-0.01998127
	66.6000	1	2		1.62405574	-0.02030770
	66.7000	1	2		1.62305034	-0.02052890
	66.8000	1	2		1.62204801	-0.02091920
	66.9000	1	2		1.62104446	-0.02109786
	67.0000	1	2		1.62005237	-0.02139187
	67.1000	1	2		1.61905691	-0.02167609
	67.2000	1	2		1.61801227	-0.02188791
	67.3000	1	2		1.61704714	-0.02212131
	67.4000	1	2		1.61605495	-0.02247604
	67.5000	1	2		1.61504638	-0.02281637
	67.6000	1	2		1.61405429	-0.02300260
	67.7000	1	2		1.61305135	-0.02336495
	67.8000	1	2		1.61204903	-0.02362765
	67.9000	1	2		1.61105080	-0.02385458
	68.0000	1	2		1.61005554	-0.02405880
	68.1000	1	2		1.60904829	-0.02450160
	68.2000	1	2		1.60804361	-0.02464488
	68.3000	1	2		1.60705245	-0.02493876
	68.4000	1	2		1.60604705	-0.02519100
	68.5000	1	2		1.60504811	-0.02553084
	68.6000	1	2		1.60405039	-0.02578671
	68.7000	1	2		1.60305144	-0.02608209
	68.8000	1	2		1.60204738	-0.02633934
	68.9000	1	2		1.60104894	-0.02657383
	69.0000	1	2		1.60005122	-0.02686553
	69.1000	1	2		1.59905248	-0.02723154
	69.2000	1	2		1.59804944	-0.02753402
	69.3000	1	2		1.59705603	-0.02779194
	69.4000	1	2		1.59604653	-0.02806654
	69.5000	1	2		1.59504984	-0.02843278
	69.6000	1	2		1.59404710	-0.02855435
	69.7000	1	2		1.59305010	-0.02881045
	69.8000	1	2		1.59204870	-0.02922196
	69.9000	1	2		1.59105334	-0.02957818
	70.0000	1	2		1.59005541	-0.02982088
	70.1000	1	2		1.58906384	-0.02988409
	70.2000	1	2		1.58805056	-0.03050329
	70.3000	1	2		1.58705571	-0.03086515
	70.4000	1	2		1.58605113	-0.03082504
	70.5000	1	2		1.58504993	-0.03129855
	70.6000	1	2		1.58405354	-0.03157314
	70.7000	1	2		1.58305665	-0.03198128
	70.8000	1	2		1.58205760	-0.03227121
	70.9000	1	2		1.58106183	-0.03252461
	71.0000	1	2		1.58005868	-0.03289337
	71.1000	1	2		1.57905717	-0.03301076
	71.2000	1	2		1.57805413	-0.03330138
	71.3000	1	2		1.57705529	-0.03359439
	71.4000	1	2		1.57605276	-0.03393020
	71.5000	1	2		1.57505453	-0.03418027
	71.6000	1	2		1.57406244	-0.03450325
	71.7000	1	2		1.57305766	-0.03484095
	71.8000	1	2		1.57205656	-0.03528284
	71.9000	1	2		1.57105014	-0.03545522
	72.0000	1	2		1.57005601	-0.03580172
	72.1000	1	2		1.56905901	-0.03617409
	72.2000	1	2		1.56805064	-0.03637287
	72.3000	1	2		1.56705374	-0.03665685
	72.4000	1	2		1.56605397	-0.03699025
	72.5000	1	2		1.56505083	-0.03738860
	72.6000	1	2		1.56404881	-0.03768061
	72.7000	1	2		1.56305478	-0.03798842
	72.8000	1	2		1.56206659	-0.03838097
	72.9000	1	2		1.56105791	-0.03859471
	73.0000	1	2		1.56005866	-0.03886697
	73.1000	1	2		1.55905695	-0.03910444
	73.2000	1	2		1.55805882	-0.03943745
	73.3000	1	2		1.55705844	-0.03977091
	73.4000	1	2		1.55606103	-0.04024781
	73.5000	1	2		1.55506352	-0.04048743
	73.6000	1	2		1.55406150	-0.04087885
	73.7000	1	2		1.55306276	-0.04120068
	73.8000	1	2		1.55205408	-0.04142934
	73.9000	1	2		1.55104796	-0.04173843
	74.0000	1	2		1.55006029	-0.04209926
	74.1000	1	2		1.54906401	-0.04236355
	74.2000	1	2		1.54806547	-0.04275233
	74.3000	1	2		1.54706120	-0.04310993
	74.4000	1	2		1.54605436	-0.04356825
	74.5000	1	2		1.54507375	-0.04368702
	74.6000	1	2		1.54406344	-0.04402305
	74.7000	1	2		1.54305937	-0.04432112
	74.8000	1	2		1.54206739	-0.04452927
	74.9000	1	2		1.54106855	-0.04495741
	75.0000	1	2		1.54006724	-0.04534128
	75.1000	1	2		1.53907485	-0.04575826
	75.2000	1	2		1.53806945	-0.04605976
	75.3000	1	2		1.53706825	-0.04641110
	75.4000	1	2		1.53606695	-0.04664204
	75.5000	1	2		1.53507006	-0.04713454
	75.6000	1	2		1.53407582	-0.04721103
	75.7000	1	2		1.53307042	-0.04766158
	75.8000	1	2		1.53206318	-0.04804975
	75.9000	1	2		1.53106843	-0.04819364
	76.0000	1	2		1.53006897	-0.04856848
	76.1000	1	2		1.52908837	-0.04911220
	76.2000	1	2		1.52807385	-0.04941912
	76.3000	1	2		1.52707808	-0.04973486
	76.4000	1	2		1.52606356	-0.05003046
	76.5000	1	2		1.52506687	-0.05034675
	76.6000	1	2		1.52406884	-0.05073065
	76.7000	1	2		1.52306744	-0.05091628
	76.8000	1	2		1.52206204	-0.05126914
	76.9000	1	2		1.52106125	-0.05184920
	77.0000	1	2		1.52006343	-0.05211357
	77.1000	1	2		1.51908159	-0.05248985
	77.2000	1	2		1.51807158	-0.05280739
	77.3000	1	2		1.51706946	-0.05313040
	77.4000	1	2		1.51607297	-0.05350920
	77.5000	1	2		1.51507280	-0.05374896
	77.6000	1	2		1.51407037	-0.05413990
	77.7000	1	2		1.51307245	-0.05452919
	77.8000	1	2		1.51207217	-0.05497192
	77.9000	1	2		1.51107036	-0.05518973
	78.0000	1	2		1.51006660	-0.05558948
	78.1000	1	2		1.50907390	-0.05592749
	78.2000	1	2		1.50807147	-0.05615851
	78.3000	1	2		1.50706802	-0.05665962
	78.4000	1	2		1.50606907	-0.05689028
	78.5000	1	2		1.50507535	-0.05744364
	78.6000	1	2		1.50407405	-0.05786641
	78.7000	1	2		1.50307695	-0.05813233
	78.8000	1	2		1.50207021	-0.05853519
	78.9000	1	2		1.50107188	-0.05865276
	79.0000	1	2		1.50007468	-0.05908908
	79.1000	1	2		1.49907850	-0.05945839
	79.2000	1	2		1.49807873	-0.05987596
	79.3000	1	2		1.49708061	-0.06029210
	79.4000	1	2		1.49606978	-0.06068919
	79.5000	1	2		1.49508190	-0.06111845
	79.6000	1	2		1.49405857	-0.06147805
	79.7000	1	2		1.49307806	-0.06172727
	79.8000	1	2		1.49206190	-0.06219907
	79.9000	1	2		1.49107628	-0.06242485
	80.0000	1	2		1.49007170	-0.06276208
	80.1000	1	2		1.48907285	-0.06327745
	80.2000	1	2		1.48807606	-0.06357822
	80.3000	1	2		1.48707752	-0.06384016
	80.4000	1	2		1.48607468	-0.06434000
	80.5000	1	2		1.48507686	-0.06473540
	80.6000	1	2		1.48407228	-0.06492967
	80.7000	1	2		1.48306719	-0.06518768
	80.8000	1	2		1.48206968	-0.06585445
	80.9000	1	2		1.48107319	-0.06609723
	81.0000	1	2		1.48007558	-0.06641508
	81.1000	1	2		1.47907161	-0.06693130
	81.2000	1	2		1.47807072	-0.06731469
	81.3000	1	2		1.47706860	-0.06768052
	81.4000	1	2		1.47607467	-0.06806357
	81.5000	1	2		1.47507767	-0.06856097
	81.6000	1	2		1.47407063	-0.06870735
	81.7000	1	2		1.47307322	-0.06902419
	81.8000	1	2		1.47207459	-0.06949296
	81.9000	1	2		1.47107748	-0.06995812
	82.0000	1	2		1.47007434	-0.07033579
	82.1000	1	2		1.46907088	-0.07058914
	82.2000	1	2		1.46807040	-0.07112617
	82.3000	1	2		1.46707289	-0.07155656
	82.4000	1	2		1.46608040	-0.07176813
	82.5000	1	2		1.46507705	-0.07213069
	82.6000	1	2		1.46407400	-0.07256211
	82.7000	1	2		1.46307076	-0.07302784
	82.8000	1	2		1.46207580	-0.07348162
	82.9000	1	2		1.46107461	-0.07380363
	83.0000	1	2		1.46007689	-0.07436978
	83.1000	1	2		1.45907866	-0.07457650
	83.2000	1	2		1.45807869	-0.07495491
	83.3000	1	2		1.45707964	-0.07530474
	83.4000	1	2		1.45608090	-0.07569737
	83.5000	1	2		1.45507550	-0.07620904
	83.6000	1	2		1.45407594	-0.07664260
	83.7000	1	2		1.45307341	-0.07709873
	83.8000	1	2		1.45207692	-0.07752128
	83.9000	1	2		1.45107029	-0.07781110
	84.0000	1	2		1.45007893	-0.07818534
	84.1000	1	2		1.44907178	-0.07860402
	84.2000	1	2		1.44807653	-0.07899843
	84.3000	1	2		1.44707697	-0.07943189
	84.4000	1	2		1.44607525	-0.07985477
	84.5000	1	2		1.44508666	-0.08029338
	84.6000	1	2		1.44408955	-0.08068680
	84.7000	1	2		1.44308385	-0.08107351
	84.8000	1	2		1.44208357	-0.08155837
	84.9000	1	2		1.44107253	-0.08186982
	85.0000	1	2		1.44007174	-0.08236069
	85.1000	1	2		1.43907393	-0.08271802
	85.2000	1	2		1.43807447	-0.08320587
	85.3000	1	2		1.43708822	-0.08360942
	85.4000	1	2		1.43608416	-0.08418278
	85.5000	1	2		1.43507599	-0.08451258
	85.6000	1	2		1.43407018	-0.08487145
	85.7000	1	2		1.43307410	-0.08514280
	85.8000	1	2		1.43207055	-0.08568775
	85.9000	1	2		1.43108318	-0.08606630
	86.0000	1	2		1.43007901	-0.08657007
	86.1000	1	2		1.42908744	-0.08702935
	86.2000	1	2		1.42807333	-0.08745497
	86.3000	1	2		1.42707613	-0.08789213
	86.4000	1	2		1.42607872	-0.08835970
	86.5000	1	2		1.42508663	-0.08866474
	86.6000	1	2		1.42407652	-0.08914253
	86.7000	1	2		1.42308065	-0.08956342
	86.8000	1	2		1.42208006	-0.09012862
	86.9000	1	2		1.42107989	-0.09054058
	87.0000	1	2		1.42007900	-0.09110088
	87.1000	1	2		1.41907298	-0.09144034
	87.2000	1	2		1.41807629	-0.09182308
	87.3000	1	2		1.41707847	-0.09246201
	87.4000	1	2		1.41608034	-0.09289241
	87.5000	1	2		1.41507935	-0.09316041
	87.6000	1	2		1.41408174	-0.09357780
	87.7000	1	2		1.41308484	-0.09425292
	87.8000	1	2		1.41208313	-0.09470985
	87.9000	1	2		1.41107978	-0.09492687
	88.0000	1	2		1.41008728	-0.09544071
	88.1000	1	2		1.40907369	-0.09610173
	88.2000	1	2		1.40807413	-0.09629576
	88.3000	1	2		1.40707784	-0.09684999
	88.4000	1	2		1.40607716	-0.09740320
	88.5000	1	2		1.40507739	-0.09778772
	88.6000	1	2		1.40407343	-0.09827686
	88.7000	1	2		1.40307510	-0.09881429
	88.8000	1	2		1.40208291	-0.09948742
	88.9000	1	2		1.40107710	-0.09974450
	89.0000	1	2		1.40007703	-0.10014291
	89.1000	1	2		1.39907030	-0.10080676
	89.2000	1	2		1.39808620	-0.10109587
	89.3000	1	2		1.39707650	-0.10154226
	89.4000	1	2		1.39608411	-0.10208070
	89.5000	1	2		1.39508824	-0.10265938
	89.6000	1	2		1.39408868	-0.10315389
	89.7000	1	2		1.39307754	-0.10349024
	89.8000	1	2		1.39208669	-0.10411549
	89.9000	1	2		1.39107463	-0.10449898
	90.0000	1	2		1.39008214	-0.10482684
	90.1000	1	2		1.38907899	-0.10539981
	90.2000	1	2		1.38808660	-0.10607141
	90.3000	1	2		1.38707844	-0.10650859
	90.4000	1	2		1.38608605	-0.10691341
	90.5000	1	2		1.38508137	-0.10737562
	90.6000	1	2		1.38408068	-0.10805411
	90.7000	1	2		1.38308235	-0.10833193
	90.8000	1	2		1.38208596	-0.10896746
	90.9000	1	2		1.38108753	-0.10963839
	91.0000	1	2		1.38008520	-0.11005649
	91.1000	1	2		1.37908523	-0.11015736
	91.2000	1	2		1.37807881	-0.11088868
	91.3000	1	2		1.37708877	-0.11127697
	91.4000	1	2		1.37607948	-0.11200120
	91.5000	1	2		1.37508340	-0.11253932
	91.6000	1	2		1.37408333	-0.11297051
	91.7000	1	2		1.37309033	-0.11347821
	91.8000	1	2		1.37207939	-0.11396588
	91.9000	1	2		1.37108782	-0.11458146
	92.0000	1	2		1.37008509	-0.11497498
	92.1000	1	2		1.36907959	-0.11543500
	92.2000	1	2		1.36808494	-0.11622347
	92.3000	1	2		1.36708866	-0.11666422
	92.4000	1	2		1.36608582	-0.11707116
	92.5000	1	2		1.36508011	-0.11771699
	92.6000	1	2		1.36408373	-0.11819554
	92.7000	1	2		1.36308007	-0.11877569
	92.8000	1	2		1.36209055	-0.11918947
	92.9000	1	2		1.36107614	-0.11975294
	93.0000	1	2		1.36008026	-0.12042164
	93.1000	1	2		1.35908787	-0.12085047
	93.2000	1	2		1.35808196	-0.12131699
	93.3000	1	2		1.35708302	-0.12195124
	93.4000	1	2		1.35608673	-0.12240541
	93.5000	1	2		1.35508287	-0.12289251
	93.6000	1	2		1.35408310	-0.12342625
	93.7000	1	2		1.35307975	-0.12419784
	93.8000	1	2		1.35208378	-0.12453694
	93.9000	1	2		1.35108873	-0.12525748
	94.0000	1	2		1.35006796	-0.12584936
	94.1000	1	2		1.34909227	-0.12634173
	94.2000	1	2		1.34809547	-0.12676223
	94.3000	1	2		1.34709233	-0.12733517
	94.4000	1	2		1.34609635	-0.12780160
	94.5000	1	2		1.34509915	-0.12846351
	94.6000	1	2		1.34409918	-0.12892773
	94.7000	1	2		1.34308937	-0.12959448
	94.8000	1	2		1.34209278	-0.13014027
	94.9000	1	2		1.34109670	-0.13066720
	95.0000	1	2		1.34009100	-0.13122382
	95.1000	1	2		1.33909431	-0.13203421
	95.2000	1	2		1.33810315	-0.13235834
	95.3000	1	2		1.33709908	-0.13292291
	95.4000	1	2		1.33610013	-0.13370834
	95.5000	1	2		1.33509750	-0.13420475
	95.6000	1	2		1.33409435	-0.13474423
	95.7000	1	2		1.33309674	-0.13542825
	95.8000	1	2		1.33209892	-0.13617055
	95.9000	1	2		1.33109424	-0.13638608
	96.0000	1	2		1.33009765	-0.13708958
	96.1000	1	2		1.32909819	-0.13770142
	96.2000	1	2		1.32810150	-0.13815674
	96.3000	1	2		1.32709517	-0.13869649
	96.4000	1	2		1.32609561	-0.13953485
	96.5000	1	2		1.32509831	-0.14014124
	96.6000	1	2		1.32409342	-0.14059370
	96.7000	1	2		1.32309888	-0.14123675
	96.8000	1	2		1.32210075	-0.14189680
	96.9000	1	2		1.32109648	-0.14237090
	97.0000	1	2		1.32009753	-0.14311918
	97.1000	1	2		1.31909377	-0.14369447
	97.2000	1	2		1.31809913	-0.14432299
	97.3000	1	2		1.31709598	-0.14492816
	97.4000	1	2		1.31609765	-0.14548122
	97.5000	1	2		1.31509512	-0.14613402
	97.6000	1	2		1.31410068	-0.14667912
	97.7000	1	2		1.31309518	-0.14726045
	97.8000	1	2		1.31208937	-0.14796666
	97.9000	1	2		1.31108817	-0.14850276
	98.0000	1	2		1.31009291	-0.14916113
	98.1000	1	2		1.30909796	-0.14986912
	98.2000	1	2		1.30809871	-0.15061297
	98.3000	1	2		1.30709843	-0.15112109
	98.4000	1	2		1.30610338	-0.15177454
	98.5000	1	2		1.30509593	-0.15241597
	98.6000	1	2		1.30409913	-0.15312072
	98.7000	1	2		1.30309722	-0.15359490
	98.8000	1	2		1.30209919	-0.15428687
	98.9000	1	2		1.30110127	-0.15500640
	99.0000	1	2		1.30010130	-0.15555643
	99.1000	1	2		1.29909611	-0.15619704
	99.2000	1	2		1.29810648	-0.15696244
	99.3000	1	2		1.29710405	-0.15745031
	99.4000	1	2		1.29609794	-0.15818061
	99.5000	1	2		1.29510422	-0.15877992
	99.6000	1	2		1.29410722	-0.15948994
	99.7000	1	2		1.29309126	-0.16008539
	99.8000	1	2		1.29210041	-0.16082492
	99.9000	1	2		1.29109675	-0.16151745
	100.0000	1	2		1.29010354	-0.16228216
	100.1000	1	2		1.28909200	-0.16283421
	100.2000	1	2		1.28809008	-0.16356902
	100.3000	1	2		1.28709103	-0.16411439
	100.4000	1	2		1.28609229	-0.16479235
	100.5000	1	2		1.28508238	-0.16560588
	100.6000	1	2		1.28409286	-0.16630663
	100.7000	1	2		1.28309433	-0.16685937
	100.8000	1	2		1.28209456	-0.16759489
	100.9000	1	2		1.28109193	-0.16826641
	101.0000	1	2		1.28009329	-0.16883492
	101.1000	1	2		1.27909035	-0.16954537
	101.2000	1	2		1.27809837	-0.17036065
	101.3000	1	2		1.27708979	-0.17109012
	101.4000	1	2		1.27608921	-0.17186979
	101.5000	1	2		1.27510122	-0.17263381
	101.6000	1	2		1.27408455	-0.17330375
	101.7000	1	2		1.27307977	-0.17392348
	101.8000	1	2		1.27209086	-0.17461643
	101.9000	1	2		1.27110155	-0.17534465
	102.0000	1	2		1.27009082	-0.17600959
	102.1000	1	2		1.26908818	-0.17672915
	102.2000	1	2		1.26808842	-0.17751174
	102.3000	1	2		1.26709091	-0.17830655
	102.4000	1	2		1.26609268	-0.17895704
	102.5000	1	2		1.26509752	-0.17970953
	102.6000	1	2		1.26409448	-0.18062765
	102.7000	1	2		1.26311162	-0.18126300
	102.8000	1	2		1.26209249	-0.18200483
	102.9000	1	2		1.26108832	-0.18277781
	103.0000	1	2		1.26009429	-0.18348912
	103.1000	1	2		1.25910026	-0.18416278
	103.2000	1	2		1.25809660	-0.18491985
	103.3000	1	2		1.25709756	-0.18576093
	103.4000	1	2		1.25609861	-0.18657012
	103.5000	1	2		1.25509608	-0.18727016
	103.6000	1	2		1.25409877	-0.18803572
	103.7000	1	2		1.25309665	-0.18903054
	103.8000	1	2		1.25209412	-0.18951530
	103.9000	1	2		1.25110111	-0.19030044
	103.9960	1	2		1.25014171	-0.19131949
	104.0000	1	2		1.25009889	-0.19112375
	104.0010	1	2		1.25008803	-0.19111594
