# Supplementary material for: Hyaluronic Acid Enhances the Mechanical Properties of Tissue-Engineered Cartilage Constructs
Source: PLoS One. 2014 Dec 1;9(12):e113216. doi: 10.1371/journal.pone.0113216 (PMC4249877; doi:10.1371/journal.pone.0113216)
Supplement: Dataset S1 — Raw data from hydrogel constructs. Data on wet weight, dry weight, compressive modulus, DNA content, and GAG content are provided in a spreadsheet for all analysed hydrogel constructs. Additionally, raw data from mechanical compression tests (time, displacement, and load) are provided. (ZIP) [file pone.0113216.s004.zip › Data/Mechanical testing/Microtester/Day 28/G3 CF M8 ramp.csv]

G3 CF M8 10Jan2014
Notes	Time	Sequence	Block	Cycle	5800:Extension mm	5800:500N_Load_Cell N
Test Started : 01/10/2014 10:18:35 AM	4.0020	1	2		2.24990564	0.00136895
	4.1000	1	2		2.24898896	0.00142743
	4.2000	1	2		2.24797270	0.00130083
	4.3000	1	2		2.24697672	0.00128853
	4.4000	1	2		2.24597788	0.00128978
	4.5000	1	2		2.24497576	0.00132865
	4.6000	1	2		2.24398122	0.00132161
	4.7000	1	2		2.24296906	0.00137032
	4.8000	1	2		2.24197226	0.00137467
	4.9000	1	2		2.24097158	0.00124774
	5.0000	1	2		2.23996331	0.00114462
	5.1000	1	2		2.23897327	0.00118616
	5.2000	1	2		2.23797566	0.00122868
	5.3000	1	2		2.23697784	0.00135611
	5.4000	1	2		2.23597080	0.00145589
	5.5000	1	2		2.23496581	0.00152369
	5.6000	1	2		2.23397660	0.00133720
	5.7000	1	2		2.23297243	0.00137141
	5.8000	1	2		2.23198260	0.00140656
	5.9000	1	2		2.23097474	0.00137797
	5.9880	1	2		2.23010580	0.00168694
	6.0000	1	2		2.22997958	0.00126614
	6.1000	1	2		2.22897357	0.00119932
	6.2000	1	2		2.22796653	0.00125975
	6.3000	1	2		2.22697404	0.00132950
	6.4000	1	2		2.22597233	0.00128170
	6.5000	1	2		2.22497799	0.00131652
	6.6000	1	2		2.22397177	0.00134608
	6.7000	1	2		2.22297149	0.00120846
	6.8000	1	2		2.22197593	0.00131381
	6.9000	1	2		2.22097647	0.00142333
	7.0000	1	2		2.21998029	0.00131457
	7.1000	1	2		2.21897448	0.00126616
	7.2000	1	2		2.21797646	0.00134847
	7.3000	1	2		2.21697782	0.00130778
	7.4000	1	2		2.21598020	0.00115317
	7.5000	1	2		2.21497890	0.00118672
	7.6000	1	2		2.21398067	0.00145489
	7.7000	1	2		2.21297671	0.00128367
	7.8000	1	2		2.21198073	0.00135422
	7.9000	1	2		2.21098046	0.00142168
	8.0000	1	2		2.20997895	0.00145636
	8.1000	1	2		2.20897170	0.00128677
	8.2000	1	2		2.20797511	0.00127054
	8.3000	1	2		2.20697627	0.00127845
	8.4000	1	2		2.20597907	0.00126102
	8.5000	1	2		2.20497387	0.00117005
	8.6000	1	2		2.20397400	0.00125133
	8.7000	1	2		2.20297024	0.00132387
	8.8000	1	2		2.20197345	0.00144283
	8.9000	1	2		2.20097727	0.00123369
	9.0000	1	2		2.19998170	0.00136062
	9.1000	1	2		2.19897712	0.00137216
	9.2000	1	2		2.19799057	0.00118132
	9.3000	1	2		2.19699398	0.00125071
	9.4000	1	2		2.19598817	0.00125667
	9.5000	1	2		2.19498994	0.00118160
	9.6000	1	2		2.19398004	0.00134009
	9.7000	1	2		2.19299246	0.00126820
	9.8000	1	2		2.19198460	0.00132488
	9.9000	1	2		2.19098146	0.00124301
	10.0000	1	2		2.18998282	0.00126330
	10.1000	1	2		2.18898029	0.00120049
	10.2000	1	2		2.18798370	0.00119267
	10.3000	1	2		2.18698383	0.00127512
	10.4000	1	2		2.18597925	0.00128369
	10.5000	1	2		2.18497651	0.00134090
	10.6000	1	2		2.18397644	0.00141340
	10.7000	1	2		2.18298333	0.00126340
	10.8000	1	2		2.18198101	0.00122107
	10.9000	1	2		2.18098954	0.00123725
	11.0000	1	2		2.17998557	0.00122417
	11.1000	1	2		2.17897956	0.00122524
	11.2000	1	2		2.17798379	0.00118973
	11.3000	1	2		2.17698474	0.00128704
	11.4000	1	2		2.17598426	0.00126665
	11.5000	1	2		2.17497681	0.00127731
	11.6000	1	2		2.17397756	0.00130637
	11.7000	1	2		2.17298363	0.00124665
	11.8000	1	2		2.17198069	0.00110600
	11.9000	1	2		2.17098103	0.00130620
	12.0000	1	2		2.16997788	0.00119121
	12.1000	1	2		2.16898354	0.00123502
	12.2000	1	2		2.16798552	0.00128097
	12.3000	1	2		2.16699118	0.00113600
	12.4000	1	2		2.16598865	0.00112631
	12.5000	1	2		2.16498797	0.00116624
	12.6000	1	2		2.16399035	0.00123738
	12.7000	1	2		2.16298188	0.00117589
	12.8000	1	2		2.16198508	0.00130087
	12.9000	1	2		2.16099013	0.00133892
	13.0000	1	2		2.15999334	0.00110169
	13.1000	1	2		2.15898323	0.00111527
	13.2000	1	2		2.15798807	0.00123291
	13.3000	1	2		2.15697796	0.00123615
	13.4000	1	2		2.15597789	0.00109194
	13.5000	1	2		2.15498294	0.00121399
	13.6000	1	2		2.15398983	0.00126010
	13.7000	1	2		2.15298013	0.00114699
	13.8000	1	2		2.15198681	0.00116608
	13.9000	1	2		2.15097896	0.00131136
	14.0000	1	2		2.14998257	0.00115428
	14.1000	1	2		2.14898270	0.00113826
	14.2000	1	2		2.14798325	0.00124292
	14.3000	1	2		2.14698727	0.00121396
	14.4000	1	2		2.14599048	0.00097950
	14.5000	1	2		2.14498385	0.00106225
	14.6000	1	2		2.14399197	0.00114196
	14.7000	1	2		2.14298657	0.00121114
	14.8000	1	2		2.14198875	0.00109422
	14.9000	1	2		2.14098437	0.00120664
	15.0000	1	2		2.13998983	0.00114864
	15.1000	1	2		2.13897419	0.00099635
	15.2000	1	2		2.13799051	0.00096433
	15.3000	1	2		2.13699207	0.00104066
	15.4000	1	2		2.13599548	0.00114522
	15.5000	1	2		2.13499213	0.00112393
	15.6000	1	2		2.13399636	0.00114237
	15.7000	1	2		2.13298728	0.00128451
	15.8000	1	2		2.13199294	0.00109490
	15.9000	1	2		2.13098406	0.00111540
	16.0000	1	2		2.12999279	0.00109400
	16.1000	1	2		2.12898596	0.00109278
	16.2000	1	2		2.12798876	0.00116701
	16.3000	1	2		2.12698971	0.00101636
	16.4000	1	2		2.12599004	0.00112822
	16.5000	1	2		2.12499120	0.00122333
	16.6000	1	2		2.12399605	0.00110523
	16.7000	1	2		2.12298368	0.00112162
	16.8000	1	2		2.12198750	0.00104385
	16.9000	1	2		2.12098702	0.00110478
	17.0000	1	2		2.11998776	0.00105599
	17.1000	1	2		2.11898749	0.00115570
	17.2000	1	2		2.11798250	0.00117135
	17.3000	1	2		2.11698386	0.00100845
	17.4000	1	2		2.11598768	0.00111383
	17.5000	1	2		2.11499600	0.00103351
	17.6000	1	2		2.11399860	0.00101071
	17.7000	1	2		2.11299504	0.00096956
	17.8000	1	2		2.11198698	0.00100036
	17.9000	1	2		2.11098035	0.00106897
	18.0000	1	2		2.10999482	0.00099811
	18.1000	1	2		2.10899331	0.00102818
	18.2000	1	2		2.10799283	0.00111411
	18.3000	1	2		2.10699009	0.00092841
	18.4000	1	2		2.10599187	0.00099604
	18.5000	1	2		2.10499405	0.00090178
	18.6000	1	2		2.10399295	0.00094338
	18.7000	1	2		2.10298632	0.00104374
	18.8000	1	2		2.10199096	0.00110592
	18.9000	1	2		2.10098699	0.00104899
	19.0000	1	2		2.09999184	0.00097285
	19.1000	1	2		2.09898439	0.00107440
	19.2000	1	2		2.09798555	0.00110574
	19.3000	1	2		2.09698465	0.00100334
	19.4000	1	2		2.09600056	0.00097140
	19.5000	1	2		2.09498389	0.00085988
	19.6000	1	2		2.09399673	0.00108509
	19.7000	1	2		2.09299071	0.00102651
	19.8000	1	2		2.09199126	0.00098449
	19.9000	1	2		2.09099344	0.00112026
	20.0000	1	2		2.08999316	0.00103862
	20.1000	1	2		2.08899063	0.00105411
	20.2000	1	2		2.08799199	0.00105776
	20.3000	1	2		2.08698946	0.00104840
	20.4000	1	2		2.08599697	0.00107368
	20.5000	1	2		2.08499095	0.00104243
	20.6000	1	2		2.08399211	0.00117333
	20.7000	1	2		2.08299306	0.00104346
	20.8000	1	2		2.08199831	0.00090456
	20.9000	1	2		2.08099742	0.00107564
	21.0000	1	2		2.08000083	0.00111793
	21.1000	1	2		2.07898888	0.00101938
	21.2000	1	2		2.07799761	0.00085074
	21.3000	1	2		2.07699508	0.00109126
	21.4000	1	2		2.07598395	0.00094614
	21.5000	1	2		2.07498940	0.00090030
	21.6000	1	2		2.07400122	0.00106768
	21.7000	1	2		2.07300176	0.00095714
	21.8000	1	2		2.07199513	0.00095923
	21.9000	1	2		2.07099465	0.00094767
	22.0000	1	2		2.06999478	0.00086540
	22.1000	1	2		2.06899470	0.00085687
	22.2000	1	2		2.06799504	0.00106437
	22.3000	1	2		2.06699476	0.00105641
	22.4000	1	2		2.06599326	0.00110531
	22.5000	1	2		2.06498724	0.00097096
	22.6000	1	2		2.06399741	0.00090255
	22.7000	1	2		2.06299447	0.00094757
	22.8000	1	2		2.06200260	0.00088845
	22.9000	1	2		2.06099084	0.00104442
	23.0000	1	2		2.05998483	0.00098519
	23.1000	1	2		2.05899049	0.00103744
	23.2000	1	2		2.05799185	0.00099805
	23.3000	1	2		2.05698891	0.00096553
	23.4000	1	2		2.05598659	0.00108730
	23.5000	1	2		2.05499041	0.00086543
	23.6000	1	2		2.05399423	0.00085301
	23.7000	1	2		2.05298903	0.00099276
	23.8000	1	2		2.05198957	0.00100502
	23.9000	1	2		2.05099831	0.00086228
	24.0000	1	2		2.04999127	0.00105038
	24.1000	1	2		2.04899755	0.00087149
	24.2000	1	2		2.04800055	0.00088457
	24.3000	1	2		2.04699126	0.00085495
	24.4000	1	2		2.04599713	0.00097462
	24.5000	1	2		2.04499439	0.00088308
	24.6000	1	2		2.04399821	0.00089851
	24.7000	1	2		2.04298994	0.00090680
	24.8000	1	2		2.04199192	0.00098994
	24.9000	1	2		2.04099410	0.00083206
	25.0000	1	2		2.03999874	0.00086870
	25.1000	1	2		2.03899744	0.00085908
	25.2000	1	2		2.03799429	0.00078292
	25.3000	1	2		2.03699647	0.00076924
	25.4000	1	2		2.03599087	0.00076871
	25.5000	1	2		2.03499120	0.00094374
	25.6000	1	2		2.03399482	0.00088956
	25.7000	1	2		2.03299024	0.00082490
	25.8000	1	2		2.03199099	0.00094337
	25.9000	1	2		2.03099808	0.00071212
	26.0000	1	2		2.02999842	0.00092566
	26.1000	1	2		2.02899261	0.00088736
	26.2000	1	2		2.02799992	0.00087395
	26.3000	1	2		2.02699779	0.00086529
	26.4000	1	2		2.02599547	0.00088080
	26.5000	1	2		2.02499171	0.00086302
	26.6000	1	2		2.02398836	0.00077427
	26.7000	1	2		2.02298357	0.00083032
	26.8000	1	2		2.02199395	0.00080168
	26.9000	1	2		2.02098793	0.00071131
	27.0000	1	2		2.01999073	0.00086801
	27.1000	1	2		2.01898615	0.00076571
	27.2000	1	2		2.01799960	0.00082645
	27.3000	1	2		2.01700137	0.00092134
	27.4000	1	2		2.01599535	0.00093330
	27.5000	1	2		2.01499118	0.00074435
	27.6000	1	2		2.01399480	0.00083333
	27.7000	1	2		2.01299964	0.00092436
	27.8000	1	2		2.01199609	0.00081038
	27.9000	1	2		2.01099642	0.00083625
	28.0000	1	2		2.00999307	0.00072618
	28.1000	1	2		2.00899157	0.00081843
	28.2000	1	2		2.00799600	0.00072799
	28.3000	1	2		2.00699081	0.00087107
	28.4000	1	2		2.00599872	0.00080028
	28.5000	1	2		2.00500213	0.00081481
	28.6000	1	2		2.00399223	0.00077019
	28.7000	1	2		2.00300117	0.00086046
	28.8000	1	2		2.00199987	0.00085337
	28.9000	1	2		2.00099979	0.00077569
	29.0000	1	2		1.99999337	0.00087006
	29.1000	1	2		1.99899596	0.00090804
	29.2000	1	2		1.99799548	0.00076933
	29.3000	1	2		1.99699807	0.00080515
	29.4000	1	2		1.99599513	0.00078952
	29.5000	1	2		1.99500468	0.00073231
	29.6000	1	2		1.99399908	0.00073747
	29.7000	1	2		1.99300823	0.00076530
	29.8000	1	2		1.99200324	0.00078119
	29.9000	1	2		1.99100091	0.00077334
	30.0000	1	2		1.99000186	0.00074697
	30.1000	1	2		1.98900486	0.00076300
	30.2000	1	2		1.98800315	0.00068470
	30.3000	1	2		1.98700636	0.00066523
	30.4000	1	2		1.98600628	0.00071211
	30.5000	1	2		1.98499904	0.00078814
	30.6000	1	2		1.98400347	0.00083275
	30.7000	1	2		1.98300033	0.00083092
	30.8000	1	2		1.98199616	0.00076891
	30.9000	1	2		1.98099014	0.00082813
	31.0000	1	2		1.98000134	0.00072725
	31.1000	1	2		1.97900065	0.00065073
	31.2000	1	2		1.97800816	0.00067533
	31.3000	1	2		1.97699887	0.00080063
	31.4000	1	2		1.97600576	0.00080315
	31.5000	1	2		1.97501101	0.00090690
	31.6000	1	2		1.97400479	0.00075882
	31.7000	1	2		1.97300841	0.00082025
	31.8000	1	2		1.97200936	0.00078977
	31.9000	1	2		1.97100150	0.00071010
	32.0000	1	2		1.97000430	0.00068355
	32.1000	1	2		1.96900115	0.00082006
	32.2000	1	2		1.96800620	0.00079959
	32.3000	1	2		1.96699916	0.00072837
	32.4000	1	2		1.96599888	0.00087858
	32.5000	1	2		1.96499738	0.00077031
	32.6000	1	2		1.96400058	0.00078445
	32.7000	1	2		1.96300317	0.00072887
	32.8000	1	2		1.96200576	0.00076415
	32.9000	1	2		1.96100405	0.00074993
	33.0000	1	2		1.96000316	0.00081706
	33.1000	1	2		1.95899469	0.00093527
	33.2000	1	2		1.95799933	0.00083941
	33.3000	1	2		1.95700397	0.00084686
	33.4000	1	2		1.95599836	0.00070507
	33.5000	1	2		1.95500259	0.00084382
	33.6000	1	2		1.95401174	0.00083167
	33.7000	1	2		1.95300470	0.00082665
	33.8000	1	2		1.95200422	0.00083819
	33.9000	1	2		1.95100189	0.00087293
	34.0000	1	2		1.95000346	0.00084264
	34.1000	1	2		1.94900605	0.00087801
	34.2000	1	2		1.94800167	0.00099326
	34.3000	1	2		1.94700221	0.00080080
	34.4000	1	2		1.94600030	0.00086423
	34.5000	1	2		1.94500002	0.00083033
	34.6000	1	2		1.94400159	0.00086248
	34.7000	1	2		1.94299639	0.00071115
	34.8000	1	2		1.94199960	0.00071965
	34.9000	1	2		1.94101079	0.00081972
	35.0000	1	2		1.93999986	0.00085376
	35.1000	1	2		1.93900593	0.00076251
	35.2000	1	2		1.93800975	0.00079708
	35.3000	1	2		1.93700353	0.00073092
	35.4000	1	2		1.93600899	0.00086487
	35.5000	1	2		1.93501343	0.00076390
	35.6000	1	2		1.93400823	0.00086265
	35.7000	1	2		1.93300919	0.00084513
	35.8000	1	2		1.93201710	0.00081076
	35.9000	1	2		1.93100965	0.00080229
	36.0000	1	2		1.92999893	0.00077754
	36.1000	1	2		1.92899967	0.00041555
	36.2000	1	2		1.92799940	0.00046030
	36.3000	1	2		1.92699830	0.00060499
	36.4000	1	2		1.92600253	0.00070682
	36.5000	1	2		1.92500348	0.00064418
	36.6000	1	2		1.92400320	0.00082251
	36.7000	1	2		1.92300538	0.00073502
	36.8000	1	2		1.92200101	0.00055908
	36.9000	1	2		1.92100053	0.00070901
	37.0000	1	2		1.92000086	0.00058157
	37.1000	1	2		1.91899075	0.00065783
	37.2000	1	2		1.91800379	0.00064869
	37.3000	1	2		1.91700146	0.00080918
	37.4000	1	2		1.91600283	0.00076241
	37.5000	1	2		1.91499374	0.00068781
	37.6000	1	2		1.91400084	0.00071568
	37.7000	1	2		1.91300527	0.00066409
	37.8000	1	2		1.91200540	0.00062497
	37.9000	1	2		1.91100553	0.00058524
	38.0000	1	2		1.91001202	0.00064925
	38.1000	1	2		1.90899576	0.00058835
	38.2000	1	2		1.90800081	0.00057619
	38.3000	1	2		1.90700442	0.00080113
	38.4000	1	2		1.90600456	0.00075160
	38.5000	1	2		1.90501206	0.00054298
	38.6000	1	2		1.90400503	0.00063572
	38.7000	1	2		1.90300782	0.00071991
	38.8000	1	2		1.90200959	0.00059003
	38.9000	1	2		1.90100481	0.00050556
	39.0000	1	2		1.90001150	0.00076556
	39.1000	1	2		1.89900241	0.00062183
	39.2000	1	2		1.89801217	0.00053484
	39.3000	1	2		1.89700431	0.00058471
	39.4000	1	2		1.89600690	0.00065867
	39.5000	1	2		1.89500683	0.00052143
	39.6000	1	2		1.89401208	0.00051741
	39.7000	1	2		1.89301344	0.00064205
	39.8000	1	2		1.89201337	0.00052472
	39.9000	1	2		1.89100961	0.00062203
	40.0000	1	2		1.89000913	0.00061783
	40.1000	1	2		1.88901602	0.00055177
	40.2000	1	2		1.88801165	0.00050505
	40.3000	1	2		1.88701096	0.00053861
	40.4000	1	2		1.88600945	0.00052189
	40.5000	1	2		1.88500631	0.00051895
	40.6000	1	2		1.88401074	0.00048743
	40.7000	1	2		1.88300800	0.00062799
	40.8000	1	2		1.88200834	0.00062210
	40.9000	1	2		1.88100806	0.00048505
	41.0000	1	2		1.88001045	0.00064963
	41.1000	1	2		1.87900321	0.00052434
	41.2000	1	2		1.87800641	0.00054914
	41.3000	1	2		1.87701925	0.00036625
	41.4000	1	2		1.87601118	0.00051491
	41.5000	1	2		1.87501009	0.00050056
	41.6000	1	2		1.87401350	0.00053005
	41.7000	1	2		1.87301035	0.00061250
	41.8000	1	2		1.87201376	0.00058866
	41.9000	1	2		1.87100897	0.00063070
	42.0000	1	2		1.87000972	0.00060586
	42.1000	1	2		1.86900514	0.00060380
	42.2000	1	2		1.86801265	0.00056731
	42.3000	1	2		1.86700438	0.00066577
	42.4000	1	2		1.86600718	0.00062157
	42.5000	1	2		1.86500977	0.00068204
	42.6000	1	2		1.86401215	0.00072054
	42.7000	1	2		1.86300778	0.00049381
	42.8000	1	2		1.86201590	0.00063505
	42.9000	1	2		1.86102320	0.00045205
	43.0000	1	2		1.86000817	0.00050198
	43.1000	1	2		1.85901056	0.00062558
	43.2000	1	2		1.85801008	0.00064502
	43.3000	1	2		1.85700529	0.00057990
	43.4000	1	2		1.85601587	0.00065892
	43.5000	1	2		1.85500638	0.00063083
	43.6000	1	2		1.85401224	0.00061890
	43.7000	1	2		1.85300541	0.00058676
	43.8000	1	2		1.85200964	0.00063588
	43.9000	1	2		1.85102063	0.00061341
	44.0000	1	2		1.85001544	0.00066867
	44.1000	1	2		1.84901844	0.00058332
	44.2000	1	2		1.84801652	0.00069026
	44.3000	1	2		1.84701665	0.00058365
	44.4000	1	2		1.84601863	0.00068303
	44.5000	1	2		1.84501856	0.00060919
	44.6000	1	2		1.84401049	0.00058399
	44.7000	1	2		1.84302640	0.00061073
	44.8000	1	2		1.84201444	0.00072576
	44.9000	1	2		1.84101273	0.00070723
	45.0000	1	2		1.84001573	0.00063528
	45.1000	1	2		1.83901361	0.00052368
	45.2000	1	2		1.83801108	0.00051375
	45.3000	1	2		1.83703047	0.00055031
	45.4000	1	2		1.83601933	0.00044604
	45.5000	1	2		1.83501639	0.00047330
	45.6000	1	2		1.83402165	0.00054718
	45.7000	1	2		1.83302690	0.00054530
	45.8000	1	2		1.83202560	0.00053766
	45.9000	1	2		1.83102840	0.00063914
	46.0000	1	2		1.83003037	0.00066841
	46.1000	1	2		1.82902436	0.00048881
	46.2000	1	2		1.82802490	0.00048614
	46.3000	1	2		1.82702216	0.00071340
	46.4000	1	2		1.82602885	0.00060628
	46.5000	1	2		1.82502263	0.00049978
	46.6000	1	2		1.82401969	0.00060116
	46.7000	1	2		1.82302884	0.00062753
	46.8000	1	2		1.82202631	0.00046551
	46.9000	1	2		1.82102726	0.00046546
	47.0000	1	2		1.82002001	0.00057339
	47.1000	1	2		1.81902404	0.00047067
	47.2000	1	2		1.81802089	0.00037562
	47.3000	1	2		1.81701611	0.00056405
	47.4000	1	2		1.81602321	0.00060464
	47.5000	1	2		1.81502252	0.00042722
	47.6000	1	2		1.81402183	0.00037329
	47.7000	1	2		1.81301746	0.00065977
	47.8000	1	2		1.81202128	0.00048593
	47.9000	1	2		1.81102018	0.00040961
	48.0000	1	2		1.81002072	0.00037638
	48.1000	1	2		1.80900979	0.00034967
	48.2000	1	2		1.80801525	0.00038238
	48.3000	1	2		1.80700985	0.00048570
	48.4000	1	2		1.80602084	0.00050679
	48.5000	1	2		1.80501441	0.00050109
	48.6000	1	2		1.80401229	0.00045192
	48.7000	1	2		1.80302021	0.00040594
	48.8000	1	2		1.80201645	0.00052855
	48.9000	1	2		1.80101740	0.00047174
	49.0000	1	2		1.80001794	0.00034984
	49.1000	1	2		1.79901685	0.00050036
	49.2000	1	2		1.79802067	0.00054185
	49.3000	1	2		1.79701609	0.00046605
	49.4000	1	2		1.79601909	0.00042562
	49.5000	1	2		1.79501492	0.00058678
	49.6000	1	2		1.79402017	0.00033165
	49.7000	1	2		1.79301190	0.00022296
	49.8000	1	2		1.79202228	0.00034446
	49.9000	1	2		1.79101135	0.00030476
	50.0000	1	2		1.79002234	0.00028602
	50.1000	1	2		1.78902063	0.00042758
	50.2000	1	2		1.78801195	0.00035408
	50.3000	1	2		1.78701228	0.00027029
	50.4000	1	2		1.78601959	0.00024512
	50.5000	1	2		1.78501398	0.00031914
	50.6000	1	2		1.78401637	0.00034117
	50.7000	1	2		1.78301855	0.00023158
	50.8000	1	2		1.78201745	0.00029782
	50.9000	1	2		1.78101881	0.00040786
	51.0000	1	2		1.78001854	0.00037271
	51.1000	1	2		1.77902359	0.00032083
	51.2000	1	2		1.77803396	0.00037913
	51.3000	1	2		1.77702877	0.00023276
	51.4000	1	2		1.77602685	0.00038079
	51.5000	1	2		1.77502350	0.00020617
	51.6000	1	2		1.77402896	0.00024047
	51.7000	1	2		1.77302171	0.00034302
	51.8000	1	2		1.77201898	0.00040323
	51.9000	1	2		1.77101604	0.00025742
	52.0000	1	2		1.77002109	0.00028939
	52.1000	1	2		1.76901855	0.00031593
	52.2000	1	2		1.76802606	0.00021902
	52.3000	1	2		1.76702763	0.00018522
	52.4000	1	2		1.76602817	0.00031780
	52.5000	1	2		1.76502748	0.00019724
	52.6000	1	2		1.76402659	0.00018436
	52.7000	1	2		1.76302631	0.00027463
	52.8000	1	2		1.76203013	0.00035644
	52.9000	1	2		1.76103088	0.00019223
	53.0000	1	2		1.76003532	0.00011309
	53.1000	1	2		1.75902582	0.00036753
	53.2000	1	2		1.75802964	0.00014189
	53.3000	1	2		1.75703079	0.00023481
	53.4000	1	2		1.75601556	0.00030097
	53.5000	1	2		1.75501815	0.00034593
	53.6000	1	2		1.75401623	0.00024327
	53.7000	1	2		1.75302005	0.00026713
	53.8000	1	2		1.75202080	0.00032187
	53.9000	1	2		1.75102339	0.00031445
	54.0000	1	2		1.75002229	0.00005108
	54.1000	1	2		1.74903103	0.00025300
	54.2000	1	2		1.74802461	0.00015899
	54.3000	1	2		1.74702761	0.00013926
	54.4000	1	2		1.74602528	0.00009475
	54.5000	1	2		1.74503463	0.00019570
	54.6000	1	2		1.74402636	0.00007458
	54.7000	1	2		1.74303285	0.00005782
	54.8000	1	2		1.74203155	-0.00001753
	54.9000	1	2		1.74103967	0.00004302
	55.0000	1	2		1.74002566	-0.00003642
	55.1000	1	2		1.73903338	-0.00006482
	55.2000	1	2		1.73803248	0.00003349
	55.3000	1	2		1.73702831	-0.00016534
	55.4000	1	2		1.73602701	-0.00016971
	55.5000	1	2		1.73503001	-0.00029215
	55.6000	1	2		1.73403301	-0.00027669
	55.7000	1	2		1.73302638	-0.00045664
	55.8000	1	2		1.73203451	-0.00036158
	55.9000	1	2		1.73102542	-0.00046580
	56.0000	1	2		1.73002924	-0.00051370
	56.1000	1	2		1.72902363	-0.00048600
	56.2000	1	2		1.72802377	-0.00056910
	56.3000	1	2		1.72702533	-0.00065381
	56.4000	1	2		1.72602710	-0.00057723
	56.5000	1	2		1.72504014	-0.00091170
	56.6000	1	2		1.72402901	-0.00082617
	56.7000	1	2		1.72302484	-0.00077619
	56.8000	1	2		1.72202476	-0.00098881
	56.9000	1	2		1.72102346	-0.00095395
	57.0000	1	2		1.72002421	-0.00116125
	57.1000	1	2		1.71901737	-0.00124053
	57.2000	1	2		1.71802591	-0.00123417
	57.3000	1	2		1.71702542	-0.00145077
	57.4000	1	2		1.71603365	-0.00159818
	57.5000	1	2		1.71502804	-0.00162182
	57.6000	1	2		1.71403371	-0.00168568
	57.7000	1	2		1.71302790	-0.00184700
	57.8000	1	2		1.71202895	-0.00189638
	57.9000	1	2		1.71103185	-0.00203614
	58.0000	1	2		1.71002840	-0.00228032
	58.1000	1	2		1.70903560	-0.00236216
	58.2000	1	2		1.70803645	-0.00255754
	58.3000	1	2		1.70703023	-0.00261468
	58.4000	1	2		1.70603292	-0.00285755
	58.5000	1	2		1.70502814	-0.00286678
	58.6000	1	2		1.70402980	-0.00314367
	58.7000	1	2		1.70303362	-0.00318252
	58.8000	1	2		1.70203560	-0.00347674
	58.9000	1	2		1.70103840	-0.00369988
	59.0000	1	2		1.70003474	-0.00372827
	59.1000	1	2		1.69903671	-0.00389688
	59.2000	1	2		1.69803367	-0.00411316
	59.3000	1	2		1.69702899	-0.00418240
	59.4000	1	2		1.69602912	-0.00438314
	59.5000	1	2		1.69502802	-0.00463863
	59.6000	1	2		1.69403287	-0.00487875
	59.7000	1	2		1.69303402	-0.00502737
	59.8000	1	2		1.69203702	-0.00516213
	59.9000	1	2		1.69102251	-0.00553278
	60.0000	1	2		1.69002520	-0.00560709
	60.1000	1	2		1.68902093	-0.00583189
	60.2000	1	2		1.68803509	-0.00614260
	60.3000	1	2		1.68703246	-0.00621832
	60.4000	1	2		1.68603392	-0.00636603
	60.5000	1	2		1.68503528	-0.00661960
	60.6000	1	2		1.68402947	-0.00696437
	60.7000	1	2		1.68303586	-0.00715352
	60.8000	1	2		1.68203404	-0.00728044
	60.9000	1	2		1.68104401	-0.00747947
	61.0000	1	2		1.68003400	-0.00774224
	61.1000	1	2		1.67903290	-0.00791844
	61.2000	1	2		1.67803918	-0.00804812
	61.3000	1	2		1.67703317	-0.00851675
	61.4000	1	2		1.67603227	-0.00870572
	61.5000	1	2		1.67502667	-0.00887112
	61.6000	1	2		1.67402854	-0.00920616
	61.7000	1	2		1.67303390	-0.00941735
	61.8000	1	2		1.67202717	-0.00974276
	61.9000	1	2		1.67102863	-0.00971755
	62.0000	1	2		1.67002917	-0.01005147
	62.1000	1	2		1.66903125	-0.01027733
	62.2000	1	2		1.66802503	-0.01040322
	62.3000	1	2		1.66703664	-0.01081017
	62.4000	1	2		1.66603042	-0.01101391
	62.5000	1	2		1.66503311	-0.01126651
	62.6000	1	2		1.66402884	-0.01155740
	62.7000	1	2		1.66304044	-0.01173597
	62.8000	1	2		1.66203300	-0.01205634
	62.9000	1	2		1.66104675	-0.01219695
	63.0000	1	2		1.66003992	-0.01252125
	63.1000	1	2		1.65904159	-0.01278189
	63.2000	1	2		1.65805207	-0.01304759
	63.3000	1	2		1.65703970	-0.01324216
	63.4000	1	2		1.65604403	-0.01345292
	63.5000	1	2		1.65504591	-0.01360748
	63.6000	1	2		1.65405014	-0.01378671
	63.7000	1	2		1.65301144	-0.01419579
	63.8000	1	2		1.65205183	-0.01438642
	63.9000	1	2		1.65105555	-0.01479619
	64.0000	1	2		1.65004964	-0.01508793
	64.1000	1	2		1.64904680	-0.01528792
	64.2000	1	2		1.64804683	-0.01554569
	64.3000	1	2		1.64705086	-0.01565022
	64.4000	1	2		1.64605078	-0.01590741
	64.5000	1	2		1.64504364	-0.01614814
	64.6000	1	2		1.64405248	-0.01644826
	64.7000	1	2		1.64304923	-0.01666769
	64.8000	1	2		1.64204486	-0.01701237
	64.9000	1	2		1.64104694	-0.01730338
	65.0000	1	2		1.64004707	-0.01760721
	65.1000	1	2		1.63905601	-0.01775645
	65.2000	1	2		1.63805245	-0.01794132
	65.3000	1	2		1.63704982	-0.01823987
	65.4000	1	2		1.63604852	-0.01850926
	65.5000	1	2		1.63504875	-0.01860751
	65.6000	1	2		1.63405401	-0.01902681
	65.7000	1	2		1.63305096	-0.01928926
	65.8000	1	2		1.63204812	-0.01969262
	65.9000	1	2		1.63104570	-0.01984038
	66.0000	1	2		1.63004675	-0.02013791
	66.1000	1	2		1.62905067	-0.02052962
	66.2000	1	2		1.62804722	-0.02046281
	66.3000	1	2		1.62704817	-0.02069808
	66.4000	1	2		1.62605629	-0.02130632
	66.5000	1	2		1.62504331	-0.02149316
	66.6000	1	2		1.62404846	-0.02158458
	66.7000	1	2		1.62304901	-0.02215594
	66.8000	1	2		1.62205160	-0.02237114
	66.9000	1	2		1.62105009	-0.02230459
	67.0000	1	2		1.62004807	-0.02271504
	67.1000	1	2		1.61904585	-0.02309829
	67.2000	1	2		1.61805264	-0.02326956
	67.3000	1	2		1.61705011	-0.02342367
	67.4000	1	2		1.61604706	-0.02391221
	67.5000	1	2		1.61504597	-0.02438426
	67.6000	1	2		1.61405071	-0.02431693
	67.7000	1	2		1.61304900	-0.02466367
	67.8000	1	2		1.61204862	-0.02498330
	67.9000	1	2		1.61105008	-0.02523746
	68.0000	1	2		1.61004816	-0.02534149
	68.1000	1	2		1.60904297	-0.02590241
	68.2000	1	2		1.60804494	-0.02615949
	68.3000	1	2		1.60705593	-0.02631006
	68.4000	1	2		1.60605525	-0.02662376
	68.5000	1	2		1.60505313	-0.02700858
	68.6000	1	2		1.60404906	-0.02713634
	68.7000	1	2		1.60304519	-0.02736309
	68.8000	1	2		1.60204881	-0.02778179
	68.9000	1	2		1.60104781	-0.02804751
	69.0000	1	2		1.60005020	-0.02830550
	69.1000	1	2		1.59904900	-0.02869961
	69.2000	1	2		1.59805507	-0.02893380
	69.3000	1	2		1.59705193	-0.02918794
	69.4000	1	2		1.59605575	-0.02942010
	69.5000	1	2		1.59505281	-0.02972841
	69.6000	1	2		1.59405007	-0.02996432
	69.7000	1	2		1.59305942	-0.03026234
	69.8000	1	2		1.59205658	-0.03051340
	69.9000	1	2		1.59104832	-0.03105995
	70.0000	1	2		1.59005500	-0.03121612
	70.1000	1	2		1.58905790	-0.03156958
	70.2000	1	2		1.58805127	-0.03164213
	70.3000	1	2		1.58704915	-0.03195686
	70.4000	1	2		1.58605533	-0.03225714
	70.5000	1	2		1.58504931	-0.03247613
	70.6000	1	2		1.58405324	-0.03298344
	70.7000	1	2		1.58305562	-0.03306811
	70.8000	1	2		1.58205698	-0.03361420
	70.9000	1	2		1.58106142	-0.03376726
	71.0000	1	2		1.58005725	-0.03409996
	71.1000	1	2		1.57905441	-0.03444693
	71.2000	1	2		1.57805946	-0.03471152
	71.3000	1	2		1.57705529	-0.03493068
	71.4000	1	2		1.57605470	-0.03532780
	71.5000	1	2		1.57505063	-0.03556117
	71.6000	1	2		1.57405609	-0.03585074
	71.7000	1	2		1.57305069	-0.03618315
	71.8000	1	2		1.57205246	-0.03651562
	71.9000	1	2		1.57105024	-0.03683428
	72.0000	1	2		1.57005365	-0.03698598
	72.1000	1	2		1.56905491	-0.03737326
	72.2000	1	2		1.56805596	-0.03756757
	72.3000	1	2		1.56706624	-0.03789864
	72.4000	1	2		1.56605613	-0.03828193
	72.5000	1	2		1.56505411	-0.03857632
	72.6000	1	2		1.56405987	-0.03891939
	72.7000	1	2		1.56305355	-0.03916978
	72.8000	1	2		1.56206137	-0.03956113
	72.9000	1	2		1.56105709	-0.03981377
	73.0000	1	2		1.56005333	-0.04006225
	73.1000	1	2		1.55905234	-0.04045932
	73.2000	1	2		1.55805308	-0.04080594
	73.3000	1	2		1.55705148	-0.04109170
	73.4000	1	2		1.55605335	-0.04135890
	73.5000	1	2		1.55505440	-0.04164973
	73.6000	1	2		1.55405802	-0.04201585
	73.7000	1	2		1.55305682	-0.04205602
	73.8000	1	2		1.55205439	-0.04244076
	73.9000	1	2		1.55107040	-0.04275775
	74.0000	1	2		1.55005342	-0.04305785
	74.1000	1	2		1.54905776	-0.04348999
	74.2000	1	2		1.54806158	-0.04389406
	74.3000	1	2		1.54705566	-0.04427238
	74.4000	1	2		1.54606246	-0.04451487
	74.5000	1	2		1.54506013	-0.04481821
	74.6000	1	2		1.54406477	-0.04503119
	74.7000	1	2		1.54307340	-0.04533140
	74.8000	1	2		1.54207333	-0.04585709
	74.9000	1	2		1.54107316	-0.04622676
	75.0000	1	2		1.54006724	-0.04642703
	75.1000	1	2		1.53907281	-0.04675677
	75.2000	1	2		1.53807499	-0.04705291
	75.3000	1	2		1.53707307	-0.04725186
	75.4000	1	2		1.53606777	-0.04765730
	75.5000	1	2		1.53507057	-0.04786187
	75.6000	1	2		1.53407060	-0.04828909
	75.7000	1	2		1.53305977	-0.04858240
	75.8000	1	2		1.53206574	-0.04884020
	75.9000	1	2		1.53106198	-0.04942222
	76.0000	1	2		1.53006652	-0.04961597
	76.1000	1	2		1.52906583	-0.04994764
	76.2000	1	2		1.52806668	-0.05026235
	76.3000	1	2		1.52706558	-0.05061212
	76.4000	1	2		1.52607104	-0.05082467
	76.5000	1	2		1.52506912	-0.05112833
	76.6000	1	2		1.52407304	-0.05163396
	76.7000	1	2		1.52306775	-0.05186129
	76.8000	1	2		1.52207331	-0.05228500
	76.9000	1	2		1.52107006	-0.05268934
	77.0000	1	2		1.52008146	-0.05288060
	77.1000	1	2		1.51908088	-0.05326727
	77.2000	1	2		1.51807527	-0.05347853
	77.3000	1	2		1.51706905	-0.05383654
	77.4000	1	2		1.51607144	-0.05425446
	77.5000	1	2		1.51507546	-0.05467956
	77.6000	1	2		1.51408010	-0.05513313
	77.7000	1	2		1.51307982	-0.05547551
	77.8000	1	2		1.51208026	-0.05567978
	77.9000	1	2		1.51107722	-0.05605645
	78.0000	1	2		1.51008155	-0.05630076
	78.1000	1	2		1.50908005	-0.05662478
	78.2000	1	2		1.50806707	-0.05694252
	78.3000	1	2		1.50707601	-0.05740296
	78.4000	1	2		1.50606958	-0.05785193
	78.5000	1	2		1.50507576	-0.05816505
	78.6000	1	2		1.50408163	-0.05838611
	78.7000	1	2		1.50306691	-0.05876073
	78.8000	1	2		1.50207134	-0.05907453
	78.9000	1	2		1.50107957	-0.05933903
	79.0000	1	2		1.50007888	-0.05988745
	79.1000	1	2		1.49907911	-0.06018452
	79.2000	1	2		1.49808283	-0.06059313
	79.3000	1	2		1.49707241	-0.06096549
	79.4000	1	2		1.49607664	-0.06131102
	79.5000	1	2		1.49508712	-0.06167371
	79.6000	1	2		1.49408029	-0.06199725
	79.7000	1	2		1.49307017	-0.06232569
	79.8000	1	2		1.49207123	-0.06268279
	79.9000	1	2		1.49107894	-0.06310778
	80.0000	1	2		1.49007846	-0.06351654
	80.1000	1	2		1.48907839	-0.06385712
	80.2000	1	2		1.48808108	-0.06425647
	80.3000	1	2		1.48707097	-0.06456456
	80.4000	1	2		1.48606956	-0.06492836
	80.5000	1	2		1.48506969	-0.06523163
	80.6000	1	2		1.48406726	-0.06560427
	80.7000	1	2		1.48308707	-0.06601577
	80.8000	1	2		1.48208167	-0.06651524
	80.9000	1	2		1.48107852	-0.06673270
	81.0000	1	2		1.48008234	-0.06735660
	81.1000	1	2		1.47908555	-0.06754084
	81.2000	1	2		1.47808773	-0.06800903
	81.3000	1	2		1.47707843	-0.06835324
	81.4000	1	2		1.47607713	-0.06866267
	81.5000	1	2		1.47508208	-0.06905390
	81.6000	1	2		1.47408221	-0.06937416
	81.7000	1	2		1.47308480	-0.06985393
	81.8000	1	2		1.47208196	-0.07017003
	81.9000	1	2		1.47107410	-0.07054912
	82.0000	1	2		1.47007710	-0.07087573
	82.1000	1	2		1.46907652	-0.07139915
	82.2000	1	2		1.46807921	-0.07159296
	82.3000	1	2		1.46708221	-0.07206580
	82.4000	1	2		1.46608183	-0.07246211
	82.5000	1	2		1.46507356	-0.07291202
	82.6000	1	2		1.46407114	-0.07337979
	82.7000	1	2		1.46307475	-0.07380707
	82.8000	1	2		1.46208246	-0.07406890
	82.9000	1	2		1.46108321	-0.07443171
	83.0000	1	2		1.46007679	-0.07478434
	83.1000	1	2		1.45907589	-0.07521342
	83.2000	1	2		1.45807551	-0.07570728
	83.3000	1	2		1.45707739	-0.07612974
	83.4000	1	2		1.45607178	-0.07663656
	83.5000	1	2		1.45508062	-0.07707328
	83.6000	1	2		1.45407328	-0.07740699
	83.7000	1	2		1.45308007	-0.07772730
	83.8000	1	2		1.45207846	-0.07820754
	83.9000	1	2		1.45107470	-0.07855048
	84.0000	1	2		1.45007708	-0.07894025
	84.1000	1	2		1.44907517	-0.07937448
	84.2000	1	2		1.44807837	-0.07986004
	84.3000	1	2		1.44707645	-0.08024449
	84.4000	1	2		1.44608796	-0.08069011
	84.5000	1	2		1.44508676	-0.08111832
	84.6000	1	2		1.44408361	-0.08144943
	84.7000	1	2		1.44307176	-0.08193359
	84.8000	1	2		1.44207732	-0.08227177
	84.9000	1	2		1.44107837	-0.08271476
	85.0000	1	2		1.44008557	-0.08318420
	85.1000	1	2		1.43908181	-0.08359634
	85.2000	1	2		1.43807775	-0.08406974
	85.3000	1	2		1.43707890	-0.08434888
	85.4000	1	2		1.43607217	-0.08486609
	85.5000	1	2		1.43507046	-0.08523894
	85.6000	1	2		1.43407284	-0.08570233
	85.7000	1	2		1.43307400	-0.08603262
	85.8000	1	2		1.43207147	-0.08660760
	85.9000	1	2		1.43107119	-0.08705107
	86.0000	1	2		1.43008280	-0.08742710
	86.1000	1	2		1.42908938	-0.08794636
	86.2000	1	2		1.42807333	-0.08842923
	86.3000	1	2		1.42708094	-0.08880033
	86.4000	1	2		1.42607359	-0.08912277
	86.5000	1	2		1.42508213	-0.08968690
	86.6000	1	2		1.42407642	-0.08993535
	86.7000	1	2		1.42308147	-0.09041290
	86.8000	1	2		1.42207300	-0.09101451
	86.9000	1	2		1.42108061	-0.09142928
	87.0000	1	2		1.42008494	-0.09184623
	87.1000	1	2		1.41907769	-0.09231349
	87.2000	1	2		1.41808469	-0.09276149
	87.3000	1	2		1.41707345	-0.09311412
	87.4000	1	2		1.41607215	-0.09363775
	87.5000	1	2		1.41507607	-0.09413159
	87.6000	1	2		1.41407620	-0.09452618
	87.7000	1	2		1.41307685	-0.09513053
	87.8000	1	2		1.41207555	-0.09563901
	87.9000	1	2		1.41107342	-0.09602956
	88.0000	1	2		1.41007499	-0.09652455
	88.1000	1	2		1.40907266	-0.09680317
	88.2000	1	2		1.40807956	-0.09733801
	88.3000	1	2		1.40707190	-0.09780767
	88.4000	1	2		1.40607931	-0.09835939
	88.5000	1	2		1.40507524	-0.09894168
	88.6000	1	2		1.40408172	-0.09943187
	88.7000	1	2		1.40307499	-0.09987152
	88.8000	1	2		1.40208486	-0.10032331
	88.9000	1	2		1.40107638	-0.10074919
	89.0000	1	2		1.40003728	-0.10125411
	89.1000	1	2		1.39907931	-0.10161260
	89.2000	1	2		1.39808651	-0.10237585
	89.3000	1	2		1.39707906	-0.10287686
	89.4000	1	2		1.39607940	-0.10317788
	89.5000	1	2		1.39507636	-0.10371824
	89.6000	1	2		1.39408284	-0.10420978
	89.7000	1	2		1.39308850	-0.10456044
	89.8000	1	2		1.39208259	-0.10511544
	89.9000	1	2		1.39107576	-0.10563334
	90.0000	1	2		1.39007886	-0.10613684
	90.1000	1	2		1.38907490	-0.10681815
	90.2000	1	2		1.38807974	-0.10734490
	90.3000	1	2		1.38707065	-0.10779955
	90.4000	1	2		1.38607929	-0.10823515
	90.5000	1	2		1.38507973	-0.10885527
	90.6000	1	2		1.38407515	-0.10933428
	90.7000	1	2		1.38307907	-0.10973416
	90.8000	1	2		1.38208084	-0.11036254
	90.9000	1	2		1.38107913	-0.11082753
	91.0000	1	2		1.38008684	-0.11143902
	91.1000	1	2		1.37909824	-0.11190606
	91.2000	1	2		1.37808608	-0.11255671
	91.3000	1	2		1.37708539	-0.11311356
	91.4000	1	2		1.37608891	-0.11349177
	91.5000	1	2		1.37508422	-0.11410937
	91.6000	1	2		1.37408548	-0.11469961
	91.7000	1	2		1.37308295	-0.11506828
	91.8000	1	2		1.37207980	-0.11566292
	91.9000	1	2		1.37108895	-0.11622421
	92.0000	1	2		1.37008570	-0.11681022
	92.1000	1	2		1.36907754	-0.11729380
	92.2000	1	2		1.36808341	-0.11789491
	92.3000	1	2		1.36708569	-0.11852772
	92.4000	1	2		1.36608193	-0.11896560
	92.5000	1	2		1.36508944	-0.11960040
	92.6000	1	2		1.36408629	-0.12018587
	92.7000	1	2		1.36309636	-0.12076067
	92.8000	1	2		1.36208451	-0.12127248
	92.9000	1	2		1.36108402	-0.12176183
	93.0000	1	2		1.36008282	-0.12237634
	93.1000	1	2		1.35908859	-0.12290024
	93.2000	1	2		1.35809149	-0.12335450
	93.3000	1	2		1.35709162	-0.12416202
	93.4000	1	2		1.35608407	-0.12478616
	93.5000	1	2		1.35508820	-0.12509004
	93.6000	1	2		1.35408679	-0.12596009
	93.7000	1	2		1.35308078	-0.12656854
	93.8000	1	2		1.35208378	-0.12709303
	93.9000	1	2		1.35108227	-0.12764403
	94.0000	1	2		1.35008988	-0.12821667
	94.1000	1	2		1.34908848	-0.12887361
	94.2000	1	2		1.34809168	-0.12926758
	94.3000	1	2		1.34709161	-0.12996213
	94.4000	1	2		1.34608867	-0.13061346
	94.5000	1	2		1.34508665	-0.13118616
	94.6000	1	2		1.34408658	-0.13185161
	94.7000	1	2		1.34309009	-0.13236620
	94.8000	1	2		1.34209350	-0.13304614
	94.9000	1	2		1.34108789	-0.13356894
	95.0000	1	2		1.34008618	-0.13423271
	95.1000	1	2		1.33908580	-0.13484850
	95.2000	1	2		1.33809157	-0.13552690
	95.3000	1	2		1.33709150	-0.13612740
	95.4000	1	2		1.33608405	-0.13681851
	95.5000	1	2		1.33508705	-0.13748006
	95.6000	1	2		1.33409251	-0.13801133
	95.7000	1	2		1.33308926	-0.13867125
	95.8000	1	2		1.33209779	-0.13930551
	95.9000	1	2		1.33108922	-0.13989015
	96.0000	1	2		1.33009355	-0.14054068
	96.1000	1	2		1.32908897	-0.14129896
	96.2000	1	2		1.32809279	-0.14191376
	96.3000	1	2		1.32708821	-0.14243149
	96.4000	1	2		1.32609295	-0.14311096
	96.5000	1	2		1.32508857	-0.14377881
	96.6000	1	2		1.32409465	-0.14437569
	96.7000	1	2		1.32308853	-0.14502193
	96.8000	1	2		1.32209430	-0.14578898
	96.9000	1	2		1.32109013	-0.14641106
	97.0000	1	2		1.32008923	-0.14709275
	97.1000	1	2		1.31908506	-0.14775245
	97.2000	1	2		1.31808950	-0.14835887
	97.3000	1	2		1.31709199	-0.14907252
	97.4000	1	2		1.31609253	-0.14969297
	97.5000	1	2		1.31508969	-0.15043958
	97.6000	1	2		1.31408910	-0.15108464
	97.7000	1	2		1.31309016	-0.15185658
	97.8000	1	2		1.31208957	-0.15255293
	97.9000	1	2		1.31108294	-0.15317844
	98.0000	1	2		1.31008656	-0.15403593
	98.1000	1	2		1.30908813	-0.15452202
	98.2000	1	2		1.30810065	-0.15524638
	98.3000	1	2		1.30709239	-0.15590872
	98.4000	1	2		1.30609825	-0.15660830
	98.5000	1	2		1.30509163	-0.15734414
	98.6000	1	2		1.30409719	-0.15807012
	98.7000	1	2		1.30308923	-0.15869930
	98.8000	1	2		1.30210011	-0.15954601
	98.9000	1	2		1.30109369	-0.16019106
	99.0000	1	2		1.30009311	-0.16096480
	99.1000	1	2		1.29909139	-0.16151533
	99.2000	1	2		1.29810064	-0.16218722
	99.3000	1	2		1.29709422	-0.16301697
	99.4000	1	2		1.29609650	-0.16377252
	99.5000	1	2		1.29509315	-0.16444396
	99.6000	1	2		1.29409390	-0.16530860
	99.7000	1	2		1.29309598	-0.16600875
	99.8000	1	2		1.29209785	-0.16670164
	99.9000	1	2		1.29109399	-0.16747657
	100.0000	1	2		1.29010119	-0.16816119
	100.1000	1	2		1.28909589	-0.16889324
	100.2000	1	2		1.28809684	-0.16963691
	100.3000	1	2		1.28709349	-0.17045124
	100.4000	1	2		1.28609629	-0.17119907
	100.5000	1	2		1.28509529	-0.17187268
	100.6000	1	2		1.28408876	-0.17271794
	100.7000	1	2		1.28309453	-0.17337570
	100.8000	1	2		1.28209763	-0.17401371
	100.9000	1	2		1.28109859	-0.17473245
	101.0000	1	2		1.28009452	-0.17565150
	101.1000	1	2		1.27909783	-0.17639887
	101.2000	1	2		1.27809786	-0.17725021
	101.3000	1	2		1.27709655	-0.17802928
	101.4000	1	2		1.27609689	-0.17878506
	101.5000	1	2		1.27509559	-0.17953213
	101.6000	1	2		1.27409398	-0.18026808
	101.7000	1	2		1.27308950	-0.18093010
	101.8000	1	2		1.27209035	-0.18187886
	101.9000	1	2		1.27108997	-0.18270375
	102.0000	1	2		1.27009297	-0.18345060
	102.1000	1	2		1.26909402	-0.18439706
	102.2000	1	2		1.26810112	-0.18513607
	102.3000	1	2		1.26709460	-0.18590130
	102.4000	1	2		1.26609698	-0.18658893
	102.5000	1	2		1.26509722	-0.18733719
	102.6000	1	2		1.26410206	-0.18823067
	102.7000	1	2		1.26309185	-0.18900489
	102.8000	1	2		1.26210222	-0.18997235
	102.9000	1	2		1.26109529	-0.19083286
	103.0000	1	2		1.26009890	-0.19159103
	103.1000	1	2		1.25909289	-0.19242311
	103.2000	1	2		1.25809507	-0.19327492
	103.3000	1	2		1.25708895	-0.19402612
	103.4000	1	2		1.25609328	-0.19474778
	103.5000	1	2		1.25509557	-0.19570498
	103.6000	1	2		1.25409672	-0.19642346
	103.7000	1	2		1.25309409	-0.19714974
	103.8000	1	2		1.25208818	-0.19805996
	103.9000	1	2		1.25109210	-0.19887075
	104.0000	1	2		1.25009674	-0.19967753
	104.0010	1	2		1.25008690	-0.19974656
