# Supplementary material for: Hyaluronic Acid Enhances the Mechanical Properties of Tissue-Engineered Cartilage Constructs
Source: PLoS One. 2014 Dec 1;9(12):e113216. doi: 10.1371/journal.pone.0113216 (PMC4249877; doi:10.1371/journal.pone.0113216)
Supplement: Dataset S1 — Raw data from hydrogel constructs. Data on wet weight, dry weight, compressive modulus, DNA content, and GAG content are provided in a spreadsheet for all analysed hydrogel constructs. Additionally, raw data from mechanical compression tests (time, displacement, and load) are provided. (ZIP) [file pone.0113216.s004.zip › Data/Mechanical testing/Microtester/Day 28/G3 P1 M3 ramp.csv]

G3 P1 M3 6Jan2014
Notes	Time	Sequence	Block	Cycle	5800:Extension mm	5800:500N_Load_Cell N
Test Started : 01/06/2014 11:16:37 AM	4.0020	1	2		2.30032439	0.00205837
	4.1000	1	2		2.29884651	0.00166541
	4.2000	1	2		2.29793475	0.00193052
	4.3000	1	2		2.29695311	0.00151596
	4.4000	1	2		2.29596779	0.00186016
	4.5000	1	2		2.29496485	0.00184942
	4.6000	1	2		2.29397769	0.00159894
	4.7000	1	2		2.29297065	0.00177906
	4.8000	1	2		2.29197754	0.00179553
	4.9000	1	2		2.29096600	0.00158022
	5.0000	1	2		2.28998272	0.00166546
	5.1000	1	2		2.28897200	0.00166943
	5.2000	1	2		2.28798217	0.00166813
	5.3000	1	2		2.28696529	0.00170416
	5.4000	1	2		2.28596727	0.00175092
	5.5000	1	2		2.28496023	0.00171855
	5.6000	1	2		2.28396426	0.00177213
	5.7000	1	2		2.28295701	0.00173896
	5.8000	1	2		2.28196022	0.00170008
	5.9000	1	2		2.28096814	0.00170865
	6.0000	1	2		2.27997544	0.00166106
	6.1000	1	2		2.27897209	0.00170564
	6.2000	1	2		2.27797570	0.00176239
	6.3000	1	2		2.27697379	0.00163944
	6.4000	1	2		2.27597535	0.00161832
	6.5000	1	2		2.27497262	0.00163359
	6.6000	1	2		2.27397767	0.00174089
	6.7000	1	2		2.27296776	0.00156489
	6.8000	1	2		2.27196994	0.00156516
	6.9000	1	2		2.27096864	0.00174904
	7.0000	1	2		2.26996467	0.00160930
	7.1000	1	2		2.26896665	0.00159382
	7.2000	1	2		2.26797395	0.00155416
	7.3000	1	2		2.26696384	0.00160138
	7.4000	1	2		2.26597606	0.00159015
	7.5000	1	2		2.26496922	0.00157480
	7.6000	1	2		2.26397878	0.00159690
	7.7000	1	2		2.26295392	0.00142829
	7.8000	1	2		2.26196901	0.00154289
	7.9000	1	2		2.26096299	0.00163540
	8.0000	1	2		2.25997747	0.00154108
	8.1000	1	2		2.25897719	0.00154787
	8.2000	1	2		2.25798121	0.00154665
	8.3000	1	2		2.25696946	0.00157276
	8.4000	1	2		2.25596959	0.00151777
	8.5000	1	2		2.25496440	0.00162215
	8.6000	1	2		2.25396760	0.00149379
	8.7000	1	2		2.25296733	0.00166425
	8.8000	1	2		2.25197258	0.00206734
	8.9000	1	2		2.25097148	0.00069629
	8.9460	1	2		2.25050495	0.00291413
	9.0000	1	2		2.24997797	0.00155382
	9.1000	1	2		2.24896786	0.00226953
	9.2000	1	2		2.24797290	0.00161384
	9.3000	1	2		2.24697099	0.00143246
	9.4000	1	2		2.24597419	0.00135899
	9.5000	1	2		2.24496142	0.00153800
	9.6000	1	2		2.24397302	0.00178607
	9.7000	1	2		2.24296947	0.00167420
	9.8000	1	2		2.24197718	0.00147134
	9.9000	1	2		2.24097485	0.00138744
	10.0000	1	2		2.23998113	0.00132483
	10.1000	1	2		2.23896979	0.00155901
	10.2000	1	2		2.23797607	0.00162583
	10.3000	1	2		2.23696227	0.00161413
	10.4000	1	2		2.23596035	0.00158477
	10.5000	1	2		2.23496192	0.00166845
	10.6000	1	2		2.23397004	0.00163995
	10.7000	1	2		2.23296792	0.00160669
	10.8000	1	2		2.23197789	0.00158058
	10.9000	1	2		2.23096101	0.00154395
	11.0000	1	2		2.22997467	0.00148886
	11.1000	1	2		2.22897828	0.00154316
	11.2000	1	2		2.22798333	0.00155338
	11.3000	1	2		2.22696400	0.00158050
	11.4000	1	2		2.22598032	0.00153737
	11.5000	1	2		2.22497103	0.00158483
	11.6000	1	2		2.22397546	0.00159705
	11.7000	1	2		2.22297867	0.00149855
	11.8000	1	2		2.22198126	0.00148017
	11.9000	1	2		2.22097217	0.00152294
	12.0000	1	2		2.21997537	0.00150817
	12.1000	1	2		2.21897182	0.00149560
	12.2000	1	2		2.21797584	0.00150432
	12.3000	1	2		2.21697679	0.00168630
	12.4000	1	2		2.21597836	0.00165011
	12.5000	1	2		2.21496866	0.00148495
	12.6000	1	2		2.21397903	0.00148345
	12.7000	1	2		2.21297753	0.00171134
	12.8000	1	2		2.21198196	0.00142505
	12.9000	1	2		2.21096898	0.00164866
	13.0000	1	2		2.20997792	0.00168409
	13.1000	1	2		2.20897191	0.00168496
	13.2000	1	2		2.20797757	0.00149146
	13.3000	1	2		2.20698139	0.00167898
	13.4000	1	2		2.20598030	0.00164307
	13.5000	1	2		2.20496813	0.00148070
	13.6000	1	2		2.20397318	0.00157147
	13.7000	1	2		2.20297803	0.00148871
	13.8000	1	2		2.20197550	0.00162217
	13.9000	1	2		2.20096661	0.00166337
	14.0000	1	2		2.19997289	0.00150688
	14.1000	1	2		2.19897446	0.00168194
	14.2000	1	2		2.19798627	0.00152939
	14.3000	1	2		2.19697411	0.00161081
	14.4000	1	2		2.19597752	0.00152362
	14.5000	1	2		2.19497786	0.00155808
	14.6000	1	2		2.19399131	0.00147509
	14.7000	1	2		2.19298222	0.00149361
	14.8000	1	2		2.19199137	0.00170710
	14.9000	1	2		2.19097961	0.00164779
	15.0000	1	2		2.18998692	0.00162768
	15.1000	1	2		2.18897721	0.00150185
	15.2000	1	2		2.18798267	0.00159337
	15.3000	1	2		2.18696785	0.00154513
	15.4000	1	2		2.18597823	0.00155946
	15.5000	1	2		2.18497590	0.00162042
	15.6000	1	2		2.18398074	0.00148753
	15.7000	1	2		2.18297288	0.00164356
	15.8000	1	2		2.18198388	0.00148805
	15.9000	1	2		2.18098155	0.00158123
	16.0000	1	2		2.17998291	0.00146644
	16.1000	1	2		2.17897444	0.00155173
	16.2000	1	2		2.17799281	0.00161585
	16.3000	1	2		2.17698290	0.00166656
	16.4000	1	2		2.17598672	0.00163224
	16.5000	1	2		2.17497804	0.00162063
	16.6000	1	2		2.17398862	0.00154208
	16.7000	1	2		2.17297748	0.00157053
	16.8000	1	2		2.17198520	0.00155777
	16.9000	1	2		2.17097365	0.00142566
	17.0000	1	2		2.16998300	0.00150205
	17.1000	1	2		2.16897473	0.00150566
	17.2000	1	2		2.16797732	0.00164077
	17.3000	1	2		2.16696639	0.00152708
	17.4000	1	2		2.16598066	0.00155555
	17.5000	1	2		2.16497690	0.00168437
	17.6000	1	2		2.16398400	0.00157984
	17.7000	1	2		2.16297061	0.00154086
	17.8000	1	2		2.16197668	0.00152879
	17.9000	1	2		2.16098337	0.00154417
	18.0000	1	2		2.15998842	0.00165756
	18.1000	1	2		2.15898302	0.00154217
	18.2000	1	2		2.15798623	0.00161482
	18.3000	1	2		2.15698042	0.00155035
	18.4000	1	2		2.15598588	0.00157627
	18.5000	1	2		2.15497720	0.00140945
	18.6000	1	2		2.15398184	0.00149749
	18.7000	1	2		2.15297603	0.00148325
	18.8000	1	2		2.15197862	0.00148188
	18.9000	1	2		2.15097035	0.00153651
	19.0000	1	2		2.14997540	0.00167431
	19.1000	1	2		2.14896672	0.00158959
	19.2000	1	2		2.14798079	0.00149765
	19.3000	1	2		2.14697354	0.00142463
	19.4000	1	2		2.14598761	0.00145393
	19.5000	1	2		2.14498282	0.00135081
	19.6000	1	2		2.14399279	0.00152364
	19.7000	1	2		2.14297469	0.00161679
	19.8000	1	2		2.14198629	0.00158447
	19.9000	1	2		2.14097618	0.00161048
	20.0000	1	2		2.13998758	0.00156711
	20.1000	1	2		2.13897378	0.00148234
	20.2000	1	2		2.13797985	0.00154821
	20.3000	1	2		2.13697199	0.00143706
	20.4000	1	2		2.13598319	0.00141459
	20.5000	1	2		2.13496632	0.00155083
	20.6000	1	2		2.13397444	0.00152008
	20.7000	1	2		2.13297027	0.00157655
	20.8000	1	2		2.13198310	0.00147736
	20.9000	1	2		2.13097750	0.00146420
	21.0000	1	2		2.12998193	0.00157146
	21.1000	1	2		2.12898309	0.00131094
	21.2000	1	2		2.12798855	0.00141962
	21.3000	1	2		2.12697577	0.00148050
	21.4000	1	2		2.12598636	0.00155945
	21.5000	1	2		2.12498341	0.00153036
	21.6000	1	2		2.12399277	0.00157053
	21.7000	1	2		2.12298204	0.00150242
	21.8000	1	2		2.12198361	0.00141065
	21.9000	1	2		2.12097513	0.00140398
	22.0000	1	2		2.11998121	0.00131878
	22.1000	1	2		2.11897437	0.00149861
	22.2000	1	2		2.11798352	0.00142111
	22.3000	1	2		2.11697710	0.00147457
	22.4000	1	2		2.11598194	0.00143559
	22.5000	1	2		2.11497695	0.00153520
	22.6000	1	2		2.11398405	0.00139996
	22.7000	1	2		2.11297332	0.00152973
	22.8000	1	2		2.11198349	0.00141234
	22.9000	1	2		2.11098178	0.00138997
	23.0000	1	2		2.10999585	0.00133419
	23.1000	1	2		2.10898594	0.00144580
	23.2000	1	2		2.10799406	0.00143661
	23.3000	1	2		2.10697432	0.00132040
	23.4000	1	2		2.10598367	0.00140286
	23.5000	1	2		2.10497786	0.00146530
	23.6000	1	2		2.10398475	0.00137125
	23.7000	1	2		2.10298099	0.00140162
	23.8000	1	2		2.10198195	0.00158132
	23.9000	1	2		2.10098720	0.00138981
	24.0000	1	2		2.09998692	0.00142470
	24.1000	1	2		2.09898644	0.00145796
	24.2000	1	2		2.09799682	0.00135152
	24.3000	1	2		2.09697748	0.00130121
	24.4000	1	2		2.09598192	0.00148152
	24.5000	1	2		2.09498451	0.00144399
	24.6000	1	2		2.09399140	0.00140168
	24.7000	1	2		2.09298887	0.00146720
	24.8000	1	2		2.09200191	0.00162433
	24.9000	1	2		2.09099057	0.00149538
	25.0000	1	2		2.08998906	0.00150617
	25.1000	1	2		2.08899165	0.00160153
	25.2000	1	2		2.08798584	0.00151990
	25.3000	1	2		2.08698905	0.00143566
	25.4000	1	2		2.08599594	0.00135092
	25.5000	1	2		2.08498522	0.00146215
	25.6000	1	2		2.08398535	0.00152838
	25.7000	1	2		2.08298261	0.00151501
	25.8000	1	2		2.08199463	0.00138959
	25.9000	1	2		2.08098349	0.00158445
	26.0000	1	2		2.07999407	0.00154208
	26.1000	1	2		2.07898130	0.00152144
	26.2000	1	2		2.07799229	0.00150057
	26.3000	1	2		2.07698217	0.00152612
	26.4000	1	2		2.07599009	0.00148626
	26.5000	1	2		2.07499576	0.00148424
	26.6000	1	2		2.07398831	0.00158522
	26.7000	1	2		2.07298045	0.00162187
	26.8000	1	2		2.07198796	0.00148577
	26.9000	1	2		2.07098624	0.00159978
	27.0000	1	2		2.06999478	0.00149382
	27.1000	1	2		2.06898507	0.00148264
	27.2000	1	2		2.06798480	0.00145342
	27.3000	1	2		2.06697264	0.00160017
	27.4000	1	2		2.06598301	0.00146777
	27.5000	1	2		2.06498171	0.00152546
	27.6000	1	2		2.06399229	0.00148183
	27.7000	1	2		2.06299119	0.00142935
	27.8000	1	2		2.06198825	0.00140976
	27.9000	1	2		2.06099023	0.00149965
	28.0000	1	2		2.06000102	0.00162062
	28.1000	1	2		2.05898332	0.00150687
	28.2000	1	2		2.05799308	0.00154384
	28.3000	1	2		2.05699055	0.00149420
	28.4000	1	2		2.05598925	0.00134025
	28.5000	1	2		2.05498119	0.00158360
	28.6000	1	2		2.05398685	0.00140633
	28.7000	1	2		2.05297858	0.00151631
	28.8000	1	2		2.05198916	0.00139137
	28.9000	1	2		2.05098090	0.00149374
	29.0000	1	2		2.04998554	0.00147739
	29.1000	1	2		2.04899263	0.00143281
	29.2000	1	2		2.04798764	0.00145594
	29.3000	1	2		2.04698122	0.00133394
	29.4000	1	2		2.04599098	0.00133868
	29.5000	1	2		2.04499316	0.00143229
	29.6000	1	2		2.04399698	0.00135519
	29.7000	1	2		2.04299834	0.00145645
	29.8000	1	2		2.04200073	0.00140728
	29.9000	1	2		2.04099471	0.00130081
	30.0000	1	2		2.04000530	0.00140244
	30.1000	1	2		2.03897982	0.00143198
	30.2000	1	2		2.03796704	0.00120033
	30.3000	1	2		2.03699401	0.00135858
	30.4000	1	2		2.03599497	0.00141964
	30.5000	1	2		2.03498198	0.00118619
	30.6000	1	2		2.03398970	0.00128945
	30.7000	1	2		2.03298758	0.00143765
	30.8000	1	2		2.03199242	0.00140669
	30.9000	1	2		2.03097862	0.00127301
	31.0000	1	2		2.02999023	0.00126353
	31.1000	1	2		2.02897970	0.00129803
	31.2000	1	2		2.02798783	0.00119238
	31.3000	1	2		2.02698509	0.00128177
	31.4000	1	2		2.02599629	0.00129180
	31.5000	1	2		2.02498494	0.00121878
	31.6000	1	2		2.02398917	0.00123003
	31.7000	1	2		2.02298418	0.00121230
	31.8000	1	2		2.02199456	0.00116726
	31.9000	1	2		2.02098281	0.00108231
	32.0000	1	2		2.01998642	0.00117913
	32.1000	1	2		2.01897877	0.00102175
	32.2000	1	2		2.01800329	0.00110734
	32.3000	1	2		2.01699645	0.00110299
	32.4000	1	2		2.01599986	0.00127173
	32.5000	1	2		2.01499180	0.00111523
	32.6000	1	2		2.01399808	0.00110329
	32.7000	1	2		2.01300128	0.00111166
	32.8000	1	2		2.01200756	0.00113477
	32.9000	1	2		2.01100339	0.00098345
	33.0000	1	2		2.00999983	0.00097247
	33.1000	1	2		2.00899751	0.00100921
	33.2000	1	2		2.00800174	0.00095468
	33.3000	1	2		2.00698958	0.00107256
	33.4000	1	2		2.00600323	0.00100120
	33.5000	1	2		2.00500275	0.00094255
	33.6000	1	2		2.00399591	0.00096818
	33.7000	1	2		2.00299441	0.00095602
	33.8000	1	2		2.00200151	0.00107959
	33.9000	1	2		2.00099098	0.00092721
	34.0000	1	2		1.99999665	0.00101580
	34.1000	1	2		1.99898223	0.00094627
	34.2000	1	2		1.99799609	0.00078580
	34.3000	1	2		1.99698270	0.00099165
	34.4000	1	2		1.99599369	0.00094814
	34.5000	1	2		1.99498829	0.00081531
	34.6000	1	2		1.99399293	0.00087987
	34.7000	1	2		1.99299224	0.00075610
	34.8000	1	2		1.99199586	0.00080191
	34.9000	1	2		1.99098903	0.00082035
	35.0000	1	2		1.98999408	0.00082242
	35.1000	1	2		1.98898540	0.00081281
	35.2000	1	2		1.98799004	0.00077925
	35.3000	1	2		1.98698320	0.00066495
	35.4000	1	2		1.98599563	0.00082094
	35.5000	1	2		1.98498183	0.00066449
	35.6000	1	2		1.98399220	0.00065146
	35.7000	1	2		1.98298824	0.00077364
	35.8000	1	2		1.98199636	0.00059542
	35.9000	1	2		1.98098994	0.00075125
	36.0000	1	2		1.97999560	0.00072960
	36.1000	1	2		1.97899143	0.00074870
	36.2000	1	2		1.97800058	0.00055048
	36.3000	1	2		1.97699518	0.00057848
	36.4000	1	2		1.97600330	0.00052479
	36.5000	1	2		1.97499216	0.00052486
	36.6000	1	2		1.97400438	0.00062681
	36.7000	1	2		1.97299407	0.00056727
	36.8000	1	2		1.97200055	0.00057380
	36.9000	1	2		1.97099023	0.00040104
	37.0000	1	2		1.97000389	0.00053098
	37.1000	1	2		1.96899869	0.00044749
	37.2000	1	2		1.96800374	0.00027834
	37.3000	1	2		1.96699117	0.00034806
	37.4000	1	2		1.96599725	0.00036212
	37.5000	1	2		1.96500230	0.00032255
	37.6000	1	2		1.96400714	0.00037965
	37.7000	1	2		1.96300420	0.00036868
	37.8000	1	2		1.96201068	0.00034701
	37.9000	1	2		1.96100446	0.00017677
	38.0000	1	2		1.96001218	0.00038223
	38.1000	1	2		1.95900329	0.00031131
	38.2000	1	2		1.95801264	0.00022724
	38.3000	1	2		1.95700663	0.00027493
	38.4000	1	2		1.95600799	0.00024820
	38.5000	1	2		1.95499870	0.00020636
	38.6000	1	2		1.95400703	0.00014279
	38.7000	1	2		1.95299732	0.00021168
	38.8000	1	2		1.95200340	0.00019664
	38.9000	1	2		1.95098673	0.00019030
	39.0000	1	2		1.95000120	0.00006110
	39.1000	1	2		1.94899293	0.00020314
	39.2000	1	2		1.94799634	0.00010750
	39.3000	1	2		1.94699545	-0.00008740
	39.4000	1	2		1.94599743	0.00004880
	39.5000	1	2		1.94500166	0.00005969
	39.6000	1	2		1.94401142	-0.00005755
	39.7000	1	2		1.94299639	-0.00012944
	39.8000	1	2		1.94201332	-0.00004592
	39.9000	1	2		1.94099768	-0.00007585
	40.0000	1	2		1.94000437	-0.00003165
	40.1000	1	2		1.93898626	-0.00020742
	40.2000	1	2		1.93800648	-0.00023738
	40.3000	1	2		1.93699903	-0.00029234
	40.4000	1	2		1.93600100	-0.00032864
	40.5000	1	2		1.93499929	-0.00030335
	40.6000	1	2		1.93401008	-0.00024179
	40.7000	1	2		1.93299874	-0.00024332
	40.8000	1	2		1.93200317	-0.00027619
	40.9000	1	2		1.93099818	-0.00023975
	41.0000	1	2		1.93000979	-0.00032218
	41.1000	1	2		1.92900008	-0.00046992
	41.2000	1	2		1.92801087	-0.00044492
	41.3000	1	2		1.92700322	-0.00063021
	41.4000	1	2		1.92601154	-0.00063661
	41.5000	1	2		1.92500266	-0.00061926
	41.6000	1	2		1.92401242	-0.00066671
	41.7000	1	2		1.92300293	-0.00070269
	41.8000	1	2		1.92200285	-0.00073710
	41.9000	1	2		1.92099581	-0.00078543
	42.0000	1	2		1.92000209	-0.00094103
	42.1000	1	2		1.91900304	-0.00090357
	42.2000	1	2		1.91800666	-0.00112468
	42.3000	1	2		1.91700064	-0.00092094
	42.4000	1	2		1.91600754	-0.00092158
	42.5000	1	2		1.91500091	-0.00102778
	42.6000	1	2		1.91400145	-0.00111479
	42.7000	1	2		1.91300261	-0.00113307
	42.8000	1	2		1.91200581	-0.00121621
	42.9000	1	2		1.91100553	-0.00134725
	43.0000	1	2		1.91000628	-0.00147388
	43.1000	1	2		1.90900887	-0.00148988
	43.2000	1	2		1.90801126	-0.00151190
	43.3000	1	2		1.90700483	-0.00149739
	43.4000	1	2		1.90600763	-0.00151397
	43.5000	1	2		1.90500162	-0.00142264
	43.6000	1	2		1.90401527	-0.00166668
	43.7000	1	2		1.90299963	-0.00156051
	43.8000	1	2		1.90200631	-0.00188213
	43.9000	1	2		1.90100050	-0.00183038
	44.0000	1	2		1.90000863	-0.00196635
	44.1000	1	2		1.89899872	-0.00198574
	44.2000	1	2		1.89801401	-0.00191089
	44.3000	1	2		1.89700370	-0.00211110
	44.4000	1	2		1.89601387	-0.00209717
	44.5000	1	2		1.89499843	-0.00244357
	44.6000	1	2		1.89401311	-0.00235636
	44.7000	1	2		1.89300340	-0.00241966
	44.8000	1	2		1.89201317	-0.00256420
	44.9000	1	2		1.89100346	-0.00246619
	45.0000	1	2		1.89002019	-0.00265810
	45.1000	1	2		1.88900455	-0.00260402
	45.2000	1	2		1.88800755	-0.00284453
	45.3000	1	2		1.88699846	-0.00275451
	45.4000	1	2		1.88600966	-0.00289470
	45.5000	1	2		1.88499975	-0.00303238
	45.6000	1	2		1.88400849	-0.00313179
	45.7000	1	2		1.88299551	-0.00309988
	45.8000	1	2		1.88200732	-0.00317379
	45.9000	1	2		1.88100479	-0.00340248
	46.0000	1	2		1.88000471	-0.00337462
	46.1000	1	2		1.87901406	-0.00333986
	46.2000	1	2		1.87801522	-0.00351116
	46.3000	1	2		1.87700839	-0.00362207
	46.4000	1	2		1.87600483	-0.00377174
	46.5000	1	2		1.87500742	-0.00373585
	46.6000	1	2		1.87400653	-0.00403094
	46.7000	1	2		1.87300707	-0.00402780
	46.8000	1	2		1.87201519	-0.00402799
	46.9000	1	2		1.87100529	-0.00425530
	47.0000	1	2		1.87001095	-0.00413825
	47.1000	1	2		1.86900227	-0.00425981
	47.2000	1	2		1.86800835	-0.00444992
	47.3000	1	2		1.86700213	-0.00463594
	47.4000	1	2		1.86600697	-0.00468877
	47.5000	1	2		1.86500874	-0.00482521
	47.6000	1	2		1.86400806	-0.00496907
	47.7000	1	2		1.86300081	-0.00493411
	47.8000	1	2		1.86201262	-0.00508110
	47.9000	1	2		1.86100394	-0.00527306
	48.0000	1	2		1.86001002	-0.00547173
	48.1000	1	2		1.85900585	-0.00539151
	48.2000	1	2		1.85802339	-0.00561433
	48.3000	1	2		1.85701390	-0.00576073
	48.4000	1	2		1.85601628	-0.00591538
	48.5000	1	2		1.85500658	-0.00592157
	48.6000	1	2		1.85401798	-0.00620544
	48.7000	1	2		1.85300602	-0.00626646
	48.8000	1	2		1.85200800	-0.00628091
	48.9000	1	2		1.85099994	-0.00656149
	49.0000	1	2		1.85002138	-0.00671482
	49.1000	1	2		1.84900287	-0.00682015
	49.2000	1	2		1.84800935	-0.00696278
	49.3000	1	2		1.84699883	-0.00704804
	49.4000	1	2		1.84601023	-0.00718080
	49.5000	1	2		1.84500175	-0.00731396
	49.6000	1	2		1.84402176	-0.00748807
	49.7000	1	2		1.84301247	-0.00769576
	49.8000	1	2		1.84201485	-0.00794902
	49.9000	1	2		1.84101314	-0.00810413
	50.0000	1	2		1.84001061	-0.00821122
	50.1000	1	2		1.83901054	-0.00840535
	50.2000	1	2		1.83801805	-0.00857400
	50.3000	1	2		1.83700220	-0.00877397
	50.4000	1	2		1.83600602	-0.00892214
	50.5000	1	2		1.83500164	-0.00925546
	50.6000	1	2		1.83400915	-0.00941132
	50.7000	1	2		1.83300170	-0.00971674
	50.8000	1	2		1.83201167	-0.00991062
	50.9000	1	2		1.83100053	-0.01027931
	51.0000	1	2		1.83001193	-0.01036815
	51.1000	1	2		1.82900223	-0.01052215
	51.2000	1	2		1.82801240	-0.01084400
	51.3000	1	2		1.82700741	-0.01103560
	51.4000	1	2		1.82601881	-0.01133434
	51.5000	1	2		1.82500767	-0.01164064
	51.6000	1	2		1.82401190	-0.01203943
	51.7000	1	2		1.82300343	-0.01227232
	51.8000	1	2		1.82200807	-0.01251200
	51.9000	1	2		1.82100247	-0.01273640
	52.0000	1	2		1.82001182	-0.01304147
	52.1000	1	2		1.81899781	-0.01338504
	52.2000	1	2		1.81800942	-0.01361626
	52.3000	1	2		1.81700648	-0.01403494
	52.4000	1	2		1.81600804	-0.01443464
	52.5000	1	2		1.81500449	-0.01458942
	52.6000	1	2		1.81401404	-0.01507640
	52.7000	1	2		1.81300209	-0.01527544
	52.8000	1	2		1.81201328	-0.01554326
	52.9000	1	2		1.81100829	-0.01586223
	53.0000	1	2		1.81001560	-0.01638534
	53.1000	1	2		1.80901122	-0.01665232
	53.2000	1	2		1.80801115	-0.01699621
	53.3000	1	2		1.80700513	-0.01734229
	53.4000	1	2		1.80602207	-0.01774055
	53.5000	1	2		1.80500581	-0.01801571
	53.6000	1	2		1.80401516	-0.01845753
	53.7000	1	2		1.80300382	-0.01874780
	53.8000	1	2		1.80201973	-0.01916707
	53.9000	1	2		1.80100859	-0.01946765
	54.0000	1	2		1.80001303	-0.01973215
	54.1000	1	2		1.79899964	-0.02022141
	54.2000	1	2		1.79801698	-0.02055889
	54.3000	1	2		1.79700728	-0.02080075
	54.4000	1	2		1.79601765	-0.02143693
	54.5000	1	2		1.79501164	-0.02162665
	54.6000	1	2		1.79402078	-0.02201911
	54.7000	1	2		1.79301170	-0.02228733
	54.8000	1	2		1.79202146	-0.02279559
	54.9000	1	2		1.79100971	-0.02313677
	55.0000	1	2		1.79002131	-0.02341551
	55.1000	1	2		1.78900997	-0.02402089
	55.2000	1	2		1.78801912	-0.02430538
	55.3000	1	2		1.78701474	-0.02462795
	55.4000	1	2		1.78601365	-0.02498472
	55.5000	1	2		1.78500804	-0.02547325
	55.6000	1	2		1.78401924	-0.02577180
	55.7000	1	2		1.78301056	-0.02609087
	55.8000	1	2		1.78202298	-0.02643357
	55.9000	1	2		1.78100611	-0.02670426
	56.0000	1	2		1.78001690	-0.02732876
	56.1000	1	2		1.77900433	-0.02771038
	56.2000	1	2		1.77802167	-0.02790786
	56.3000	1	2		1.77701320	-0.02842375
	56.4000	1	2		1.77602029	-0.02880950
	56.5000	1	2		1.77501264	-0.02921584
	56.6000	1	2		1.77402322	-0.02947088
	56.7000	1	2		1.77301659	-0.03009882
	56.8000	1	2		1.77202451	-0.03040398
	56.9000	1	2		1.77101337	-0.03078601
	57.0000	1	2		1.77003338	-0.03120522
	57.1000	1	2		1.76901179	-0.03152717
	57.2000	1	2		1.76801254	-0.03188095
	57.3000	1	2		1.76700140	-0.03239303
	57.4000	1	2		1.76602694	-0.03284623
	57.5000	1	2		1.76501826	-0.03311180
	57.6000	1	2		1.76402741	-0.03366068
	57.7000	1	2		1.76302160	-0.03388173
	57.8000	1	2		1.76202931	-0.03439287
	57.9000	1	2		1.76101961	-0.03475600
	58.0000	1	2		1.76002855	-0.03511535
	58.1000	1	2		1.75901762	-0.03549945
	58.2000	1	2		1.75803701	-0.03580888
	58.3000	1	2		1.75702424	-0.03645300
	58.4000	1	2		1.75602785	-0.03681299
	58.5000	1	2		1.75501651	-0.03718004
	58.6000	1	2		1.75402504	-0.03758911
	58.7000	1	2		1.75301001	-0.03810428
	58.8000	1	2		1.75201793	-0.03837811
	58.9000	1	2		1.75100536	-0.03875064
	59.0000	1	2		1.75002147	-0.03932930
	59.1000	1	2		1.74902120	-0.03959953
	59.2000	1	2		1.74801744	-0.04013301
	59.3000	1	2		1.74700712	-0.04053841
	59.4000	1	2		1.74602077	-0.04106047
	59.5000	1	2		1.74502603	-0.04132265
	59.6000	1	2		1.74402083	-0.04177260
	59.7000	1	2		1.74302178	-0.04222630
	59.8000	1	2		1.74202929	-0.04257970
	59.9000	1	2		1.74102451	-0.04284453
	60.0000	1	2		1.74003550	-0.04332980
	60.1000	1	2		1.73901924	-0.04392736
	60.2000	1	2		1.73802777	-0.04420484
	60.3000	1	2		1.73701623	-0.04461893
	60.4000	1	2		1.73602209	-0.04522067
	60.5000	1	2		1.73501669	-0.04563657
	60.6000	1	2		1.73402338	-0.04593464
	60.7000	1	2		1.73301921	-0.04638189
	60.8000	1	2		1.73201934	-0.04679277
	60.9000	1	2		1.73101353	-0.04723415
	61.0000	1	2		1.73002350	-0.04782809
	61.1000	1	2		1.72901380	-0.04825080
	61.2000	1	2		1.72803299	-0.04855764
	61.3000	1	2		1.72701263	-0.04894969
	61.4000	1	2		1.72602649	-0.04933254
	61.5000	1	2		1.72501515	-0.04994746
	61.6000	1	2		1.72402491	-0.05018803
	61.7000	1	2		1.72301664	-0.05074538
	61.8000	1	2		1.72203173	-0.05123863
	61.9000	1	2		1.72102735	-0.05164735
	62.0000	1	2		1.72002380	-0.05217083
	62.1000	1	2		1.71901778	-0.05258560
	62.2000	1	2		1.71802816	-0.05300702
	62.3000	1	2		1.71701323	-0.05343421
	62.4000	1	2		1.71602320	-0.05396703
	62.5000	1	2		1.71501831	-0.05442436
	62.6000	1	2		1.71402736	-0.05488828
	62.7000	1	2		1.71302196	-0.05531372
	62.8000	1	2		1.71203172	-0.05574381
	62.9000	1	2		1.71102591	-0.05614758
	63.0000	1	2		1.71003905	-0.05656233
	63.1000	1	2		1.70902474	-0.05707474
	63.2000	1	2		1.70803573	-0.05747319
	63.3000	1	2		1.70702849	-0.05792790
	63.4000	1	2		1.70603179	-0.05844322
	63.5000	1	2		1.70502895	-0.05889403
	63.6000	1	2		1.70403083	-0.05941708
	63.7000	1	2		1.70302420	-0.05978767
	63.8000	1	2		1.70202689	-0.06022024
	63.9000	1	2		1.70101965	-0.06074205
	64.0000	1	2		1.70002449	-0.06124416
	64.1000	1	2		1.69901715	-0.06169521
	64.2000	1	2		1.69802281	-0.06204959
	64.3000	1	2		1.69701936	-0.06262176
	64.4000	1	2		1.69603332	-0.06316135
	64.5000	1	2		1.69501911	-0.06355354
	64.6000	1	2		1.69403153	-0.06403980
	64.7000	1	2		1.69302234	-0.06452089
	64.8000	1	2		1.69202555	-0.06498023
	64.9000	1	2		1.69102292	-0.06549762
	65.0000	1	2		1.69003329	-0.06611636
	65.1000	1	2		1.68902400	-0.06635258
	65.2000	1	2		1.68803079	-0.06704469
	65.3000	1	2		1.68701740	-0.06743024
	65.4000	1	2		1.68602747	-0.06785571
	65.5000	1	2		1.68502238	-0.06839919
	65.6000	1	2		1.68402866	-0.06895114
	65.7000	1	2		1.68301547	-0.06920970
	65.8000	1	2		1.68203722	-0.06984265
	65.9000	1	2		1.68101727	-0.07025930
	66.0000	1	2		1.68003287	-0.07071378
	66.1000	1	2		1.67902204	-0.07130325
	66.2000	1	2		1.67803406	-0.07185791
	66.3000	1	2		1.67702917	-0.07236104
	66.4000	1	2		1.67603740	-0.07262827
	66.5000	1	2		1.67502493	-0.07332750
	66.6000	1	2		1.67403428	-0.07377985
	66.7000	1	2		1.67302386	-0.07433411
	66.8000	1	2		1.67203178	-0.07499138
	66.9000	1	2		1.67102771	-0.07552158
	67.0000	1	2		1.67003368	-0.07606878
	67.1000	1	2		1.66901855	-0.07625993
	67.2000	1	2		1.66803814	-0.07694529
	67.3000	1	2		1.66702732	-0.07741067
	67.4000	1	2		1.66603984	-0.07786982
	67.5000	1	2		1.66501703	-0.07834508
	67.6000	1	2		1.66403314	-0.07915517
	67.7000	1	2		1.66302559	-0.07953265
	67.8000	1	2		1.66203720	-0.07990625
	67.9000	1	2		1.66104419	-0.08057608
	68.0000	1	2		1.66005324	-0.08125475
	68.1000	1	2		1.65904507	-0.08178093
	68.2000	1	2		1.65805360	-0.08202309
	68.3000	1	2		1.65704380	-0.08277909
	68.4000	1	2		1.65605069	-0.08340874
	68.5000	1	2		1.65505041	-0.08369231
	68.6000	1	2		1.65405106	-0.08429708
	68.7000	1	2		1.65303336	-0.08488410
	68.8000	1	2		1.65204784	-0.08526164
	68.9000	1	2		1.65103978	-0.08586057
	69.0000	1	2		1.65004667	-0.08631769
	69.1000	1	2		1.64903471	-0.08693112
	69.2000	1	2		1.64805052	-0.08753098
	69.3000	1	2		1.64704082	-0.08806453
	69.4000	1	2		1.64604597	-0.08879174
	69.5000	1	2		1.64503852	-0.08920556
	69.6000	1	2		1.64404756	-0.08973374
	69.7000	1	2		1.64303653	-0.09017480
	69.8000	1	2		1.64205121	-0.09081001
	69.9000	1	2		1.64104294	-0.09139800
	70.0000	1	2		1.64005209	-0.09184523
	70.1000	1	2		1.63904372	-0.09247575
	70.2000	1	2		1.63804805	-0.09304770
	70.3000	1	2		1.63704091	-0.09360191
	70.4000	1	2		1.63604739	-0.09411445
	70.5000	1	2		1.63503923	-0.09470982
	70.6000	1	2		1.63404499	-0.09517119
	70.7000	1	2		1.63303529	-0.09580718
	70.8000	1	2		1.63204905	-0.09642117
	70.9000	1	2		1.63103904	-0.09697013
	71.0000	1	2		1.63004911	-0.09742761
	71.1000	1	2		1.62903766	-0.09803038
	71.2000	1	2		1.62805070	-0.09853095
	71.3000	1	2		1.62704489	-0.09922559
	71.4000	1	2		1.62605342	-0.09969663
	71.5000	1	2		1.62505038	-0.10041468
	71.6000	1	2		1.62405246	-0.10093598
	71.7000	1	2		1.62304071	-0.10135998
	71.8000	1	2		1.62205242	-0.10208399
	71.9000	1	2		1.62104159	-0.10285037
	72.0000	1	2		1.62005207	-0.10326566
	72.1000	1	2		1.61904185	-0.10386651
	72.2000	1	2		1.61804629	-0.10461804
	72.3000	1	2		1.61703710	-0.10516171
	72.4000	1	2		1.61604819	-0.10564104
	72.5000	1	2		1.61503920	-0.10647203
	72.6000	1	2		1.61404507	-0.10692772
	72.7000	1	2		1.61303937	-0.10728844
	72.8000	1	2		1.61205302	-0.10813340
	72.9000	1	2		1.61104485	-0.10871461
	73.0000	1	2		1.61005001	-0.10927716
	73.1000	1	2		1.60904522	-0.10988163
	73.2000	1	2		1.60805447	-0.11055799
	73.3000	1	2		1.60704456	-0.11118555
	73.4000	1	2		1.60605771	-0.11176022
	73.5000	1	2		1.60504985	-0.11238405
	73.6000	1	2		1.60405582	-0.11296487
	73.7000	1	2		1.60304724	-0.11354554
	73.8000	1	2		1.60205209	-0.11405752
	73.9000	1	2		1.60104310	-0.11465611
	74.0000	1	2		1.60005450	-0.11535870
	74.1000	1	2		1.59904470	-0.11603271
	74.2000	1	2		1.59805098	-0.11666849
	74.3000	1	2		1.59704240	-0.11741437
	74.4000	1	2		1.59605974	-0.11810576
	74.5000	1	2		1.59504984	-0.11864713
	74.6000	1	2		1.59405499	-0.11926942
	74.7000	1	2		1.59305481	-0.11993735
	74.8000	1	2		1.59206160	-0.12055422
	74.9000	1	2		1.59104975	-0.12118675
	75.0000	1	2		1.59005767	-0.12163891
	75.1000	1	2		1.58904848	-0.12227071
	75.2000	1	2		1.58806080	-0.12303169
	75.3000	1	2		1.58705530	-0.12361050
	75.4000	1	2		1.58605492	-0.12434489
	75.5000	1	2		1.58505382	-0.12499431
	75.6000	1	2		1.58405723	-0.12561594
	75.7000	1	2		1.58304620	-0.12630147
	75.8000	1	2		1.58205698	-0.12691338
	75.9000	1	2		1.58104472	-0.12761577
	76.0000	1	2		1.58004946	-0.12821889
	76.1000	1	2		1.57904488	-0.12899200
	76.2000	1	2		1.57805946	-0.12964824
	76.3000	1	2		1.57705017	-0.13025261
	76.4000	1	2		1.57605368	-0.13090012
	76.5000	1	2		1.57505053	-0.13159759
	76.6000	1	2		1.57405947	-0.13217000
	76.7000	1	2		1.57305243	-0.13301102
	76.8000	1	2		1.57206261	-0.13368013
	76.9000	1	2		1.57104881	-0.13436303
	77.0000	1	2		1.57006441	-0.13505928
	77.1000	1	2		1.56905204	-0.13572632
	77.2000	1	2		1.56805689	-0.13656164
	77.3000	1	2		1.56704616	-0.13705417
	77.4000	1	2		1.56605449	-0.13770856
	77.5000	1	2		1.56504929	-0.13833984
	77.6000	1	2		1.56405270	-0.13902318
	77.7000	1	2		1.56305007	-0.13972809
	77.8000	1	2		1.56206342	-0.14035587
	77.9000	1	2		1.56105484	-0.14114188
	78.0000	1	2		1.56005989	-0.14186058
	78.1000	1	2		1.55905428	-0.14244911
	78.2000	1	2		1.55806128	-0.14313804
	78.3000	1	2		1.55705107	-0.14392347
	78.4000	1	2		1.55606093	-0.14436175
	78.5000	1	2		1.55504559	-0.14506055
	78.6000	1	2		1.55405822	-0.14604197
	78.7000	1	2		1.55305129	-0.14671670
	78.8000	1	2		1.55205336	-0.14731883
	78.9000	1	2		1.55104694	-0.14812970
	79.0000	1	2		1.55005855	-0.14892064
	79.1000	1	2		1.54905110	-0.14954822
	79.2000	1	2		1.54805635	-0.15008484
	79.3000	1	2		1.54705003	-0.15100073
	79.4000	1	2		1.54605672	-0.15184538
	79.5000	1	2		1.54505818	-0.15237227
	79.6000	1	2		1.54406948	-0.15305111
	79.7000	1	2		1.54306091	-0.15396770
	79.8000	1	2		1.54206739	-0.15465412
	79.9000	1	2		1.54106199	-0.15535497
	80.0000	1	2		1.54006427	-0.15621076
	80.1000	1	2		1.53906246	-0.15703125
	80.2000	1	2		1.53807109	-0.15754992
	80.3000	1	2		1.53706549	-0.15840454
	80.4000	1	2		1.53606828	-0.15928214
	80.5000	1	2		1.53505520	-0.15993429
	80.6000	1	2		1.53407275	-0.16080141
	80.7000	1	2		1.53306038	-0.16158231
	80.8000	1	2		1.53206154	-0.16228413
	80.9000	1	2		1.53105399	-0.16306132
	81.0000	1	2		1.53007092	-0.16377246
	81.1000	1	2		1.52906030	-0.16453702
	81.2000	1	2		1.52806821	-0.16539898
	81.3000	1	2		1.52706281	-0.16614737
	81.4000	1	2		1.52606776	-0.16692746
	81.5000	1	2		1.52506103	-0.16768098
	81.6000	1	2		1.52406403	-0.16832802
	81.7000	1	2		1.52306037	-0.16899366
	81.8000	1	2		1.52207310	-0.17003633
	81.9000	1	2		1.52106668	-0.17075459
	82.0000	1	2		1.52006896	-0.17163439
	82.1000	1	2		1.51906028	-0.17254103
	82.2000	1	2		1.51807271	-0.17305370
	82.3000	1	2		1.51706833	-0.17401846
	82.4000	1	2		1.51606703	-0.17457101
	82.5000	1	2		1.51506563	-0.17555069
	82.6000	1	2		1.51406607	-0.17605852
	82.7000	1	2		1.51305975	-0.17728142
	82.8000	1	2		1.51207258	-0.17799294
	82.9000	1	2		1.51106155	-0.17863700
	83.0000	1	2		1.51007715	-0.17968964
	83.1000	1	2		1.50905802	-0.18042253
	83.2000	1	2		1.50807588	-0.18110670
	83.3000	1	2		1.50707017	-0.18192738
	83.4000	1	2		1.50607010	-0.18280296
	83.5000	1	2		1.50506388	-0.18357780
	83.6000	1	2		1.50407405	-0.18444965
	83.7000	1	2		1.50306680	-0.18522315
	83.8000	1	2		1.50207185	-0.18642744
	83.9000	1	2		1.50106010	-0.18707132
	84.0000	1	2		1.50007263	-0.18778389
	84.1000	1	2		1.49906528	-0.18867197
	84.2000	1	2		1.49806941	-0.18945523
	84.3000	1	2		1.49705991	-0.19030700
	84.4000	1	2		1.49607060	-0.19127293
	84.5000	1	2		1.49506540	-0.19225078
	84.6000	1	2		1.49407260	-0.19305846
	84.7000	1	2		1.49306700	-0.19393237
	84.8000	1	2		1.49207727	-0.19489124
	84.9000	1	2		1.49107484	-0.19572195
	85.0000	1	2		1.49007713	-0.19650150
	85.1000	1	2		1.48906876	-0.19731008
	85.2000	1	2		1.48807329	-0.19839313
	85.3000	1	2		1.48706707	-0.19923115
	85.4000	1	2		1.48606802	-0.20007337
	85.5000	1	2		1.48506119	-0.20082252
	85.6000	1	2		1.48407884	-0.20177534
	85.7000	1	2		1.48305941	-0.20262714
	85.8000	1	2		1.48206907	-0.20346222
	85.9000	1	2		1.48106008	-0.20442426
	86.0000	1	2		1.48006892	-0.20533668
	86.1000	1	2		1.47906567	-0.20623039
	86.2000	1	2		1.47807933	-0.20726116
	86.3000	1	2		1.47707249	-0.20830186
	86.4000	1	2		1.47607887	-0.20899305
	86.5000	1	2		1.47506989	-0.20976426
	86.6000	1	2		1.47407873	-0.21058781
	86.7000	1	2		1.47307179	-0.21144563
	86.8000	1	2		1.47207356	-0.21223081
	86.9000	1	2		1.47106294	-0.21318095
	87.0000	1	2		1.47006973	-0.21417841
	87.1000	1	2		1.46906341	-0.21519877
	87.2000	1	2		1.46806774	-0.21614565
	87.3000	1	2		1.46706203	-0.21688217
	87.4000	1	2		1.46606749	-0.21782767
	87.5000	1	2		1.46506352	-0.21860871
	87.6000	1	2		1.46407400	-0.21946801
	87.7000	1	2		1.46306389	-0.22031371
	87.8000	1	2		1.46206802	-0.22119470
	87.9000	1	2		1.46106836	-0.22216536
	88.0000	1	2		1.46007556	-0.22312555
	88.1000	1	2		1.45907067	-0.22414038
	88.2000	1	2		1.45808227	-0.22499464
	88.3000	1	2		1.45706868	-0.22600541
	88.4000	1	2		1.45607588	-0.22704350
	88.5000	1	2		1.45506495	-0.22791736
	88.6000	1	2		1.45407276	-0.22887863
	88.7000	1	2		1.45306818	-0.23003785
	88.8000	1	2		1.45207518	-0.23106370
	88.9000	1	2		1.45106107	-0.23201909
	89.0000	1	2		1.45008098	-0.23313008
	89.1000	1	2		1.44906799	-0.23407297
	89.2000	1	2		1.44807601	-0.23505369
	89.3000	1	2		1.44706836	-0.23597253
	89.4000	1	2		1.44607628	-0.23694463
	89.5000	1	2		1.44507518	-0.23782648
	89.6000	1	2		1.44407644	-0.23900872
	89.7000	1	2		1.44306787	-0.23994917
	89.8000	1	2		1.44207394	-0.24088785
	89.9000	1	2		1.44107243	-0.24195235
	90.0000	1	2		1.44007492	-0.24301548
	90.1000	1	2		1.43907280	-0.24395604
	90.2000	1	2		1.43807775	-0.24503818
	90.3000	1	2		1.43707593	-0.24610892
	90.4000	1	2		1.43607862	-0.24699997
	90.5000	1	2		1.43507128	-0.24801919
	90.6000	1	2		1.43408145	-0.24895169
	90.7000	1	2		1.43307421	-0.25005361
	90.8000	1	2		1.43208038	-0.25111383
	90.9000	1	2		1.43107191	-0.25213711
	91.0000	1	2		1.43008587	-0.25312148
	91.1000	1	2		1.42907699	-0.25426062
	91.2000	1	2		1.42807855	-0.25538530
	91.3000	1	2		1.42707141	-0.25643436
	91.4000	1	2		1.42608599	-0.25732363
	91.5000	1	2		1.42508018	-0.25853092
	91.6000	1	2		1.42407826	-0.25940048
	91.7000	1	2		1.42307163	-0.26034798
	91.8000	1	2		1.42207996	-0.26132509
	91.9000	1	2		1.42107272	-0.26254764
	92.0000	1	2		1.42007838	-0.26369937
	92.1000	1	2		1.41907759	-0.26472818
	92.2000	1	2		1.41807844	-0.26597355
	92.3000	1	2		1.41707734	-0.26697591
	92.4000	1	2		1.41608485	-0.26820641
	92.5000	1	2		1.41506829	-0.26908873
	92.6000	1	2		1.41408122	-0.27018128
	92.7000	1	2		1.41307357	-0.27144011
	92.8000	1	2		1.41207780	-0.27238678
	92.9000	1	2		1.41108019	-0.27374431
	93.0000	1	2		1.41008462	-0.27483223
	93.1000	1	2		1.40908322	-0.27598603
	93.2000	1	2		1.40808693	-0.27704652
	93.3000	1	2		1.40707651	-0.27817920
	93.4000	1	2		1.40608330	-0.27930902
	93.5000	1	2		1.40507893	-0.28038835
	93.6000	1	2		1.40408111	-0.28162451
	93.7000	1	2		1.40307950	-0.28274626
	93.8000	1	2		1.40208373	-0.28386870
	93.9000	1	2		1.40107290	-0.28511966
	94.0000	1	2		1.40007805	-0.28628683
	94.0010	1	2		1.40006760	-0.28629428
