# Supplementary material for: Hyaluronic Acid Enhances the Mechanical Properties of Tissue-Engineered Cartilage Constructs
Source: PLoS One. 2014 Dec 1;9(12):e113216. doi: 10.1371/journal.pone.0113216 (PMC4249877; doi:10.1371/journal.pone.0113216)
Supplement: Dataset S1 — Raw data from hydrogel constructs. Data on wet weight, dry weight, compressive modulus, DNA content, and GAG content are provided in a spreadsheet for all analysed hydrogel constructs. Additionally, raw data from mechanical compression tests (time, displacement, and load) are provided. (ZIP) [file pone.0113216.s004.zip › Data/Mechanical testing/Microtester/Day 28/G3 P1 M4 ramp.csv]

G3 P1 M4 6Jan2014
Notes	Time	Sequence	Block	Cycle	5800:Extension mm	5800:500N_Load_Cell N
Test Started : 01/06/2014 11:19:45 AM	4.0020	1	2		2.29979966	0.00226936
	4.1000	1	2		2.29898358	0.00193444
	4.2000	1	2		2.29796999	0.00202721
	4.3000	1	2		2.29695537	0.00196287
	4.4000	1	2		2.29596308	0.00174999
	4.5000	1	2		2.29495666	0.00211850
	4.6000	1	2		2.29397093	0.00238357
	4.7000	1	2		2.29296286	0.00194913
	4.8000	1	2		2.29197119	0.00178347
	4.9000	1	2		2.29096456	0.00217432
	5.0000	1	2		2.28997986	0.00185624
	5.1000	1	2		2.28896892	0.00209997
	5.2000	1	2		2.28797500	0.00202039
	5.3000	1	2		2.28696345	0.00196327
	5.4000	1	2		2.28597547	0.00193640
	5.5000	1	2		2.28496843	0.00199457
	5.6000	1	2		2.28396569	0.00208961
	5.7000	1	2		2.28295927	0.00201182
	5.8000	1	2		2.28196821	0.00197227
	5.9000	1	2		2.28096342	0.00168458
	5.9650	1	2		2.28031699	0.00258466
	6.0000	1	2		2.27997298	0.00181892
	6.1000	1	2		2.27896574	0.00211683
	6.2000	1	2		2.27797017	0.00191766
	6.3000	1	2		2.27697071	0.00208255
	6.4000	1	2		2.27596962	0.00198487
	6.5000	1	2		2.27496504	0.00201936
	6.6000	1	2		2.27397603	0.00195985
	6.7000	1	2		2.27297309	0.00207521
	6.8000	1	2		2.27197096	0.00205783
	6.9000	1	2		2.27096024	0.00188217
	7.0000	1	2		2.26996324	0.00182749
	7.1000	1	2		2.26895579	0.00188189
	7.2000	1	2		2.26796186	0.00192329
	7.3000	1	2		2.26695380	0.00196223
	7.4000	1	2		2.26596110	0.00190537
	7.5000	1	2		2.26496144	0.00192503
	7.6000	1	2		2.26396546	0.00194535
	7.7000	1	2		2.26295924	0.00184404
	7.8000	1	2		2.26197024	0.00193848
	7.9000	1	2		2.26096053	0.00193211
	8.0000	1	2		2.25997111	0.00181141
	8.1000	1	2		2.25896633	0.00198822
	8.2000	1	2		2.25797507	0.00202918
	8.3000	1	2		2.25696946	0.00181811
	8.4000	1	2		2.25596980	0.00200371
	8.5000	1	2		2.25495866	0.00193015
	8.6000	1	2		2.25397211	0.00198298
	8.7000	1	2		2.25295831	0.00192935
	8.8000	1	2		2.25196910	0.00193151
	8.9000	1	2		2.25096206	0.00192774
	9.0000	1	2		2.24996895	0.00169330
	9.1000	1	2		2.24895331	0.00188990
	9.2000	1	2		2.24796717	0.00181077
	9.3000	1	2		2.24695910	0.00187391
	9.4000	1	2		2.24596928	0.00198020
	9.5000	1	2		2.24496265	0.00206739
	9.6000	1	2		2.24396872	0.00197010
	9.7000	1	2		2.24295594	0.00210044
	9.8000	1	2		2.24196919	0.00201180
	9.9000	1	2		2.24096113	0.00194015
	10.0000	1	2		2.23997232	0.00206149
	10.1000	1	2		2.23895709	0.00192976
	10.2000	1	2		2.23797054	0.00194371
	10.3000	1	2		2.23696002	0.00185431
	10.4000	1	2		2.23596199	0.00196164
	10.5000	1	2		2.23495536	0.00205405
	10.6000	1	2		2.23396553	0.00172598
	10.7000	1	2		2.23296649	0.00194857
	10.8000	1	2		2.23197297	0.00211439
	10.9000	1	2		2.23096429	0.00211907
	11.0000	1	2		2.22997836	0.00201364
	11.1000	1	2		2.22897091	0.00185344
	11.2000	1	2		2.22797227	0.00197123
	11.3000	1	2		2.22696584	0.00186174
	11.4000	1	2		2.22597827	0.00201276
	11.5000	1	2		2.22496590	0.00177506
	11.6000	1	2		2.22397280	0.00192130
	11.7000	1	2		2.22296904	0.00196915
	11.8000	1	2		2.22197552	0.00191042
	11.9000	1	2		2.22096909	0.00207822
	12.0000	1	2		2.21996964	0.00186201
	12.1000	1	2		2.21895973	0.00215598
	12.2000	1	2		2.21797174	0.00209672
	12.3000	1	2		2.21696614	0.00204287
	12.4000	1	2		2.21596607	0.00201900
	12.5000	1	2		2.21496026	0.00188912
	12.6000	1	2		2.21396736	0.00185977
	12.7000	1	2		2.21296482	0.00219456
	12.8000	1	2		2.21197397	0.00192062
	12.9000	1	2		2.21095874	0.00182617
	13.0000	1	2		2.20997526	0.00198465
	13.1000	1	2		2.20896269	0.00188985
	13.2000	1	2		2.20797061	0.00188634
	13.3000	1	2		2.20696562	0.00199661
	13.4000	1	2		2.20597313	0.00193208
	13.5000	1	2		2.20496281	0.00172013
	13.6000	1	2		2.20397564	0.00203150
	13.7000	1	2		2.20296164	0.00203176
	13.8000	1	2		2.20197304	0.00183233
	13.9000	1	2		2.20096354	0.00185934
	14.0000	1	2		2.19997248	0.00203168
	14.1000	1	2		2.19896729	0.00200311
	14.2000	1	2		2.19797562	0.00188858
	14.3000	1	2		2.19696837	0.00196044
	14.4000	1	2		2.19596973	0.00187405
	14.5000	1	2		2.19496720	0.00189509
	14.6000	1	2		2.19397881	0.00189047
	14.7000	1	2		2.19296337	0.00186089
	14.8000	1	2		2.19197538	0.00179964
	14.9000	1	2		2.19097224	0.00187026
	15.0000	1	2		2.18998180	0.00179455
	15.1000	1	2		2.18896779	0.00193843
	15.2000	1	2		2.18797120	0.00180621
	15.3000	1	2		2.18695986	0.00195224
	15.4000	1	2		2.18596942	0.00192204
	15.5000	1	2		2.18496115	0.00177581
	15.6000	1	2		2.18397910	0.00180896
	15.7000	1	2		2.18296285	0.00194395
	15.8000	1	2		2.18197486	0.00206995
	15.9000	1	2		2.18096659	0.00182243
	16.0000	1	2		2.17998004	0.00171196
	16.1000	1	2		2.17896911	0.00195146
	16.2000	1	2		2.17797723	0.00170986
	16.3000	1	2		2.17697450	0.00172772
	16.4000	1	2		2.17598221	0.00185201
	16.5000	1	2		2.17497312	0.00190079
	16.6000	1	2		2.17398514	0.00185153
	16.7000	1	2		2.17297031	0.00191980
	16.8000	1	2		2.17198335	0.00196547
	16.9000	1	2		2.17096382	0.00187427
	17.0000	1	2		2.16997645	0.00176520
	17.1000	1	2		2.16896367	0.00193115
	17.2000	1	2		2.16797138	0.00186339
	17.3000	1	2		2.16695963	0.00169969
	17.4000	1	2		2.16597062	0.00190536
	17.5000	1	2		2.16496707	0.00180986
	17.6000	1	2		2.16397662	0.00160612
	17.7000	1	2		2.16296446	0.00173109
	17.8000	1	2		2.16198283	0.00178708
	17.9000	1	2		2.16097641	0.00177796
	18.0000	1	2		2.15998309	0.00174830
	18.1000	1	2		2.15897216	0.00161094
	18.2000	1	2		2.15798008	0.00192577
	18.3000	1	2		2.15697448	0.00163455
	18.4000	1	2		2.15598280	0.00195717
	18.5000	1	2		2.15497351	0.00181033
	18.6000	1	2		2.15398307	0.00175073
	18.7000	1	2		2.15297193	0.00173702
	18.8000	1	2		2.15197432	0.00170042
	18.9000	1	2		2.15096564	0.00194330
	19.0000	1	2		2.14997642	0.00169071
	19.1000	1	2		2.14896795	0.00195730
	19.2000	1	2		2.14797710	0.00175964
	19.3000	1	2		2.14697129	0.00190859
	19.4000	1	2		2.14598576	0.00162746
	19.5000	1	2		2.14498036	0.00179194
	19.6000	1	2		2.14398541	0.00185309
	19.7000	1	2		2.14298124	0.00158829
	19.8000	1	2		2.14199080	0.00159948
	19.9000	1	2		2.14097556	0.00178043
	20.0000	1	2		2.13999229	0.00179261
	20.1000	1	2		2.13897603	0.00169090
	20.2000	1	2		2.13798539	0.00175628
	20.3000	1	2		2.13697486	0.00189714
	20.4000	1	2		2.13598319	0.00158746
	20.5000	1	2		2.13496960	0.00162379
	20.6000	1	2		2.13397874	0.00176932
	20.7000	1	2		2.13297006	0.00161708
	20.8000	1	2		2.13197880	0.00165746
	20.9000	1	2		2.13097668	0.00186488
	21.0000	1	2		2.12998542	0.00185287
	21.1000	1	2		2.12898207	0.00165410
	21.2000	1	2		2.12798568	0.00181525
	21.3000	1	2		2.12697332	0.00183114
	21.4000	1	2		2.12599209	0.00165513
	21.5000	1	2		2.12498485	0.00168913
	21.6000	1	2		2.12399359	0.00172795
	21.7000	1	2		2.12297671	0.00169542
	21.8000	1	2		2.12198340	0.00176221
	21.9000	1	2		2.12097964	0.00185860
	22.0000	1	2		2.11998776	0.00177604
	22.1000	1	2		2.11896986	0.00160995
	22.2000	1	2		2.11798168	0.00172503
	22.3000	1	2		2.11697976	0.00155042
	22.4000	1	2		2.11598481	0.00175624
	22.5000	1	2		2.11497593	0.00179021
	22.6000	1	2		2.11398630	0.00182422
	22.7000	1	2		2.11297107	0.00177526
	22.8000	1	2		2.11198902	0.00169885
	22.9000	1	2		2.11097830	0.00184454
	23.0000	1	2		2.10998191	0.00165183
	23.1000	1	2		2.10898061	0.00162725
	23.2000	1	2		2.10798955	0.00202537
	23.3000	1	2		2.10697370	0.00166174
	23.4000	1	2		2.10598818	0.00172254
	23.5000	1	2		2.10498155	0.00176673
	23.6000	1	2		2.10398926	0.00174900
	23.7000	1	2		2.10297935	0.00173165
	23.8000	1	2		2.10198338	0.00168646
	23.9000	1	2		2.10097900	0.00177179
	24.0000	1	2		2.09998364	0.00176597
	24.1000	1	2		2.09897558	0.00163638
	24.2000	1	2		2.09798616	0.00186219
	24.3000	1	2		2.09697113	0.00173275
	24.4000	1	2		2.09598684	0.00176412
	24.5000	1	2		2.09498389	0.00183164
	24.6000	1	2		2.09398136	0.00166630
	24.7000	1	2		2.09298354	0.00163743
	24.8000	1	2		2.09198921	0.00177293
	24.9000	1	2		2.09098770	0.00184816
	25.0000	1	2		2.08999050	0.00162552
	25.1000	1	2		2.08898284	0.00176068
	25.2000	1	2		2.08798953	0.00177348
	25.3000	1	2		2.08697655	0.00169511
	25.4000	1	2		2.08598713	0.00158279
	25.5000	1	2		2.08498399	0.00177987
	25.6000	1	2		2.08398760	0.00178214
	25.7000	1	2		2.08297298	0.00166697
	25.8000	1	2		2.08198807	0.00170952
	25.9000	1	2		2.08098083	0.00179724
	26.0000	1	2		2.07998997	0.00178752
	26.1000	1	2		2.07898170	0.00167497
	26.2000	1	2		2.07799249	0.00176629
	26.3000	1	2		2.07698689	0.00181413
	26.4000	1	2		2.07599685	0.00181796
	26.5000	1	2		2.07499104	0.00156321
	26.6000	1	2		2.07399466	0.00184318
	26.7000	1	2		2.07298905	0.00181223
	26.8000	1	2		2.07199800	0.00174015
	26.9000	1	2		2.07098502	0.00174882
	27.0000	1	2		2.06998966	0.00168520
	27.1000	1	2		2.06898098	0.00174603
	27.2000	1	2		2.06799832	0.00165801
	27.3000	1	2		2.06698083	0.00159313
	27.4000	1	2		2.06599776	0.00176618
	27.5000	1	2		2.06498806	0.00191053
	27.6000	1	2		2.06399475	0.00178333
	27.7000	1	2		2.06297952	0.00170336
	27.8000	1	2		2.06199419	0.00174780
	27.9000	1	2		2.06098695	0.00173696
	28.0000	1	2		2.06000265	0.00173628
	28.1000	1	2		2.05899172	0.00158869
	28.2000	1	2		2.05800558	0.00153715
	28.3000	1	2		2.05700285	0.00176196
	28.4000	1	2		2.05600236	0.00173181
	28.5000	1	2		2.05499246	0.00170566
	28.6000	1	2		2.05400488	0.00170723
	28.7000	1	2		2.05298514	0.00176270
	28.8000	1	2		2.05199715	0.00159265
	28.9000	1	2		2.05098930	0.00157315
	29.0000	1	2		2.05000193	0.00164881
	29.1000	1	2		2.04897624	0.00178658
	29.2000	1	2		2.04799789	0.00167647
	29.3000	1	2		2.04699146	0.00172079
	29.4000	1	2		2.04600123	0.00163121
	29.5000	1	2		2.04498538	0.00159665
	29.6000	1	2		2.04399555	0.00163581
	29.7000	1	2		2.04299609	0.00155388
	29.8000	1	2		2.04200565	0.00146394
	29.9000	1	2		2.04099902	0.00164948
	30.0000	1	2		2.04000284	0.00160210
	30.1000	1	2		2.03899518	0.00163286
	30.2000	1	2		2.03800269	0.00145158
	30.3000	1	2		2.03699504	0.00152100
	30.4000	1	2		2.03599579	0.00164988
	30.5000	1	2		2.03498711	0.00163053
	30.6000	1	2		2.03399134	0.00170587
	30.7000	1	2		2.03298532	0.00167821
	30.8000	1	2		2.03199263	0.00169913
	30.9000	1	2		2.03098682	0.00170554
	31.0000	1	2		2.02999146	0.00155365
	31.1000	1	2		2.02899056	0.00162256
	31.2000	1	2		2.02799664	0.00172171
	31.3000	1	2		2.02699144	0.00146056
	31.4000	1	2		2.02599383	0.00163924
	31.5000	1	2		2.02498494	0.00167425
	31.6000	1	2		2.02399696	0.00176629
	31.7000	1	2		2.02298869	0.00164081
	31.8000	1	2		2.02200173	0.00166220
	31.9000	1	2		2.02098199	0.00161728
	32.0000	1	2		2.01999462	0.00140708
	32.1000	1	2		2.01898451	0.00157258
	32.2000	1	2		2.01800247	0.00153723
	32.3000	1	2		2.01699502	0.00158384
	32.4000	1	2		2.01599617	0.00143219
	32.5000	1	2		2.01498545	0.00144228
	32.6000	1	2		2.01400463	0.00144627
	32.7000	1	2		2.01299882	0.00149836
	32.8000	1	2		2.01200777	0.00159445
	32.9000	1	2		2.01098454	0.00150855
	33.0000	1	2		2.01000414	0.00147521
	33.1000	1	2		2.00899771	0.00146000
	33.2000	1	2		2.00799252	0.00141017
	33.3000	1	2		2.00698876	0.00139350
	33.4000	1	2		2.00600159	0.00135809
	33.5000	1	2		2.00499005	0.00132658
	33.6000	1	2		2.00399899	0.00153431
	33.7000	1	2		2.00299400	0.00177255
	33.8000	1	2		2.00200028	0.00148096
	33.9000	1	2		2.00099365	0.00098876
	34.0000	1	2		1.99999624	0.00123241
	34.1000	1	2		1.99899924	0.00165915
	34.2000	1	2		1.99799937	0.00115488
	34.3000	1	2		1.99699459	0.00126546
	34.4000	1	2		1.99600291	0.00167755
	34.5000	1	2		1.99500345	0.00143346
	34.6000	1	2		1.99400195	0.00113453
	34.7000	1	2		1.99299450	0.00140961
	34.8000	1	2		1.99200221	0.00142593
	34.9000	1	2		1.99099210	0.00104533
	35.0000	1	2		1.98999530	0.00111517
	35.1000	1	2		1.98899113	0.00147091
	35.2000	1	2		1.98799229	0.00118655
	35.3000	1	2		1.98698587	0.00106053
	35.4000	1	2		1.98600137	0.00138050
	35.5000	1	2		1.98499146	0.00124211
	35.6000	1	2		1.98399897	0.00098735
	35.7000	1	2		1.98299520	0.00093576
	35.8000	1	2		1.98199329	0.00123564
	35.9000	1	2		1.98098297	0.00081120
	36.0000	1	2		1.97999130	0.00089524
	36.1000	1	2		1.97899327	0.00114184
	36.2000	1	2		1.97800488	0.00100358
	36.3000	1	2		1.97699805	0.00086148
	36.4000	1	2		1.97600330	0.00088781
	36.5000	1	2		1.97500384	0.00099132
	36.6000	1	2		1.97401238	0.00066501
	36.7000	1	2		1.97300226	0.00070195
	36.8000	1	2		1.97200670	0.00072408
	36.9000	1	2		1.97098880	0.00073255
	37.0000	1	2		1.96999795	0.00064934
	37.1000	1	2		1.96899091	0.00062656
	37.2000	1	2		1.96800251	0.00058651
	37.3000	1	2		1.96698974	0.00031601
	37.4000	1	2		1.96600134	0.00054630
	37.5000	1	2		1.96498898	0.00049688
	37.6000	1	2		1.96399956	0.00044678
	37.7000	1	2		1.96300543	0.00033384
	37.8000	1	2		1.96200535	0.00054946
	37.9000	1	2		1.96099750	0.00048007
	38.0000	1	2		1.95999722	0.00020449
	38.1000	1	2		1.95899387	0.00018381
	38.2000	1	2		1.95800506	0.00015871
	38.3000	1	2		1.95699536	-0.00006046
	38.4000	1	2		1.95599570	-0.00010668
	38.5000	1	2		1.95499440	0.00001952
	38.6000	1	2		1.95400231	-0.00007351
	38.7000	1	2		1.95299200	-0.00022993
	38.8000	1	2		1.95199930	-0.00024357
	38.9000	1	2		1.95099062	-0.00034077
	39.0000	1	2		1.94999157	-0.00049122
	39.1000	1	2		1.94898494	-0.00051050
	39.2000	1	2		1.94799389	-0.00050270
	39.3000	1	2		1.94698972	-0.00069867
	39.4000	1	2		1.94599866	-0.00078433
	39.5000	1	2		1.94499264	-0.00082507
	39.6000	1	2		1.94400937	-0.00088783
	39.7000	1	2		1.94299578	-0.00096994
	39.8000	1	2		1.94200410	-0.00123598
	39.9000	1	2		1.94100321	-0.00122505
	40.0000	1	2		1.94001154	-0.00134587
	40.1000	1	2		1.93899876	-0.00148227
	40.2000	1	2		1.93800258	-0.00185152
	40.3000	1	2		1.93700046	-0.00186349
	40.4000	1	2		1.93599916	-0.00140605
	40.5000	1	2		1.93499233	-0.00159954
	40.6000	1	2		1.93399901	-0.00158492
	40.7000	1	2		1.93300119	-0.00174579
	40.8000	1	2		1.93200379	-0.00192077
	40.9000	1	2		1.93099695	-0.00204791
	41.0000	1	2		1.93000057	-0.00201964
	41.1000	1	2		1.92900623	-0.00206895
	41.2000	1	2		1.92800821	-0.00245946
	41.3000	1	2		1.92699912	-0.00239437
	41.4000	1	2		1.92601298	-0.00241988
	41.5000	1	2		1.92500778	-0.00268240
	41.6000	1	2		1.92401078	-0.00280979
	41.7000	1	2		1.92300067	-0.00279914
	41.8000	1	2		1.92201064	-0.00285956
	41.9000	1	2		1.92100339	-0.00302852
	42.0000	1	2		1.92001111	-0.00314088
	42.1000	1	2		1.91899833	-0.00330243
	42.2000	1	2		1.91800625	-0.00333008
	42.3000	1	2		1.91699675	-0.00357062
	42.4000	1	2		1.91600549	-0.00363512
	42.5000	1	2		1.91499784	-0.00375873
	42.6000	1	2		1.91400555	-0.00379424
	42.7000	1	2		1.91299933	-0.00385277
	42.8000	1	2		1.91201565	-0.00417889
	42.9000	1	2		1.91100594	-0.00424525
	43.0000	1	2		1.91001427	-0.00424834
	43.1000	1	2		1.90901236	-0.00462405
	43.2000	1	2		1.90801474	-0.00482987
	43.3000	1	2		1.90700770	-0.00491389
	43.4000	1	2		1.90601685	-0.00496307
	43.5000	1	2		1.90500674	-0.00518923
	43.6000	1	2		1.90401261	-0.00521154
	43.7000	1	2		1.90301110	-0.00552542
	43.8000	1	2		1.90200918	-0.00556895
	43.9000	1	2		1.90099702	-0.00565723
	44.0000	1	2		1.90000760	-0.00592852
	44.1000	1	2		1.89899831	-0.00610271
	44.2000	1	2		1.89800274	-0.00629188
	44.3000	1	2		1.89701087	-0.00644710
	44.4000	1	2		1.89601530	-0.00668453
	44.5000	1	2		1.89501011	-0.00684319
	44.6000	1	2		1.89401618	-0.00701794
	44.7000	1	2		1.89300832	-0.00719272
	44.8000	1	2		1.89201460	-0.00753528
	44.9000	1	2		1.89101658	-0.00746366
	45.0000	1	2		1.89001876	-0.00775404
	45.1000	1	2		1.88901008	-0.00800918
	45.2000	1	2		1.88801615	-0.00818129
	45.3000	1	2		1.88692490	-0.00831071
	45.4000	1	2		1.88600371	-0.00840463
	45.5000	1	2		1.88502659	-0.00871499
	45.6000	1	2		1.88400931	-0.00882734
	45.7000	1	2		1.88300473	-0.00918635
	45.8000	1	2		1.88201367	-0.00941917
	45.9000	1	2		1.88100622	-0.00970901
	46.0000	1	2		1.88000902	-0.00978398
	46.1000	1	2		1.87900669	-0.01010865
	46.2000	1	2		1.87801952	-0.01010980
	46.3000	1	2		1.87701453	-0.01034119
	46.4000	1	2		1.87600340	-0.01061728
	46.5000	1	2		1.87500373	-0.01087924
	46.6000	1	2		1.87401165	-0.01097664
	46.7000	1	2		1.87299888	-0.01122594
	46.8000	1	2		1.87200843	-0.01158074
	46.9000	1	2		1.87098992	-0.01171839
	47.0000	1	2		1.87001505	-0.01195692
	47.1000	1	2		1.86900780	-0.01229264
	47.2000	1	2		1.86800876	-0.01263493
	47.3000	1	2		1.86700192	-0.01266005
	47.4000	1	2		1.86601107	-0.01299406
	47.5000	1	2		1.86500137	-0.01322648
	47.6000	1	2		1.86401195	-0.01355448
	47.7000	1	2		1.86300245	-0.01371837
	47.8000	1	2		1.86200566	-0.01402333
	47.9000	1	2		1.86100517	-0.01414109
	48.0000	1	2		1.86001022	-0.01448641
	48.1000	1	2		1.85900277	-0.01487406
	48.2000	1	2		1.85801848	-0.01522092
	48.3000	1	2		1.85700693	-0.01526657
	48.4000	1	2		1.85601260	-0.01561136
	48.5000	1	2		1.85501047	-0.01596216
	48.6000	1	2		1.85402044	-0.01616806
	48.7000	1	2		1.85301525	-0.01641624
	48.8000	1	2		1.85201415	-0.01668015
	48.9000	1	2		1.85100301	-0.01706773
	49.0000	1	2		1.85001380	-0.01721400
	49.1000	1	2		1.84901680	-0.01755988
	49.2000	1	2		1.84801447	-0.01794456
	49.3000	1	2		1.84699944	-0.01815945
	49.4000	1	2		1.84601207	-0.01836088
	49.5000	1	2		1.84499930	-0.01887383
	49.6000	1	2		1.84401336	-0.01906869
	49.7000	1	2		1.84299833	-0.01914031
	49.8000	1	2		1.84201096	-0.01967883
	49.9000	1	2		1.84100126	-0.02011109
	50.0000	1	2		1.84000938	-0.02029233
	50.1000	1	2		1.83900070	-0.02043474
	50.2000	1	2		1.83801026	-0.02092498
	50.3000	1	2		1.83700322	-0.02122528
	50.4000	1	2		1.83601093	-0.02141489
	50.5000	1	2		1.83499959	-0.02172463
	50.6000	1	2		1.83401980	-0.02237639
	50.7000	1	2		1.83301051	-0.02248581
	50.8000	1	2		1.83200634	-0.02272921
	50.9000	1	2		1.83099643	-0.02310446
	51.0000	1	2		1.83001296	-0.02348335
	51.1000	1	2		1.82901206	-0.02365076
	51.2000	1	2		1.82801588	-0.02399483
	51.3000	1	2		1.82701007	-0.02443207
	51.4000	1	2		1.82601205	-0.02467206
	51.5000	1	2		1.82500849	-0.02497256
	51.6000	1	2		1.82401580	-0.02552210
	51.7000	1	2		1.82301429	-0.02578513
	51.8000	1	2		1.82202180	-0.02608202
	51.9000	1	2		1.82101455	-0.02647180
	52.0000	1	2		1.82001469	-0.02694499
	52.1000	1	2		1.81900867	-0.02705848
	52.2000	1	2		1.81801290	-0.02738500
	52.3000	1	2		1.81699910	-0.02779955
	52.4000	1	2		1.81601296	-0.02808515
	52.5000	1	2		1.81500531	-0.02841585
	52.6000	1	2		1.81401445	-0.02884542
	52.7000	1	2		1.81300434	-0.02924298
	52.8000	1	2		1.81202476	-0.02942398
	52.9000	1	2		1.81101874	-0.02981152
	53.0000	1	2		1.81002092	-0.03015835
	53.1000	1	2		1.80901839	-0.03042487
	53.2000	1	2		1.80802262	-0.03089654
	53.3000	1	2		1.80701272	-0.03118761
	53.4000	1	2		1.80602125	-0.03177670
	53.5000	1	2		1.80501728	-0.03186700
	53.6000	1	2		1.80402213	-0.03230346
	53.7000	1	2		1.80301816	-0.03272946
	53.8000	1	2		1.80201706	-0.03303389
	53.9000	1	2		1.80101843	-0.03346978
	54.0000	1	2		1.80001426	-0.03381997
	54.1000	1	2		1.79901787	-0.03438425
	54.2000	1	2		1.79801268	-0.03440768
	54.3000	1	2		1.79700769	-0.03490451
	54.4000	1	2		1.79601642	-0.03517509
	54.5000	1	2		1.79501266	-0.03548910
	54.6000	1	2		1.79403185	-0.03584672
	54.7000	1	2		1.79302686	-0.03622162
	54.8000	1	2		1.79202392	-0.03676624
	54.9000	1	2		1.79101954	-0.03700177
	55.0000	1	2		1.79002582	-0.03753551
	55.1000	1	2		1.78901550	-0.03777106
	55.2000	1	2		1.78803346	-0.03822394
	55.3000	1	2		1.78700614	-0.03839096
	55.4000	1	2		1.78602655	-0.03899047
	55.5000	1	2		1.78501378	-0.03931577
	55.6000	1	2		1.78401842	-0.03945567
	55.7000	1	2		1.78301076	-0.03991481
	55.8000	1	2		1.78201807	-0.03992497
	55.9000	1	2		1.78101287	-0.04075722
	56.0000	1	2		1.78001628	-0.04116945
	56.1000	1	2		1.77901006	-0.04143150
	56.2000	1	2		1.77802843	-0.04182198
	56.3000	1	2		1.77701934	-0.04224352
	56.4000	1	2		1.77602255	-0.04264274
	56.5000	1	2		1.77501592	-0.04287242
	56.6000	1	2		1.77402548	-0.04349802
	56.7000	1	2		1.77301885	-0.04365914
	56.8000	1	2		1.77202164	-0.04416731
	56.9000	1	2		1.77101686	-0.04458437
	57.0000	1	2		1.77002211	-0.04500488
	57.1000	1	2		1.76900237	-0.04547116
	57.2000	1	2		1.76801848	-0.04581104
	57.3000	1	2		1.76701062	-0.04639396
	57.4000	1	2		1.76601547	-0.04665561
	57.5000	1	2		1.76500884	-0.04720643
	57.6000	1	2		1.76402106	-0.04757763
	57.7000	1	2		1.76301156	-0.04795520
	57.8000	1	2		1.76201661	-0.04833520
	57.9000	1	2		1.76101408	-0.04882730
	58.0000	1	2		1.76003019	-0.04907471
	58.1000	1	2		1.75902029	-0.04944632
	58.2000	1	2		1.75803558	-0.05002932
	58.3000	1	2		1.75702014	-0.05032937
	58.4000	1	2		1.75602519	-0.05088653
	58.5000	1	2		1.75501405	-0.05125810
	58.6000	1	2		1.75401623	-0.05173636
	58.7000	1	2		1.75300448	-0.05215742
	58.8000	1	2		1.75201199	-0.05214409
	58.9000	1	2		1.75100884	-0.05267014
	59.0000	1	2		1.75002291	-0.05303805
	59.1000	1	2		1.74901669	-0.05362566
	59.2000	1	2		1.74801580	-0.05389724
	59.3000	1	2		1.74700917	-0.05441435
	59.4000	1	2		1.74602487	-0.05477368
	59.5000	1	2		1.74501886	-0.05516781
	59.6000	1	2		1.74401714	-0.05569942
	59.7000	1	2		1.74302260	-0.05603700
	59.8000	1	2		1.74202683	-0.05653101
	59.9000	1	2		1.74102020	-0.05701591
	60.0000	1	2		1.74002894	-0.05758816
	60.1000	1	2		1.73902272	-0.05787856
	60.2000	1	2		1.73802736	-0.05843073
	60.3000	1	2		1.73702585	-0.05869469
	60.4000	1	2		1.73602373	-0.05921368
	60.5000	1	2		1.73501485	-0.05959427
	60.6000	1	2		1.73402400	-0.06004846
	60.7000	1	2		1.73301511	-0.06042822
	60.8000	1	2		1.73201750	-0.06101079
	60.9000	1	2		1.73101702	-0.06145208
	61.0000	1	2		1.73002227	-0.06200118
	61.1000	1	2		1.72901236	-0.06238656
	61.2000	1	2		1.72802663	-0.06263977
	61.3000	1	2		1.72702021	-0.06315208
	61.4000	1	2		1.72602649	-0.06371479
	61.5000	1	2		1.72502724	-0.06403735
	61.6000	1	2		1.72402921	-0.06450586
	61.7000	1	2		1.72302238	-0.06518761
	61.8000	1	2		1.72202189	-0.06556713
	61.9000	1	2		1.72101731	-0.06507093
	62.0000	1	2		1.72002441	-0.06549393
	62.1000	1	2		1.71902045	-0.06597587
	62.2000	1	2		1.71802611	-0.06653932
	62.3000	1	2		1.71701989	-0.06696863
	62.4000	1	2		1.71601275	-0.06753339
	62.5000	1	2		1.71500991	-0.06797679
	62.6000	1	2		1.71402643	-0.06838741
	62.7000	1	2		1.71301530	-0.06896075
	62.8000	1	2		1.71202403	-0.06947691
	62.9000	1	2		1.71101638	-0.06989773
	63.0000	1	2		1.71002256	-0.07039785
	63.1000	1	2		1.70902074	-0.07100688
	63.2000	1	2		1.70803081	-0.07136812
	63.3000	1	2		1.70702972	-0.07189924
	63.4000	1	2		1.70603712	-0.07227163
	63.5000	1	2		1.70502998	-0.07288024
	63.6000	1	2		1.70404036	-0.07329631
	63.7000	1	2		1.70302594	-0.07288675
	63.8000	1	2		1.70203027	-0.07337106
	63.9000	1	2		1.70102856	-0.07384944
	64.0000	1	2		1.70002337	-0.07419358
	64.1000	1	2		1.69901735	-0.07492867
	64.2000	1	2		1.69802578	-0.07546967
	64.3000	1	2		1.69702602	-0.07595349
	64.4000	1	2		1.69602697	-0.07639526
	64.5000	1	2		1.69501870	-0.07684732
	64.6000	1	2		1.69402518	-0.07724674
	64.7000	1	2		1.69301681	-0.07792762
	64.8000	1	2		1.69203149	-0.07841163
	64.9000	1	2		1.69102199	-0.07880349
	65.0000	1	2		1.69002940	-0.07938425
	65.1000	1	2		1.68902134	-0.07999183
	65.2000	1	2		1.68802884	-0.08051201
	65.3000	1	2		1.68702754	-0.08095449
	65.4000	1	2		1.68602634	-0.08139632
	65.5000	1	2		1.68501398	-0.08187890
	65.6000	1	2		1.68402548	-0.08242396
	65.7000	1	2		1.68301537	-0.08283618
	65.8000	1	2		1.68203189	-0.08343967
	65.9000	1	2		1.68102188	-0.08393607
	66.0000	1	2		1.68003758	-0.08443392
	66.1000	1	2		1.67903014	-0.08493952
	66.2000	1	2		1.67803344	-0.08553309
	66.3000	1	2		1.67702876	-0.08592688
	66.4000	1	2		1.67604016	-0.08635094
	66.5000	1	2		1.67503968	-0.08714802
	66.6000	1	2		1.67404104	-0.08761413
	66.7000	1	2		1.67303318	-0.08814781
	66.8000	1	2		1.67203628	-0.08865490
	66.9000	1	2		1.67103048	-0.08923715
	67.0000	1	2		1.67003368	-0.08977610
	67.1000	1	2		1.66902654	-0.09014891
	67.2000	1	2		1.66802329	-0.09062842
	67.3000	1	2		1.66701174	-0.09093269
	67.4000	1	2		1.66602837	-0.09153570
	67.5000	1	2		1.66501611	-0.09223113
	67.6000	1	2		1.66402433	-0.09274656
	67.7000	1	2		1.66302047	-0.09324702
	67.8000	1	2		1.66203146	-0.09398594
	67.9000	1	2		1.66104583	-0.09443694
	68.0000	1	2		1.66004945	-0.09511573
	68.1000	1	2		1.65904343	-0.09551954
	68.2000	1	2		1.65805391	-0.09607979
	68.3000	1	2		1.65704913	-0.09675813
	68.4000	1	2		1.65605131	-0.09730131
	68.5000	1	2		1.65504365	-0.09797751
	68.6000	1	2		1.65404522	-0.09857152
	68.7000	1	2		1.65303306	-0.09906684
	68.8000	1	2		1.65204231	-0.09951112
	68.9000	1	2		1.65103219	-0.10006618
	69.0000	1	2		1.65003663	-0.10061585
	69.1000	1	2		1.64903389	-0.10043776
	69.2000	1	2		1.64804570	-0.10033173
	69.3000	1	2		1.64703610	-0.10015177
	69.4000	1	2		1.64604750	-0.10076895
	69.5000	1	2		1.64504118	-0.10135900
	69.6000	1	2		1.64405146	-0.10204355
	69.7000	1	2		1.64304391	-0.10258418
	69.8000	1	2		1.64205797	-0.10312415
	69.9000	1	2		1.64104683	-0.10384860
	70.0000	1	2		1.64004563	-0.10443937
	70.1000	1	2		1.63903573	-0.10490405
	70.2000	1	2		1.63804610	-0.10563819
	70.3000	1	2		1.63704070	-0.10625765
	70.4000	1	2		1.63603950	-0.10688595
	70.5000	1	2		1.63503554	-0.10754472
	70.6000	1	2		1.63404622	-0.10820282
	70.7000	1	2		1.63304154	-0.10873673
	70.8000	1	2		1.63204690	-0.10926142
	70.9000	1	2		1.63103719	-0.11012580
	71.0000	1	2		1.63004808	-0.11072876
	71.1000	1	2		1.62904391	-0.11133339
	71.2000	1	2		1.62806504	-0.11127468
	71.3000	1	2		1.62704581	-0.11217819
	71.4000	1	2		1.62605189	-0.11268754
	71.5000	1	2		1.62504854	-0.11319390
	71.6000	1	2		1.62405461	-0.11389174
	71.7000	1	2		1.62303845	-0.11448258
	71.8000	1	2		1.62204514	-0.11516645
	71.9000	1	2		1.62104712	-0.11588951
	72.0000	1	2		1.62004233	-0.11670817
	72.1000	1	2		1.61903355	-0.11700718
	72.2000	1	2		1.61805305	-0.11761501
	72.3000	1	2		1.61703812	-0.11809235
	72.4000	1	2		1.61604706	-0.11875968
	72.5000	1	2		1.61503511	-0.11922439
	72.6000	1	2		1.61405101	-0.12001701
	72.7000	1	2		1.61304162	-0.12068485
	72.8000	1	2		1.61205620	-0.12126454
	72.9000	1	2		1.61105039	-0.12185819
	73.0000	1	2		1.61005482	-0.12240084
	73.1000	1	2		1.60904686	-0.12332917
	73.2000	1	2		1.60805365	-0.12395988
	73.3000	1	2		1.60704876	-0.12463780
	73.4000	1	2		1.60605924	-0.12527181
	73.5000	1	2		1.60505282	-0.12592706
	73.6000	1	2		1.60405684	-0.12660261
	73.7000	1	2		1.60304612	-0.12729430
	73.8000	1	2		1.60205024	-0.12775441
	73.9000	1	2		1.60104607	-0.12842623
	74.0000	1	2		1.60005163	-0.12923978
	74.1000	1	2		1.59903794	-0.12976722
	74.2000	1	2		1.59805641	-0.13025740
	74.3000	1	2		1.59704670	-0.13080888
	74.4000	1	2		1.59605308	-0.13154373
	74.5000	1	2		1.59504348	-0.13221958
	74.6000	1	2		1.59405376	-0.13292080
	74.7000	1	2		1.59304805	-0.13361000
	74.8000	1	2		1.59206119	-0.13423582
	74.9000	1	2		1.59104821	-0.13476183
	75.0000	1	2		1.59005685	-0.13545868
	75.1000	1	2		1.58904766	-0.13623061
	75.2000	1	2		1.58805803	-0.13695197
	75.3000	1	2		1.58704577	-0.13748319
	75.4000	1	2		1.58605205	-0.13729486
	75.5000	1	2		1.58504142	-0.13807695
	75.6000	1	2		1.58404863	-0.13878099
	75.7000	1	2		1.58304425	-0.13938850
	75.8000	1	2		1.58204909	-0.14012876
	75.9000	1	2		1.58103745	-0.14098665
	76.0000	1	2		1.58005581	-0.14170758
	76.1000	1	2		1.57905144	-0.14253906
	76.2000	1	2		1.57805854	-0.14320893
	76.3000	1	2		1.57705119	-0.14400332
	76.4000	1	2		1.57605962	-0.14461540
	76.5000	1	2		1.57505668	-0.14544038
	76.6000	1	2		1.57406019	-0.14618245
	76.7000	1	2		1.57295849	-0.14696607
	76.8000	1	2		1.57205810	-0.14674161
	76.9000	1	2		1.57105147	-0.14718100
	77.0000	1	2		1.57005785	-0.14798767
	77.1000	1	2		1.56904497	-0.14846978
	77.2000	1	2		1.56805340	-0.14925048
	77.3000	1	2		1.56703704	-0.15007316
	77.4000	1	2		1.56604936	-0.15078938
	77.5000	1	2		1.56504171	-0.15155498
	77.6000	1	2		1.56405608	-0.15237147
	77.7000	1	2		1.56304116	-0.15333138
	77.8000	1	2		1.56204487	-0.15396184
	77.9000	1	2		1.56104890	-0.15486810
	78.0000	1	2		1.56005026	-0.15551442
	78.1000	1	2		1.55904578	-0.15613447
	78.2000	1	2		1.55805667	-0.15703388
	78.3000	1	2		1.55705229	-0.15785251
	78.4000	1	2		1.55605745	-0.15840299
	78.5000	1	2		1.55504262	-0.15919577
	78.6000	1	2		1.55405146	-0.15993483
	78.7000	1	2		1.55305098	-0.16059538
	78.8000	1	2		1.55205132	-0.16133765
	78.9000	1	2		1.55103946	-0.16043985
	79.0000	1	2		1.55005158	-0.16106486
	79.1000	1	2		1.54904423	-0.16211769
	79.2000	1	2		1.54805164	-0.16298134
	79.3000	1	2		1.54704542	-0.16377009
	79.4000	1	2		1.54605221	-0.16478142
	79.5000	1	2		1.54505736	-0.16549982
	79.6000	1	2		1.54406958	-0.16639885
	79.7000	1	2		1.54306050	-0.16714726
	79.8000	1	2		1.54206749	-0.16813632
	79.9000	1	2		1.54105943	-0.16873935
	80.0000	1	2		1.54006571	-0.16959013
	80.1000	1	2		1.53906553	-0.17049627
	80.2000	1	2		1.53806464	-0.17138513
	80.3000	1	2		1.53705360	-0.17217716
	80.4000	1	2		1.53606511	-0.17292412
	80.5000	1	2		1.53505387	-0.17324157
	80.6000	1	2		1.53406230	-0.17378399
	80.7000	1	2		1.53305649	-0.17479019
	80.8000	1	2		1.53206533	-0.17550921
	80.9000	1	2		1.53105522	-0.17664243
	81.0000	1	2		1.53006088	-0.17738972
	81.1000	1	2		1.52906306	-0.17814629
	81.2000	1	2		1.52807129	-0.17928176
	81.3000	1	2		1.52706322	-0.17995182
	81.4000	1	2		1.52606776	-0.18081445
	81.5000	1	2		1.52506216	-0.18172236
	81.6000	1	2		1.52407130	-0.18262723
	81.7000	1	2		1.52306047	-0.18331714
	81.8000	1	2		1.52206685	-0.18281180
	81.9000	1	2		1.52105910	-0.18369636
	82.0000	1	2		1.52007327	-0.18464364
	82.1000	1	2		1.51906039	-0.18550513
	82.2000	1	2		1.51806902	-0.18636195
	82.3000	1	2		1.51706639	-0.18723203
	82.4000	1	2		1.51607666	-0.18816093
	82.5000	1	2		1.51506563	-0.18913263
	82.6000	1	2		1.51407488	-0.19000832
	82.7000	1	2		1.51306374	-0.19092826
	82.8000	1	2		1.51206756	-0.19194022
	82.9000	1	2		1.51106739	-0.19273601
	83.0000	1	2		1.51007510	-0.19370710
	83.1000	1	2		1.50906724	-0.19450599
	83.2000	1	2		1.50807700	-0.19548865
	83.3000	1	2		1.50706925	-0.19636894
	83.4000	1	2		1.50606907	-0.19711684
	83.5000	1	2		1.50506551	-0.19818019
	83.6000	1	2		1.50406698	-0.19906212
	83.7000	1	2		1.50306906	-0.19982034
	83.8000	1	2		1.50207431	-0.20071551
	83.9000	1	2		1.50106635	-0.20117510
	84.0000	1	2		1.50006669	-0.20198649
	84.1000	1	2		1.49905873	-0.20279061
	84.2000	1	2		1.49807361	-0.20383060
	84.3000	1	2		1.49707323	-0.20461446
	84.4000	1	2		1.49606373	-0.20538950
	84.5000	1	2		1.49506223	-0.20583028
	84.6000	1	2		1.49407107	-0.20666257
	84.7000	1	2		1.49306761	-0.20759992
	84.8000	1	2		1.49207891	-0.20764153
	84.9000	1	2		1.49107535	-0.20862913
	85.0000	1	2		1.49007733	-0.20960238
	85.1000	1	2		1.48906455	-0.21069771
	85.2000	1	2		1.48807626	-0.21164851
	85.3000	1	2		1.48706328	-0.21280991
	85.4000	1	2		1.48607366	-0.21367425
	85.5000	1	2		1.48506652	-0.21468012
	85.6000	1	2		1.48407853	-0.21566425
	85.7000	1	2		1.48306545	-0.21670869
	85.8000	1	2		1.48207962	-0.21706838
	85.9000	1	2		1.48106049	-0.21731190
	86.0000	1	2		1.48007179	-0.21832353
	86.1000	1	2		1.47906239	-0.21932146
	86.2000	1	2		1.47807349	-0.22040237
	86.3000	1	2		1.47707321	-0.22141784
	86.4000	1	2		1.47607939	-0.22246603
	86.5000	1	2		1.47506610	-0.22345504
	86.6000	1	2		1.47407627	-0.22458004
	86.7000	1	2		1.47307425	-0.22543527
	86.8000	1	2		1.47207582	-0.22460125
	86.9000	1	2		1.47106734	-0.22452764
	87.0000	1	2		1.47007608	-0.22562783
	87.1000	1	2		1.46907304	-0.22674261
	87.2000	1	2		1.46807686	-0.22782231
	87.3000	1	2		1.46707863	-0.22878721
	87.4000	1	2		1.46607681	-0.22996547
	87.5000	1	2		1.46507162	-0.23105828
	87.6000	1	2		1.46407605	-0.23221247
	87.7000	1	2		1.46306686	-0.23332186
	87.8000	1	2		1.46208543	-0.23443310
	87.9000	1	2		1.46107061	-0.23561036
	88.0000	1	2		1.46008017	-0.23654262
	88.1000	1	2		1.45906524	-0.23766167
	88.2000	1	2		1.45808268	-0.23877162
	88.3000	1	2		1.45707595	-0.23985364
	88.4000	1	2		1.45607957	-0.24084836
	88.5000	1	2		1.45507366	-0.24207223
	88.6000	1	2		1.45408700	-0.24320373
	88.7000	1	2		1.45306982	-0.24411766
	88.8000	1	2		1.45207610	-0.24508320
	88.9000	1	2		1.45108013	-0.24609428
	89.0000	1	2		1.45007514	-0.24684647
	89.1000	1	2		1.44907025	-0.24771435
	89.2000	1	2		1.44806956	-0.24897510
	89.3000	1	2		1.44706262	-0.24848066
	89.4000	1	2		1.44607566	-0.24963573
	89.5000	1	2		1.44506985	-0.25081987
	89.6000	1	2		1.44407654	-0.25222529
	89.7000	1	2		1.44306766	-0.25329230
	89.8000	1	2		1.44207927	-0.25444269
	89.9000	1	2		1.44108001	-0.25570085
	90.0000	1	2		1.44007851	-0.25701018
	90.1000	1	2		1.43906983	-0.25798952
	90.2000	1	2		1.43807457	-0.25906663
	90.3000	1	2		1.43706958	-0.26036965
	90.4000	1	2		1.43607309	-0.26168054
	90.5000	1	2		1.43507251	-0.26260279
	90.6000	1	2		1.43407623	-0.26211401
	90.7000	1	2		1.43306888	-0.26319953
	90.8000	1	2		1.43207516	-0.26433790
	90.9000	1	2		1.43106832	-0.26552046
	91.0000	1	2		1.43007143	-0.26671162
	91.1000	1	2		1.42906541	-0.26803091
	91.2000	1	2		1.42807753	-0.26934627
	91.3000	1	2		1.42707203	-0.27064739
	91.4000	1	2		1.42608548	-0.27182197
	91.5000	1	2		1.42507649	-0.27301511
	91.6000	1	2		1.42408523	-0.27372235
	91.7000	1	2		1.42307133	-0.27495245
	91.8000	1	2		1.42208508	-0.27617009
	91.9000	1	2		1.42107763	-0.27741088
	92.0000	1	2		1.42008033	-0.27875258
	92.1000	1	2		1.41906940	-0.27985625
	92.2000	1	2		1.41807629	-0.28090477
	92.3000	1	2		1.41707304	-0.28183291
	92.4000	1	2		1.41607830	-0.28308956
	92.5000	1	2		1.41507023	-0.28428020
	92.6000	1	2		1.41408286	-0.28560253
	92.7000	1	2		1.41307347	-0.28686544
	92.8000	1	2		1.41208179	-0.28799061
	92.9000	1	2		1.41107281	-0.28933121
	93.0000	1	2		1.41008390	-0.29066343
	93.1000	1	2		1.40907871	-0.29199783
	93.2000	1	2		1.40808335	-0.29315250
	93.3000	1	2		1.40707395	-0.29441753
	93.4000	1	2		1.40608668	-0.29554661
	93.5000	1	2		1.40507340	-0.29463382
	93.6000	1	2		1.40408490	-0.29480673
	93.7000	1	2		1.40306803	-0.29593049
	93.8000	1	2		1.40208322	-0.29720593
	93.9000	1	2		1.40107034	-0.29887790
	93.9970	1	2		1.40011247	-0.30014914
	94.0000	1	2		1.40008205	-0.30013643
	94.0010	1	2		1.40007191	-0.30013729
