# Supplementary material for: Hyaluronic Acid Enhances the Mechanical Properties of Tissue-Engineered Cartilage Constructs
Source: PLoS One. 2014 Dec 1;9(12):e113216. doi: 10.1371/journal.pone.0113216 (PMC4249877; doi:10.1371/journal.pone.0113216)
Supplement: Dataset S1 — Raw data from hydrogel constructs. Data on wet weight, dry weight, compressive modulus, DNA content, and GAG content are provided in a spreadsheet for all analysed hydrogel constructs. Additionally, raw data from mechanical compression tests (time, displacement, and load) are provided. (ZIP) [file pone.0113216.s004.zip › Data/Mechanical testing/Microtester/Day 28/G3 P2 M3 ramp.csv]

G3 P2 M3 6Jan2014
Notes	Time	Sequence	Block	Cycle	5800:Extension mm	5800:500N_Load_Cell N
Test Started : 01/06/2014 11:49:32 AM	4.0020	1	2		2.29980417	0.00221970
	4.1000	1	2		2.29899793	0.00223103
	4.2000	1	2		2.29798617	0.00226277
	4.3000	1	2		2.29697176	0.00225238
	4.4000	1	2		2.29597394	0.00203877
	4.5000	1	2		2.29497182	0.00219364
	4.6000	1	2		2.29398097	0.00226446
	4.7000	1	2		2.29297208	0.00218900
	4.8000	1	2		2.29197877	0.00209285
	4.9000	1	2		2.29096886	0.00221431
	5.0000	1	2		2.28997678	0.00222638
	5.1000	1	2		2.28896892	0.00206716
	5.2000	1	2		2.28797684	0.00218274
	5.3000	1	2		2.28697349	0.00233264
	5.4000	1	2		2.28597547	0.00214846
	5.5000	1	2		2.28497437	0.00211919
	5.6000	1	2		2.28396999	0.00223428
	5.7000	1	2		2.28296398	0.00228411
	5.8000	1	2		2.28197374	0.00214067
	5.9000	1	2		2.28096998	0.00221822
	6.0000	1	2		2.27996868	0.00243424
	6.0100	1	2		2.27986521	0.00253461
	6.1000	1	2		2.27896820	0.00203119
	6.2000	1	2		2.27797693	0.00218768
	6.3000	1	2		2.27696682	0.00218790
	6.4000	1	2		2.27597064	0.00202289
	6.5000	1	2		2.27496647	0.00223416
	6.6000	1	2		2.27397910	0.00223170
	6.7000	1	2		2.27296509	0.00219240
	6.8000	1	2		2.27197178	0.00210542
	6.9000	1	2		2.27096679	0.00223120
	7.0000	1	2		2.26997184	0.00222960
	7.1000	1	2		2.26896931	0.00210818
	7.2000	1	2		2.26796780	0.00224162
	7.3000	1	2		2.26696527	0.00230468
	7.4000	1	2		2.26597401	0.00223266
	7.5000	1	2		2.26496472	0.00226791
	7.6000	1	2		2.26397141	0.00224700
	7.7000	1	2		2.26296314	0.00208723
	7.8000	1	2		2.26197782	0.00212812
	7.9000	1	2		2.26096852	0.00213624
	8.0000	1	2		2.25997111	0.00219150
	8.1000	1	2		2.25896490	0.00222633
	8.2000	1	2		2.25798080	0.00230080
	8.3000	1	2		2.25696823	0.00219208
	8.4000	1	2		2.25597902	0.00204330
	8.5000	1	2		2.25496583	0.00212545
	8.6000	1	2		2.25397498	0.00221782
	8.7000	1	2		2.25296774	0.00206066
	8.8000	1	2		2.25197647	0.00220961
	8.9000	1	2		2.25096800	0.00213650
	9.0000	1	2		2.24997407	0.00219829
	9.1000	1	2		2.24896355	0.00216290
	9.2000	1	2		2.24797270	0.00221708
	9.3000	1	2		2.24696443	0.00229951
	9.4000	1	2		2.24597378	0.00212785
	9.5000	1	2		2.24496306	0.00213121
	9.6000	1	2		2.24397528	0.00215539
	9.7000	1	2		2.24295717	0.00216900
	9.8000	1	2		2.24197841	0.00213191
	9.9000	1	2		2.24096789	0.00220033
	10.0000	1	2		2.23997335	0.00221748
	10.1000	1	2		2.23896282	0.00214204
	10.2000	1	2		2.23797791	0.00211868
	10.3000	1	2		2.23696575	0.00209923
	10.4000	1	2		2.23597244	0.00202326
	10.5000	1	2		2.23496171	0.00226338
	10.6000	1	2		2.23396779	0.00207170
	10.7000	1	2		2.23296567	0.00212045
	10.8000	1	2		2.23197194	0.00224786
	10.9000	1	2		2.23096593	0.00217145
	11.0000	1	2		2.22997815	0.00215856
	11.1000	1	2		2.22896128	0.00222142
	11.2000	1	2		2.22797903	0.00215260
	11.3000	1	2		2.22697056	0.00213374
	11.4000	1	2		2.22597929	0.00208080
	11.5000	1	2		2.22497246	0.00215292
	11.6000	1	2		2.22397341	0.00218857
	11.7000	1	2		2.22296986	0.00221740
	11.8000	1	2		2.22198453	0.00225220
	11.9000	1	2		2.22096274	0.00225473
	12.0000	1	2		2.21997271	0.00214521
	12.1000	1	2		2.21896321	0.00236311
	12.2000	1	2		2.21797011	0.00228607
	12.3000	1	2		2.21695958	0.00234319
	12.4000	1	2		2.21597098	0.00232862
	12.5000	1	2		2.21496251	0.00226913
	12.6000	1	2		2.21396736	0.00220034
	12.7000	1	2		2.21296646	0.00213656
	12.8000	1	2		2.21197479	0.00218944
	12.9000	1	2		2.21096468	0.00201132
	13.0000	1	2		2.20997096	0.00214447
	13.1000	1	2		2.20896761	0.00201233
	13.2000	1	2		2.20797327	0.00208807
	13.3000	1	2		2.20697197	0.00212630
	13.4000	1	2		2.20597497	0.00215295
	13.5000	1	2		2.20496854	0.00219272
	13.6000	1	2		2.20397155	0.00216268
	13.7000	1	2		2.20296102	0.00202300
	13.8000	1	2		2.20197140	0.00206554
	13.9000	1	2		2.20096088	0.00225456
	14.0000	1	2		2.19997064	0.00213014
	14.1000	1	2		2.19896237	0.00202793
	14.2000	1	2		2.19797193	0.00218384
	14.3000	1	2		2.19696776	0.00222163
	14.4000	1	2		2.19596912	0.00206523
	14.5000	1	2		2.19496413	0.00210086
	14.6000	1	2		2.19397901	0.00223528
	14.7000	1	2		2.19296542	0.00203249
	14.8000	1	2		2.19197477	0.00201583
	14.9000	1	2		2.19096609	0.00216272
	15.0000	1	2		2.18997544	0.00213222
	15.1000	1	2		2.18896349	0.00203168
	15.2000	1	2		2.18797120	0.00207854
	15.3000	1	2		2.18695781	0.00217782
	15.4000	1	2		2.18596983	0.00206262
	15.5000	1	2		2.18496217	0.00208595
	15.6000	1	2		2.18396947	0.00214058
	15.7000	1	2		2.18296653	0.00218821
	15.8000	1	2		2.18197097	0.00204882
	15.9000	1	2		2.18096844	0.00206696
	16.0000	1	2		2.17997431	0.00221848
	16.1000	1	2		2.17897116	0.00198015
	16.2000	1	2		2.17797908	0.00191671
	16.3000	1	2		2.17696446	0.00211025
	16.4000	1	2		2.17598201	0.00209096
	16.5000	1	2		2.17497292	0.00203517
	16.6000	1	2		2.17398760	0.00213699
	16.7000	1	2		2.17297666	0.00212275
	16.8000	1	2		2.17198048	0.00213595
	16.9000	1	2		2.17097222	0.00210582
	17.0000	1	2		2.16997850	0.00199939
	17.1000	1	2		2.16896428	0.00196050
	17.2000	1	2		2.16797179	0.00210572
	17.3000	1	2		2.16696148	0.00194070
	17.4000	1	2		2.16596857	0.00198504
	17.5000	1	2		2.16496871	0.00217544
	17.6000	1	2		2.16397724	0.00207835
	17.7000	1	2		2.16296938	0.00207424
	17.8000	1	2		2.16198222	0.00210329
	17.9000	1	2		2.16097067	0.00222325
	18.0000	1	2		2.15997756	0.00205636
	18.1000	1	2		2.15897503	0.00201785
	18.2000	1	2		2.15798561	0.00211688
	18.3000	1	2		2.15697366	0.00203655
	18.4000	1	2		2.15598731	0.00199194
	18.5000	1	2		2.15497781	0.00206645
	18.6000	1	2		2.15397282	0.00207260
	18.7000	1	2		2.15296865	0.00207217
	18.8000	1	2		2.15197493	0.00189069
	18.9000	1	2		2.15096687	0.00213786
	19.0000	1	2		2.14997233	0.00227415
	19.1000	1	2		2.14896836	0.00199737
	19.2000	1	2		2.14797341	0.00213555
	19.3000	1	2		2.14697026	0.00202102
	19.4000	1	2		2.14598044	0.00198232
	19.5000	1	2		2.14497954	0.00205972
	19.6000	1	2		2.14398869	0.00201808
	19.7000	1	2		2.14297325	0.00209342
	19.8000	1	2		2.14199264	0.00199464
	19.9000	1	2		2.14097843	0.00213791
	20.0000	1	2		2.13998471	0.00198531
	20.1000	1	2		2.13897296	0.00210951
	20.2000	1	2		2.13798293	0.00196652
	20.3000	1	2		2.13697158	0.00206240
	20.4000	1	2		2.13598135	0.00193211
	20.5000	1	2		2.13497021	0.00193680
	20.6000	1	2		2.13397936	0.00189682
	20.7000	1	2		2.13297375	0.00191313
	20.8000	1	2		2.13197839	0.00206911
	20.9000	1	2		2.13097279	0.00199723
	21.0000	1	2		2.12998030	0.00207988
	21.1000	1	2		2.12897674	0.00202158
	21.2000	1	2		2.12798917	0.00191110
	21.3000	1	2		2.12697844	0.00205434
	21.4000	1	2		2.12598799	0.00208466
	21.5000	1	2		2.12497993	0.00191969
	21.6000	1	2		2.12398908	0.00195608
	21.7000	1	2		2.12297528	0.00203190
	21.8000	1	2		2.12198975	0.00184345
	21.9000	1	2		2.12098169	0.00197932
	22.0000	1	2		2.11998653	0.00197548
	22.1000	1	2		2.11896945	0.00194334
	22.2000	1	2		2.11798393	0.00188299
	22.3000	1	2		2.11697894	0.00196572
	22.4000	1	2		2.11598255	0.00203792
	22.5000	1	2		2.11497306	0.00196472
	22.6000	1	2		2.11398364	0.00205801
	22.7000	1	2		2.11297967	0.00194741
	22.8000	1	2		2.11198739	0.00196458
	22.9000	1	2		2.11097768	0.00187799
	23.0000	1	2		2.10998826	0.00205257
	23.1000	1	2		2.10897856	0.00200144
	23.2000	1	2		2.10799078	0.00175223
	23.3000	1	2		2.10697965	0.00194881
	23.4000	1	2		2.10598982	0.00207240
	23.5000	1	2		2.10497991	0.00189987
	23.6000	1	2		2.10399274	0.00194455
	23.7000	1	2		2.10297874	0.00210096
	23.8000	1	2		2.10198789	0.00207263
	23.9000	1	2		2.10098351	0.00180796
	24.0000	1	2		2.09998836	0.00183903
	24.1000	1	2		2.09897824	0.00185987
	24.2000	1	2		2.09798350	0.00182140
	24.3000	1	2		2.09698343	0.00205602
	24.4000	1	2		2.09597925	0.00233986
	24.5000	1	2		2.09497898	0.00212808
	24.6000	1	2		2.09398976	0.00164841
	24.7000	1	2		2.09298436	0.00181822
	24.8000	1	2		2.09199699	0.00198890
	24.9000	1	2		2.09098381	0.00181243
	25.0000	1	2		2.08999398	0.00185024
	25.1000	1	2		2.08898305	0.00212224
	25.2000	1	2		2.08798830	0.00191308
	25.3000	1	2		2.08697286	0.00169230
	25.4000	1	2		2.08598590	0.00182553
	25.5000	1	2		2.08497743	0.00196819
	25.6000	1	2		2.08398678	0.00180787
	25.7000	1	2		2.08298138	0.00183551
	25.8000	1	2		2.08198418	0.00205659
	25.9000	1	2		2.08097140	0.00197742
	26.0000	1	2		2.07998444	0.00177739
	26.1000	1	2		2.07897351	0.00189995
	26.2000	1	2		2.07799249	0.00186439
	26.3000	1	2		2.07698217	0.00186480
	26.4000	1	2		2.07598845	0.00185296
	26.5000	1	2		2.07499022	0.00211200
	26.6000	1	2		2.07399384	0.00185885
	26.7000	1	2		2.07298803	0.00185015
	26.8000	1	2		2.07198980	0.00197260
	26.9000	1	2		2.07097661	0.00200518
	27.0000	1	2		2.06999498	0.00184743
	27.1000	1	2		2.06898548	0.00181631
	27.2000	1	2		2.06798971	0.00186821
	27.3000	1	2		2.06697612	0.00182214
	27.4000	1	2		2.06598977	0.00182600
	27.5000	1	2		2.06498171	0.00201399
	27.6000	1	2		2.06399045	0.00190671
	27.7000	1	2		2.06298013	0.00188153
	27.8000	1	2		2.06199379	0.00191412
	27.9000	1	2		2.06098839	0.00190851
	28.0000	1	2		2.05999487	0.00189239
	28.1000	1	2		2.05898722	0.00185082
	28.2000	1	2		2.05799780	0.00196600
	28.3000	1	2		2.05699445	0.00184209
	28.4000	1	2		2.05600031	0.00186528
	28.5000	1	2		2.05498918	0.00188532
	28.6000	1	2		2.05399156	0.00191815
	28.7000	1	2		2.05299415	0.00173412
	28.8000	1	2		2.05199449	0.00186481
	28.9000	1	2		2.05098458	0.00186467
	29.0000	1	2		2.04999045	0.00190895
	29.1000	1	2		2.04898628	0.00174623
	29.2000	1	2		2.04799768	0.00201975
	29.3000	1	2		2.04698962	0.00187261
	29.4000	1	2		2.04599815	0.00184203
	29.5000	1	2		2.04499029	0.00189617
	29.6000	1	2		2.04399616	0.00174750
	29.7000	1	2		2.04299179	0.00186623
	29.8000	1	2		2.04200503	0.00164362
	29.9000	1	2		2.04099533	0.00193249
	30.0000	1	2		2.04001083	0.00181589
	30.1000	1	2		2.03898965	0.00171448
	30.2000	1	2		2.03799982	0.00185607
	30.3000	1	2		2.03699299	0.00187152
	30.4000	1	2		2.03599169	0.00193865
	30.5000	1	2		2.03499080	0.00175354
	30.6000	1	2		2.03399810	0.00186475
	30.7000	1	2		2.03298676	0.00174638
	30.8000	1	2		2.03199488	0.00171202
	30.9000	1	2		2.03098907	0.00173471
	31.0000	1	2		2.02999555	0.00176058
	31.1000	1	2		2.02899446	0.00180653
	31.2000	1	2		2.02799807	0.00184821
	31.3000	1	2		2.02698632	0.00179034
	31.4000	1	2		2.02600100	0.00180249
	31.5000	1	2		2.02499171	0.00181145
	31.6000	1	2		2.02399942	0.00182269
	31.7000	1	2		2.02299074	0.00168866
	31.8000	1	2		2.02199415	0.00180847
	31.9000	1	2		2.02097707	0.00185648
	32.0000	1	2		2.01999380	0.00165190
	32.1000	1	2		2.01898389	0.00171279
	32.2000	1	2		2.01799243	0.00186565
	32.3000	1	2		2.01699194	0.00179147
	32.4000	1	2		2.01599658	0.00178537
	32.5000	1	2		2.01498565	0.00173040
	32.6000	1	2		2.01400320	0.00199015
	32.7000	1	2		2.01298981	0.00192476
	32.8000	1	2		2.01200326	0.00161633
	32.9000	1	2		2.01098823	0.00189812
	33.0000	1	2		2.01000168	0.00174875
	33.1000	1	2		2.00899443	0.00166407
	33.2000	1	2		2.00800030	0.00171133
	33.3000	1	2		2.00699040	0.00166658
	33.4000	1	2		2.00600200	0.00183079
	33.5000	1	2		2.00498984	0.00159076
	33.6000	1	2		2.00399428	0.00180317
	33.7000	1	2		2.00297843	0.00172490
	33.8000	1	2		2.00199638	0.00153121
	33.9000	1	2		2.00098566	0.00168448
	34.0000	1	2		1.99999849	0.00170516
	34.1000	1	2		1.99898961	0.00176996
	34.2000	1	2		1.99799404	0.00173580
	34.3000	1	2		1.99698250	0.00174781
	34.4000	1	2		1.99599246	0.00175381
	34.5000	1	2		1.99498440	0.00160737
	34.6000	1	2		1.99399724	0.00168879
	34.7000	1	2		1.99299327	0.00172478
	34.8000	1	2		1.99199545	0.00165043
	34.9000	1	2		1.99099230	0.00170568
	35.0000	1	2		1.99000084	0.00177295
	35.1000	1	2		1.98898724	0.00177263
	35.2000	1	2		1.98799598	0.00162622
	35.3000	1	2		1.98699755	0.00175120
	35.4000	1	2		1.98599460	0.00173938
	35.5000	1	2		1.98498920	0.00160833
	35.6000	1	2		1.98399712	0.00163038
	35.7000	1	2		1.98298537	0.00159580
	35.8000	1	2		1.98200107	0.00164388
	35.9000	1	2		1.98098727	0.00164357
	36.0000	1	2		1.98000093	0.00164628
	36.1000	1	2		1.97899696	0.00165132
	36.2000	1	2		1.97800611	0.00159593
	36.3000	1	2		1.97699559	0.00174101
	36.4000	1	2		1.97600433	0.00160201
	36.5000	1	2		1.97499380	0.00159810
	36.6000	1	2		1.97400254	0.00177729
	36.7000	1	2		1.97300247	0.00170744
	36.8000	1	2		1.97199768	0.00163763
	36.9000	1	2		1.97098962	0.00172913
	37.0000	1	2		1.96999651	0.00159092
	37.1000	1	2		1.96899152	0.00153806
	37.2000	1	2		1.96799452	0.00150056
	37.3000	1	2		1.96700285	0.00169748
	37.4000	1	2		1.96600360	0.00155553
	37.5000	1	2		1.96499594	0.00167417
	37.6000	1	2		1.96400243	0.00180875
	37.7000	1	2		1.96299354	0.00170507
	37.8000	1	2		1.96200187	0.00161531
	37.9000	1	2		1.96099668	0.00168217
	38.0000	1	2		1.96000705	0.00166814
	38.1000	1	2		1.95899571	0.00160624
	38.2000	1	2		1.95800998	0.00161867
	38.3000	1	2		1.95699618	0.00161040
	38.4000	1	2		1.95600799	0.00164091
	38.5000	1	2		1.95499706	0.00158795
	38.6000	1	2		1.95400457	0.00178369
	38.7000	1	2		1.95299732	0.00173034
	38.8000	1	2		1.95199991	0.00171990
	38.9000	1	2		1.95098509	0.00165471
	39.0000	1	2		1.94999854	0.00158138
	39.1000	1	2		1.94898945	0.00167622
	39.2000	1	2		1.94799634	0.00160203
	39.3000	1	2		1.94698459	0.00171172
	39.4000	1	2		1.94600050	0.00180303
	39.5000	1	2		1.94499551	0.00165015
	39.6000	1	2		1.94400507	0.00162817
	39.7000	1	2		1.94299311	0.00152918
	39.8000	1	2		1.94200820	0.00176259
	39.9000	1	2		1.94099706	0.00166022
	40.0000	1	2		1.94000314	0.00160600
	40.1000	1	2		1.93899323	0.00181891
	40.2000	1	2		1.93800197	0.00162159
	40.3000	1	2		1.93699022	0.00165894
	40.4000	1	2		1.93600141	0.00166107
	40.5000	1	2		1.93498946	0.00176516
	40.6000	1	2		1.93400741	0.00168141
	40.7000	1	2		1.93299361	0.00158738
	40.8000	1	2		1.93200604	0.00160719
	40.9000	1	2		1.93099101	0.00165775
	41.0000	1	2		1.93000671	0.00149529
	41.1000	1	2		1.92899988	0.00158997
	41.2000	1	2		1.92800513	0.00189396
	41.3000	1	2		1.92700281	0.00155424
	41.4000	1	2		1.92600950	0.00158723
	41.5000	1	2		1.92500635	0.00162753
	41.6000	1	2		1.92400874	0.00152295
	41.7000	1	2		1.92299965	0.00155822
	41.8000	1	2		1.92201392	0.00182349
	41.9000	1	2		1.92100114	0.00173775
	42.0000	1	2		1.92000599	0.00154192
	42.1000	1	2		1.91899997	0.00177789
	42.2000	1	2		1.91800830	0.00166932
	42.3000	1	2		1.91699573	0.00161418
	42.4000	1	2		1.91600385	0.00153419
	42.5000	1	2		1.91499599	0.00173917
	42.6000	1	2		1.91400821	0.00162278
	42.7000	1	2		1.91300466	0.00161114
	42.8000	1	2		1.91201442	0.00181781
	42.9000	1	2		1.91100123	0.00170712
	43.0000	1	2		1.91001366	0.00158251
	43.1000	1	2		1.90901031	0.00161145
	43.2000	1	2		1.90801741	0.00168730
	43.3000	1	2		1.90700770	0.00151461
	43.4000	1	2		1.90601316	0.00157407
	43.5000	1	2		1.90501043	0.00158564
	43.6000	1	2		1.90401568	0.00152965
	43.7000	1	2		1.90300229	0.00165460
	43.8000	1	2		1.90201103	0.00169493
	43.9000	1	2		1.90099723	0.00165951
	44.0000	1	2		1.90001211	0.00147160
	44.1000	1	2		1.89900405	0.00156666
	44.2000	1	2		1.89800951	0.00164462
	44.3000	1	2		1.89700554	0.00161498
	44.4000	1	2		1.89601612	0.00151850
	44.5000	1	2		1.89501318	0.00161285
	44.6000	1	2		1.89401803	0.00153827
	44.7000	1	2		1.89301344	0.00153561
	44.8000	1	2		1.89201378	0.00155770
	44.9000	1	2		1.89100920	0.00164727
	45.0000	1	2		1.89001343	0.00161978
	45.1000	1	2		1.88900188	0.00157914
	45.2000	1	2		1.88801513	0.00168319
	45.3000	1	2		1.88700584	0.00171538
	45.4000	1	2		1.88600535	0.00160900
	45.5000	1	2		1.88499975	0.00153789
	45.6000	1	2		1.88400541	0.00164312
	45.7000	1	2		1.88300616	0.00159887
	45.8000	1	2		1.88201367	0.00155377
	45.9000	1	2		1.88100888	0.00165055
	46.0000	1	2		1.88001434	0.00174966
	46.1000	1	2		1.87900915	0.00163564
	46.2000	1	2		1.87801071	0.00156403
	46.3000	1	2		1.87700839	0.00154299
	46.4000	1	2		1.87601221	0.00163684
	46.5000	1	2		1.87500537	0.00154121
	46.6000	1	2		1.87401800	0.00139647
	46.7000	1	2		1.87300953	0.00154063
	46.8000	1	2		1.87201540	0.00160045
	46.9000	1	2		1.87100549	0.00172085
	47.0000	1	2		1.87001095	0.00163004
	47.1000	1	2		1.86900350	0.00172546
	47.2000	1	2		1.86800814	0.00161158
	47.3000	1	2		1.86699987	0.00168096
	47.4000	1	2		1.86600615	0.00150229
	47.5000	1	2		1.86500321	0.00175468
	47.6000	1	2		1.86400560	0.00158717
	47.7000	1	2		1.86299856	0.00164513
	47.8000	1	2		1.86201344	0.00156486
	47.9000	1	2		1.86100579	0.00154636
	48.0000	1	2		1.86001473	0.00168349
	48.1000	1	2		1.85901138	0.00168890
	48.2000	1	2		1.85801049	0.00183679
	48.3000	1	2		1.85700222	0.00171127
	48.4000	1	2		1.85601014	0.00151919
	48.5000	1	2		1.85499982	0.00157791
	48.6000	1	2		1.85401593	0.00163585
	48.7000	1	2		1.85300459	0.00170033
	48.8000	1	2		1.85201210	0.00148478
	48.9000	1	2		1.85099830	0.00164958
	49.0000	1	2		1.85000806	0.00170683
	49.1000	1	2		1.84900020	0.00152284
	49.2000	1	2		1.84801591	0.00158275
	49.3000	1	2		1.84700251	0.00167840
	49.4000	1	2		1.84600593	0.00170155
	49.5000	1	2		1.84500893	0.00150736
	49.6000	1	2		1.84402033	0.00166891
	49.7000	1	2		1.84300858	0.00155590
	49.8000	1	2		1.84187205	0.00160896
	49.9000	1	2		1.84102093	0.00156631
	50.0000	1	2		1.84002372	0.00162152
	50.1000	1	2		1.83901238	0.00163625
	50.2000	1	2		1.83802235	0.00166757
	50.3000	1	2		1.83701347	0.00173205
	50.4000	1	2		1.83601401	0.00163514
	50.5000	1	2		1.83500963	0.00157664
	50.6000	1	2		1.83401017	0.00156538
	50.7000	1	2		1.83300559	0.00162331
	50.8000	1	2		1.83202027	0.00144079
	50.9000	1	2		1.83100422	0.00154116
	51.0000	1	2		1.83001582	0.00159321
	51.1000	1	2		1.82900797	0.00151856
	51.2000	1	2		1.82800789	0.00158478
	51.3000	1	2		1.82700741	0.00155430
	51.4000	1	2		1.82601881	0.00163129
	51.5000	1	2		1.82500665	0.00146884
	51.6000	1	2		1.82401580	0.00145008
	51.7000	1	2		1.82300507	0.00159740
	51.8000	1	2		1.82201893	0.00133658
	51.9000	1	2		1.82100636	0.00140265
	52.0000	1	2		1.82001100	0.00135836
	52.1000	1	2		1.81900232	0.00145969
	52.2000	1	2		1.81801864	0.00131627
	52.3000	1	2		1.81700894	0.00123142
	52.4000	1	2		1.81602280	0.00142393
	52.5000	1	2		1.81500654	0.00128350
	52.6000	1	2		1.81401568	0.00130188
	52.7000	1	2		1.81300188	0.00118681
	52.8000	1	2		1.81201636	0.00127170
	52.9000	1	2		1.81100502	0.00120722
	53.0000	1	2		1.81002502	0.00108718
	53.1000	1	2		1.80901368	0.00119095
	53.2000	1	2		1.80801914	0.00096600
	53.3000	1	2		1.80700862	0.00082533
	53.4000	1	2		1.80602084	0.00091013
	53.5000	1	2		1.80501687	0.00098594
	53.6000	1	2		1.80401844	0.00084584
	53.7000	1	2		1.80300792	0.00091194
	53.8000	1	2		1.80202178	0.00086959
	53.9000	1	2		1.80101064	0.00087246
	54.0000	1	2		1.80002307	0.00069049
	54.1000	1	2		1.79900926	0.00056251
	54.2000	1	2		1.79802169	0.00053152
	54.3000	1	2		1.79701322	0.00054020
	54.4000	1	2		1.79601724	0.00042228
	54.5000	1	2		1.79501205	0.00039182
	54.6000	1	2		1.79402796	0.00051708
	54.7000	1	2		1.79301518	0.00021901
	54.8000	1	2		1.79202371	0.00035943
	54.9000	1	2		1.79101729	0.00016751
	55.0000	1	2		1.79002131	0.00011079
	55.1000	1	2		1.78901489	0.00001943
	55.2000	1	2		1.78802690	-0.00017087
	55.3000	1	2		1.78701167	0.00011488
	55.4000	1	2		1.78601344	-0.00015275
	55.5000	1	2		1.78500558	-0.00023794
	55.6000	1	2		1.78402129	-0.00038799
	55.7000	1	2		1.78300769	-0.00041623
	55.8000	1	2		1.78201725	-0.00051355
	55.9000	1	2		1.78101431	-0.00048958
	56.0000	1	2		1.78001731	-0.00055274
	56.1000	1	2		1.77901539	-0.00074834
	56.2000	1	2		1.77802290	-0.00076665
	56.3000	1	2		1.77701279	-0.00075887
	56.4000	1	2		1.77602132	-0.00097307
	56.5000	1	2		1.77501141	-0.00098611
	56.6000	1	2		1.77402527	-0.00122462
	56.7000	1	2		1.77301331	-0.00141094
	56.8000	1	2		1.77202471	-0.00133335
	56.9000	1	2		1.77101153	-0.00138952
	57.0000	1	2		1.77002068	-0.00165056
	57.1000	1	2		1.76901774	-0.00162159
	57.2000	1	2		1.76802033	-0.00165007
	57.3000	1	2		1.76701657	-0.00199070
	57.4000	1	2		1.76602264	-0.00201548
	57.5000	1	2		1.76501171	-0.00218403
	57.6000	1	2		1.76402147	-0.00229736
	57.7000	1	2		1.76301894	-0.00244549
	57.8000	1	2		1.76202604	-0.00262707
	57.9000	1	2		1.76101469	-0.00271733
	58.0000	1	2		1.76002753	-0.00275666
	58.1000	1	2		1.75901988	-0.00292085
	58.2000	1	2		1.75802800	-0.00293942
	58.3000	1	2		1.75702465	-0.00316674
	58.4000	1	2		1.75602437	-0.00350384
	58.5000	1	2		1.75501241	-0.00344192
	58.6000	1	2		1.75402218	-0.00361805
	58.7000	1	2		1.75301411	-0.00386752
	58.8000	1	2		1.75201527	-0.00391751
	58.9000	1	2		1.75101212	-0.00392810
	59.0000	1	2		1.75001738	-0.00421715
	59.1000	1	2		1.74901648	-0.00452353
	59.2000	1	2		1.74802092	-0.00456895
	59.3000	1	2		1.74700650	-0.00481017
	59.4000	1	2		1.74602323	-0.00495383
	59.5000	1	2		1.74501845	-0.00507886
	59.6000	1	2		1.74402616	-0.00527665
	59.7000	1	2		1.74301564	-0.00560193
	59.8000	1	2		1.74202868	-0.00567853
	59.9000	1	2		1.74102246	-0.00581189
	60.0000	1	2		1.74002997	-0.00599501
	60.1000	1	2		1.73902231	-0.00624648
	60.2000	1	2		1.73802859	-0.00634020
	60.3000	1	2		1.73701336	-0.00666019
	60.4000	1	2		1.73602271	-0.00678486
	60.5000	1	2		1.73501301	-0.00699952
	60.6000	1	2		1.73402769	-0.00718614
	60.7000	1	2		1.73301675	-0.00747695
	60.8000	1	2		1.73202324	-0.00767631
	60.9000	1	2		1.73101763	-0.00794296
	61.0000	1	2		1.73002985	-0.00815290
	61.1000	1	2		1.72901708	-0.00834055
	61.2000	1	2		1.72802233	-0.00865837
	61.3000	1	2		1.72701591	-0.00873051
	61.4000	1	2		1.72602649	-0.00895353
	61.5000	1	2		1.72501699	-0.00929369
	61.6000	1	2		1.72403167	-0.00977902
	61.7000	1	2		1.72302402	-0.00977970
	61.8000	1	2		1.72203255	-0.01005697
	61.9000	1	2		1.72101998	-0.01046435
	62.0000	1	2		1.72002646	-0.01053916
	62.1000	1	2		1.71901778	-0.01071792
	62.2000	1	2		1.71802181	-0.01111418
	62.3000	1	2		1.71701200	-0.01138616
	62.4000	1	2		1.71602443	-0.01169773
	62.5000	1	2		1.71501401	-0.01187896
	62.6000	1	2		1.71402264	-0.01223999
	62.7000	1	2		1.71301858	-0.01253918
	62.8000	1	2		1.71202229	-0.01264181
	62.9000	1	2		1.71101505	-0.01294575
	63.0000	1	2		1.71002430	-0.01315878
	63.1000	1	2		1.70901941	-0.01360536
	63.2000	1	2		1.70802969	-0.01376174
	63.3000	1	2		1.70701548	-0.01421070
	63.4000	1	2		1.70603220	-0.01459554
	63.5000	1	2		1.70502271	-0.01478108
	63.6000	1	2		1.70404077	-0.01493806
	63.7000	1	2		1.70302440	-0.01523690
	63.8000	1	2		1.70202863	-0.01558134
	63.9000	1	2		1.70102272	-0.01582034
	64.0000	1	2		1.70002357	-0.01618522
	64.1000	1	2		1.69902227	-0.01651151
	64.2000	1	2		1.69803090	-0.01681091
	64.3000	1	2		1.69701915	-0.01712484
	64.4000	1	2		1.69602779	-0.01746613
	64.5000	1	2		1.69502905	-0.01769513
	64.6000	1	2		1.69402938	-0.01780629
	64.7000	1	2		1.69302573	-0.01826206
	64.8000	1	2		1.69203313	-0.01867956
	64.9000	1	2		1.69102988	-0.01911510
	65.0000	1	2		1.69003432	-0.01929835
	65.1000	1	2		1.68902933	-0.01968113
	65.2000	1	2		1.68803294	-0.02009362
	65.3000	1	2		1.68702293	-0.02020369
	65.4000	1	2		1.68603300	-0.02057645
	65.5000	1	2		1.68502422	-0.02093576
	65.6000	1	2		1.68403265	-0.02113990
	65.7000	1	2		1.68302950	-0.02144952
	65.8000	1	2		1.68203005	-0.02189937
	65.9000	1	2		1.68102629	-0.02229671
	66.0000	1	2		1.68003328	-0.02253413
	66.1000	1	2		1.67902921	-0.02284046
	66.2000	1	2		1.67803211	-0.02332803
	66.3000	1	2		1.67702528	-0.02345822
	66.4000	1	2		1.67604037	-0.02381375
	66.5000	1	2		1.67502749	-0.02416585
	66.6000	1	2		1.67403848	-0.02451757
	66.7000	1	2		1.67302744	-0.02477726
	66.8000	1	2		1.67203372	-0.02538617
	66.9000	1	2		1.67102709	-0.02554372
	67.0000	1	2		1.67003788	-0.02584662
	67.1000	1	2		1.66902295	-0.02628513
	67.2000	1	2		1.66802780	-0.02658007
	67.3000	1	2		1.66702240	-0.02690922
	67.4000	1	2		1.66603298	-0.02720480
	67.5000	1	2		1.66503106	-0.02770688
	67.6000	1	2		1.66402966	-0.02796285
	67.7000	1	2		1.66302743	-0.02835064
	67.8000	1	2		1.66203658	-0.02868913
	67.9000	1	2		1.66104388	-0.02904068
	68.0000	1	2		1.66004852	-0.02936457
	68.1000	1	2		1.65904056	-0.02976100
	68.2000	1	2		1.65805114	-0.03020981
	68.3000	1	2		1.65704749	-0.03055311
	68.4000	1	2		1.65605182	-0.03097391
	68.5000	1	2		1.65504058	-0.03130453
	68.6000	1	2		1.65404788	-0.03167636
	68.7000	1	2		1.65303429	-0.03195689
	68.8000	1	2		1.65204630	-0.03234963
	68.9000	1	2		1.65103363	-0.03274338
	69.0000	1	2		1.65004380	-0.03307496
	69.1000	1	2		1.64903594	-0.03355567
	69.2000	1	2		1.64804212	-0.03402243
	69.3000	1	2		1.64704317	-0.03431805
	69.4000	1	2		1.64604771	-0.03466906
	69.5000	1	2		1.64503483	-0.03508654
	69.6000	1	2		1.64404900	-0.03544333
	69.7000	1	2		1.64303868	-0.03571849
	69.8000	1	2		1.64204834	-0.03614865
	69.9000	1	2		1.64104294	-0.03644634
	70.0000	1	2		1.64004779	-0.03690414
	70.1000	1	2		1.63904710	-0.03730436
	70.2000	1	2		1.63804897	-0.03780188
	70.3000	1	2		1.63703056	-0.03820751
	70.4000	1	2		1.63604678	-0.03852290
	70.5000	1	2		1.63503369	-0.03896651
	70.6000	1	2		1.63404550	-0.03924767
	70.7000	1	2		1.63303806	-0.03967696
	70.8000	1	2		1.63204802	-0.04008098
	70.9000	1	2		1.63103709	-0.04046702
	71.0000	1	2		1.63004644	-0.04101590
	71.1000	1	2		1.62904360	-0.04138030
	71.2000	1	2		1.62805347	-0.04183083
	71.3000	1	2		1.62704510	-0.04218456
	71.4000	1	2		1.62605240	-0.04259721
	71.5000	1	2		1.62504423	-0.04297829
	71.6000	1	2		1.62405307	-0.04352635
	71.7000	1	2		1.62303794	-0.04393135
	71.8000	1	2		1.62204719	-0.04432478
	71.9000	1	2		1.62104046	-0.04473798
	72.0000	1	2		1.62004623	-0.04518600
	72.1000	1	2		1.61903120	-0.04559953
	72.2000	1	2		1.61804895	-0.04591906
	72.3000	1	2		1.61704078	-0.04643895
	72.4000	1	2		1.61604614	-0.04676712
	72.5000	1	2		1.61503521	-0.04725638
	72.6000	1	2		1.61405040	-0.04766592
	72.7000	1	2		1.61304172	-0.04822604
	72.8000	1	2		1.61205148	-0.04839157
	72.9000	1	2		1.61104168	-0.04887901
	73.0000	1	2		1.61005052	-0.04947191
	73.1000	1	2		1.60904358	-0.04992571
	73.2000	1	2		1.60805222	-0.05022338
	73.3000	1	2		1.60704395	-0.05072536
	73.4000	1	2		1.60605453	-0.05127453
	73.5000	1	2		1.60504944	-0.05164051
	73.6000	1	2		1.60404650	-0.05212390
	73.7000	1	2		1.60303669	-0.05258489
	73.8000	1	2		1.60205158	-0.05296685
	73.9000	1	2		1.60104157	-0.05329828
	74.0000	1	2		1.60004590	-0.05377642
	74.1000	1	2		1.59903691	-0.05432414
	74.2000	1	2		1.59805087	-0.05486243
	74.3000	1	2		1.59703923	-0.05518286
	74.4000	1	2		1.59605022	-0.05579202
	74.5000	1	2		1.59504318	-0.05624892
	74.6000	1	2		1.59405376	-0.05664731
	74.7000	1	2		1.59304395	-0.05710469
	74.8000	1	2		1.59205474	-0.05757643
	74.9000	1	2		1.59104780	-0.05814886
	75.0000	1	2		1.59005050	-0.05838193
	75.1000	1	2		1.58904909	-0.05901212
	75.2000	1	2		1.58805486	-0.05964650
	75.3000	1	2		1.58704454	-0.05995268
	75.4000	1	2		1.58604898	-0.06038455
	75.5000	1	2		1.58504655	-0.06095276
	75.6000	1	2		1.58404637	-0.06140210
	75.7000	1	2		1.58303954	-0.06170433
	75.8000	1	2		1.58205002	-0.06227035
	75.9000	1	2		1.58103529	-0.06296294
	76.0000	1	2		1.58005417	-0.06336967
	76.1000	1	2		1.57904570	-0.06381743
	76.2000	1	2		1.57805382	-0.06440391
	76.3000	1	2		1.57704545	-0.06474278
	76.4000	1	2		1.57605532	-0.06516348
	76.5000	1	2		1.57505022	-0.06580306
	76.6000	1	2		1.57406255	-0.06630505
	76.7000	1	2		1.57304670	-0.06670572
	76.8000	1	2		1.57205298	-0.06725269
	76.9000	1	2		1.57104983	-0.06777870
	77.0000	1	2		1.57005232	-0.06836405
	77.1000	1	2		1.56903698	-0.06877928
	77.2000	1	2		1.56805064	-0.06922115
	77.3000	1	2		1.56703827	-0.06968815
	77.4000	1	2		1.56605356	-0.07025498
	77.5000	1	2		1.56504161	-0.07074147
	77.6000	1	2		1.56405250	-0.07130975
	77.7000	1	2		1.56304279	-0.07189015
	77.8000	1	2		1.56205973	-0.07232215
	77.9000	1	2		1.56104500	-0.07300939
	78.0000	1	2		1.56005979	-0.07345160
	78.1000	1	2		1.55905101	-0.07406070
	78.2000	1	2		1.55806149	-0.07450620
	78.3000	1	2		1.55705301	-0.07504052
	78.4000	1	2		1.55605489	-0.07550403
	78.5000	1	2		1.55504498	-0.07606496
	78.6000	1	2		1.55405996	-0.07663054
	78.7000	1	2		1.55304668	-0.07709250
	78.8000	1	2		1.55205562	-0.07789865
	78.9000	1	2		1.55104940	-0.07820988
	79.0000	1	2		1.55005291	-0.07880961
	79.1000	1	2		1.54904802	-0.07938351
	79.2000	1	2		1.54805471	-0.07986364
	79.3000	1	2		1.54704962	-0.08046151
	79.4000	1	2		1.54606184	-0.08107801
	79.5000	1	2		1.54505685	-0.08161325
	79.6000	1	2		1.54406969	-0.08205830
	79.7000	1	2		1.54306183	-0.08275536
	79.8000	1	2		1.54207466	-0.08334562
	79.9000	1	2		1.54106373	-0.08385270
	80.0000	1	2		1.54007308	-0.08439071
	80.1000	1	2		1.53906410	-0.08495046
	80.2000	1	2		1.53807294	-0.08538867
	80.3000	1	2		1.53705975	-0.08616051
	80.4000	1	2		1.53607074	-0.08686052
	80.5000	1	2		1.53505438	-0.08731317
	80.6000	1	2		1.53407039	-0.08784337
	80.7000	1	2		1.53305721	-0.08832389
	80.8000	1	2		1.53206666	-0.08901449
	80.9000	1	2		1.53105429	-0.08966408
	81.0000	1	2		1.53007389	-0.09000070
	81.1000	1	2		1.52906419	-0.09075719
	81.2000	1	2		1.52806606	-0.09137887
	81.3000	1	2		1.52706333	-0.09205944
	81.4000	1	2		1.52607524	-0.09257304
	81.5000	1	2		1.52506328	-0.09307680
	81.6000	1	2		1.52406536	-0.09387304
	81.7000	1	2		1.52306273	-0.09429828
	81.8000	1	2		1.52206716	-0.09506307
	81.9000	1	2		1.52106023	-0.09569538
	82.0000	1	2		1.52006681	-0.09629807
	82.1000	1	2		1.51905465	-0.09682800
	82.2000	1	2		1.51807005	-0.09744635
	82.3000	1	2		1.51705502	-0.09810113
	82.4000	1	2		1.51606078	-0.09875853
	82.5000	1	2		1.51505579	-0.09934368
	82.6000	1	2		1.51406791	-0.09993413
	82.7000	1	2		1.51297861	-0.10075678
	82.8000	1	2		1.51207709	-0.10136564
	82.9000	1	2		1.51106554	-0.10186968
	83.0000	1	2		1.51007633	-0.10253352
	83.1000	1	2		1.50907277	-0.10308983
	83.2000	1	2		1.50806655	-0.10367495
	83.3000	1	2		1.50706146	-0.10433285
	83.4000	1	2		1.50607081	-0.10495942
	83.5000	1	2		1.50506060	-0.10575295
	83.6000	1	2		1.50406677	-0.10638763
	83.7000	1	2		1.50306148	-0.10700232
	83.8000	1	2		1.50207093	-0.10772214
	83.9000	1	2		1.50106328	-0.10837062
	84.0000	1	2		1.50007171	-0.10902630
	84.1000	1	2		1.49906897	-0.10967380
	84.2000	1	2		1.49807013	-0.11022676
	84.3000	1	2		1.49705674	-0.11097458
	84.4000	1	2		1.49607019	-0.11170060
	84.5000	1	2		1.49506755	-0.11245850
	84.6000	1	2		1.49406738	-0.11328297
	84.7000	1	2		1.49306864	-0.11371027
	84.8000	1	2		1.49207461	-0.11450756
	84.9000	1	2		1.49106921	-0.11511526
	85.0000	1	2		1.49006821	-0.11576931
	85.1000	1	2		1.48905994	-0.11656142
	85.2000	1	2		1.48807411	-0.11717528
	85.3000	1	2		1.48706461	-0.11799545
	85.4000	1	2		1.48607130	-0.11874025
	85.5000	1	2		1.48506877	-0.11948710
	85.6000	1	2		1.48407300	-0.12015813
	85.7000	1	2		1.48306996	-0.12088691
	85.8000	1	2		1.48207081	-0.12156552
	85.9000	1	2		1.48105967	-0.12230345
	86.0000	1	2		1.48007404	-0.12300198
	86.1000	1	2		1.47906946	-0.12382819
	86.2000	1	2		1.47807062	-0.12447981
	86.3000	1	2		1.47706778	-0.12520817
	86.4000	1	2		1.47607406	-0.12601691
	86.5000	1	2		1.47506671	-0.12680523
	86.6000	1	2		1.47406981	-0.12740885
	86.7000	1	2		1.47307445	-0.12811542
	86.8000	1	2		1.47207592	-0.12896375
	86.9000	1	2		1.47106294	-0.12975700
	87.0000	1	2		1.47007659	-0.13050040
	87.1000	1	2		1.46906812	-0.13123625
	87.2000	1	2		1.46807430	-0.13221636
	87.3000	1	2		1.46706572	-0.13281241
	87.4000	1	2		1.46607825	-0.13357006
	87.5000	1	2		1.46507623	-0.13408471
	87.6000	1	2		1.46407749	-0.13484362
	87.7000	1	2		1.46307414	-0.13561669
	87.8000	1	2		1.46207960	-0.13638028
	87.9000	1	2		1.46106989	-0.13740492
	88.0000	1	2		1.46007781	-0.13779959
	88.1000	1	2		1.45907128	-0.13884308
	88.2000	1	2		1.45808258	-0.13962324
	88.3000	1	2		1.45707431	-0.14047620
	88.4000	1	2		1.45607875	-0.14108291
	88.5000	1	2		1.45507335	-0.14190946
	88.6000	1	2		1.45408475	-0.14291404
	88.7000	1	2		1.45306654	-0.14362982
	88.8000	1	2		1.45207334	-0.14446264
	88.9000	1	2		1.45107377	-0.14545889
	89.0000	1	2		1.45007452	-0.14648996
	89.1000	1	2		1.44907527	-0.14697825
	89.2000	1	2		1.44807530	-0.14789813
	89.3000	1	2		1.44707113	-0.14867487
	89.4000	1	2		1.44607679	-0.14951567
	89.5000	1	2		1.44506463	-0.15028960
	89.6000	1	2		1.44407900	-0.15128566
	89.7000	1	2		1.44307842	-0.15216001
	89.8000	1	2		1.44207793	-0.15294214
	89.9000	1	2		1.44107356	-0.15381882
	90.0000	1	2		1.44007861	-0.15468162
	90.1000	1	2		1.43906727	-0.15549152
	90.2000	1	2		1.43808051	-0.15634486
	90.3000	1	2		1.43707132	-0.15733393
	90.4000	1	2		1.43607914	-0.15818873
	90.5000	1	2		1.43507917	-0.15907129
	90.6000	1	2		1.43407776	-0.16005725
	90.7000	1	2		1.43306867	-0.16089238
	90.8000	1	2		1.43208387	-0.16177222
	90.9000	1	2		1.43108287	-0.16263055
	91.0000	1	2		1.43007696	-0.16349660
	91.1000	1	2		1.42907535	-0.16456136
	91.2000	1	2		1.42807784	-0.16543988
	91.3000	1	2		1.42707203	-0.16629064
	91.4000	1	2		1.42608476	-0.16722448
	91.5000	1	2		1.42507567	-0.16814845
	91.6000	1	2		1.42408093	-0.16908407
	91.7000	1	2		1.42307215	-0.17010039
	91.8000	1	2		1.42208355	-0.17093867
	91.9000	1	2		1.42107630	-0.17185342
	92.0000	1	2		1.42008043	-0.17279837
	92.1000	1	2		1.41907974	-0.17350366
	92.2000	1	2		1.41808633	-0.17451849
	92.3000	1	2		1.41708175	-0.17559068
	92.4000	1	2		1.41607358	-0.17642830
	92.5000	1	2		1.41506982	-0.17738916
	92.6000	1	2		1.41408225	-0.17836893
	92.7000	1	2		1.41308095	-0.17941153
	92.8000	1	2		1.41208395	-0.18023400
	92.9000	1	2		1.41107629	-0.18135609
	93.0000	1	2		1.41008247	-0.18235434
	93.1000	1	2		1.40907635	-0.18340318
	93.2000	1	2		1.40808314	-0.18430756
	93.3000	1	2		1.40707518	-0.18536866
	93.4000	1	2		1.40608044	-0.18638199
	93.5000	1	2		1.40507176	-0.18737519
	93.6000	1	2		1.40407548	-0.18827882
	93.7000	1	2		1.40306926	-0.18940583
	93.8000	1	2		1.40207635	-0.19049484
	93.9000	1	2		1.40106911	-0.19147914
	93.9960	1	2		1.40013050	-0.19251540
	94.0000	1	2		1.40008809	-0.19248188
	94.0010	1	2		1.40007723	-0.19247698
