# Supplementary material for: Hyaluronic Acid Enhances the Mechanical Properties of Tissue-Engineered Cartilage Constructs
Source: PLoS One. 2014 Dec 1;9(12):e113216. doi: 10.1371/journal.pone.0113216 (PMC4249877; doi:10.1371/journal.pone.0113216)
Supplement: Dataset S1 — Raw data from hydrogel constructs. Data on wet weight, dry weight, compressive modulus, DNA content, and GAG content are provided in a spreadsheet for all analysed hydrogel constructs. Additionally, raw data from mechanical compression tests (time, displacement, and load) are provided. (ZIP) [file pone.0113216.s004.zip › Data/Mechanical testing/Microtester/Day 28/G3 P2 M4 ramp.csv]

G3 P2 M4 6Jan2014
Notes	Time	Sequence	Block	Cycle	5800:Extension mm	5800:500N_Load_Cell N
Test Started : 01/06/2014 11:52:42 AM	4.0020	1	2		2.29976196	0.00244685
	4.1000	1	2		2.29900653	0.00229225
	4.2000	1	2		2.29799150	0.00221296
	4.3000	1	2		2.29697483	0.00215255
	4.4000	1	2		2.29597968	0.00219789
	4.5000	1	2		2.29496588	0.00214054
	4.6000	1	2		2.29397912	0.00215708
	4.7000	1	2		2.29297249	0.00225225
	4.8000	1	2		2.29197795	0.00229177
	4.9000	1	2		2.29096927	0.00210879
	5.0000	1	2		2.28997637	0.00220148
	5.1000	1	2		2.28896667	0.00213455
	5.2000	1	2		2.28797336	0.00222970
	5.2940	1	2		2.28701754	0.00251993
	5.3000	1	2		2.28696386	0.00240856
	5.4000	1	2		2.28597383	0.00219412
	5.5000	1	2		2.28497027	0.00221896
	5.6000	1	2		2.28396856	0.00232126
	5.7000	1	2		2.28296009	0.00216772
	5.8000	1	2		2.28196923	0.00216185
	5.9000	1	2		2.28096363	0.00218285
	6.0000	1	2		2.27997196	0.00216339
	6.1000	1	2		2.27896512	0.00227896
	6.2000	1	2		2.27796874	0.00207891
	6.3000	1	2		2.27696498	0.00235309
	6.4000	1	2		2.27597453	0.00233069
	6.5000	1	2		2.27496114	0.00206723
	6.6000	1	2		2.27397172	0.00232106
	6.7000	1	2		2.27295874	0.00220170
	6.8000	1	2		2.27196830	0.00213427
	6.9000	1	2		2.27095880	0.00215749
	7.0000	1	2		2.26997000	0.00223020
	7.1000	1	2		2.26895825	0.00225840
	7.2000	1	2		2.26797293	0.00218817
	7.3000	1	2		2.26697060	0.00226656
	7.4000	1	2		2.26596663	0.00222654
	7.5000	1	2		2.26496390	0.00212430
	7.6000	1	2		2.26396915	0.00207007
	7.7000	1	2		2.26296047	0.00221322
	7.8000	1	2		2.26197065	0.00219095
	7.9000	1	2		2.26096422	0.00220133
	8.0000	1	2		2.25997398	0.00212010
	8.1000	1	2		2.25896961	0.00224872
	8.2000	1	2		2.25797609	0.00218691
	8.3000	1	2		2.25696434	0.00213221
	8.4000	1	2		2.25597226	0.00225688
	8.5000	1	2		2.25496051	0.00225750
	8.6000	1	2		2.25397252	0.00212986
	8.7000	1	2		2.25296098	0.00214985
	8.8000	1	2		2.25197422	0.00207315
	8.9000	1	2		2.25095919	0.00215352
	9.0000	1	2		2.24997141	0.00215434
	9.1000	1	2		2.24895433	0.00200341
	9.2000	1	2		2.24797331	0.00221734
	9.3000	1	2		2.24696218	0.00214823
	9.4000	1	2		2.24597522	0.00207146
	9.5000	1	2		2.24496777	0.00222392
	9.6000	1	2		2.24397446	0.00216851
	9.7000	1	2		2.24296107	0.00222031
	9.8000	1	2		2.24197902	0.00216430
	9.9000	1	2		2.24096871	0.00224035
	10.0000	1	2		2.23997171	0.00219849
	10.1000	1	2		2.23896549	0.00212392
	10.2000	1	2		2.23797505	0.00201649
	10.3000	1	2		2.23696063	0.00226415
	10.4000	1	2		2.23597285	0.00211942
	10.5000	1	2		2.23495925	0.00229219
	10.6000	1	2		2.23397107	0.00221996
	10.7000	1	2		2.23295808	0.00218477
	10.8000	1	2		2.23197113	0.00209447
	10.9000	1	2		2.23096183	0.00202945
	11.0000	1	2		2.22998020	0.00211439
	11.1000	1	2		2.22896476	0.00207029
	11.2000	1	2		2.22797882	0.00204435
	11.3000	1	2		2.22697158	0.00208962
	11.4000	1	2		2.22597581	0.00201065
	11.5000	1	2		2.22496672	0.00208396
	11.6000	1	2		2.22397607	0.00212253
	11.7000	1	2		2.22296801	0.00212698
	11.8000	1	2		2.22198208	0.00204678
	11.9000	1	2		2.22097217	0.00209176
	12.0000	1	2		2.21997804	0.00206328
	12.1000	1	2		2.21897059	0.00214420
	12.2000	1	2		2.21797482	0.00214312
	12.3000	1	2		2.21696307	0.00211996
	12.4000	1	2		2.21597303	0.00212838
	12.5000	1	2		2.21496825	0.00212509
	12.6000	1	2		2.21397678	0.00218599
	12.7000	1	2		2.21297179	0.00213571
	12.8000	1	2		2.21197786	0.00208196
	12.9000	1	2		2.21097246	0.00209831
	13.0000	1	2		2.20997321	0.00204488
	13.1000	1	2		2.20897396	0.00210165
	13.2000	1	2		2.20797962	0.00200353
	13.3000	1	2		2.20696746	0.00216850
	13.4000	1	2		2.20598357	0.00209810
	13.5000	1	2		2.20496895	0.00215518
	13.6000	1	2		2.20397646	0.00215142
	13.7000	1	2		2.20296553	0.00215157
	13.8000	1	2		2.20197529	0.00215442
	13.9000	1	2		2.20096395	0.00223911
	14.0000	1	2		2.19997535	0.00202770
	14.1000	1	2		2.19896094	0.00207313
	14.2000	1	2		2.19797685	0.00202936
	14.3000	1	2		2.19696694	0.00190218
	14.4000	1	2		2.19597690	0.00206832
	14.5000	1	2		2.19497048	0.00212609
	14.6000	1	2		2.19397860	0.00204346
	14.7000	1	2		2.19296767	0.00218645
	14.8000	1	2		2.19197907	0.00217449
	14.9000	1	2		2.19096937	0.00207490
	15.0000	1	2		2.18998180	0.00210007
	15.1000	1	2		2.18897045	0.00216191
	15.2000	1	2		2.18797817	0.00209477
	15.3000	1	2		2.18696191	0.00204855
	15.4000	1	2		2.18597474	0.00204803
	15.5000	1	2		2.18496340	0.00211644
	15.6000	1	2		2.18397132	0.00198815
	15.7000	1	2		2.18296612	0.00210247
	15.8000	1	2		2.18197179	0.00211642
	15.9000	1	2		2.18096290	0.00208988
	16.0000	1	2		2.17998107	0.00208589
	16.1000	1	2		2.17897362	0.00206428
	16.2000	1	2		2.17797559	0.00212682
	16.3000	1	2		2.17696999	0.00211741
	16.4000	1	2		2.17597504	0.00222251
	16.5000	1	2		2.17497579	0.00201528
	16.6000	1	2		2.17398145	0.00195000
	16.7000	1	2		2.17297503	0.00191809
	16.8000	1	2		2.17197741	0.00196481
	16.9000	1	2		2.17096955	0.00201184
	17.0000	1	2		2.16997542	0.00210038
	17.1000	1	2		2.16897146	0.00200872
	17.2000	1	2		2.16797159	0.00206874
	17.3000	1	2		2.16696496	0.00211247
	17.4000	1	2		2.16597288	0.00202779
	17.5000	1	2		2.16496440	0.00203968
	17.6000	1	2		2.16397683	0.00205608
	17.7000	1	2		2.16297327	0.00212199
	17.8000	1	2		2.16197955	0.00196100
	17.9000	1	2		2.16097210	0.00188972
	18.0000	1	2		2.15998330	0.00205806
	18.1000	1	2		2.15897278	0.00206644
	18.2000	1	2		2.15799012	0.00201134
	18.3000	1	2		2.15697304	0.00201926
	18.4000	1	2		2.15598608	0.00204707
	18.5000	1	2		2.15497494	0.00193705
	18.6000	1	2		2.15398512	0.00196709
	18.7000	1	2		2.15297193	0.00201230
	18.8000	1	2		2.15197288	0.00221618
	18.9000	1	2		2.15096256	0.00195095
	19.0000	1	2		2.14997868	0.00204939
	19.1000	1	2		2.14896816	0.00196347
	19.2000	1	2		2.14797362	0.00198516
	19.3000	1	2		2.14696985	0.00184147
	19.4000	1	2		2.14597490	0.00188445
	19.5000	1	2		2.14496807	0.00191975
	19.6000	1	2		2.14398050	0.00205233
	19.7000	1	2		2.14297673	0.00210286
	19.8000	1	2		2.14198383	0.00203806
	19.9000	1	2		2.14097700	0.00215800
	20.0000	1	2		2.13998430	0.00202777
	20.1000	1	2		2.13897337	0.00212872
	20.2000	1	2		2.13797698	0.00198918
	20.3000	1	2		2.13696626	0.00220407
	20.4000	1	2		2.13597336	0.00194226
	20.5000	1	2		2.13496591	0.00201044
	20.6000	1	2		2.13398059	0.00199516
	20.7000	1	2		2.13296904	0.00195817
	20.8000	1	2		2.13197819	0.00211503
	20.9000	1	2		2.13096295	0.00199605
	21.0000	1	2		2.12997722	0.00208890
	21.1000	1	2		2.12896998	0.00198750
	21.2000	1	2		2.12798281	0.00211381
	21.3000	1	2		2.12697291	0.00203068
	21.4000	1	2		2.12598779	0.00213522
	21.5000	1	2		2.12497768	0.00206573
	21.6000	1	2		2.12398437	0.00184437
	21.7000	1	2		2.12297979	0.00191250
	21.8000	1	2		2.12198443	0.00197903
	21.9000	1	2		2.12097595	0.00193891
	22.0000	1	2		2.11998408	0.00175963
	22.1000	1	2		2.11897581	0.00220851
	22.2000	1	2		2.11798250	0.00198147
	22.3000	1	2		2.11697771	0.00192361
	22.4000	1	2		2.11598727	0.00212576
	22.5000	1	2		2.11497388	0.00208473
	22.6000	1	2		2.11397770	0.00196771
	22.7000	1	2		2.11297230	0.00183950
	22.8000	1	2		2.11198821	0.00194266
	22.9000	1	2		2.11098055	0.00196615
	23.0000	1	2		2.10999052	0.00181913
	23.1000	1	2		2.10898614	0.00207344
	23.2000	1	2		2.10799201	0.00196064
	23.3000	1	2		2.10698374	0.00181735
	23.4000	1	2		2.10598941	0.00184132
	23.5000	1	2		2.10498421	0.00193253
	23.6000	1	2		2.10398557	0.00196236
	23.7000	1	2		2.10297853	0.00186963
	23.8000	1	2		2.10198707	0.00198366
	23.9000	1	2		2.10098105	0.00207384
	24.0000	1	2		2.09998692	0.00185958
	24.1000	1	2		2.09897517	0.00192882
	24.2000	1	2		2.09798616	0.00198550
	24.3000	1	2		2.09697564	0.00181851
	24.4000	1	2		2.09598909	0.00200063
	24.5000	1	2		2.09498799	0.00197054
	24.6000	1	2		2.09399407	0.00181910
	24.7000	1	2		2.09298805	0.00184728
	24.8000	1	2		2.09199331	0.00186867
	24.9000	1	2		2.09099139	0.00204126
	25.0000	1	2		2.08999439	0.00176958
	25.1000	1	2		2.08899227	0.00200215
	25.2000	1	2		2.08798769	0.00194724
	25.3000	1	2		2.08698454	0.00184808
	25.4000	1	2		2.08598631	0.00188255
	25.5000	1	2		2.08498358	0.00198744
	25.6000	1	2		2.08398904	0.00185397
	25.7000	1	2		2.08298302	0.00193290
	25.8000	1	2		2.08199401	0.00190862
	25.9000	1	2		2.08098124	0.00193441
	26.0000	1	2		2.07998710	0.00180633
	26.1000	1	2		2.07898642	0.00183386
	26.2000	1	2		2.07800315	0.00204660
	26.3000	1	2		2.07699016	0.00192794
	26.4000	1	2		2.07600075	0.00205819
	26.5000	1	2		2.07498961	0.00201946
	26.6000	1	2		2.07400285	0.00196456
	26.7000	1	2		2.07299418	0.00190222
	26.8000	1	2		2.07199267	0.00194830
	26.9000	1	2		2.07098461	0.00151648
	27.0000	1	2		2.06999539	0.00201796
	27.1000	1	2		2.06899020	0.00206863
	27.2000	1	2		2.06799381	0.00179137
	27.3000	1	2		2.06698452	0.00186977
	27.4000	1	2		2.06599408	0.00196371
	27.5000	1	2		2.06499585	0.00202185
	27.6000	1	2		2.06399188	0.00194676
	27.7000	1	2		2.06298546	0.00204463
	27.8000	1	2		2.06199481	0.00207490
	27.9000	1	2		2.06099310	0.00190966
	28.0000	1	2		2.05999589	0.00182680
	28.1000	1	2		2.05899623	0.00197789
	28.2000	1	2		2.05799513	0.00183913
	28.3000	1	2		2.05699301	0.00176943
	28.4000	1	2		2.05599929	0.00181571
	28.5000	1	2		2.05499225	0.00194912
	28.6000	1	2		2.05399730	0.00195132
	28.7000	1	2		2.05298944	0.00195690
	28.8000	1	2		2.05199449	0.00202972
	28.9000	1	2		2.05098520	0.00199649
	29.0000	1	2		2.04999250	0.00195696
	29.1000	1	2		2.04898505	0.00203125
	29.2000	1	2		2.04799195	0.00190387
	29.3000	1	2		2.04698470	0.00189029
	29.4000	1	2		2.04599815	0.00186717
	29.5000	1	2		2.04499296	0.00192836
	29.6000	1	2		2.04400047	0.00194427
	29.7000	1	2		2.04299056	0.00185145
	29.8000	1	2		2.04199868	0.00190005
	29.9000	1	2		2.04099369	0.00193718
	30.0000	1	2		2.03999833	0.00188468
	30.1000	1	2		2.03898822	0.00198973
	30.2000	1	2		2.03799737	0.00196160
	30.3000	1	2		2.03699197	0.00196064
	30.4000	1	2		2.03599865	0.00194163
	30.5000	1	2		2.03499243	0.00210848
	30.6000	1	2		2.03399441	0.00190067
	30.7000	1	2		2.03298266	0.00199955
	30.8000	1	2		2.03199099	0.00182261
	30.9000	1	2		2.03098518	0.00192073
	31.0000	1	2		2.03000129	0.00179251
	31.1000	1	2		2.02899569	0.00188916
	31.2000	1	2		2.02799725	0.00197725
	31.3000	1	2		2.02699697	0.00187894
	31.4000	1	2		2.02600715	0.00210266
	31.5000	1	2		2.02499744	0.00193942
	31.6000	1	2		2.02400208	0.00204027
	31.7000	1	2		2.02298726	0.00198764
	31.8000	1	2		2.02199845	0.00191885
	31.9000	1	2		2.02099633	0.00191069
	32.0000	1	2		2.01999196	0.00193231
	32.1000	1	2		2.01899352	0.00186769
	32.2000	1	2		2.01799509	0.00196409
	32.3000	1	2		2.01699174	0.00180078
	32.4000	1	2		2.01599679	0.00184637
	32.5000	1	2		2.01498524	0.00202543
	32.6000	1	2		2.01400525	0.00204751
	32.7000	1	2		2.01299452	0.00202578
	32.8000	1	2		2.01199732	0.00187431
	32.9000	1	2		2.01099909	0.00205441
	33.0000	1	2		2.01000619	0.00199670
	33.1000	1	2		2.00899402	0.00199845
	33.2000	1	2		2.00800399	0.00194151
	33.3000	1	2		2.00699921	0.00202590
	33.4000	1	2		2.00600487	0.00194472
	33.5000	1	2		2.00499558	0.00177672
	33.6000	1	2		2.00399305	0.00199482
	33.7000	1	2		2.00298355	0.00198865
	33.8000	1	2		2.00199413	0.00189557
	33.9000	1	2		2.00098197	0.00192394
	34.0000	1	2		1.99999071	0.00224689
	34.1000	1	2		1.99899371	0.00198132
	34.2000	1	2		1.99799917	0.00191080
	34.3000	1	2		1.99698946	0.00210044
	34.4000	1	2		1.99599082	0.00192703
	34.5000	1	2		1.99498542	0.00194861
	34.6000	1	2		1.99400420	0.00187124
	34.7000	1	2		1.99299614	0.00190608
	34.8000	1	2		1.99199914	0.00192883
	34.9000	1	2		1.99099681	0.00184418
	35.0000	1	2		1.99000084	0.00192587
	35.1000	1	2		1.98899339	0.00195249
	35.2000	1	2		1.98799967	0.00180574
	35.3000	1	2		1.98698751	0.00199475
	35.4000	1	2		1.98599727	0.00200500
	35.5000	1	2		1.98499125	0.00202199
	35.6000	1	2		1.98399630	0.00199934
	35.7000	1	2		1.98298865	0.00189773
	35.8000	1	2		1.98200353	0.00192444
	35.9000	1	2		1.98099608	0.00175176
	36.0000	1	2		1.97999622	0.00179550
	36.1000	1	2		1.97898979	0.00187506
	36.2000	1	2		1.97800591	0.00172247
	36.3000	1	2		1.97699518	0.00182604
	36.4000	1	2		1.97601498	0.00198306
	36.5000	1	2		1.97499257	0.00187872
	36.6000	1	2		1.97400152	0.00202595
	36.7000	1	2		1.97298956	0.00197256
	36.8000	1	2		1.97200321	0.00200419
	36.9000	1	2		1.97098552	0.00169032
	37.0000	1	2		1.96999569	0.00190982
	37.1000	1	2		1.96898742	0.00186167
	37.2000	1	2		1.96799555	0.00171499
	37.3000	1	2		1.96698441	0.00191155
	37.4000	1	2		1.96599540	0.00186096
	37.5000	1	2		1.96498836	0.00186512
	37.6000	1	2		1.96399690	0.00206456
	37.7000	1	2		1.96298617	0.00179372
	37.8000	1	2		1.96200064	0.00190012
	37.9000	1	2		1.96099770	0.00197351
	38.0000	1	2		1.96000541	0.00182536
	38.1000	1	2		1.95899612	0.00194961
	38.2000	1	2		1.95800773	0.00179707
	38.3000	1	2		1.95699884	0.00195493
	38.4000	1	2		1.95600082	0.00180742
	38.5000	1	2		1.95499276	0.00175782
	38.6000	1	2		1.95399904	0.00197818
	38.7000	1	2		1.95299241	0.00178868
	38.8000	1	2		1.95199889	0.00176502
	38.9000	1	2		1.95098939	0.00183233
	39.0000	1	2		1.95000387	0.00193014
	39.1000	1	2		1.94899150	0.00181396
	39.2000	1	2		1.94800352	0.00180992
	39.3000	1	2		1.94699525	0.00188622
	39.4000	1	2		1.94600501	0.00187549
	39.5000	1	2		1.94500063	0.00174646
	39.6000	1	2		1.94400732	0.00189438
	39.7000	1	2		1.94300028	0.00188105
	39.8000	1	2		1.94200902	0.00183580
	39.9000	1	2		1.94100362	0.00173615
	40.0000	1	2		1.94001297	0.00177866
	40.1000	1	2		1.93899794	0.00174246
	40.2000	1	2		1.93801160	0.00185946
	40.3000	1	2		1.93700046	0.00184939
	40.4000	1	2		1.93600408	0.00183549
	40.5000	1	2		1.93499560	0.00179829
	40.6000	1	2		1.93400332	0.00183831
	40.7000	1	2		1.93299197	0.00201183
	40.8000	1	2		1.93200870	0.00190231
	40.9000	1	2		1.93099757	0.00176845
	41.0000	1	2		1.93000466	0.00177051
	41.1000	1	2		1.92900049	0.00182208
	41.2000	1	2		1.92800964	0.00160431
	41.3000	1	2		1.92699871	0.00173951
	41.4000	1	2		1.92601851	0.00172288
	41.5000	1	2		1.92500225	0.00187778
	41.6000	1	2		1.92401140	0.00179384
	41.7000	1	2		1.92300415	0.00186891
	41.8000	1	2		1.92201023	0.00176510
	41.9000	1	2		1.92100483	0.00183337
	42.0000	1	2		1.92001029	0.00176951
	42.1000	1	2		1.91899997	0.00173465
	42.2000	1	2		1.91800523	0.00175939
	42.3000	1	2		1.91699921	0.00166155
	42.4000	1	2		1.91601061	0.00171997
	42.5000	1	2		1.91499866	0.00170235
	42.6000	1	2		1.91400514	0.00176546
	42.7000	1	2		1.91300363	0.00180125
	42.8000	1	2		1.91201093	0.00170189
	42.9000	1	2		1.91100328	0.00189114
	43.0000	1	2		1.91001509	0.00182975
	43.1000	1	2		1.90900703	0.00187784
	43.2000	1	2		1.90801659	0.00190185
	43.3000	1	2		1.90699520	0.00184788
	43.4000	1	2		1.90601316	0.00175274
	43.5000	1	2		1.90499916	0.00192187
	43.6000	1	2		1.90401322	0.00169446
	43.7000	1	2		1.90299840	0.00172968
	43.8000	1	2		1.90201103	0.00162784
	43.9000	1	2		1.90099989	0.00170214
	44.0000	1	2		1.90001088	0.00183063
	44.1000	1	2		1.89899483	0.00170168
	44.2000	1	2		1.89800582	0.00186410
	44.3000	1	2		1.89700390	0.00180073
	44.4000	1	2		1.89601715	0.00173591
	44.5000	1	2		1.89500765	0.00193920
	44.6000	1	2		1.89401659	0.00187794
	44.7000	1	2		1.89301078	0.00180797
	44.8000	1	2		1.89201583	0.00178456
	44.9000	1	2		1.89100961	0.00174801
	45.0000	1	2		1.89001753	0.00175164
	45.1000	1	2		1.88900701	0.00171242
	45.2000	1	2		1.88801329	0.00183623
	45.3000	1	2		1.88700071	0.00177388
	45.4000	1	2		1.88600781	0.00178485
	45.5000	1	2		1.88500098	0.00180169
	45.6000	1	2		1.88401197	0.00174278
	45.7000	1	2		1.88300514	0.00158146
	45.8000	1	2		1.88201019	0.00159066
	45.9000	1	2		1.88100724	0.00179488
	46.0000	1	2		1.88001455	0.00172821
	46.1000	1	2		1.87900935	0.00172658
	46.2000	1	2		1.87801604	0.00170428
	46.3000	1	2		1.87700880	0.00161902
	46.4000	1	2		1.87601549	0.00160467
	46.5000	1	2		1.87482404	0.00160844
	46.6000	1	2		1.87402927	0.00176029
	46.7000	1	2		1.87302305	0.00172126
	46.8000	1	2		1.87202155	0.00182952
	46.9000	1	2		1.87100836	0.00177084
	47.0000	1	2		1.87001382	0.00172368
	47.1000	1	2		1.86901498	0.00162925
	47.2000	1	2		1.86801552	0.00173732
	47.3000	1	2		1.86701217	0.00167778
	47.4000	1	2		1.86601271	0.00169482
	47.5000	1	2		1.86501079	0.00161709
	47.6000	1	2		1.86401441	0.00164072
	47.7000	1	2		1.86300470	0.00166066
	47.8000	1	2		1.86201570	0.00163920
	47.9000	1	2		1.86101296	0.00159944
	48.0000	1	2		1.86001924	0.00167212
	48.1000	1	2		1.85901650	0.00174662
	48.2000	1	2		1.85801684	0.00168124
	48.3000	1	2		1.85700857	0.00161010
	48.4000	1	2		1.85601280	0.00171094
	48.5000	1	2		1.85500760	0.00167911
	48.6000	1	2		1.85402126	0.00164771
	48.7000	1	2		1.85300459	0.00161967
	48.8000	1	2		1.85201374	0.00153138
	48.9000	1	2		1.85100936	0.00163583
	49.0000	1	2		1.85001708	0.00158779
	49.1000	1	2		1.84900491	0.00167526
	49.2000	1	2		1.84800710	0.00168526
	49.3000	1	2		1.84700067	0.00159733
	49.4000	1	2		1.84601269	0.00165349
	49.5000	1	2		1.84500401	0.00166818
	49.6000	1	2		1.84401398	0.00156927
	49.7000	1	2		1.84300612	0.00162396
	49.8000	1	2		1.84201403	0.00168036
	49.9000	1	2		1.84101417	0.00151706
	50.0000	1	2		1.84002065	0.00179067
	50.1000	1	2		1.83901197	0.00136511
	50.2000	1	2		1.83801006	0.00165869
	50.3000	1	2		1.83700814	0.00156513
	50.4000	1	2		1.83601503	0.00149674
	50.5000	1	2		1.83500717	0.00140281
	50.6000	1	2		1.83401734	0.00142929
	50.7000	1	2		1.83301276	0.00156863
	50.8000	1	2		1.83202273	0.00131290
	50.9000	1	2		1.83100483	0.00155535
	51.0000	1	2		1.83001070	0.00148480
	51.1000	1	2		1.82900612	0.00144565
	51.2000	1	2		1.82801097	0.00131719
	51.3000	1	2		1.82700454	0.00138498
	51.4000	1	2		1.82601840	0.00136683
	51.5000	1	2		1.82501403	0.00130857
	51.6000	1	2		1.82401559	0.00126177
	51.7000	1	2		1.82300753	0.00131106
	51.8000	1	2		1.82201770	0.00130909
	51.9000	1	2		1.82101128	0.00135196
	52.0000	1	2		1.82001756	0.00125664
	52.1000	1	2		1.81900970	0.00125897
	52.2000	1	2		1.81801393	0.00102101
	52.3000	1	2		1.81700750	0.00117149
	52.4000	1	2		1.81601788	0.00100676
	52.5000	1	2		1.81500387	0.00100141
	52.6000	1	2		1.81401937	0.00116342
	52.7000	1	2		1.81300660	0.00089176
	52.8000	1	2		1.81201451	0.00087537
	52.9000	1	2		1.81100952	0.00092378
	53.0000	1	2		1.81002502	0.00095005
	53.1000	1	2		1.80901245	0.00082018
	53.2000	1	2		1.80801361	0.00079042
	53.3000	1	2		1.80701661	0.00072762
	53.4000	1	2		1.80602391	0.00064294
	53.5000	1	2		1.80501216	0.00056384
	53.6000	1	2		1.80402295	0.00055701
	53.7000	1	2		1.80300935	0.00048354
	53.8000	1	2		1.80202321	0.00030373
	53.9000	1	2		1.80101535	0.00041824
	54.0000	1	2		1.80002573	0.00022480
	54.1000	1	2		1.79901152	0.00022851
	54.2000	1	2		1.79802394	0.00010146
	54.3000	1	2		1.79701281	0.00009296
	54.4000	1	2		1.79602544	0.00009357
	54.5000	1	2		1.79502024	-0.00008795
	54.6000	1	2		1.79402652	-0.00011859
	54.7000	1	2		1.79302297	-0.00026199
	54.8000	1	2		1.79202351	-0.00043484
	54.9000	1	2		1.79102036	-0.00043167
	55.0000	1	2		1.79002070	-0.00040591
	55.1000	1	2		1.78902349	-0.00055789
	55.2000	1	2		1.78801727	-0.00075485
	55.3000	1	2		1.78702130	-0.00078974
	55.4000	1	2		1.78602225	-0.00084081
	55.5000	1	2		1.78501951	-0.00109623
	55.6000	1	2		1.78402374	-0.00116239
	55.7000	1	2		1.78301179	-0.00123938
	55.8000	1	2		1.78201930	-0.00149088
	55.9000	1	2		1.78101738	-0.00126851
	56.0000	1	2		1.78002120	-0.00149405
	56.1000	1	2		1.77901805	-0.00172672
	56.2000	1	2		1.77802126	-0.00200069
	56.3000	1	2		1.77702057	-0.00186821
	56.4000	1	2		1.77602665	-0.00205083
	56.5000	1	2		1.77501940	-0.00222181
	56.6000	1	2		1.77402609	-0.00225807
	56.7000	1	2		1.77301967	-0.00229914
	56.8000	1	2		1.77202656	-0.00263426
	56.9000	1	2		1.77102034	-0.00263093
	57.0000	1	2		1.77002334	-0.00276484
	57.1000	1	2		1.76901733	-0.00311370
	57.2000	1	2		1.76802053	-0.00332239
	57.3000	1	2		1.76700898	-0.00330180
	57.4000	1	2		1.76602489	-0.00346875
	57.5000	1	2		1.76501417	-0.00368907
	57.6000	1	2		1.76402126	-0.00366746
	57.7000	1	2		1.76302365	-0.00401314
	57.8000	1	2		1.76202624	-0.00418687
	57.9000	1	2		1.76102658	-0.00416199
	58.0000	1	2		1.76002835	-0.00432615
	58.1000	1	2		1.75901865	-0.00443663
	58.2000	1	2		1.75803374	-0.00486564
	58.3000	1	2		1.75702403	-0.00480582
	58.4000	1	2		1.75602908	-0.00513595
	58.5000	1	2		1.75501795	-0.00535037
	58.6000	1	2		1.75402750	-0.00553961
	58.7000	1	2		1.75301514	-0.00569645
	58.8000	1	2		1.75202182	-0.00608998
	58.9000	1	2		1.75101130	-0.00614680
	59.0000	1	2		1.75002619	-0.00621861
	59.1000	1	2		1.74901648	-0.00648791
	59.2000	1	2		1.74802461	-0.00657100
	59.3000	1	2		1.74702167	-0.00691925
	59.4000	1	2		1.74602098	-0.00719468
	59.5000	1	2		1.74501927	-0.00723375
	59.6000	1	2		1.74402698	-0.00759924
	59.7000	1	2		1.74302158	-0.00792089
	59.8000	1	2		1.74202130	-0.00794984
	59.9000	1	2		1.74102205	-0.00842252
	60.0000	1	2		1.74003406	-0.00873373
	60.1000	1	2		1.73902825	-0.00879594
	60.2000	1	2		1.73802634	-0.00906652
	60.3000	1	2		1.73701643	-0.00946666
	60.4000	1	2		1.73602045	-0.00974366
	60.5000	1	2		1.73501034	-0.00976538
	60.6000	1	2		1.73402072	-0.01027415
	60.7000	1	2		1.73302065	-0.01042884
	60.8000	1	2		1.73203082	-0.01062400
	60.9000	1	2		1.73101927	-0.01094289
	61.0000	1	2		1.73002760	-0.01131017
	61.1000	1	2		1.72902199	-0.01159090
	61.2000	1	2		1.72803258	-0.01185984
	61.3000	1	2		1.72702595	-0.01248556
	61.4000	1	2		1.72603079	-0.01275005
	61.5000	1	2		1.72502191	-0.01293740
	61.6000	1	2		1.72402757	-0.01313966
	61.7000	1	2		1.72302340	-0.01322653
	61.8000	1	2		1.72203152	-0.01371429
	61.9000	1	2		1.72102879	-0.01387289
	62.0000	1	2		1.72002339	-0.01423399
	62.1000	1	2		1.71901963	-0.01475366
	62.2000	1	2		1.71802888	-0.01487955
	62.3000	1	2		1.71702071	-0.01530142
	62.4000	1	2		1.71602719	-0.01553046
	62.5000	1	2		1.71501555	-0.01588337
	62.6000	1	2		1.71402285	-0.01621550
	62.7000	1	2		1.71302380	-0.01650896
	62.8000	1	2		1.71202762	-0.01689502
	62.9000	1	2		1.71101966	-0.01709579
	63.0000	1	2		1.71002707	-0.01756826
	63.1000	1	2		1.70900999	-0.01779521
	63.2000	1	2		1.70802805	-0.01825719
	63.3000	1	2		1.70702644	-0.01855518
	63.4000	1	2		1.70604153	-0.01888113
	63.5000	1	2		1.70503152	-0.01928717
	63.6000	1	2		1.70403503	-0.01956965
	63.7000	1	2		1.70302379	-0.01986291
	63.8000	1	2		1.70203622	-0.02028671
	63.9000	1	2		1.70102600	-0.02063439
	64.0000	1	2		1.70003566	-0.02092589
	64.1000	1	2		1.69901971	-0.02108040
	64.2000	1	2		1.69802445	-0.02166683
	64.3000	1	2		1.69701895	-0.02198573
	64.4000	1	2		1.69603086	-0.02237995
	64.5000	1	2		1.69502413	-0.02261488
	64.6000	1	2		1.69403031	-0.02292497
	64.7000	1	2		1.69301896	-0.02333805
	64.8000	1	2		1.69203866	-0.02368487
	64.9000	1	2		1.69103265	-0.02404843
	65.0000	1	2		1.69003616	-0.02439287
	65.1000	1	2		1.68902912	-0.02496029
	65.2000	1	2		1.68803735	-0.02525578
	65.3000	1	2		1.68702293	-0.02548263
	65.4000	1	2		1.68602921	-0.02583043
	65.5000	1	2		1.68501654	-0.02620596
	65.6000	1	2		1.68402671	-0.02652438
	65.7000	1	2		1.68302520	-0.02699526
	65.8000	1	2		1.68203957	-0.02730659
	65.9000	1	2		1.68102997	-0.02760123
	66.0000	1	2		1.68003758	-0.02811371
	66.1000	1	2		1.67902440	-0.02839619
	66.2000	1	2		1.67803785	-0.02882191
	66.3000	1	2		1.67702794	-0.02913840
	66.4000	1	2		1.67603350	-0.02957740
	66.5000	1	2		1.67503691	-0.03013924
	66.6000	1	2		1.67404002	-0.03033906
	66.7000	1	2		1.67303359	-0.03067701
	66.8000	1	2		1.67203628	-0.03104791
	66.9000	1	2		1.67103160	-0.03161341
	67.0000	1	2		1.67003430	-0.03179958
	67.1000	1	2		1.66902490	-0.03210198
	67.2000	1	2		1.66803722	-0.03263970
	67.3000	1	2		1.66702291	-0.03314631
	67.4000	1	2		1.66603175	-0.03344141
	67.5000	1	2		1.66502420	-0.03392707
	67.6000	1	2		1.66403181	-0.03426302
	67.7000	1	2		1.66302672	-0.03457797
	67.8000	1	2		1.66204068	-0.03493099
	67.9000	1	2		1.66105075	-0.03545273
	68.0000	1	2		1.66005221	-0.03577128
	68.1000	1	2		1.65904435	-0.03613884
	68.2000	1	2		1.65805473	-0.03670499
	68.3000	1	2		1.65704615	-0.03713169
	68.4000	1	2		1.65605438	-0.03750053
	68.5000	1	2		1.65504621	-0.03794044
	68.6000	1	2		1.65405208	-0.03835235
	68.7000	1	2		1.65304289	-0.03867136
	68.8000	1	2		1.65204784	-0.03913602
	68.9000	1	2		1.65103680	-0.03950222
	69.0000	1	2		1.65004196	-0.03983509
	69.1000	1	2		1.64903758	-0.04030087
	69.2000	1	2		1.64805103	-0.04080203
	69.3000	1	2		1.64703928	-0.04112160
	69.4000	1	2		1.64604802	-0.04161269
	69.5000	1	2		1.64504835	-0.04215510
	69.6000	1	2		1.64405381	-0.04253255
	69.7000	1	2		1.64304350	-0.04300142
	69.8000	1	2		1.64205387	-0.04335921
	69.9000	1	2		1.64104407	-0.04380498
	70.0000	1	2		1.64005199	-0.04406692
	70.1000	1	2		1.63905007	-0.04448227
	70.2000	1	2		1.63805584	-0.04498263
	70.3000	1	2		1.63703845	-0.04544338
	70.4000	1	2		1.63605210	-0.04585146
	70.5000	1	2		1.63503625	-0.04626835
	70.6000	1	2		1.63404089	-0.04676733
	70.7000	1	2		1.63303283	-0.04724295
	70.8000	1	2		1.63204741	-0.04761764
	70.9000	1	2		1.63104641	-0.04807823
	71.0000	1	2		1.63005064	-0.04853150
	71.1000	1	2		1.62904985	-0.04891812
	71.2000	1	2		1.62805716	-0.04944275
	71.3000	1	2		1.62704960	-0.04977463
	71.4000	1	2		1.62604759	-0.05030845
	71.5000	1	2		1.62504598	-0.05074972
	71.6000	1	2		1.62404529	-0.05128939
	71.7000	1	2		1.62304716	-0.05169216
	71.8000	1	2		1.62205539	-0.05213859
	71.9000	1	2		1.62104323	-0.05256417
	72.0000	1	2		1.62003793	-0.05304940
	72.1000	1	2		1.61903099	-0.05355561
	72.2000	1	2		1.61804321	-0.05394880
	72.3000	1	2		1.61703382	-0.05442548
	72.4000	1	2		1.61604348	-0.05484689
	72.5000	1	2		1.61503961	-0.05530316
	72.6000	1	2		1.61405173	-0.05573552
	72.7000	1	2		1.61304162	-0.05636070
	72.8000	1	2		1.61205825	-0.05681275
	72.9000	1	2		1.61104475	-0.05733574
	73.0000	1	2		1.61005308	-0.05783144
	73.1000	1	2		1.60904840	-0.05819248
	73.2000	1	2		1.60804832	-0.05876486
	73.3000	1	2		1.60704549	-0.05917592
	73.4000	1	2		1.60605760	-0.05973385
	73.5000	1	2		1.60504903	-0.06007605
	73.6000	1	2		1.60404865	-0.06060218
	73.7000	1	2		1.60303311	-0.06112196
	73.8000	1	2		1.60204512	-0.06153710
	73.9000	1	2		1.60104290	-0.06214100
	74.0000	1	2		1.60005245	-0.06263332
	74.1000	1	2		1.59903947	-0.06323106
	74.2000	1	2		1.59805262	-0.06367792
	74.3000	1	2		1.59704711	-0.06404438
	74.4000	1	2		1.59605268	-0.06460212
	74.5000	1	2		1.59504605	-0.06503059
	74.6000	1	2		1.59404761	-0.06559263
	74.7000	1	2		1.59304621	-0.06622643
	74.8000	1	2		1.59205720	-0.06654895
	74.9000	1	2		1.59105129	-0.06696142
	75.0000	1	2		1.59005234	-0.06781659
	75.1000	1	2		1.58905227	-0.06821698
	75.2000	1	2		1.58805342	-0.06848493
	75.3000	1	2		1.58704157	-0.06928552
	75.4000	1	2		1.58605656	-0.06974623
	75.5000	1	2		1.58504655	-0.07031008
	75.6000	1	2		1.58405846	-0.07083049
	75.7000	1	2		1.58304148	-0.07152827
	75.8000	1	2		1.58205709	-0.07182555
	75.9000	1	2		1.58104482	-0.07241562
	76.0000	1	2		1.58005284	-0.07295523
	76.1000	1	2		1.57904591	-0.07329749
	76.2000	1	2		1.57805638	-0.07401252
	76.3000	1	2		1.57704996	-0.07455915
	76.4000	1	2		1.57605019	-0.07527546
	76.5000	1	2		1.57504254	-0.07571412
	76.6000	1	2		1.57405322	-0.07621769
	76.7000	1	2		1.57304414	-0.07695418
	76.8000	1	2		1.57204949	-0.07729499
	76.9000	1	2		1.57104993	-0.07796043
	77.0000	1	2		1.57005375	-0.07835343
	77.1000	1	2		1.56904272	-0.07904661
	77.2000	1	2		1.56805146	-0.07954056
	77.3000	1	2		1.56703725	-0.08001391
	77.4000	1	2		1.56605520	-0.08066338
	77.5000	1	2		1.56505042	-0.08123643
	77.6000	1	2		1.56405752	-0.08178406
	77.7000	1	2		1.56304413	-0.08249712
	77.8000	1	2		1.56205512	-0.08302001
	77.9000	1	2		1.56105361	-0.08356054
	78.0000	1	2		1.56005805	-0.08417359
	78.1000	1	2		1.55904752	-0.08475353
	78.2000	1	2		1.55805892	-0.08533350
	78.3000	1	2		1.55705537	-0.08595005
	78.4000	1	2		1.55605417	-0.08648659
	78.5000	1	2		1.55504447	-0.08703596
	78.6000	1	2		1.55406099	-0.08752068
	78.7000	1	2		1.55305334	-0.08825720
	78.8000	1	2		1.55205900	-0.08889288
	78.9000	1	2		1.55104592	-0.08938619
	79.0000	1	2		1.55000825	-0.09007608
	79.1000	1	2		1.54905663	-0.09077245
	79.2000	1	2		1.54806055	-0.09130074
	79.3000	1	2		1.54704491	-0.09193580
	79.4000	1	2		1.54605836	-0.09253372
	79.5000	1	2		1.54506013	-0.09318639
	79.6000	1	2		1.54407327	-0.09357701
	79.7000	1	2		1.54306562	-0.09422367
	79.8000	1	2		1.54207415	-0.09511555
	79.9000	1	2		1.54106424	-0.09557169
	80.0000	1	2		1.54007083	-0.09622208
	80.1000	1	2		1.53906123	-0.09690270
	80.2000	1	2		1.53807120	-0.09736181
	80.3000	1	2		1.53706303	-0.09810667
	80.4000	1	2		1.53607248	-0.09872535
	80.5000	1	2		1.53506237	-0.09964014
	80.6000	1	2		1.53406824	-0.10011663
	80.7000	1	2		1.53306325	-0.10081127
	80.8000	1	2		1.53207066	-0.10140062
	80.9000	1	2		1.53106905	-0.10205193
	81.0000	1	2		1.53006129	-0.10279905
	81.1000	1	2		1.52906511	-0.10332214
	81.2000	1	2		1.52806924	-0.10399825
	81.3000	1	2		1.52706486	-0.10468077
	81.4000	1	2		1.52607442	-0.10537247
	81.5000	1	2		1.52506451	-0.10601069
	81.6000	1	2		1.52406618	-0.10668306
	81.7000	1	2		1.52305535	-0.10740404
	81.8000	1	2		1.52206645	-0.10807321
	81.9000	1	2		1.52106145	-0.10868349
	82.0000	1	2		1.52006312	-0.10937201
	82.1000	1	2		1.51905988	-0.11004045
	82.2000	1	2		1.51806523	-0.11084631
	82.3000	1	2		1.51705645	-0.11147640
	82.4000	1	2		1.51606519	-0.11222608
	82.5000	1	2		1.51505426	-0.11290209
	82.6000	1	2		1.51407150	-0.11359792
	82.7000	1	2		1.51305862	-0.11441949
	82.8000	1	2		1.51206797	-0.11507133
	82.9000	1	2		1.51106616	-0.11578221
	83.0000	1	2		1.51007285	-0.11647094
	83.1000	1	2		1.50906785	-0.11736052
	83.2000	1	2		1.50807301	-0.11795561
	83.3000	1	2		1.50705869	-0.11861903
	83.4000	1	2		1.50607051	-0.11949961
	83.5000	1	2		1.50506070	-0.12010914
	83.6000	1	2		1.50406585	-0.12084185
	83.7000	1	2		1.50305912	-0.12155355
	83.8000	1	2		1.50206571	-0.12235806
	83.9000	1	2		1.50105969	-0.12319994
	84.0000	1	2		1.50006792	-0.12383761
	84.1000	1	2		1.49905811	-0.12455898
	84.2000	1	2		1.49807054	-0.12540377
	84.3000	1	2		1.49705909	-0.12612995
	84.4000	1	2		1.49606568	-0.12698825
	84.5000	1	2		1.49506079	-0.12773430
	84.6000	1	2		1.49407240	-0.12838312
	84.7000	1	2		1.49306792	-0.12919411
	84.8000	1	2		1.49207676	-0.12992775
	84.9000	1	2		1.49106685	-0.13083594
	85.0000	1	2		1.49007508	-0.13142756
	85.1000	1	2		1.48907101	-0.13235657
	85.2000	1	2		1.48807575	-0.13323005
	85.3000	1	2		1.48705119	-0.13393891
	85.4000	1	2		1.48606905	-0.13470854
	85.5000	1	2		1.48505924	-0.13550438
	85.6000	1	2		1.48407239	-0.13632169
	85.7000	1	2		1.48306422	-0.13710354
	85.8000	1	2		1.48207910	-0.13786760
	85.9000	1	2		1.48106551	-0.13883789
	86.0000	1	2		1.48007937	-0.13955142
	86.1000	1	2		1.47906813	-0.14037364
	86.2000	1	2		1.47807625	-0.14123049
	86.3000	1	2		1.47706901	-0.14210613
	86.4000	1	2		1.47607805	-0.14277656
	86.5000	1	2		1.47507306	-0.14367212
	86.6000	1	2		1.47408006	-0.14465209
	86.7000	1	2		1.47306103	-0.14546156
	86.8000	1	2		1.47207254	-0.14635432
	86.9000	1	2		1.47106007	-0.14706478
	87.0000	1	2		1.47007454	-0.14780977
	87.1000	1	2		1.46906761	-0.14881048
	87.2000	1	2		1.46807030	-0.14951551
	87.3000	1	2		1.46706890	-0.15056103
	87.4000	1	2		1.46607763	-0.15138644
	87.5000	1	2		1.46506875	-0.15231103
	87.6000	1	2		1.46407554	-0.15323050
	87.7000	1	2		1.46306584	-0.15399763
	87.8000	1	2		1.46208257	-0.15498135
	87.9000	1	2		1.46107276	-0.15574756
	88.0000	1	2		1.46007463	-0.15665531
	88.1000	1	2		1.45906954	-0.15753141
	88.2000	1	2		1.45807859	-0.15854519
	88.3000	1	2		1.45707308	-0.15945544
	88.4000	1	2		1.45607639	-0.16024716
	88.5000	1	2		1.45506597	-0.16139466
	88.6000	1	2		1.45407871	-0.16213864
	88.7000	1	2		1.45306931	-0.16294545
	88.8000	1	2		1.45207866	-0.16392736
	88.9000	1	2		1.45106732	-0.16489526
	89.0000	1	2		1.45007688	-0.16579203
	89.1000	1	2		1.44907148	-0.16680684
	89.2000	1	2		1.44808134	-0.16785391
	89.3000	1	2		1.44706631	-0.16884450
	89.4000	1	2		1.44607761	-0.16959604
	89.5000	1	2		1.44507385	-0.17046299
	89.6000	1	2		1.44408218	-0.17157219
	89.7000	1	2		1.44307012	-0.17247697
	89.8000	1	2		1.44207968	-0.17348047
	89.9000	1	2		1.44106987	-0.17453024
	90.0000	1	2		1.44008353	-0.17542643
	90.1000	1	2		1.43907321	-0.17645508
	90.2000	1	2		1.43808164	-0.17767657
	90.3000	1	2		1.43707696	-0.17854838
	90.4000	1	2		1.43608303	-0.17945893
	90.5000	1	2		1.43506954	-0.18033121
	90.6000	1	2		1.43408104	-0.18142253
	90.7000	1	2		1.43307421	-0.18231869
	90.8000	1	2		1.43207967	-0.18338325
	90.9000	1	2		1.43106914	-0.18443795
	91.0000	1	2		1.43007952	-0.18545555
	91.1000	1	2		1.42907463	-0.18653875
	91.2000	1	2		1.42808593	-0.18757766
	91.3000	1	2		1.42707254	-0.18868633
	91.4000	1	2		1.42608015	-0.18958440
	91.5000	1	2		1.42507444	-0.19065177
	91.6000	1	2		1.42408431	-0.19175593
	91.7000	1	2		1.42307921	-0.19271871
	91.8000	1	2		1.42208447	-0.19384142
	91.9000	1	2		1.42107671	-0.19498549
	92.0000	1	2		1.42007889	-0.19601818
	92.1000	1	2		1.41907718	-0.19722169
	92.2000	1	2		1.41808346	-0.19824719
	92.3000	1	2		1.41707468	-0.19917423
	92.4000	1	2		1.41608403	-0.20041661
	92.5000	1	2		1.41507136	-0.20153690
	92.6000	1	2		1.41409126	-0.20252621
	92.7000	1	2		1.41307654	-0.20363802
	92.8000	1	2		1.41208354	-0.20480858
	92.9000	1	2		1.41107793	-0.20584894
	93.0000	1	2		1.41008298	-0.20683780
	93.1000	1	2		1.40908076	-0.20795291
	93.2000	1	2		1.40809523	-0.20924402
	93.3000	1	2		1.40708205	-0.21037417
	93.4000	1	2		1.40608843	-0.21150628
	93.5000	1	2		1.40508323	-0.21268828
	93.6000	1	2		1.40408009	-0.21383414
	93.7000	1	2		1.40307540	-0.21483544
	93.8000	1	2		1.40208814	-0.21601146
	93.9000	1	2		1.40107198	-0.21727836
	94.0000	1	2		1.40008338	-0.21831755
	94.0010	1	2		1.40007293	-0.21832824
