# Supplementary material for: Hyaluronic Acid Enhances the Mechanical Properties of Tissue-Engineered Cartilage Constructs
Source: PLoS One. 2014 Dec 1;9(12):e113216. doi: 10.1371/journal.pone.0113216 (PMC4249877; doi:10.1371/journal.pone.0113216)
Supplement: Dataset S1 — Raw data from hydrogel constructs. Data on wet weight, dry weight, compressive modulus, DNA content, and GAG content are provided in a spreadsheet for all analysed hydrogel constructs. Additionally, raw data from mechanical compression tests (time, displacement, and load) are provided. (ZIP) [file pone.0113216.s004.zip › Data/Mechanical testing/Microtester/Day 28/G3 P4 M3 ramp.csv]

G3 P4 M3 7Jan2014
Notes	Time	Sequence	Block	Cycle	5800:Extension mm	5800:500N_Load_Cell N
Test Started : 01/07/2014 3:09:20 PM	4.0020	1	2		2.29968267	0.00179821
	4.0430	1	2		2.29971238	0.00172697
	4.1000	1	2		2.29937677	0.00170113
	4.2000	1	2		2.29815050	0.00175254
	4.3000	1	2		2.29705535	0.00163860
	4.4000	1	2		2.29601963	0.00162256
	4.5000	1	2		2.29498964	0.00178653
	4.6000	1	2		2.29398261	0.00167332
	4.7000	1	2		2.29297393	0.00182161
	4.8000	1	2		2.29197426	0.00180997
	4.9000	1	2		2.29096518	0.00179080
	5.0000	1	2		2.28997186	0.00172695
	5.1000	1	2		2.28896954	0.00167035
	5.2000	1	2		2.28798278	0.00166933
	5.3000	1	2		2.28696366	0.00179433
	5.4000	1	2		2.28596870	0.00156584
	5.5000	1	2		2.28496494	0.00178425
	5.6000	1	2		2.28396938	0.00166917
	5.7000	1	2		2.28295599	0.00175741
	5.8000	1	2		2.28197210	0.00182384
	5.9000	1	2		2.28095912	0.00174971
	6.0000	1	2		2.27996458	0.00170431
	6.1000	1	2		2.27895713	0.00160826
	6.2000	1	2		2.27797058	0.00170117
	6.3000	1	2		2.27695944	0.00164442
	6.4000	1	2		2.27596531	0.00169251
	6.5000	1	2		2.27495827	0.00174157
	6.6000	1	2		2.27397275	0.00177126
	6.7000	1	2		2.27295977	0.00181003
	6.8000	1	2		2.27197219	0.00166475
	6.9000	1	2		2.27096106	0.00182794
	7.0000	1	2		2.26997410	0.00167883
	7.1000	1	2		2.26895989	0.00160288
	7.2000	1	2		2.26796985	0.00170710
	7.3000	1	2		2.26695872	0.00162642
	7.4000	1	2		2.26596397	0.00180452
	7.5000	1	2		2.26496144	0.00169514
	7.6000	1	2		2.26396956	0.00180007
	7.7000	1	2		2.26296703	0.00158730
	7.8000	1	2		2.26197249	0.00169180
	7.9000	1	2		2.26096545	0.00158619
	8.0000	1	2		2.25997419	0.00167230
	8.1000	1	2		2.25896367	0.00174352
	8.2000	1	2		2.25797814	0.00191641
	8.3000	1	2		2.25696393	0.00170427
	8.4000	1	2		2.25598148	0.00167236
	8.5000	1	2		2.25496973	0.00170348
	8.6000	1	2		2.25397621	0.00155108
	8.7000	1	2		2.25296938	0.00178578
	8.8000	1	2		2.25197688	0.00152489
	8.9000	1	2		2.25096370	0.00156814
	9.0000	1	2		2.24997326	0.00165124
	9.1000	1	2		2.24896294	0.00167833
	9.2000	1	2		2.24797086	0.00148901
	9.3000	1	2		2.24695767	0.00168863
	9.4000	1	2		2.24596743	0.00155733
	9.5000	1	2		2.24496101	0.00158029
	9.6000	1	2		2.24396974	0.00161764
	9.7000	1	2		2.24296312	0.00159832
	9.8000	1	2		2.24197021	0.00173313
	9.9000	1	2		2.24096522	0.00165747
	10.0000	1	2		2.23998544	0.00168861
	10.1000	1	2		2.23898044	0.00155612
	10.2000	1	2		2.23798386	0.00149104
	10.3000	1	2		2.23698337	0.00164911
	10.4000	1	2		2.23597879	0.00146618
	10.5000	1	2		2.23497380	0.00145318
	10.6000	1	2		2.23398008	0.00173993
	10.7000	1	2		2.23296935	0.00153290
	10.8000	1	2		2.23197256	0.00151339
	10.9000	1	2		2.23096593	0.00160807
	11.0000	1	2		2.22997815	0.00153075
	11.1000	1	2		2.22895718	0.00163255
	11.2000	1	2		2.22797288	0.00142837
	11.3000	1	2		2.22697138	0.00182687
	11.4000	1	2		2.22597048	0.00141822
	11.5000	1	2		2.22496816	0.00141873
	11.6000	1	2		2.22399451	0.00157684
	11.7000	1	2		2.22297518	0.00173567
	11.8000	1	2		2.22197409	0.00145683
	11.9000	1	2		2.22097319	0.00140599
	12.0000	1	2		2.21999771	0.00162402
	12.1000	1	2		2.21896711	0.00157322
	12.2000	1	2		2.21797953	0.00157428
	12.3000	1	2		2.21696634	0.00156317
	12.4000	1	2		2.21597816	0.00187944
	12.5000	1	2		2.21495903	0.00156331
	12.6000	1	2		2.21398559	0.00160890
	12.7000	1	2		2.21296441	0.00174284
	12.8000	1	2		2.21197274	0.00155042
	12.9000	1	2		2.21096816	0.00145551
	13.0000	1	2		2.20997751	0.00174885
	13.1000	1	2		2.20896822	0.00171676
	13.2000	1	2		2.20798270	0.00156669
	13.3000	1	2		2.20696931	0.00157342
	13.4000	1	2		2.20597763	0.00166586
	13.5000	1	2		2.20497449	0.00157340
	13.6000	1	2		2.20397933	0.00136967
	13.7000	1	2		2.20296983	0.00170685
	13.8000	1	2		2.20198001	0.00155933
	13.9000	1	2		2.20096579	0.00161352
	14.0000	1	2		2.19997494	0.00155796
	14.1000	1	2		2.19896647	0.00162306
	14.2000	1	2		2.19797275	0.00174747
	14.3000	1	2		2.19696386	0.00154069
	14.4000	1	2		2.19597445	0.00162560
	14.5000	1	2		2.19496659	0.00168177
	14.6000	1	2		2.19397778	0.00147805
	14.7000	1	2		2.19296992	0.00161348
	14.8000	1	2		2.19197928	0.00168242
	14.9000	1	2		2.19097531	0.00147813
	15.0000	1	2		2.18998077	0.00166042
	15.1000	1	2		2.18897291	0.00154412
	15.2000	1	2		2.18797858	0.00151696
	15.3000	1	2		2.18697072	0.00151532
	15.4000	1	2		2.18597700	0.00167029
	15.5000	1	2		2.18497446	0.00153792
	15.6000	1	2		2.18398156	0.00152647
	15.7000	1	2		2.18296387	0.00156326
	15.8000	1	2		2.18198142	0.00164381
	15.9000	1	2		2.18096885	0.00163489
	16.0000	1	2		2.17998578	0.00156476
	16.1000	1	2		2.17898079	0.00150727
	16.2000	1	2		2.17798072	0.00161157
	16.3000	1	2		2.17697593	0.00137483
	16.4000	1	2		2.17598672	0.00154880
	16.5000	1	2		2.17497599	0.00169906
	16.6000	1	2		2.17398124	0.00132501
	16.7000	1	2		2.17298261	0.00148165
	16.8000	1	2		2.17198827	0.00131670
	16.9000	1	2		2.17097734	0.00147901
	17.0000	1	2		2.16997972	0.00153217
	17.1000	1	2		2.16898150	0.00147349
	17.2000	1	2		2.16799249	0.00161217
	17.3000	1	2		2.16697438	0.00161340
	17.4000	1	2		2.16598660	0.00147441
	17.5000	1	2		2.16496707	0.00160788
	17.6000	1	2		2.16398236	0.00148379
	17.7000	1	2		2.16297286	0.00136100
	17.8000	1	2		2.16197402	0.00156188
	17.9000	1	2		2.16097026	0.00141635
	18.0000	1	2		2.15997859	0.00154841
	18.1000	1	2		2.15896909	0.00149128
	18.2000	1	2		2.15798500	0.00143991
	18.3000	1	2		2.15697140	0.00161600
	18.4000	1	2		2.15599038	0.00143695
	18.5000	1	2		2.15498601	0.00147613
	18.6000	1	2		2.15399208	0.00144544
	18.7000	1	2		2.15297972	0.00131837
	18.8000	1	2		2.15198374	0.00138067
	18.9000	1	2		2.15097588	0.00139225
	19.0000	1	2		2.14998216	0.00145911
	19.1000	1	2		2.14897123	0.00157356
	19.2000	1	2		2.14798202	0.00143496
	19.3000	1	2		2.14697498	0.00153601
	19.4000	1	2		2.14597859	0.00144246
	19.5000	1	2		2.14497422	0.00139513
	19.6000	1	2		2.14399422	0.00135915
	19.7000	1	2		2.14298329	0.00133963
	19.8000	1	2		2.14198486	0.00143523
	19.9000	1	2		2.14097925	0.00141225
	20.0000	1	2		2.13999393	0.00143349
	20.1000	1	2		2.13898464	0.00147115
	20.2000	1	2		2.13799624	0.00145158
	20.3000	1	2		2.13699392	0.00140416
	20.4000	1	2		2.13599426	0.00140778
	20.5000	1	2		2.13497964	0.00144516
	20.6000	1	2		2.13399554	0.00146428
	20.7000	1	2		2.13298830	0.00150100
	20.8000	1	2		2.13198310	0.00145938
	20.9000	1	2		2.13097381	0.00147708
	21.0000	1	2		2.12998562	0.00148505
	21.1000	1	2		2.12899149	0.00144372
	21.2000	1	2		2.12799511	0.00149870
	21.3000	1	2		2.12697803	0.00145414
	21.4000	1	2		2.12599127	0.00140883
	21.5000	1	2		2.12498423	0.00139319
	21.6000	1	2		2.12399072	0.00144913
	21.7000	1	2		2.12298798	0.00140893
	21.8000	1	2		2.12199651	0.00134694
	21.9000	1	2		2.12098599	0.00141238
	22.0000	1	2		2.11999391	0.00132011
	22.1000	1	2		2.11898769	0.00136067
	22.2000	1	2		2.11799909	0.00143211
	22.3000	1	2		2.11698160	0.00114775
	22.4000	1	2		2.11598788	0.00169891
	22.5000	1	2		2.11498945	0.00160021
	22.6000	1	2		2.11399470	0.00135267
	22.7000	1	2		2.11298090	0.00137190
	22.8000	1	2		2.11198964	0.00151310
	22.9000	1	2		2.11098854	0.00165976
	23.0000	1	2		2.10998724	0.00183018
	23.1000	1	2		2.10897959	0.00081908
	23.2000	1	2		2.10799222	0.00062558
	23.2690	1	2		2.10729456	0.00254329
	23.3000	1	2		2.10698313	0.00105076
	23.4000	1	2		2.10599310	0.00190681
	23.5000	1	2		2.10498606	0.00163155
	23.6000	1	2		2.10399705	0.00153791
	23.7000	1	2		2.10298898	0.00186242
	23.8000	1	2		2.10199178	0.00138703
	23.9000	1	2		2.10098003	0.00125250
	24.0000	1	2		2.09999122	0.00148042
	24.1000	1	2		2.09898214	0.00141624
	24.2000	1	2		2.09798473	0.00138396
	24.3000	1	2		2.09698629	0.00155531
	24.4000	1	2		2.09598950	0.00141093
	24.5000	1	2		2.09498246	0.00102074
	24.6000	1	2		2.09399796	0.00129460
	24.7000	1	2		2.09298887	0.00168053
	24.8000	1	2		2.09199535	0.00118395
	24.9000	1	2		2.09098032	0.00113779
	25.0000	1	2		2.08998783	0.00155235
	25.1000	1	2		2.08899841	0.00144447
	25.2000	1	2		2.08799199	0.00127573
	25.3000	1	2		2.08698659	0.00136577
	25.4000	1	2		2.08599266	0.00161266
	25.5000	1	2		2.08498337	0.00146808
	25.6000	1	2		2.08399375	0.00137956
	25.7000	1	2		2.08298364	0.00157987
	25.8000	1	2		2.08198909	0.00148911
	25.9000	1	2		2.08099107	0.00138085
	26.0000	1	2		2.07998403	0.00133995
	26.1000	1	2		2.07897453	0.00126821
	26.2000	1	2		2.07798471	0.00131953
	26.3000	1	2		2.07698033	0.00141355
	26.4000	1	2		2.07598558	0.00155751
	26.5000	1	2		2.07498059	0.00138500
	26.6000	1	2		2.07398626	0.00141899
	26.7000	1	2		2.07298373	0.00139585
	26.8000	1	2		2.07199574	0.00150542
	26.9000	1	2		2.07098645	0.00124448
	27.0000	1	2		2.06999478	0.00129167
	27.1000	1	2		2.06898999	0.00137419
	27.2000	1	2		2.06799279	0.00131140
	27.3000	1	2		2.06698964	0.00142665
	27.4000	1	2		2.06598711	0.00145156
	27.5000	1	2		2.06498437	0.00130188
	27.6000	1	2		2.06399844	0.00137574
	27.7000	1	2		2.06298915	0.00137771
	27.8000	1	2		2.06199542	0.00131752
	27.9000	1	2		2.06099064	0.00121186
	28.0000	1	2		2.05999897	0.00133937
	28.1000	1	2		2.05898722	0.00133959
	28.2000	1	2		2.05799882	0.00126561
	28.3000	1	2		2.05698871	0.00138100
	28.4000	1	2		2.05599683	0.00131447
	28.5000	1	2		2.05498795	0.00135294
	28.6000	1	2		2.05400550	0.00118498
	28.7000	1	2		2.05292920	0.00140146
	28.8000	1	2		2.05199613	0.00117040
	28.9000	1	2		2.05099196	0.00118429
	29.0000	1	2		2.05000029	0.00129895
	29.1000	1	2		2.04899489	0.00126967
	29.2000	1	2		2.04799645	0.00140325
	29.3000	1	2		2.04699187	0.00131828
	29.4000	1	2		2.04598606	0.00128215
	29.5000	1	2		2.04497943	0.00142671
	29.6000	1	2		2.04398694	0.00124025
	29.7000	1	2		2.04298093	0.00129431
	29.8000	1	2		2.04198680	0.00120836
	29.9000	1	2		2.04098201	0.00134126
	30.0000	1	2		2.03999259	0.00123823
	30.1000	1	2		2.03898228	0.00118196
	30.2000	1	2		2.03799368	0.00142067
	30.3000	1	2		2.03698561	0.00121458
	30.4000	1	2		2.03600337	0.00132428
	30.5000	1	2		2.03498629	0.00124345
	30.6000	1	2		2.03399154	0.00118060
	30.7000	1	2		2.03298573	0.00128006
	30.8000	1	2		2.03199385	0.00142047
	30.9000	1	2		2.03098989	0.00120019
	31.0000	1	2		2.02999760	0.00110404
	31.1000	1	2		2.02899056	0.00123236
	31.2000	1	2		2.02799971	0.00126629
	31.3000	1	2		2.02699226	0.00118486
	31.4000	1	2		2.02599834	0.00115396
	31.5000	1	2		2.02498925	0.00125878
	31.6000	1	2		2.02400700	0.00118015
	31.7000	1	2		2.02299115	0.00119251
	31.8000	1	2		2.02201300	0.00120691
	31.9000	1	2		2.02100248	0.00122036
	32.0000	1	2		2.02000159	0.00118457
	32.1000	1	2		2.01899721	0.00127205
	32.2000	1	2		2.01799775	0.00117129
	32.3000	1	2		2.01699317	0.00114868
	32.4000	1	2		2.01600601	0.00127811
	32.5000	1	2		2.01498893	0.00112821
	32.6000	1	2		2.01400197	0.00108922
	32.7000	1	2		2.01299595	0.00110652
	32.8000	1	2		2.01200141	0.00110145
	32.9000	1	2		2.01099765	0.00117957
	33.0000	1	2		2.01000147	0.00114869
	33.1000	1	2		2.00899833	0.00126224
	33.2000	1	2		2.00799703	0.00129300
	33.3000	1	2		2.00700085	0.00119634
	33.4000	1	2		2.00600508	0.00122181
	33.5000	1	2		2.00499988	0.00124653
	33.6000	1	2		2.00400677	0.00105674
	33.7000	1	2		2.00299932	0.00122584
	33.8000	1	2		2.00200765	0.00099496
	33.9000	1	2		2.00099119	0.00118719
	34.0000	1	2		2.00000361	0.00107496
	34.1000	1	2		1.99899166	0.00124502
	34.2000	1	2		1.99799712	0.00122140
	34.3000	1	2		1.99698864	0.00099069
	34.4000	1	2		1.99599738	0.00128044
	34.5000	1	2		1.99499526	0.00101082
	34.6000	1	2		1.99400154	0.00103895
	34.7000	1	2		1.99299429	0.00103107
	34.8000	1	2		1.99200098	0.00116876
	34.9000	1	2		1.99099989	0.00114189
	35.0000	1	2		1.99000719	0.00111795
	35.1000	1	2		1.98900302	0.00105530
	35.2000	1	2		1.98800868	0.00111667
	35.3000	1	2		1.98700123	0.00101995
	35.4000	1	2		1.98600505	0.00109520
	35.5000	1	2		1.98499064	0.00105985
	35.6000	1	2		1.98400860	0.00112885
	35.7000	1	2		1.98299275	0.00107321
	35.8000	1	2		1.98199780	0.00117799
	35.9000	1	2		1.98099219	0.00118237
	36.0000	1	2		1.97999765	0.00107039
	36.1000	1	2		1.97899717	0.00111799
	36.2000	1	2		1.97800795	0.00101278
	36.3000	1	2		1.97698883	0.00101049
	36.4000	1	2		1.97600658	0.00108707
	36.5000	1	2		1.97499339	0.00114175
	36.6000	1	2		1.97400848	0.00106540
	36.7000	1	2		1.97300021	0.00107380
	36.8000	1	2		1.97200424	0.00106899
	36.9000	1	2		1.97100150	0.00104566
	37.0000	1	2		1.97001188	0.00104812
	37.1000	1	2		1.96899398	0.00092761
	37.2000	1	2		1.96800395	0.00104219
	37.3000	1	2		1.96699793	0.00104411
	37.4000	1	2		1.96600114	0.00096585
	37.5000	1	2		1.96499348	0.00106988
	37.6000	1	2		1.96400284	0.00096459
	37.7000	1	2		1.96299211	0.00094582
	37.8000	1	2		1.96200597	0.00094642
	37.9000	1	2		1.96099442	0.00094935
	38.0000	1	2		1.96000480	0.00094447
	38.1000	1	2		1.95899182	0.00089391
	38.2000	1	2		1.95800691	0.00103511
	38.3000	1	2		1.95699884	0.00103727
	38.4000	1	2		1.95600717	0.00089542
	38.5000	1	2		1.95499501	0.00104311
	38.6000	1	2		1.95400600	0.00077047
	38.7000	1	2		1.95300142	0.00067452
	38.8000	1	2		1.95200831	0.00081482
	38.9000	1	2		1.95099062	0.00097043
	39.0000	1	2		1.95001022	0.00089226
	39.1000	1	2		1.94899847	0.00095484
	39.2000	1	2		1.94800823	0.00089101
	39.3000	1	2		1.94699013	0.00085444
	39.4000	1	2		1.94600153	0.00086811
	39.5000	1	2		1.94499428	0.00086222
	39.6000	1	2		1.94400568	0.00092270
	39.7000	1	2		1.94298942	0.00081970
	39.8000	1	2		1.94200328	0.00089790
	39.9000	1	2		1.94099665	0.00076966
	40.0000	1	2		1.94000539	0.00081426
	40.1000	1	2		1.93900163	0.00064712
	40.2000	1	2		1.93801836	0.00056283
	40.3000	1	2		1.93699944	0.00073478
	40.4000	1	2		1.93600797	0.00082304
	40.5000	1	2		1.93500523	0.00056679
	40.6000	1	2		1.93400844	0.00067439
	40.7000	1	2		1.93299853	0.00079824
	40.8000	1	2		1.93200153	0.00065521
	40.9000	1	2		1.93098896	0.00071862
	41.0000	1	2		1.93000057	0.00069517
	41.1000	1	2		1.92899701	0.00066250
	41.2000	1	2		1.92800452	0.00048863
	41.3000	1	2		1.92699092	0.00054743
	41.4000	1	2		1.92600683	0.00054621
	41.5000	1	2		1.92499426	0.00055726
	41.6000	1	2		1.92400177	0.00044793
	41.7000	1	2		1.92299166	0.00061929
	41.8000	1	2		1.92200736	0.00039076
	41.9000	1	2		1.92100176	0.00040120
	42.0000	1	2		1.92000967	0.00048673
	42.1000	1	2		1.91898686	0.00059660
	42.2000	1	2		1.91800953	0.00048417
	42.3000	1	2		1.91700228	0.00052956
	42.4000	1	2		1.91600959	0.00052237
	42.5000	1	2		1.91499394	0.00039443
	42.6000	1	2		1.91400596	0.00025102
	42.7000	1	2		1.91299708	0.00043020
	42.8000	1	2		1.91201421	0.00009971
	42.9000	1	2		1.91100164	0.00029926
	43.0000	1	2		1.91001530	0.00022084
	43.1000	1	2		1.90900846	0.00031414
	43.2000	1	2		1.90800900	0.00015312
	43.3000	1	2		1.90700688	0.00005721
	43.4000	1	2		1.90602095	0.00004203
	43.5000	1	2		1.90500797	0.00010907
	43.6000	1	2		1.90401138	0.00003453
	43.7000	1	2		1.90300475	-0.00005589
	43.8000	1	2		1.90201697	-0.00001092
	43.9000	1	2		1.90099989	-0.00006223
	44.0000	1	2		1.90000719	-0.00007958
	44.1000	1	2		1.89899237	0.00005269
	44.2000	1	2		1.89799967	-0.00017390
	44.3000	1	2		1.89699448	-0.00025298
	44.4000	1	2		1.89600014	-0.00013921
	44.5000	1	2		1.89499351	-0.00029398
	44.6000	1	2		1.89400676	-0.00030057
	44.7000	1	2		1.89299562	-0.00042332
	44.8000	1	2		1.89201009	-0.00040229
	44.9000	1	2		1.89100367	-0.00032337
	45.0000	1	2		1.89001159	-0.00057715
	45.1000	1	2		1.88900332	-0.00037744
	45.2000	1	2		1.88801554	-0.00047915
	45.3000	1	2		1.88700071	-0.00053097
	45.4000	1	2		1.88601253	-0.00078915
	45.5000	1	2		1.88499893	-0.00067692
	45.6000	1	2		1.88401607	-0.00087643
	45.7000	1	2		1.88299120	-0.00082909
	45.8000	1	2		1.88200711	-0.00097498
	45.9000	1	2		1.88099659	-0.00094818
	46.0000	1	2		1.88001864	-0.00100999
	46.1000	1	2		1.87900792	-0.00109425
	46.2000	1	2		1.87801379	-0.00139168
	46.3000	1	2		1.87700572	-0.00126472
	46.4000	1	2		1.87601241	-0.00137484
	46.5000	1	2		1.87500476	-0.00154054
	46.6000	1	2		1.87402190	-0.00133350
	46.7000	1	2		1.87300502	-0.00146597
	46.8000	1	2		1.87201376	-0.00154646
	46.9000	1	2		1.87100611	-0.00181886
	47.0000	1	2		1.87001505	-0.00175811
	47.1000	1	2		1.86900063	-0.00188514
	47.2000	1	2		1.86801326	-0.00202619
	47.3000	1	2		1.86700110	-0.00206061
	47.4000	1	2		1.86601230	-0.00210529
	47.5000	1	2		1.86500403	-0.00211705
	47.6000	1	2		1.86400928	-0.00227818
	47.7000	1	2		1.86300184	-0.00235946
	47.8000	1	2		1.86201303	-0.00241795
	47.9000	1	2		1.86099780	-0.00249818
	48.0000	1	2		1.86001350	-0.00278199
	48.1000	1	2		1.85900298	-0.00285632
	48.2000	1	2		1.85801356	-0.00287033
	48.3000	1	2		1.85700529	-0.00278802
	48.4000	1	2		1.85601833	-0.00330441
	48.5000	1	2		1.85500781	-0.00306255
	48.6000	1	2		1.85401737	-0.00332407
	48.7000	1	2		1.85300172	-0.00351506
	48.8000	1	2		1.85201476	-0.00350594
	48.9000	1	2		1.85100342	-0.00369566
	49.0000	1	2		1.85001871	-0.00387289
	49.1000	1	2		1.84900225	-0.00383791
	49.2000	1	2		1.84801406	-0.00405448
	49.3000	1	2		1.84700477	-0.00413267
	49.4000	1	2		1.84601084	-0.00434481
	49.5000	1	2		1.84500319	-0.00431858
	49.6000	1	2		1.84400865	-0.00447792
	49.7000	1	2		1.84301431	-0.00467568
	49.8000	1	2		1.84201936	-0.00472658
	49.9000	1	2		1.84101376	-0.00495663
	50.0000	1	2		1.84002208	-0.00498706
	50.1000	1	2		1.83900992	-0.00518449
	50.2000	1	2		1.83801887	-0.00538182
	50.3000	1	2		1.83701388	-0.00557087
	50.4000	1	2		1.83602159	-0.00580100
	50.5000	1	2		1.83500717	-0.00577414
	50.6000	1	2		1.83401530	-0.00594899
	50.7000	1	2		1.83300723	-0.00627210
	50.8000	1	2		1.83200859	-0.00614876
	50.9000	1	2		1.83101159	-0.00637515
	51.0000	1	2		1.83002054	-0.00686707
	51.1000	1	2		1.82900715	-0.00673549
	51.2000	1	2		1.82801875	-0.00699910
	51.3000	1	2		1.82701315	-0.00720188
	51.4000	1	2		1.82602188	-0.00736734
	51.5000	1	2		1.82501628	-0.00765977
	51.6000	1	2		1.82401518	-0.00773581
	51.7000	1	2		1.82300589	-0.00787267
	51.8000	1	2		1.82202405	-0.00795892
	51.9000	1	2		1.82101373	-0.00835267
	52.0000	1	2		1.82002862	-0.00839186
	52.1000	1	2		1.81902281	-0.00872165
	52.2000	1	2		1.81802089	-0.00889663
	52.3000	1	2		1.81701406	-0.00902733
	52.4000	1	2		1.81601583	-0.00909171
	52.5000	1	2		1.81500408	-0.00939963
	52.6000	1	2		1.81401282	-0.00965863
	52.7000	1	2		1.81300537	-0.00978998
	52.8000	1	2		1.81201308	-0.01007232
	52.9000	1	2		1.81100809	-0.01035245
	53.0000	1	2		1.81001949	-0.01051628
	53.1000	1	2		1.80900180	-0.01070709
	53.2000	1	2		1.80802016	-0.01088046
	53.3000	1	2		1.80700780	-0.01121254
	53.4000	1	2		1.80601940	-0.01130583
	53.5000	1	2		1.80501257	-0.01151558
	53.6000	1	2		1.80401905	-0.01184852
	53.7000	1	2		1.80300874	-0.01199634
	53.8000	1	2		1.80201174	-0.01231045
	53.9000	1	2		1.80101125	-0.01257960
	54.0000	1	2		1.80001794	-0.01287904
	54.1000	1	2		1.79900640	-0.01293044
	54.2000	1	2		1.79802415	-0.01315109
	54.3000	1	2		1.79700092	-0.01346398
	54.4000	1	2		1.79601950	-0.01367438
	54.5000	1	2		1.79500406	-0.01407720
	54.6000	1	2		1.79401587	-0.01422870
	54.7000	1	2		1.79300657	-0.01461657
	54.8000	1	2		1.79201777	-0.01477701
	54.9000	1	2		1.79102098	-0.01512868
	55.0000	1	2		1.79002951	-0.01524448
	55.1000	1	2		1.78901817	-0.01565473
	55.2000	1	2		1.78802936	-0.01595404
	55.3000	1	2		1.78701495	-0.01628336
	55.4000	1	2		1.78602184	-0.01657092
	55.5000	1	2		1.78501234	-0.01696478
	55.6000	1	2		1.78402170	-0.01727150
	55.7000	1	2		1.78300749	-0.01736810
	55.8000	1	2		1.78202770	-0.01786770
	55.9000	1	2		1.78100795	-0.01813185
	56.0000	1	2		1.78001936	-0.01831095
	56.1000	1	2		1.77901109	-0.01878743
	56.2000	1	2		1.77801614	-0.01912330
	56.3000	1	2		1.77700930	-0.01939536
	56.4000	1	2		1.77602091	-0.01961052
	56.5000	1	2		1.77501469	-0.01987387
	56.6000	1	2		1.77401871	-0.02031018
	56.7000	1	2		1.77301249	-0.02053251
	56.8000	1	2		1.77202205	-0.02088135
	56.9000	1	2		1.77100702	-0.02135959
	57.0000	1	2		1.77002928	-0.02168484
	57.1000	1	2		1.76900954	-0.02199210
	57.2000	1	2		1.76801602	-0.02228213
	57.3000	1	2		1.76700796	-0.02248354
	57.4000	1	2		1.76601711	-0.02281948
	57.5000	1	2		1.76500536	-0.02327598
	57.6000	1	2		1.76401430	-0.02346772
	57.7000	1	2		1.76300582	-0.02394042
	57.8000	1	2		1.76202296	-0.02428237
	57.9000	1	2		1.76101265	-0.02448998
	58.0000	1	2		1.76001892	-0.02487271
	58.1000	1	2		1.75901168	-0.02523081
	58.2000	1	2		1.75801468	-0.02555711
	58.3000	1	2		1.75701461	-0.02592155
	58.4000	1	2		1.75602683	-0.02633530
	58.5000	1	2		1.75501426	-0.02665396
	58.6000	1	2		1.75402935	-0.02700694
	58.7000	1	2		1.75301555	-0.02747091
	58.8000	1	2		1.75201568	-0.02765977
	58.9000	1	2		1.75101786	-0.02782641
	59.0000	1	2		1.75002209	-0.02836393
	59.1000	1	2		1.74901669	-0.02854802
	59.2000	1	2		1.74802133	-0.02896911
	59.3000	1	2		1.74701245	-0.02947867
	59.4000	1	2		1.74601770	-0.02971616
	59.5000	1	2		1.74501414	-0.03012464
	59.6000	1	2		1.74402104	-0.03042003
	59.7000	1	2		1.74301420	-0.03077143
	59.8000	1	2		1.74202663	-0.03111199
	59.9000	1	2		1.74102082	-0.03148063
	60.0000	1	2		1.74002280	-0.03186075
	60.1000	1	2		1.73901862	-0.03210823
	60.2000	1	2		1.73804007	-0.03258493
	60.3000	1	2		1.73702319	-0.03293552
	60.4000	1	2		1.73603705	-0.03341988
	60.5000	1	2		1.73503390	-0.03365553
	60.6000	1	2		1.73403383	-0.03412217
	60.7000	1	2		1.73291205	-0.03449737
	60.8000	1	2		1.73203061	-0.03459645
	60.9000	1	2		1.73102665	-0.03514331
	61.0000	1	2		1.73003026	-0.03550150
	61.1000	1	2		1.72902753	-0.03587541
	61.2000	1	2		1.72802663	-0.03629205
	61.3000	1	2		1.72702205	-0.03667061
	61.4000	1	2		1.72602485	-0.03707397
	61.5000	1	2		1.72502457	-0.03752525
	61.6000	1	2		1.72402798	-0.03769471
	61.7000	1	2		1.72302115	-0.03797080
	61.8000	1	2		1.72202927	-0.03861323
	61.9000	1	2		1.72102571	-0.03882030
	62.0000	1	2		1.72003261	-0.03922157
	62.1000	1	2		1.71902332	-0.03969640
	62.2000	1	2		1.71802222	-0.04013705
	62.3000	1	2		1.71702215	-0.04042530
	62.4000	1	2		1.71602320	-0.04070013
	62.5000	1	2		1.71501339	-0.04123432
	62.6000	1	2		1.71402541	-0.04149884
	62.7000	1	2		1.71302329	-0.04193093
	62.8000	1	2		1.71203121	-0.04238192
	62.9000	1	2		1.71102099	-0.04276916
	63.0000	1	2		1.71002286	-0.04327765
	63.1000	1	2		1.70902259	-0.04367689
	63.2000	1	2		1.70802866	-0.04405201
	63.3000	1	2		1.70702849	-0.04445530
	63.4000	1	2		1.70603200	-0.04475697
	63.5000	1	2		1.70502855	-0.04525447
	63.6000	1	2		1.70403872	-0.04563455
	63.7000	1	2		1.70301969	-0.04607221
	63.8000	1	2		1.70203181	-0.04645407
	63.9000	1	2		1.70102518	-0.04689155
	64.0000	1	2		1.70002931	-0.04729460
	64.1000	1	2		1.69902186	-0.04765491
	64.2000	1	2		1.69802650	-0.04808088
	64.3000	1	2		1.69702386	-0.04860453
	64.4000	1	2		1.69602809	-0.04876201
	64.5000	1	2		1.69501798	-0.04920914
	64.6000	1	2		1.69402580	-0.04990442
	64.7000	1	2		1.69302685	-0.05016533
	64.8000	1	2		1.69203631	-0.05062025
	64.9000	1	2		1.69102507	-0.05086335
	65.0000	1	2		1.69003155	-0.05139763
	65.1000	1	2		1.68902216	-0.05178414
	65.2000	1	2		1.68803438	-0.05228728
	65.3000	1	2		1.68701781	-0.05276892
	65.4000	1	2		1.68602583	-0.05312871
	65.5000	1	2		1.68502504	-0.05353507
	65.6000	1	2		1.68403122	-0.05422852
	65.7000	1	2		1.68302356	-0.05438323
	65.8000	1	2		1.68203066	-0.05486104
	65.9000	1	2		1.68102618	-0.05538361
	66.0000	1	2		1.68002734	-0.05570815
	66.1000	1	2		1.67903075	-0.05609130
	66.2000	1	2		1.67802832	-0.05659747
	66.3000	1	2		1.67702599	-0.05702273
	66.4000	1	2		1.67603699	-0.05747851
	66.5000	1	2		1.67502605	-0.05778874
	66.6000	1	2		1.67403725	-0.05839870
	66.7000	1	2		1.67304302	-0.05884598
	66.8000	1	2		1.67203741	-0.05921697
	66.9000	1	2		1.67103990	-0.05972035
	67.0000	1	2		1.67004044	-0.06011839
	67.1000	1	2		1.66903576	-0.06070649
	67.2000	1	2		1.66803425	-0.06108000
	67.3000	1	2		1.66702803	-0.06160370
	67.4000	1	2		1.66603277	-0.06178868
	67.5000	1	2		1.66503639	-0.06219868
	67.6000	1	2		1.66403765	-0.06289307
	67.7000	1	2		1.66301473	-0.06302951
	67.8000	1	2		1.66203125	-0.06362829
	67.9000	1	2		1.66103692	-0.06416445
	68.0000	1	2		1.66005416	-0.06472820
	68.1000	1	2		1.65904722	-0.06509980
	68.2000	1	2		1.65806057	-0.06544138
	68.3000	1	2		1.65705138	-0.06596402
	68.4000	1	2		1.65605633	-0.06643583
	68.5000	1	2		1.65504929	-0.06699666
	68.6000	1	2		1.65405516	-0.06747724
	68.7000	1	2		1.65304689	-0.06791013
	68.8000	1	2		1.65204016	-0.06838414
	68.9000	1	2		1.65103762	-0.06879283
	69.0000	1	2		1.65004790	-0.06921370
	69.1000	1	2		1.64904516	-0.06968398
	69.2000	1	2		1.64805349	-0.07021040
	69.3000	1	2		1.64705147	-0.07069272
	69.4000	1	2		1.64605396	-0.07113155
	69.5000	1	2		1.64504579	-0.07145880
	69.6000	1	2		1.64405648	-0.07214087
	69.7000	1	2		1.64304473	-0.07264520
	69.8000	1	2		1.64205551	-0.07308110
	69.9000	1	2		1.64105411	-0.07355602
	70.0000	1	2		1.64005721	-0.07410496
	70.1000	1	2		1.63904915	-0.07441964
	70.2000	1	2		1.63806106	-0.07498111
	70.3000	1	2		1.63704859	-0.07561195
	70.4000	1	2		1.63605385	-0.07617143
	70.5000	1	2		1.63504445	-0.07650879
	70.6000	1	2		1.63405544	-0.07706623
	70.7000	1	2		1.63304850	-0.07751421
	70.8000	1	2		1.63204884	-0.07791161
	70.9000	1	2		1.63103996	-0.07841501
	71.0000	1	2		1.63005218	-0.07896645
	71.1000	1	2		1.62904483	-0.07931993
	71.2000	1	2		1.62805603	-0.07991886
	71.3000	1	2		1.62704643	-0.08053397
	71.4000	1	2		1.62605558	-0.08101829
	71.5000	1	2		1.62505007	-0.08153556
	71.6000	1	2		1.62405266	-0.08199954
	71.7000	1	2		1.62304030	-0.08251634
	71.8000	1	2		1.62205313	-0.08284318
	71.9000	1	2		1.62104364	-0.08340691
	72.0000	1	2		1.62005729	-0.08407309
	72.1000	1	2		1.61904421	-0.08451425
	72.2000	1	2		1.61805499	-0.08497387
	72.3000	1	2		1.61704478	-0.08552304
	72.4000	1	2		1.61604788	-0.08599060
	72.5000	1	2		1.61504340	-0.08655636
	72.6000	1	2		1.61404999	-0.08690933
	72.7000	1	2		1.61304408	-0.08749418
	72.8000	1	2		1.61205927	-0.08810644
	72.9000	1	2		1.61104711	-0.08866929
	73.0000	1	2		1.61005636	-0.08916258
	73.1000	1	2		1.60904963	-0.08969977
	73.2000	1	2		1.60805744	-0.09033564
	73.3000	1	2		1.60704221	-0.09074747
	73.4000	1	2		1.60606662	-0.09119520
	73.5000	1	2		1.60505364	-0.09183392
	73.6000	1	2		1.60406432	-0.09223040
	73.7000	1	2		1.60304294	-0.09295552
	73.8000	1	2		1.60205905	-0.09335638
	73.9000	1	2		1.60105519	-0.09401185
	74.0000	1	2		1.60005604	-0.09454702
	74.1000	1	2		1.59904798	-0.09508134
	74.2000	1	2		1.59804688	-0.09549552
	74.3000	1	2		1.59703697	-0.09612363
	74.4000	1	2		1.59604776	-0.09678352
	74.5000	1	2		1.59503908	-0.09729054
	74.6000	1	2		1.59404290	-0.09797021
	74.7000	1	2		1.59303934	-0.09840062
	74.8000	1	2		1.59204450	-0.09906091
	74.9000	1	2		1.59104534	-0.09952562
	75.0000	1	2		1.59005439	-0.10004904
	75.1000	1	2		1.58904663	-0.10059278
	75.2000	1	2		1.58805424	-0.10111924
	75.3000	1	2		1.58704721	-0.10177524
	75.4000	1	2		1.58605328	-0.10227893
	75.5000	1	2		1.58503938	-0.10304271
	75.6000	1	2		1.58405149	-0.10336649
	75.7000	1	2		1.58304814	-0.10393209
	75.8000	1	2		1.58205729	-0.10464131
	75.9000	1	2		1.58105005	-0.10513419
	76.0000	1	2		1.58004301	-0.10551300
	76.1000	1	2		1.57903904	-0.10621407
	76.2000	1	2		1.57804614	-0.10695781
	76.3000	1	2		1.57704105	-0.10743354
	76.4000	1	2		1.57604784	-0.10808712
	76.5000	1	2		1.57504479	-0.10869333
	76.6000	1	2		1.57404954	-0.10926723
	76.7000	1	2		1.57304598	-0.10977872
	76.8000	1	2		1.57205410	-0.11027622
	76.9000	1	2		1.57104747	-0.11089258
	77.0000	1	2		1.57006031	-0.11147873
	77.1000	1	2		1.56904887	-0.11233248
	77.2000	1	2		1.56805924	-0.11278247
	77.3000	1	2		1.56705804	-0.11350590
	77.4000	1	2		1.56605695	-0.11420435
	77.5000	1	2		1.56505124	-0.11483420
	77.6000	1	2		1.56405229	-0.11516869
	77.7000	1	2		1.56305294	-0.11597102
	77.8000	1	2		1.56205799	-0.11665555
	77.9000	1	2		1.56105730	-0.11703826
	78.0000	1	2		1.56005835	-0.11761483
	78.1000	1	2		1.55905418	-0.11842707
	78.2000	1	2		1.55807245	-0.11906728
	78.3000	1	2		1.55704584	-0.11948488
	78.4000	1	2		1.55606247	-0.12009903
	78.5000	1	2		1.55505543	-0.12098350
	78.6000	1	2		1.55406888	-0.12139639
	78.7000	1	2		1.55304709	-0.12204807
	78.8000	1	2		1.55205531	-0.12271078
	78.9000	1	2		1.55104878	-0.12339778
	79.0000	1	2		1.55005650	-0.12394242
	79.1000	1	2		1.54905335	-0.12468124
	79.2000	1	2		1.54806260	-0.12530492
	79.3000	1	2		1.54704767	-0.12606400
	79.4000	1	2		1.54606010	-0.12658878
	79.5000	1	2		1.54506638	-0.12729850
	79.6000	1	2		1.54407378	-0.12794041
	79.7000	1	2		1.54306982	-0.12865160
	79.8000	1	2		1.54207722	-0.12925292
	79.9000	1	2		1.54106701	-0.12987467
	80.0000	1	2		1.54008148	-0.13060506
	80.1000	1	2		1.53906604	-0.13109656
	80.2000	1	2		1.53807683	-0.13179536
	80.3000	1	2		1.53707317	-0.13244706
	80.4000	1	2		1.53607976	-0.13316917
	80.5000	1	2		1.53506821	-0.13393098
	80.6000	1	2		1.53407439	-0.13456942
	80.7000	1	2		1.53307309	-0.13508456
	80.8000	1	2		1.53207619	-0.13583274
	80.9000	1	2		1.53106321	-0.13651238
	81.0000	1	2		1.53007246	-0.13720375
	81.1000	1	2		1.52906429	-0.13768720
	81.2000	1	2		1.52807221	-0.13863728
	81.3000	1	2		1.52706886	-0.13925312
	81.4000	1	2		1.52607370	-0.13990280
	81.5000	1	2		1.52506871	-0.14051845
	81.6000	1	2		1.52407028	-0.14130297
	81.7000	1	2		1.52306703	-0.14188599
	81.8000	1	2		1.52207495	-0.14248658
	81.9000	1	2		1.52106863	-0.14345621
	82.0000	1	2		1.52007542	-0.14412582
	82.1000	1	2		1.51907278	-0.14482951
	82.2000	1	2		1.51806810	-0.14552509
	82.3000	1	2		1.51706372	-0.14623969
	82.4000	1	2		1.51608066	-0.14685427
	82.5000	1	2		1.51506850	-0.14763360
	82.6000	1	2		1.51407232	-0.14836329
	82.7000	1	2		1.51306466	-0.14899550
	82.8000	1	2		1.51207402	-0.14965085
	82.9000	1	2		1.51106851	-0.15052421
	83.0000	1	2		1.51007244	-0.15129431
	83.1000	1	2		1.50907154	-0.15191537
	83.2000	1	2		1.50808161	-0.15263543
	83.3000	1	2		1.50707877	-0.15344086
	83.4000	1	2		1.50607481	-0.15414136
	83.5000	1	2		1.50507033	-0.15473197
	83.6000	1	2		1.50407661	-0.15551997
	83.7000	1	2		1.50307152	-0.15630245
	83.8000	1	2		1.50208159	-0.15706841
	83.9000	1	2		1.50106471	-0.15788481
	84.0000	1	2		1.50007365	-0.15851943
	84.1000	1	2		1.49906907	-0.15942991
	84.2000	1	2		1.49807740	-0.16007572
	84.3000	1	2		1.49706862	-0.16082166
	84.4000	1	2		1.49607592	-0.16167140
	84.5000	1	2		1.49507534	-0.16248517
	84.6000	1	2		1.49407578	-0.16310720
	84.7000	1	2		1.49306669	-0.16399227
	84.8000	1	2		1.49207492	-0.16477514
	84.9000	1	2		1.49106870	-0.16561095
	85.0000	1	2		1.49007989	-0.16609186
	85.1000	1	2		1.48907050	-0.16700657
	85.2000	1	2		1.48807913	-0.16777631
	85.3000	1	2		1.48707291	-0.16859455
	85.4000	1	2		1.48607858	-0.16933063
	85.5000	1	2		1.48507348	-0.17025985
	85.6000	1	2		1.48407659	-0.17106652
	85.7000	1	2		1.48306709	-0.17181966
	85.8000	1	2		1.48207378	-0.17253792
	85.9000	1	2		1.48106602	-0.17332410
	86.0000	1	2		1.48007875	-0.17414665
	86.1000	1	2		1.47906372	-0.17496973
	86.2000	1	2		1.47808045	-0.17583212
	86.3000	1	2		1.47706307	-0.17673690
	86.4000	1	2		1.47607600	-0.17747372
	86.5000	1	2		1.47506671	-0.17815348
	86.6000	1	2		1.47408108	-0.17905511
	86.7000	1	2		1.47306913	-0.17990036
	86.8000	1	2		1.47207848	-0.18070702
	86.9000	1	2		1.47107349	-0.18159956
	87.0000	1	2		1.47008469	-0.18216915
	87.1000	1	2		1.46907365	-0.18330185
	87.2000	1	2		1.46807983	-0.18415647
	87.3000	1	2		1.46706869	-0.18507652
	87.4000	1	2		1.46608685	-0.18578364
	87.5000	1	2		1.46506854	-0.18650109
	87.6000	1	2		1.46407759	-0.18746002
	87.7000	1	2		1.46306317	-0.18830508
	87.8000	1	2		1.46208011	-0.18911017
	87.9000	1	2		1.46106825	-0.18994916
	88.0000	1	2		1.46007545	-0.19098032
	88.1000	1	2		1.45906514	-0.19172873
	88.2000	1	2		1.45808514	-0.19271342
	88.3000	1	2		1.45707862	-0.19341948
	88.4000	1	2		1.45608930	-0.19436924
	88.5000	1	2		1.45507919	-0.19517286
	88.6000	1	2		1.45408864	-0.19615753
	88.7000	1	2		1.45307474	-0.19706097
	88.8000	1	2		1.45208307	-0.19789433
	88.9000	1	2		1.45106271	-0.19878400
	89.0000	1	2		1.45008477	-0.19968605
	89.1000	1	2		1.44907148	-0.20061936
	89.2000	1	2		1.44807776	-0.20145508
	89.3000	1	2		1.44707461	-0.20234413
	89.4000	1	2		1.44607536	-0.20323323
	89.5000	1	2		1.44507426	-0.20420257
	89.6000	1	2		1.44408177	-0.20514589
	89.7000	1	2		1.44307719	-0.20605629
	89.8000	1	2		1.44207630	-0.20687044
	89.9000	1	2		1.44106290	-0.20787107
	90.0000	1	2		1.44007492	-0.20874778
	90.1000	1	2		1.43907054	-0.20964881
	90.2000	1	2		1.43807385	-0.21055799
	90.3000	1	2		1.43707480	-0.21161743
	90.4000	1	2		1.43608067	-0.21255627
	90.5000	1	2		1.43506687	-0.21343892
	90.6000	1	2		1.43407489	-0.21434303
	90.7000	1	2		1.43307841	-0.21522846
	90.8000	1	2		1.43207833	-0.21635497
	90.9000	1	2		1.43107150	-0.21709250
	91.0000	1	2		1.43007675	-0.21798478
	91.1000	1	2		1.42906879	-0.21914039
	91.2000	1	2		1.42807855	-0.22005737
	91.3000	1	2		1.42706506	-0.22106828
	91.4000	1	2		1.42608978	-0.22204543
	91.5000	1	2		1.42507157	-0.22301270
	91.6000	1	2		1.42407816	-0.22388145
	91.7000	1	2		1.42307962	-0.22490032
	91.8000	1	2		1.42207935	-0.22576438
	91.9000	1	2		1.42107118	-0.22684744
	92.0000	1	2		1.42008115	-0.22786224
	92.1000	1	2		1.41907134	-0.22898942
	92.2000	1	2		1.41807260	-0.22998089
	92.3000	1	2		1.41706946	-0.23103185
	92.4000	1	2		1.41607563	-0.23185074
	92.5000	1	2		1.41507074	-0.23281921
	92.6000	1	2		1.41407784	-0.23398606
	92.7000	1	2		1.41307050	-0.23483979
	92.8000	1	2		1.41208712	-0.23587396
	92.9000	1	2		1.41106738	-0.23697238
	93.0000	1	2		1.41009343	-0.23815781
	93.1000	1	2		1.40907061	-0.23909070
	93.2000	1	2		1.40808704	-0.23997897
	93.3000	1	2		1.40707323	-0.24101727
	93.4000	1	2		1.40609314	-0.24207033
	93.5000	1	2		1.40507749	-0.24322987
	93.6000	1	2		1.40408746	-0.24425585
	93.7000	1	2		1.40308104	-0.24535295
	93.8000	1	2		1.40208773	-0.24647199
	93.9000	1	2		1.40107966	-0.24750127
	94.0000	1	2		1.40008492	-0.24852119
	94.0010	1	2		1.40007457	-0.24855239
