# Supplementary material for: Hyaluronic Acid Enhances the Mechanical Properties of Tissue-Engineered Cartilage Constructs
Source: PLoS One. 2014 Dec 1;9(12):e113216. doi: 10.1371/journal.pone.0113216 (PMC4249877; doi:10.1371/journal.pone.0113216)
Supplement: Dataset S1 — Raw data from hydrogel constructs. Data on wet weight, dry weight, compressive modulus, DNA content, and GAG content are provided in a spreadsheet for all analysed hydrogel constructs. Additionally, raw data from mechanical compression tests (time, displacement, and load) are provided. (ZIP) [file pone.0113216.s004.zip › Data/Mechanical testing/Microtester/Day 28/G3 P4 M4 ramp.csv]

G3 P4 M4 7Jan2014
Notes	Time	Sequence	Block	Cycle	5800:Extension mm	5800:500N_Load_Cell N
Test Started : 01/07/2014 3:12:05 PM	4.0020	1	2		2.29994719	0.00200239
	4.1000	1	2		2.29896801	0.00191549
	4.2000	1	2		2.29797368	0.00202477
	4.3000	1	2		2.29696869	0.00211710
	4.4000	1	2		2.29597722	0.00190625
	4.5000	1	2		2.29497059	0.00210602
	4.6000	1	2		2.29397093	0.00199296
	4.7000	1	2		2.29297331	0.00190494
	4.8000	1	2		2.29197652	0.00206816
	4.9000	1	2		2.29096374	0.00210830
	5.0000	1	2		2.28996920	0.00183763
	5.1000	1	2		2.28897179	0.00200983
	5.2000	1	2		2.28797582	0.00200705
	5.3000	1	2		2.28697042	0.00213345
	5.4000	1	2		2.28597752	0.00203464
	5.5000	1	2		2.28496003	0.00194238
	5.6000	1	2		2.28396835	0.00199093
	5.7000	1	2		2.28295681	0.00190784
	5.8000	1	2		2.28197046	0.00181468
	5.9000	1	2		2.28096096	0.00217916
	5.9080	1	2		2.28088044	0.00226905
	6.0000	1	2		2.27997687	0.00178558
	6.1000	1	2		2.27896533	0.00170098
	6.2000	1	2		2.27797427	0.00201735
	6.3000	1	2		2.27696928	0.00178393
	6.4000	1	2		2.27597986	0.00195832
	6.5000	1	2		2.27496422	0.00189806
	6.6000	1	2		2.27399262	0.00174005
	6.7000	1	2		2.27297739	0.00187892
	6.8000	1	2		2.27198018	0.00185817
	6.9000	1	2		2.27097007	0.00195386
	7.0000	1	2		2.26998045	0.00182743
	7.1000	1	2		2.26897177	0.00178977
	7.2000	1	2		2.26797764	0.00196522
	7.3000	1	2		2.26696445	0.00188169
	7.4000	1	2		2.26597544	0.00189628
	7.5000	1	2		2.26496431	0.00179574
	7.6000	1	2		2.26397673	0.00189357
	7.7000	1	2		2.26296129	0.00201517
	7.8000	1	2		2.26198232	0.00174420
	7.9000	1	2		2.26097078	0.00189090
	8.0000	1	2		2.25997439	0.00196909
	8.1000	1	2		2.25896797	0.00167479
	8.2000	1	2		2.25799166	0.00170115
	8.3000	1	2		2.25697725	0.00178981
	8.4000	1	2		2.25598496	0.00176840
	8.5000	1	2		2.25497055	0.00185655
	8.6000	1	2		2.25398195	0.00186504
	8.7000	1	2		2.25297040	0.00186732
	8.8000	1	2		2.25197402	0.00186218
	8.9000	1	2		2.25096759	0.00184102
	9.0000	1	2		2.24997940	0.00196438
	9.1000	1	2		2.24897011	0.00187105
	9.2000	1	2		2.24797413	0.00174215
	9.3000	1	2		2.24698349	0.00191364
	9.4000	1	2		2.24598116	0.00185519
	9.5000	1	2		2.24497453	0.00186501
	9.6000	1	2		2.24398470	0.00186651
	9.7000	1	2		2.24297397	0.00187513
	9.8000	1	2		2.24197779	0.00200400
	9.9000	1	2		2.24097813	0.00176928
	10.0000	1	2		2.23997908	0.00188780
	10.1000	1	2		2.23897553	0.00193133
	10.2000	1	2		2.23798365	0.00175591
	10.3000	1	2		2.23697149	0.00188205
	10.4000	1	2		2.23597019	0.00204754
	10.5000	1	2		2.23495925	0.00193605
	10.6000	1	2		2.23396881	0.00187336
	10.7000	1	2		2.23296218	0.00167738
	10.8000	1	2		2.23197604	0.00189824
	10.9000	1	2		2.23097023	0.00172912
	11.0000	1	2		2.22997036	0.00187999
	11.1000	1	2		2.22896066	0.00193790
	11.2000	1	2		2.22797288	0.00189452
	11.3000	1	2		2.22696359	0.00168800
	11.4000	1	2		2.22597171	0.00183110
	11.5000	1	2		2.22495750	0.00183455
	11.6000	1	2		2.22397259	0.00185571
	11.7000	1	2		2.22297088	0.00181395
	11.8000	1	2		2.22198249	0.00183793
	11.9000	1	2		2.22097442	0.00196656
	12.0000	1	2		2.21999279	0.00171947
	12.1000	1	2		2.21897489	0.00190988
	12.2000	1	2		2.21797953	0.00195215
	12.3000	1	2		2.21697372	0.00185291
	12.4000	1	2		2.21597652	0.00177699
	12.5000	1	2		2.21497460	0.00181981
	12.6000	1	2		2.21397432	0.00191885
	12.7000	1	2		2.21297056	0.00174895
	12.8000	1	2		2.21197356	0.00175370
	12.9000	1	2		2.21095812	0.00183824
	13.0000	1	2		2.20997424	0.00173370
	13.1000	1	2		2.20897580	0.00187234
	13.2000	1	2		2.20798761	0.00190109
	13.3000	1	2		2.20695906	0.00196506
	13.4000	1	2		2.20598747	0.00188596
	13.5000	1	2		2.20497879	0.00187207
	13.6000	1	2		2.20398199	0.00192784
	13.7000	1	2		2.20297414	0.00180786
	13.8000	1	2		2.20198246	0.00177195
	13.9000	1	2		2.20098239	0.00181183
	14.0000	1	2		2.19998068	0.00179612
	14.1000	1	2		2.19897077	0.00178059
	14.2000	1	2		2.19798648	0.00171937
	14.3000	1	2		2.19697677	0.00185929
	14.4000	1	2		2.19597813	0.00179115
	14.5000	1	2		2.19495962	0.00183662
	14.6000	1	2		2.19397512	0.00176989
	14.7000	1	2		2.19296480	0.00197073
	14.8000	1	2		2.19198112	0.00170232
	14.9000	1	2		2.19098064	0.00183743
	15.0000	1	2		2.18998958	0.00176114
	15.1000	1	2		2.18897803	0.00176490
	15.2000	1	2		2.18798452	0.00183784
	15.3000	1	2		2.18697461	0.00191482
	15.4000	1	2		2.18598888	0.00170910
	15.5000	1	2		2.18497959	0.00195133
	15.6000	1	2		2.18398074	0.00165834
	15.7000	1	2		2.18296407	0.00171677
	15.8000	1	2		2.18197609	0.00168682
	15.9000	1	2		2.18097397	0.00180144
	16.0000	1	2		2.17997820	0.00183519
	16.1000	1	2		2.17896481	0.00178017
	16.2000	1	2		2.17797559	0.00178942
	16.3000	1	2		2.17696733	0.00173858
	16.4000	1	2		2.17598487	0.00181354
	16.5000	1	2		2.17497558	0.00180288
	16.6000	1	2		2.17399354	0.00166975
	16.7000	1	2		2.17298384	0.00182355
	16.8000	1	2		2.17198929	0.00180411
	16.9000	1	2		2.17098226	0.00178097
	17.0000	1	2		2.16998935	0.00176374
	17.1000	1	2		2.16897986	0.00186386
	17.2000	1	2		2.16797835	0.00194704
	17.3000	1	2		2.16697766	0.00160411
	17.4000	1	2		2.16597697	0.00187473
	17.5000	1	2		2.16497280	0.00185183
	17.6000	1	2		2.16398646	0.00189831
	17.7000	1	2		2.16297450	0.00164457
	17.8000	1	2		2.16197504	0.00172182
	17.9000	1	2		2.16097538	0.00191420
	18.0000	1	2		2.15998842	0.00172531
	18.1000	1	2		2.15898138	0.00167196
	18.2000	1	2		2.15798049	0.00182005
	18.3000	1	2		2.15698103	0.00171578
	18.4000	1	2		2.15598608	0.00168837
	18.5000	1	2		2.15498396	0.00183660
	18.6000	1	2		2.15399802	0.00184145
	18.7000	1	2		2.15298054	0.00180856
	18.8000	1	2		2.15199378	0.00178686
	18.9000	1	2		2.15098510	0.00174815
	19.0000	1	2		2.14997991	0.00180135
	19.1000	1	2		2.14898209	0.00152181
	19.2000	1	2		2.14798202	0.00191058
	19.3000	1	2		2.14696781	0.00183816
	19.4000	1	2		2.14597736	0.00159081
	19.5000	1	2		2.14497319	0.00170417
	19.6000	1	2		2.14398377	0.00173612
	19.7000	1	2		2.14297243	0.00180007
	19.8000	1	2		2.14199018	0.00165957
	19.9000	1	2		2.14097884	0.00170221
	20.0000	1	2		2.13999516	0.00186067
	20.1000	1	2		2.13897993	0.00186494
	20.2000	1	2		2.13799317	0.00176821
	20.3000	1	2		2.13698859	0.00171135
	20.4000	1	2		2.13598975	0.00171306
	20.5000	1	2		2.13498619	0.00178375
	20.6000	1	2		2.13399165	0.00167406
	20.7000	1	2		2.13298113	0.00173557
	20.8000	1	2		2.13199294	0.00169891
	20.9000	1	2		2.13098180	0.00158210
	21.0000	1	2		2.12998747	0.00159125
	21.1000	1	2		2.12897633	0.00159299
	21.2000	1	2		2.12799121	0.00175378
	21.3000	1	2		2.12699360	0.00168345
	21.4000	1	2		2.12599578	0.00168211
	21.5000	1	2		2.12498403	0.00168711
	21.6000	1	2		2.12399502	0.00149453
	21.7000	1	2		2.12299310	0.00152737
	21.8000	1	2		2.12199528	0.00163251
	21.9000	1	2		2.12099255	0.00175915
	22.0000	1	2		2.11999821	0.00170864
	22.1000	1	2		2.11898585	0.00162343
	22.2000	1	2		2.11798168	0.00157973
	22.3000	1	2		2.11698222	0.00167768
	22.4000	1	2		2.11599608	0.00152367
	22.5000	1	2		2.11498842	0.00148708
	22.6000	1	2		2.11399409	0.00162518
	22.7000	1	2		2.11298869	0.00162665
	22.8000	1	2		2.11198882	0.00159392
	22.9000	1	2		2.11098055	0.00166025
	23.0000	1	2		2.10998826	0.00156098
	23.1000	1	2		2.10898594	0.00151137
	23.2000	1	2		2.10799119	0.00153542
	23.3000	1	2		2.10698190	0.00146550
	23.4000	1	2		2.10599289	0.00169486
	23.5000	1	2		2.10498667	0.00143025
	23.6000	1	2		2.10399356	0.00176670
	23.7000	1	2		2.10297649	0.00167466
	23.8000	1	2		2.10198871	0.00159777
	23.9000	1	2		2.10098638	0.00167130
	24.0000	1	2		2.09998959	0.00148616
	24.1000	1	2		2.09898275	0.00154773
	24.2000	1	2		2.09799497	0.00159593
	24.3000	1	2		2.09698629	0.00147563
	24.4000	1	2		2.09598622	0.00133022
	24.5000	1	2		2.09498246	0.00175270
	24.6000	1	2		2.09399468	0.00171372
	24.7000	1	2		2.09298477	0.00143096
	24.8000	1	2		2.09199576	0.00157361
	24.9000	1	2		2.09098709	0.00153290
	25.0000	1	2		2.09000033	0.00140420
	25.1000	1	2		2.08899083	0.00152883
	25.2000	1	2		2.08799383	0.00162809
	25.3000	1	2		2.08699294	0.00162178
	25.4000	1	2		2.08599348	0.00152877
	25.5000	1	2		2.08499259	0.00150398
	25.6000	1	2		2.08398719	0.00161150
	25.7000	1	2		2.08297769	0.00140632
	25.8000	1	2		2.08199340	0.00141636
	25.9000	1	2		2.08098677	0.00158582
	26.0000	1	2		2.07999018	0.00144316
	26.1000	1	2		2.07897720	0.00151359
	26.2000	1	2		2.07798921	0.00155387
	26.3000	1	2		2.07697992	0.00156276
	26.4000	1	2		2.07599378	0.00151812
	26.5000	1	2		2.07498428	0.00147198
	26.6000	1	2		2.07398503	0.00147352
	26.7000	1	2		2.07298844	0.00152538
	26.8000	1	2		2.07199595	0.00154037
	26.9000	1	2		2.07098235	0.00151550
	27.0000	1	2		2.06999129	0.00154537
	27.1000	1	2		2.06898979	0.00152174
	27.2000	1	2		2.06799422	0.00148855
	27.3000	1	2		2.06698616	0.00161991
	27.4000	1	2		2.06599551	0.00148859
	27.5000	1	2		2.06498765	0.00156214
	27.6000	1	2		2.06399680	0.00149094
	27.7000	1	2		2.06298382	0.00144937
	27.8000	1	2		2.06199501	0.00140813
	27.9000	1	2		2.06098818	0.00141195
	28.0000	1	2		2.05999262	0.00139170
	28.1000	1	2		2.05898619	0.00142930
	28.2000	1	2		2.05800456	0.00143211
	28.3000	1	2		2.05699076	0.00141074
	28.4000	1	2		2.05600134	0.00142309
	28.5000	1	2		2.05499553	0.00155459
	28.6000	1	2		2.05399976	0.00136573
	28.7000	1	2		2.05299313	0.00149885
	28.8000	1	2		2.05200310	0.00141917
	28.9000	1	2		2.05098930	0.00142166
	29.0000	1	2		2.04999721	0.00150436
	29.1000	1	2		2.04899509	0.00130571
	29.2000	1	2		2.04800219	0.00152990
	29.3000	1	2		2.04698696	0.00143402
	29.4000	1	2		2.04599221	0.00135605
	29.5000	1	2		2.04497882	0.00161644
	29.6000	1	2		2.04398776	0.00141752
	29.7000	1	2		2.04298318	0.00160160
	29.8000	1	2		2.04199089	0.00142485
	29.9000	1	2		2.04098201	0.00151556
	30.0000	1	2		2.03999034	0.00148838
	30.1000	1	2		2.03898637	0.00151938
	30.2000	1	2		2.03799532	0.00157660
	30.3000	1	2		2.03698623	0.00147331
	30.4000	1	2		2.03599312	0.00150736
	30.5000	1	2		2.03498485	0.00152798
	30.6000	1	2		2.03400220	0.00143604
	30.7000	1	2		2.03298471	0.00142242
	30.8000	1	2		2.03199652	0.00143683
	30.9000	1	2		2.03098169	0.00155461
	31.0000	1	2		2.02998633	0.00144460
	31.1000	1	2		2.02899507	0.00158601
	31.2000	1	2		2.02799520	0.00142926
	31.3000	1	2		2.02698693	0.00149183
	31.4000	1	2		2.02599506	0.00149204
	31.5000	1	2		2.02498822	0.00136000
	31.6000	1	2		2.02399839	0.00141936
	31.7000	1	2		2.02298849	0.00153647
	31.8000	1	2		2.02200399	0.00148791
	31.9000	1	2		2.02099592	0.00148101
	32.0000	1	2		2.01999646	0.00144413
	32.1000	1	2		2.01899004	0.00142492
	32.2000	1	2		2.01800308	0.00141487
	32.3000	1	2		2.01698662	0.00151131
	32.4000	1	2		2.01599638	0.00127645
	32.5000	1	2		2.01499323	0.00139724
	32.6000	1	2		2.01399562	0.00138988
	32.7000	1	2		2.01299042	0.00160581
	32.8000	1	2		2.01199568	0.00139724
	32.9000	1	2		2.01099028	0.00143260
	33.0000	1	2		2.00999410	0.00139188
	33.1000	1	2		2.00899095	0.00145838
	33.2000	1	2		2.00799928	0.00138668
	33.3000	1	2		2.00699142	0.00151437
	33.4000	1	2		2.00599770	0.00157390
	33.5000	1	2		2.00499517	0.00155864
	33.6000	1	2		2.00399878	0.00146570
	33.7000	1	2		2.00299174	0.00153612
	33.8000	1	2		2.00200110	0.00143882
	33.9000	1	2		2.00099815	0.00134681
	34.0000	1	2		2.00000116	0.00148871
	34.1000	1	2		1.99899166	0.00134993
	34.2000	1	2		1.99799958	0.00133116
	34.3000	1	2		1.99699581	0.00136356
	34.4000	1	2		1.99600250	0.00141675
	34.5000	1	2		1.99498973	0.00150531
	34.6000	1	2		1.99399785	0.00130246
	34.7000	1	2		1.99299184	0.00141592
	34.8000	1	2		1.99200180	0.00142104
	34.9000	1	2		1.99099333	0.00134955
	35.0000	1	2		1.99000207	0.00129668
	35.1000	1	2		1.98899790	0.00127612
	35.2000	1	2		1.98800663	0.00149169
	35.3000	1	2		1.98698894	0.00133045
	35.4000	1	2		1.98600382	0.00130271
	35.5000	1	2		1.98499740	0.00138069
	35.6000	1	2		1.98400163	0.00134870
	35.7000	1	2		1.98299848	0.00127075
	35.8000	1	2		1.98200230	0.00143419
	35.9000	1	2		1.98100100	0.00142997
	36.0000	1	2		1.98000277	0.00139033
	36.1000	1	2		1.97899942	0.00129335
	36.2000	1	2		1.97800693	0.00148872
	36.3000	1	2		1.97700071	0.00131448
	36.4000	1	2		1.97600801	0.00119112
	36.5000	1	2		1.97500015	0.00105269
	36.6000	1	2		1.97401115	0.00123830
	36.7000	1	2		1.97300595	0.00106015
	36.8000	1	2		1.97200321	0.00137595
	36.9000	1	2		1.97100355	0.00141602
	37.0000	1	2		1.97000450	0.00156697
	37.1000	1	2		1.96900320	0.00156030
	37.2000	1	2		1.96801030	0.00146074
	37.3000	1	2		1.96700244	0.00118321
	37.4000	1	2		1.96600770	0.00129158
	37.5000	1	2		1.96500107	0.00128033
	37.6000	1	2		1.96401103	0.00096450
	37.7000	1	2		1.96299908	0.00131900
	37.8000	1	2		1.96200720	0.00126944
	37.9000	1	2		1.96100385	0.00129649
	38.0000	1	2		1.96000992	0.00125356
	38.1000	1	2		1.95899694	0.00122539
	38.2000	1	2		1.95800793	0.00112126
	38.3000	1	2		1.95700335	0.00121269
	38.4000	1	2		1.95601127	0.00116317
	38.5000	1	2		1.95499235	0.00124098
	38.6000	1	2		1.95400908	0.00127341
	38.7000	1	2		1.95300654	0.00116831
	38.8000	1	2		1.95200750	0.00121478
	38.9000	1	2		1.95100373	0.00116554
	39.0000	1	2		1.95000571	0.00114606
	39.1000	1	2		1.94899355	0.00128414
	39.2000	1	2		1.94800229	0.00120127
	39.3000	1	2		1.94699689	0.00124776
	39.4000	1	2		1.94600378	0.00109439
	39.5000	1	2		1.94499326	0.00117445
	39.6000	1	2		1.94400097	0.00122694
	39.7000	1	2		1.94298901	0.00115828
	39.8000	1	2		1.94200984	0.00109085
	39.9000	1	2		1.94100137	0.00098489
	40.0000	1	2		1.94001646	0.00108134
	40.1000	1	2		1.93900962	0.00103332
	40.2000	1	2		1.93801160	0.00097311
	40.3000	1	2		1.93700149	0.00099718
	40.4000	1	2		1.93600654	0.00098791
	40.5000	1	2		1.93499786	0.00098506
	40.6000	1	2		1.93401131	0.00082353
	40.7000	1	2		1.93300283	0.00087477
	40.8000	1	2		1.93201321	0.00091788
	40.9000	1	2		1.93100248	0.00088755
	41.0000	1	2		1.93000692	0.00093044
	41.1000	1	2		1.92899988	0.00090222
	41.2000	1	2		1.92801394	0.00084444
	41.3000	1	2		1.92699666	0.00064014
	41.4000	1	2		1.92601585	0.00070914
	41.5000	1	2		1.92500799	0.00066451
	41.6000	1	2		1.92401673	0.00050880
	41.7000	1	2		1.92300252	0.00062987
	41.8000	1	2		1.92201269	0.00056994
	41.9000	1	2		1.92100442	0.00052514
	42.0000	1	2		1.92001090	0.00041352
	42.1000	1	2		1.91900735	0.00040687
	42.2000	1	2		1.91800338	0.00037101
	42.3000	1	2		1.91699327	0.00017958
	42.4000	1	2		1.91600057	0.00015410
	42.5000	1	2		1.91499825	0.00019638
	42.6000	1	2		1.91400739	0.00015349
	42.7000	1	2		1.91300773	0.00010861
	42.8000	1	2		1.91200950	0.00007881
	42.9000	1	2		1.91100410	-0.00002726
	43.0000	1	2		1.90999973	-0.00026426
	43.1000	1	2		1.90899474	-0.00020353
	43.2000	1	2		1.90799999	-0.00024570
	43.3000	1	2		1.90698926	-0.00039317
	43.4000	1	2		1.90600722	-0.00036032
	43.5000	1	2		1.90500121	-0.00046805
	43.6000	1	2		1.90400482	-0.00048135
	43.7000	1	2		1.90299061	-0.00059689
	43.8000	1	2		1.90199771	-0.00073040
	43.9000	1	2		1.90098268	-0.00064218
	44.0000	1	2		1.89999777	-0.00079295
	44.1000	1	2		1.89899360	-0.00101582
	44.2000	1	2		1.89800725	-0.00111886
	44.3000	1	2		1.89700759	-0.00102278
	44.4000	1	2		1.89601243	-0.00115262
	44.5000	1	2		1.89500355	-0.00130940
	44.6000	1	2		1.89400921	-0.00116305
	44.7000	1	2		1.89299972	-0.00153663
	44.8000	1	2		1.89201194	-0.00164296
	44.9000	1	2		1.89101289	-0.00167129
	45.0000	1	2		1.89001589	-0.00172047
	45.1000	1	2		1.88901315	-0.00195531
	45.2000	1	2		1.88802087	-0.00190897
	45.3000	1	2		1.88700727	-0.00199286
	45.4000	1	2		1.88601478	-0.00231653
	45.5000	1	2		1.88500835	-0.00228872
	45.6000	1	2		1.88401545	-0.00248646
	45.7000	1	2		1.88300944	-0.00266757
	45.8000	1	2		1.88201797	-0.00268040
	45.9000	1	2		1.88100827	-0.00280662
	46.0000	1	2		1.88001885	-0.00306995
	46.1000	1	2		1.87901509	-0.00305538
	46.2000	1	2		1.87802034	-0.00328445
	46.3000	1	2		1.87701310	-0.00346849
	46.4000	1	2		1.87601938	-0.00355100
	46.5000	1	2		1.87501705	-0.00360394
	46.6000	1	2		1.87402026	-0.00388435
	46.7000	1	2		1.87301240	-0.00402926
	46.8000	1	2		1.87202605	-0.00402971
	46.9000	1	2		1.87101840	-0.00419832
	47.0000	1	2		1.87002427	-0.00437623
	47.1000	1	2		1.86901805	-0.00462692
	47.2000	1	2		1.86801203	-0.00469521
	47.3000	1	2		1.86701340	-0.00494563
	47.4000	1	2		1.86602459	-0.00511381
	47.5000	1	2		1.86501038	-0.00512857
	47.6000	1	2		1.86401297	-0.00540178
	47.7000	1	2		1.86301700	-0.00564096
	47.8000	1	2		1.86201180	-0.00569523
	47.9000	1	2		1.86101460	-0.00585012
	48.0000	1	2		1.86001555	-0.00633959
	48.1000	1	2		1.85900318	-0.00636712
	48.2000	1	2		1.85801540	-0.00655169
	48.3000	1	2		1.85701533	-0.00671640
	48.4000	1	2		1.85601772	-0.00703625
	48.5000	1	2		1.85501949	-0.00706118
	48.6000	1	2		1.85402310	-0.00735674
	48.7000	1	2		1.85301606	-0.00767530
	48.8000	1	2		1.85202829	-0.00783554
	48.9000	1	2		1.85100916	-0.00806706
	49.0000	1	2		1.85001154	-0.00832248
	49.1000	1	2		1.84900553	-0.00856170
	49.2000	1	2		1.84801816	-0.00871019
	49.3000	1	2		1.84700661	-0.00899933
	49.4000	1	2		1.84600306	-0.00922982
	49.5000	1	2		1.84500421	-0.00949324
	49.6000	1	2		1.84401848	-0.00979696
	49.7000	1	2		1.84300427	-0.00991074
	49.8000	1	2		1.84201998	-0.01025373
	49.9000	1	2		1.84101704	-0.01043427
	50.0000	1	2		1.84003110	-0.01092946
	50.1000	1	2		1.83901464	-0.01108543
	50.2000	1	2		1.83803136	-0.01122477
	50.3000	1	2		1.83701265	-0.01165412
	50.4000	1	2		1.83601749	-0.01185115
	50.5000	1	2		1.83500943	-0.01208055
	50.6000	1	2		1.83402103	-0.01244488
	50.7000	1	2		1.83301727	-0.01268210
	50.8000	1	2		1.83202007	-0.01298893
	50.9000	1	2		1.83100217	-0.01326167
	51.0000	1	2		1.83001357	-0.01355857
	51.1000	1	2		1.82901104	-0.01377420
	51.2000	1	2		1.82801117	-0.01399011
	51.3000	1	2		1.82701212	-0.01443617
	51.4000	1	2		1.82600857	-0.01465783
	51.5000	1	2		1.82501054	-0.01490805
	51.6000	1	2		1.82402420	-0.01521340
	51.7000	1	2		1.82301101	-0.01533708
	51.8000	1	2		1.82202118	-0.01589775
	51.9000	1	2		1.82102275	-0.01607088
	52.0000	1	2		1.82002657	-0.01630670
	52.1000	1	2		1.81901851	-0.01672516
	52.2000	1	2		1.81802724	-0.01710042
	52.3000	1	2		1.81701201	-0.01725459
	52.4000	1	2		1.81601317	-0.01756241
	52.5000	1	2		1.81500162	-0.01801389
	52.6000	1	2		1.81401179	-0.01814737
	52.7000	1	2		1.81301438	-0.01836280
	52.8000	1	2		1.81202189	-0.01887337
	52.9000	1	2		1.81101547	-0.01905648
	53.0000	1	2		1.81001724	-0.01928191
	53.1000	1	2		1.80902085	-0.01989595
	53.2000	1	2		1.80802119	-0.02028508
	53.3000	1	2		1.80700513	-0.02025805
	53.4000	1	2		1.80602186	-0.02074399
	53.5000	1	2		1.80502036	-0.02099463
	53.6000	1	2		1.80403237	-0.02124958
	53.7000	1	2		1.80302021	-0.02161003
	53.8000	1	2		1.80202096	-0.02188535
	53.9000	1	2		1.80101351	-0.02229375
	54.0000	1	2		1.80001671	-0.02258698
	54.1000	1	2		1.79901029	-0.02301182
	54.2000	1	2		1.79801739	-0.02316600
	54.3000	1	2		1.79700277	-0.02353850
	54.4000	1	2		1.79601355	-0.02397540
	54.5000	1	2		1.79500672	-0.02422611
	54.6000	1	2		1.79401648	-0.02461287
	54.7000	1	2		1.79301620	-0.02505608
	54.8000	1	2		1.79202699	-0.02522457
	54.9000	1	2		1.79102098	-0.02568030
	55.0000	1	2		1.79001967	-0.02598590
	55.1000	1	2		1.78901755	-0.02614412
	55.2000	1	2		1.78802117	-0.02647914
	55.3000	1	2		1.78700860	-0.02699323
	55.4000	1	2		1.78602942	-0.02739639
	55.5000	1	2		1.78502238	-0.02751224
	55.6000	1	2		1.78402497	-0.02801341
	55.7000	1	2		1.78301916	-0.02831912
	55.8000	1	2		1.78202339	-0.02841553
	55.9000	1	2		1.78101861	-0.02900412
	56.0000	1	2		1.78002694	-0.02921690
	56.1000	1	2		1.77901273	-0.02968083
	56.2000	1	2		1.77802577	-0.03006781
	56.3000	1	2		1.77701361	-0.03034818
	56.4000	1	2		1.77601927	-0.03068263
	56.5000	1	2		1.77501100	-0.03108441
	56.6000	1	2		1.77401810	-0.03140591
	56.7000	1	2		1.77301086	-0.03181190
	56.8000	1	2		1.77202021	-0.03213569
	56.9000	1	2		1.77100825	-0.03238353
	57.0000	1	2		1.77001678	-0.03293728
	57.1000	1	2		1.76900667	-0.03322195
	57.2000	1	2		1.76801541	-0.03353388
	57.3000	1	2		1.76700694	-0.03395044
	57.4000	1	2		1.76602264	-0.03427123
	57.5000	1	2		1.76501601	-0.03451307
	57.6000	1	2		1.76403130	-0.03498047
	57.7000	1	2		1.76301894	-0.03533366
	57.8000	1	2		1.76202911	-0.03560218
	57.9000	1	2		1.76101900	-0.03611101
	58.0000	1	2		1.76002015	-0.03643134
	58.1000	1	2		1.75901250	-0.03674120
	58.2000	1	2		1.75803537	-0.03715972
	58.3000	1	2		1.75703079	-0.03743272
	58.4000	1	2		1.75603011	-0.03787201
	58.5000	1	2		1.75502286	-0.03814307
	58.6000	1	2		1.75402586	-0.03842269
	58.7000	1	2		1.75303501	-0.03897212
	58.8000	1	2		1.75203289	-0.03925982
	58.9000	1	2		1.75101581	-0.03966497
	59.0000	1	2		1.75003397	-0.03994706
	59.1000	1	2		1.74902529	-0.04042263
	59.2000	1	2		1.74802051	-0.04081477
	59.3000	1	2		1.74702556	-0.04104466
	59.4000	1	2		1.74603122	-0.04157830
	59.5000	1	2		1.74502726	-0.04187232
	59.6000	1	2		1.74403169	-0.04224392
	59.7000	1	2		1.74302527	-0.04253768
	59.8000	1	2		1.74202642	-0.04298377
	59.9000	1	2		1.74102717	-0.04325123
	60.0000	1	2		1.74003202	-0.04368968
	60.1000	1	2		1.73902723	-0.04431638
	60.2000	1	2		1.73803105	-0.04437247
	60.3000	1	2		1.73703528	-0.04495555
	60.4000	1	2		1.73603111	-0.04528250
	60.5000	1	2		1.73502509	-0.04571792
	60.6000	1	2		1.73403773	-0.04606566
	60.7000	1	2		1.73302536	-0.04638523
	60.8000	1	2		1.73202447	-0.04680778
	60.9000	1	2		1.73101784	-0.04714136
	61.0000	1	2		1.73002207	-0.04756039
	61.1000	1	2		1.72903039	-0.04783304
	61.2000	1	2		1.72802684	-0.04838027
	61.3000	1	2		1.72702369	-0.04889612
	61.4000	1	2		1.72603366	-0.04920776
	61.5000	1	2		1.72502150	-0.04952483
	61.6000	1	2		1.72402306	-0.04992359
	61.7000	1	2		1.72301766	-0.05022115
	61.8000	1	2		1.72203050	-0.05041353
	61.9000	1	2		1.72102694	-0.05115229
	62.0000	1	2		1.72003404	-0.05143896
	62.1000	1	2		1.71903131	-0.05183839
	62.2000	1	2		1.71804435	-0.05235993
	62.3000	1	2		1.71702973	-0.05272027
	62.4000	1	2		1.71603068	-0.05308673
	62.5000	1	2		1.71501893	-0.05350211
	62.6000	1	2		1.71402777	-0.05384046
	62.7000	1	2		1.71302073	-0.05416838
	62.8000	1	2		1.71202824	-0.05465904
	62.9000	1	2		1.71102919	-0.05503875
	63.0000	1	2		1.71003444	-0.05540151
	63.1000	1	2		1.70902863	-0.05595572
	63.2000	1	2		1.70804147	-0.05629920
	63.3000	1	2		1.70703822	-0.05667652
	63.4000	1	2		1.70604204	-0.05712685
	63.5000	1	2		1.70503777	-0.05751315
	63.6000	1	2		1.70404148	-0.05789428
	63.7000	1	2		1.70303311	-0.05828472
	63.8000	1	2		1.70203458	-0.05879189
	63.9000	1	2		1.70102774	-0.05915022
	64.0000	1	2		1.70003166	-0.05960174
	64.1000	1	2		1.69901438	-0.05998711
	64.2000	1	2		1.69803357	-0.06029801
	64.3000	1	2		1.69703216	-0.06080895
	64.4000	1	2		1.69603639	-0.06109441
	64.5000	1	2		1.69502362	-0.06153692
	64.6000	1	2		1.69402887	-0.06207288
	64.7000	1	2		1.69301896	-0.06254047
	64.8000	1	2		1.69203252	-0.06289716
	64.9000	1	2		1.69102742	-0.06339780
	65.0000	1	2		1.69003350	-0.06375673
	65.1000	1	2		1.68902707	-0.06430528
	65.2000	1	2		1.68803970	-0.06467181
	65.3000	1	2		1.68702734	-0.06513308
	65.4000	1	2		1.68603771	-0.06544085
	65.5000	1	2		1.68503170	-0.06595988
	65.6000	1	2		1.68403142	-0.06639519
	65.7000	1	2		1.68302623	-0.06683231
	65.8000	1	2		1.68203947	-0.06725397
	65.9000	1	2		1.68103315	-0.06760512
	66.0000	1	2		1.68003656	-0.06806466
	66.1000	1	2		1.67902716	-0.06830152
	66.2000	1	2		1.67804020	-0.06892861
	66.3000	1	2		1.67703255	-0.06934656
	66.4000	1	2		1.67603330	-0.06978825
	66.5000	1	2		1.67502616	-0.07034005
	66.6000	1	2		1.67404237	-0.07063360
	66.7000	1	2		1.67302376	-0.07108724
	66.8000	1	2		1.67203301	-0.07148712
	66.9000	1	2		1.67102136	-0.07194344
	67.0000	1	2		1.67004485	-0.07243061
	67.1000	1	2		1.66903043	-0.07283432
	67.2000	1	2		1.66803814	-0.07340238
	67.3000	1	2		1.66702752	-0.07384706
	67.4000	1	2		1.66604251	-0.07442885
	67.5000	1	2		1.66503055	-0.07485905
	67.6000	1	2		1.66403929	-0.07513880
	67.7000	1	2		1.66302241	-0.07569186
	67.8000	1	2		1.66203187	-0.07615074
	67.9000	1	2		1.66103415	-0.07653276
	68.0000	1	2		1.66004422	-0.07718302
	68.1000	1	2		1.65903401	-0.07750719
	68.2000	1	2		1.65805053	-0.07794501
	68.3000	1	2		1.65704083	-0.07848850
	68.4000	1	2		1.65604875	-0.07900205
	68.5000	1	2		1.65503617	-0.07943453
	68.6000	1	2		1.65404573	-0.07978968
	68.7000	1	2		1.65304801	-0.08044153
	68.8000	1	2		1.65204569	-0.08081291
	68.9000	1	2		1.65103732	-0.08142740
	69.0000	1	2		1.65004708	-0.08181789
	69.1000	1	2		1.64904516	-0.08243666
	69.2000	1	2		1.64804949	-0.08275078
	69.3000	1	2		1.64703098	-0.08316452
	69.4000	1	2		1.64605457	-0.08379670
	69.5000	1	2		1.64504098	-0.08425568
	69.6000	1	2		1.64404664	-0.08467692
	69.7000	1	2		1.64303766	-0.08528201
	69.8000	1	2		1.64205623	-0.08579963
	69.9000	1	2		1.64104212	-0.08594845
	70.0000	1	2		1.64005537	-0.08631711
	70.1000	1	2		1.63904874	-0.08672595
	70.2000	1	2		1.63804938	-0.08715917
	70.3000	1	2		1.63703783	-0.08779789
	70.4000	1	2		1.63604555	-0.08841895
	70.5000	1	2		1.63503277	-0.08885171
	70.6000	1	2		1.63404694	-0.08932722
	70.7000	1	2		1.63304482	-0.09012775
	70.8000	1	2		1.63205120	-0.09052085
	70.9000	1	2		1.63104447	-0.09089231
	71.0000	1	2		1.63004439	-0.09148449
	71.1000	1	2		1.62903735	-0.09210803
	71.2000	1	2		1.62804681	-0.09266512
	71.3000	1	2		1.62704069	-0.09305900
	71.4000	1	2		1.62604830	-0.09371329
	71.5000	1	2		1.62504085	-0.09435264
	71.6000	1	2		1.62405205	-0.09453696
	71.7000	1	2		1.62305095	-0.09517196
	71.8000	1	2		1.62205354	-0.09569412
	71.9000	1	2		1.62104343	-0.09613282
	72.0000	1	2		1.62005299	-0.09658062
	72.1000	1	2		1.61904052	-0.09738491
	72.2000	1	2		1.61804772	-0.09791572
	72.3000	1	2		1.61704386	-0.09838678
	72.4000	1	2		1.61604481	-0.09901634
	72.5000	1	2		1.61503869	-0.09952943
	72.6000	1	2		1.61405112	-0.09989453
	72.7000	1	2		1.61304961	-0.10060343
	72.8000	1	2		1.61205743	-0.10127378
	72.9000	1	2		1.61104065	-0.10176617
	73.0000	1	2		1.61004755	-0.10219889
	73.1000	1	2		1.60904399	-0.10290085
	73.2000	1	2		1.60805898	-0.10322407
	73.3000	1	2		1.60704692	-0.10379620
	73.4000	1	2		1.60606139	-0.10439844
	73.5000	1	2		1.60505333	-0.10488768
	73.6000	1	2		1.60405807	-0.10542837
	73.7000	1	2		1.60304909	-0.10611033
	73.8000	1	2		1.60205772	-0.10666082
	73.9000	1	2		1.60104935	-0.10723849
	74.0000	1	2		1.60005676	-0.10780305
	74.1000	1	2		1.59905125	-0.10834905
	74.2000	1	2		1.59804565	-0.10886494
	74.3000	1	2		1.59704127	-0.10937607
	74.4000	1	2		1.59605145	-0.10995591
	74.5000	1	2		1.59504410	-0.11059100
	74.6000	1	2		1.59405151	-0.11111903
	74.7000	1	2		1.59305041	-0.11166501
	74.8000	1	2		1.59205822	-0.11226340
	74.9000	1	2		1.59105282	-0.11290578
	75.0000	1	2		1.59006617	-0.11314534
	75.1000	1	2		1.58905350	-0.11384225
	75.2000	1	2		1.58806121	-0.11427803
	75.3000	1	2		1.58705048	-0.11489538
	75.4000	1	2		1.58606783	-0.11557291
	75.5000	1	2		1.58505218	-0.11625117
	75.6000	1	2		1.58406030	-0.11682977
	75.7000	1	2		1.58304384	-0.11739301
	75.8000	1	2		1.58206590	-0.11800439
	75.9000	1	2		1.58104615	-0.11854426
	76.0000	1	2		1.58005448	-0.11910606
	76.1000	1	2		1.57904949	-0.11978682
	76.2000	1	2		1.57805874	-0.12043257
	76.3000	1	2		1.57704914	-0.12118336
	76.4000	1	2		1.57600604	-0.12180455
	76.5000	1	2		1.57506272	-0.12227526
	76.6000	1	2		1.57405865	-0.12290648
	76.7000	1	2		1.57305141	-0.12355532
	76.8000	1	2		1.57206087	-0.12425452
	76.9000	1	2		1.57104973	-0.12484269
	77.0000	1	2		1.57005795	-0.12533909
	77.1000	1	2		1.56905194	-0.12619207
	77.2000	1	2		1.56805740	-0.12667090
	77.3000	1	2		1.56705435	-0.12723383
	77.4000	1	2		1.56606483	-0.12785446
	77.5000	1	2		1.56505370	-0.12841439
	77.6000	1	2		1.56405455	-0.12913580
	77.7000	1	2		1.56304997	-0.12968518
	77.8000	1	2		1.56205563	-0.13046188
	77.9000	1	2		1.56104798	-0.13110585
	78.0000	1	2		1.56005364	-0.13181720
	78.1000	1	2		1.55905582	-0.13253745
	78.2000	1	2		1.55805114	-0.13304967
	78.3000	1	2		1.55704615	-0.13375157
	78.4000	1	2		1.55605786	-0.13422187
	78.5000	1	2		1.55505133	-0.13489691
	78.6000	1	2		1.55405669	-0.13555885
	78.7000	1	2		1.55305067	-0.13619341
	78.8000	1	2		1.55205644	-0.13705373
	78.9000	1	2		1.55105104	-0.13767759
	79.0000	1	2		1.55006510	-0.13837679
	79.1000	1	2		1.54905366	-0.13906589
	79.2000	1	2		1.54806598	-0.13958680
	79.3000	1	2		1.54704542	-0.14035269
	79.4000	1	2		1.54605866	-0.14074886
	79.5000	1	2		1.54506320	-0.14138017
	79.6000	1	2		1.54407071	-0.14196825
	79.7000	1	2		1.54305742	-0.14274893
	79.8000	1	2		1.54207466	-0.14340799
	79.9000	1	2		1.54107275	-0.14404156
	80.0000	1	2		1.54007165	-0.14474695
	80.1000	1	2		1.53905600	-0.14548630
	80.2000	1	2		1.53807406	-0.14608558
	80.3000	1	2		1.53707143	-0.14684724
	80.4000	1	2		1.53607156	-0.14772618
	80.5000	1	2		1.53506719	-0.14841866
	80.6000	1	2		1.53407449	-0.14903801
	80.7000	1	2		1.53306745	-0.14993493
	80.8000	1	2		1.53207393	-0.15064151
	80.9000	1	2		1.53105849	-0.15112761
	81.0000	1	2		1.53006406	-0.15175796
	81.1000	1	2		1.52906296	-0.15258046
	81.2000	1	2		1.52806330	-0.15317049
	81.3000	1	2		1.52705892	-0.15390020
	81.4000	1	2		1.52607411	-0.15467195
	81.5000	1	2		1.52506769	-0.15545731
	81.6000	1	2		1.52407366	-0.15611152
	81.7000	1	2		1.52306252	-0.15678132
	81.8000	1	2		1.52206716	-0.15737548
	81.9000	1	2		1.52106811	-0.15834948
	82.0000	1	2		1.52007429	-0.15914461
	82.1000	1	2		1.51906449	-0.15988652
	82.2000	1	2		1.51807046	-0.16062057
	82.3000	1	2		1.51706516	-0.16158583
	82.4000	1	2		1.51607256	-0.16223816
	82.5000	1	2		1.51506460	-0.16309284
	82.6000	1	2		1.51407355	-0.16374514
	82.7000	1	2		1.51306425	-0.16452407
	82.8000	1	2		1.51207432	-0.16520802
	82.9000	1	2		1.51106728	-0.16597377
	83.0000	1	2		1.51006977	-0.16681928
	83.1000	1	2		1.50906560	-0.16750185
	83.2000	1	2		1.50807495	-0.16820228
	83.3000	1	2		1.50706966	-0.16895771
	83.4000	1	2		1.50608147	-0.16961860
	83.5000	1	2		1.50506910	-0.17029323
	83.6000	1	2		1.50407395	-0.17097447
	83.7000	1	2		1.50306486	-0.17176710
	83.8000	1	2		1.50207882	-0.17249256
	83.9000	1	2		1.50107444	-0.17340316
	84.0000	1	2		1.50006966	-0.17416526
	84.1000	1	2		1.49906241	-0.17501520
	84.2000	1	2		1.49807586	-0.17572565
	84.3000	1	2		1.49706944	-0.17665571
	84.4000	1	2		1.49607900	-0.17738828
	84.5000	1	2		1.49506796	-0.17827800
	84.6000	1	2		1.49407967	-0.17912146
	84.7000	1	2		1.49307232	-0.18005162
	84.8000	1	2		1.49208270	-0.18069696
	84.9000	1	2		1.49107474	-0.18152088
	85.0000	1	2		1.49008317	-0.18238667
	85.1000	1	2		1.48907234	-0.18326716
	85.2000	1	2		1.48807719	-0.18394554
	85.3000	1	2		1.48706912	-0.18486705
	85.4000	1	2		1.48608165	-0.18579198
	85.5000	1	2		1.48506805	-0.18649448
	85.6000	1	2		1.48407054	-0.18730633
	85.7000	1	2		1.48306709	-0.18810047
	85.8000	1	2		1.48207398	-0.18902246
	85.9000	1	2		1.48106582	-0.18979438
	86.0000	1	2		1.48008101	-0.19068051
	86.1000	1	2		1.47906127	-0.19155357
	86.2000	1	2		1.47807523	-0.19250331
	86.3000	1	2		1.47706809	-0.19329119
	86.4000	1	2		1.47607406	-0.19374149
	86.5000	1	2		1.47506999	-0.19474305
	86.6000	1	2		1.47408805	-0.19555472
	86.7000	1	2		1.47307794	-0.19632116
	86.8000	1	2		1.47208842	-0.19724343
	86.9000	1	2		1.47107523	-0.19818259
	87.0000	1	2		1.47008008	-0.19900132
	87.1000	1	2		1.46908584	-0.19979989
	87.2000	1	2		1.46808423	-0.20066394
	87.3000	1	2		1.46707105	-0.20151714
	87.4000	1	2		1.46607804	-0.20220969
	87.5000	1	2		1.46506967	-0.20313745
	87.6000	1	2		1.46407749	-0.20410191
	87.7000	1	2		1.46306502	-0.20512136
	87.8000	1	2		1.46207406	-0.20584416
	87.9000	1	2		1.46107081	-0.20670852
	88.0000	1	2		1.46007525	-0.20760957
	88.1000	1	2		1.45906432	-0.20864900
	88.2000	1	2		1.45808955	-0.20964336
	88.3000	1	2		1.45707503	-0.21037919
	88.4000	1	2		1.45608090	-0.21142634
	88.5000	1	2		1.45507140	-0.21237968
	88.6000	1	2		1.45408014	-0.21330990
	88.7000	1	2		1.45306798	-0.21431580
	88.8000	1	2		1.45208163	-0.21516237
	88.9000	1	2		1.45106783	-0.21632053
	89.0000	1	2		1.45008507	-0.21705115
	89.1000	1	2		1.44906697	-0.21813178
	89.2000	1	2		1.44807509	-0.21895546
	89.3000	1	2		1.44706652	-0.21981532
	89.4000	1	2		1.44606901	-0.22081934
	89.5000	1	2		1.44506596	-0.22189846
	89.6000	1	2		1.44407029	-0.22299834
	89.7000	1	2		1.44305936	-0.22382755
	89.8000	1	2		1.44207527	-0.22488425
	89.9000	1	2		1.44106844	-0.22602495
	90.0000	1	2		1.44007769	-0.22687353
	90.1000	1	2		1.43907147	-0.22768689
	90.2000	1	2		1.43807375	-0.22853196
	90.3000	1	2		1.43707060	-0.22966662
	90.4000	1	2		1.43607442	-0.23049235
	90.5000	1	2		1.43507200	-0.23152106
	90.6000	1	2		1.43407131	-0.23267219
	90.7000	1	2		1.43306980	-0.23329698
	90.8000	1	2		1.43207864	-0.23417121
	90.9000	1	2		1.43107006	-0.23525674
	91.0000	1	2		1.43007532	-0.23612635
	91.1000	1	2		1.42907238	-0.23707777
	91.2000	1	2		1.42807507	-0.23794571
	91.3000	1	2		1.42707182	-0.23920860
	91.4000	1	2		1.42608353	-0.24017267
	91.5000	1	2		1.42506922	-0.24112258
	91.6000	1	2		1.42408400	-0.24236599
	91.7000	1	2		1.42307235	-0.24335157
	91.8000	1	2		1.42208160	-0.24450332
	91.9000	1	2		1.42107682	-0.24541687
	92.0000	1	2		1.42008258	-0.24662010
	92.1000	1	2		1.41907165	-0.24766387
	92.2000	1	2		1.41808018	-0.24875361
	92.3000	1	2		1.41707150	-0.25003001
	92.4000	1	2		1.41607973	-0.25084484
	92.5000	1	2		1.41507607	-0.25212284
	92.6000	1	2		1.41408286	-0.25299000
	92.7000	1	2		1.41307316	-0.25421256
	92.8000	1	2		1.41207923	-0.25522115
	92.9000	1	2		1.41107281	-0.25623642
	93.0000	1	2		1.41008441	-0.25751390
	93.1000	1	2		1.40907481	-0.25859747
	93.2000	1	2		1.40808458	-0.25965048
	93.3000	1	2		1.40707723	-0.26096109
	93.4000	1	2		1.40608812	-0.26185891
	93.5000	1	2		1.40507688	-0.26305534
	93.6000	1	2		1.40408613	-0.26405724
	93.7000	1	2		1.40307212	-0.26518730
	93.8000	1	2		1.40208455	-0.26610151
	93.9000	1	2		1.40107669	-0.26730742
	94.0000	1	2		1.40008420	-0.26829597
	94.0010	1	2		1.40007406	-0.26832325
