# Supplementary material for: Hyaluronic Acid Enhances the Mechanical Properties of Tissue-Engineered Cartilage Constructs
Source: PLoS One. 2014 Dec 1;9(12):e113216. doi: 10.1371/journal.pone.0113216 (PMC4249877; doi:10.1371/journal.pone.0113216)
Supplement: Dataset S1 — Raw data from hydrogel constructs. Data on wet weight, dry weight, compressive modulus, DNA content, and GAG content are provided in a spreadsheet for all analysed hydrogel constructs. Additionally, raw data from mechanical compression tests (time, displacement, and load) are provided. (ZIP) [file pone.0113216.s004.zip › Data/Mechanical testing/Microtester/Day 28/G3 P5 M3 ramp.csv]

G3 P5 M3 7Jan2014
Notes	Time	Sequence	Block	Cycle	5800:Extension mm	5800:500N_Load_Cell N
Test Started : 01/07/2014 3:38:30 PM	4.0020	1	2		2.29977139	0.00262011
	4.1000	1	2		2.29901145	0.00272635
	4.2000	1	2		2.29798228	0.00261202
	4.3000	1	2		2.29696623	0.00247361
	4.4000	1	2		2.29597066	0.00251253
	4.5000	1	2		2.29496444	0.00265148
	4.6000	1	2		2.29396416	0.00264542
	4.7000	1	2		2.29294647	0.00254227
	4.8000	1	2		2.29196504	0.00258435
	4.9000	1	2		2.29097214	0.00259924
	5.0000	1	2		2.28997145	0.00271262
	5.1000	1	2		2.28895069	0.00274044
	5.2000	1	2		2.28797254	0.00262546
	5.3000	1	2		2.28696181	0.00250712
	5.4000	1	2		2.28596563	0.00252704
	5.4780	1	2		2.28518623	0.00281127
	5.5000	1	2		2.28495204	0.00247277
	5.6000	1	2		2.28396651	0.00269514
	5.7000	1	2		2.28295496	0.00268801
	5.8000	1	2		2.28195694	0.00249417
	5.9000	1	2		2.28095523	0.00266675
	6.0000	1	2		2.27996970	0.00270656
	6.1000	1	2		2.27895795	0.00230723
	6.2000	1	2		2.27798185	0.00240165
	6.3000	1	2		2.27697317	0.00234907
	6.4000	1	2		2.27597863	0.00253549
	6.5000	1	2		2.27496913	0.00227538
	6.6000	1	2		2.27397767	0.00251987
	6.7000	1	2		2.27297759	0.00263785
	6.8000	1	2		2.27197096	0.00265110
	6.9000	1	2		2.27096331	0.00246377
	7.0000	1	2		2.26997348	0.00250028
	7.1000	1	2		2.26896337	0.00248092
	7.2000	1	2		2.26796022	0.00245551
	7.3000	1	2		2.26696179	0.00252943
	7.4000	1	2		2.26596950	0.00254567
	7.5000	1	2		2.26496062	0.00264696
	7.6000	1	2		2.26397018	0.00250374
	7.7000	1	2		2.26295904	0.00246278
	7.8000	1	2		2.26197413	0.00264385
	7.9000	1	2		2.26096053	0.00243864
	8.0000	1	2		2.25996927	0.00252682
	8.1000	1	2		2.25896715	0.00235280
	8.2000	1	2		2.25797384	0.00247891
	8.3000	1	2		2.25697643	0.00243013
	8.4000	1	2		2.25598680	0.00243104
	8.5000	1	2		2.25497977	0.00244302
	8.6000	1	2		2.25398461	0.00233140
	8.7000	1	2		2.25298044	0.00221512
	8.8000	1	2		2.25198651	0.00244041
	8.9000	1	2		2.25097661	0.00242562
	9.0000	1	2		2.24998022	0.00238117
	9.1000	1	2		2.24897052	0.00238674
	9.2000	1	2		2.24797290	0.00254657
	9.3000	1	2		2.24697242	0.00243149
	9.4000	1	2		2.24597973	0.00219365
	9.5000	1	2		2.24496551	0.00242313
	9.6000	1	2		2.24397200	0.00250074
	9.7000	1	2		2.24297520	0.00238878
	9.8000	1	2		2.24197718	0.00239674
	9.9000	1	2		2.24097035	0.00251322
	10.0000	1	2		2.23996843	0.00257932
	10.1000	1	2		2.23896918	0.00242256
	10.2000	1	2		2.23797279	0.00241825
	10.3000	1	2		2.23698050	0.00255416
	10.4000	1	2		2.23598084	0.00228516
	10.5000	1	2		2.23497257	0.00249626
	10.6000	1	2		2.23397475	0.00237578
	10.7000	1	2		2.23297734	0.00238034
	10.8000	1	2		2.23197707	0.00239210
	10.9000	1	2		2.23096613	0.00226438
	11.0000	1	2		2.22997467	0.00241314
	11.1000	1	2		2.22896107	0.00232126
	11.2000	1	2		2.22797083	0.00226953
	11.3000	1	2		2.22697117	0.00237702
	11.4000	1	2		2.22597683	0.00243465
	11.5000	1	2		2.22497184	0.00220534
	11.6000	1	2		2.22398468	0.00242184
	11.7000	1	2		2.22296986	0.00233706
	11.8000	1	2		2.22198228	0.00242000
	11.9000	1	2		2.22097524	0.00239944
	12.0000	1	2		2.21997886	0.00240740
	12.1000	1	2		2.21896670	0.00231876
	12.2000	1	2		2.21797974	0.00228122
	12.3000	1	2		2.21697085	0.00234391
	12.4000	1	2		2.21597631	0.00217196
	12.5000	1	2		2.21496845	0.00237927
	12.6000	1	2		2.21397022	0.00242719
	12.7000	1	2		2.21296196	0.00233770
	12.8000	1	2		2.21197418	0.00239201
	12.9000	1	2		2.21096550	0.00217965
	13.0000	1	2		2.20997690	0.00232732
	13.1000	1	2		2.20897150	0.00223258
	13.2000	1	2		2.20797245	0.00217871
	13.3000	1	2		2.20696644	0.00241254
	13.4000	1	2		2.20597927	0.00222228
	13.5000	1	2		2.20497428	0.00222997
	13.6000	1	2		2.20397974	0.00229303
	13.7000	1	2		2.20297352	0.00222910
	13.8000	1	2		2.20199250	0.00219543
	13.9000	1	2		2.20098116	0.00220144
	14.0000	1	2		2.19997310	0.00236070
	14.1000	1	2		2.19896790	0.00223958
	14.2000	1	2		2.19798668	0.00231345
	14.3000	1	2		2.19697575	0.00232760
	14.4000	1	2		2.19598531	0.00234281
	14.5000	1	2		2.19496823	0.00225137
	14.6000	1	2		2.19398414	0.00224019
	14.7000	1	2		2.19296931	0.00233744
	14.8000	1	2		2.19197969	0.00220667
	14.9000	1	2		2.19097552	0.00219838
	15.0000	1	2		2.18998487	0.00232213
	15.1000	1	2		2.18897762	0.00222804
	15.2000	1	2		2.18798698	0.00223596
	15.3000	1	2		2.18698096	0.00231753
	15.4000	1	2		2.18598007	0.00222795
	15.5000	1	2		2.18498082	0.00227685
	15.6000	1	2		2.18398013	0.00215597
	15.7000	1	2		2.18297125	0.00213521
	15.8000	1	2		2.18197793	0.00220985
	15.9000	1	2		2.18096967	0.00230116
	16.0000	1	2		2.17997922	0.00225306
	16.1000	1	2		2.17897628	0.00236462
	16.2000	1	2		2.17797990	0.00225340
	16.3000	1	2		2.17697450	0.00222318
	16.4000	1	2		2.17598569	0.00230654
	16.5000	1	2		2.17497722	0.00218886
	16.6000	1	2		2.17397858	0.00226206
	16.7000	1	2		2.17297441	0.00231993
	16.8000	1	2		2.17197967	0.00220172
	16.9000	1	2		2.17099271	0.00216760
	17.0000	1	2		2.16998505	0.00219318
	17.1000	1	2		2.16898232	0.00213033
	17.2000	1	2		2.16798204	0.00204666
	17.3000	1	2		2.16696783	0.00213277
	17.4000	1	2		2.16598292	0.00218681
	17.5000	1	2		2.16497055	0.00227237
	17.6000	1	2		2.16397683	0.00224226
	17.7000	1	2		2.16296836	0.00233971
	17.8000	1	2		2.16198242	0.00223850
	17.9000	1	2		2.16096985	0.00213338
	18.0000	1	2		2.15998146	0.00221490
	18.1000	1	2		2.15896520	0.00220093
	18.2000	1	2		2.15798500	0.00216331
	18.3000	1	2		2.15697222	0.00214700
	18.4000	1	2		2.15598854	0.00215260
	18.5000	1	2		2.15497966	0.00218034
	18.6000	1	2		2.15398348	0.00211975
	18.7000	1	2		2.15297214	0.00219819
	18.8000	1	2		2.15197944	0.00222239
	18.9000	1	2		2.15096441	0.00218850
	19.0000	1	2		2.14998216	0.00213324
	19.1000	1	2		2.14898065	0.00234428
	19.2000	1	2		2.14798284	0.00205335
	19.3000	1	2		2.14697354	0.00209924
	19.4000	1	2		2.14598597	0.00221518
	19.5000	1	2		2.14497094	0.00209177
	19.6000	1	2		2.14399094	0.00202217
	19.7000	1	2		2.14298309	0.00204695
	19.8000	1	2		2.14199162	0.00220322
	19.9000	1	2		2.14099237	0.00204128
	20.0000	1	2		2.13999434	0.00224015
	20.1000	1	2		2.13898320	0.00213909
	20.2000	1	2		2.13799153	0.00204740
	20.3000	1	2		2.13698306	0.00232955
	20.4000	1	2		2.13598831	0.00205845
	20.5000	1	2		2.13498066	0.00221959
	20.6000	1	2		2.13399698	0.00220013
	20.7000	1	2		2.13298441	0.00213314
	20.8000	1	2		2.13199724	0.00217180
	20.9000	1	2		2.13097566	0.00220955
	21.0000	1	2		2.12999566	0.00216602
	21.1000	1	2		2.12898534	0.00213006
	21.2000	1	2		2.12798650	0.00193702
	21.3000	1	2		2.12698377	0.00207616
	21.4000	1	2		2.12598881	0.00207168
	21.5000	1	2		2.12498362	0.00206474
	21.6000	1	2		2.12398805	0.00212234
	21.7000	1	2		2.12298409	0.00206104
	21.8000	1	2		2.12198955	0.00228262
	21.9000	1	2		2.12097513	0.00214819
	22.0000	1	2		2.11999043	0.00203468
	22.1000	1	2		2.11898953	0.00211121
	22.2000	1	2		2.11798290	0.00214817
	22.3000	1	2		2.11697546	0.00201876
	22.4000	1	2		2.11598255	0.00214410
	22.5000	1	2		2.11497306	0.00212672
	22.6000	1	2		2.11398405	0.00224256
	22.7000	1	2		2.11297865	0.00201494
	22.8000	1	2		2.11198349	0.00198217
	22.9000	1	2		2.11097195	0.00216358
	23.0000	1	2		2.10999359	0.00218974
	23.1000	1	2		2.10898491	0.00197229
	23.2000	1	2		2.10799386	0.00215136
	23.3000	1	2		2.10698047	0.00208109
	23.4000	1	2		2.10599023	0.00218399
	23.5000	1	2		2.10498052	0.00215667
	23.6000	1	2		2.10398373	0.00227292
	23.7000	1	2		2.10297157	0.00213762
	23.8000	1	2		2.10197887	0.00200019
	23.9000	1	2		2.10098904	0.00208338
	24.0000	1	2		2.09997811	0.00199734
	24.1000	1	2		2.09897025	0.00208620
	24.2000	1	2		2.09799108	0.00202574
	24.3000	1	2		2.09697769	0.00217199
	24.4000	1	2		2.09598970	0.00222324
	24.5000	1	2		2.09497857	0.00203418
	24.6000	1	2		2.09400083	0.00215293
	24.7000	1	2		2.09298662	0.00232929
	24.8000	1	2		2.09199453	0.00223365
	24.9000	1	2		2.09098975	0.00205291
	25.0000	1	2		2.09000095	0.00217895
	25.1000	1	2		2.08899473	0.00215598
	25.2000	1	2		2.08799793	0.00220640
	25.3000	1	2		2.08699438	0.00224590
	25.4000	1	2		2.08600865	0.00218974
	25.5000	1	2		2.08498276	0.00220831
	25.6000	1	2		2.08398330	0.00217994
	25.7000	1	2		2.08296745	0.00235346
	25.8000	1	2		2.08198705	0.00230762
	25.9000	1	2		2.08098021	0.00229314
	26.0000	1	2		2.07998731	0.00236183
	26.1000	1	2		2.07897289	0.00212744
	26.2000	1	2		2.07798430	0.00225164
	26.3000	1	2		2.07697972	0.00217580
	26.4000	1	2		2.07598722	0.00204368
	26.5000	1	2		2.07497445	0.00221086
	26.6000	1	2		2.07399343	0.00212785
	26.7000	1	2		2.07297983	0.00221012
	26.8000	1	2		2.07199226	0.00208027
	26.9000	1	2		2.07098092	0.00212924
	27.0000	1	2		2.06998658	0.00220374
	27.1000	1	2		2.06898385	0.00215997
	27.2000	1	2		2.06799115	0.00216159
	27.3000	1	2		2.06697858	0.00224385
	27.4000	1	2		2.06599592	0.00219659
	27.5000	1	2		2.06499462	0.00213342
	27.6000	1	2		2.06399496	0.00218816
	27.7000	1	2		2.06298505	0.00203561
	27.8000	1	2		2.06199850	0.00225791
	27.9000	1	2		2.06099412	0.00208443
	28.0000	1	2		2.05999979	0.00197527
	28.1000	1	2		2.05899848	0.00223801
	28.2000	1	2		2.05800784	0.00202002
	28.3000	1	2		2.05700141	0.00217427
	28.4000	1	2		2.05599704	0.00230406
	28.5000	1	2		2.05499389	0.00224506
	28.6000	1	2		2.05400099	0.00218908
	28.7000	1	2		2.05293719	0.00226402
	28.8000	1	2		2.05199797	0.00227363
	28.9000	1	2		2.05100323	0.00216254
	29.0000	1	2		2.04999660	0.00220407
	29.1000	1	2		2.04898505	0.00229062
	29.2000	1	2		2.04799174	0.00230385
	29.3000	1	2		2.04698429	0.00219948
	29.4000	1	2		2.04599446	0.00220737
	29.5000	1	2		2.04498681	0.00222890
	29.6000	1	2		2.04399104	0.00207348
	29.7000	1	2		2.04298994	0.00217028
	29.8000	1	2		2.04199294	0.00207455
	29.9000	1	2		2.04098877	0.00214688
	30.0000	1	2		2.04000980	0.00212977
	30.1000	1	2		2.03898863	0.00213185
	30.2000	1	2		2.03799470	0.00221275
	30.3000	1	2		2.03698807	0.00220248
	30.4000	1	2		2.03599763	0.00207063
	30.5000	1	2		2.03498157	0.00215737
	30.6000	1	2		2.03398355	0.00213262
	30.7000	1	2		2.03298348	0.00219744
	30.8000	1	2		2.03199426	0.00212354
	30.9000	1	2		2.03098292	0.00214783
	31.0000	1	2		2.03000785	0.00212725
	31.1000	1	2		2.02898442	0.00215252
	31.2000	1	2		2.02798557	0.00206983
	31.3000	1	2		2.02697935	0.00222358
	31.4000	1	2		2.02598789	0.00207578
	31.5000	1	2		2.02498433	0.00220963
	31.6000	1	2		2.02399450	0.00212044
	31.7000	1	2		2.02298418	0.00226340
	31.8000	1	2		2.02199825	0.00213178
	31.9000	1	2		2.02098732	0.00225897
	32.0000	1	2		2.01998888	0.00215755
	32.1000	1	2		2.01897795	0.00203354
	32.2000	1	2		2.01799550	0.00216659
	32.3000	1	2		2.01698662	0.00197263
	32.4000	1	2		2.01599044	0.00211716
	32.5000	1	2		2.01498299	0.00215759
	32.6000	1	2		2.01399275	0.00215636
	32.7000	1	2		2.01298940	0.00212973
	32.8000	1	2		2.01199322	0.00210651
	32.9000	1	2		2.01098393	0.00211853
	33.0000	1	2		2.00999676	0.00211048
	33.1000	1	2		2.00898829	0.00205865
	33.2000	1	2		2.00799539	0.00203829
	33.3000	1	2		2.00698978	0.00214932
	33.4000	1	2		2.00599340	0.00207042
	33.5000	1	2		2.00499558	0.00224698
	33.6000	1	2		2.00399530	0.00215921
	33.7000	1	2		2.00299277	0.00208912
	33.8000	1	2		2.00199065	0.00210149
	33.9000	1	2		2.00099508	0.00208425
	34.0000	1	2		1.99999439	0.00194766
	34.1000	1	2		1.99898817	0.00205974
	34.2000	1	2		1.99799712	0.00221121
	34.3000	1	2		1.99699110	0.00202567
	34.4000	1	2		1.99599984	0.00210793
	34.5000	1	2		1.99499137	0.00210842
	34.6000	1	2		1.99399580	0.00202189
	34.7000	1	2		1.99298938	0.00207734
	34.8000	1	2		1.99200037	0.00201826
	34.9000	1	2		1.99099169	0.00204615
	35.0000	1	2		1.99001313	0.00203803
	35.1000	1	2		1.98899503	0.00203175
	35.2000	1	2		1.98800110	0.00210015
	35.3000	1	2		1.98699119	0.00212458
	35.4000	1	2		1.98599276	0.00200870
	35.5000	1	2		1.98499228	0.00192469
	35.6000	1	2		1.98399651	0.00201181
	35.7000	1	2		1.98298885	0.00204698
	35.8000	1	2		1.98200128	0.00198548
	35.9000	1	2		1.98098912	0.00200893
	36.0000	1	2		1.98000154	0.00195798
	36.1000	1	2		1.97899020	0.00204331
	36.2000	1	2		1.97799750	0.00190155
	36.3000	1	2		1.97699682	0.00188965
	36.4000	1	2		1.97600084	0.00178054
	36.5000	1	2		1.97499811	0.00179579
	36.6000	1	2		1.97400316	0.00182395
	36.7000	1	2		1.97300021	0.00184989
	36.8000	1	2		1.97200526	0.00176641
	36.9000	1	2		1.97100314	0.00177814
	37.0000	1	2		1.97001229	0.00171211
	37.1000	1	2		1.96899972	0.00164472
	37.2000	1	2		1.96800415	0.00170105
	37.3000	1	2		1.96700183	0.00149698
	37.4000	1	2		1.96600155	0.00170453
	37.5000	1	2		1.96499246	0.00152491
	37.6000	1	2		1.96400980	0.00147936
	37.7000	1	2		1.96299887	0.00150702
	37.8000	1	2		1.96200433	0.00134874
	37.9000	1	2		1.96099627	0.00141700
	38.0000	1	2		1.96000746	0.00127947
	38.1000	1	2		1.95899919	0.00129868
	38.2000	1	2		1.95801797	0.00116415
	38.3000	1	2		1.95700151	0.00110465
	38.4000	1	2		1.95601455	0.00116579
	38.5000	1	2		1.95500300	0.00115631
	38.6000	1	2		1.95400682	0.00097498
	38.7000	1	2		1.95300511	0.00094391
	38.8000	1	2		1.95201508	0.00089428
	38.9000	1	2		1.95100251	0.00068789
	39.0000	1	2		1.95001124	0.00063027
	39.1000	1	2		1.94899252	0.00078718
	39.2000	1	2		1.94800003	0.00047944
	39.3000	1	2		1.94699054	0.00051725
	39.4000	1	2		1.94599743	0.00043231
	39.5000	1	2		1.94499305	0.00039141
	39.6000	1	2		1.94399995	0.00032173
	39.7000	1	2		1.94299803	0.00015112
	39.8000	1	2		1.94201476	0.00017982
	39.9000	1	2		1.94101284	0.00014165
	40.0000	1	2		1.94001195	0.00002366
	40.1000	1	2		1.93900901	-0.00007873
	40.2000	1	2		1.93801836	0.00002606
	40.3000	1	2		1.93700784	-0.00043415
	40.4000	1	2		1.93601022	-0.00040461
	40.5000	1	2		1.93500503	-0.00059359
	40.6000	1	2		1.93401397	-0.00073101
	40.7000	1	2		1.93300509	-0.00076353
	40.8000	1	2		1.93201649	-0.00089914
	40.9000	1	2		1.93099408	-0.00088796
	41.0000	1	2		1.93001429	-0.00089142
	41.1000	1	2		1.92900439	-0.00107985
	41.2000	1	2		1.92801230	-0.00130478
	41.3000	1	2		1.92700527	-0.00127155
	41.4000	1	2		1.92600622	-0.00152060
	41.5000	1	2		1.92499672	-0.00164413
	41.6000	1	2		1.92400484	-0.00165615
	41.7000	1	2		1.92300067	-0.00174631
	41.8000	1	2		1.92200777	-0.00188146
	41.9000	1	2		1.92099909	-0.00201052
	42.0000	1	2		1.92000844	-0.00221350
	42.1000	1	2		1.91899915	-0.00246490
	42.2000	1	2		1.91800502	-0.00248894
	42.3000	1	2		1.91699245	-0.00258655
	42.4000	1	2		1.91600262	-0.00267849
	42.5000	1	2		1.91499722	-0.00294687
	42.6000	1	2		1.91400555	-0.00298128
	42.7000	1	2		1.91299523	-0.00310093
	42.8000	1	2		1.91200602	-0.00332069
	42.9000	1	2		1.91099529	-0.00340381
	43.0000	1	2		1.91000444	-0.00340160
	43.1000	1	2		1.90900068	-0.00382867
	43.2000	1	2		1.90800614	-0.00399424
	43.3000	1	2		1.90699582	-0.00416601
	43.4000	1	2		1.90600968	-0.00433940
	43.5000	1	2		1.90500428	-0.00435445
	43.6000	1	2		1.90400441	-0.00464587
	43.7000	1	2		1.90299819	-0.00466724
	43.8000	1	2		1.90200304	-0.00488918
	43.9000	1	2		1.90100050	-0.00504634
	44.0000	1	2		1.90000760	-0.00522358
	44.1000	1	2		1.89899729	-0.00531583
	44.2000	1	2		1.89800192	-0.00562446
	44.3000	1	2		1.89699530	-0.00574467
	44.4000	1	2		1.89600567	-0.00596642
	44.5000	1	2		1.89499843	-0.00625039
	44.6000	1	2		1.89400204	-0.00636119
	44.7000	1	2		1.89299152	-0.00662416
	44.8000	1	2		1.89201173	-0.00687880
	44.9000	1	2		1.89100162	-0.00699199
	45.0000	1	2		1.89001671	-0.00730625
	45.1000	1	2		1.88900844	-0.00745023
	45.2000	1	2		1.88801861	-0.00749605
	45.3000	1	2		1.88701670	-0.00793314
	45.4000	1	2		1.88601519	-0.00814954
	45.5000	1	2		1.88500590	-0.00834881
	45.6000	1	2		1.88401832	-0.00862279
	45.7000	1	2		1.88301477	-0.00890863
	45.8000	1	2		1.88202412	-0.00895044
	45.9000	1	2		1.88101421	-0.00922280
	46.0000	1	2		1.88002028	-0.00955028
	46.1000	1	2		1.87901304	-0.00963981
	46.2000	1	2		1.87802137	-0.01002720
	46.3000	1	2		1.87700572	-0.01020372
	46.4000	1	2		1.87601630	-0.01037151
	46.5000	1	2		1.87500619	-0.01066633
	46.6000	1	2		1.87402395	-0.01086875
	46.7000	1	2		1.87301916	-0.01117068
	46.8000	1	2		1.87202564	-0.01146014
	46.9000	1	2		1.87102680	-0.01169183
	47.0000	1	2		1.87002509	-0.01192784
	47.1000	1	2		1.86902194	-0.01219837
	47.2000	1	2		1.86802720	-0.01250742
	47.3000	1	2		1.86701012	-0.01271917
	47.4000	1	2		1.86602234	-0.01304136
	47.5000	1	2		1.86501448	-0.01329345
	47.6000	1	2		1.86401666	-0.01354643
	47.7000	1	2		1.86300634	-0.01382397
	47.8000	1	2		1.86202471	-0.01404036
	47.9000	1	2		1.86101562	-0.01438009
	48.0000	1	2		1.86001248	-0.01458177
	48.1000	1	2		1.85901281	-0.01492282
	48.2000	1	2		1.85801602	-0.01508839
	48.3000	1	2		1.85701369	-0.01548961
	48.4000	1	2		1.85601997	-0.01570001
	48.5000	1	2		1.85501293	-0.01597493
	48.6000	1	2		1.85402843	-0.01632418
	48.7000	1	2		1.85302098	-0.01652743
	48.8000	1	2		1.85201988	-0.01681680
	48.9000	1	2		1.85101408	-0.01722789
	49.0000	1	2		1.85002158	-0.01747745
	49.1000	1	2		1.84901782	-0.01779173
	49.2000	1	2		1.84801611	-0.01808080
	49.3000	1	2		1.84702014	-0.01827026
	49.4000	1	2		1.84602191	-0.01864352
	49.5000	1	2		1.84501343	-0.01892888
	49.6000	1	2		1.84401418	-0.01921277
	49.7000	1	2		1.84300386	-0.01950392
	49.8000	1	2		1.84201957	-0.01975919
	49.9000	1	2		1.84101908	-0.02026949
	50.0000	1	2		1.84002495	-0.02034985
	50.1000	1	2		1.83901013	-0.02066947
	50.2000	1	2		1.83802112	-0.02103528
	50.3000	1	2		1.83701510	-0.02134386
	50.4000	1	2		1.83601933	-0.02154571
	50.5000	1	2		1.83500697	-0.02192760
	50.6000	1	2		1.83401427	-0.02224709
	50.7000	1	2		1.83299945	-0.02273278
	50.8000	1	2		1.83200859	-0.02273653
	50.9000	1	2		1.83099869	-0.02320629
	51.0000	1	2		1.83001705	-0.02354494
	51.1000	1	2		1.82901227	-0.02371190
	51.2000	1	2		1.82802142	-0.02413011
	51.3000	1	2		1.82700741	-0.02453728
	51.4000	1	2		1.82601861	-0.02465334
	51.5000	1	2		1.82501669	-0.02512992
	51.6000	1	2		1.82402748	-0.02544785
	51.7000	1	2		1.82301593	-0.02570746
	51.8000	1	2		1.82201954	-0.02620554
	51.9000	1	2		1.82102296	-0.02642651
	52.0000	1	2		1.82002759	-0.02673471
	52.1000	1	2		1.81901851	-0.02718374
	52.2000	1	2		1.81802745	-0.02751443
	52.3000	1	2		1.81701775	-0.02775031
	52.4000	1	2		1.81601276	-0.02822071
	52.5000	1	2		1.81499998	-0.02848371
	52.6000	1	2		1.81401384	-0.02882276
	52.7000	1	2		1.81300250	-0.02918193
	52.8000	1	2		1.81200939	-0.02944796
	52.9000	1	2		1.81100174	-0.02981167
	53.0000	1	2		1.81002297	-0.03012240
	53.1000	1	2		1.80900549	-0.03048245
	53.2000	1	2		1.80801607	-0.03090173
	53.3000	1	2		1.80701333	-0.03121233
	53.4000	1	2		1.80602412	-0.03154975
	53.5000	1	2		1.80502220	-0.03202530
	53.6000	1	2		1.80402643	-0.03226450
	53.7000	1	2		1.80301960	-0.03250406
	53.8000	1	2		1.80203120	-0.03302559
	53.9000	1	2		1.80101658	-0.03334946
	54.0000	1	2		1.80002102	-0.03367789
	54.1000	1	2		1.79900804	-0.03400527
	54.2000	1	2		1.79801390	-0.03438292
	54.3000	1	2		1.79700400	-0.03472383
	54.4000	1	2		1.79601847	-0.03515569
	54.5000	1	2		1.79501676	-0.03549587
	54.6000	1	2		1.79401525	-0.03588646
	54.7000	1	2		1.79301969	-0.03631823
	54.8000	1	2		1.79202638	-0.03676078
	54.9000	1	2		1.79101913	-0.03709805
	55.0000	1	2		1.79002418	-0.03744197
	55.1000	1	2		1.78902862	-0.03787878
	55.2000	1	2		1.78802035	-0.03809862
	55.3000	1	2		1.78702253	-0.03840765
	55.4000	1	2		1.78602696	-0.03883585
	55.5000	1	2		1.78502402	-0.03924935
	55.6000	1	2		1.78402846	-0.03951753
	55.7000	1	2		1.78301261	-0.04016440
	55.8000	1	2		1.78201397	-0.04037453
	55.9000	1	2		1.78102189	-0.04065516
	56.0000	1	2		1.78002755	-0.04109926
	56.1000	1	2		1.77901375	-0.04150044
	56.2000	1	2		1.77801962	-0.04185473
	56.3000	1	2		1.77701381	-0.04225370
	56.4000	1	2		1.77602296	-0.04275945
	56.5000	1	2		1.77501879	-0.04308469
	56.6000	1	2		1.77403121	-0.04345051
	56.7000	1	2		1.77302479	-0.04397773
	56.8000	1	2		1.77202553	-0.04419210
	56.9000	1	2		1.77100764	-0.04452112
	57.0000	1	2		1.77002170	-0.04503369
	57.1000	1	2		1.76901118	-0.04533158
	57.2000	1	2		1.76801910	-0.04568233
	57.3000	1	2		1.76701329	-0.04631743
	57.4000	1	2		1.76602366	-0.04655583
	57.5000	1	2		1.76500986	-0.04698641
	57.6000	1	2		1.76402085	-0.04744164
	57.7000	1	2		1.76300931	-0.04783036
	57.8000	1	2		1.76202440	-0.04815958
	57.9000	1	2		1.76101838	-0.04871413
	58.0000	1	2		1.76002384	-0.04891797
	58.1000	1	2		1.75901455	-0.04952906
	58.2000	1	2		1.75802964	-0.04989532
	58.3000	1	2		1.75701973	-0.05030279
	58.4000	1	2		1.75602560	-0.05057479
	58.5000	1	2		1.75501651	-0.05106789
	58.6000	1	2		1.75403078	-0.05144565
	58.7000	1	2		1.75301923	-0.05173889
	58.8000	1	2		1.75202654	-0.05223538
	58.9000	1	2		1.75101110	-0.05253646
	59.0000	1	2		1.75001574	-0.05287899
	59.1000	1	2		1.74900870	-0.05352753
	59.2000	1	2		1.74802604	-0.05390550
	59.3000	1	2		1.74700323	-0.05424753
	59.4000	1	2		1.74601893	-0.05466514
	59.5000	1	2		1.74501291	-0.05518022
	59.6000	1	2		1.74402923	-0.05545011
	59.7000	1	2		1.74302178	-0.05597423
	59.8000	1	2		1.74202151	-0.05648930
	59.9000	1	2		1.74101611	-0.05679009
	60.0000	1	2		1.74002484	-0.05727738
	60.1000	1	2		1.73902149	-0.05770016
	60.2000	1	2		1.73803699	-0.05807138
	60.3000	1	2		1.73702299	-0.05846374
	60.4000	1	2		1.73603029	-0.05888010
	60.5000	1	2		1.73501731	-0.05942889
	60.6000	1	2		1.73402605	-0.05972656
	60.7000	1	2		1.73300897	-0.06017596
	60.8000	1	2		1.73202139	-0.06065869
	60.9000	1	2		1.73100821	-0.06120449
	61.0000	1	2		1.73002268	-0.06144688
	61.1000	1	2		1.72901605	-0.06197644
	61.2000	1	2		1.72785084	-0.06240929
	61.3000	1	2		1.72704008	-0.06283674
	61.4000	1	2		1.72605005	-0.06333065
	61.5000	1	2		1.72503195	-0.06375898
	61.6000	1	2		1.72403126	-0.06415804
	61.7000	1	2		1.72302709	-0.06470753
	61.8000	1	2		1.72204484	-0.06524426
	61.9000	1	2		1.72101957	-0.06553867
	62.0000	1	2		1.72003384	-0.06598624
	62.1000	1	2		1.71902639	-0.06646594
	62.2000	1	2		1.71802673	-0.06685453
	62.3000	1	2		1.71702389	-0.06726439
	62.4000	1	2		1.71602597	-0.06785760
	62.5000	1	2		1.71502333	-0.06832620
	62.6000	1	2		1.71402951	-0.06869347
	62.7000	1	2		1.71301991	-0.06921071
	62.8000	1	2		1.71202188	-0.06968757
	62.9000	1	2		1.71101525	-0.07010156
	63.0000	1	2		1.71002840	-0.07051058
	63.1000	1	2		1.70902300	-0.07119283
	63.2000	1	2		1.70802702	-0.07160882
	63.3000	1	2		1.70702654	-0.07208815
	63.4000	1	2		1.70604173	-0.07267755
	63.5000	1	2		1.70503664	-0.07297761
	63.6000	1	2		1.70403073	-0.07337620
	63.7000	1	2		1.70301867	-0.07383762
	63.8000	1	2		1.70203837	-0.07441130
	63.9000	1	2		1.70102825	-0.07475769
	64.0000	1	2		1.70003802	-0.07528035
	64.1000	1	2		1.69902626	-0.07587018
	64.2000	1	2		1.69803008	-0.07638463
	64.3000	1	2		1.69702622	-0.07675427
	64.4000	1	2		1.69603742	-0.07715164
	64.5000	1	2		1.69502351	-0.07783531
	64.6000	1	2		1.69402918	-0.07823131
	64.7000	1	2		1.69302870	-0.07862916
	64.8000	1	2		1.69203733	-0.07934123
	64.9000	1	2		1.69102599	-0.07976316
	65.0000	1	2		1.69003380	-0.08026611
	65.1000	1	2		1.68902871	-0.08072210
	65.2000	1	2		1.68802925	-0.08132712
	65.3000	1	2		1.68703174	-0.08170856
	65.4000	1	2		1.68603515	-0.08218945
	65.5000	1	2		1.68501705	-0.08287077
	65.6000	1	2		1.68402353	-0.08319728
	65.7000	1	2		1.68301711	-0.08373116
	65.8000	1	2		1.68202943	-0.08431980
	65.9000	1	2		1.68101276	-0.08465844
	66.0000	1	2		1.68003031	-0.08527013
	66.1000	1	2		1.67901620	-0.08581632
	66.2000	1	2		1.67803293	-0.08621074
	66.3000	1	2		1.67702548	-0.08682425
	66.4000	1	2		1.67603822	-0.08727270
	66.5000	1	2		1.67503210	-0.08787448
	66.6000	1	2		1.67404319	-0.08835142
	66.7000	1	2		1.67303738	-0.08893492
	66.8000	1	2		1.67203485	-0.08944070
	66.9000	1	2		1.67103027	-0.08986833
	67.0000	1	2		1.67004679	-0.09047540
	67.1000	1	2		1.66902971	-0.09109639
	67.2000	1	2		1.66804132	-0.09133527
	67.3000	1	2		1.66702742	-0.09211702
	67.4000	1	2		1.66603134	-0.09273383
	67.5000	1	2		1.66503250	-0.09315606
	67.6000	1	2		1.66404072	-0.09370911
	67.7000	1	2		1.66302108	-0.09427335
	67.8000	1	2		1.66204017	-0.09481398
	67.9000	1	2		1.66103989	-0.09526915
	68.0000	1	2		1.66005098	-0.09587032
	68.1000	1	2		1.65903698	-0.09643385
	68.2000	1	2		1.65804766	-0.09686019
	68.3000	1	2		1.65704370	-0.09763139
	68.4000	1	2		1.65605182	-0.09809961
	68.5000	1	2		1.65504109	-0.09860388
	68.6000	1	2		1.65404962	-0.09917692
	68.7000	1	2		1.65304904	-0.09982123
	68.8000	1	2		1.65205163	-0.10022247
	68.9000	1	2		1.65103086	-0.10082901
	69.0000	1	2		1.65004616	-0.10141652
	69.1000	1	2		1.64904281	-0.10210410
	69.2000	1	2		1.64804786	-0.10254667
	69.3000	1	2		1.64703651	-0.10318623
	69.4000	1	2		1.64604167	-0.10374023
	69.5000	1	2		1.64504262	-0.10433808
	69.6000	1	2		1.64404951	-0.10483372
	69.7000	1	2		1.64304309	-0.10547861
	69.8000	1	2		1.64205623	-0.10602118
	69.9000	1	2		1.64104837	-0.10674303
	70.0000	1	2		1.64005916	-0.10734589
	70.1000	1	2		1.63904536	-0.10800960
	70.2000	1	2		1.63805041	-0.10831458
	70.3000	1	2		1.63704746	-0.10915059
	70.4000	1	2		1.63605251	-0.10965221
	70.5000	1	2		1.63504353	-0.11019162
	70.6000	1	2		1.63405698	-0.11066247
	70.7000	1	2		1.63304779	-0.11152742
	70.8000	1	2		1.63205294	-0.11204608
	70.9000	1	2		1.63104047	-0.11259044
	71.0000	1	2		1.63005013	-0.11328928
	71.1000	1	2		1.62904381	-0.11387795
	71.2000	1	2		1.62805378	-0.11444391
	71.3000	1	2		1.62703967	-0.11508691
	71.4000	1	2		1.62605435	-0.11559799
	71.5000	1	2		1.62504536	-0.11631439
	71.6000	1	2		1.62405646	-0.11689793
	71.7000	1	2		1.62304890	-0.11784375
	71.8000	1	2		1.62205016	-0.11810613
	71.9000	1	2		1.62104333	-0.11875960
	72.0000	1	2		1.62004930	-0.11949637
	72.1000	1	2		1.61904615	-0.12011946
	72.2000	1	2		1.61805674	-0.12077114
	72.3000	1	2		1.61705431	-0.12133291
	72.4000	1	2		1.61605598	-0.12206574
	72.5000	1	2		1.61504525	-0.12264583
	72.6000	1	2		1.61405429	-0.12337665
	72.7000	1	2		1.61304510	-0.12395224
	72.8000	1	2		1.61205507	-0.12468252
	72.9000	1	2		1.61103902	-0.12521881
	73.0000	1	2		1.61006066	-0.12575956
	73.1000	1	2		1.60904358	-0.12656071
	73.2000	1	2		1.60804832	-0.12721835
	73.3000	1	2		1.60704671	-0.12783886
	73.4000	1	2		1.60605648	-0.12846248
	73.5000	1	2		1.60505487	-0.12925761
	73.6000	1	2		1.60405684	-0.12991987
	73.7000	1	2		1.60304632	-0.13051293
	73.8000	1	2		1.60205557	-0.13107871
	73.9000	1	2		1.60104884	-0.13192459
	74.0000	1	2		1.60005522	-0.13247924
	74.1000	1	2		1.59905238	-0.13312598
	74.2000	1	2		1.59805651	-0.13382564
	74.3000	1	2		1.59704373	-0.13470289
	74.4000	1	2		1.59605739	-0.13528469
	74.5000	1	2		1.59505086	-0.13593633
	74.6000	1	2		1.59405468	-0.13665553
	74.7000	1	2		1.59305072	-0.13734158
	74.8000	1	2		1.59205956	-0.13801927
	74.9000	1	2		1.59104678	-0.13875558
	75.0000	1	2		1.59006576	-0.13949689
	75.1000	1	2		1.58905534	-0.14021315
	75.2000	1	2		1.58806193	-0.14091390
	75.3000	1	2		1.58705130	-0.14162627
	75.4000	1	2		1.58606066	-0.14226264
	75.5000	1	2		1.58505024	-0.14302181
	75.6000	1	2		1.58405211	-0.14375648
	75.7000	1	2		1.58304907	-0.14443072
	75.8000	1	2		1.58205330	-0.14506110
	75.9000	1	2		1.58105302	-0.14591266
	76.0000	1	2		1.58005684	-0.14675460
	76.1000	1	2		1.57904847	-0.14725207
	76.2000	1	2		1.57805690	-0.14804852
	76.3000	1	2		1.57704914	-0.14887814
	76.4000	1	2		1.57605501	-0.14956253
	76.5000	1	2		1.57504592	-0.15026469
	76.6000	1	2		1.57405681	-0.15103199
	76.7000	1	2		1.57304864	-0.15193951
	76.8000	1	2		1.57205707	-0.15260460
	76.9000	1	2		1.57104717	-0.15333862
	77.0000	1	2		1.57005488	-0.15410924
	77.1000	1	2		1.56904723	-0.15486378
	77.2000	1	2		1.56805105	-0.15559377
	77.3000	1	2		1.56703981	-0.15637616
	77.4000	1	2		1.56605756	-0.15701551
	77.5000	1	2		1.56504919	-0.15777903
	77.6000	1	2		1.56406039	-0.15868800
	77.7000	1	2		1.56305201	-0.15942736
	77.8000	1	2		1.56206413	-0.16017031
	77.9000	1	2		1.56105351	-0.16078347
	78.0000	1	2		1.56005610	-0.16166918
	78.1000	1	2		1.55904599	-0.16257780
	78.2000	1	2		1.55805780	-0.16321726
	78.3000	1	2		1.55704943	-0.16400201
	78.4000	1	2		1.55605970	-0.16488118
	78.5000	1	2		1.55504713	-0.16578952
	78.6000	1	2		1.55406017	-0.16652038
	78.7000	1	2		1.55305170	-0.16724354
	78.8000	1	2		1.55205418	-0.16793601
	78.9000	1	2		1.55104817	-0.16900230
	79.0000	1	2		1.55005752	-0.16971063
	79.1000	1	2		1.54905622	-0.17061587
	79.2000	1	2		1.54805861	-0.17152661
	79.3000	1	2		1.54705577	-0.17213067
	79.4000	1	2		1.54605785	-0.17299384
	79.5000	1	2		1.54506187	-0.17376453
	79.6000	1	2		1.54406733	-0.17470881
	79.7000	1	2		1.54306408	-0.17561907
	79.8000	1	2		1.54208060	-0.17623501
	79.9000	1	2		1.54106660	-0.17727247
	80.0000	1	2		1.54006714	-0.17805915
	80.1000	1	2		1.53906830	-0.17885726
	80.2000	1	2		1.53806812	-0.17981784
	80.3000	1	2		1.53706282	-0.18065922
	80.4000	1	2		1.53606962	-0.18158870
	80.5000	1	2		1.53506596	-0.18232154
	80.6000	1	2		1.53407244	-0.18320961
	80.7000	1	2		1.53306253	-0.18395578
	80.8000	1	2		1.53207875	-0.18481065
	80.9000	1	2		1.53106311	-0.18586840
	81.0000	1	2		1.53007451	-0.18678546
	81.1000	1	2		1.52906614	-0.18760301
	81.2000	1	2		1.52807610	-0.18859394
	81.3000	1	2		1.52706271	-0.18941745
	81.4000	1	2		1.52606971	-0.19027051
	81.5000	1	2		1.52506543	-0.19119807
	81.6000	1	2		1.52406731	-0.19215936
	81.7000	1	2		1.52306601	-0.19290682
	81.8000	1	2		1.52207556	-0.19379484
	81.9000	1	2		1.52107395	-0.19488268
	82.0000	1	2		1.52007562	-0.19586310
	82.1000	1	2		1.51906817	-0.19655267
	82.2000	1	2		1.51807373	-0.19768488
	82.3000	1	2		1.51707581	-0.19854270
	82.4000	1	2		1.51608025	-0.19935768
	82.5000	1	2		1.51507444	-0.20028483
	82.6000	1	2		1.51407611	-0.20134630
	82.7000	1	2		1.51307122	-0.20230733
	82.8000	1	2		1.51207955	-0.20337170
	82.9000	1	2		1.51107435	-0.20428242
	83.0000	1	2		1.51007705	-0.20528603
	83.1000	1	2		1.50907533	-0.20620238
	83.2000	1	2		1.50807874	-0.20705396
	83.3000	1	2		1.50707191	-0.20793922
	83.4000	1	2		1.50607839	-0.20896923
	83.5000	1	2		1.50507094	-0.20996772
	83.6000	1	2		1.50407692	-0.21105113
	83.7000	1	2		1.50307561	-0.21202594
	83.8000	1	2		1.50208200	-0.21282606
	83.9000	1	2		1.50107332	-0.21378469
	84.0000	1	2		1.50007775	-0.21479191
	84.1000	1	2		1.49907399	-0.21579681
	84.2000	1	2		1.49807976	-0.21667415
	84.3000	1	2		1.49707426	-0.21778729
	84.4000	1	2		1.49608156	-0.21878060
	84.5000	1	2		1.49507298	-0.21989068
	84.6000	1	2		1.49407209	-0.22073394
	84.7000	1	2		1.49307386	-0.22179227
	84.8000	1	2		1.49208311	-0.22271441
	84.9000	1	2		1.49107576	-0.22388399
	85.0000	1	2		1.49007856	-0.22481382
	85.1000	1	2		1.48907972	-0.22588586
	85.2000	1	2		1.48808723	-0.22695066
	85.3000	1	2		1.48707701	-0.22813477
	85.4000	1	2		1.48608093	-0.22900509
	85.5000	1	2		1.48507246	-0.23018485
	85.6000	1	2		1.48409144	-0.23104714
	85.7000	1	2		1.48306801	-0.23201855
	85.8000	1	2		1.48207921	-0.23311883
	85.9000	1	2		1.48106705	-0.23406763
	86.0000	1	2		1.48007312	-0.23522537
	86.1000	1	2		1.47906311	-0.23628667
	86.2000	1	2		1.47807256	-0.23738088
	86.3000	1	2		1.47706378	-0.23851696
	86.4000	1	2		1.47608051	-0.23939859
	86.5000	1	2		1.47507009	-0.24034046
	86.6000	1	2		1.47407227	-0.24144704
	86.7000	1	2		1.47307179	-0.24253378
	86.8000	1	2		1.47207715	-0.24361385
	86.9000	1	2		1.47106806	-0.24460929
	87.0000	1	2		1.47007536	-0.24579361
	87.1000	1	2		1.46907478	-0.24693895
	87.2000	1	2		1.46808229	-0.24796730
	87.3000	1	2		1.46706951	-0.24919027
	87.4000	1	2		1.46608030	-0.25026226
	87.5000	1	2		1.46507940	-0.25136001
	87.6000	1	2		1.46407124	-0.25250914
	87.7000	1	2		1.46306410	-0.25360866
	87.8000	1	2		1.46207499	-0.25468409
	87.9000	1	2		1.46106989	-0.25576198
	88.0000	1	2		1.46008099	-0.25688821
	88.1000	1	2		1.45907169	-0.25798481
	88.2000	1	2		1.45807592	-0.25922155
	88.3000	1	2		1.45707247	-0.26031109
	88.4000	1	2		1.45608213	-0.26150584
	88.5000	1	2		1.45507140	-0.26271885
	88.6000	1	2		1.45407461	-0.26381865
	88.7000	1	2		1.45306542	-0.26511451
	88.8000	1	2		1.45207999	-0.26621038
	88.9000	1	2		1.45106814	-0.26752159
	89.0000	1	2		1.45007759	-0.26848916
	89.1000	1	2		1.44907301	-0.26962224
	89.2000	1	2		1.44807827	-0.27076444
	89.3000	1	2		1.44707502	-0.27196670
	89.4000	1	2		1.44607741	-0.27310247
	89.5000	1	2		1.44507385	-0.27447395
	89.6000	1	2		1.44408054	-0.27552772
	89.7000	1	2		1.44307227	-0.27676282
	89.8000	1	2		1.44207722	-0.27774077
	89.9000	1	2		1.44107182	-0.27906286
	90.0000	1	2		1.44008250	-0.28026260
	90.1000	1	2		1.43907608	-0.28161233
	90.2000	1	2		1.43808031	-0.28297197
	90.3000	1	2		1.43707614	-0.28413152
	90.4000	1	2		1.43607852	-0.28542349
	90.5000	1	2		1.43507118	-0.28674694
	90.6000	1	2		1.43407786	-0.28792618
	90.7000	1	2		1.43307728	-0.28907986
	90.8000	1	2		1.43208407	-0.29033521
	90.9000	1	2		1.43106884	-0.29170148
	91.0000	1	2		1.43007727	-0.29283106
	91.1000	1	2		1.42907678	-0.29415702
	91.2000	1	2		1.42808306	-0.29548738
	91.3000	1	2		1.42707940	-0.29670289
	91.4000	1	2		1.42607984	-0.29800143
	91.5000	1	2		1.42506922	-0.29939119
	91.6000	1	2		1.42407878	-0.30064031
	91.7000	1	2		1.42307225	-0.30203406
	91.8000	1	2		1.42208170	-0.30317226
	91.9000	1	2		1.42107641	-0.30459842
	92.0000	1	2		1.42008238	-0.30575521
	92.1000	1	2		1.41907616	-0.30727170
	92.2000	1	2		1.41809053	-0.30859964
	92.3000	1	2		1.41708021	-0.30989341
	92.4000	1	2		1.41608250	-0.31125749
	92.5000	1	2		1.41508478	-0.31260800
	92.6000	1	2		1.41408921	-0.31395491
	92.7000	1	2		1.41308402	-0.31529382
	92.8000	1	2		1.41208507	-0.31669185
	92.9000	1	2		1.41107855	-0.31800635
	93.0000	1	2		1.41009456	-0.31904850
	93.1000	1	2		1.40907195	-0.32039471
	93.2000	1	2		1.40808365	-0.32168709
	93.3000	1	2		1.40707518	-0.32322261
	93.4000	1	2		1.40608679	-0.32460954
	93.5000	1	2		1.40507801	-0.32599233
	93.6000	1	2		1.40408787	-0.32756440
	93.7000	1	2		1.40308073	-0.32901742
	93.8000	1	2		1.40208240	-0.33041004
	93.9000	1	2		1.40107485	-0.33187103
	94.0000	1	2		1.40007682	-0.33312682
	94.0010	1	2		1.40006730	-0.33316039
