# Supplementary material for: Hyaluronic Acid Enhances the Mechanical Properties of Tissue-Engineered Cartilage Constructs
Source: PLoS One. 2014 Dec 1;9(12):e113216. doi: 10.1371/journal.pone.0113216 (PMC4249877; doi:10.1371/journal.pone.0113216)
Supplement: Dataset S1 — Raw data from hydrogel constructs. Data on wet weight, dry weight, compressive modulus, DNA content, and GAG content are provided in a spreadsheet for all analysed hydrogel constructs. Additionally, raw data from mechanical compression tests (time, displacement, and load) are provided. (ZIP) [file pone.0113216.s004.zip › Data/Mechanical testing/Microtester/Day 28/G3 P5 M4 ramp.csv]

G3 P5 M4 7Jan2013
Notes	Time	Sequence	Block	Cycle	5800:Extension mm	5800:500N_Load_Cell N
Test Started : 01/07/2014 3:41:43 PM	4.0020	1	2		2.29991748	0.00302355
	4.1000	1	2		2.29895961	0.00291031
	4.2000	1	2		2.29797060	0.00319336
	4.3000	1	2		2.29696623	0.00308831
	4.4000	1	2		2.29596718	0.00297172
	4.5000	1	2		2.29495748	0.00316255
	4.6000	1	2		2.29397175	0.00315913
	4.7000	1	2		2.29296655	0.00305272
	4.8000	1	2		2.29197406	0.00292321
	4.9000	1	2		2.29096251	0.00317696
	5.0000	1	2		2.28997555	0.00312040
	5.1000	1	2		2.28896769	0.00275900
	5.2000	1	2		2.28797356	0.00331572
	5.3000	1	2		2.28696693	0.00314253
	5.4000	1	2		2.28597854	0.00300615
	5.5000	1	2		2.28496023	0.00299262
	5.6000	1	2		2.28396753	0.00300503
	5.7000	1	2		2.28295865	0.00321641
	5.8000	1	2		2.28196534	0.00295215
	5.9000	1	2		2.28095769	0.00306875
	6.0000	1	2		2.27997892	0.00324329
	6.1000	1	2		2.27896205	0.00304562
	6.2000	1	2		2.27796792	0.00299431
	6.3000	1	2		2.27697112	0.00314045
	6.4000	1	2		2.27598211	0.00304417
	6.5000	1	2		2.27497098	0.00291139
	6.6000	1	2		2.27397890	0.00289123
	6.7000	1	2		2.27296981	0.00323629
	6.8000	1	2		2.27197342	0.00297250
	6.9000	1	2		2.27097314	0.00305997
	7.0000	1	2		2.26997676	0.00306287
	7.1000	1	2		2.26896829	0.00301564
	7.2000	1	2		2.26797498	0.00299916
	7.3000	1	2		2.26696220	0.00290399
	7.4000	1	2		2.26597872	0.00304633
	7.5000	1	2		2.26496902	0.00278245
	7.6000	1	2		2.26397550	0.00286230
	7.7000	1	2		2.26296764	0.00300207
	7.8000	1	2		2.26198335	0.00299181
	7.9000	1	2		2.26097098	0.00268997
	7.9390	1	2		2.26057780	0.00356818
	8.0000	1	2		2.25998095	0.00277596
	8.1000	1	2		2.25897309	0.00289353
	8.2000	1	2		2.25798142	0.00279206
	8.3000	1	2		2.25698114	0.00292191
	8.4000	1	2		2.25598373	0.00277706
	8.5000	1	2		2.25497649	0.00316010
	8.6000	1	2		2.25398010	0.00300007
	8.7000	1	2		2.25298269	0.00259892
	8.8000	1	2		2.25198590	0.00312934
	8.9000	1	2		2.25097046	0.00296201
	9.0000	1	2		2.24998411	0.00271469
	9.1000	1	2		2.24898138	0.00304672
	9.2000	1	2		2.24798090	0.00303870
	9.3000	1	2		2.24697816	0.00296318
	9.4000	1	2		2.24597932	0.00289015
	9.5000	1	2		2.24497166	0.00293504
	9.6000	1	2		2.24398593	0.00300412
	9.7000	1	2		2.24297910	0.00272160
	9.8000	1	2		2.24197841	0.00286214
	9.9000	1	2		2.24097055	0.00307643
	10.0000	1	2		2.23997396	0.00302760
	10.1000	1	2		2.23897532	0.00272688
	10.2000	1	2		2.23797996	0.00318164
	10.3000	1	2		2.23698255	0.00300067
	10.4000	1	2		2.23598269	0.00288306
	10.5000	1	2		2.23497011	0.00296962
	10.6000	1	2		2.23397578	0.00300293
	10.7000	1	2		2.23297366	0.00302869
	10.8000	1	2		2.23197584	0.00291379
	10.9000	1	2		2.23096552	0.00314999
	11.0000	1	2		2.22997549	0.00306174
	11.1000	1	2		2.22896742	0.00292713
	11.2000	1	2		2.22798067	0.00296736
	11.3000	1	2		2.22696564	0.00292134
	11.4000	1	2		2.22597704	0.00293911
	11.5000	1	2		2.22497635	0.00280426
	11.6000	1	2		2.22398591	0.00294128
	11.7000	1	2		2.22297764	0.00296407
	11.8000	1	2		2.22198003	0.00295581
	11.9000	1	2		2.22097545	0.00291791
	12.0000	1	2		2.21998664	0.00290842
	12.1000	1	2		2.21896895	0.00289405
	12.2000	1	2		2.21797994	0.00284794
	12.3000	1	2		2.21698048	0.00288034
	12.4000	1	2		2.21598143	0.00292452
	12.5000	1	2		2.21495698	0.00288629
	12.6000	1	2		2.21397740	0.00288633
	12.7000	1	2		2.21296585	0.00298434
	12.8000	1	2		2.21197745	0.00293775
	12.9000	1	2		2.21096898	0.00287413
	13.0000	1	2		2.20997219	0.00295938
	13.1000	1	2		2.20896945	0.00275059
	13.2000	1	2		2.20798413	0.00290033
	13.3000	1	2		2.20697627	0.00309657
	13.4000	1	2		2.20598091	0.00277287
	13.5000	1	2		2.20498166	0.00277183
	13.6000	1	2		2.20398322	0.00298949
	13.7000	1	2		2.20296328	0.00300660
	13.8000	1	2		2.20197919	0.00284212
	13.9000	1	2		2.20096518	0.00282616
	14.0000	1	2		2.19997371	0.00280171
	14.1000	1	2		2.19896585	0.00311215
	14.2000	1	2		2.19798361	0.00258135
	14.3000	1	2		2.19697206	0.00306461
	14.4000	1	2		2.19598346	0.00285463
	14.5000	1	2		2.19497519	0.00284933
	14.6000	1	2		2.19397573	0.00288798
	14.7000	1	2		2.19296726	0.00265894
	14.8000	1	2		2.19197723	0.00279464
	14.9000	1	2		2.19097388	0.00294474
	15.0000	1	2		2.18998569	0.00270098
	15.1000	1	2		2.18897599	0.00289347
	15.2000	1	2		2.18798575	0.00286899
	15.3000	1	2		2.18697174	0.00286333
	15.4000	1	2		2.18597782	0.00311936
	15.5000	1	2		2.18497283	0.00268593
	15.6000	1	2		2.18397624	0.00257477
	15.7000	1	2		2.18297104	0.00289694
	15.8000	1	2		2.18197752	0.00275905
	15.9000	1	2		2.18097049	0.00308750
	16.0000	1	2		2.17998250	0.00273771
	16.1000	1	2		2.17897014	0.00280503
	16.2000	1	2		2.17797764	0.00285028
	16.3000	1	2		2.17697634	0.00272113
	16.4000	1	2		2.17598405	0.00275561
	16.5000	1	2		2.17497374	0.00287090
	16.6000	1	2		2.17399087	0.00279425
	16.7000	1	2		2.17298076	0.00285132
	16.8000	1	2		2.17198274	0.00285354
	16.9000	1	2		2.17098103	0.00287320
	17.0000	1	2		2.16998935	0.00271762
	17.1000	1	2		2.16897269	0.00268159
	17.2000	1	2		2.16798777	0.00281703
	17.3000	1	2		2.16697971	0.00281820
	17.4000	1	2		2.16599091	0.00269135
	17.5000	1	2		2.16497424	0.00274157
	17.6000	1	2		2.16398605	0.00282731
	17.7000	1	2		2.16297655	0.00264894
	17.8000	1	2		2.16198385	0.00286102
	17.9000	1	2		2.16097477	0.00280017
	18.0000	1	2		2.15998494	0.00270752
	18.1000	1	2		2.15898794	0.00270728
	18.2000	1	2		2.15799381	0.00288916
	18.3000	1	2		2.15698226	0.00262721
	18.4000	1	2		2.15599059	0.00273184
	18.5000	1	2		2.15498519	0.00273128
	18.6000	1	2		2.15399147	0.00286055
	18.7000	1	2		2.15298136	0.00267476
	18.8000	1	2		2.15198456	0.00282696
	18.9000	1	2		2.15098572	0.00283861
	19.0000	1	2		2.14998974	0.00276813
	19.1000	1	2		2.14898516	0.00263039
	19.2000	1	2		2.14799390	0.00291019
	19.3000	1	2		2.14697928	0.00269582
	19.4000	1	2		2.14598228	0.00286337
	19.5000	1	2		2.14497770	0.00272519
	19.6000	1	2		2.14399484	0.00267333
	19.7000	1	2		2.14298554	0.00275204
	19.8000	1	2		2.14199080	0.00272218
	19.9000	1	2		2.14098089	0.00265840
	20.0000	1	2		2.13999516	0.00274058
	20.1000	1	2		2.13897870	0.00285905
	20.2000	1	2		2.13798887	0.00273717
	20.3000	1	2		2.13698634	0.00265513
	20.4000	1	2		2.13599671	0.00276498
	20.5000	1	2		2.13498681	0.00281629
	20.6000	1	2		2.13399145	0.00276189
	20.7000	1	2		2.13299137	0.00261706
	20.8000	1	2		2.13199540	0.00279723
	20.9000	1	2		2.13098611	0.00277403
	21.0000	1	2		2.12999238	0.00276953
	21.1000	1	2		2.12898412	0.00265240
	21.2000	1	2		2.12799142	0.00272023
	21.3000	1	2		2.12697926	0.00269893
	21.4000	1	2		2.12599127	0.00268220
	21.5000	1	2		2.12498936	0.00272528
	21.6000	1	2		2.12399605	0.00272171
	21.7000	1	2		2.12297712	0.00277087
	21.8000	1	2		2.12199344	0.00270946
	21.9000	1	2		2.12098743	0.00269397
	22.0000	1	2		2.11999391	0.00282140
	22.1000	1	2		2.11899302	0.00265653
	22.2000	1	2		2.11799786	0.00260916
	22.3000	1	2		2.11698898	0.00263656
	22.4000	1	2		2.11599546	0.00278450
	22.5000	1	2		2.11498863	0.00269275
	22.6000	1	2		2.11399019	0.00267943
	22.7000	1	2		2.11298746	0.00281574
	22.8000	1	2		2.11199271	0.00271576
	22.9000	1	2		2.11098977	0.00266934
	23.0000	1	2		2.10999031	0.00267643
	23.1000	1	2		2.10899147	0.00287292
	23.2000	1	2		2.10799611	0.00271765
	23.3000	1	2		2.10698579	0.00256901
	23.4000	1	2		2.10599125	0.00274439
	23.5000	1	2		2.10499364	0.00277997
	23.6000	1	2		2.10399152	0.00271985
	23.7000	1	2		2.10298099	0.00263232
	23.8000	1	2		2.10199117	0.00282895
	23.9000	1	2		2.10098146	0.00274205
	24.0000	1	2		2.09999020	0.00251072
	24.1000	1	2		2.09897742	0.00267580
	24.2000	1	2		2.09799251	0.00266105
	24.3000	1	2		2.09698855	0.00261518
	24.4000	1	2		2.09600159	0.00266519
	24.5000	1	2		2.09498410	0.00279749
	24.6000	1	2		2.09399222	0.00264890
	24.7000	1	2		2.09299317	0.00271119
	24.8000	1	2		2.09200191	0.00266864
	24.9000	1	2		2.09099057	0.00263923
	25.0000	1	2		2.08999849	0.00264260
	25.1000	1	2		2.08899862	0.00245504
	25.2000	1	2		2.08799998	0.00270105
	25.3000	1	2		2.08698946	0.00268369
	25.4000	1	2		2.08599143	0.00253451
	25.5000	1	2		2.08498993	0.00258150
	25.6000	1	2		2.08399723	0.00270004
	25.7000	1	2		2.08298753	0.00261003
	25.8000	1	2		2.08200672	0.00259030
	25.9000	1	2		2.08098964	0.00269722
	26.0000	1	2		2.07998506	0.00270445
	26.1000	1	2		2.07897392	0.00265468
	26.2000	1	2		2.07798430	0.00271385
	26.3000	1	2		2.07698115	0.00275401
	26.4000	1	2		2.07599050	0.00277089
	26.5000	1	2		2.07497977	0.00275734
	26.6000	1	2		2.07398995	0.00272762
	26.7000	1	2		2.07298352	0.00267366
	26.8000	1	2		2.07199615	0.00269065
	26.9000	1	2		2.07098522	0.00269403
	27.0000	1	2		2.06999744	0.00262967
	27.1000	1	2		2.06897995	0.00286209
	27.2000	1	2		2.06799545	0.00263931
	27.3000	1	2		2.06698493	0.00277304
	27.4000	1	2		2.06599059	0.00249092
	27.5000	1	2		2.06498069	0.00263091
	27.6000	1	2		2.06399434	0.00265502
	27.7000	1	2		2.06298505	0.00268460
	27.8000	1	2		2.06199092	0.00261129
	27.9000	1	2		2.06098306	0.00275673
	28.0000	1	2		2.05999671	0.00263019
	28.1000	1	2		2.05898947	0.00262282
	28.2000	1	2		2.05799022	0.00261894
	28.3000	1	2		2.05698666	0.00258217
	28.4000	1	2		2.05599786	0.00273488
	28.5000	1	2		2.05499082	0.00257322
	28.6000	1	2		2.05399095	0.00268410
	28.7000	1	2		2.05298350	0.00275731
	28.8000	1	2		2.05199552	0.00262687
	28.9000	1	2		2.05098397	0.00262168
	29.0000	1	2		2.04999209	0.00250702
	29.1000	1	2		2.04898854	0.00265941
	29.2000	1	2		2.04799010	0.00271241
	29.3000	1	2		2.04698286	0.00257868
	29.4000	1	2		2.04599119	0.00256487
	29.5000	1	2		2.04498784	0.00262535
	29.6000	1	2		2.04399186	0.00266529
	29.7000	1	2		2.04298421	0.00265495
	29.8000	1	2		2.04199356	0.00268817
	29.9000	1	2		2.04099144	0.00258008
	30.0000	1	2		2.03999997	0.00248070
	30.1000	1	2		2.03899027	0.00264891
	30.2000	1	2		2.03799839	0.00255921
	30.3000	1	2		2.03698766	0.00276324
	30.4000	1	2		2.03599497	0.00260749
	30.5000	1	2		2.03498178	0.00265435
	30.6000	1	2		2.03399728	0.00262519
	30.7000	1	2		2.03298573	0.00265985
	30.8000	1	2		2.03199365	0.00254757
	30.9000	1	2		2.03098169	0.00257118
	31.0000	1	2		2.02999617	0.00250428
	31.1000	1	2		2.02898769	0.00252496
	31.2000	1	2		2.02799356	0.00260177
	31.3000	1	2		2.02698017	0.00247608
	31.4000	1	2		2.02599813	0.00263804
	31.5000	1	2		2.02498351	0.00251468
	31.6000	1	2		2.02399307	0.00251445
	31.7000	1	2		2.02299074	0.00256535
	31.8000	1	2		2.02199456	0.00252544
	31.9000	1	2		2.02099264	0.00249005
	32.0000	1	2		2.01999544	0.00253326
	32.1000	1	2		2.01899393	0.00263232
	32.2000	1	2		2.01799898	0.00265949
	32.3000	1	2		2.01698682	0.00269799
	32.4000	1	2		2.01599146	0.00252675
	32.5000	1	2		2.01497827	0.00260944
	32.6000	1	2		2.01398927	0.00250669
	32.7000	1	2		2.01299227	0.00251485
	32.8000	1	2		2.01199896	0.00250201
	32.9000	1	2		2.01098720	0.00251675
	33.0000	1	2		2.00999574	0.00247262
	33.1000	1	2		2.00898952	0.00245250
	33.2000	1	2		2.00799928	0.00242209
	33.3000	1	2		2.00698200	0.00246493
	33.4000	1	2		2.00599565	0.00248574
	33.5000	1	2		2.00499435	0.00233937
	33.6000	1	2		2.00400104	0.00242413
	33.7000	1	2		2.00298724	0.00245804
	33.8000	1	2		2.00199741	0.00227704
	33.9000	1	2		2.00098934	0.00232162
	34.0000	1	2		1.99999849	0.00238927
	34.1000	1	2		1.99898367	0.00218922
	34.2000	1	2		1.99799466	0.00232715
	34.3000	1	2		1.99698885	0.00228724
	34.4000	1	2		1.99599533	0.00225077
	34.5000	1	2		1.99498235	0.00217954
	34.6000	1	2		1.99398822	0.00221307
	34.7000	1	2		1.99298630	0.00212451
	34.8000	1	2		1.99199729	0.00203509
	34.9000	1	2		1.99099271	0.00217557
	35.0000	1	2		1.99000739	0.00201297
	35.1000	1	2		1.98899482	0.00209188
	35.2000	1	2		1.98800417	0.00185010
	35.3000	1	2		1.98699386	0.00186031
	35.4000	1	2		1.98600485	0.00196240
	35.5000	1	2		1.98499576	0.00212861
	35.6000	1	2		1.98400839	0.00189183
	35.7000	1	2		1.98299049	0.00174047
	35.8000	1	2		1.98200702	0.00179110
	35.9000	1	2		1.98099526	0.00174519
	36.0000	1	2		1.97999826	0.00170880
	36.1000	1	2		1.97898877	0.00174489
	36.2000	1	2		1.97800181	0.00164208
	36.3000	1	2		1.97698678	0.00160352
	36.4000	1	2		1.97599736	0.00161353
	36.5000	1	2		1.97499852	0.00143638
	36.6000	1	2		1.97399865	0.00133906
	36.7000	1	2		1.97299939	0.00146432
	36.8000	1	2		1.97200383	0.00116939
	36.9000	1	2		1.97099556	0.00118521
	37.0000	1	2		1.96999795	0.00122584
	37.1000	1	2		1.96899890	0.00114697
	37.2000	1	2		1.96800641	0.00087463
	37.3000	1	2		1.96699220	0.00097170
	37.4000	1	2		1.96600011	0.00080958
	37.5000	1	2		1.96499164	0.00081349
	37.6000	1	2		1.96399874	0.00067605
	37.7000	1	2		1.96299313	0.00123698
	37.8000	1	2		1.96200372	0.00102095
	37.9000	1	2		1.96099135	0.00040477
	38.0000	1	2		1.96000132	0.00004628
	38.1000	1	2		1.95899592	0.00047924
	38.2000	1	2		1.95801121	0.00000652
	38.3000	1	2		1.95699598	0.00020498
	38.4000	1	2		1.95600451	0.00027368
	38.5000	1	2		1.95500669	-0.00021121
	38.6000	1	2		1.95400621	-0.00018253
	38.7000	1	2		1.95299323	-0.00008734
	38.8000	1	2		1.95200791	0.00002172
	38.9000	1	2		1.95100025	-0.00033404
	39.0000	1	2		1.95001514	-0.00046630
	39.1000	1	2		1.94899416	-0.00043671
	39.2000	1	2		1.94800536	-0.00058691
	39.3000	1	2		1.94699709	-0.00074235
	39.4000	1	2		1.94600255	-0.00074954
	39.5000	1	2		1.94500473	-0.00094806
	39.6000	1	2		1.94400466	-0.00114146
	39.7000	1	2		1.94299742	-0.00118237
	39.8000	1	2		1.94200718	-0.00127998
	39.9000	1	2		1.94100219	-0.00147411
	40.0000	1	2		1.94001010	-0.00155567
	40.1000	1	2		1.93900450	-0.00179755
	40.2000	1	2		1.93800934	-0.00183821
	40.3000	1	2		1.93700210	-0.00188414
	40.4000	1	2		1.93601330	-0.00210125
	40.5000	1	2		1.93499991	-0.00224076
	40.6000	1	2		1.93401295	-0.00228436
	40.7000	1	2		1.93299771	-0.00251957
	40.8000	1	2		1.93200891	-0.00262621
	40.9000	1	2		1.93100248	-0.00285960
	41.0000	1	2		1.93000507	-0.00290431
	41.1000	1	2		1.92900111	-0.00301517
	41.2000	1	2		1.92800903	-0.00327642
	41.3000	1	2		1.92700035	-0.00333732
	41.4000	1	2		1.92601052	-0.00347826
	41.5000	1	2		1.92500348	-0.00367465
	41.6000	1	2		1.92401529	-0.00407015
	41.7000	1	2		1.92300518	-0.00399206
	41.8000	1	2		1.92200797	-0.00421112
	41.9000	1	2		1.92100647	-0.00454893
	42.0000	1	2		1.92001295	-0.00455305
	42.1000	1	2		1.91899997	-0.00464832
	42.2000	1	2		1.91801178	-0.00511267
	42.3000	1	2		1.91700515	-0.00514420
	42.4000	1	2		1.91602004	-0.00544649
	42.5000	1	2		1.91499886	-0.00557350
	42.6000	1	2		1.91400678	-0.00583366
	42.7000	1	2		1.91301408	-0.00584886
	42.8000	1	2		1.91200397	-0.00615655
	42.9000	1	2		1.91099550	-0.00605921
	43.0000	1	2		1.91001878	-0.00647191
	43.1000	1	2		1.90900559	-0.00679296
	43.2000	1	2		1.90801843	-0.00684322
	43.3000	1	2		1.90701364	-0.00715240
	43.4000	1	2		1.90601890	-0.00746281
	43.5000	1	2		1.90500325	-0.00759740
	43.6000	1	2		1.90400892	-0.00780832
	43.7000	1	2		1.90300208	-0.00808357
	43.8000	1	2		1.90201451	-0.00821757
	43.9000	1	2		1.90100378	-0.00854664
	44.0000	1	2		1.90000781	-0.00862281
	44.1000	1	2		1.89899729	-0.00897203
	44.2000	1	2		1.89801012	-0.00913757
	44.3000	1	2		1.89700534	-0.00938326
	44.4000	1	2		1.89600465	-0.00966253
	44.5000	1	2		1.89500417	-0.00994762
	44.6000	1	2		1.89401352	-0.01010183
	44.7000	1	2		1.89300197	-0.01023914
	44.8000	1	2		1.89201296	-0.01066721
	44.9000	1	2		1.89100695	-0.01096240
	45.0000	1	2		1.89001671	-0.01116934
	45.1000	1	2		1.88900414	-0.01138360
	45.2000	1	2		1.88801841	-0.01175726
	45.3000	1	2		1.88700727	-0.01197789
	45.4000	1	2		1.88601273	-0.01220026
	45.5000	1	2		1.88500364	-0.01242815
	45.6000	1	2		1.88401504	-0.01263138
	45.7000	1	2		1.88300370	-0.01291171
	45.8000	1	2		1.88201141	-0.01326290
	45.9000	1	2		1.88101175	-0.01360547
	46.0000	1	2		1.88001660	-0.01392492
	46.1000	1	2		1.87901447	-0.01424701
	46.2000	1	2		1.87801461	-0.01448459
	46.3000	1	2		1.87700859	-0.01478404
	46.4000	1	2		1.87602430	-0.01507810
	46.5000	1	2		1.87500455	-0.01535846
	46.6000	1	2		1.87401104	-0.01569504
	46.7000	1	2		1.87301363	-0.01592111
	46.8000	1	2		1.87202380	-0.01617677
	46.9000	1	2		1.87101041	-0.01649478
	47.0000	1	2		1.87002345	-0.01680944
	47.1000	1	2		1.86901457	-0.01683344
	47.2000	1	2		1.86802043	-0.01732042
	47.3000	1	2		1.86700807	-0.01760286
	47.4000	1	2		1.86602644	-0.01790026
	47.5000	1	2		1.86501509	-0.01823727
	47.6000	1	2		1.86401400	-0.01861263
	47.7000	1	2		1.86301474	-0.01887119
	47.8000	1	2		1.86201774	-0.01915727
	47.9000	1	2		1.86101460	-0.01946727
	48.0000	1	2		1.86001842	-0.01987789
	48.1000	1	2		1.85901076	-0.02012182
	48.2000	1	2		1.85801684	-0.02051401
	48.3000	1	2		1.85701984	-0.02076430
	48.4000	1	2		1.85601403	-0.02120801
	48.5000	1	2		1.85501703	-0.02141491
	48.6000	1	2		1.85402864	-0.02164970
	48.7000	1	2		1.85301525	-0.02198450
	48.8000	1	2		1.85202132	-0.02221328
	48.9000	1	2		1.85101530	-0.02259801
	49.0000	1	2		1.85001851	-0.02279219
	49.1000	1	2		1.84901024	-0.02322646
	49.2000	1	2		1.84801857	-0.02349772
	49.3000	1	2		1.84701133	-0.02385891
	49.4000	1	2		1.84601187	-0.02426927
	49.5000	1	2		1.84501118	-0.02451174
	49.6000	1	2		1.84402012	-0.02491524
	49.7000	1	2		1.84301616	-0.02522065
	49.8000	1	2		1.84201916	-0.02552656
	49.9000	1	2		1.84101683	-0.02594191
	50.0000	1	2		1.84002393	-0.02631892
	50.1000	1	2		1.83900931	-0.02644017
	50.2000	1	2		1.83802276	-0.02682230
	50.3000	1	2		1.83700711	-0.02707520
	50.4000	1	2		1.83602200	-0.02739062
	50.5000	1	2		1.83501496	-0.02787336
	50.6000	1	2		1.83401304	-0.02810440
	50.7000	1	2		1.83301031	-0.02858614
	50.8000	1	2		1.83202130	-0.02906667
	50.9000	1	2		1.83101139	-0.02925514
	51.0000	1	2		1.83001296	-0.02953616
	51.1000	1	2		1.82900838	-0.02988130
	51.2000	1	2		1.82802449	-0.03026638
	51.3000	1	2		1.82701356	-0.03044994
	51.4000	1	2		1.82602270	-0.03079889
	51.5000	1	2		1.82501689	-0.03128984
	51.6000	1	2		1.82402891	-0.03147497
	51.7000	1	2		1.82301921	-0.03191922
	51.8000	1	2		1.82202282	-0.03227555
	51.9000	1	2		1.82101292	-0.03265218
	52.0000	1	2		1.82001899	-0.03290833
	52.1000	1	2		1.81900949	-0.03330528
	52.2000	1	2		1.81801843	-0.03360064
	52.3000	1	2		1.81700668	-0.03390471
	52.4000	1	2		1.81601542	-0.03435508
	52.5000	1	2		1.81500572	-0.03471036
	52.6000	1	2		1.81402265	-0.03502893
	52.7000	1	2		1.81302135	-0.03541697
	52.8000	1	2		1.81202681	-0.03578314
	52.9000	1	2		1.81101731	-0.03607017
	53.0000	1	2		1.81002748	-0.03646661
	53.1000	1	2		1.80902352	-0.03677215
	53.2000	1	2		1.80802508	-0.03715270
	53.3000	1	2		1.80702071	-0.03753544
	53.4000	1	2		1.80602576	-0.03781927
	53.5000	1	2		1.80501933	-0.03837603
	53.6000	1	2		1.80402172	-0.03856292
	53.7000	1	2		1.80301017	-0.03893234
	53.8000	1	2		1.80201338	-0.03936055
	53.9000	1	2		1.80100839	-0.03976283
	54.0000	1	2		1.80002675	-0.03996900
	54.1000	1	2		1.79901582	-0.04047140
	54.2000	1	2		1.79801431	-0.04082640
	54.3000	1	2		1.79700789	-0.04115012
	54.4000	1	2		1.79601253	-0.04162970
	54.5000	1	2		1.79500590	-0.04195957
	54.6000	1	2		1.79401587	-0.04228121
	54.7000	1	2		1.79300555	-0.04260464
	54.8000	1	2		1.79202105	-0.04302139
	54.9000	1	2		1.79101790	-0.04333585
	55.0000	1	2		1.79002295	-0.04378831
	55.1000	1	2		1.78901612	-0.04403508
	55.2000	1	2		1.78802486	-0.04452810
	55.3000	1	2		1.78701884	-0.04489424
	55.4000	1	2		1.78603270	-0.04525471
	55.5000	1	2		1.78502464	-0.04562602
	55.6000	1	2		1.78402682	-0.04616667
	55.7000	1	2		1.78302019	-0.04647343
	55.8000	1	2		1.78202688	-0.04695255
	55.9000	1	2		1.78101308	-0.04738634
	56.0000	1	2		1.78001505	-0.04772852
	56.1000	1	2		1.77901437	-0.04795590
	56.2000	1	2		1.77802187	-0.04833013
	56.3000	1	2		1.77702057	-0.04872039
	56.4000	1	2		1.77603648	-0.04914761
	56.5000	1	2		1.77501858	-0.04967466
	56.6000	1	2		1.77402711	-0.05008154
	56.7000	1	2		1.77302520	-0.05044657
	56.8000	1	2		1.77202820	-0.05079592
	56.9000	1	2		1.77102403	-0.05126596
	57.0000	1	2		1.77002846	-0.05160272
	57.1000	1	2		1.76902491	-0.05200845
	57.2000	1	2		1.76803098	-0.05238106
	57.3000	1	2		1.76702619	-0.05287712
	57.4000	1	2		1.76603329	-0.05306619
	57.5000	1	2		1.76501724	-0.05363168
	57.6000	1	2		1.76402987	-0.05412876
	57.7000	1	2		1.76301873	-0.05446545
	57.8000	1	2		1.76202604	-0.05470493
	57.9000	1	2		1.76102309	-0.05534288
	58.0000	1	2		1.76003081	-0.05567898
	58.1000	1	2		1.75902377	-0.05595547
	58.2000	1	2		1.75802493	-0.05655020
	58.3000	1	2		1.75702854	-0.05698332
	58.4000	1	2		1.75603646	-0.05733638
	58.5000	1	2		1.75502409	-0.05781857
	58.6000	1	2		1.75403467	-0.05832472
	58.7000	1	2		1.75303419	-0.05862246
	58.8000	1	2		1.75203514	-0.05901717
	58.9000	1	2		1.75102974	-0.05952673
	59.0000	1	2		1.75003377	-0.05981936
	59.1000	1	2		1.74902488	-0.06032831
	59.2000	1	2		1.74803239	-0.06082247
	59.3000	1	2		1.74702003	-0.06125908
	59.4000	1	2		1.74602241	-0.06160746
	59.5000	1	2		1.74502480	-0.06209712
	59.6000	1	2		1.74403640	-0.06243753
	59.7000	1	2		1.74302609	-0.06287645
	59.8000	1	2		1.74203646	-0.06331692
	59.9000	1	2		1.74103209	-0.06378564
	60.0000	1	2		1.74003673	-0.06427682
	60.1000	1	2		1.73903112	-0.06464544
	60.2000	1	2		1.73802326	-0.06501485
	60.3000	1	2		1.73702688	-0.06554778
	60.4000	1	2		1.73603685	-0.06591181
	60.5000	1	2		1.73502817	-0.06627665
	60.6000	1	2		1.73403076	-0.06679853
	60.7000	1	2		1.73302351	-0.06731780
	60.8000	1	2		1.73203389	-0.06777778
	60.9000	1	2		1.73102153	-0.06816688
	61.0000	1	2		1.73002862	-0.06864079
	61.1000	1	2		1.72902876	-0.06910756
	61.2000	1	2		1.72802991	-0.06956085
	61.3000	1	2		1.72702943	-0.06991505
	61.4000	1	2		1.72603448	-0.07048635
	61.5000	1	2		1.72502314	-0.07083092
	61.6000	1	2		1.72403003	-0.07129069
	61.7000	1	2		1.72302647	-0.07190295
	61.8000	1	2		1.72203070	-0.07231152
	61.9000	1	2		1.72103063	-0.07266692
	62.0000	1	2		1.72003630	-0.07326591
	62.1000	1	2		1.71903069	-0.07373779
	62.2000	1	2		1.71802908	-0.07402520
	62.3000	1	2		1.71702266	-0.07462621
	62.4000	1	2		1.71602894	-0.07513396
	62.5000	1	2		1.71502282	-0.07565276
	62.6000	1	2		1.71402654	-0.07610279
	62.7000	1	2		1.71302687	-0.07648779
	62.8000	1	2		1.71203602	-0.07704267
	62.9000	1	2		1.71102867	-0.07760254
	63.0000	1	2		1.71003547	-0.07792743
	63.1000	1	2		1.70903386	-0.07845134
	63.2000	1	2		1.70803942	-0.07903375
	63.3000	1	2		1.70703566	-0.07960949
	63.4000	1	2		1.70603968	-0.07994387
	63.5000	1	2		1.70502598	-0.08049485
	63.6000	1	2		1.70403534	-0.08100531
	63.7000	1	2		1.70302830	-0.08145873
	63.8000	1	2		1.70204072	-0.08185148
	63.9000	1	2		1.70102180	-0.08248920
	64.0000	1	2		1.70002419	-0.08299254
	64.1000	1	2		1.69901592	-0.08350298
	64.2000	1	2		1.69803008	-0.08404405
	64.3000	1	2		1.69702346	-0.08457201
	64.4000	1	2		1.69603557	-0.08500379
	64.5000	1	2		1.69503417	-0.08548089
	64.6000	1	2		1.69404496	-0.08609176
	64.7000	1	2		1.69301855	-0.08661343
	64.8000	1	2		1.69189217	-0.08698045
	64.9000	1	2		1.69104033	-0.08764106
	65.0000	1	2		1.69005255	-0.08820122
	65.1000	1	2		1.68903875	-0.08868678
	65.2000	1	2		1.68803438	-0.08914597
	65.3000	1	2		1.68703389	-0.08972066
	65.4000	1	2		1.68603136	-0.09018783
	65.5000	1	2		1.68501879	-0.09073164
	65.6000	1	2		1.68402722	-0.09116609
	65.7000	1	2		1.68301629	-0.09168461
	65.8000	1	2		1.68202882	-0.09229432
	65.9000	1	2		1.68102700	-0.09289760
	66.0000	1	2		1.68002970	-0.09332448
	66.1000	1	2		1.67903608	-0.09388962
	66.2000	1	2		1.67803939	-0.09445443
	66.3000	1	2		1.67703655	-0.09493997
	66.4000	1	2		1.67603074	-0.09549578
	66.5000	1	2		1.67502431	-0.09616070
	66.6000	1	2		1.67404084	-0.09661211
	66.7000	1	2		1.67303595	-0.09726294
	66.8000	1	2		1.67203485	-0.09767123
	66.9000	1	2		1.67102494	-0.09847720
	67.0000	1	2		1.67003891	-0.09870860
	67.1000	1	2		1.66902756	-0.09934746
	67.2000	1	2		1.66803753	-0.09992036
	67.3000	1	2		1.66702475	-0.10055039
	67.4000	1	2		1.66603400	-0.10085367
	67.5000	1	2		1.66503076	-0.10183760
	67.6000	1	2		1.66404052	-0.10239530
	67.7000	1	2		1.66303071	-0.10258958
	67.8000	1	2		1.66203484	-0.10331188
	67.9000	1	2		1.66104143	-0.10385365
	68.0000	1	2		1.66004729	-0.10434034
	68.1000	1	2		1.65904364	-0.10513799
	68.2000	1	2		1.65804367	-0.10547842
	68.3000	1	2		1.65704482	-0.10620742
	68.4000	1	2		1.65605151	-0.10659536
	68.5000	1	2		1.65504171	-0.10725276
	68.6000	1	2		1.65405546	-0.10795284
	68.7000	1	2		1.65304381	-0.10844683
	68.8000	1	2		1.65204835	-0.10919400
	68.9000	1	2		1.65104377	-0.10974302
	69.0000	1	2		1.65004718	-0.11036118
	69.1000	1	2		1.64903984	-0.11092082
	69.2000	1	2		1.64804847	-0.11157170
	69.3000	1	2		1.64704276	-0.11207998
	69.4000	1	2		1.64604884	-0.11280948
	69.5000	1	2		1.64504579	-0.11324846
	69.6000	1	2		1.64404552	-0.11393796
	69.7000	1	2		1.64304257	-0.11456540
	69.8000	1	2		1.64205111	-0.11507320
	69.9000	1	2		1.64104458	-0.11574988
	70.0000	1	2		1.64005465	-0.11645338
	70.1000	1	2		1.63904781	-0.11697851
	70.2000	1	2		1.63805174	-0.11765452
	70.3000	1	2		1.63704337	-0.11827241
	70.4000	1	2		1.63604985	-0.11882896
	70.5000	1	2		1.63504476	-0.11940029
	70.6000	1	2		1.63405042	-0.12010751
	70.7000	1	2		1.63303775	-0.12084388
	70.8000	1	2		1.63205509	-0.12135321
	70.9000	1	2		1.63103269	-0.12182420
	71.0000	1	2		1.63005054	-0.12278740
	71.1000	1	2		1.62905006	-0.12339802
	71.2000	1	2		1.62805193	-0.12393550
	71.3000	1	2		1.62704264	-0.12460924
	71.4000	1	2		1.62605414	-0.12522687
	71.5000	1	2		1.62504628	-0.12590147
	71.6000	1	2		1.62405594	-0.12655559
	71.7000	1	2		1.62304604	-0.12723977
	71.8000	1	2		1.62205959	-0.12791997
	71.9000	1	2		1.62104446	-0.12854642
	72.0000	1	2		1.62005278	-0.12905525
	72.1000	1	2		1.61904349	-0.12994420
	72.2000	1	2		1.61804690	-0.13041851
	72.3000	1	2		1.61704119	-0.13119911
	72.4000	1	2		1.61604932	-0.13198678
	72.5000	1	2		1.61505109	-0.13249342
	72.6000	1	2		1.61405716	-0.13341743
	72.7000	1	2		1.61305186	-0.13366884
	72.8000	1	2		1.61205445	-0.13463476
	72.9000	1	2		1.61104854	-0.13517436
	73.0000	1	2		1.61005062	-0.13598681
	73.1000	1	2		1.60904829	-0.13665046
	73.2000	1	2		1.60805068	-0.13740947
	73.3000	1	2		1.60704661	-0.13796533
	73.4000	1	2		1.60605340	-0.13878032
	73.5000	1	2		1.60504739	-0.13941893
	73.6000	1	2		1.60404906	-0.14006421
	73.7000	1	2		1.60304898	-0.14078138
	73.8000	1	2		1.60204994	-0.14133489
	73.9000	1	2		1.60105263	-0.14202284
	74.0000	1	2		1.60004702	-0.14283745
	74.1000	1	2		1.59904480	-0.14351378
	74.2000	1	2		1.59805415	-0.14427924
	74.3000	1	2		1.59704722	-0.14490019
	74.4000	1	2		1.59605319	-0.14566449
	74.5000	1	2		1.59504574	-0.14650706
	74.6000	1	2		1.59405478	-0.14699834
	74.7000	1	2		1.59305614	-0.14775824
	74.8000	1	2		1.59205792	-0.14857432
	74.9000	1	2		1.59104278	-0.14937065
	75.0000	1	2		1.59006750	-0.15000897
	75.1000	1	2		1.58904704	-0.15077655
	75.2000	1	2		1.58806664	-0.15150943
	75.3000	1	2		1.58705263	-0.15214565
	75.4000	1	2		1.58606619	-0.15307736
	75.5000	1	2		1.58505505	-0.15374170
	75.6000	1	2		1.58405467	-0.15445950
	75.7000	1	2		1.58305122	-0.15511183
	75.8000	1	2		1.58205668	-0.15604796
	75.9000	1	2		1.58105425	-0.15677262
	76.0000	1	2		1.58005622	-0.15737558
	76.1000	1	2		1.57904888	-0.15829997
	76.2000	1	2		1.57805229	-0.15900340
	76.3000	1	2		1.57704668	-0.15965682
	76.4000	1	2		1.57606782	-0.16050134
	76.5000	1	2		1.57504223	-0.16119935
	76.6000	1	2		1.57406419	-0.16205594
	76.7000	1	2		1.57305448	-0.16289335
	76.8000	1	2		1.57205748	-0.16367584
	76.9000	1	2		1.57104952	-0.16420728
	77.0000	1	2		1.57006062	-0.16494200
	77.1000	1	2		1.56904938	-0.16596008
	77.2000	1	2		1.56805156	-0.16644167
	77.3000	1	2		1.56704442	-0.16721686
	77.4000	1	2		1.56604895	-0.16811069
	77.5000	1	2		1.56504683	-0.16893705
	77.6000	1	2		1.56405403	-0.16969299
	77.7000	1	2		1.56304392	-0.17045995
	77.8000	1	2		1.56205829	-0.17123049
	77.9000	1	2		1.56104787	-0.17205078
	78.0000	1	2		1.56005548	-0.17282031
	78.1000	1	2		1.55904373	-0.17367687
	78.2000	1	2		1.55805657	-0.17441193
	78.3000	1	2		1.55704707	-0.17511414
	78.4000	1	2		1.55606441	-0.17595472
	78.5000	1	2		1.55505184	-0.17691320
	78.6000	1	2		1.55405812	-0.17749725
	78.7000	1	2		1.55305016	-0.17842200
	78.8000	1	2		1.55205818	-0.17928137
	78.9000	1	2		1.55105503	-0.17998699
	79.0000	1	2		1.55005732	-0.18081678
	79.1000	1	2		1.54904495	-0.18183831
	79.2000	1	2		1.54805441	-0.18253898
	79.3000	1	2		1.54704419	-0.18340023
	79.4000	1	2		1.54606655	-0.18436331
	79.5000	1	2		1.54505367	-0.18525586
	79.6000	1	2		1.54406262	-0.18644968
	79.7000	1	2		1.54306572	-0.18717002
	79.8000	1	2		1.54207108	-0.18761778
	79.9000	1	2		1.54106076	-0.18829348
	80.0000	1	2		1.54006991	-0.18931106
	80.1000	1	2		1.53906399	-0.18997272
	80.2000	1	2		1.53806904	-0.19090289
	80.3000	1	2		1.53706528	-0.19188059
	80.4000	1	2		1.53607013	-0.19274075
	80.5000	1	2		1.53505756	-0.19349415
	80.6000	1	2		1.53406855	-0.19450027
	80.7000	1	2		1.53306632	-0.19546505
	80.8000	1	2		1.53207148	-0.19622412
	80.9000	1	2		1.53106136	-0.19709876
	81.0000	1	2		1.53006641	-0.19805351
	81.1000	1	2		1.52905845	-0.19897191
	81.2000	1	2		1.52806965	-0.19983012
	81.3000	1	2		1.52706240	-0.20067267
	81.4000	1	2		1.52606950	-0.20166051
	81.5000	1	2		1.52506738	-0.20247241
	81.6000	1	2		1.52406782	-0.20343985
	81.7000	1	2		1.52306426	-0.20430399
	81.8000	1	2		1.52206870	-0.20526422
	81.9000	1	2		1.52107006	-0.20628536
	82.0000	1	2		1.52007450	-0.20710375
	82.1000	1	2		1.51906828	-0.20796694
	82.2000	1	2		1.51807322	-0.20890428
	82.3000	1	2		1.51707161	-0.20993983
	82.4000	1	2		1.51607492	-0.21087304
	82.5000	1	2		1.51506409	-0.21178560
	82.6000	1	2		1.51407078	-0.21279899
	82.7000	1	2		1.51307142	-0.21378148
	82.8000	1	2		1.51207606	-0.21479560
	82.9000	1	2		1.51106667	-0.21556683
	83.0000	1	2		1.51007192	-0.21652335
	83.1000	1	2		1.50906222	-0.21756398
	83.2000	1	2		1.50807557	-0.21857463
	83.3000	1	2		1.50707365	-0.21949163
	83.4000	1	2		1.50607460	-0.22031343
	83.5000	1	2		1.50506746	-0.22120330
	83.6000	1	2		1.50407917	-0.22210829
	83.7000	1	2		1.50307418	-0.22301516
	83.8000	1	2		1.50208210	-0.22399239
	83.9000	1	2		1.50107537	-0.22501577
	84.0000	1	2		1.50007888	-0.22609923
	84.1000	1	2		1.49906979	-0.22703430
	84.2000	1	2		1.49807904	-0.22805505
	84.3000	1	2		1.49707354	-0.22911070
	84.4000	1	2		1.49608238	-0.23016812
	84.5000	1	2		1.49506919	-0.23126874
	84.6000	1	2		1.49407547	-0.23202149
	84.7000	1	2		1.49307366	-0.23301236
	84.8000	1	2		1.49208116	-0.23416042
	84.9000	1	2		1.49107833	-0.23524068
	85.0000	1	2		1.49007528	-0.23614489
	85.1000	1	2		1.48907746	-0.23720820
	85.2000	1	2		1.48808333	-0.23829386
	85.3000	1	2		1.48707650	-0.23937821
	85.4000	1	2		1.48607448	-0.24024749
	85.5000	1	2		1.48506805	-0.24143009
	85.6000	1	2		1.48407536	-0.24240278
	85.7000	1	2		1.48306770	-0.24348071
	85.8000	1	2		1.48207951	-0.24455475
	85.9000	1	2		1.48107750	-0.24569483
	86.0000	1	2		1.48007660	-0.24671517
	86.1000	1	2		1.47907182	-0.24782276
	86.2000	1	2		1.47807922	-0.24879979
	86.3000	1	2		1.47707557	-0.24996001
	86.4000	1	2		1.47608359	-0.25090111
	86.5000	1	2		1.47508095	-0.25207782
	86.6000	1	2		1.47408262	-0.25322562
	86.7000	1	2		1.47307804	-0.25429688
	86.8000	1	2		1.47207940	-0.25535744
	86.9000	1	2		1.47107595	-0.25670264
	87.0000	1	2		1.47008520	-0.25762971
	87.1000	1	2		1.46907191	-0.25877342
	87.2000	1	2		1.46808311	-0.25985522
	87.3000	1	2		1.46707217	-0.26099272
	87.4000	1	2		1.46608265	-0.26208125
	87.5000	1	2		1.46507613	-0.26331134
	87.6000	1	2		1.46407923	-0.26448783
	87.7000	1	2		1.46307864	-0.26565118
	87.8000	1	2		1.46208031	-0.26661607
	87.9000	1	2		1.46107020	-0.26794244
	88.0000	1	2		1.46007935	-0.26901450
	88.1000	1	2		1.45907856	-0.27016684
	88.2000	1	2		1.45808781	-0.27120439
	88.3000	1	2		1.45708005	-0.27247440
	88.4000	1	2		1.45608110	-0.27368555
	88.5000	1	2		1.45507325	-0.27498631
	88.6000	1	2		1.45408291	-0.27598012
	88.7000	1	2		1.45307607	-0.27724668
	88.8000	1	2		1.45207897	-0.27845481
	88.9000	1	2		1.45107726	-0.27961090
	89.0000	1	2		1.45007217	-0.28073130
	89.1000	1	2		1.44907117	-0.28200258
	89.2000	1	2		1.44807837	-0.28317213
	89.3000	1	2		1.44706836	-0.28445015
	89.4000	1	2		1.44607823	-0.28558314
	89.5000	1	2		1.44507508	-0.28691048
	89.6000	1	2		1.44407695	-0.28807081
	89.7000	1	2		1.44307975	-0.28920913
	89.8000	1	2		1.44208408	-0.29021034
	89.9000	1	2		1.44107551	-0.29139865
	90.0000	1	2		1.44008394	-0.29258663
	90.1000	1	2		1.43907597	-0.29388225
	90.2000	1	2		1.43808932	-0.29515747
	90.3000	1	2		1.43707757	-0.29645961
	90.4000	1	2		1.43607719	-0.29771065
	90.5000	1	2		1.43507538	-0.29901186
	90.6000	1	2		1.43408370	-0.30009557
	90.7000	1	2		1.43307892	-0.30149203
	90.8000	1	2		1.43208663	-0.30291699
	90.9000	1	2		1.43107990	-0.30404096
	91.0000	1	2		1.43008095	-0.30523291
	91.1000	1	2		1.42907668	-0.30665433
	91.2000	1	2		1.42808480	-0.30798478
	91.3000	1	2		1.42707182	-0.30923609
	91.4000	1	2		1.42608179	-0.31044461
	91.5000	1	2		1.42507823	-0.31181119
	91.6000	1	2		1.42408523	-0.31302713
	91.7000	1	2		1.42307717	-0.31422492
	91.8000	1	2		1.42208816	-0.31561889
	91.9000	1	2		1.42107630	-0.31699087
	92.0000	1	2		1.42008647	-0.31822655
	92.1000	1	2		1.41907995	-0.31947542
	92.2000	1	2		1.41808530	-0.31998966
	92.3000	1	2		1.41707683	-0.32127883
	92.4000	1	2		1.41608680	-0.32273248
	92.5000	1	2		1.41507710	-0.32420274
	92.6000	1	2		1.41408245	-0.32561850
	92.7000	1	2		1.41309303	-0.32707635
	92.8000	1	2		1.41208968	-0.32851003
	92.9000	1	2		1.41107476	-0.32987244
	93.0000	1	2		1.41008237	-0.33129003
	93.1000	1	2		1.40908240	-0.33269495
	93.2000	1	2		1.40808949	-0.33412118
	93.3000	1	2		1.40708051	-0.33541307
	93.4000	1	2		1.40608740	-0.33674430
	93.5000	1	2		1.40508743	-0.33828154
	93.6000	1	2		1.40408982	-0.33959191
	93.7000	1	2		1.40307714	-0.34099162
	93.8000	1	2		1.40208834	-0.34227941
	93.9000	1	2		1.40108919	-0.34373384
	94.0000	1	2		1.40008850	-0.34499183
	94.0010	1	2		1.40007897	-0.34504488
