# Supplementary material for: Hyaluronic Acid Enhances the Mechanical Properties of Tissue-Engineered Cartilage Constructs
Source: PLoS One. 2014 Dec 1;9(12):e113216. doi: 10.1371/journal.pone.0113216 (PMC4249877; doi:10.1371/journal.pone.0113216)
Supplement: Dataset S1 — Raw data from hydrogel constructs. Data on wet weight, dry weight, compressive modulus, DNA content, and GAG content are provided in a spreadsheet for all analysed hydrogel constructs. Additionally, raw data from mechanical compression tests (time, displacement, and load) are provided. (ZIP) [file pone.0113216.s004.zip › Data/Mechanical testing/Microtester/Day 28/G4 CF M5 ramp.csv]

G4 CF M5 10Jan2014
Notes	Time	Sequence	Block	Cycle	5800:Extension mm	5800:500N_Load_Cell N
Test Started : 01/10/2014 10:21:35 AM	4.0020	1	2		2.25045168	0.00135356
	4.1000	1	2		2.24884820	0.00159551
	4.2000	1	2		2.24794217	0.00152260
	4.2210	1	2		2.24772785	0.00175496
	4.3000	1	2		2.24695685	0.00135428
	4.4000	1	2		2.24597091	0.00136615
	4.5000	1	2		2.24498477	0.00149020
	4.6000	1	2		2.24398204	0.00128968
	4.7000	1	2		2.24297193	0.00110692
	4.8000	1	2		2.24198189	0.00129065
	4.9000	1	2		2.24097158	0.00131348
	5.0000	1	2		2.23997990	0.00115350
	5.1000	1	2		2.23897061	0.00129072
	5.2000	1	2		2.23797238	0.00132680
	5.3000	1	2		2.23697169	0.00136057
	5.4000	1	2		2.23597551	0.00132436
	5.5000	1	2		2.23497790	0.00145763
	5.6000	1	2		2.23398131	0.00130882
	5.7000	1	2		2.23297837	0.00139301
	5.8000	1	2		2.23198321	0.00131650
	5.9000	1	2		2.23097413	0.00146428
	6.0000	1	2		2.22997118	0.00132130
	6.1000	1	2		2.22897623	0.00121049
	6.2000	1	2		2.22797719	0.00133565
	6.3000	1	2		2.22698121	0.00136368
	6.4000	1	2		2.22598257	0.00136470
	6.5000	1	2		2.22497246	0.00133840
	6.6000	1	2		2.22397485	0.00130311
	6.7000	1	2		2.22297498	0.00140089
	6.8000	1	2		2.22198146	0.00139944
	6.9000	1	2		2.22097934	0.00140904
	7.0000	1	2		2.21998173	0.00138216
	7.1000	1	2		2.21897346	0.00138821
	7.2000	1	2		2.21798424	0.00131061
	7.3000	1	2		2.21697720	0.00128358
	7.4000	1	2		2.21597734	0.00131950
	7.5000	1	2		2.21498054	0.00124883
	7.6000	1	2		2.21398190	0.00138628
	7.7000	1	2		2.21297363	0.00142060
	7.8000	1	2		2.21198114	0.00140683
	7.9000	1	2		2.21097185	0.00143570
	8.0000	1	2		2.20998714	0.00138935
	8.1000	1	2		2.20897847	0.00136673
	8.2000	1	2		2.20797860	0.00120358
	8.3000	1	2		2.20697012	0.00140448
	8.4000	1	2		2.20598276	0.00126589
	8.5000	1	2		2.20497674	0.00135426
	8.6000	1	2		2.20397974	0.00135820
	8.7000	1	2		2.20297147	0.00139330
	8.8000	1	2		2.20198349	0.00130141
	8.9000	1	2		2.20097338	0.00135537
	9.0000	1	2		2.19997965	0.00131697
	9.1000	1	2		2.19897344	0.00121847
	9.2000	1	2		2.19798545	0.00132686
	9.3000	1	2		2.19697534	0.00121465
	9.4000	1	2		2.19598428	0.00135247
	9.5000	1	2		2.19497519	0.00126701
	9.6000	1	2		2.19398065	0.00121184
	9.7000	1	2		2.19298058	0.00125259
	9.8000	1	2		2.19198256	0.00112510
	9.9000	1	2		2.19096835	0.00121993
	10.0000	1	2		2.18997852	0.00107865
	10.1000	1	2		2.18896677	0.00132425
	10.2000	1	2		2.18797755	0.00136305
	10.3000	1	2		2.18697031	0.00123708
	10.4000	1	2		2.18597659	0.00125429
	10.5000	1	2		2.18497487	0.00135099
	10.6000	1	2		2.18397706	0.00123121
	10.7000	1	2		2.18297288	0.00120401
	10.8000	1	2		2.18198347	0.00128056
	10.9000	1	2		2.18097909	0.00135920
	11.0000	1	2		2.17998394	0.00126197
	11.1000	1	2		2.17897956	0.00132505
	11.2000	1	2		2.17798502	0.00142166
	11.3000	1	2		2.17697859	0.00124682
	11.4000	1	2		2.17598774	0.00118499
	11.5000	1	2		2.17497620	0.00132557
	11.6000	1	2		2.17398329	0.00122763
	11.7000	1	2		2.17298547	0.00119845
	11.8000	1	2		2.17198663	0.00124986
	11.9000	1	2		2.17097427	0.00127583
	12.0000	1	2		2.16997911	0.00134032
	12.1000	1	2		2.16898088	0.00120656
	12.2000	1	2		2.16797999	0.00125979
	12.3000	1	2		2.16698893	0.00124789
	12.4000	1	2		2.16598947	0.00117193
	12.5000	1	2		2.16499063	0.00120022
	12.6000	1	2		2.16399097	0.00122890
	12.7000	1	2		2.16298331	0.00135420
	12.8000	1	2		2.16199205	0.00124170
	12.9000	1	2		2.16098993	0.00126764
	13.0000	1	2		2.15998760	0.00120203
	13.1000	1	2		2.15898773	0.00118640
	13.2000	1	2		2.15799012	0.00108734
	13.3000	1	2		2.15698083	0.00112263
	13.4000	1	2		2.15598711	0.00114758
	13.5000	1	2		2.15498806	0.00100182
	13.6000	1	2		2.15398450	0.00123947
	13.7000	1	2		2.15298996	0.00118520
	13.8000	1	2		2.15198026	0.00119632
	13.9000	1	2		2.15099063	0.00108425
	14.0000	1	2		2.14998790	0.00118376
	14.1000	1	2		2.14898639	0.00116887
	14.2000	1	2		2.14797833	0.00108834
	14.3000	1	2		2.14699034	0.00125880
	14.4000	1	2		2.14598740	0.00121634
	14.5000	1	2		2.14498958	0.00115406
	14.6000	1	2		2.14398767	0.00126440
	14.7000	1	2		2.14299333	0.00133693
	14.8000	1	2		2.14197748	0.00122167
	14.9000	1	2		2.14098437	0.00116680
	15.0000	1	2		2.13998020	0.00118406
	15.1000	1	2		2.13898361	0.00118114
	15.2000	1	2		2.13798129	0.00115143
	15.3000	1	2		2.13699023	0.00129007
	15.4000	1	2		2.13597971	0.00137470
	15.5000	1	2		2.13498722	0.00123561
	15.6000	1	2		2.13398653	0.00117879
	15.7000	1	2		2.13298789	0.00119381
	15.8000	1	2		2.13197921	0.00123278
	15.9000	1	2		2.13098467	0.00129872
	16.0000	1	2		2.12998255	0.00126619
	16.1000	1	2		2.12899538	0.00124775
	16.2000	1	2		2.12798712	0.00115779
	16.3000	1	2		2.12698049	0.00127002
	16.4000	1	2		2.12598431	0.00117791
	16.5000	1	2		2.12497952	0.00113543
	16.6000	1	2		2.12398457	0.00111534
	16.7000	1	2		2.12298327	0.00121026
	16.8000	1	2		2.12199303	0.00117298
	16.9000	1	2		2.12098312	0.00107031
	17.0000	1	2		2.11998674	0.00118196
	17.1000	1	2		2.11898482	0.00121790
	17.2000	1	2		2.11798905	0.00125315
	17.3000	1	2		2.11697935	0.00097294
	17.4000	1	2		2.11598522	0.00119761
	17.5000	1	2		2.11498781	0.00106785
	17.6000	1	2		2.11398794	0.00114566
	17.7000	1	2		2.11299647	0.00112930
	17.8000	1	2		2.11198349	0.00117104
	17.9000	1	2		2.11098936	0.00120993
	18.0000	1	2		2.10998376	0.00115710
	18.1000	1	2		2.10898922	0.00119533
	18.2000	1	2		2.10798914	0.00103520
	18.3000	1	2		2.10698969	0.00095130
	18.4000	1	2		2.10598592	0.00119697
	18.5000	1	2		2.10499097	0.00130480
	18.6000	1	2		2.10398373	0.00120816
	18.7000	1	2		2.10299534	0.00104380
	18.8000	1	2		2.10199690	0.00121319
	18.9000	1	2		2.10099560	0.00113260
	19.0000	1	2		2.09999000	0.00107831
	19.1000	1	2		2.09898111	0.00108683
	19.2000	1	2		2.09798391	0.00101620
	19.3000	1	2		2.09698834	0.00101825
	19.4000	1	2		2.09598847	0.00106716
	19.5000	1	2		2.09498943	0.00109522
	19.6000	1	2		2.09398710	0.00134376
	19.7000	1	2		2.09298375	0.00118676
	19.8000	1	2		2.09199146	0.00116658
	19.9000	1	2		2.09098606	0.00096949
	20.0000	1	2		2.08998517	0.00073368
	20.1000	1	2		2.08898223	0.00083567
	20.2000	1	2		2.08798933	0.00097844
	20.3000	1	2		2.08699909	0.00104971
	20.4000	1	2		2.08599246	0.00111807
	20.5000	1	2		2.08498235	0.00098054
	20.6000	1	2		2.08398268	0.00102608
	20.7000	1	2		2.08298548	0.00097311
	20.8000	1	2		2.08199647	0.00084747
	20.9000	1	2		2.08098574	0.00113820
	21.0000	1	2		2.07998321	0.00122980
	21.1000	1	2		2.07898130	0.00105270
	21.2000	1	2		2.07799331	0.00109841
	21.3000	1	2		2.07699365	0.00107734
	21.4000	1	2		2.07598866	0.00100140
	21.5000	1	2		2.07498654	0.00098098
	21.6000	1	2		2.07399363	0.00099608
	21.7000	1	2		2.07299582	0.00094324
	21.8000	1	2		2.07198079	0.00101301
	21.9000	1	2		2.07098932	0.00104867
	22.0000	1	2		2.06999539	0.00111365
	22.1000	1	2		2.06899020	0.00089394
	22.2000	1	2		2.06798726	0.00096048
	22.3000	1	2		2.06699067	0.00103556
	22.4000	1	2		2.06599121	0.00106213
	22.5000	1	2		2.06499503	0.00096750
	22.6000	1	2		2.06399106	0.00094968
	22.7000	1	2		2.06298423	0.00091982
	22.8000	1	2		2.06199317	0.00108920
	22.9000	1	2		2.06099474	0.00090251
	23.0000	1	2		2.05999139	0.00093163
	23.1000	1	2		2.05899603	0.00099781
	23.2000	1	2		2.05799472	0.00096376
	23.3000	1	2		2.05699301	0.00086846
	23.4000	1	2		2.05598638	0.00090382
	23.5000	1	2		2.05499266	0.00091014
	23.6000	1	2		2.05399074	0.00100628
	23.7000	1	2		2.05299108	0.00092416
	23.8000	1	2		2.05199285	0.00103184
	23.9000	1	2		2.05098745	0.00103482
	24.0000	1	2		2.04999639	0.00087250
	24.1000	1	2		2.04899489	0.00101711
	24.2000	1	2		2.04799481	0.00092146
	24.3000	1	2		2.04699105	0.00090997
	24.4000	1	2		2.04599754	0.00087478
	24.5000	1	2		2.04500177	0.00087895
	24.6000	1	2		2.04399883	0.00089774
	24.7000	1	2		2.04299670	0.00084837
	24.8000	1	2		2.04199930	0.00089553
	24.9000	1	2		2.04099779	0.00096992
	25.0000	1	2		2.04000099	0.00084019
	25.1000	1	2		2.03899580	0.00091308
	25.2000	1	2		2.03800515	0.00103632
	25.3000	1	2		2.03699401	0.00088640
	25.4000	1	2		2.03599046	0.00096716
	25.5000	1	2		2.03499735	0.00083913
	25.6000	1	2		2.03399359	0.00103217
	25.7000	1	2		2.03299126	0.00076446
	25.8000	1	2		2.03199037	0.00081279
	25.9000	1	2		2.03099255	0.00088101
	26.0000	1	2		2.02999268	0.00074152
	26.1000	1	2		2.02899405	0.00081132
	26.2000	1	2		2.02798926	0.00080432
	26.3000	1	2		2.02699226	0.00085261
	26.4000	1	2		2.02599260	0.00095828
	26.5000	1	2		2.02499048	0.00076649
	26.6000	1	2		2.02398856	0.00102252
	26.7000	1	2		2.02300140	0.00072251
	26.8000	1	2		2.02200173	0.00074238
	26.9000	1	2		2.02099982	0.00090815
	27.0000	1	2		2.01999728	0.00082149
	27.1000	1	2		2.01899557	0.00088657
	27.2000	1	2		2.01800267	0.00083303
	27.3000	1	2		2.01699502	0.00086923
	27.4000	1	2		2.01599515	0.00083022
	27.5000	1	2		2.01500061	0.00077799
	27.6000	1	2		2.01399664	0.00079441
	27.7000	1	2		2.01299391	0.00082459
	27.8000	1	2		2.01199404	0.00084047
	27.9000	1	2		2.01099294	0.00075670
	28.0000	1	2		2.00999820	0.00092011
	28.1000	1	2		2.00892600	0.00074788
	28.2000	1	2		2.00800194	0.00081940
	28.3000	1	2		2.00699982	0.00082368
	28.4000	1	2		2.00600467	0.00066647
	28.5000	1	2		2.00500070	0.00096172
	28.6000	1	2		2.00400288	0.00079883
	28.7000	1	2		2.00299605	0.00088507
	28.8000	1	2		2.00200192	0.00096759
	28.9000	1	2		2.00100266	0.00087297
	29.0000	1	2		1.99999726	0.00083463
	29.1000	1	2		1.99900272	0.00074490
	29.2000	1	2		1.99800531	0.00066526
	29.3000	1	2		1.99700135	0.00080307
	29.4000	1	2		1.99599697	0.00075248
	29.5000	1	2		1.99500141	0.00083779
	29.6000	1	2		1.99400523	0.00076814
	29.7000	1	2		1.99299778	0.00074064
	29.8000	1	2		1.99199914	0.00084496
	29.9000	1	2		1.99099456	0.00073345
	30.0000	1	2		1.99000309	0.00079236
	30.1000	1	2		1.98900343	0.00071105
	30.2000	1	2		1.98799926	0.00077074
	30.3000	1	2		1.98699877	0.00074602
	30.4000	1	2		1.98600403	0.00081982
	30.5000	1	2		1.98499883	0.00083804
	30.6000	1	2		1.98399671	0.00076978
	30.7000	1	2		1.98300320	0.00077200
	30.8000	1	2		1.98200312	0.00084184
	30.9000	1	2		1.98099998	0.00077613
	31.0000	1	2		1.98000072	0.00072030
	31.1000	1	2		1.97900782	0.00067796
	31.2000	1	2		1.97800242	0.00076734
	31.3000	1	2		1.97700091	0.00076906
	31.4000	1	2		1.97599941	0.00078794
	31.5000	1	2		1.97500692	0.00081292
	31.6000	1	2		1.97399619	0.00065797
	31.7000	1	2		1.97299960	0.00074360
	31.8000	1	2		1.97199727	0.00071848
	31.9000	1	2		1.97099679	0.00061370
	32.0000	1	2		1.97001188	0.00071779
	32.1000	1	2		1.96900238	0.00068662
	32.2000	1	2		1.96801399	0.00074306
	32.3000	1	2		1.96699486	0.00079585
	32.4000	1	2		1.96600626	0.00084036
	32.5000	1	2		1.96500250	0.00070922
	32.6000	1	2		1.96399935	0.00079522
	32.7000	1	2		1.96300010	0.00071258
	32.8000	1	2		1.96201191	0.00074855
	32.9000	1	2		1.96100282	0.00075530
	33.0000	1	2		1.96000316	0.00070009
	33.1000	1	2		1.95900739	0.00081529
	33.2000	1	2		1.95800732	0.00073833
	33.3000	1	2		1.95701114	0.00076811
	33.4000	1	2		1.95601434	0.00061395
	33.5000	1	2		1.95500710	0.00060169
	33.6000	1	2		1.95400949	0.00067108
	33.7000	1	2		1.95300245	0.00067327
	33.8000	1	2		1.95200954	0.00077391
	33.9000	1	2		1.95100701	0.00071677
	34.0000	1	2		1.95000981	0.00065693
	34.1000	1	2		1.94900892	0.00070877
	34.2000	1	2		1.94801212	0.00068415
	34.3000	1	2		1.94700898	0.00062651
	34.4000	1	2		1.94601607	0.00062975
	34.5000	1	2		1.94500453	0.00067826
	34.6000	1	2		1.94400568	0.00066379
	34.7000	1	2		1.94300459	0.00081256
	34.8000	1	2		1.94200595	0.00068656
	34.9000	1	2		1.94099932	0.00084042
	35.0000	1	2		1.94000068	0.00064240
	35.1000	1	2		1.93900962	0.00061482
	35.2000	1	2		1.93801385	0.00056880
	35.3000	1	2		1.93700620	0.00063088
	35.4000	1	2		1.93600920	0.00056341
	35.5000	1	2		1.93500339	0.00060079
	35.6000	1	2		1.93400762	0.00059538
	35.7000	1	2		1.93300878	0.00077263
	35.8000	1	2		1.93200481	0.00066270
	35.9000	1	2		1.93100679	0.00072674
	36.0000	1	2		1.93001204	0.00067358
	36.1000	1	2		1.92899967	0.00060598
	36.2000	1	2		1.92800431	0.00059163
	36.3000	1	2		1.92700793	0.00060306
	36.4000	1	2		1.92600478	0.00061580
	36.5000	1	2		1.92500451	0.00059443
	36.6000	1	2		1.92399952	0.00075305
	36.7000	1	2		1.92299514	0.00069485
	36.8000	1	2		1.92200265	0.00060762
	36.9000	1	2		1.92100176	0.00060975
	37.0000	1	2		1.92000107	0.00070283
	37.1000	1	2		1.91900632	0.00067840
	37.2000	1	2		1.91800973	0.00067426
	37.3000	1	2		1.91701314	0.00065682
	37.4000	1	2		1.91599750	0.00071060
	37.5000	1	2		1.91500788	0.00074561
	37.6000	1	2		1.91400965	0.00070668
	37.7000	1	2		1.91301244	0.00079307
	37.8000	1	2		1.91199946	0.00061563
	37.9000	1	2		1.91100431	0.00069897
	38.0000	1	2		1.91000587	0.00066288
	38.1000	1	2		1.90899883	0.00064106
	38.2000	1	2		1.90800224	0.00068807
	38.3000	1	2		1.90699664	0.00076815
	38.4000	1	2		1.90600353	0.00073172
	38.5000	1	2		1.90500284	0.00074689
	38.6000	1	2		1.90400544	0.00069206
	38.7000	1	2		1.90300249	0.00077483
	38.8000	1	2		1.90200140	0.00066093
	38.9000	1	2		1.90100624	0.00070532
	39.0000	1	2		1.90000125	0.00075013
	39.1000	1	2		1.89899626	0.00074547
	39.2000	1	2		1.89800213	0.00076868
	39.3000	1	2		1.89700370	0.00077031
	39.4000	1	2		1.89600854	0.00064505
	39.5000	1	2		1.89501031	0.00071582
	39.6000	1	2		1.89400819	0.00065797
	39.7000	1	2		1.89300484	0.00075073
	39.8000	1	2		1.89200886	0.00070358
	39.9000	1	2		1.89100572	0.00081946
	40.0000	1	2		1.89001077	0.00089176
	40.1000	1	2		1.88900926	0.00069308
	40.2000	1	2		1.88800939	0.00080044
	40.3000	1	2		1.88700338	0.00073598
	40.4000	1	2		1.88601273	0.00071560
	40.5000	1	2		1.88500815	0.00081971
	40.6000	1	2		1.88401258	0.00078947
	40.7000	1	2		1.88299981	0.00069657
	40.8000	1	2		1.88200732	0.00070638
	40.9000	1	2		1.88100683	0.00078286
	41.0000	1	2		1.88001106	0.00076607
	41.1000	1	2		1.87900751	0.00082416
	41.2000	1	2		1.87801502	0.00066142
	41.3000	1	2		1.87700982	0.00087901
	41.4000	1	2		1.87601446	0.00076697
	41.5000	1	2		1.87501131	0.00074854
	41.6000	1	2		1.87401841	0.00093239
	41.7000	1	2		1.87301117	0.00081487
	41.8000	1	2		1.87201335	0.00082403
	41.9000	1	2		1.87101266	0.00064882
	42.0000	1	2		1.87001341	0.00061715
	42.1000	1	2		1.86901436	0.00060090
	42.2000	1	2		1.86801490	0.00076933
	42.3000	1	2		1.86701360	0.00079166
	42.4000	1	2		1.86601742	0.00074917
	42.5000	1	2		1.86501264	0.00068240
	42.6000	1	2		1.86401482	0.00054680
	42.7000	1	2		1.86301003	0.00068216
	42.8000	1	2		1.86201262	0.00048646
	42.9000	1	2		1.86101234	0.00060802
	43.0000	1	2		1.86000981	0.00059806
	43.1000	1	2		1.85901220	0.00066106
	43.2000	1	2		1.85801868	0.00060382
	43.3000	1	2		1.85700877	0.00056211
	43.4000	1	2		1.85601669	0.00057444
	43.5000	1	2		1.85501293	0.00061211
	43.6000	1	2		1.85401368	0.00058062
	43.7000	1	2		1.85300336	0.00047843
	43.8000	1	2		1.85201681	0.00058812
	43.9000	1	2		1.85102186	0.00061218
	44.0000	1	2		1.85001175	0.00064194
	44.1000	1	2		1.84901987	0.00053329
	44.2000	1	2		1.84802472	0.00057072
	44.3000	1	2		1.84702259	0.00049673
	44.4000	1	2		1.84602232	0.00046762
	44.5000	1	2		1.84502511	0.00051549
	44.6000	1	2		1.84402258	0.00047039
	44.7000	1	2		1.84301226	0.00045995
	44.8000	1	2		1.84201301	0.00054196
	44.9000	1	2		1.84101519	0.00056087
	45.0000	1	2		1.84001245	0.00057701
	45.1000	1	2		1.83901341	0.00052979
	45.2000	1	2		1.83801641	0.00055688
	45.3000	1	2		1.83702289	0.00051608
	45.4000	1	2		1.83601790	0.00039464
	45.5000	1	2		1.83502111	0.00046588
	45.6000	1	2		1.83402861	0.00048724
	45.7000	1	2		1.83302260	0.00051450
	45.8000	1	2		1.83201802	0.00054418
	45.9000	1	2		1.83101385	0.00054306
	46.0000	1	2		1.83001357	0.00046902
	46.1000	1	2		1.82901452	0.00052179
	46.2000	1	2		1.82801773	0.00039042
	46.3000	1	2		1.82702175	0.00041404
	46.4000	1	2		1.82601697	0.00044446
	46.5000	1	2		1.82501915	0.00051744
	46.6000	1	2		1.82401395	0.00045018
	46.7000	1	2		1.82301757	0.00044597
	46.8000	1	2		1.82202508	0.00039564
	46.9000	1	2		1.82102357	0.00043912
	47.0000	1	2		1.82001694	0.00040690
	47.1000	1	2		1.81902445	0.00044506
	47.2000	1	2		1.81802827	0.00043464
	47.3000	1	2		1.81702123	0.00041876
	47.4000	1	2		1.81602587	0.00043957
	47.5000	1	2		1.81502067	0.00046559
	47.6000	1	2		1.81402163	0.00035869
	47.7000	1	2		1.81301950	0.00049753
	47.8000	1	2		1.81201759	0.00035172
	47.9000	1	2		1.81101649	0.00035030
	48.0000	1	2		1.81001908	0.00038609
	48.1000	1	2		1.80901737	0.00037738
	48.2000	1	2		1.80802098	0.00049605
	48.3000	1	2		1.80701456	0.00041488
	48.4000	1	2		1.80601613	0.00055469
	48.5000	1	2		1.80502425	0.00048579
	48.6000	1	2		1.80402909	0.00035963
	48.7000	1	2		1.80301734	0.00041049
	48.8000	1	2		1.80202280	0.00048030
	48.9000	1	2		1.80102150	0.00042139
	49.0000	1	2		1.80002552	0.00052155
	49.1000	1	2		1.79902627	0.00053847
	49.2000	1	2		1.79802804	0.00052945
	49.3000	1	2		1.79702490	0.00047074
	49.4000	1	2		1.79603015	0.00058144
	49.5000	1	2		1.79502721	0.00052580
	49.6000	1	2		1.79403123	0.00048507
	49.7000	1	2		1.79302358	0.00040513
	49.8000	1	2		1.79202166	0.00049744
	49.9000	1	2		1.79101790	0.00045702
	50.0000	1	2		1.79002193	0.00035231
	50.1000	1	2		1.78903067	0.00048726
	50.2000	1	2		1.78802096	0.00047022
	50.3000	1	2		1.78701331	0.00051751
	50.4000	1	2		1.78601180	0.00058202
	50.5000	1	2		1.78501951	0.00039921
	50.6000	1	2		1.78401186	0.00056146
	50.7000	1	2		1.78302121	0.00037478
	50.8000	1	2		1.78201643	0.00051998
	50.9000	1	2		1.78101226	0.00057177
	51.0000	1	2		1.78001792	0.00055940
	51.1000	1	2		1.77902297	0.00047562
	51.2000	1	2		1.77801716	0.00049551
	51.3000	1	2		1.77701340	0.00052529
	51.4000	1	2		1.77601517	0.00044947
	51.5000	1	2		1.77502883	0.00043467
	51.6000	1	2		1.77402220	0.00051822
	51.7000	1	2		1.77302171	0.00047330
	51.8000	1	2		1.77202062	0.00043257
	51.9000	1	2		1.77101235	0.00040133
	52.0000	1	2		1.77002068	0.00052620
	52.1000	1	2		1.76901651	0.00034057
	52.2000	1	2		1.76801561	0.00038852
	52.3000	1	2		1.76701861	0.00038399
	52.4000	1	2		1.76602202	0.00031095
	52.5000	1	2		1.76502093	0.00042622
	52.6000	1	2		1.76402044	0.00028962
	52.7000	1	2		1.76302160	0.00032456
	52.8000	1	2		1.76202071	0.00033986
	52.9000	1	2		1.76102822	0.00026121
	53.0000	1	2		1.76003040	0.00032823
	53.1000	1	2		1.75902807	0.00032248
	53.2000	1	2		1.75802042	0.00011021
	53.3000	1	2		1.75701358	0.00025822
	53.4000	1	2		1.75602068	0.00021002
	53.5000	1	2		1.75501876	0.00024032
	53.6000	1	2		1.75402320	0.00020447
	53.7000	1	2		1.75302518	0.00001526
	53.8000	1	2		1.75202777	-0.00018871
	53.9000	1	2		1.75102052	0.00009941
	54.0000	1	2		1.75002516	-0.00013187
	54.1000	1	2		1.74901915	-0.00013765
	54.2000	1	2		1.74802215	-0.00012367
	54.3000	1	2		1.74702330	-0.00001611
	54.4000	1	2		1.74602794	-0.00003915
	54.5000	1	2		1.74503135	-0.00025303
	54.6000	1	2		1.74403272	-0.00028376
	54.7000	1	2		1.74302096	-0.00030858
	54.8000	1	2		1.74202560	-0.00042441
	54.9000	1	2		1.74102758	-0.00042094
	55.0000	1	2		1.74002095	-0.00050753
	55.1000	1	2		1.73902518	-0.00049444
	55.2000	1	2		1.73802880	-0.00053687
	55.3000	1	2		1.73701991	-0.00058392
	55.4000	1	2		1.73602927	-0.00073132
	55.5000	1	2		1.73502141	-0.00083063
	55.6000	1	2		1.73402502	-0.00091548
	55.7000	1	2		1.73302720	-0.00088023
	55.8000	1	2		1.73202303	-0.00106392
	55.9000	1	2		1.73102644	-0.00113343
	56.0000	1	2		1.73002535	-0.00110066
	56.1000	1	2		1.72902773	-0.00117869
	56.2000	1	2		1.72802602	-0.00124574
	56.3000	1	2		1.72702615	-0.00131524
	56.4000	1	2		1.72602485	-0.00136148
	56.5000	1	2		1.72502150	-0.00162165
	56.6000	1	2		1.72402327	-0.00159988
	56.7000	1	2		1.72302115	-0.00187355
	56.8000	1	2		1.72202476	-0.00179993
	56.9000	1	2		1.72102100	-0.00206614
	57.0000	1	2		1.72002380	-0.00203366
	57.1000	1	2		1.71902291	-0.00217001
	57.2000	1	2		1.71802755	-0.00239165
	57.3000	1	2		1.71703116	-0.00252156
	57.4000	1	2		1.71602125	-0.00271358
	57.5000	1	2		1.71502251	-0.00275042
	57.6000	1	2		1.71403340	-0.00289725
	57.7000	1	2		1.71303025	-0.00313536
	57.8000	1	2		1.71202783	-0.00324338
	57.9000	1	2		1.71102601	-0.00343204
	58.0000	1	2		1.71003260	-0.00365387
	58.1000	1	2		1.70902791	-0.00390866
	58.2000	1	2		1.70802313	-0.00404274
	58.3000	1	2		1.70701804	-0.00427311
	58.4000	1	2		1.70602647	-0.00448069
	58.5000	1	2		1.70502127	-0.00458070
	58.6000	1	2		1.70402212	-0.00487318
	58.7000	1	2		1.70302225	-0.00517106
	58.8000	1	2		1.70202638	-0.00532371
	58.9000	1	2		1.70095101	-0.00566756
	59.0000	1	2		1.70004498	-0.00590001
	59.1000	1	2		1.69905054	-0.00618086
	59.2000	1	2		1.69803664	-0.00641861
	59.3000	1	2		1.69702612	-0.00663543
	59.4000	1	2		1.69603158	-0.00703786
	59.5000	1	2		1.69502188	-0.00728449
	59.6000	1	2		1.69402836	-0.00756717
	59.7000	1	2		1.69302255	-0.00782080
	59.8000	1	2		1.69203098	-0.00826837
	59.9000	1	2		1.69102415	-0.00853882
	60.0000	1	2		1.69002571	-0.00878967
	60.1000	1	2		1.68901611	-0.00899252
	60.2000	1	2		1.68802946	-0.00962174
	60.3000	1	2		1.68703430	-0.00972020
	60.4000	1	2		1.68603341	-0.01012811
	60.5000	1	2		1.68503344	-0.01029739
	60.6000	1	2		1.68403388	-0.01066972
	60.7000	1	2		1.68303135	-0.01095194
	60.8000	1	2		1.68203619	-0.01129511
	60.9000	1	2		1.68102608	-0.01156891
	61.0000	1	2		1.68003103	-0.01180389
	61.1000	1	2		1.67903413	-0.01215442
	61.2000	1	2		1.67802484	-0.01245000
	61.3000	1	2		1.67702343	-0.01294723
	61.4000	1	2		1.67602357	-0.01328954
	61.5000	1	2		1.67503538	-0.01357730
	61.6000	1	2		1.67403151	-0.01393297
	61.7000	1	2		1.67303226	-0.01427338
	61.8000	1	2		1.67202799	-0.01444460
	61.9000	1	2		1.67103478	-0.01487950
	62.0000	1	2		1.67003870	-0.01528146
	62.1000	1	2		1.66902439	-0.01556146
	62.2000	1	2		1.66803272	-0.01599208
	62.3000	1	2		1.66702773	-0.01631588
	62.4000	1	2		1.66603400	-0.01670247
	62.5000	1	2		1.66502830	-0.01694614
	62.6000	1	2		1.66403806	-0.01723404
	62.7000	1	2		1.66303409	-0.01757607
	62.8000	1	2		1.66203873	-0.01795147
	62.9000	1	2		1.66104686	-0.01803188
	63.0000	1	2		1.66004873	-0.01845120
	63.1000	1	2		1.65904538	-0.01894961
	63.2000	1	2		1.65804469	-0.01930391
	63.3000	1	2		1.65704820	-0.01962524
	63.4000	1	2		1.65604168	-0.02004500
	63.5000	1	2		1.65504826	-0.02037353
	63.6000	1	2		1.65404788	-0.02065514
	63.7000	1	2		1.65303982	-0.02107854
	63.8000	1	2		1.65204630	-0.02142065
	63.9000	1	2		1.65105094	-0.02181465
	64.0000	1	2		1.65004462	-0.02223436
	64.1000	1	2		1.64904701	-0.02254921
	64.2000	1	2		1.64804499	-0.02280619
	64.3000	1	2		1.64704399	-0.02324393
	64.4000	1	2		1.64604843	-0.02357466
	64.5000	1	2		1.64504989	-0.02378271
	64.6000	1	2		1.64405074	-0.02423359
	64.7000	1	2		1.64305026	-0.02456859
	64.8000	1	2		1.64204916	-0.02498096
	64.9000	1	2		1.64104683	-0.02522297
	65.0000	1	2		1.64004799	-0.02563503
	65.1000	1	2		1.63905007	-0.02612394
	65.2000	1	2		1.63804784	-0.02644391
	65.3000	1	2		1.63705064	-0.02670553
	65.4000	1	2		1.63604883	-0.02718372
	65.5000	1	2		1.63505285	-0.02746075
	65.6000	1	2		1.63405155	-0.02789950
	65.7000	1	2		1.63304912	-0.02827136
	65.8000	1	2		1.63205612	-0.02889221
	65.9000	1	2		1.63104549	-0.02908293
	66.0000	1	2		1.63004880	-0.02930321
	66.1000	1	2		1.62905016	-0.02975639
	66.2000	1	2		1.62805378	-0.03012055
	66.3000	1	2		1.62706098	-0.03044957
	66.4000	1	2		1.62605158	-0.03084551
	66.5000	1	2		1.62505970	-0.03134905
	66.6000	1	2		1.62404560	-0.03173346
	66.7000	1	2		1.62305310	-0.03209434
	66.8000	1	2		1.62205344	-0.03260750
	66.9000	1	2		1.62105224	-0.03290448
	67.0000	1	2		1.62004715	-0.03326970
	67.1000	1	2		1.61905056	-0.03363541
	67.2000	1	2		1.61804987	-0.03410739
	67.3000	1	2		1.61705328	-0.03445921
	67.4000	1	2		1.61604850	-0.03488639
	67.5000	1	2		1.61504597	-0.03527976
	67.6000	1	2		1.61405696	-0.03569873
	67.7000	1	2		1.61306457	-0.03620415
	67.8000	1	2		1.61205886	-0.03651275
	67.9000	1	2		1.61105151	-0.03693668
	68.0000	1	2		1.61005390	-0.03723517
	68.1000	1	2		1.60905280	-0.03774098
	68.2000	1	2		1.60805550	-0.03810860
	68.3000	1	2		1.60705081	-0.03860190
	68.4000	1	2		1.60605084	-0.03913148
	68.5000	1	2		1.60505354	-0.03925255
	68.6000	1	2		1.60404998	-0.03982881
	68.7000	1	2		1.60304396	-0.04012763
	68.8000	1	2		1.60205844	-0.04065587
	68.9000	1	2		1.60105622	-0.04109094
	69.0000	1	2		1.60005358	-0.04155945
	69.1000	1	2		1.59904859	-0.04193068
	69.2000	1	2		1.59805866	-0.04224923
	69.3000	1	2		1.59705111	-0.04277490
	69.4000	1	2		1.59605329	-0.04334806
	69.5000	1	2		1.59505537	-0.04355972
	69.6000	1	2		1.59405448	-0.04399040
	69.7000	1	2		1.59304815	-0.04460072
	69.8000	1	2		1.59205259	-0.04506844
	69.9000	1	2		1.59105077	-0.04538770
	70.0000	1	2		1.59005193	-0.04591528
	70.1000	1	2		1.58904838	-0.04647510
	70.2000	1	2		1.58804625	-0.04676478
	70.3000	1	2		1.58704915	-0.04716372
	70.4000	1	2		1.58605543	-0.04772605
	70.5000	1	2		1.58504983	-0.04816167
	70.6000	1	2		1.58405180	-0.04845802
	70.7000	1	2		1.58305347	-0.04900226
	70.8000	1	2		1.58206252	-0.04960007
	70.9000	1	2		1.58105302	-0.05001803
	71.0000	1	2		1.58005530	-0.05037894
	71.1000	1	2		1.57905728	-0.05092338
	71.2000	1	2		1.57805618	-0.05136844
	71.3000	1	2		1.57705211	-0.05169133
	71.4000	1	2		1.57605521	-0.05226965
	71.5000	1	2		1.57504951	-0.05280052
	71.6000	1	2		1.57405671	-0.05319658
	71.7000	1	2		1.57305039	-0.05370628
	71.8000	1	2		1.57205482	-0.05433480
	71.9000	1	2		1.57105086	-0.05461294
	72.0000	1	2		1.57005437	-0.05516275
	72.1000	1	2		1.56905327	-0.05553119
	72.2000	1	2		1.56805740	-0.05612489
	72.3000	1	2		1.56705313	-0.05652088
	72.4000	1	2		1.56605346	-0.05699422
	72.5000	1	2		1.56505687	-0.05752247
	72.6000	1	2		1.56405567	-0.05804958
	72.7000	1	2		1.56305591	-0.05835387
	72.8000	1	2		1.56206014	-0.05897349
	72.9000	1	2		1.56105525	-0.05949683
	73.0000	1	2		1.56005487	-0.05990561
	73.1000	1	2		1.55905142	-0.06036844
	73.2000	1	2		1.55805728	-0.06096676
	73.3000	1	2		1.55705076	-0.06154051
	73.4000	1	2		1.55605109	-0.06202109
	73.5000	1	2		1.55505420	-0.06248327
	73.6000	1	2		1.55405115	-0.06302009
	73.7000	1	2		1.55305682	-0.06343225
	73.8000	1	2		1.55205275	-0.06393261
	73.9000	1	2		1.55104756	-0.06448806
	74.0000	1	2		1.55005117	-0.06494464
	74.1000	1	2		1.54904690	-0.06555787
	74.2000	1	2		1.54805430	-0.06607646
	74.3000	1	2		1.54705157	-0.06657040
	74.4000	1	2		1.54605856	-0.06712297
	74.5000	1	2		1.54505460	-0.06755107
	74.6000	1	2		1.54406200	-0.06814407
	74.7000	1	2		1.54306767	-0.06849617
	74.8000	1	2		1.54206688	-0.06914225
	74.9000	1	2		1.54106219	-0.06973542
	75.0000	1	2		1.54006612	-0.07017587
	75.1000	1	2		1.53906297	-0.07078875
	75.2000	1	2		1.53806433	-0.07137826
	75.3000	1	2		1.53706631	-0.07180308
	75.4000	1	2		1.53607248	-0.07222357
	75.5000	1	2		1.53506616	-0.07281344
	75.6000	1	2		1.53407459	-0.07337609
	75.7000	1	2		1.53306141	-0.07388161
	75.8000	1	2		1.53206523	-0.07453615
	75.9000	1	2		1.53106638	-0.07515050
	76.0000	1	2		1.53007328	-0.07563097
	76.1000	1	2		1.52907116	-0.07618569
	76.2000	1	2		1.52807354	-0.07688168
	76.3000	1	2		1.52707234	-0.07724904
	76.4000	1	2		1.52607964	-0.07777607
	76.5000	1	2		1.52507435	-0.07837458
	76.6000	1	2		1.52407847	-0.07901911
	76.7000	1	2		1.52307082	-0.07946516
	76.8000	1	2		1.52206716	-0.07995702
	76.9000	1	2		1.52107293	-0.08072441
	77.0000	1	2		1.52006538	-0.08117350
	77.1000	1	2		1.51906428	-0.08169753
	77.2000	1	2		1.51806697	-0.08225881
	77.3000	1	2		1.51706782	-0.08294567
	77.4000	1	2		1.51605802	-0.08348328
	77.5000	1	2		1.51506594	-0.08398568
	77.6000	1	2		1.51406443	-0.08472542
	77.7000	1	2		1.51308444	-0.08523968
	77.8000	1	2		1.51207955	-0.08588665
	77.9000	1	2		1.51107804	-0.08645572
	78.0000	1	2		1.51007008	-0.08703887
	78.1000	1	2		1.50907144	-0.08758232
	78.2000	1	2		1.50806389	-0.08814246
	78.3000	1	2		1.50706617	-0.08878494
	78.4000	1	2		1.50606907	-0.08931887
	78.5000	1	2		1.50507002	-0.08995220
	78.6000	1	2		1.50406657	-0.09059542
	78.7000	1	2		1.50306885	-0.09117525
	78.8000	1	2		1.50206663	-0.09162105
	78.9000	1	2		1.50106461	-0.09228188
	79.0000	1	2		1.50006279	-0.09300062
	79.1000	1	2		1.49906487	-0.09363804
	79.2000	1	2		1.49807146	-0.09422768
	79.3000	1	2		1.49707487	-0.09490607
	79.4000	1	2		1.49607049	-0.09555781
	79.5000	1	2		1.49508261	-0.09626331
	79.6000	1	2		1.49407291	-0.09672265
	79.7000	1	2		1.49308236	-0.09722659
	79.8000	1	2		1.49206774	-0.09788266
	79.9000	1	2		1.49108058	-0.09848476
	80.0000	1	2		1.49006780	-0.09921589
	80.1000	1	2		1.48906394	-0.09990805
	80.2000	1	2		1.48807975	-0.10039322
	80.3000	1	2		1.48707844	-0.10108283
	80.4000	1	2		1.48606577	-0.10169907
	80.5000	1	2		1.48506969	-0.10232147
	80.6000	1	2		1.48406665	-0.10285979
	80.7000	1	2		1.48307190	-0.10343404
	80.8000	1	2		1.48207163	-0.10410299
	80.9000	1	2		1.48107811	-0.10471477
	81.0000	1	2		1.48007179	-0.10556987
	81.1000	1	2		1.47907848	-0.10620726
	81.2000	1	2		1.47807676	-0.10680766
	81.3000	1	2		1.47707464	-0.10731829
	81.4000	1	2		1.47607303	-0.10807710
	81.5000	1	2		1.47507439	-0.10866711
	81.6000	1	2		1.47407156	-0.10927640
	81.7000	1	2		1.47307691	-0.11009206
	81.8000	1	2		1.47206926	-0.11077264
	81.9000	1	2		1.47106785	-0.11136251
	82.0000	1	2		1.47007618	-0.11196300
	82.1000	1	2		1.46907181	-0.11279280
	82.2000	1	2		1.46806887	-0.11329527
	82.3000	1	2		1.46706961	-0.11403393
	82.4000	1	2		1.46607517	-0.11477597
	82.5000	1	2		1.46508063	-0.11544241
	82.6000	1	2		1.46407687	-0.11613737
	82.7000	1	2		1.46307752	-0.11667559
	82.8000	1	2		1.46207488	-0.11734436
	82.9000	1	2		1.46107594	-0.11809276
	83.0000	1	2		1.46007115	-0.11866560
	83.1000	1	2		1.45907026	-0.11932439
	83.2000	1	2		1.45807121	-0.12012118
	83.3000	1	2		1.45707134	-0.12080122
	83.4000	1	2		1.45607025	-0.12149487
	83.5000	1	2		1.45507263	-0.12219888
	83.6000	1	2		1.45407030	-0.12297799
	83.7000	1	2		1.45307474	-0.12351102
	83.8000	1	2		1.45207702	-0.12428146
	83.9000	1	2		1.45107193	-0.12504959
	84.0000	1	2		1.45007729	-0.12560414
	84.1000	1	2		1.44907373	-0.12639550
	84.2000	1	2		1.44807438	-0.12712731
	84.3000	1	2		1.44709008	-0.12789301
	84.4000	1	2		1.44607280	-0.12853952
	84.5000	1	2		1.44507365	-0.12934332
	84.6000	1	2		1.44407490	-0.13010702
	84.7000	1	2		1.44307135	-0.13077104
	84.8000	1	2		1.44207507	-0.13148532
	84.9000	1	2		1.44106915	-0.13211089
	85.0000	1	2		1.44008025	-0.13296494
	85.1000	1	2		1.43908929	-0.13359913
	85.2000	1	2		1.43807477	-0.13441975
	85.3000	1	2		1.43708413	-0.13511074
	85.4000	1	2		1.43607627	-0.13585690
	85.5000	1	2		1.43507456	-0.13658444
	85.6000	1	2		1.43407336	-0.13730166
	85.7000	1	2		1.43307605	-0.13797306
	85.8000	1	2		1.43207690	-0.13868628
	85.9000	1	2		1.43108072	-0.13949650
	86.0000	1	2		1.43007716	-0.14044860
	86.1000	1	2		1.42908436	-0.14117883
	86.2000	1	2		1.42808491	-0.14186169
	86.3000	1	2		1.42707643	-0.14260278
	86.4000	1	2		1.42608210	-0.14334079
	86.5000	1	2		1.42508243	-0.14413933
	86.6000	1	2		1.42407160	-0.14492233
	86.7000	1	2		1.42307604	-0.14561119
	86.8000	1	2		1.42208437	-0.14651225
	86.9000	1	2		1.42107804	-0.14721295
	87.0000	1	2		1.42007469	-0.14800730
	87.1000	1	2		1.41908118	-0.14874923
	87.2000	1	2		1.41808049	-0.14953114
	87.3000	1	2		1.41707980	-0.15034868
	87.4000	1	2		1.41608116	-0.15105769
	87.5000	1	2		1.41508734	-0.15194982
	87.6000	1	2		1.41408184	-0.15270395
	87.7000	1	2		1.41308166	-0.15352119
	87.8000	1	2		1.41208077	-0.15442793
	87.9000	1	2		1.41107793	-0.15502018
	88.0000	1	2		1.41008093	-0.15583431
	88.1000	1	2		1.40908281	-0.15677327
	88.2000	1	2		1.40807956	-0.15756167
	88.3000	1	2		1.40708153	-0.15821174
	88.4000	1	2		1.40607849	-0.15918380
	88.5000	1	2		1.40508395	-0.16002605
	88.6000	1	2		1.40407609	-0.16078997
	88.7000	1	2		1.40308022	-0.16163744
	88.8000	1	2		1.40208250	-0.16254138
	88.9000	1	2		1.40108007	-0.16338522
	89.0000	1	2		1.40007795	-0.16425511
	89.1000	1	2		1.39907501	-0.16500348
	89.2000	1	2		1.39807658	-0.16593652
	89.3000	1	2		1.39707783	-0.16665410
	89.4000	1	2		1.39608391	-0.16760333
	89.5000	1	2		1.39508220	-0.16837155
	89.6000	1	2		1.39408540	-0.16920494
	89.7000	1	2		1.39308287	-0.16992927
	89.8000	1	2		1.39208198	-0.17089434
	89.9000	1	2		1.39107617	-0.17174087
	90.0000	1	2		1.39008685	-0.17260211
	90.1000	1	2		1.38907705	-0.17362565
	90.2000	1	2		1.38808589	-0.17448304
	90.3000	1	2		1.38708120	-0.17530845
	90.4000	1	2		1.38608134	-0.17622234
	90.5000	1	2		1.38508249	-0.17706634
	90.6000	1	2		1.38408621	-0.17796757
	90.7000	1	2		1.38308030	-0.17859315
	90.8000	1	2		1.38209026	-0.17962018
	90.9000	1	2		1.38108579	-0.18049898
	91.0000	1	2		1.38008981	-0.18139463
	91.1000	1	2		1.37908380	-0.18228553
	91.2000	1	2		1.37807973	-0.18324478
	91.3000	1	2		1.37708519	-0.18424599
	91.4000	1	2		1.37608460	-0.18498300
	91.5000	1	2		1.37509088	-0.18586176
	91.6000	1	2		1.37408968	-0.18682217
	91.7000	1	2		1.37308172	-0.18773137
	91.8000	1	2		1.37208431	-0.18870175
	91.9000	1	2		1.37108752	-0.18965976
	92.0000	1	2		1.37008888	-0.19060243
	92.1000	1	2		1.36908625	-0.19141503
	92.2000	1	2		1.36808720	-0.19233359
	92.3000	1	2		1.36708262	-0.19336309
	92.4000	1	2		1.36608429	-0.19425035
	92.5000	1	2		1.36508944	-0.19532029
	92.6000	1	2		1.36409346	-0.19626696
	92.7000	1	2		1.36308386	-0.19722987
	92.8000	1	2		1.36209168	-0.19812359
	92.9000	1	2		1.36109601	-0.19899154
	93.0000	1	2		1.36009266	-0.19994015
	93.1000	1	2		1.35909074	-0.20099564
	93.2000	1	2		1.35808811	-0.20175325
	93.3000	1	2		1.35709213	-0.20278597
	93.4000	1	2		1.35608796	-0.20382900
	93.5000	1	2		1.35509250	-0.20489730
	93.6000	1	2		1.35408802	-0.20578556
	93.7000	1	2		1.35309676	-0.20688079
	93.8000	1	2		1.35209208	-0.20780688
	93.9000	1	2		1.35109139	-0.20861870
	94.0000	1	2		1.35009664	-0.20962717
	94.1000	1	2		1.34909524	-0.21078994
	94.2000	1	2		1.34809660	-0.21175126
	94.3000	1	2		1.34709601	-0.21287063
	94.4000	1	2		1.34609584	-0.21391926
	94.5000	1	2		1.34509218	-0.21492418
	94.6000	1	2		1.34409815	-0.21590272
	94.7000	1	2		1.34309675	-0.21685114
	94.8000	1	2		1.34209944	-0.21790005
	94.9000	1	2		1.34109548	-0.21891443
	95.0000	1	2		1.34009817	-0.21985702
	95.1000	1	2		1.33909092	-0.22093231
	95.2000	1	2		1.33809833	-0.22203226
	95.3000	1	2		1.33709508	-0.22316555
	95.4000	1	2		1.33609235	-0.22414455
	95.5000	1	2		1.33509524	-0.22509338
	95.6000	1	2		1.33409404	-0.22621443
	95.7000	1	2		1.33309172	-0.22725962
	95.8000	1	2		1.33208857	-0.22835819
	95.9000	1	2		1.33109598	-0.22950936
	96.0000	1	2		1.33010410	-0.23050334
	96.1000	1	2		1.32910003	-0.23176799
	96.2000	1	2		1.32809586	-0.23277732
	96.3000	1	2		1.32709989	-0.23382241
	96.4000	1	2		1.32610053	-0.23482706
	96.5000	1	2		1.32509800	-0.23588002
	96.6000	1	2		1.32409506	-0.23701323
	96.7000	1	2		1.32309437	-0.23808448
	96.8000	1	2		1.32209860	-0.23933662
	96.9000	1	2		1.32109535	-0.24045693
	97.0000	1	2		1.32009671	-0.24155660
	97.1000	1	2		1.31910043	-0.24258839
	97.2000	1	2		1.31809442	-0.24376143
	97.3000	1	2		1.31709649	-0.24474682
	97.4000	1	2		1.31609294	-0.24598757
	97.5000	1	2		1.31509901	-0.24714451
	97.6000	1	2		1.31410027	-0.24833759
	97.7000	1	2		1.31309733	-0.24947651
	97.8000	1	2		1.31209695	-0.25068413
	97.9000	1	2		1.31109626	-0.25175964
	98.0000	1	2		1.31009691	-0.25285935
	98.1000	1	2		1.30909601	-0.25401706
	98.2000	1	2		1.30809195	-0.25509952
	98.3000	1	2		1.30709443	-0.25620077
	98.4000	1	2		1.30609549	-0.25760133
	98.5000	1	2		1.30509552	-0.25861507
	98.6000	1	2		1.30409831	-0.25994364
	98.7000	1	2		1.30309537	-0.26106974
	98.8000	1	2		1.30209438	-0.26232300
	98.9000	1	2		1.30110025	-0.26357792
	99.0000	1	2		1.30009024	-0.26461391
	99.1000	1	2		1.29909652	-0.26584800
	99.2000	1	2		1.29809665	-0.26707556
	99.3000	1	2		1.29709401	-0.26830252
	99.4000	1	2		1.29609251	-0.26964288
	99.5000	1	2		1.29509704	-0.27081611
	99.6000	1	2		1.29409871	-0.27200427
	99.7000	1	2		1.29309710	-0.27319463
	99.8000	1	2		1.29209693	-0.27442019
	99.9000	1	2		1.29109122	-0.27550815
	100.0000	1	2		1.29010201	-0.27690623
	100.1000	1	2		1.28909773	-0.27813302
	100.2000	1	2		1.28809520	-0.27948473
	100.3000	1	2		1.28709083	-0.28075283
	100.4000	1	2		1.28609577	-0.28208300
	100.5000	1	2		1.28508945	-0.28345363
	100.6000	1	2		1.28409051	-0.28459255
	100.7000	1	2		1.28309986	-0.28592549
	100.8000	1	2		1.28209958	-0.28713860
	100.9000	1	2		1.28109623	-0.28850267
	101.0000	1	2		1.28009636	-0.28980050
	101.1000	1	2		1.27909281	-0.29106036
	101.2000	1	2		1.27809468	-0.29246997
	101.3000	1	2		1.27709891	-0.29360605
	101.4000	1	2		1.27609535	-0.29496422
	101.5000	1	2		1.27509467	-0.29632110
	101.6000	1	2		1.27409050	-0.29772099
	101.7000	1	2		1.27309462	-0.29897153
	101.8000	1	2		1.27209557	-0.30038239
	101.9000	1	2		1.27109253	-0.30173881
	102.0000	1	2		1.27009707	-0.30292680
	102.1000	1	2		1.26909556	-0.30458191
	102.2000	1	2		1.26809272	-0.30589242
	102.3000	1	2		1.26709890	-0.30731238
	102.4000	1	2		1.26609124	-0.30858602
	102.5000	1	2		1.26510480	-0.30980434
	102.6000	1	2		1.26410114	-0.31133613
	102.7000	1	2		1.26309738	-0.31275123
	102.8000	1	2		1.26209546	-0.31420711
	102.9000	1	2		1.26110072	-0.31559329
	103.0000	1	2		1.26010515	-0.31703133
	103.1000	1	2		1.25909698	-0.31831704
	103.2000	1	2		1.25810111	-0.31986486
	103.3000	1	2		1.25709879	-0.32128416
	103.4000	1	2		1.25609738	-0.32270584
	103.5000	1	2		1.25509936	-0.32406464
	103.6000	1	2		1.25409857	-0.32552376
	103.7000	1	2		1.25309388	-0.32708533
	103.8000	1	2		1.25209729	-0.32859892
	103.9000	1	2		1.25109886	-0.32991257
	103.9970	1	2		1.25013034	-0.33150956
	104.0000	1	2		1.25010227	-0.33147186
	104.0010	1	2		1.25009264	-0.33146545
