# Supplementary material for: Hyaluronic Acid Enhances the Mechanical Properties of Tissue-Engineered Cartilage Constructs
Source: PLoS One. 2014 Dec 1;9(12):e113216. doi: 10.1371/journal.pone.0113216 (PMC4249877; doi:10.1371/journal.pone.0113216)
Supplement: Dataset S1 — Raw data from hydrogel constructs. Data on wet weight, dry weight, compressive modulus, DNA content, and GAG content are provided in a spreadsheet for all analysed hydrogel constructs. Additionally, raw data from mechanical compression tests (time, displacement, and load) are provided. (ZIP) [file pone.0113216.s004.zip › Data/Mechanical testing/Microtester/Day 28/G4 CF M6 ramp.csv]

G4 CF M6 10Jan2014
Notes	Time	Sequence	Block	Cycle	5800:Extension mm	5800:500N_Load_Cell N
Test Started : 01/10/2014 10:24:40 AM	4.0020	1	2		2.25018634	0.00151310
	4.0320	1	2		2.24960097	0.00199242
	4.1000	1	2		2.24891663	0.00164324
	4.2000	1	2		2.24796246	0.00150068
	4.3000	1	2		2.24697447	0.00183052
	4.4000	1	2		2.24597747	0.00180324
	4.5000	1	2		2.24497883	0.00161389
	4.6000	1	2		2.24398450	0.00181002
	4.7000	1	2		2.24297500	0.00161823
	4.8000	1	2		2.24197308	0.00167961
	4.9000	1	2		2.24097280	0.00178761
	5.0000	1	2		2.23997150	0.00161184
	5.1000	1	2		2.23896528	0.00167077
	5.2000	1	2		2.23797074	0.00165740
	5.3000	1	2		2.23696657	0.00173967
	5.4000	1	2		2.23597510	0.00154499
	5.5000	1	2		2.23496622	0.00155717
	5.6000	1	2		2.23397270	0.00162787
	5.7000	1	2		2.23297120	0.00176254
	5.8000	1	2		2.23197543	0.00164545
	5.9000	1	2		2.23097228	0.00154803
	6.0000	1	2		2.22997815	0.00159180
	6.1000	1	2		2.22897132	0.00175985
	6.2000	1	2		2.22797964	0.00170147
	6.3000	1	2		2.22696933	0.00168462
	6.4000	1	2		2.22597007	0.00149118
	6.5000	1	2		2.22496631	0.00163955
	6.6000	1	2		2.22396972	0.00151707
	6.7000	1	2		2.22297313	0.00161515
	6.8000	1	2		2.22197880	0.00163773
	6.9000	1	2		2.22097258	0.00158627
	7.0000	1	2		2.21997763	0.00168727
	7.1000	1	2		2.21897325	0.00165523
	7.2000	1	2		2.21797584	0.00154013
	7.3000	1	2		2.21696942	0.00148305
	7.4000	1	2		2.21597324	0.00161211
	7.5000	1	2		2.21498546	0.00165582
	7.6000	1	2		2.21397781	0.00155813
	7.7000	1	2		2.21297691	0.00159446
	7.8000	1	2		2.21198278	0.00158310
	7.9000	1	2		2.21097984	0.00156188
	8.0000	1	2		2.20997690	0.00161996
	8.1000	1	2		2.20897580	0.00159071
	8.2000	1	2		2.20797655	0.00160374
	8.3000	1	2		2.20697586	0.00153065
	8.4000	1	2		2.20597497	0.00156417
	8.5000	1	2		2.20498617	0.00154221
	8.6000	1	2		2.20397687	0.00159375
	8.7000	1	2		2.20297987	0.00164829
	8.8000	1	2		2.20197980	0.00149603
	8.9000	1	2		2.20097952	0.00156124
	9.0000	1	2		2.19998375	0.00154835
	9.1000	1	2		2.19897733	0.00150171
	9.2000	1	2		2.19798238	0.00141845
	9.3000	1	2		2.19697063	0.00147939
	9.4000	1	2		2.19598080	0.00152119
	9.5000	1	2		2.19498298	0.00144874
	9.6000	1	2		2.19398434	0.00150452
	9.7000	1	2		2.19296931	0.00149516
	9.8000	1	2		2.19197149	0.00151787
	9.9000	1	2		2.19097019	0.00147380
	10.0000	1	2		2.18996909	0.00146636
	10.1000	1	2		2.18897230	0.00154020
	10.2000	1	2		2.18796997	0.00156139
	10.3000	1	2		2.18697809	0.00151073
	10.4000	1	2		2.18598150	0.00151163
	10.5000	1	2		2.18498307	0.00158501
	10.6000	1	2		2.18398689	0.00166580
	10.7000	1	2		2.18298251	0.00165643
	10.8000	1	2		2.18198244	0.00149676
	10.9000	1	2		2.18097458	0.00147050
	11.0000	1	2		2.17996939	0.00165520
	11.1000	1	2		2.17897157	0.00162036
	11.2000	1	2		2.17797990	0.00149393
	11.3000	1	2		2.17698023	0.00159920
	11.4000	1	2		2.17596951	0.00140965
	11.5000	1	2		2.17497005	0.00154694
	11.6000	1	2		2.17397961	0.00150394
	11.7000	1	2		2.17296908	0.00145828
	11.8000	1	2		2.17198069	0.00146782
	11.9000	1	2		2.17097631	0.00162979
	12.0000	1	2		2.16998075	0.00162136
	12.1000	1	2		2.16897555	0.00152840
	12.2000	1	2		2.16797446	0.00158530
	12.3000	1	2		2.16697008	0.00151888
	12.4000	1	2		2.16597800	0.00149684
	12.5000	1	2		2.16498018	0.00149822
	12.6000	1	2		2.16397806	0.00150912
	12.7000	1	2		2.16298393	0.00148810
	12.8000	1	2		2.16197730	0.00152159
	12.9000	1	2		2.16097989	0.00162040
	13.0000	1	2		2.15997736	0.00156096
	13.1000	1	2		2.15897872	0.00137660
	13.2000	1	2		2.15798172	0.00147647
	13.3000	1	2		2.15698124	0.00150170
	13.4000	1	2		2.15597891	0.00158213
	13.5000	1	2		2.15498355	0.00147939
	13.6000	1	2		2.15398061	0.00158084
	13.7000	1	2		2.15298238	0.00146182
	13.8000	1	2		2.15197841	0.00156001
	13.9000	1	2		2.15098141	0.00160019
	14.0000	1	2		2.14997192	0.00159653
	14.1000	1	2		2.14897471	0.00150472
	14.2000	1	2		2.14797853	0.00143748
	14.3000	1	2		2.14699260	0.00143613
	14.4000	1	2		2.14598535	0.00152660
	14.5000	1	2		2.14498794	0.00146025
	14.6000	1	2		2.14398009	0.00159383
	14.7000	1	2		2.14297571	0.00153609
	14.8000	1	2		2.14197851	0.00146319
	14.9000	1	2		2.14097782	0.00138945
	15.0000	1	2		2.13998123	0.00160429
	15.1000	1	2		2.13897972	0.00142832
	15.2000	1	2		2.13797842	0.00152548
	15.3000	1	2		2.13697896	0.00150811
	15.4000	1	2		2.13597622	0.00161946
	15.5000	1	2		2.13497902	0.00157057
	15.6000	1	2		2.13398059	0.00144368
	15.7000	1	2		2.13298297	0.00145560
	15.8000	1	2		2.13197552	0.00154583
	15.9000	1	2		2.13097770	0.00150023
	16.0000	1	2		2.12998009	0.00156261
	16.1000	1	2		2.12897572	0.00156362
	16.2000	1	2		2.12798466	0.00149653
	16.3000	1	2		2.12697557	0.00147603
	16.4000	1	2		2.12598431	0.00170699
	16.5000	1	2		2.12498219	0.00153457
	16.6000	1	2		2.12397924	0.00139405
	16.7000	1	2		2.12297897	0.00147781
	16.8000	1	2		2.12197951	0.00138436
	16.9000	1	2		2.12097903	0.00145329
	17.0000	1	2		2.11997690	0.00150253
	17.1000	1	2		2.11897622	0.00162223
	17.2000	1	2		2.11798659	0.00146697
	17.3000	1	2		2.11698037	0.00143926
	17.4000	1	2		2.11598030	0.00151073
	17.5000	1	2		2.11498719	0.00133605
	17.6000	1	2		2.11398528	0.00150525
	17.7000	1	2		2.11298049	0.00142479
	17.8000	1	2		2.11198390	0.00150831
	17.9000	1	2		2.11098588	0.00144132
	18.0000	1	2		2.10998560	0.00143731
	18.1000	1	2		2.10898123	0.00148539
	18.2000	1	2		2.10797992	0.00142077
	18.3000	1	2		2.10698251	0.00140915
	18.4000	1	2		2.10598838	0.00138399
	18.5000	1	2		2.10498237	0.00144649
	18.6000	1	2		2.10398107	0.00146766
	18.7000	1	2		2.10297772	0.00133397
	18.8000	1	2		2.10198440	0.00140566
	18.9000	1	2		2.10097921	0.00140255
	19.0000	1	2		2.09998467	0.00151086
	19.1000	1	2		2.09898234	0.00142965
	19.2000	1	2		2.09799046	0.00138808
	19.3000	1	2		2.09699469	0.00140843
	19.4000	1	2		2.09598581	0.00136347
	19.5000	1	2		2.09499352	0.00133990
	19.6000	1	2		2.09398382	0.00140994
	19.7000	1	2		2.09298539	0.00148670
	19.8000	1	2		2.09198286	0.00131586
	19.9000	1	2		2.09098176	0.00131110
	20.0000	1	2		2.08998804	0.00141703
	20.1000	1	2		2.08898633	0.00139264
	20.2000	1	2		2.08798359	0.00139317
	20.3000	1	2		2.08699417	0.00130473
	20.4000	1	2		2.08599656	0.00147515
	20.5000	1	2		2.08499157	0.00132290
	20.6000	1	2		2.08398924	0.00140541
	20.7000	1	2		2.08298200	0.00140948
	20.8000	1	2		2.08198746	0.00136212
	20.9000	1	2		2.08098656	0.00132250
	21.0000	1	2		2.07998547	0.00131801
	21.1000	1	2		2.07898580	0.00139119
	21.2000	1	2		2.07798778	0.00129231
	21.3000	1	2		2.07698771	0.00151446
	21.4000	1	2		2.07597882	0.00144959
	21.5000	1	2		2.07498346	0.00140841
	21.6000	1	2		2.07398872	0.00132930
	21.7000	1	2		2.07298229	0.00128158
	21.8000	1	2		2.07198591	0.00126651
	21.9000	1	2		2.07098358	0.00121024
	22.0000	1	2		2.06998720	0.00140243
	22.1000	1	2		2.06898835	0.00135114
	22.2000	1	2		2.06798828	0.00142222
	22.3000	1	2		2.06698493	0.00134340
	22.4000	1	2		2.06599059	0.00144898
	22.5000	1	2		2.06498929	0.00125349
	22.6000	1	2		2.06398451	0.00127564
	22.7000	1	2		2.06298156	0.00122249
	22.8000	1	2		2.06198129	0.00140204
	22.9000	1	2		2.06098162	0.00128660
	23.0000	1	2		2.05998380	0.00147502
	23.1000	1	2		2.05897697	0.00140239
	23.2000	1	2		2.05798673	0.00136472
	23.3000	1	2		2.05698768	0.00146573
	23.4000	1	2		2.05598966	0.00116649
	23.5000	1	2		2.05498672	0.00132797
	23.6000	1	2		2.05398337	0.00135610
	23.7000	1	2		2.05298022	0.00143305
	23.8000	1	2		2.05198793	0.00152461
	23.9000	1	2		2.05097844	0.00140035
	24.0000	1	2		2.04999045	0.00128549
	24.1000	1	2		2.04898997	0.00139276
	24.2000	1	2		2.04798887	0.00145366
	24.3000	1	2		2.04698962	0.00129533
	24.4000	1	2		2.04599651	0.00134484
	24.5000	1	2		2.04499275	0.00138885
	24.6000	1	2		2.04398571	0.00134966
	24.7000	1	2		2.04298605	0.00130181
	24.8000	1	2		2.04199417	0.00134181
	24.9000	1	2		2.04099533	0.00131730
	25.0000	1	2		2.03999300	0.00120118
	25.1000	1	2		2.03901219	0.00118716
	25.2000	1	2		2.03800126	0.00142856
	25.3000	1	2		2.03700754	0.00123315
	25.4000	1	2		2.03598943	0.00119067
	25.5000	1	2		2.03500473	0.00140885
	25.6000	1	2		2.03400199	0.00141942
	25.7000	1	2		2.03299659	0.00120214
	25.8000	1	2		2.03199099	0.00146343
	25.9000	1	2		2.03099808	0.00142924
	26.0000	1	2		2.02999289	0.00131268
	26.1000	1	2		2.02898995	0.00120920
	26.2000	1	2		2.02798865	0.00139773
	26.3000	1	2		2.02699206	0.00140755
	26.4000	1	2		2.02599198	0.00139056
	26.5000	1	2		2.02498822	0.00127340
	26.6000	1	2		2.02399327	0.00139565
	26.7000	1	2		2.02299648	0.00124734
	26.8000	1	2		2.02199231	0.00135186
	26.9000	1	2		2.02098773	0.00118057
	27.0000	1	2		2.01999483	0.00113951
	27.1000	1	2		2.01899352	0.00135835
	27.2000	1	2		2.01799263	0.00121105
	27.3000	1	2		2.01699379	0.00127611
	27.4000	1	2		2.01599863	0.00133987
	27.5000	1	2		2.01499159	0.00128910
	27.6000	1	2		2.01399418	0.00106215
	27.7000	1	2		2.01299964	0.00122623
	27.8000	1	2		2.01199506	0.00140026
	27.9000	1	2		2.01099233	0.00116454
	28.0000	1	2		2.00999246	0.00123954
	28.1000	1	2		2.00899464	0.00136676
	28.2000	1	2		2.00799375	0.00125118
	28.3000	1	2		2.00699552	0.00107219
	28.4000	1	2		2.00599524	0.00123653
	28.5000	1	2		2.00500541	0.00124617
	28.6000	1	2		2.00399858	0.00115993
	28.7000	1	2		2.00299973	0.00121111
	28.8000	1	2		2.00199720	0.00132695
	28.9000	1	2		2.00098975	0.00130300
	29.0000	1	2		1.99999398	0.00106941
	29.1000	1	2		1.99900600	0.00115937
	29.2000	1	2		1.99801166	0.00121657
	29.3000	1	2		1.99700381	0.00115077
	29.4000	1	2		1.99599718	0.00120369
	29.5000	1	2		1.99499936	0.00123920
	29.6000	1	2		1.99399969	0.00127549
	29.7000	1	2		1.99300147	0.00129737
	29.8000	1	2		1.99199811	0.00140707
	29.9000	1	2		1.99100173	0.00134508
	30.0000	1	2		1.99000575	0.00116552
	30.1000	1	2		1.98900097	0.00105043
	30.2000	1	2		1.98800151	0.00115979
	30.3000	1	2		1.98700881	0.00108752
	30.4000	1	2		1.98600505	0.00108411
	30.5000	1	2		1.98499965	0.00122218
	30.6000	1	2		1.98400388	0.00125418
	30.7000	1	2		1.98300709	0.00115252
	30.8000	1	2		1.98200947	0.00116998
	30.9000	1	2		1.98100448	0.00119050
	31.0000	1	2		1.98000605	0.00103538
	31.1000	1	2		1.97901131	0.00101176
	31.2000	1	2		1.97801226	0.00124154
	31.3000	1	2		1.97700030	0.00120955
	31.4000	1	2		1.97601068	0.00114006
	31.5000	1	2		1.97500589	0.00108661
	31.6000	1	2		1.97399721	0.00129044
	31.7000	1	2		1.97299857	0.00119767
	31.8000	1	2		1.97200219	0.00118086
	31.9000	1	2		1.97099618	0.00108149
	32.0000	1	2		1.97000594	0.00128742
	32.1000	1	2		1.96901304	0.00110318
	32.2000	1	2		1.96800518	0.00126262
	32.3000	1	2		1.96700306	0.00128819
	32.4000	1	2		1.96601138	0.00114040
	32.5000	1	2		1.96500701	0.00122209
	32.6000	1	2		1.96401329	0.00120389
	32.7000	1	2		1.96300072	0.00104184
	32.8000	1	2		1.96201089	0.00100246
	32.9000	1	2		1.96100590	0.00123218
	33.0000	1	2		1.96000337	0.00121993
	33.1000	1	2		1.95900432	0.00115758
	33.2000	1	2		1.95800998	0.00126130
	33.3000	1	2		1.95700479	0.00110287
	33.4000	1	2		1.95600348	0.00123067
	33.5000	1	2		1.95500239	0.00103971
	33.6000	1	2		1.95401481	0.00100795
	33.7000	1	2		1.95301044	0.00101986
	33.8000	1	2		1.95200750	0.00096906
	33.9000	1	2		1.95101214	0.00106690
	34.0000	1	2		1.95001124	0.00106161
	34.1000	1	2		1.94899703	0.00113314
	34.2000	1	2		1.94800679	0.00115618
	34.3000	1	2		1.94701000	0.00107607
	34.4000	1	2		1.94601177	0.00109987
	34.5000	1	2		1.94500883	0.00095079
	34.6000	1	2		1.94400650	0.00113771
	34.7000	1	2		1.94300827	0.00115510
	34.8000	1	2		1.94200349	0.00122745
	34.9000	1	2		1.94100936	0.00110998
	35.0000	1	2		1.94000826	0.00119564
	35.1000	1	2		1.93901290	0.00109496
	35.2000	1	2		1.93801221	0.00104387
	35.3000	1	2		1.93699964	0.00102967
	35.4000	1	2		1.93600633	0.00113117
	35.5000	1	2		1.93500810	0.00117861
	35.6000	1	2		1.93400537	0.00115157
	35.7000	1	2		1.93300242	0.00116433
	35.8000	1	2		1.93200891	0.00116051
	35.9000	1	2		1.93100945	0.00108514
	36.0000	1	2		1.93000671	0.00104188
	36.1000	1	2		1.92901115	0.00097360
	36.2000	1	2		1.92800698	0.00093781
	36.3000	1	2		1.92699502	0.00108867
	36.4000	1	2		1.92600212	0.00117212
	36.5000	1	2		1.92500225	0.00104672
	36.6000	1	2		1.92400320	0.00105282
	36.7000	1	2		1.92300887	0.00110169
	36.8000	1	2		1.92200982	0.00113607
	36.9000	1	2		1.92100913	0.00098448
	37.0000	1	2		1.92000803	0.00103286
	37.1000	1	2		1.91900591	0.00109734
	37.2000	1	2		1.91800891	0.00118476
	37.3000	1	2		1.91700187	0.00115075
	37.4000	1	2		1.91600344	0.00118332
	37.5000	1	2		1.91500501	0.00114592
	37.6000	1	2		1.91401600	0.00106179
	37.7000	1	2		1.91301306	0.00100599
	37.8000	1	2		1.91200335	0.00094426
	37.9000	1	2		1.91100000	0.00106207
	38.0000	1	2		1.91000485	0.00086859
	38.1000	1	2		1.90900559	0.00100006
	38.2000	1	2		1.90800962	0.00102184
	38.3000	1	2		1.90700279	0.00104154
	38.4000	1	2		1.90600640	0.00099396
	38.5000	1	2		1.90500305	0.00112021
	38.6000	1	2		1.90400707	0.00096509
	38.7000	1	2		1.90301089	0.00105134
	38.8000	1	2		1.90201021	0.00103899
	38.9000	1	2		1.90100276	0.00111701
	39.0000	1	2		1.90000883	0.00105255
	39.1000	1	2		1.89900569	0.00106815
	39.2000	1	2		1.89800684	0.00106412
	39.3000	1	2		1.89700267	0.00099878
	39.4000	1	2		1.89600711	0.00103956
	39.5000	1	2		1.89500621	0.00113758
	39.6000	1	2		1.89401270	0.00096029
	39.7000	1	2		1.89301058	0.00094587
	39.8000	1	2		1.89201132	0.00102119
	39.9000	1	2		1.89100674	0.00100587
	40.0000	1	2		1.89000892	0.00094714
	40.1000	1	2		1.88901233	0.00105940
	40.2000	1	2		1.88801001	0.00091970
	40.3000	1	2		1.88700481	0.00092300
	40.4000	1	2		1.88600945	0.00105602
	40.5000	1	2		1.88501204	0.00101559
	40.6000	1	2		1.88401320	0.00103023
	40.7000	1	2		1.88300903	0.00088188
	40.8000	1	2		1.88202104	0.00108616
	40.9000	1	2		1.88100745	0.00088912
	41.0000	1	2		1.88001004	0.00090462
	41.1000	1	2		1.87901468	0.00089657
	41.2000	1	2		1.87801440	0.00106463
	41.3000	1	2		1.87701167	0.00094554
	41.4000	1	2		1.87601098	0.00095621
	41.5000	1	2		1.87501050	0.00108068
	41.6000	1	2		1.87401042	0.00088579
	41.7000	1	2		1.87301301	0.00092726
	41.8000	1	2		1.87200884	0.00091283
	41.9000	1	2		1.87101533	0.00090652
	42.0000	1	2		1.87001116	0.00092674
	42.1000	1	2		1.86901190	0.00091769
	42.2000	1	2		1.86801081	0.00099970
	42.3000	1	2		1.86701053	0.00087057
	42.4000	1	2		1.86601722	0.00094887
	42.5000	1	2		1.86500813	0.00109891
	42.6000	1	2		1.86401400	0.00100228
	42.7000	1	2		1.86301720	0.00097739
	42.8000	1	2		1.86201651	0.00096852
	42.9000	1	2		1.86100292	0.00099918
	43.0000	1	2		1.86000756	0.00097070
	43.1000	1	2		1.85900277	0.00102392
	43.2000	1	2		1.85800250	0.00112182
	43.3000	1	2		1.85700837	0.00101713
	43.4000	1	2		1.85601178	0.00100387
	43.5000	1	2		1.85500494	0.00092679
	43.6000	1	2		1.85400979	0.00083276
	43.7000	1	2		1.85300807	0.00086156
	43.8000	1	2		1.85201517	0.00099397
	43.9000	1	2		1.85100608	0.00086095
	44.0000	1	2		1.85001585	0.00101940
	44.1000	1	2		1.84900881	0.00095192
	44.2000	1	2		1.84801468	0.00100998
	44.3000	1	2		1.84701153	0.00087907
	44.4000	1	2		1.84601207	0.00084434
	44.5000	1	2		1.84500831	0.00096323
	44.6000	1	2		1.84400721	0.00084477
	44.7000	1	2		1.84300735	0.00090119
	44.8000	1	2		1.84201178	0.00095477
	44.9000	1	2		1.84101335	0.00101633
	45.0000	1	2		1.84001327	0.00088945
	45.1000	1	2		1.83900931	0.00094309
	45.2000	1	2		1.83801518	0.00088237
	45.3000	1	2		1.83701039	0.00084087
	45.4000	1	2		1.83600909	0.00083802
	45.5000	1	2		1.83500635	0.00093800
	45.6000	1	2		1.83402021	0.00089990
	45.7000	1	2		1.83301195	0.00091431
	45.8000	1	2		1.83200941	0.00116200
	45.9000	1	2		1.83100934	0.00085549
	46.0000	1	2		1.83001541	0.00088516
	46.1000	1	2		1.82901001	0.00097340
	46.2000	1	2		1.82801179	0.00097359
	46.3000	1	2		1.82700946	0.00089193
	46.4000	1	2		1.82601799	0.00077423
	46.5000	1	2		1.82501034	0.00100732
	46.6000	1	2		1.82402071	0.00077356
	46.7000	1	2		1.82300978	0.00076800
	46.8000	1	2		1.82201299	0.00106642
	46.9000	1	2		1.82100800	0.00089958
	47.0000	1	2		1.82002124	0.00073866
	47.1000	1	2		1.81901523	0.00065807
	47.2000	1	2		1.81801229	0.00096138
	47.3000	1	2		1.81701611	0.00080180
	47.4000	1	2		1.81601501	0.00076031
	47.5000	1	2		1.81500818	0.00093896
	47.6000	1	2		1.81401364	0.00088698
	47.7000	1	2		1.81300701	0.00068674
	47.8000	1	2		1.81201144	0.00079559
	47.9000	1	2		1.81100584	0.00090809
	48.0000	1	2		1.81001314	0.00085289
	48.1000	1	2		1.80901532	0.00083726
	48.2000	1	2		1.80801176	0.00086642
	48.3000	1	2		1.80701149	0.00093735
	48.4000	1	2		1.80601551	0.00101948
	48.5000	1	2		1.80501810	0.00090373
	48.6000	1	2		1.80401598	0.00087446
	48.7000	1	2		1.80301201	0.00079870
	48.8000	1	2		1.80202116	0.00080341
	48.9000	1	2		1.80101269	0.00087575
	49.0000	1	2		1.80002225	0.00076550
	49.1000	1	2		1.79900660	0.00089375
	49.2000	1	2		1.79801636	0.00094484
	49.3000	1	2		1.79700994	0.00090435
	49.4000	1	2		1.79601314	0.00081476
	49.5000	1	2		1.79501840	0.00075785
	49.6000	1	2		1.79402017	0.00081048
	49.7000	1	2		1.79302379	0.00091359
	49.8000	1	2		1.79201961	0.00084112
	49.9000	1	2		1.79102815	0.00088306
	50.0000	1	2		1.79001885	0.00080377
	50.1000	1	2		1.78902247	0.00074799
	50.2000	1	2		1.78803059	0.00080262
	50.3000	1	2		1.78701413	0.00086674
	50.4000	1	2		1.78602799	0.00067921
	50.5000	1	2		1.78502914	0.00074964
	50.6000	1	2		1.78402395	0.00084448
	50.7000	1	2		1.78302388	0.00076846
	50.8000	1	2		1.78202462	0.00062265
	50.9000	1	2		1.78101779	0.00077232
	51.0000	1	2		1.78001464	0.00079701
	51.1000	1	2		1.77902707	0.00059812
	51.2000	1	2		1.77803437	0.00072924
	51.3000	1	2		1.77702733	0.00075800
	51.4000	1	2		1.77603525	0.00076633
	51.5000	1	2		1.77502493	0.00064459
	51.6000	1	2		1.77402117	0.00075426
	51.7000	1	2		1.77302171	0.00086981
	51.8000	1	2		1.77201631	0.00083594
	51.9000	1	2		1.77101296	0.00082172
	52.0000	1	2		1.77001822	0.00082506
	52.1000	1	2		1.76901814	0.00074609
	52.2000	1	2		1.76801643	0.00068837
	52.3000	1	2		1.76702374	0.00062662
	52.4000	1	2		1.76602448	0.00085048
	52.5000	1	2		1.76502953	0.00072010
	52.6000	1	2		1.76402741	0.00077234
	52.7000	1	2		1.76302939	0.00064038
	52.8000	1	2		1.76203567	0.00060583
	52.9000	1	2		1.76103252	0.00061312
	53.0000	1	2		1.76002302	0.00066143
	53.1000	1	2		1.75903033	0.00067843
	53.2000	1	2		1.75801714	0.00070858
	53.3000	1	2		1.75702465	0.00080093
	53.4000	1	2		1.75601228	0.00081701
	53.5000	1	2		1.75502348	0.00070552
	53.6000	1	2		1.75401931	0.00064300
	53.7000	1	2		1.75302251	0.00071624
	53.8000	1	2		1.75202469	0.00067846
	53.9000	1	2		1.75103425	0.00059959
	54.0000	1	2		1.75002967	0.00072732
	54.1000	1	2		1.74902714	0.00051928
	54.2000	1	2		1.74802399	0.00060389
	54.3000	1	2		1.74702494	0.00069585
	54.4000	1	2		1.74602979	0.00069671
	54.5000	1	2		1.74502254	0.00058065
	54.6000	1	2		1.74402370	0.00061794
	54.7000	1	2		1.74302773	0.00063195
	54.8000	1	2		1.74202786	0.00057688
	54.9000	1	2		1.74102656	0.00046628
	55.0000	1	2		1.74002034	0.00055033
	55.1000	1	2		1.73902559	0.00079168
	55.2000	1	2		1.73801732	0.00046139
	55.3000	1	2		1.73702934	0.00042865
	55.4000	1	2		1.73602845	0.00037319
	55.5000	1	2		1.73502940	0.00041170
	55.6000	1	2		1.73403096	0.00038577
	55.7000	1	2		1.73303417	0.00052346
	55.8000	1	2		1.73203901	0.00036683
	55.9000	1	2		1.73103669	0.00038950
	56.0000	1	2		1.73003846	0.00044820
	56.1000	1	2		1.72903695	0.00037877
	56.2000	1	2		1.72804200	0.00026656
	56.3000	1	2		1.72703578	0.00016971
	56.4000	1	2		1.72603632	0.00021528
	56.5000	1	2		1.72503215	0.00025899
	56.6000	1	2		1.72403433	0.00013929
	56.7000	1	2		1.72303180	0.00014671
	56.8000	1	2		1.72203583	0.00029571
	56.9000	1	2		1.72103002	0.00018870
	57.0000	1	2		1.72003753	0.00018188
	57.1000	1	2		1.71902721	-0.00003275
	57.2000	1	2		1.71803093	0.00004585
	57.3000	1	2		1.71703259	-0.00002338
	57.4000	1	2		1.71602750	-0.00006362
	57.5000	1	2		1.71502948	-0.00003265
	57.6000	1	2		1.71403217	-0.00005971
	57.7000	1	2		1.71303425	-0.00005122
	57.8000	1	2		1.71202957	-0.00023808
	57.9000	1	2		1.71103267	-0.00020482
	58.0000	1	2		1.71002942	-0.00035546
	58.1000	1	2		1.70903048	-0.00033985
	58.2000	1	2		1.70802549	-0.00048753
	58.3000	1	2		1.70702951	-0.00045702
	58.4000	1	2		1.70603435	-0.00045481
	58.5000	1	2		1.70502977	-0.00056149
	58.6000	1	2		1.70402868	-0.00075472
	58.7000	1	2		1.70303219	-0.00097518
	58.8000	1	2		1.70203283	-0.00101314
	58.9000	1	2		1.70102590	-0.00103340
	59.0000	1	2		1.70003617	-0.00108686
	59.1000	1	2		1.69902329	-0.00121072
	59.2000	1	2		1.69804043	-0.00122617
	59.3000	1	2		1.69702827	-0.00134372
	59.4000	1	2		1.69603629	-0.00149104
	59.5000	1	2		1.69502608	-0.00164954
	59.6000	1	2		1.69402877	-0.00178968
	59.7000	1	2		1.69302982	-0.00199747
	59.8000	1	2		1.69203487	-0.00217823
	59.9000	1	2		1.69102415	-0.00215288
	60.0000	1	2		1.69003370	-0.00233185
	60.1000	1	2		1.68903465	-0.00255540
	60.2000	1	2		1.68803141	-0.00266667
	60.3000	1	2		1.68703184	-0.00290854
	60.4000	1	2		1.68602962	-0.00311978
	60.5000	1	2		1.68502586	-0.00320697
	60.6000	1	2		1.68403296	-0.00342311
	60.7000	1	2		1.68302838	-0.00361870
	60.8000	1	2		1.68203343	-0.00377655
	60.9000	1	2		1.68103018	-0.00397817
	61.0000	1	2		1.68003144	-0.00403005
	61.1000	1	2		1.67903423	-0.00434294
	61.2000	1	2		1.67803836	-0.00460275
	61.3000	1	2		1.67703511	-0.00496527
	61.4000	1	2		1.67603688	-0.00514117
	61.5000	1	2		1.67503814	-0.00534439
	61.6000	1	2		1.67403571	-0.00563493
	61.7000	1	2		1.67303503	-0.00579275
	61.8000	1	2		1.67202911	-0.00611056
	61.9000	1	2		1.67103304	-0.00634804
	62.0000	1	2		1.67003552	-0.00657809
	62.1000	1	2		1.66903125	-0.00688021
	62.2000	1	2		1.66802862	-0.00717991
	62.3000	1	2		1.66703582	-0.00739790
	62.4000	1	2		1.66603605	-0.00764110
	62.5000	1	2		1.66503485	-0.00791721
	62.6000	1	2		1.66403417	-0.00822228
	62.7000	1	2		1.66302620	-0.00833611
	62.8000	1	2		1.66203597	-0.00866208
	62.9000	1	2		1.66104563	-0.00904547
	63.0000	1	2		1.66004402	-0.00936867
	63.1000	1	2		1.65904497	-0.00966549
	63.2000	1	2		1.65805022	-0.00993060
	63.3000	1	2		1.65704103	-0.01011986
	63.4000	1	2		1.65604465	-0.01048624
	63.5000	1	2		1.65504253	-0.01072466
	63.6000	1	2		1.65404542	-0.01124246
	63.7000	1	2		1.65304187	-0.01151431
	63.8000	1	2		1.65204425	-0.01181422
	63.9000	1	2		1.65103547	-0.01223781
	64.0000	1	2		1.65004216	-0.01243721
	64.1000	1	2		1.64904240	-0.01285083
	64.2000	1	2		1.64804314	-0.01314938
	64.3000	1	2		1.64704153	-0.01348003
	64.4000	1	2		1.64605293	-0.01366924
	64.5000	1	2		1.64505553	-0.01409211
	64.6000	1	2		1.64405238	-0.01450404
	64.7000	1	2		1.64304800	-0.01484766
	64.8000	1	2		1.64205705	-0.01518057
	64.9000	1	2		1.64104509	-0.01556128
	65.0000	1	2		1.64004471	-0.01587395
	65.1000	1	2		1.63904556	-0.01623818
	65.2000	1	2		1.63804487	-0.01662356
	65.3000	1	2		1.63704224	-0.01684228
	65.4000	1	2		1.63604217	-0.01710253
	65.5000	1	2		1.63504250	-0.01758168
	65.6000	1	2		1.63404325	-0.01801376
	65.7000	1	2		1.63304338	-0.01847408
	65.8000	1	2		1.63204976	-0.01873688
	65.9000	1	2		1.63104611	-0.01909835
	66.0000	1	2		1.63004911	-0.01947912
	66.1000	1	2		1.62904483	-0.01983319
	66.2000	1	2		1.62804804	-0.02012455
	66.3000	1	2		1.62704940	-0.02062159
	66.4000	1	2		1.62604892	-0.02090524
	66.5000	1	2		1.62504239	-0.02130459
	66.6000	1	2		1.62404621	-0.02157043
	66.7000	1	2		1.62304153	-0.02219542
	66.8000	1	2		1.62204873	-0.02241140
	66.9000	1	2		1.62104159	-0.02275156
	67.0000	1	2		1.62004541	-0.02303748
	67.1000	1	2		1.61904636	-0.02358421
	67.2000	1	2		1.61804936	-0.02405601
	67.3000	1	2		1.61704877	-0.02444617
	67.4000	1	2		1.61604788	-0.02469645
	67.5000	1	2		1.61504832	-0.02503669
	67.6000	1	2		1.61404835	-0.02542050
	67.7000	1	2		1.61304828	-0.02577586
	67.8000	1	2		1.61205292	-0.02621989
	67.9000	1	2		1.61104721	-0.02675734
	68.0000	1	2		1.61004734	-0.02702990
	68.1000	1	2		1.60904635	-0.02755058
	68.2000	1	2		1.60804525	-0.02791090
	68.3000	1	2		1.60705020	-0.02821562
	68.4000	1	2		1.60604408	-0.02858846
	68.5000	1	2		1.60504278	-0.02907300
	68.6000	1	2		1.60404762	-0.02939274
	68.7000	1	2		1.60304755	-0.02980237
	68.8000	1	2		1.60205178	-0.03033360
	68.9000	1	2		1.60105468	-0.03077113
	69.0000	1	2		1.60005512	-0.03106031
	69.1000	1	2		1.59904992	-0.03145628
	69.2000	1	2		1.59805764	-0.03193906
	69.3000	1	2		1.59705695	-0.03223522
	69.4000	1	2		1.59605360	-0.03272503
	69.5000	1	2		1.59504656	-0.03304447
	69.6000	1	2		1.59405427	-0.03357104
	69.7000	1	2		1.59304723	-0.03388483
	69.8000	1	2		1.59205269	-0.03455628
	69.9000	1	2		1.59104852	-0.03474433
	70.0000	1	2		1.59005357	-0.03516860
	70.1000	1	2		1.58904909	-0.03568307
	70.2000	1	2		1.58805568	-0.03601979
	70.3000	1	2		1.58704977	-0.03651835
	70.4000	1	2		1.58605871	-0.03697337
	70.5000	1	2		1.58506089	-0.03723565
	70.6000	1	2		1.58405231	-0.03773233
	70.7000	1	2		1.58305583	-0.03827682
	70.8000	1	2		1.58205760	-0.03863085
	70.9000	1	2		1.58105425	-0.03899470
	71.0000	1	2		1.58006083	-0.03925250
	71.1000	1	2		1.57905687	-0.03970472
	71.2000	1	2		1.57805464	-0.04040402
	71.3000	1	2		1.57705098	-0.04081456
	71.4000	1	2		1.57605276	-0.04111676
	71.5000	1	2		1.57505248	-0.04159338
	71.6000	1	2		1.57405712	-0.04212271
	71.7000	1	2		1.57305039	-0.04251481
	71.8000	1	2		1.57205451	-0.04290427
	71.9000	1	2		1.57105086	-0.04340197
	72.0000	1	2		1.57005857	-0.04390943
	72.1000	1	2		1.56905225	-0.04432819
	72.2000	1	2		1.56805166	-0.04487695
	72.3000	1	2		1.56705302	-0.04517746
	72.4000	1	2		1.56605582	-0.04570192
	72.5000	1	2		1.56505247	-0.04609057
	72.6000	1	2		1.56405608	-0.04663348
	72.7000	1	2		1.56305089	-0.04698271
	72.8000	1	2		1.56205594	-0.04755353
	72.9000	1	2		1.56105351	-0.04792191
	73.0000	1	2		1.56005805	-0.04851856
	73.1000	1	2		1.55905285	-0.04889024
	73.2000	1	2		1.55805626	-0.04934026
	73.3000	1	2		1.55705475	-0.04991919
	73.4000	1	2		1.55606257	-0.05020442
	73.5000	1	2		1.55505389	-0.05072988
	73.6000	1	2		1.55406140	-0.05107465
	73.7000	1	2		1.55305590	-0.05158466
	73.8000	1	2		1.55205777	-0.05205457
	73.9000	1	2		1.55105370	-0.05254346
	74.0000	1	2		1.55005885	-0.05319245
	74.1000	1	2		1.54905888	-0.05366487
	74.2000	1	2		1.54805359	-0.05415816
	74.3000	1	2		1.54705433	-0.05449732
	74.4000	1	2		1.54606030	-0.05511209
	74.5000	1	2		1.54506863	-0.05553063
	74.6000	1	2		1.54407010	-0.05595366
	74.7000	1	2		1.54307023	-0.05646041
	74.8000	1	2		1.54207251	-0.05699268
	74.9000	1	2		1.54107111	-0.05740985
	75.0000	1	2		1.54006991	-0.05787198
	75.1000	1	2		1.53908192	-0.05838075
	75.2000	1	2		1.53807017	-0.05892070
	75.3000	1	2		1.53706580	-0.05932769
	75.4000	1	2		1.53606675	-0.05987814
	75.5000	1	2		1.53506237	-0.06040999
	75.6000	1	2		1.53406732	-0.06100213
	75.7000	1	2		1.53306151	-0.06145468
	75.8000	1	2		1.53206123	-0.06197664
	75.9000	1	2		1.53106802	-0.06234355
	76.0000	1	2		1.53007235	-0.06293395
	76.1000	1	2		1.52906470	-0.06332308
	76.2000	1	2		1.52806934	-0.06372280
	76.3000	1	2		1.52706783	-0.06437537
	76.4000	1	2		1.52607391	-0.06487849
	76.5000	1	2		1.52507148	-0.06540847
	76.6000	1	2		1.52406772	-0.06592851
	76.7000	1	2		1.52306949	-0.06644159
	76.8000	1	2		1.52207485	-0.06690675
	76.9000	1	2		1.52107242	-0.06755107
	77.0000	1	2		1.52007593	-0.06807966
	77.1000	1	2		1.51906377	-0.06844662
	77.2000	1	2		1.51807681	-0.06911204
	77.3000	1	2		1.51707807	-0.06959624
	77.4000	1	2		1.51607820	-0.07017541
	77.5000	1	2		1.51507813	-0.07050825
	77.6000	1	2		1.51407734	-0.07111653
	77.7000	1	2		1.51307757	-0.07178575
	77.8000	1	2		1.51207596	-0.07210906
	77.9000	1	2		1.51107763	-0.07260430
	78.0000	1	2		1.51007407	-0.07324426
	78.1000	1	2		1.50907247	-0.07382438
	78.2000	1	2		1.50807403	-0.07433946
	78.3000	1	2		1.50707539	-0.07495250
	78.4000	1	2		1.50607993	-0.07552726
	78.5000	1	2		1.50507709	-0.07597307
	78.6000	1	2		1.50407712	-0.07647627
	78.7000	1	2		1.50307807	-0.07698140
	78.8000	1	2		1.50207974	-0.07763066
	78.9000	1	2		1.50107834	-0.07830642
	79.0000	1	2		1.50007550	-0.07870268
	79.1000	1	2		1.49908188	-0.07938755
	79.2000	1	2		1.49808037	-0.07982664
	79.3000	1	2		1.49707671	-0.08040728
	79.4000	1	2		1.49608156	-0.08094877
	79.5000	1	2		1.49508097	-0.08149489
	79.6000	1	2		1.49407916	-0.08214015
	79.7000	1	2		1.49307857	-0.08263044
	79.8000	1	2		1.49206805	-0.08316834
	79.9000	1	2		1.49108048	-0.08377600
	80.0000	1	2		1.49007395	-0.08431897
	80.1000	1	2		1.48907675	-0.08493079
	80.2000	1	2		1.48807626	-0.08534697
	80.3000	1	2		1.48707773	-0.08609261
	80.4000	1	2		1.48608247	-0.08650339
	80.5000	1	2		1.48508106	-0.08718217
	80.6000	1	2		1.48407853	-0.08782878
	80.7000	1	2		1.48307692	-0.08860605
	80.8000	1	2		1.48208249	-0.08911855
	80.9000	1	2		1.48107596	-0.08969601
	81.0000	1	2		1.48007814	-0.09024810
	81.1000	1	2		1.47907991	-0.09075020
	81.2000	1	2		1.47807431	-0.09125511
	81.3000	1	2		1.47707679	-0.09209309
	81.4000	1	2		1.47607672	-0.09255039
	81.5000	1	2		1.47507941	-0.09315779
	81.6000	1	2		1.47407801	-0.09383521
	81.7000	1	2		1.47308429	-0.09445061
	81.8000	1	2		1.47208145	-0.09490406
	81.9000	1	2		1.47107626	-0.09546881
	82.0000	1	2		1.47008561	-0.09622651
	82.1000	1	2		1.46908410	-0.09679691
	82.2000	1	2		1.46807931	-0.09737588
	82.3000	1	2		1.46708006	-0.09804443
	82.4000	1	2		1.46608142	-0.09876047
	82.5000	1	2		1.46508012	-0.09936235
	82.6000	1	2		1.46408456	-0.10002216
	82.7000	1	2		1.46308407	-0.10063589
	82.8000	1	2		1.46207826	-0.10118920
	82.9000	1	2		1.46108075	-0.10193978
	83.0000	1	2		1.46007484	-0.10237496
	83.1000	1	2		1.45908071	-0.10309307
	83.2000	1	2		1.45808166	-0.10387592
	83.3000	1	2		1.45708026	-0.10435966
	83.4000	1	2		1.45607588	-0.10503638
	83.5000	1	2		1.45508452	-0.10565400
	83.6000	1	2		1.45408393	-0.10617184
	83.7000	1	2		1.45308181	-0.10684936
	83.8000	1	2		1.45207846	-0.10748138
	83.9000	1	2		1.45107531	-0.10821992
	84.0000	1	2		1.45007626	-0.10876068
	84.1000	1	2		1.44908121	-0.10952909
	84.2000	1	2		1.44807950	-0.11025409
	84.3000	1	2		1.44708086	-0.11084002
	84.4000	1	2		1.44607864	-0.11144634
	84.5000	1	2		1.44508102	-0.11210390
	84.6000	1	2		1.44407982	-0.11292522
	84.7000	1	2		1.44306991	-0.11342271
	84.8000	1	2		1.44207343	-0.11418803
	84.9000	1	2		1.44107274	-0.11482929
	85.0000	1	2		1.44007441	-0.11555156
	85.1000	1	2		1.43907157	-0.11614927
	85.2000	1	2		1.43807365	-0.11686475
	85.3000	1	2		1.43707593	-0.11754617
	85.4000	1	2		1.43607463	-0.11819912
	85.5000	1	2		1.43507527	-0.11896581
	85.6000	1	2		1.43407356	-0.11973510
	85.7000	1	2		1.43307974	-0.12027376
	85.8000	1	2		1.43207598	-0.12110435
	85.9000	1	2		1.43107949	-0.12186422
	86.0000	1	2		1.43007870	-0.12252502
	86.1000	1	2		1.42908262	-0.12304270
	86.2000	1	2		1.42807968	-0.12377751
	86.3000	1	2		1.42708432	-0.12450948
	86.4000	1	2		1.42608230	-0.12506710
	86.5000	1	2		1.42508315	-0.12588396
	86.6000	1	2		1.42408677	-0.12657022
	86.7000	1	2		1.42307604	-0.12716996
	86.8000	1	2		1.42207228	-0.12804973
	86.9000	1	2		1.42107579	-0.12861669
	87.0000	1	2		1.42008863	-0.12952750
	87.1000	1	2		1.41908691	-0.13021423
	87.2000	1	2		1.41808172	-0.13094513
	87.3000	1	2		1.41708308	-0.13175774
	87.4000	1	2		1.41607830	-0.13242931
	87.5000	1	2		1.41508150	-0.13337728
	87.6000	1	2		1.41408757	-0.13393309
	87.7000	1	2		1.41309293	-0.13470928
	87.8000	1	2		1.41208497	-0.13549371
	87.9000	1	2		1.41107476	-0.13621446
	88.0000	1	2		1.41007530	-0.13690202
	88.1000	1	2		1.40908383	-0.13753881
	88.2000	1	2		1.40808120	-0.13845796
	88.3000	1	2		1.40708194	-0.13926470
	88.4000	1	2		1.40607900	-0.13991899
	88.5000	1	2		1.40507749	-0.14066991
	88.6000	1	2		1.40407742	-0.14154302
	88.7000	1	2		1.40307571	-0.14214090
	88.8000	1	2		1.40207226	-0.14280882
	88.9000	1	2		1.40108089	-0.14365423
	89.0000	1	2		1.40007826	-0.14448935
	89.1000	1	2		1.39908085	-0.14519561
	89.2000	1	2		1.39807780	-0.14593886
	89.3000	1	2		1.39707599	-0.14673860
	89.4000	1	2		1.39607704	-0.14756623
	89.5000	1	2		1.39508527	-0.14831363
	89.6000	1	2		1.39408089	-0.14917060
	89.7000	1	2		1.39307631	-0.15003837
	89.8000	1	2		1.39207911	-0.15099015
	89.9000	1	2		1.39107975	-0.15162843
	90.0000	1	2		1.39008726	-0.15245755
	90.1000	1	2		1.38908330	-0.15326858
	90.2000	1	2		1.38807810	-0.15401041
	90.3000	1	2		1.38707362	-0.15476432
	90.4000	1	2		1.38608175	-0.15553849
	90.5000	1	2		1.38507993	-0.15636271
	90.6000	1	2		1.38408037	-0.15721824
	90.7000	1	2		1.38308347	-0.15806347
	90.8000	1	2		1.38208719	-0.15887950
	90.9000	1	2		1.38107800	-0.15981965
	91.0000	1	2		1.38008223	-0.16072745
	91.1000	1	2		1.37909066	-0.16143484
	91.2000	1	2		1.37808198	-0.16237607
	91.3000	1	2		1.37708785	-0.16322134
	91.4000	1	2		1.37608071	-0.16397979
	91.5000	1	2		1.37509621	-0.16481712
	91.6000	1	2		1.37409347	-0.16565958
	91.7000	1	2		1.37308930	-0.16637323
	91.8000	1	2		1.37207591	-0.16726810
	91.9000	1	2		1.37108291	-0.16798196
	92.0000	1	2		1.37008816	-0.16894704
	92.1000	1	2		1.36908184	-0.16971568
	92.2000	1	2		1.36808218	-0.17066455
	92.3000	1	2		1.36708344	-0.17158922
	92.4000	1	2		1.36608941	-0.17239936
	92.5000	1	2		1.36508872	-0.17340116
	92.6000	1	2		1.36409039	-0.17420823
	92.7000	1	2		1.36308991	-0.17505646
	92.8000	1	2		1.36208973	-0.17596610
	92.9000	1	2		1.36108679	-0.17684471
	93.0000	1	2		1.36008518	-0.17773740
	93.1000	1	2		1.35909033	-0.17853232
	93.2000	1	2		1.35808176	-0.17962875
	93.3000	1	2		1.35708414	-0.18071037
	93.4000	1	2		1.35608970	-0.18156558
	93.5000	1	2		1.35508984	-0.18227402
	93.6000	1	2		1.35409427	-0.18361485
	93.7000	1	2		1.35309184	-0.18428575
	93.8000	1	2		1.35208501	-0.18507538
	93.9000	1	2		1.35108319	-0.18599166
	94.0000	1	2		1.35008712	-0.18695487
	94.1000	1	2		1.34909391	-0.18778803
	94.2000	1	2		1.34809486	-0.18886745
	94.3000	1	2		1.34709591	-0.18972419
	94.4000	1	2		1.34610342	-0.19054322
	94.5000	1	2		1.34509433	-0.19135987
	94.6000	1	2		1.34409600	-0.19236917
	94.7000	1	2		1.34308589	-0.19314149
	94.8000	1	2		1.34209319	-0.19402105
	94.9000	1	2		1.34108933	-0.19513801
	95.0000	1	2		1.34008301	-0.19611744
	95.1000	1	2		1.33909758	-0.19698853
	95.2000	1	2		1.33808901	-0.19810261
	95.3000	1	2		1.33709068	-0.19911785
	95.4000	1	2		1.33609060	-0.20023404
	95.5000	1	2		1.33508613	-0.20106692
	95.6000	1	2		1.33408687	-0.20211767
	95.7000	1	2		1.33309090	-0.20314634
	95.8000	1	2		1.33209544	-0.20395959
	95.9000	1	2		1.33109659	-0.20497611
	96.0000	1	2		1.33009928	-0.20599680
	96.1000	1	2		1.32909122	-0.20698365
	96.2000	1	2		1.32809576	-0.20799313
	96.3000	1	2		1.32709435	-0.20899933
	96.4000	1	2		1.32609449	-0.20993659
	96.5000	1	2		1.32509349	-0.21084201
	96.6000	1	2		1.32409055	-0.21198569
	96.7000	1	2		1.32308525	-0.21295108
	96.8000	1	2		1.32209081	-0.21403344
	96.9000	1	2		1.32105325	-0.21500228
	97.0000	1	2		1.32009661	-0.21602491
	97.1000	1	2		1.31909264	-0.21699438
	97.2000	1	2		1.31810405	-0.21805564
	97.3000	1	2		1.31709711	-0.21912454
	97.4000	1	2		1.31610113	-0.22029016
	97.5000	1	2		1.31509420	-0.22125417
	97.6000	1	2		1.31410037	-0.22243824
	97.7000	1	2		1.31309344	-0.22348834
	97.8000	1	2		1.31209941	-0.22464057
	97.9000	1	2		1.31109565	-0.22554301
	98.0000	1	2		1.31010100	-0.22656221
	98.1000	1	2		1.30909612	-0.22774328
	98.2000	1	2		1.30809809	-0.22875099
	98.3000	1	2		1.30709249	-0.22975620
	98.4000	1	2		1.30609631	-0.23070145
	98.5000	1	2		1.30509982	-0.23163397
	98.6000	1	2		1.30409770	-0.23314575
	98.7000	1	2		1.30309988	-0.23438796
	98.8000	1	2		1.30210237	-0.23512393
	98.9000	1	2		1.30109871	-0.23621935
	99.0000	1	2		1.30009526	-0.23759544
	99.1000	1	2		1.29909600	-0.23853401
	99.2000	1	2		1.29810023	-0.23975022
	99.3000	1	2		1.29709852	-0.24098406
	99.4000	1	2		1.29610408	-0.24214655
	99.5000	1	2		1.29510114	-0.24330156
	99.6000	1	2		1.29410261	-0.24463726
	99.7000	1	2		1.29309464	-0.24565181
	99.8000	1	2		1.29210307	-0.24674898
	99.9000	1	2		1.29110024	-0.24774825
	100.0000	1	2		1.29010129	-0.24914920
	100.1000	1	2		1.28909671	-0.25019269
	100.2000	1	2		1.28810084	-0.25126435
	100.3000	1	2		1.28709759	-0.25238663
	100.4000	1	2		1.28609885	-0.25358692
	100.5000	1	2		1.28510472	-0.25460806
	100.6000	1	2		1.28409655	-0.25579521
	100.7000	1	2		1.28310467	-0.25709266
	100.8000	1	2		1.28210112	-0.25827665
	100.9000	1	2		1.28109633	-0.25936544
	101.0000	1	2		1.28009831	-0.26067875
	101.1000	1	2		1.27910131	-0.26196724
	101.2000	1	2		1.27810247	-0.26326312
	101.3000	1	2		1.27709215	-0.26443057
	101.4000	1	2		1.27609884	-0.26577391
	101.5000	1	2		1.27509415	-0.26684897
	101.6000	1	2		1.27409849	-0.26807021
	101.7000	1	2		1.27309145	-0.26936160
	101.8000	1	2		1.27209977	-0.27060123
	101.9000	1	2		1.27109468	-0.27181860
	102.0000	1	2		1.27009451	-0.27315624
	102.1000	1	2		1.26909986	-0.27425293
	102.2000	1	2		1.26810000	-0.27544156
	102.3000	1	2		1.26710289	-0.27657436
	102.4000	1	2		1.26610917	-0.27803149
	102.5000	1	2		1.26510490	-0.27928233
	102.6000	1	2		1.26409602	-0.28068665
	102.7000	1	2		1.26309656	-0.28192054
	102.8000	1	2		1.26210048	-0.28339241
	102.9000	1	2		1.26110645	-0.28446512
	103.0000	1	2		1.26010454	-0.28591100
	103.1000	1	2		1.25910641	-0.28713534
	103.2000	1	2		1.25810921	-0.28846797
	103.3000	1	2		1.25709899	-0.28975219
	103.4000	1	2		1.25609953	-0.29127786
	103.5000	1	2		1.25509895	-0.29262457
	103.6000	1	2		1.25410635	-0.29377639
	103.7000	1	2		1.25309778	-0.29520797
	103.8000	1	2		1.25210600	-0.29663730
	103.9000	1	2		1.25110029	-0.29775949
	104.0000	1	2		1.25010709	-0.29928049
	104.0010	1	2		1.25009746	-0.29933555
