# Supplementary material for: Hyaluronic Acid Enhances the Mechanical Properties of Tissue-Engineered Cartilage Constructs
Source: PLoS One. 2014 Dec 1;9(12):e113216. doi: 10.1371/journal.pone.0113216 (PMC4249877; doi:10.1371/journal.pone.0113216)
Supplement: Dataset S1 — Raw data from hydrogel constructs. Data on wet weight, dry weight, compressive modulus, DNA content, and GAG content are provided in a spreadsheet for all analysed hydrogel constructs. Additionally, raw data from mechanical compression tests (time, displacement, and load) are provided. (ZIP) [file pone.0113216.s004.zip › Data/Mechanical testing/Microtester/Day 28/G4 CF M7 ramp.csv]

G4 CF M7 10Jan2014
Notes	Time	Sequence	Block	Cycle	5800:Extension mm	5800:500N_Load_Cell N
Test Started : 01/10/2014 10:27:30 AM	4.0020	1	2		2.24953294	0.00180508
	4.0030	1	2		2.24954237	0.00184308
	4.0450	1	2		2.24974255	0.00176729
	4.1000	1	2		2.24941493	0.00137682
	4.2000	1	2		2.24816612	0.00140134
	4.3000	1	2		2.24705807	0.00134895
	4.4000	1	2		2.24601763	0.00146401
	4.5000	1	2		2.24499359	0.00143677
	4.6000	1	2		2.24397978	0.00148997
	4.7000	1	2		2.24297807	0.00153878
	4.8000	1	2		2.24197636	0.00152749
	4.9000	1	2		2.24097096	0.00149635
	5.0000	1	2		2.23996884	0.00141428
	5.1000	1	2		2.23897471	0.00143659
	5.2000	1	2		2.23797115	0.00146750
	5.3000	1	2		2.23697210	0.00159896
	5.4000	1	2		2.23597265	0.00153370
	5.5000	1	2		2.23497073	0.00148154
	5.6000	1	2		2.23397496	0.00146474
	5.7000	1	2		2.23297878	0.00155258
	5.8000	1	2		2.23197584	0.00147511
	5.9000	1	2		2.23098130	0.00137364
	6.0000	1	2		2.22999188	0.00148225
	6.1000	1	2		2.22898381	0.00131198
	6.2000	1	2		2.22798395	0.00143626
	6.3000	1	2		2.22697834	0.00155878
	6.4000	1	2		2.22598093	0.00153847
	6.5000	1	2		2.22497922	0.00148793
	6.6000	1	2		2.22397566	0.00155904
	6.7000	1	2		2.22296555	0.00146183
	6.8000	1	2		2.22197204	0.00149899
	6.9000	1	2		2.22097442	0.00149790
	7.0000	1	2		2.21997886	0.00137407
	7.1000	1	2		2.21898575	0.00149723
	7.2000	1	2		2.21798978	0.00150334
	7.3000	1	2		2.21698048	0.00147453
	7.4000	1	2		2.21599516	0.00154278
	7.5000	1	2		2.21498566	0.00149052
	7.6000	1	2		2.21399625	0.00150578
	7.7000	1	2		2.21298429	0.00145034
	7.8000	1	2		2.21198565	0.00152745
	7.9000	1	2		2.21098291	0.00141599
	8.0000	1	2		2.20998161	0.00154217
	8.1000	1	2		2.20897560	0.00156197
	8.2000	1	2		2.20797839	0.00153247
	8.3000	1	2		2.20696951	0.00146105
	8.4000	1	2		2.20597825	0.00146409
	8.5000	1	2		2.20497633	0.00146857
	8.6000	1	2		2.20397872	0.00139227
	8.7000	1	2		2.20297373	0.00138596
	8.8000	1	2		2.20198021	0.00136219
	8.9000	1	2		2.20097583	0.00145667
	9.0000	1	2		2.19998683	0.00147108
	9.1000	1	2		2.19897794	0.00153417
	9.2000	1	2		2.19798320	0.00152174
	9.3000	1	2		2.19697800	0.00151951
	9.4000	1	2		2.19598346	0.00145528
	9.5000	1	2		2.19497683	0.00149050
	9.6000	1	2		2.19398229	0.00147795
	9.7000	1	2		2.19297525	0.00144248
	9.8000	1	2		2.19197375	0.00153341
	9.9000	1	2		2.19097593	0.00148654
	10.0000	1	2		2.18997647	0.00137013
	10.1000	1	2		2.18897640	0.00137009
	10.2000	1	2		2.18797489	0.00137284
	10.3000	1	2		2.18697830	0.00142960
	10.4000	1	2		2.18598171	0.00136110
	10.5000	1	2		2.18498082	0.00147142
	10.6000	1	2		2.18397890	0.00137622
	10.7000	1	2		2.18297985	0.00139867
	10.8000	1	2		2.18197896	0.00141416
	10.9000	1	2		2.18097827	0.00135014
	11.0000	1	2		2.17997963	0.00128285
	11.1000	1	2		2.17898202	0.00129050
	11.2000	1	2		2.17798359	0.00130984
	11.3000	1	2		2.17697696	0.00139625
	11.4000	1	2		2.17598016	0.00122226
	11.5000	1	2		2.17498214	0.00136895
	11.6000	1	2		2.17398678	0.00132254
	11.7000	1	2		2.17298363	0.00128271
	11.8000	1	2		2.17199216	0.00124817
	11.9000	1	2		2.17098308	0.00119553
	12.0000	1	2		2.16999099	0.00137909
	12.1000	1	2		2.16898887	0.00122372
	12.2000	1	2		2.16798716	0.00128708
	12.3000	1	2		2.16697725	0.00146057
	12.4000	1	2		2.16598271	0.00120195
	12.5000	1	2		2.16498346	0.00130098
	12.6000	1	2		2.16398810	0.00131101
	12.7000	1	2		2.16299089	0.00123314
	12.8000	1	2		2.16198795	0.00122596
	12.9000	1	2		2.16099013	0.00123864
	13.0000	1	2		2.15998535	0.00129523
	13.1000	1	2		2.15898671	0.00128267
	13.2000	1	2		2.15797947	0.00124030
	13.3000	1	2		2.15698042	0.00136879
	13.4000	1	2		2.15597809	0.00127803
	13.5000	1	2		2.15498375	0.00127792
	13.6000	1	2		2.15399434	0.00125987
	13.7000	1	2		2.15298545	0.00129137
	13.8000	1	2		2.15197841	0.00121498
	13.9000	1	2		2.15097896	0.00117137
	14.0000	1	2		2.14998605	0.00127098
	14.1000	1	2		2.14898373	0.00124587
	14.2000	1	2		2.14798222	0.00122398
	14.3000	1	2		2.14698194	0.00124088
	14.4000	1	2		2.14598023	0.00133890
	14.5000	1	2		2.14499081	0.00113809
	14.6000	1	2		2.14398644	0.00120399
	14.7000	1	2		2.14298780	0.00137725
	14.8000	1	2		2.14198568	0.00120386
	14.9000	1	2		2.14098355	0.00126916
	15.0000	1	2		2.13997713	0.00115409
	15.1000	1	2		2.13898116	0.00124756
	15.2000	1	2		2.13798190	0.00118359
	15.3000	1	2		2.13698511	0.00115360
	15.4000	1	2		2.13598196	0.00130861
	15.5000	1	2		2.13497185	0.00134450
	15.6000	1	2		2.13398407	0.00135105
	15.7000	1	2		2.13298113	0.00134597
	15.8000	1	2		2.13197655	0.00130892
	15.9000	1	2		2.13097934	0.00118806
	16.0000	1	2		2.12998624	0.00137978
	16.1000	1	2		2.12898391	0.00124132
	16.2000	1	2		2.12798773	0.00121518
	16.3000	1	2		2.12697905	0.00131059
	16.4000	1	2		2.12598492	0.00122049
	16.5000	1	2		2.12497481	0.00126695
	16.6000	1	2		2.12398375	0.00133879
	16.7000	1	2		2.12297651	0.00129684
	16.8000	1	2		2.12198627	0.00125530
	16.9000	1	2		2.12098066	0.00130657
	17.0000	1	2		2.11998346	0.00128677
	17.1000	1	2		2.11898277	0.00121363
	17.2000	1	2		2.11798331	0.00114077
	17.3000	1	2		2.11697935	0.00123081
	17.4000	1	2		2.11598194	0.00127350
	17.5000	1	2		2.11498699	0.00130986
	17.6000	1	2		2.11399511	0.00132185
	17.7000	1	2		2.11298705	0.00136481
	17.8000	1	2		2.11199087	0.00130274
	17.9000	1	2		2.11098465	0.00136579
	18.0000	1	2		2.10998560	0.00131868
	18.1000	1	2		2.10898696	0.00128244
	18.2000	1	2		2.10798955	0.00139791
	18.3000	1	2		2.10698641	0.00137057
	18.4000	1	2		2.10598818	0.00126286
	18.5000	1	2		2.10498339	0.00123487
	18.6000	1	2		2.10398988	0.00128334
	18.7000	1	2		2.10297362	0.00127023
	18.8000	1	2		2.10198686	0.00120114
	18.9000	1	2		2.10098331	0.00132541
	19.0000	1	2		2.09998631	0.00145710
	19.1000	1	2		2.09898480	0.00131321
	19.2000	1	2		2.09799087	0.00127844
	19.3000	1	2		2.09699019	0.00126909
	19.4000	1	2		2.09598929	0.00134951
	19.5000	1	2		2.09499066	0.00130536
	19.6000	1	2		2.09399325	0.00121769
	19.7000	1	2		2.09299235	0.00134719
	19.8000	1	2		2.09198716	0.00127885
	19.9000	1	2		2.09099036	0.00135064
	20.0000	1	2		2.08999255	0.00145836
	20.1000	1	2		2.08898981	0.00148100
	20.2000	1	2		2.08798830	0.00135135
	20.3000	1	2		2.08698475	0.00127687
	20.4000	1	2		2.08598775	0.00120792
	20.5000	1	2		2.08499157	0.00126061
	20.6000	1	2		2.08399518	0.00123488
	20.7000	1	2		2.08298896	0.00126897
	20.8000	1	2		2.08199032	0.00135654
	20.9000	1	2		2.08098267	0.00132773
	21.0000	1	2		2.07999284	0.00130959
	21.1000	1	2		2.07898724	0.00126086
	21.2000	1	2		2.07799024	0.00124808
	21.3000	1	2		2.07699221	0.00124355
	21.4000	1	2		2.07598927	0.00113932
	21.5000	1	2		2.07498777	0.00125726
	21.6000	1	2		2.07398810	0.00124274
	21.7000	1	2		2.07299131	0.00113670
	21.8000	1	2		2.07199574	0.00118819
	21.9000	1	2		2.07098932	0.00123323
	22.0000	1	2		2.06999191	0.00123255
	22.1000	1	2		2.06898917	0.00108521
	22.2000	1	2		2.06799443	0.00108677
	22.3000	1	2		2.06699067	0.00111256
	22.4000	1	2		2.06599162	0.00117786
	22.5000	1	2		2.06499114	0.00114350
	22.6000	1	2		2.06399741	0.00119484
	22.7000	1	2		2.06298894	0.00116122
	22.8000	1	2		2.06199358	0.00111862
	22.9000	1	2		2.06099023	0.00102634
	23.0000	1	2		2.05998852	0.00111161
	23.1000	1	2		2.05898476	0.00104836
	23.2000	1	2		2.05799104	0.00117756
	23.3000	1	2		2.05699301	0.00109337
	23.4000	1	2		2.05599335	0.00115541
	23.5000	1	2		2.05498856	0.00115254
	23.6000	1	2		2.05399443	0.00105707
	23.7000	1	2		2.05298862	0.00117209
	23.8000	1	2		2.05199470	0.00112803
	23.9000	1	2		2.05098745	0.00112507
	24.0000	1	2		2.05000029	0.00105238
	24.1000	1	2		2.04899243	0.00115157
	24.2000	1	2		2.04799195	0.00109108
	24.3000	1	2		2.04699105	0.00109861
	24.4000	1	2		2.04600041	0.00108406
	24.5000	1	2		2.04498947	0.00113279
	24.6000	1	2		2.04399719	0.00100527
	24.7000	1	2		2.04299261	0.00098492
	24.8000	1	2		2.04199561	0.00105893
	24.9000	1	2		2.04100250	0.00106736
	25.0000	1	2		2.04000448	0.00103315
	25.1000	1	2		2.03899518	0.00102518
	25.2000	1	2		2.03800966	0.00106315
	25.3000	1	2		2.03699258	0.00100335
	25.4000	1	2		2.03599497	0.00095593
	25.5000	1	2		2.03500206	0.00088276
	25.6000	1	2		2.03399810	0.00087375
	25.7000	1	2		2.03299495	0.00105072
	25.8000	1	2		2.03199037	0.00104605
	25.9000	1	2		2.03099358	0.00113392
	26.0000	1	2		2.02999330	0.00110141
	26.1000	1	2		2.02898995	0.00095640
	26.2000	1	2		2.02799541	0.00104059
	26.3000	1	2		2.02699288	0.00090631
	26.4000	1	2		2.02598993	0.00095721
	26.5000	1	2		2.02499294	0.00107518
	26.6000	1	2		2.02398876	0.00106307
	26.7000	1	2		2.02299033	0.00111408
	26.8000	1	2		2.02199354	0.00099995
	26.9000	1	2		2.02098752	0.00103409
	27.0000	1	2		2.01999585	0.00107447
	27.1000	1	2		2.01898328	0.00102030
	27.2000	1	2		2.01799386	0.00098873
	27.3000	1	2		2.01699297	0.00091808
	27.4000	1	2		2.01600048	0.00095431
	27.5000	1	2		2.01499016	0.00111321
	27.6000	1	2		2.01400217	0.00104764
	27.7000	1	2		2.01300231	0.00108953
	27.8000	1	2		2.01199814	0.00108489
	27.9000	1	2		2.01099827	0.00096638
	28.0000	1	2		2.01000598	0.00094851
	28.1000	1	2		2.00899730	0.00098275
	28.2000	1	2		2.00800317	0.00098976
	28.3000	1	2		2.00699982	0.00107337
	28.4000	1	2		2.00600139	0.00110958
	28.5000	1	2		2.00500152	0.00100147
	28.6000	1	2		2.00400288	0.00106493
	28.7000	1	2		2.00299728	0.00106589
	28.8000	1	2		2.00200827	0.00094838
	28.9000	1	2		2.00100430	0.00098096
	29.0000	1	2		2.00000915	0.00100984
	29.1000	1	2		1.99900805	0.00105905
	29.2000	1	2		1.99800982	0.00104242
	29.3000	1	2		1.99700811	0.00112056
	29.4000	1	2		1.99600967	0.00094100
	29.5000	1	2		1.99500694	0.00100954
	29.6000	1	2		1.99401076	0.00096715
	29.7000	1	2		1.99300802	0.00104529
	29.8000	1	2		1.99200529	0.00093100
	29.9000	1	2		1.99099989	0.00111741
	30.0000	1	2		1.99000719	0.00104501
	30.1000	1	2		1.98900527	0.00098672
	30.2000	1	2		1.98800725	0.00103794
	30.3000	1	2		1.98700205	0.00097801
	30.4000	1	2		1.98601018	0.00098180
	30.5000	1	2		1.98500621	0.00094259
	30.6000	1	2		1.98400245	0.00101737
	30.7000	1	2		1.98300791	0.00103333
	30.8000	1	2		1.98201275	0.00103371
	30.9000	1	2		1.98101104	0.00091477
	31.0000	1	2		1.98000933	0.00116471
	31.1000	1	2		1.97901294	0.00106134
	31.2000	1	2		1.97801103	0.00100654
	31.3000	1	2		1.97701157	0.00107671
	31.4000	1	2		1.97600965	0.00100087
	31.5000	1	2		1.97500753	0.00091713
	31.6000	1	2		1.97401135	0.00099905
	31.7000	1	2		1.97299939	0.00102060
	31.8000	1	2		1.97200998	0.00112830
	31.9000	1	2		1.97100007	0.00090778
	32.0000	1	2		1.97001024	0.00106019
	32.1000	1	2		1.96901345	0.00106277
	32.2000	1	2		1.96800251	0.00092081
	32.3000	1	2		1.96700265	0.00104588
	32.4000	1	2		1.96600278	0.00101604
	32.5000	1	2		1.96500250	0.00101522
	32.6000	1	2		1.96400284	0.00107659
	32.7000	1	2		1.96300625	0.00098214
	32.8000	1	2		1.96201150	0.00107523
	32.9000	1	2		1.96100938	0.00090114
	33.0000	1	2		1.96000746	0.00094928
	33.1000	1	2		1.95900841	0.00097951
	33.2000	1	2		1.95800978	0.00088542
	33.3000	1	2		1.95700827	0.00092645
	33.4000	1	2		1.95601086	0.00106869
	33.5000	1	2		1.95501263	0.00096791
	33.6000	1	2		1.95400723	0.00102577
	33.7000	1	2		1.95301453	0.00096010
	33.8000	1	2		1.95200770	0.00103666
	33.9000	1	2		1.95101111	0.00094344
	34.0000	1	2		1.95001165	0.00105483
	34.1000	1	2		1.94900871	0.00103055
	34.2000	1	2		1.94800597	0.00093439
	34.3000	1	2		1.94701061	0.00091769
	34.4000	1	2		1.94601505	0.00092692
	34.5000	1	2		1.94500740	0.00097857
	34.6000	1	2		1.94400548	0.00096289
	34.7000	1	2		1.94300909	0.00094954
	34.8000	1	2		1.94201845	0.00092143
	34.9000	1	2		1.94100874	0.00084835
	35.0000	1	2		1.94000847	0.00088220
	35.1000	1	2		1.93900675	0.00096167
	35.2000	1	2		1.93801467	0.00102266
	35.3000	1	2		1.93700989	0.00101415
	35.4000	1	2		1.93600776	0.00087759
	35.5000	1	2		1.93500728	0.00093940
	35.6000	1	2		1.93401274	0.00089931
	35.7000	1	2		1.93300386	0.00087878
	35.8000	1	2		1.93200624	0.00102689
	35.9000	1	2		1.93101519	0.00104628
	36.0000	1	2		1.93001061	0.00101213
	36.1000	1	2		1.92901217	0.00094583
	36.2000	1	2		1.92800944	0.00103019
	36.3000	1	2		1.92700731	0.00085419
	36.4000	1	2		1.92601462	0.00088213
	36.5000	1	2		1.92500676	0.00089651
	36.6000	1	2		1.92400587	0.00098552
	36.7000	1	2		1.92299412	0.00087418
	36.8000	1	2		1.92200142	0.00087027
	36.9000	1	2		1.92100217	0.00102207
	37.0000	1	2		1.91999922	0.00084704
	37.1000	1	2		1.91900571	0.00089807
	37.2000	1	2		1.91800768	0.00080605
	37.3000	1	2		1.91700741	0.00089453
	37.4000	1	2		1.91600160	0.00087402
	37.5000	1	2		1.91500542	0.00101525
	37.6000	1	2		1.91400125	0.00097636
	37.7000	1	2		1.91300671	0.00081500
	37.8000	1	2		1.91200602	0.00093294
	37.9000	1	2		1.91100349	0.00082905
	38.0000	1	2		1.91000587	0.00081618
	38.1000	1	2		1.90899637	0.00072039
	38.2000	1	2		1.90800696	0.00072115
	38.3000	1	2		1.90700299	0.00093429
	38.4000	1	2		1.90600742	0.00084842
	38.5000	1	2		1.90500141	0.00083350
	38.6000	1	2		1.90400851	0.00091713
	38.7000	1	2		1.90300249	0.00085840
	38.8000	1	2		1.90200734	0.00099408
	38.9000	1	2		1.90100030	0.00075198
	39.0000	1	2		1.90000330	0.00080941
	39.1000	1	2		1.89899708	0.00095183
	39.2000	1	2		1.89800746	0.00087211
	39.3000	1	2		1.89700185	0.00085894
	39.4000	1	2		1.89600629	0.00089180
	39.5000	1	2		1.89501052	0.00068989
	39.6000	1	2		1.89401290	0.00089245
	39.7000	1	2		1.89295608	0.00090653
	39.8000	1	2		1.89201993	0.00075249
	39.9000	1	2		1.89101166	0.00076944
	40.0000	1	2		1.89001261	0.00086124
	40.1000	1	2		1.88900906	0.00076416
	40.2000	1	2		1.88801451	0.00076316
	40.3000	1	2		1.88700789	0.00078956
	40.4000	1	2		1.88600863	0.00095742
	40.5000	1	2		1.88500713	0.00079609
	40.6000	1	2		1.88400972	0.00079605
	40.7000	1	2		1.88300637	0.00078381
	40.8000	1	2		1.88201039	0.00072795
	40.9000	1	2		1.88100622	0.00072757
	41.0000	1	2		1.88001516	0.00091384
	41.1000	1	2		1.87900956	0.00085139
	41.2000	1	2		1.87801625	0.00072949
	41.3000	1	2		1.87701330	0.00078656
	41.4000	1	2		1.87602061	0.00067810
	41.5000	1	2		1.87501029	0.00073807
	41.6000	1	2		1.87401350	0.00074135
	41.7000	1	2		1.87301506	0.00082827
	41.8000	1	2		1.87202155	0.00085741
	41.9000	1	2		1.87100918	0.00067016
	42.0000	1	2		1.87001525	0.00083639
	42.1000	1	2		1.86900985	0.00073442
	42.2000	1	2		1.86801736	0.00065114
	42.3000	1	2		1.86701442	0.00068063
	42.4000	1	2		1.86602029	0.00074351
	42.5000	1	2		1.86501100	0.00070532
	42.6000	1	2		1.86401605	0.00067448
	42.7000	1	2		1.86300737	0.00081119
	42.8000	1	2		1.86201180	0.00090497
	42.9000	1	2		1.86101193	0.00074556
	43.0000	1	2		1.86000817	0.00075328
	43.1000	1	2		1.85901281	0.00088029
	43.2000	1	2		1.85801110	0.00062973
	43.3000	1	2		1.85701000	0.00076949
	43.4000	1	2		1.85601157	0.00084626
	43.5000	1	2		1.85501498	0.00082650
	43.6000	1	2		1.85401778	0.00085473
	43.7000	1	2		1.85301012	0.00068580
	43.8000	1	2		1.85201599	0.00078989
	43.9000	1	2		1.85101059	0.00070995
	44.0000	1	2		1.85002179	0.00075965
	44.1000	1	2		1.84901618	0.00087640
	44.2000	1	2		1.84801591	0.00074824
	44.3000	1	2		1.84701255	0.00086553
	44.4000	1	2		1.84601637	0.00074155
	44.5000	1	2		1.84501835	0.00078027
	44.6000	1	2		1.84401029	0.00080402
	44.7000	1	2		1.84301226	0.00075394
	44.8000	1	2		1.84202203	0.00081379
	44.9000	1	2		1.84101437	0.00071235
	45.0000	1	2		1.84001471	0.00071871
	45.1000	1	2		1.83901361	0.00073844
	45.2000	1	2		1.83801948	0.00074843
	45.3000	1	2		1.83700978	0.00080693
	45.4000	1	2		1.83601892	0.00076816
	45.5000	1	2		1.83501537	0.00078786
	45.6000	1	2		1.83401775	0.00067750
	45.7000	1	2		1.83300436	0.00079028
	45.8000	1	2		1.83201761	0.00065263
	45.9000	1	2		1.83101159	0.00065710
	46.0000	1	2		1.83001808	0.00094770
	46.1000	1	2		1.82901063	0.00086172
	46.2000	1	2		1.82801691	0.00093015
	46.3000	1	2		1.82701171	0.00085724
	46.4000	1	2		1.82601410	0.00079728
	46.5000	1	2		1.82501751	0.00074706
	46.6000	1	2		1.82401375	0.00065626
	46.7000	1	2		1.82301040	0.00077817
	46.8000	1	2		1.82201483	0.00072790
	46.9000	1	2		1.82101230	0.00085720
	47.0000	1	2		1.82001735	0.00085552
	47.1000	1	2		1.81901810	0.00076665
	47.2000	1	2		1.81801557	0.00076769
	47.3000	1	2		1.81701119	0.00075121
	47.4000	1	2		1.81601214	0.00076445
	47.5000	1	2		1.81501207	0.00068746
	47.6000	1	2		1.81401486	0.00079636
	47.7000	1	2		1.81300783	0.00077063
	47.8000	1	2		1.81201369	0.00071527
	47.9000	1	2		1.81100973	0.00074157
	48.0000	1	2		1.81002810	0.00071293
	48.1000	1	2		1.80901143	0.00070508
	48.2000	1	2		1.80801689	0.00068166
	48.3000	1	2		1.80701046	0.00054299
	48.4000	1	2		1.80601797	0.00062126
	48.5000	1	2		1.80501503	0.00065105
	48.6000	1	2		1.80401598	0.00062808
	48.7000	1	2		1.80301201	0.00058114
	48.8000	1	2		1.80201809	0.00078009
	48.9000	1	2		1.80101556	0.00069076
	49.0000	1	2		1.80001466	0.00064503
	49.1000	1	2		1.79901275	0.00059695
	49.2000	1	2		1.79801575	0.00048977
	49.3000	1	2		1.79701752	0.00043343
	49.4000	1	2		1.79601560	0.00047216
	49.5000	1	2		1.79501143	0.00042946
	49.6000	1	2		1.79401628	0.00037176
	49.7000	1	2		1.79301538	0.00039420
	49.8000	1	2		1.79201613	0.00037259
	49.9000	1	2		1.79102425	0.00031159
	50.0000	1	2		1.79001127	0.00021327
	50.1000	1	2		1.78900956	0.00033661
	50.2000	1	2		1.78802199	0.00030351
	50.3000	1	2		1.78700552	0.00010896
	50.4000	1	2		1.78601836	0.00023349
	50.5000	1	2		1.78502095	0.00006249
	50.6000	1	2		1.78401944	0.00008626
	50.7000	1	2		1.78302101	0.00001494
	50.8000	1	2		1.78201458	-0.00003153
	50.9000	1	2		1.78101349	-0.00003484
	51.0000	1	2		1.78002140	-0.00018194
	51.1000	1	2		1.77902338	-0.00013469
	51.2000	1	2		1.77802720	-0.00017160
	51.3000	1	2		1.77702651	-0.00029345
	51.4000	1	2		1.77602152	-0.00032039
	51.5000	1	2		1.77501817	-0.00044114
	51.6000	1	2		1.77401871	-0.00058797
	51.7000	1	2		1.77301721	-0.00071925
	51.8000	1	2		1.77201406	-0.00072634
	51.9000	1	2		1.77102669	-0.00080504
	52.0000	1	2		1.77002191	-0.00090178
	52.1000	1	2		1.76902183	-0.00088636
	52.2000	1	2		1.76802299	-0.00104806
	52.3000	1	2		1.76701657	-0.00106715
	52.4000	1	2		1.76602530	-0.00144405
	52.5000	1	2		1.76501560	-0.00160861
	52.6000	1	2		1.76403192	-0.00170170
	52.7000	1	2		1.76303041	-0.00172440
	52.8000	1	2		1.76203013	-0.00182272
	52.9000	1	2		1.76102760	-0.00191173
	53.0000	1	2		1.76002855	-0.00208044
	53.1000	1	2		1.75902479	-0.00235200
	53.2000	1	2		1.75803210	-0.00251909
	53.3000	1	2		1.75701789	-0.00262671
	53.4000	1	2		1.75603052	-0.00282255
	53.5000	1	2		1.75502368	-0.00298834
	53.6000	1	2		1.75402935	-0.00310613
	53.7000	1	2		1.75302579	-0.00332145
	53.8000	1	2		1.75202879	-0.00353788
	53.9000	1	2		1.75102831	-0.00371794
	54.0000	1	2		1.75003787	-0.00394745
	54.1000	1	2		1.74902529	-0.00419160
	54.2000	1	2		1.74803711	-0.00440862
	54.3000	1	2		1.74702884	-0.00458302
	54.4000	1	2		1.74603266	-0.00487391
	54.5000	1	2		1.74502869	-0.00502171
	54.6000	1	2		1.74402944	-0.00525633
	54.7000	1	2		1.74302199	-0.00557637
	54.8000	1	2		1.74202847	-0.00584762
	54.9000	1	2		1.74103024	-0.00603520
	55.0000	1	2		1.74003038	-0.00637825
	55.1000	1	2		1.73902129	-0.00670955
	55.2000	1	2		1.73802962	-0.00710447
	55.3000	1	2		1.73702565	-0.00715138
	55.4000	1	2		1.73602537	-0.00737233
	55.5000	1	2		1.73502387	-0.00768661
	55.6000	1	2		1.73402769	-0.00794281
	55.7000	1	2		1.73302925	-0.00830530
	55.8000	1	2		1.73202815	-0.00856139
	55.9000	1	2		1.73102439	-0.00883915
	56.0000	1	2		1.73003067	-0.00912611
	56.1000	1	2		1.72902650	-0.00940692
	56.2000	1	2		1.72803094	-0.00972199
	56.3000	1	2		1.72702759	-0.00991123
	56.4000	1	2		1.72602710	-0.01031239
	56.5000	1	2		1.72501802	-0.01063918
	56.6000	1	2		1.72402102	-0.01096931
	56.7000	1	2		1.72301746	-0.01127313
	56.8000	1	2		1.72203029	-0.01157491
	56.9000	1	2		1.72102940	-0.01185024
	57.0000	1	2		1.72003035	-0.01219128
	57.1000	1	2		1.71902987	-0.01251924
	57.2000	1	2		1.71803287	-0.01279351
	57.3000	1	2		1.71701856	-0.01317562
	57.4000	1	2		1.71602566	-0.01348597
	57.5000	1	2		1.71502866	-0.01382772
	57.6000	1	2		1.71402705	-0.01409584
	57.7000	1	2		1.71302790	-0.01455840
	57.8000	1	2		1.71203315	-0.01461783
	57.9000	1	2		1.71103195	-0.01516067
	58.0000	1	2		1.71002666	-0.01530827
	58.1000	1	2		1.70901726	-0.01558256
	58.2000	1	2		1.70802354	-0.01610784
	58.3000	1	2		1.70702101	-0.01642920
	58.4000	1	2		1.70602749	-0.01672812
	58.5000	1	2		1.70502322	-0.01714915
	58.6000	1	2		1.70402530	-0.01748165
	58.7000	1	2		1.70302317	-0.01761185
	58.8000	1	2		1.70203365	-0.01791136
	58.9000	1	2		1.70102467	-0.01849332
	59.0000	1	2		1.70002121	-0.01860480
	59.1000	1	2		1.69902719	-0.01905873
	59.2000	1	2		1.69803152	-0.01944190
	59.3000	1	2		1.69702602	-0.01967805
	59.4000	1	2		1.69602420	-0.01997632
	59.5000	1	2		1.69502413	-0.02034869
	59.6000	1	2		1.69403102	-0.02086514
	59.7000	1	2		1.69302808	-0.02100235
	59.8000	1	2		1.69203518	-0.02138624
	59.9000	1	2		1.69102230	-0.02192916
	60.0000	1	2		1.69002960	-0.02219354
	60.1000	1	2		1.68901918	-0.02245365
	60.2000	1	2		1.68802690	-0.02279546
	60.3000	1	2		1.68701720	-0.02310520
	60.4000	1	2		1.68602665	-0.02342078
	60.5000	1	2		1.68502422	-0.02366970
	60.6000	1	2		1.68402794	-0.02417072
	60.7000	1	2		1.68302479	-0.02451988
	60.8000	1	2		1.68202902	-0.02489343
	60.9000	1	2		1.68102598	-0.02529267
	61.0000	1	2		1.68003052	-0.02569065
	61.1000	1	2		1.67902440	-0.02606742
	61.2000	1	2		1.67803426	-0.02629046
	61.3000	1	2		1.67703491	-0.02667401
	61.4000	1	2		1.67604180	-0.02702637
	61.5000	1	2		1.67503896	-0.02745315
	61.6000	1	2		1.67403305	-0.02770647
	61.7000	1	2		1.67303636	-0.02825553
	61.8000	1	2		1.67202942	-0.02858110
	61.9000	1	2		1.67103048	-0.02874917
	62.0000	1	2		1.67003460	-0.02929126
	62.1000	1	2		1.66902121	-0.02963115
	62.2000	1	2		1.66802718	-0.02991111
	62.3000	1	2		1.66703131	-0.03033849
	62.4000	1	2		1.66603155	-0.03074510
	62.5000	1	2		1.66503649	-0.03111929
	62.6000	1	2		1.66402925	-0.03143406
	62.7000	1	2		1.66303307	-0.03196021
	62.8000	1	2		1.66203300	-0.03216085
	62.9000	1	2		1.66104757	-0.03259454
	63.0000	1	2		1.66004381	-0.03300122
	63.1000	1	2		1.65904210	-0.03346743
	63.2000	1	2		1.65804828	-0.03374385
	63.3000	1	2		1.65704226	-0.03409507
	63.4000	1	2		1.65604659	-0.03453013
	63.5000	1	2		1.65504027	-0.03494273
	63.6000	1	2		1.65404307	-0.03522882
	63.7000	1	2		1.65304074	-0.03562836
	63.8000	1	2		1.65204487	-0.03610569
	63.9000	1	2		1.65103855	-0.03637636
	64.0000	1	2		1.65005343	-0.03690939
	64.1000	1	2		1.64904742	-0.03730527
	64.2000	1	2		1.64805185	-0.03761436
	64.3000	1	2		1.64704717	-0.03802210
	64.4000	1	2		1.64605662	-0.03841831
	64.5000	1	2		1.64505173	-0.03896819
	64.6000	1	2		1.64405515	-0.03924614
	64.7000	1	2		1.64305026	-0.03944099
	64.8000	1	2		1.64205428	-0.04011129
	64.9000	1	2		1.64104673	-0.04045073
	65.0000	1	2		1.64005803	-0.04081660
	65.1000	1	2		1.63904587	-0.04116470
	65.2000	1	2		1.63805502	-0.04165993
	65.3000	1	2		1.63704808	-0.04202333
	65.4000	1	2		1.63605374	-0.04226379
	65.5000	1	2		1.63504793	-0.04272454
	65.6000	1	2		1.63405657	-0.04313208
	65.7000	1	2		1.63305004	-0.04357528
	65.8000	1	2		1.63206062	-0.04400808
	65.9000	1	2		1.63105256	-0.04443277
	66.0000	1	2		1.63005751	-0.04494452
	66.1000	1	2		1.62905354	-0.04529196
	66.2000	1	2		1.62806043	-0.04587424
	66.3000	1	2		1.62705022	-0.04608523
	66.4000	1	2		1.62605394	-0.04657172
	66.5000	1	2		1.62504249	-0.04688062
	66.6000	1	2		1.62405307	-0.04735816
	66.7000	1	2		1.62305474	-0.04776577
	66.8000	1	2		1.62205590	-0.04820932
	66.9000	1	2		1.62105050	-0.04874840
	67.0000	1	2		1.62005432	-0.04913406
	67.1000	1	2		1.61905455	-0.04958188
	67.2000	1	2		1.61805663	-0.04986547
	67.3000	1	2		1.61705052	-0.05035283
	67.4000	1	2		1.61605608	-0.05083580
	67.5000	1	2		1.61504924	-0.05116401
	67.6000	1	2		1.61405419	-0.05175096
	67.7000	1	2		1.61305279	-0.05230425
	67.8000	1	2		1.61205261	-0.05251317
	67.9000	1	2		1.61105438	-0.05296054
	68.0000	1	2		1.61004663	-0.05345405
	68.1000	1	2		1.60904952	-0.05388536
	68.2000	1	2		1.60804453	-0.05426608
	68.3000	1	2		1.60705071	-0.05462581
	68.4000	1	2		1.60605463	-0.05522183
	68.5000	1	2		1.60504882	-0.05559458
	68.6000	1	2		1.60405172	-0.05610746
	68.7000	1	2		1.60305103	-0.05662680
	68.8000	1	2		1.60205117	-0.05700219
	68.9000	1	2		1.60105171	-0.05750962
	69.0000	1	2		1.60005655	-0.05797871
	69.1000	1	2		1.59905003	-0.05841823
	69.2000	1	2		1.59806071	-0.05878559
	69.3000	1	2		1.59705664	-0.05932963
	69.4000	1	2		1.59605513	-0.05988091
	69.5000	1	2		1.59504953	-0.06016790
	69.6000	1	2		1.59405499	-0.06065459
	69.7000	1	2		1.59305297	-0.06112616
	69.8000	1	2		1.59205146	-0.06167117
	69.9000	1	2		1.59104975	-0.06211298
	70.0000	1	2		1.59005685	-0.06257261
	70.1000	1	2		1.58905258	-0.06319944
	70.2000	1	2		1.58805681	-0.06363686
	70.3000	1	2		1.58705448	-0.06398495
	70.4000	1	2		1.58605225	-0.06452643
	70.5000	1	2		1.58504716	-0.06507244
	70.6000	1	2		1.58405692	-0.06550896
	70.7000	1	2		1.58305685	-0.06584262
	70.8000	1	2		1.58205616	-0.06647246
	70.9000	1	2		1.58105742	-0.06703458
	71.0000	1	2		1.58005499	-0.06743786
	71.1000	1	2		1.57905666	-0.06802857
	71.2000	1	2		1.57805403	-0.06856331
	71.3000	1	2		1.57705785	-0.06899499
	71.4000	1	2		1.57605317	-0.06951362
	71.5000	1	2		1.57505104	-0.07003875
	71.6000	1	2		1.57406019	-0.07058479
	71.7000	1	2		1.57305090	-0.07099340
	71.8000	1	2		1.57205687	-0.07138848
	71.9000	1	2		1.57105547	-0.07199671
	72.0000	1	2		1.57005898	-0.07257098
	72.1000	1	2		1.56905491	-0.07297421
	72.2000	1	2		1.56805535	-0.07351148
	72.3000	1	2		1.56704821	-0.07414047
	72.4000	1	2		1.56605735	-0.07453117
	72.5000	1	2		1.56505523	-0.07502014
	72.6000	1	2		1.56405977	-0.07564452
	72.7000	1	2		1.56305908	-0.07617106
	72.8000	1	2		1.56205901	-0.07673088
	72.9000	1	2		1.56105361	-0.07724282
	73.0000	1	2		1.56006071	-0.07778256
	73.1000	1	2		1.55905469	-0.07811211
	73.2000	1	2		1.55806230	-0.07883635
	73.3000	1	2		1.55705578	-0.07940502
	73.4000	1	2		1.55605704	-0.07988513
	73.5000	1	2		1.55505225	-0.08043459
	73.6000	1	2		1.55406119	-0.08091788
	73.7000	1	2		1.55305815	-0.08154381
	73.8000	1	2		1.55205132	-0.08203322
	73.9000	1	2		1.55105042	-0.08248099
	74.0000	1	2		1.55006162	-0.08315076
	74.1000	1	2		1.54905079	-0.08372102
	74.2000	1	2		1.54805236	-0.08418304
	74.3000	1	2		1.54706120	-0.08482231
	74.4000	1	2		1.54606225	-0.08525692
	74.5000	1	2		1.54505798	-0.08587644
	74.6000	1	2		1.54407102	-0.08635012
	74.7000	1	2		1.54306306	-0.08694598
	74.8000	1	2		1.54206524	-0.08749090
	74.9000	1	2		1.54106773	-0.08795573
	75.0000	1	2		1.54006980	-0.08864411
	75.1000	1	2		1.53907424	-0.08923367
	75.2000	1	2		1.53806361	-0.08974841
	75.3000	1	2		1.53706344	-0.09036859
	75.4000	1	2		1.53606654	-0.09078732
	75.5000	1	2		1.53506360	-0.09135868
	75.6000	1	2		1.53406466	-0.09198599
	75.7000	1	2		1.53306059	-0.09253364
	75.8000	1	2		1.53206246	-0.09310395
	75.9000	1	2		1.53106444	-0.09366776
	76.0000	1	2		1.53006938	-0.09431730
	76.1000	1	2		1.52906409	-0.09483378
	76.2000	1	2		1.52806832	-0.09555913
	76.3000	1	2		1.52707152	-0.09620825
	76.4000	1	2		1.52607452	-0.09685453
	76.5000	1	2		1.52506728	-0.09723538
	76.6000	1	2		1.52406444	-0.09778857
	76.7000	1	2		1.52306478	-0.09832949
	76.8000	1	2		1.52206143	-0.09887066
	76.9000	1	2		1.52107108	-0.09969237
	77.0000	1	2		1.52006630	-0.10022978
	77.1000	1	2		1.51906305	-0.10079738
	77.2000	1	2		1.51806615	-0.10135721
	77.3000	1	2		1.51706495	-0.10199211
	77.4000	1	2		1.51606427	-0.10258853
	77.5000	1	2		1.51507761	-0.10318117
	77.6000	1	2		1.51407252	-0.10380393
	77.7000	1	2		1.51307337	-0.10434374
	77.8000	1	2		1.51206705	-0.10499406
	77.9000	1	2		1.51106534	-0.10554944
	78.0000	1	2		1.51007356	-0.10612779
	78.1000	1	2		1.50906447	-0.10675426
	78.2000	1	2		1.50806993	-0.10743203
	78.3000	1	2		1.50707437	-0.10805798
	78.4000	1	2		1.50607245	-0.10856872
	78.5000	1	2		1.50507248	-0.10922197
	78.6000	1	2		1.50406503	-0.10986443
	78.7000	1	2		1.50306660	-0.11052519
	78.8000	1	2		1.50207196	-0.11112706
	78.9000	1	2		1.50106871	-0.11181442
	79.0000	1	2		1.50007365	-0.11244698
	79.1000	1	2		1.49907092	-0.11301292
	79.2000	1	2		1.49807156	-0.11358997
	79.3000	1	2		1.49707272	-0.11419122
	79.4000	1	2		1.49607592	-0.11492692
	79.5000	1	2		1.49507698	-0.11560710
	79.6000	1	2		1.49407219	-0.11625123
	79.7000	1	2		1.49306894	-0.11691450
	79.8000	1	2		1.49207348	-0.11766839
	79.9000	1	2		1.49107146	-0.11817831
	80.0000	1	2		1.49007405	-0.11891019
	80.1000	1	2		1.48907418	-0.11960056
	80.2000	1	2		1.48807800	-0.12017547
	80.3000	1	2		1.48707322	-0.12083046
	80.4000	1	2		1.48607919	-0.12147782
	80.5000	1	2		1.48507154	-0.12216951
	80.6000	1	2		1.48407689	-0.12275701
	80.7000	1	2		1.48307180	-0.12343649
	80.8000	1	2		1.48207521	-0.12417072
	80.9000	1	2		1.48107155	-0.12483755
	81.0000	1	2		1.48007599	-0.12544975
	81.1000	1	2		1.47907090	-0.12613514
	81.2000	1	2		1.47807717	-0.12694137
	81.3000	1	2		1.47707454	-0.12761040
	81.4000	1	2		1.47607385	-0.12834326
	81.5000	1	2		1.47506446	-0.12894017
	81.6000	1	2		1.47407719	-0.12963571
	81.7000	1	2		1.47307732	-0.13022562
	81.8000	1	2		1.47207633	-0.13086974
	81.9000	1	2		1.47106837	-0.13151169
	82.0000	1	2		1.47007710	-0.13229487
	82.1000	1	2		1.46907273	-0.13299419
	82.2000	1	2		1.46807583	-0.13393672
	82.3000	1	2		1.46707637	-0.13441827
	82.4000	1	2		1.46607948	-0.13513672
	82.5000	1	2		1.46507049	-0.13577695
	82.6000	1	2		1.46407913	-0.13650352
	82.7000	1	2		1.46307690	-0.13720890
	82.8000	1	2		1.46208257	-0.13787616
	82.9000	1	2		1.46107717	-0.13863118
	83.0000	1	2		1.46008181	-0.13938355
	83.1000	1	2		1.45908009	-0.14010351
	83.2000	1	2		1.45808320	-0.14084224
	83.3000	1	2		1.45707718	-0.14150532
	83.4000	1	2		1.45608070	-0.14227087
	83.5000	1	2		1.45507765	-0.14284745
	83.6000	1	2		1.45408127	-0.14369171
	83.7000	1	2		1.45307904	-0.14442828
	83.8000	1	2		1.45207282	-0.14526722
	83.9000	1	2		1.45108166	-0.14594713
	84.0000	1	2		1.45008016	-0.14671599
	84.1000	1	2		1.44908039	-0.14739837
	84.2000	1	2		1.44808370	-0.14816929
	84.3000	1	2		1.44707195	-0.14877792
	84.4000	1	2		1.44608027	-0.14948745
	84.5000	1	2		1.44507969	-0.15036445
	84.6000	1	2		1.44407900	-0.15104030
	84.7000	1	2		1.44307627	-0.15191880
	84.8000	1	2		1.44207834	-0.15266450
	84.9000	1	2		1.44108063	-0.15338806
	85.0000	1	2		1.44008342	-0.15413633
	85.1000	1	2		1.43907311	-0.15496122
	85.2000	1	2		1.43807570	-0.15567328
	85.3000	1	2		1.43708034	-0.15635122
	85.4000	1	2		1.43608160	-0.15726207
	85.5000	1	2		1.43508070	-0.15800001
	85.6000	1	2		1.43408063	-0.15885022
	85.7000	1	2		1.43308466	-0.15967967
	85.8000	1	2		1.43208479	-0.16051987
	85.9000	1	2		1.43107488	-0.16111512
	86.0000	1	2		1.43008075	-0.16198302
	86.1000	1	2		1.42907791	-0.16281461
	86.2000	1	2		1.42807876	-0.16347382
	86.3000	1	2		1.42708821	-0.16429588
	86.4000	1	2		1.42608466	-0.16516861
	86.5000	1	2		1.42508008	-0.16587542
	86.6000	1	2		1.42408420	-0.16677804
	86.7000	1	2		1.42307358	-0.16758664
	86.8000	1	2		1.42207801	-0.16837012
	86.9000	1	2		1.42107446	-0.16911956
	87.0000	1	2		1.42008002	-0.16989544
	87.1000	1	2		1.41907800	-0.17070359
	87.2000	1	2		1.41807772	-0.17163882
	87.3000	1	2		1.41708451	-0.17254017
	87.4000	1	2		1.41608649	-0.17334804
	87.5000	1	2		1.41508283	-0.17406849
	87.6000	1	2		1.41408645	-0.17491732
	87.7000	1	2		1.41308894	-0.17564559
	87.8000	1	2		1.41207954	-0.17649718
	87.9000	1	2		1.41108777	-0.17736590
	88.0000	1	2		1.41008052	-0.17842695
	88.1000	1	2		1.40908311	-0.17911732
	88.2000	1	2		1.40807894	-0.18001391
	88.3000	1	2		1.40707426	-0.18088574
	88.4000	1	2		1.40607890	-0.18167287
	88.5000	1	2		1.40507596	-0.18251687
	88.6000	1	2		1.40408439	-0.18340848
	88.7000	1	2		1.40308319	-0.18422071
	88.8000	1	2		1.40207953	-0.18512392
	88.9000	1	2		1.40107946	-0.18594036
	89.0000	1	2		1.40008451	-0.18693430
	89.1000	1	2		1.39907962	-0.18771077
	89.2000	1	2		1.39808672	-0.18864438
	89.3000	1	2		1.39708152	-0.18945700
	89.4000	1	2		1.39608319	-0.19035073
	89.5000	1	2		1.39507789	-0.19124301
	89.6000	1	2		1.39409001	-0.19208668
	89.7000	1	2		1.39307775	-0.19303963
	89.8000	1	2		1.39208259	-0.19393448
	89.9000	1	2		1.39108457	-0.19487746
	90.0000	1	2		1.39008378	-0.19582037
	90.1000	1	2		1.38907807	-0.19655770
	90.2000	1	2		1.38808353	-0.19755522
	90.3000	1	2		1.38708213	-0.19836053
	90.4000	1	2		1.38608420	-0.19934658
	90.5000	1	2		1.38507737	-0.20029504
	90.6000	1	2		1.38407658	-0.20122806
	90.7000	1	2		1.38309146	-0.20208543
	90.8000	1	2		1.38208760	-0.20311639
	90.9000	1	2		1.38108312	-0.20396857
	91.0000	1	2		1.38008203	-0.20492291
	91.1000	1	2		1.37908052	-0.20590261
	91.2000	1	2		1.37808444	-0.20681314
	91.3000	1	2		1.37708857	-0.20763721
	91.4000	1	2		1.37608594	-0.20869993
	91.5000	1	2		1.37508125	-0.20962501
	91.6000	1	2		1.37408692	-0.21057000
	91.7000	1	2		1.37308254	-0.21152249
	91.8000	1	2		1.37208431	-0.21252656
	91.9000	1	2		1.37107922	-0.21339463
	92.0000	1	2		1.37008775	-0.21439090
	92.1000	1	2		1.36908286	-0.21544667
	92.2000	1	2		1.36808156	-0.21630110
	92.3000	1	2		1.36708487	-0.21727685
	92.4000	1	2		1.36608736	-0.21837199
	92.5000	1	2		1.36509005	-0.21938380
	92.6000	1	2		1.36408609	-0.22039421
	92.7000	1	2		1.36308909	-0.22124065
	92.8000	1	2		1.36209055	-0.22217283
	92.9000	1	2		1.36108751	-0.22325540
	93.0000	1	2		1.36007924	-0.22429077
	93.1000	1	2		1.35907804	-0.22516118
	93.2000	1	2		1.35808698	-0.22632448
	93.3000	1	2		1.35708199	-0.22739192
	93.4000	1	2		1.35609022	-0.22830866
	93.5000	1	2		1.35507959	-0.22936521
	93.6000	1	2		1.35408925	-0.23029750
	93.7000	1	2		1.35308047	-0.23133067
	93.8000	1	2		1.35209331	-0.23240125
	93.9000	1	2		1.35108821	-0.23343693
	94.0000	1	2		1.35009357	-0.23458002
	94.1000	1	2		1.34908264	-0.23554675
	94.2000	1	2		1.34808677	-0.23670662
	94.3000	1	2		1.34708741	-0.23774048
	94.4000	1	2		1.34609266	-0.23873726
	94.5000	1	2		1.34509218	-0.23983754
	94.6000	1	2		1.34408883	-0.24091471
	94.7000	1	2		1.34309542	-0.24185825
	94.8000	1	2		1.34209094	-0.24298277
	94.9000	1	2		1.34109056	-0.24399584
	95.0000	1	2		1.34008680	-0.24512086
	95.1000	1	2		1.33908847	-0.24627727
	95.2000	1	2		1.33809393	-0.24734348
	95.3000	1	2		1.33708678	-0.24836613
	95.4000	1	2		1.33608733	-0.24937831
	95.5000	1	2		1.33508510	-0.25048083
	95.6000	1	2		1.33409036	-0.25161736
	95.7000	1	2		1.33309059	-0.25271824
	95.8000	1	2		1.33208847	-0.25395652
	95.9000	1	2		1.33109239	-0.25507478
	96.0000	1	2		1.33009283	-0.25615396
	96.1000	1	2		1.32909348	-0.25731394
	96.2000	1	2		1.32809350	-0.25839474
	96.3000	1	2		1.32709773	-0.25952259
	96.4000	1	2		1.32609776	-0.26072633
	96.5000	1	2		1.32509913	-0.26188359
	96.6000	1	2		1.32409301	-0.26305541
	96.7000	1	2		1.32309007	-0.26424112
	96.8000	1	2		1.32209040	-0.26533784
	96.9000	1	2		1.32109525	-0.26648050
	97.0000	1	2		1.32009354	-0.26768856
	97.1000	1	2		1.31909305	-0.26887957
	97.2000	1	2		1.31809226	-0.27002329
	97.3000	1	2		1.31709025	-0.27104337
	97.4000	1	2		1.31609099	-0.27235972
	97.5000	1	2		1.31509112	-0.27353898
	97.6000	1	2		1.31409566	-0.27473675
	97.7000	1	2		1.31303176	-0.27596053
	97.8000	1	2		1.31208640	-0.27729023
	97.9000	1	2		1.31109237	-0.27842043
	98.0000	1	2		1.31009517	-0.27963812
	98.1000	1	2		1.30908516	-0.28083477
	98.2000	1	2		1.30808816	-0.28206985
	98.3000	1	2		1.30708634	-0.28324056
	98.4000	1	2		1.30609303	-0.28457282
	98.5000	1	2		1.30508906	-0.28566815
	98.6000	1	2		1.30408981	-0.28686460
	98.7000	1	2		1.30308697	-0.28817462
	98.8000	1	2		1.30208936	-0.28939826
	98.9000	1	2		1.30108775	-0.29049613
	99.0000	1	2		1.30009095	-0.29189592
	99.1000	1	2		1.29908627	-0.29322935
	99.2000	1	2		1.29809552	-0.29444290
	99.3000	1	2		1.29709135	-0.29572025
	99.4000	1	2		1.29609486	-0.29710276
	99.5000	1	2		1.29508967	-0.29832777
	99.6000	1	2		1.29409308	-0.29961785
	99.7000	1	2		1.29308676	-0.30097364
	99.8000	1	2		1.29209662	-0.30223126
	99.9000	1	2		1.29108497	-0.30352799
	100.0000	1	2		1.29009064	-0.30486237
	100.1000	1	2		1.28908974	-0.30610165
	100.2000	1	2		1.28809387	-0.30744707
	100.3000	1	2		1.28708294	-0.30878209
	100.4000	1	2		1.28609444	-0.31005709
	100.5000	1	2		1.28509017	-0.31147491
	100.6000	1	2		1.28409512	-0.31277776
	100.7000	1	2		1.28308572	-0.31427365
	100.8000	1	2		1.28209610	-0.31552318
	100.9000	1	2		1.28109541	-0.31693965
	101.0000	1	2		1.28009605	-0.31843890
	101.1000	1	2		1.27909393	-0.31966116
	101.2000	1	2		1.27808843	-0.32102369
	101.3000	1	2		1.27708498	-0.32245852
	101.4000	1	2		1.27609597	-0.32378804
	101.5000	1	2		1.27508749	-0.32514606
	101.6000	1	2		1.27409408	-0.32663405
	101.7000	1	2		1.27308643	-0.32811318
	101.8000	1	2		1.27208635	-0.32958809
	101.9000	1	2		1.27108587	-0.33091281
	102.0000	1	2		1.27009287	-0.33227872
	102.1000	1	2		1.26909157	-0.33369955
	102.2000	1	2		1.26809231	-0.33515275
	102.3000	1	2		1.26709070	-0.33661216
	102.4000	1	2		1.26610006	-0.33813819
	102.5000	1	2		1.26509670	-0.33948217
	102.6000	1	2		1.26409817	-0.34110840
	102.7000	1	2		1.26309482	-0.34257021
	102.8000	1	2		1.26209843	-0.34401055
	102.9000	1	2		1.26109057	-0.34541398
	103.0000	1	2		1.26009511	-0.34690026
	103.1000	1	2		1.25909555	-0.34838937
	103.2000	1	2		1.25809650	-0.34990966
	103.3000	1	2		1.25709336	-0.35140194
	103.4000	1	2		1.25609082	-0.35316288
	103.5000	1	2		1.25509116	-0.35456281
	103.6000	1	2		1.25409959	-0.35604697
	103.7000	1	2		1.25309522	-0.35759289
	103.8000	1	2		1.25209627	-0.35905279
	103.9000	1	2		1.25108882	-0.36051866
	104.0000	1	2		1.25009961	-0.36209863
	104.0010	1	2		1.25008926	-0.36212672
