# Supplementary material for: Hyaluronic Acid Enhances the Mechanical Properties of Tissue-Engineered Cartilage Constructs
Source: PLoS One. 2014 Dec 1;9(12):e113216. doi: 10.1371/journal.pone.0113216 (PMC4249877; doi:10.1371/journal.pone.0113216)
Supplement: Dataset S1 — Raw data from hydrogel constructs. Data on wet weight, dry weight, compressive modulus, DNA content, and GAG content are provided in a spreadsheet for all analysed hydrogel constructs. Additionally, raw data from mechanical compression tests (time, displacement, and load) are provided. (ZIP) [file pone.0113216.s004.zip › Data/Mechanical testing/Microtester/Day 28/G4 CF M8 ramp.csv]

G4 CF M8 10Jan2014
Notes	Time	Sequence	Block	Cycle	5800:Extension mm	5800:500N_Load_Cell N
Test Started : 01/10/2014 10:30:55 AM	4.0020	1	2		2.25008287	0.00187371
	4.1000	1	2		2.24894450	0.00176341
	4.2000	1	2		2.24796963	0.00180389
	4.3000	1	2		2.24698082	0.00177667
	4.4000	1	2		2.24598259	0.00165227
	4.5000	1	2		2.24497719	0.00175139
	4.6000	1	2		2.24397548	0.00173201
	4.7000	1	2		2.24298197	0.00159739
	4.8000	1	2		2.24197841	0.00165893
	4.9000	1	2		2.24097629	0.00169978
	5.0000	1	2		2.23997314	0.00167741
	5.1000	1	2		2.23896426	0.00182655
	5.2000	1	2		2.23797791	0.00170458
	5.3000	1	2		2.23697723	0.00164562
	5.4000	1	2		2.23597859	0.00166204
	5.5000	1	2		2.23497237	0.00173336
	5.6000	1	2		2.23398336	0.00167906
	5.7000	1	2		2.23298493	0.00183826
	5.8000	1	2		2.23198547	0.00169095
	5.9000	1	2		2.23096941	0.00162369
	6.0000	1	2		2.22998204	0.00181421
	6.1000	1	2		2.22898218	0.00180819
	6.2000	1	2		2.22798210	0.00178768
	6.3000	1	2		2.22696871	0.00167714
	6.4000	1	2		2.22597991	0.00184071
	6.5000	1	2		2.22497266	0.00160411
	6.6000	1	2		2.22397833	0.00164633
	6.7000	1	2		2.22297006	0.00176664
	6.8000	1	2		2.22198208	0.00176538
	6.9000	1	2		2.22097831	0.00175566
	7.0000	1	2		2.21998500	0.00172503
	7.1000	1	2		2.21897530	0.00189532
	7.2000	1	2		2.21798506	0.00172768
	7.3000	1	2		2.21697782	0.00180922
	7.4000	1	2		2.21598389	0.00192787
	7.5000	1	2		2.21497009	0.00176114
	7.6000	1	2		2.21397822	0.00162031
	7.7000	1	2		2.21297363	0.00176583
	7.8000	1	2		2.21197991	0.00180728
	7.9000	1	2		2.21097841	0.00176818
	8.0000	1	2		2.20997874	0.00172954
	8.1000	1	2		2.20897375	0.00176081
	8.2000	1	2		2.20796815	0.00180029
	8.3000	1	2		2.20697279	0.00162057
	8.4000	1	2		2.20597825	0.00179479
	8.5000	1	2		2.20497449	0.00181392
	8.6000	1	2		2.20397646	0.00166947
	8.7000	1	2		2.20296615	0.00173570
	8.8000	1	2		2.20197693	0.00170573
	8.9000	1	2		2.20097338	0.00163631
	9.0000	1	2		2.19997904	0.00174304
	9.1000	1	2		2.19897507	0.00166781
	9.2000	1	2		2.19797787	0.00178805
	9.3000	1	2		2.19697165	0.00184695
	9.4000	1	2		2.19596994	0.00188902
	9.5000	1	2		2.19496864	0.00178301
	9.6000	1	2		2.19397594	0.00187587
	9.7000	1	2		2.19297607	0.00181990
	9.8000	1	2		2.19197129	0.00179449
	9.9000	1	2		2.19096240	0.00188475
	10.0000	1	2		2.18996909	0.00174704
	10.1000	1	2		2.18897394	0.00168941
	10.2000	1	2		2.18797776	0.00172338
	10.3000	1	2		2.18696662	0.00190907
	10.4000	1	2		2.18597720	0.00185361
	10.5000	1	2		2.18497405	0.00188144
	10.6000	1	2		2.18396906	0.00192545
	10.7000	1	2		2.18296510	0.00160684
	10.7290	1	2		2.18269177	0.00209750
	10.8000	1	2		2.18196011	0.00162006
	10.9000	1	2		2.18097274	0.00165722
	11.0000	1	2		2.17997881	0.00186449
	11.1000	1	2		2.17897936	0.00176427
	11.2000	1	2		2.17797908	0.00165890
	11.3000	1	2		2.17697409	0.00187339
	11.4000	1	2		2.17597197	0.00180081
	11.5000	1	2		2.17497661	0.00189499
	11.6000	1	2		2.17398022	0.00180562
	11.7000	1	2		2.17298015	0.00189573
	11.8000	1	2		2.17197536	0.00174996
	11.9000	1	2		2.17096873	0.00173825
	12.0000	1	2		2.16997747	0.00181501
	12.1000	1	2		2.16897105	0.00184981
	12.2000	1	2		2.16798122	0.00174588
	12.3000	1	2		2.16696270	0.00175775
	12.4000	1	2		2.16598189	0.00179693
	12.5000	1	2		2.16498817	0.00173599
	12.6000	1	2		2.16398216	0.00176592
	12.7000	1	2		2.16298557	0.00184690
	12.8000	1	2		2.16198734	0.00189288
	12.9000	1	2		2.16098583	0.00156038
	13.0000	1	2		2.15997715	0.00173890
	13.1000	1	2		2.15897503	0.00174884
	13.2000	1	2		2.15797885	0.00157816
	13.3000	1	2		2.15696526	0.00174374
	13.4000	1	2		2.15597522	0.00178403
	13.5000	1	2		2.15497597	0.00175077
	13.6000	1	2		2.15398102	0.00175203
	13.7000	1	2		2.15296619	0.00178569
	13.8000	1	2		2.15198190	0.00187294
	13.9000	1	2		2.15097445	0.00179653
	14.0000	1	2		2.14998728	0.00173388
	14.1000	1	2		2.14897861	0.00169535
	14.2000	1	2		2.14797669	0.00168144
	14.3000	1	2		2.14697846	0.00156795
	14.4000	1	2		2.14598453	0.00178162
	14.5000	1	2		2.14498241	0.00169247
	14.6000	1	2		2.14398787	0.00168509
	14.7000	1	2		2.14297366	0.00181359
	14.8000	1	2		2.14197851	0.00157615
	14.9000	1	2		2.14097843	0.00173999
	15.0000	1	2		2.13998266	0.00161680
	15.1000	1	2		2.13898628	0.00181566
	15.2000	1	2		2.13798416	0.00181990
	15.3000	1	2		2.13698347	0.00156540
	15.4000	1	2		2.13598852	0.00189403
	15.5000	1	2		2.13498312	0.00168390
	15.6000	1	2		2.13398612	0.00166330
	15.7000	1	2		2.13297990	0.00160787
	15.8000	1	2		2.13198085	0.00152870
	15.9000	1	2		2.13098221	0.00177549
	16.0000	1	2		2.12998890	0.00167008
	16.1000	1	2		2.12898453	0.00165460
	16.2000	1	2		2.12798302	0.00169453
	16.3000	1	2		2.12697680	0.00155545
	16.4000	1	2		2.12598902	0.00181073
	16.5000	1	2		2.12498014	0.00179552
	16.6000	1	2		2.12398334	0.00177588
	16.7000	1	2		2.12298163	0.00165198
	16.8000	1	2		2.12198832	0.00152903
	16.9000	1	2		2.12098005	0.00163662
	17.0000	1	2		2.11998285	0.00158397
	17.1000	1	2		2.11898011	0.00145342
	17.2000	1	2		2.11798536	0.00159315
	17.3000	1	2		2.11697689	0.00171863
	17.4000	1	2		2.11599014	0.00164036
	17.5000	1	2		2.11499047	0.00162440
	17.6000	1	2		2.11398507	0.00160454
	17.7000	1	2		2.11298602	0.00162531
	17.8000	1	2		2.11199025	0.00149526
	17.9000	1	2		2.11098772	0.00159909
	18.0000	1	2		2.10998191	0.00167091
	18.1000	1	2		2.10898696	0.00143994
	18.2000	1	2		2.10797931	0.00149003
	18.3000	1	2		2.10697801	0.00161714
	18.4000	1	2		2.10598818	0.00157096
	18.5000	1	2		2.10498380	0.00148379
	18.6000	1	2		2.10398230	0.00148900
	18.7000	1	2		2.10297894	0.00158732
	18.8000	1	2		2.10197621	0.00155351
	18.9000	1	2		2.10098638	0.00150857
	19.0000	1	2		2.09998262	0.00166051
	19.1000	1	2		2.09898500	0.00168758
	19.2000	1	2		2.09799128	0.00151880
	19.3000	1	2		2.09699449	0.00150024
	19.4000	1	2		2.09598212	0.00153643
	19.5000	1	2		2.09498533	0.00147086
	19.6000	1	2		2.09398198	0.00139834
	19.7000	1	2		2.09298498	0.00141374
	19.8000	1	2		2.09198429	0.00154240
	19.9000	1	2		2.09098114	0.00138291
	20.0000	1	2		2.08999480	0.00143954
	20.1000	1	2		2.08898120	0.00139046
	20.2000	1	2		2.08799015	0.00144281
	20.3000	1	2		2.08699417	0.00151384
	20.4000	1	2		2.08599225	0.00145777
	20.5000	1	2		2.08498460	0.00155751
	20.6000	1	2		2.08398924	0.00145027
	20.7000	1	2		2.08298773	0.00142345
	20.8000	1	2		2.08199032	0.00137758
	20.9000	1	2		2.08099128	0.00143860
	21.0000	1	2		2.07998854	0.00148230
	21.1000	1	2		2.07899297	0.00124481
	21.2000	1	2		2.07799495	0.00128348
	21.3000	1	2		2.07698484	0.00155542
	21.4000	1	2		2.07598497	0.00135015
	21.5000	1	2		2.07499022	0.00148637
	21.6000	1	2		2.07400081	0.00144901
	21.7000	1	2		2.07299602	0.00134127
	21.8000	1	2		2.07200086	0.00129562
	21.9000	1	2		2.07099465	0.00139411
	22.0000	1	2		2.06999826	0.00133391
	22.1000	1	2		2.06899040	0.00135893
	22.2000	1	2		2.06798767	0.00130517
	22.3000	1	2		2.06698227	0.00141935
	22.4000	1	2		2.06598650	0.00134008
	22.5000	1	2		2.06499052	0.00127281
	22.6000	1	2		2.06400090	0.00139876
	22.7000	1	2		2.06300041	0.00128207
	22.8000	1	2		2.06199358	0.00135342
	22.9000	1	2		2.06100027	0.00137804
	23.0000	1	2		2.05999221	0.00140200
	23.1000	1	2		2.05898783	0.00159054
	23.2000	1	2		2.05799247	0.00138809
	23.3000	1	2		2.05698789	0.00137444
	23.4000	1	2		2.05598659	0.00133243
	23.5000	1	2		2.05498713	0.00144656
	23.6000	1	2		2.05399074	0.00127465
	23.7000	1	2		2.05298575	0.00138910
	23.8000	1	2		2.05199634	0.00142361
	23.9000	1	2		2.05099216	0.00127627
	24.0000	1	2		2.04999742	0.00134944
	24.1000	1	2		2.04899735	0.00144651
	24.2000	1	2		2.04799789	0.00141827
	24.3000	1	2		2.04699945	0.00122784
	24.4000	1	2		2.04599754	0.00131926
	24.5000	1	2		2.04499419	0.00142971
	24.6000	1	2		2.04399411	0.00136234
	24.7000	1	2		2.04299035	0.00131046
	24.8000	1	2		2.04198967	0.00147535
	24.9000	1	2		2.04099656	0.00141375
	25.0000	1	2		2.03999628	0.00130744
	25.1000	1	2		2.03900031	0.00129586
	25.2000	1	2		2.03799368	0.00143903
	25.3000	1	2		2.03699401	0.00133301
	25.4000	1	2		2.03598841	0.00128974
	25.5000	1	2		2.03499141	0.00139697
	25.6000	1	2		2.03399257	0.00145083
	25.7000	1	2		2.03298840	0.00136671
	25.8000	1	2		2.03199058	0.00144488
	25.9000	1	2		2.03099747	0.00138796
	26.0000	1	2		2.02999023	0.00139840
	26.1000	1	2		2.02899261	0.00138181
	26.2000	1	2		2.02800012	0.00146771
	26.3000	1	2		2.02699062	0.00147688
	26.4000	1	2		2.02599014	0.00123809
	26.5000	1	2		2.02498740	0.00148805
	26.6000	1	2		2.02398897	0.00136602
	26.7000	1	2		2.02299156	0.00129814
	26.8000	1	2		2.02199968	0.00142876
	26.9000	1	2		2.02099592	0.00128402
	27.0000	1	2		2.02000118	0.00133827
	27.1000	1	2		2.01899127	0.00129715
	27.2000	1	2		2.01799652	0.00138560
	27.3000	1	2		2.01699604	0.00127538
	27.4000	1	2		2.01599228	0.00126092
	27.5000	1	2		2.01498586	0.00140177
	27.6000	1	2		2.01399726	0.00134061
	27.7000	1	2		2.01299329	0.00125451
	27.8000	1	2		2.01200859	0.00106460
	27.9000	1	2		2.01100646	0.00131056
	28.0000	1	2		2.00999758	0.00126978
	28.1000	1	2		2.00899300	0.00121075
	28.2000	1	2		2.00799498	0.00123503
	28.3000	1	2		2.00700392	0.00140871
	28.4000	1	2		2.00599811	0.00123493
	28.5000	1	2		2.00500849	0.00114266
	28.6000	1	2		2.00399653	0.00136954
	28.7000	1	2		2.00299297	0.00135203
	28.8000	1	2		2.00199843	0.00130650
	28.9000	1	2		2.00099754	0.00136022
	29.0000	1	2		2.00000095	0.00150417
	29.1000	1	2		1.99899555	0.00133435
	29.2000	1	2		1.99800470	0.00137900
	29.3000	1	2		1.99699950	0.00129086
	29.4000	1	2		1.99599656	0.00127386
	29.5000	1	2		1.99500079	0.00130381
	29.6000	1	2		1.99401096	0.00114160
	29.7000	1	2		1.99299942	0.00127690
	29.8000	1	2		1.99199770	0.00149351
	29.9000	1	2		1.99100030	0.00119289
	30.0000	1	2		1.98999899	0.00139073
	30.1000	1	2		1.98900363	0.00128443
	30.2000	1	2		1.98800069	0.00134450
	30.3000	1	2		1.98699591	0.00128775
	30.4000	1	2		1.98600239	0.00132547
	30.5000	1	2		1.98499638	0.00133298
	30.6000	1	2		1.98400122	0.00126838
	30.7000	1	2		1.98300381	0.00122426
	30.8000	1	2		1.98200784	0.00143905
	30.9000	1	2		1.98100469	0.00123053
	31.0000	1	2		1.98000994	0.00132856
	31.1000	1	2		1.97900106	0.00126746
	31.2000	1	2		1.97800775	0.00121859
	31.3000	1	2		1.97700563	0.00120574
	31.4000	1	2		1.97600228	0.00132011
	31.5000	1	2		1.97499524	0.00121723
	31.6000	1	2		1.97400828	0.00132141
	31.7000	1	2		1.97301107	0.00131676
	31.8000	1	2		1.97200465	0.00119992
	31.9000	1	2		1.97100642	0.00131877
	32.0000	1	2		1.97000717	0.00119537
	32.1000	1	2		1.96901263	0.00123100
	32.2000	1	2		1.96800374	0.00108743
	32.3000	1	2		1.96699896	0.00115263
	32.4000	1	2		1.96599766	0.00130394
	32.5000	1	2		1.96500414	0.00122587
	32.6000	1	2		1.96400366	0.00114115
	32.7000	1	2		1.96300543	0.00122443
	32.8000	1	2		1.96201027	0.00124313
	32.9000	1	2		1.96101020	0.00105165
	33.0000	1	2		1.96000480	0.00134025
	33.1000	1	2		1.95901087	0.00124724
	33.2000	1	2		1.95800506	0.00124557
	33.3000	1	2		1.95700192	0.00120378
	33.4000	1	2		1.95600389	0.00119523
	33.5000	1	2		1.95500771	0.00117474
	33.6000	1	2		1.95401051	0.00105366
	33.7000	1	2		1.95299773	0.00119888
	33.8000	1	2		1.95199684	0.00120835
	33.9000	1	2		1.95100701	0.00130235
	34.0000	1	2		1.95000223	0.00122035
	34.1000	1	2		1.94899621	0.00125475
	34.2000	1	2		1.94799553	0.00128181
	34.3000	1	2		1.94700262	0.00112651
	34.4000	1	2		1.94600747	0.00117786
	34.5000	1	2		1.94500822	0.00105083
	34.6000	1	2		1.94400630	0.00103462
	34.7000	1	2		1.94299946	0.00133729
	34.8000	1	2		1.94201271	0.00107105
	34.9000	1	2		1.94100444	0.00118989
	35.0000	1	2		1.94000519	0.00120163
	35.1000	1	2		1.93900593	0.00125892
	35.2000	1	2		1.93800771	0.00132689
	35.3000	1	2		1.93700149	0.00121821
	35.4000	1	2		1.93600531	0.00118698
	35.5000	1	2		1.93500400	0.00114472
	35.6000	1	2		1.93400537	0.00120711
	35.7000	1	2		1.93299710	0.00105784
	35.8000	1	2		1.93200379	0.00111207
	35.9000	1	2		1.93099839	0.00116206
	36.0000	1	2		1.93000917	0.00120088
	36.1000	1	2		1.92901156	0.00098766
	36.2000	1	2		1.92800124	0.00112230
	36.3000	1	2		1.92700322	0.00113396
	36.4000	1	2		1.92600478	0.00092288
	36.5000	1	2		1.92499938	0.00111051
	36.6000	1	2		1.92400607	0.00125633
	36.7000	1	2		1.92300108	0.00100362
	36.8000	1	2		1.92200716	0.00119206
	36.9000	1	2		1.92100176	0.00103225
	37.0000	1	2		1.92000476	0.00112044
	37.1000	1	2		1.91900202	0.00119152
	37.2000	1	2		1.91801096	0.00119736
	37.3000	1	2		1.91700700	0.00123196
	37.4000	1	2		1.91600836	0.00118668
	37.5000	1	2		1.91500849	0.00126649
	37.6000	1	2		1.91400944	0.00108422
	37.7000	1	2		1.91300425	0.00109997
	37.8000	1	2		1.91200663	0.00124875
	37.9000	1	2		1.91100697	0.00115919
	38.0000	1	2		1.91000628	0.00114152
	38.1000	1	2		1.90901236	0.00108848
	38.2000	1	2		1.90800265	0.00121965
	38.3000	1	2		1.90701221	0.00140546
	38.4000	1	2		1.90601193	0.00100925
	38.5000	1	2		1.90500838	0.00106264
	38.6000	1	2		1.90400974	0.00091875
	38.7000	1	2		1.90301048	0.00113393
	38.8000	1	2		1.90201123	0.00101707
	38.9000	1	2		1.90100972	0.00068395
	39.0000	1	2		1.90001129	0.00093165
	39.1000	1	2		1.89901142	0.00111335
	39.2000	1	2		1.89801155	0.00121820
	39.3000	1	2		1.89700861	0.00102866
	39.4000	1	2		1.89601366	0.00139198
	39.5000	1	2		1.89501113	0.00133480
	39.6000	1	2		1.89400758	0.00096478
	39.7000	1	2		1.89301160	0.00094010
	39.8000	1	2		1.89201194	0.00116495
	39.9000	1	2		1.89101330	0.00110029
	40.0000	1	2		1.89001323	0.00089840
	40.1000	1	2		1.88900844	0.00112407
	40.2000	1	2		1.88801288	0.00121157
	40.3000	1	2		1.88701321	0.00112724
	40.4000	1	2		1.88601806	0.00101620
	40.5000	1	2		1.88501204	0.00109705
	40.6000	1	2		1.88400664	0.00135568
	40.7000	1	2		1.88301313	0.00107005
	40.8000	1	2		1.88200711	0.00130408
	40.9000	1	2		1.88101360	0.00105048
	41.0000	1	2		1.88001270	0.00121410
	41.1000	1	2		1.87901447	0.00096629
	41.2000	1	2		1.87801338	0.00112878
	41.3000	1	2		1.87702744	0.00083585
	41.4000	1	2		1.87601938	0.00083762
	41.5000	1	2		1.87501890	0.00097200
	41.6000	1	2		1.87402435	0.00102915
	41.7000	1	2		1.87301895	0.00114229
	41.8000	1	2		1.87200843	0.00087766
	41.9000	1	2		1.87101184	0.00108101
	42.0000	1	2		1.87001546	0.00104387
	42.1000	1	2		1.86901580	0.00090722
	42.2000	1	2		1.86800917	0.00099740
	42.3000	1	2		1.86701258	0.00103035
	42.4000	1	2		1.86601681	0.00102655
	42.5000	1	2		1.86501059	0.00100756
	42.6000	1	2		1.86401379	0.00097188
	42.7000	1	2		1.86301351	0.00090970
	42.8000	1	2		1.86201016	0.00089825
	42.9000	1	2		1.86101111	0.00082260
	43.0000	1	2		1.86000920	0.00111653
	43.1000	1	2		1.85902490	0.00098005
	43.2000	1	2		1.85802114	0.00108576
	43.3000	1	2		1.85702066	0.00099627
	43.4000	1	2		1.85601649	0.00090797
	43.5000	1	2		1.85500535	0.00112440
	43.6000	1	2		1.85401224	0.00111677
	43.7000	1	2		1.85301217	0.00107775
	43.8000	1	2		1.85200841	0.00102922
	43.9000	1	2		1.85100936	0.00103538
	44.0000	1	2		1.85001830	0.00079164
	44.1000	1	2		1.84901127	0.00096959
	44.2000	1	2		1.84801119	0.00083467
	44.3000	1	2		1.84702280	0.00099648
	44.4000	1	2		1.84601965	0.00104254
	44.5000	1	2		1.84501507	0.00100343
	44.6000	1	2		1.84401582	0.00094822
	44.7000	1	2		1.84301780	0.00092835
	44.8000	1	2		1.84201670	0.00093602
	44.9000	1	2		1.84101765	0.00108957
	45.0000	1	2		1.84001491	0.00106674
	45.1000	1	2		1.83901423	0.00101536
	45.2000	1	2		1.83801887	0.00082690
	45.3000	1	2		1.83701510	0.00119122
	45.4000	1	2		1.83601462	0.00099087
	45.5000	1	2		1.83501312	0.00110573
	45.6000	1	2		1.83401489	0.00088196
	45.7000	1	2		1.83301502	0.00083316
	45.8000	1	2		1.83201351	0.00123445
	45.9000	1	2		1.83100914	0.00095417
	46.0000	1	2		1.83002750	0.00108999
	46.1000	1	2		1.82902579	0.00106610
	46.2000	1	2		1.82802859	0.00090672
	46.3000	1	2		1.82702360	0.00077968
	46.4000	1	2		1.82602762	0.00104359
	46.5000	1	2		1.82502386	0.00113874
	46.6000	1	2		1.82402461	0.00085322
	46.7000	1	2		1.82301982	0.00093314
	46.8000	1	2		1.82201995	0.00103157
	46.9000	1	2		1.82102931	0.00055210
	47.0000	1	2		1.82002370	0.00052217
	47.1000	1	2		1.81901974	0.00093578
	47.2000	1	2		1.81801946	0.00100287
	47.3000	1	2		1.81701980	0.00079537
	47.4000	1	2		1.81602321	0.00088577
	47.5000	1	2		1.81502395	0.00114403
	47.6000	1	2		1.81402163	0.00092928
	47.7000	1	2		1.81301868	0.00079221
	47.8000	1	2		1.81202025	0.00103853
	47.9000	1	2		1.81101096	0.00117963
	48.0000	1	2		1.81002072	0.00097891
	48.1000	1	2		1.80901204	0.00088007
	48.2000	1	2		1.80801607	0.00107597
	48.3000	1	2		1.80701825	0.00099449
	48.4000	1	2		1.80602801	0.00104843
	48.5000	1	2		1.80502404	0.00130957
	48.6000	1	2		1.80401967	0.00122308
	48.7000	1	2		1.80301673	0.00091881
	48.8000	1	2		1.80202239	0.00091780
	48.9000	1	2		1.80102990	0.00105699
	49.0000	1	2		1.80001712	0.00091933
	49.1000	1	2		1.79901623	0.00081245
	49.2000	1	2		1.79802948	0.00094471
	49.3000	1	2		1.79702510	0.00103490
	49.4000	1	2		1.79601704	0.00108020
	49.5000	1	2		1.79502332	0.00090769
	49.6000	1	2		1.79402693	0.00109798
	49.7000	1	2		1.79302829	0.00100586
	49.8000	1	2		1.79201757	0.00107446
	49.9000	1	2		1.79101647	0.00100791
	50.0000	1	2		1.79001394	0.00114929
	50.1000	1	2		1.78901530	0.00100998
	50.2000	1	2		1.78802465	0.00090871
	50.3000	1	2		1.78702253	0.00089461
	50.4000	1	2		1.78603004	0.00085989
	50.5000	1	2		1.78502218	0.00120037
	50.6000	1	2		1.78401862	0.00088001
	50.7000	1	2		1.78302203	0.00089105
	50.8000	1	2		1.78202462	0.00077894
	50.9000	1	2		1.78101963	0.00087339
	51.0000	1	2		1.78002243	0.00077346
	51.1000	1	2		1.77902072	0.00085137
	51.2000	1	2		1.77802228	0.00095647
	51.3000	1	2		1.77701975	0.00089744
	51.4000	1	2		1.77601824	0.00084464
	51.5000	1	2		1.77501387	0.00087296
	51.6000	1	2		1.77402527	0.00074529
	51.7000	1	2		1.77301741	0.00058724
	51.8000	1	2		1.77201549	0.00066321
	51.9000	1	2		1.77102157	0.00088503
	52.0000	1	2		1.77001945	0.00090535
	52.1000	1	2		1.76901712	0.00084009
	52.2000	1	2		1.76802709	0.00078445
	52.3000	1	2		1.76702947	0.00080518
	52.4000	1	2		1.76603268	0.00076656
	52.5000	1	2		1.76502625	0.00070360
	52.6000	1	2		1.76402413	0.00082890
	52.7000	1	2		1.76302857	0.00090907
	52.8000	1	2		1.76203771	0.00092300
	52.9000	1	2		1.76103313	0.00066046
	53.0000	1	2		1.76002446	0.00103588
	53.1000	1	2		1.75901332	0.00057608
	53.2000	1	2		1.75801960	0.00082505
	53.3000	1	2		1.75702239	0.00088693
	53.4000	1	2		1.75602068	0.00056553
	53.5000	1	2		1.75501713	0.00086445
	53.6000	1	2		1.75402136	0.00105960
	53.7000	1	2		1.75302067	0.00075439
	53.8000	1	2		1.75202941	0.00083251
	53.9000	1	2		1.75102564	0.00072454
	54.0000	1	2		1.75002475	0.00114544
	54.1000	1	2		1.74903288	0.00069159
	54.2000	1	2		1.74803239	0.00082748
	54.3000	1	2		1.74703867	0.00067113
	54.4000	1	2		1.74603389	0.00073889
	54.5000	1	2		1.74502951	0.00054125
	54.6000	1	2		1.74403558	0.00045603
	54.7000	1	2		1.74302875	0.00050742
	54.8000	1	2		1.74203421	0.00055272
	54.9000	1	2		1.74103352	0.00042439
	55.0000	1	2		1.74003550	0.00064794
	55.1000	1	2		1.73902641	0.00052854
	55.2000	1	2		1.73803638	0.00046680
	55.3000	1	2		1.73703794	0.00051384
	55.4000	1	2		1.73602291	0.00058730
	55.5000	1	2		1.73503124	0.00044154
	55.6000	1	2		1.73403957	0.00047048
	55.7000	1	2		1.73303950	0.00048932
	55.8000	1	2		1.73203369	0.00032813
	55.9000	1	2		1.73103710	0.00036838
	56.0000	1	2		1.73003498	0.00052074
	56.1000	1	2		1.72903101	0.00054017
	56.2000	1	2		1.72803913	0.00033485
	56.3000	1	2		1.72703312	0.00033891
	56.4000	1	2		1.72603509	0.00041544
	56.5000	1	2		1.72503400	0.00034119
	56.6000	1	2		1.72403659	0.00020494
	56.7000	1	2		1.72303447	0.00027081
	56.8000	1	2		1.72203521	0.00027898
	56.9000	1	2		1.72103432	0.00013508
	57.0000	1	2		1.72003404	0.00008580
	57.1000	1	2		1.71903335	0.00019664
	57.2000	1	2		1.71803677	-0.00002782
	57.3000	1	2		1.71703649	-0.00019287
	57.4000	1	2		1.71603857	-0.00007681
	57.5000	1	2		1.71503317	-0.00019981
	57.6000	1	2		1.71403965	-0.00028275
	57.7000	1	2		1.71303814	-0.00018744
	57.8000	1	2		1.71204084	-0.00008655
	57.9000	1	2		1.71102355	-0.00026889
	58.0000	1	2		1.71003782	-0.00043182
	58.1000	1	2		1.70903170	-0.00038115
	58.2000	1	2		1.70802825	-0.00057977
	58.3000	1	2		1.70702613	-0.00063738
	58.4000	1	2		1.70602903	-0.00068553
	58.5000	1	2		1.70503305	-0.00078890
	58.6000	1	2		1.70402407	-0.00081272
	58.7000	1	2		1.70302738	-0.00092054
	58.8000	1	2		1.70203540	-0.00102392
	58.9000	1	2		1.70102723	-0.00121787
	59.0000	1	2		1.70003556	-0.00129007
	59.1000	1	2		1.69903262	-0.00126550
	59.2000	1	2		1.69803387	-0.00158770
	59.3000	1	2		1.69703145	-0.00172514
	59.4000	1	2		1.69603906	-0.00196344
	59.5000	1	2		1.69503243	-0.00199480
	59.6000	1	2		1.69403789	-0.00213020
	59.7000	1	2		1.69303740	-0.00214423
	59.8000	1	2		1.69203252	-0.00239190
	59.9000	1	2		1.69102691	-0.00252706
	60.0000	1	2		1.69002520	-0.00275639
	60.1000	1	2		1.68903342	-0.00297926
	60.2000	1	2		1.68802464	-0.00305421
	60.3000	1	2		1.68702867	-0.00338259
	60.4000	1	2		1.68602921	-0.00350801
	60.5000	1	2		1.68502975	-0.00361901
	60.6000	1	2		1.68403552	-0.00392431
	60.7000	1	2		1.68302930	-0.00399753
	60.8000	1	2		1.68204039	-0.00420447
	60.9000	1	2		1.68103725	-0.00451280
	61.0000	1	2		1.68004117	-0.00467511
	61.1000	1	2		1.67902860	-0.00514701
	61.2000	1	2		1.67803426	-0.00504929
	61.3000	1	2		1.67703255	-0.00535896
	61.4000	1	2		1.67603248	-0.00563476
	61.5000	1	2		1.67503620	-0.00588044
	61.6000	1	2		1.67403848	-0.00620086
	61.7000	1	2		1.67303359	-0.00638048
	61.8000	1	2		1.67203290	-0.00646931
	61.9000	1	2		1.67102750	-0.00673851
	62.0000	1	2		1.67002364	-0.00697481
	62.1000	1	2		1.66903525	-0.00709086
	62.2000	1	2		1.66802780	-0.00740631
	62.3000	1	2		1.66703172	-0.00770949
	62.4000	1	2		1.66603021	-0.00784824
	62.5000	1	2		1.66503844	-0.00826647
	62.6000	1	2		1.66403611	-0.00831711
	62.7000	1	2		1.66303051	-0.00869152
	62.8000	1	2		1.66203986	-0.00881806
	62.9000	1	2		1.66105649	-0.00918133
	63.0000	1	2		1.66005160	-0.00938966
	63.1000	1	2		1.65905716	-0.00967160
	63.2000	1	2		1.65805668	-0.01008946
	63.3000	1	2		1.65704892	-0.01021920
	63.4000	1	2		1.65605182	-0.01040422
	63.5000	1	2		1.65505113	-0.01071962
	63.6000	1	2		1.65405188	-0.01091701
	63.7000	1	2		1.65304689	-0.01116355
	63.8000	1	2		1.65204856	-0.01140330
	63.9000	1	2		1.65104582	-0.01165809
	64.0000	1	2		1.65004985	-0.01188691
	64.1000	1	2		1.64905326	-0.01216105
	64.2000	1	2		1.64804488	-0.01241811
	64.3000	1	2		1.64706120	-0.01278212
	64.4000	1	2		1.64604935	-0.01294744
	64.5000	1	2		1.64504753	-0.01325134
	64.6000	1	2		1.64405248	-0.01350053
	64.7000	1	2		1.64305477	-0.01368385
	64.8000	1	2		1.64205090	-0.01405089
	64.9000	1	2		1.64104591	-0.01420910
	65.0000	1	2		1.64004891	-0.01456133
	65.1000	1	2		1.63905560	-0.01482529
	65.2000	1	2		1.63804825	-0.01515655
	65.3000	1	2		1.63704757	-0.01535144
	65.4000	1	2		1.63604965	-0.01571457
	65.5000	1	2		1.63504527	-0.01583145
	65.6000	1	2		1.63405083	-0.01614316
	65.7000	1	2		1.63305137	-0.01668659
	65.8000	1	2		1.63205202	-0.01670678
	65.9000	1	2		1.63104877	-0.01726890
	66.0000	1	2		1.63004941	-0.01717389
	66.1000	1	2		1.62905272	-0.01778644
	66.2000	1	2		1.62804783	-0.01757387
	66.3000	1	2		1.62705022	-0.01795707
	66.4000	1	2		1.62605189	-0.01862571
	66.5000	1	2		1.62504751	-0.01834475
	66.6000	1	2		1.62404724	-0.01919621
	66.7000	1	2		1.62305065	-0.01923840
	66.8000	1	2		1.62204955	-0.01962697
	66.9000	1	2		1.62105152	-0.01987449
	67.0000	1	2		1.62005032	-0.02006054
	67.1000	1	2		1.61904841	-0.02047501
	67.2000	1	2		1.61804905	-0.02072537
	67.3000	1	2		1.61705420	-0.02074876
	67.4000	1	2		1.61604737	-0.02141000
	67.5000	1	2		1.61505170	-0.02164166
	67.6000	1	2		1.61405204	-0.02153735
	67.7000	1	2		1.61304828	-0.02220176
	67.8000	1	2		1.61204892	-0.02224418
	67.9000	1	2		1.61105356	-0.02280337
	68.0000	1	2		1.61005062	-0.02256187
	68.1000	1	2		1.60904963	-0.02328993
	68.2000	1	2		1.60805027	-0.02353984
	68.3000	1	2		1.60706290	-0.02383299
	68.4000	1	2		1.60605719	-0.02433206
	68.5000	1	2		1.60499309	-0.02461763
	68.6000	1	2		1.60405152	-0.02498936
	68.7000	1	2		1.60305001	-0.02469782
	68.8000	1	2		1.60205065	-0.02536579
	68.9000	1	2		1.60104833	-0.02552420
	69.0000	1	2		1.60005051	-0.02591212
	69.1000	1	2		1.59905248	-0.02595443
	69.2000	1	2		1.59805333	-0.02644714
	69.3000	1	2		1.59705367	-0.02674207
	69.4000	1	2		1.59605073	-0.02703964
	69.5000	1	2		1.59505014	-0.02696055
	69.6000	1	2		1.59405591	-0.02733890
	69.7000	1	2		1.59304918	-0.02788493
	69.8000	1	2		1.59204972	-0.02823140
	69.9000	1	2		1.59105252	-0.02850428
	70.0000	1	2		1.59005070	-0.02895789
	70.1000	1	2		1.58904940	-0.02934107
	70.2000	1	2		1.58805394	-0.02947056
	70.3000	1	2		1.58705161	-0.02972684
	70.4000	1	2		1.58605328	-0.03008205
	70.5000	1	2		1.58505269	-0.03025548
	70.6000	1	2		1.58405160	-0.03060397
	70.7000	1	2		1.58305378	-0.03119344
	70.8000	1	2		1.58205319	-0.03150820
	70.9000	1	2		1.58105087	-0.03175349
	71.0000	1	2		1.58005878	-0.03192958
	71.1000	1	2		1.57905584	-0.03214594
	71.2000	1	2		1.57806325	-0.03252096
	71.3000	1	2		1.57705826	-0.03274789
	71.4000	1	2		1.57605941	-0.03316732
	71.5000	1	2		1.57505791	-0.03353694
	71.6000	1	2		1.57406183	-0.03385057
	71.7000	1	2		1.57305295	-0.03414243
	71.8000	1	2		1.57205964	-0.03462020
	71.9000	1	2		1.57105567	-0.03474496
	72.0000	1	2		1.57005990	-0.03517972
	72.1000	1	2		1.56905071	-0.03547807
	72.2000	1	2		1.56805166	-0.03583499
	72.3000	1	2		1.56704995	-0.03602221
	72.4000	1	2		1.56605776	-0.03638093
	72.5000	1	2		1.56506302	-0.03682937
	72.6000	1	2		1.56406500	-0.03702279
	72.7000	1	2		1.56305458	-0.03755367
	72.8000	1	2		1.56206649	-0.03776209
	72.9000	1	2		1.56106498	-0.03829241
	73.0000	1	2		1.56006522	-0.03837497
	73.1000	1	2		1.55905705	-0.03873437
	73.2000	1	2		1.55806312	-0.03919445
	73.3000	1	2		1.55705393	-0.03931793
	73.4000	1	2		1.55605724	-0.03991460
	73.5000	1	2		1.55505317	-0.04017096
	73.6000	1	2		1.55405413	-0.04053347
	73.7000	1	2		1.55305549	-0.04074502
	73.8000	1	2		1.55205879	-0.04122270
	73.9000	1	2		1.55104991	-0.04147260
	74.0000	1	2		1.55005670	-0.04172333
	74.1000	1	2		1.54905304	-0.04207251
	74.2000	1	2		1.54805994	-0.04256954
	74.3000	1	2		1.54705648	-0.04278964
	74.4000	1	2		1.54605641	-0.04319473
	74.5000	1	2		1.54506791	-0.04376547
	74.6000	1	2		1.54406815	-0.04408020
	74.7000	1	2		1.54306705	-0.04422927
	74.8000	1	2		1.54206790	-0.04464227
	74.9000	1	2		1.54107357	-0.04511401
	75.0000	1	2		1.54006858	-0.04517438
	75.1000	1	2		1.53906440	-0.04574314
	75.2000	1	2		1.53806986	-0.04603683
	75.3000	1	2		1.53706160	-0.04647298
	75.4000	1	2		1.53606480	-0.04665072
	75.5000	1	2		1.53506739	-0.04709218
	75.6000	1	2		1.53406045	-0.04760539
	75.7000	1	2		1.53306663	-0.04774667
	75.8000	1	2		1.53205888	-0.04817014
	75.9000	1	2		1.53107489	-0.04867136
	76.0000	1	2		1.53007041	-0.04911924
	76.1000	1	2		1.52907464	-0.04927677
	76.2000	1	2		1.52806760	-0.04974775
	76.3000	1	2		1.52706630	-0.05001423
	76.4000	1	2		1.52607299	-0.05027495
	76.5000	1	2		1.52506113	-0.05082346
	76.6000	1	2		1.52406741	-0.05117311
	76.7000	1	2		1.52306703	-0.05153305
	76.8000	1	2		1.52207116	-0.05204276
	76.9000	1	2		1.52107826	-0.05245961
	77.0000	1	2		1.52006251	-0.05272292
	77.1000	1	2		1.51906018	-0.05320405
	77.2000	1	2		1.51806810	-0.05356522
	77.3000	1	2		1.51706813	-0.05385433
	77.4000	1	2		1.51606488	-0.05425914
	77.5000	1	2		1.51507280	-0.05467446
	77.6000	1	2		1.51407201	-0.05490162
	77.7000	1	2		1.51307173	-0.05527133
	77.8000	1	2		1.51206838	-0.05586368
	77.9000	1	2		1.51106575	-0.05632616
	78.0000	1	2		1.51006762	-0.05648410
	78.1000	1	2		1.50906591	-0.05693068
	78.2000	1	2		1.50807352	-0.05747268
	78.3000	1	2		1.50706781	-0.05755919
	78.4000	1	2		1.50607481	-0.05801479
	78.5000	1	2		1.50506808	-0.05867306
	78.6000	1	2		1.50407374	-0.05903599
	78.7000	1	2		1.50306773	-0.05925919
	78.8000	1	2		1.50207431	-0.05982313
	78.9000	1	2		1.50107465	-0.06029542
	79.0000	1	2		1.50007386	-0.06036312
	79.1000	1	2		1.49907327	-0.06077596
	79.2000	1	2		1.49806921	-0.06146756
	79.3000	1	2		1.49706975	-0.06178302
	79.4000	1	2		1.49607172	-0.06218771
	79.5000	1	2		1.49506766	-0.06254204
	79.6000	1	2		1.49407486	-0.06319153
	79.7000	1	2		1.49306997	-0.06336999
	79.8000	1	2		1.49207440	-0.06383457
	79.9000	1	2		1.49107208	-0.06433529
	80.0000	1	2		1.49007262	-0.06455989
	80.1000	1	2		1.48907183	-0.06492973
	80.2000	1	2		1.48807012	-0.06555967
	80.3000	1	2		1.48707547	-0.06591717
	80.4000	1	2		1.48606895	-0.06619656
	80.5000	1	2		1.48507031	-0.06656065
	80.6000	1	2		1.48406921	-0.06733364
	80.7000	1	2		1.48306596	-0.06758702
	80.8000	1	2		1.48207788	-0.06785979
	80.9000	1	2		1.48107330	-0.06843541
	81.0000	1	2		1.48007773	-0.06895037
	81.1000	1	2		1.47907561	-0.06926465
	81.2000	1	2		1.47808230	-0.06990389
	81.3000	1	2		1.47707454	-0.07031288
	81.4000	1	2		1.47608615	-0.07067367
	81.5000	1	2		1.47507050	-0.07103174
	81.6000	1	2		1.47408242	-0.07148540
	81.7000	1	2		1.47307845	-0.07193043
	81.8000	1	2		1.47208227	-0.07234187
	81.9000	1	2		1.47107205	-0.07279428
	82.0000	1	2		1.47008428	-0.07337024
	82.1000	1	2		1.46907765	-0.07375342
	82.2000	1	2		1.46808054	-0.07416855
	82.3000	1	2		1.46707648	-0.07467542
	82.4000	1	2		1.46608173	-0.07502484
	82.5000	1	2		1.46507746	-0.07546968
	82.6000	1	2		1.46408476	-0.07599038
	82.7000	1	2		1.46307649	-0.07654514
	82.8000	1	2		1.46208400	-0.07674463
	82.9000	1	2		1.46108352	-0.07730515
	83.0000	1	2		1.46008426	-0.07787775
	83.1000	1	2		1.45907845	-0.07829212
	83.2000	1	2		1.45808320	-0.07866289
	83.3000	1	2		1.45707677	-0.07928700
	83.4000	1	2		1.45607568	-0.07962449
	83.5000	1	2		1.45507611	-0.08002197
	83.6000	1	2		1.45408260	-0.08059904
	83.7000	1	2		1.45307966	-0.08108445
	83.8000	1	2		1.45207692	-0.08149958
	83.9000	1	2		1.45107972	-0.08198257
	84.0000	1	2		1.45008118	-0.08264484
	84.1000	1	2		1.44908275	-0.08295587
	84.2000	1	2		1.44808821	-0.08349735
	84.3000	1	2		1.44707922	-0.08386757
	84.4000	1	2		1.44609001	-0.08449405
	84.5000	1	2		1.44508164	-0.08486948
	84.6000	1	2		1.44408658	-0.08532176
	84.7000	1	2		1.44308446	-0.08600828
	84.8000	1	2		1.44208367	-0.08629120
	84.9000	1	2		1.44107817	-0.08692268
	85.0000	1	2		1.44007062	-0.08736214
	85.1000	1	2		1.43907567	-0.08786517
	85.2000	1	2		1.43806945	-0.08827399
	85.3000	1	2		1.43707245	-0.08874449
	85.4000	1	2		1.43607483	-0.08942265
	85.5000	1	2		1.43507353	-0.08982976
	85.6000	1	2		1.43407489	-0.09039790
	85.7000	1	2		1.43307544	-0.09066476
	85.8000	1	2		1.43207331	-0.09141074
	85.9000	1	2		1.43107683	-0.09176632
	86.0000	1	2		1.43007634	-0.09220344
	86.1000	1	2		1.42909348	-0.09283666
	86.2000	1	2		1.42808071	-0.09343413
	86.3000	1	2		1.42708319	-0.09391467
	86.4000	1	2		1.42608199	-0.09442144
	86.5000	1	2		1.42507373	-0.09490711
	86.6000	1	2		1.42407519	-0.09540048
	86.7000	1	2		1.42307092	-0.09585826
	86.8000	1	2		1.42207453	-0.09649829
	86.9000	1	2		1.42107395	-0.09693649
	87.0000	1	2		1.42007521	-0.09753791
	87.1000	1	2		1.41907349	-0.09802989
	87.2000	1	2		1.41807772	-0.09861098
	87.3000	1	2		1.41707355	-0.09924543
	87.4000	1	2		1.41607604	-0.09958327
	87.5000	1	2		1.41507925	-0.10017090
	87.6000	1	2		1.41407979	-0.10066636
	87.7000	1	2		1.41308248	-0.10113378
	87.8000	1	2		1.41208108	-0.10178884
	87.9000	1	2		1.41108654	-0.10234501
	88.0000	1	2		1.41008462	-0.10294951
	88.1000	1	2		1.40908270	-0.10339035
	88.2000	1	2		1.40807956	-0.10406910
	88.3000	1	2		1.40708205	-0.10456164
	88.4000	1	2		1.40608136	-0.10493695
	88.5000	1	2		1.40507954	-0.10557467
	88.6000	1	2		1.40408275	-0.10617815
	88.7000	1	2		1.40307786	-0.10674509
	88.8000	1	2		1.40208168	-0.10736721
	88.9000	1	2		1.40107987	-0.10782583
	89.0000	1	2		1.40008420	-0.10851140
	89.1000	1	2		1.39908730	-0.10891109
	89.2000	1	2		1.39808518	-0.10946455
	89.3000	1	2		1.39708244	-0.11005494
	89.4000	1	2		1.39609139	-0.11067030
	89.5000	1	2		1.39508107	-0.11120461
	89.6000	1	2		1.39408745	-0.11178312
	89.7000	1	2		1.39307734	-0.11242623
	89.8000	1	2		1.39208915	-0.11311067
	89.9000	1	2		1.39108190	-0.11363539
	90.0000	1	2		1.39009115	-0.11418281
	90.1000	1	2		1.38908545	-0.11479501
	90.2000	1	2		1.38809050	-0.11539815
	90.3000	1	2		1.38708336	-0.11592954
	90.4000	1	2		1.38608871	-0.11658007
	90.5000	1	2		1.38508372	-0.11714902
	90.6000	1	2		1.38408693	-0.11782065
	90.7000	1	2		1.38308429	-0.11837654
	90.8000	1	2		1.38208729	-0.11905318
	90.9000	1	2		1.38108364	-0.11952047
	91.0000	1	2		1.38008530	-0.12004249
	91.1000	1	2		1.37907765	-0.12077229
	91.2000	1	2		1.37809079	-0.12141109
	91.3000	1	2		1.37708601	-0.12194533
	91.4000	1	2		1.37608788	-0.12280866
	91.5000	1	2		1.37508269	-0.12331781
	91.6000	1	2		1.37409060	-0.12382310
	91.7000	1	2		1.37308469	-0.12447192
	91.8000	1	2		1.37209302	-0.12511044
	91.9000	1	2		1.37108127	-0.12559564
	92.0000	1	2		1.37009236	-0.12633459
	92.1000	1	2		1.36908512	-0.12712049
	92.2000	1	2		1.36809273	-0.12776077
	92.3000	1	2		1.36708180	-0.12837259
	92.4000	1	2		1.36609187	-0.12904100
	92.5000	1	2		1.36508360	-0.12963925
	92.6000	1	2		1.36408813	-0.13025090
	92.7000	1	2		1.36309318	-0.13079097
	92.8000	1	2		1.36209024	-0.13152102
	92.9000	1	2		1.36109867	-0.13223305
	93.0000	1	2		1.36008426	-0.13272997
	93.1000	1	2		1.35908357	-0.13353571
	93.2000	1	2		1.35808995	-0.13431002
	93.3000	1	2		1.35707892	-0.13487123
	93.4000	1	2		1.35608294	-0.13557778
	93.5000	1	2		1.35508902	-0.13630713
	93.6000	1	2		1.35408136	-0.13673619
	93.7000	1	2		1.35309328	-0.13742585
	93.8000	1	2		1.35208316	-0.13832322
	93.9000	1	2		1.35108022	-0.13887930
	94.0000	1	2		1.35008281	-0.13956448
	94.1000	1	2		1.34908325	-0.14021957
	94.2000	1	2		1.34808943	-0.14102658
	94.3000	1	2		1.34708700	-0.14165622
	94.4000	1	2		1.34609256	-0.14241640
	94.5000	1	2		1.34509362	-0.14301342
	94.6000	1	2		1.34409395	-0.14363386
	94.7000	1	2		1.34308814	-0.14444574
	94.8000	1	2		1.34209534	-0.14507661
	94.9000	1	2		1.34108902	-0.14585858
	95.0000	1	2		1.34009305	-0.14652687
	95.1000	1	2		1.33908652	-0.14730252
	95.2000	1	2		1.33808471	-0.14792652
	95.3000	1	2		1.33708648	-0.14855321
	95.4000	1	2		1.33608589	-0.14937712
	95.5000	1	2		1.33508623	-0.15013350
	95.6000	1	2		1.33409466	-0.15082167
	95.7000	1	2		1.33308700	-0.15166379
	95.8000	1	2		1.33208570	-0.15232194
	95.9000	1	2		1.33109403	-0.15305806
	96.0000	1	2		1.33009181	-0.15373427
	96.1000	1	2		1.32909081	-0.15442937
	96.2000	1	2		1.32808920	-0.15534423
	96.3000	1	2		1.32708882	-0.15594552
	96.4000	1	2		1.32609910	-0.15654586
	96.5000	1	2		1.32509400	-0.15758244
	96.6000	1	2		1.32409342	-0.15829293
	96.7000	1	2		1.32309058	-0.15896035
	96.8000	1	2		1.32208938	-0.15990334
	96.9000	1	2		1.32108685	-0.16069338
	97.0000	1	2		1.32008729	-0.16108323
	97.1000	1	2		1.31909377	-0.16188079
	97.2000	1	2		1.31809267	-0.16287306
	97.3000	1	2		1.31709147	-0.16356977
	97.4000	1	2		1.31608864	-0.16436137
	97.5000	1	2		1.31509389	-0.16514977
	97.6000	1	2		1.31402303	-0.16608996
	97.7000	1	2		1.31309436	-0.16661763
	97.8000	1	2		1.31209951	-0.16747305
	97.9000	1	2		1.31108909	-0.16833121
	98.0000	1	2		1.31009445	-0.16907718
	98.1000	1	2		1.30908700	-0.16978536
	98.2000	1	2		1.30810188	-0.17080134
	98.3000	1	2		1.30709464	-0.17159984
	98.4000	1	2		1.30609610	-0.17238308
	98.5000	1	2		1.30509859	-0.17304720
	98.6000	1	2		1.30410579	-0.17398244
	98.7000	1	2		1.30309394	-0.17476272
	98.8000	1	2		1.30210206	-0.17546142
	98.9000	1	2		1.30110178	-0.17646290
	99.0000	1	2		1.30010171	-0.17735263
	99.1000	1	2		1.29909744	-0.17813193
	99.2000	1	2		1.29810536	-0.17900541
	99.3000	1	2		1.29709955	-0.17981032
	99.4000	1	2		1.29609753	-0.18076515
	99.5000	1	2		1.29509561	-0.18140642
	99.6000	1	2		1.29409912	-0.18242996
	99.7000	1	2		1.29310151	-0.18326726
	99.8000	1	2		1.29209345	-0.18410347
	99.9000	1	2		1.29109081	-0.18485740
	100.0000	1	2		1.29009996	-0.18583350
	100.1000	1	2		1.28909753	-0.18671865
	100.2000	1	2		1.28810268	-0.18757755
	100.3000	1	2		1.28709800	-0.18839564
	100.4000	1	2		1.28610356	-0.18938914
	100.5000	1	2		1.28509877	-0.19012148
	100.6000	1	2		1.28410270	-0.19102335
	100.7000	1	2		1.28309791	-0.19197389
	100.8000	1	2		1.28210470	-0.19283621
	100.9000	1	2		1.28109449	-0.19373419
	101.0000	1	2		1.28010179	-0.19471347
	101.1000	1	2		1.27909957	-0.19564169
	101.2000	1	2		1.27809970	-0.19640028
	101.3000	1	2		1.27710096	-0.19726563
	101.4000	1	2		1.27610150	-0.19833341
	101.5000	1	2		1.27509948	-0.19924127
	101.6000	1	2		1.27409951	-0.20025469
	101.7000	1	2		1.27308807	-0.20110315
	101.8000	1	2		1.27209670	-0.20212637
	101.9000	1	2		1.27110011	-0.20298449
	102.0000	1	2		1.27009942	-0.20384995
	102.1000	1	2		1.26909751	-0.20482987
	102.2000	1	2		1.26809897	-0.20593395
	102.3000	1	2		1.26709664	-0.20673042
	102.4000	1	2		1.26609934	-0.20768322
	102.5000	1	2		1.26510541	-0.20878389
	102.6000	1	2		1.26410114	-0.20974763
	102.7000	1	2		1.26309769	-0.21047045
	102.8000	1	2		1.26209833	-0.21165354
	102.9000	1	2		1.26109703	-0.21253195
	103.0000	1	2		1.26010075	-0.21353194
	103.1000	1	2		1.25909965	-0.21447651
	103.2000	1	2		1.25810460	-0.21551201
	103.3000	1	2		1.25710083	-0.21637779
	103.4000	1	2		1.25610158	-0.21761846
	103.5000	1	2		1.25509864	-0.21859203
	103.6000	1	2		1.25410297	-0.21952821
	103.7000	1	2		1.25309942	-0.22051804
	103.8000	1	2		1.25210580	-0.22158736
	103.9000	1	2		1.25109599	-0.22255506
	104.0000	1	2		1.25010452	-0.22362158
	104.0010	1	2		1.25009530	-0.22363616
