# Supplementary material for: Hyaluronic Acid Enhances the Mechanical Properties of Tissue-Engineered Cartilage Constructs
Source: PLoS One. 2014 Dec 1;9(12):e113216. doi: 10.1371/journal.pone.0113216 (PMC4249877; doi:10.1371/journal.pone.0113216)
Supplement: Dataset S1 — Raw data from hydrogel constructs. Data on wet weight, dry weight, compressive modulus, DNA content, and GAG content are provided in a spreadsheet for all analysed hydrogel constructs. Additionally, raw data from mechanical compression tests (time, displacement, and load) are provided. (ZIP) [file pone.0113216.s004.zip › Data/Mechanical testing/Microtester/Day 28/G4 CF M9 gel71 ramp.csv]

G4 CF M9 10Jan2014 extra gel small end piece
Notes	Time	Sequence	Block	Cycle	5800:Extension mm	5800:500N_Load_Cell N
Test Started : 01/10/2014 10:50:40 AM	4.0020	1	2		2.29999656	0.00250473
	4.1000	1	2		2.29895244	0.00226860
	4.2000	1	2		2.29796999	0.00235275
	4.3000	1	2		2.29696807	0.00220886
	4.4000	1	2		2.29596964	0.00239970
	4.5000	1	2		2.29497571	0.00223768
	4.6000	1	2		2.29397748	0.00213891
	4.7000	1	2		2.29297270	0.00239882
	4.8000	1	2		2.29196709	0.00244991
	4.9000	1	2		2.29097112	0.00221070
	5.0000	1	2		2.28997883	0.00248124
	5.1000	1	2		2.28897097	0.00230971
	5.2000	1	2		2.28796987	0.00227295
	5.3000	1	2		2.28697431	0.00222267
	5.4000	1	2		2.28597792	0.00219722
	5.5000	1	2		2.28496371	0.00234583
	5.6000	1	2		2.28396979	0.00225090
	5.7000	1	2		2.28297689	0.00241545
	5.8000	1	2		2.28197845	0.00241760
	5.9000	1	2		2.28097223	0.00225847
	6.0000	1	2		2.27996909	0.00218780
	6.1000	1	2		2.27896942	0.00226711
	6.2000	1	2		2.27798677	0.00221590
	6.3000	1	2		2.27697522	0.00211468
	6.4000	1	2		2.27597064	0.00235637
	6.5000	1	2		2.27496565	0.00243946
	6.6000	1	2		2.27397705	0.00218090
	6.7000	1	2		2.27296837	0.00231253
	6.8000	1	2		2.27197732	0.00230659
	6.9000	1	2		2.27096556	0.00212997
	7.0000	1	2		2.26997369	0.00259143
	7.1000	1	2		2.26897034	0.00218017
	7.2000	1	2		2.26797743	0.00227734
	7.3000	1	2		2.26697511	0.00224303
	7.4000	1	2		2.26597462	0.00243839
	7.5000	1	2		2.26497558	0.00243163
	7.6000	1	2		2.26397673	0.00219807
	7.7000	1	2		2.26296560	0.00214709
	7.8000	1	2		2.26197392	0.00220259
	7.9000	1	2		2.26097283	0.00220736
	8.0000	1	2		2.25997193	0.00213344
	8.1000	1	2		2.25896592	0.00225696
	8.2000	1	2		2.25796728	0.00217567
	8.3000	1	2		2.25696270	0.00229999
	8.4000	1	2		2.25597082	0.00229584
	8.5000	1	2		2.25497772	0.00226736
	8.6000	1	2		2.25396719	0.00228972
	8.7000	1	2		2.25297060	0.00219913
	8.8000	1	2		2.25197217	0.00222438
	8.9000	1	2		2.25097804	0.00225827
	9.0000	1	2		2.24998698	0.00215067
	9.1000	1	2		2.24896867	0.00236841
	9.2000	1	2		2.24798499	0.00212222
	9.3000	1	2		2.24697529	0.00227017
	9.4000	1	2		2.24598567	0.00237171
	9.5000	1	2		2.24497678	0.00223774
	9.6000	1	2		2.24397835	0.00225448
	9.7000	1	2		2.24297275	0.00220041
	9.8000	1	2		2.24197575	0.00222032
	9.9000	1	2		2.24097219	0.00242963
	10.0000	1	2		2.23996781	0.00229264
	10.1000	1	2		2.23896405	0.00229783
	10.2000	1	2		2.23798099	0.00220866
	10.3000	1	2		2.23696493	0.00214203
	10.4000	1	2		2.23598453	0.00223314
	10.5000	1	2		2.23497483	0.00222401
	10.6000	1	2		2.23397455	0.00223572
	10.7000	1	2		2.23298103	0.00222129
	10.8000	1	2		2.23198035	0.00229802
	10.9000	1	2		2.23096798	0.00216140
	11.0000	1	2		2.22997200	0.00227474
	11.1000	1	2		2.22897152	0.00220737
	11.2000	1	2		2.22797493	0.00218213
	11.3000	1	2		2.22696912	0.00221490
	11.4000	1	2		2.22597048	0.00229568
	11.5000	1	2		2.22496426	0.00225540
	11.6000	1	2		2.22396706	0.00223502
	11.7000	1	2		2.22296535	0.00236164
	11.8000	1	2		2.22197019	0.00218701
	11.9000	1	2		2.22097053	0.00226576
	12.0000	1	2		2.21997025	0.00224014
	12.1000	1	2		2.21897284	0.00223460
	12.2000	1	2		2.21797174	0.00225791
	12.3000	1	2		2.21697147	0.00225188
	12.4000	1	2		2.21597262	0.00221091
	12.5000	1	2		2.21497071	0.00221051
	12.6000	1	2		2.21397186	0.00221717
	12.7000	1	2		2.21296810	0.00234141
	12.8000	1	2		2.21196823	0.00223385
	12.9000	1	2		2.21097677	0.00218072
	13.0000	1	2		2.20997895	0.00221342
	13.1000	1	2		2.20898912	0.00213128
	13.2000	1	2		2.20798249	0.00226204
	13.3000	1	2		2.20697934	0.00224859
	13.4000	1	2		2.20597743	0.00225532
	13.5000	1	2		2.20497141	0.00233130
	13.6000	1	2		2.20397708	0.00223233
	13.7000	1	2		2.20297270	0.00212196
	13.8000	1	2		2.20197242	0.00222850
	13.9000	1	2		2.20097010	0.00221457
	14.0000	1	2		2.19997556	0.00220267
	14.1000	1	2		2.19897262	0.00221828
	14.2000	1	2		2.19797336	0.00226214
	14.3000	1	2		2.19696940	0.00224598
	14.4000	1	2		2.19597690	0.00227884
	14.5000	1	2		2.19496720	0.00217823
	14.6000	1	2		2.19398229	0.00221718
	14.7000	1	2		2.19297915	0.00209867
	14.8000	1	2		2.19197989	0.00218488
	14.9000	1	2		2.19097367	0.00218878
	15.0000	1	2		2.18997298	0.00219891
	15.1000	1	2		2.18897353	0.00218179
	15.2000	1	2		2.18797161	0.00225955
	15.3000	1	2		2.18696723	0.00217723
	15.4000	1	2		2.18597577	0.00211607
	15.5000	1	2		2.18497692	0.00223262
	15.6000	1	2		2.18397193	0.00215285
	15.7000	1	2		2.18297104	0.00216997
	15.8000	1	2		2.18196892	0.00223127
	15.9000	1	2		2.18097090	0.00222516
	16.0000	1	2		2.17997881	0.00228775
	16.1000	1	2		2.17898755	0.00219844
	16.2000	1	2		2.17797621	0.00214710
	16.3000	1	2		2.17697962	0.00208346
	16.4000	1	2		2.17597504	0.00208221
	16.5000	1	2		2.17497558	0.00214862
	16.6000	1	2		2.17397674	0.00217999
	16.7000	1	2		2.17297503	0.00217339
	16.8000	1	2		2.17197823	0.00205811
	16.9000	1	2		2.17097263	0.00227284
	17.0000	1	2		2.16997890	0.00224572
	17.1000	1	2		2.16897330	0.00204545
	17.2000	1	2		2.16797855	0.00209853
	17.3000	1	2		2.16696865	0.00205833
	17.4000	1	2		2.16598128	0.00206187
	17.5000	1	2		2.16497588	0.00209444
	17.6000	1	2		2.16397888	0.00190798
	17.7000	1	2		2.16297758	0.00224154
	17.8000	1	2		2.16198754	0.00206362
	17.9000	1	2		2.16098194	0.00198555
	18.0000	1	2		2.15998186	0.00210110
	18.1000	1	2		2.15897831	0.00200009
	18.2000	1	2		2.15798684	0.00197259
	18.3000	1	2		2.15698206	0.00200396
	18.4000	1	2		2.15598485	0.00206443
	18.5000	1	2		2.15498294	0.00210760
	18.6000	1	2		2.15398450	0.00194438
	18.7000	1	2		2.15297275	0.00212106
	18.8000	1	2		2.15198292	0.00200002
	18.9000	1	2		2.15098121	0.00201399
	19.0000	1	2		2.14998933	0.00197011
	19.1000	1	2		2.14898557	0.00193100
	19.2000	1	2		2.14798898	0.00210255
	19.3000	1	2		2.14698194	0.00201286
	19.4000	1	2		2.14598679	0.00194535
	19.5000	1	2		2.14498508	0.00212424
	19.6000	1	2		2.14398623	0.00200905
	19.7000	1	2		2.14297817	0.00192602
	19.8000	1	2		2.14198117	0.00201104
	19.9000	1	2		2.14097413	0.00191369
	20.0000	1	2		2.13998082	0.00203022
	20.1000	1	2		2.13898218	0.00199403
	20.2000	1	2		2.13798211	0.00195653
	20.3000	1	2		2.13697917	0.00202050
	20.4000	1	2		2.13598483	0.00192633
	20.5000	1	2		2.13497759	0.00211822
	20.6000	1	2		2.13398694	0.00182778
	20.7000	1	2		2.13298379	0.00195896
	20.8000	1	2		2.13198577	0.00200619
	20.9000	1	2		2.13098303	0.00183353
	21.0000	1	2		2.12998255	0.00199921
	21.1000	1	2		2.12898186	0.00196616
	21.2000	1	2		2.12798691	0.00203120
	21.3000	1	2		2.12698110	0.00197414
	21.4000	1	2		2.12598677	0.00210010
	21.5000	1	2		2.12497358	0.00197236
	21.6000	1	2		2.12398396	0.00183755
	21.7000	1	2		2.12298265	0.00195656
	21.8000	1	2		2.12198258	0.00201764
	21.9000	1	2		2.12098456	0.00202738
	22.0000	1	2		2.11998735	0.00190845
	22.1000	1	2		2.11898052	0.00211331
	22.2000	1	2		2.11798270	0.00189847
	22.3000	1	2		2.11697873	0.00195337
	22.4000	1	2		2.11598481	0.00194578
	22.5000	1	2		2.11498576	0.00193159
	22.6000	1	2		2.11398569	0.00202700
	22.7000	1	2		2.11298070	0.00206626
	22.8000	1	2		2.11198657	0.00216311
	22.9000	1	2		2.11098260	0.00208241
	23.0000	1	2		2.10998355	0.00206665
	23.1000	1	2		2.10897282	0.00208994
	23.2000	1	2		2.10798464	0.00205095
	23.3000	1	2		2.10698518	0.00186273
	23.4000	1	2		2.10597814	0.00215211
	23.5000	1	2		2.10498401	0.00202426
	23.6000	1	2		2.10398168	0.00204726
	23.7000	1	2		2.10299042	0.00195547
	23.8000	1	2		2.10198338	0.00206219
	23.9000	1	2		2.10098720	0.00196618
	24.0000	1	2		2.09998323	0.00190229
	24.1000	1	2		2.09898521	0.00194705
	24.2000	1	2		2.09798801	0.00206657
	24.3000	1	2		2.09697646	0.00199898
	24.4000	1	2		2.09598356	0.00194565
	24.5000	1	2		2.09498348	0.00211076
	24.6000	1	2		2.09398546	0.00202151
	24.7000	1	2		2.09297945	0.00194016
	24.8000	1	2		2.09198572	0.00198687
	24.9000	1	2		2.09098381	0.00197075
	25.0000	1	2		2.08999050	0.00195223
	25.1000	1	2		2.08898633	0.00206098
	25.2000	1	2		2.08799219	0.00195333
	25.3000	1	2		2.08698188	0.00213988
	25.4000	1	2		2.08599266	0.00202355
	25.5000	1	2		2.08498788	0.00211096
	25.6000	1	2		2.08398924	0.00209910
	25.7000	1	2		2.08298609	0.00183881
	25.8000	1	2		2.08199176	0.00202592
	25.9000	1	2		2.08098841	0.00201847
	26.0000	1	2		2.07999366	0.00204578
	26.1000	1	2		2.07898662	0.00205695
	26.2000	1	2		2.07799290	0.00202221
	26.3000	1	2		2.07699816	0.00203160
	26.4000	1	2		2.07598005	0.00193694
	26.5000	1	2		2.07497875	0.00196355
	26.6000	1	2		2.07398155	0.00203841
	26.7000	1	2		2.07298844	0.00193138
	26.8000	1	2		2.07199636	0.00195756
	26.9000	1	2		2.07098870	0.00194901
	27.0000	1	2		2.06999601	0.00196871
	27.1000	1	2		2.06898446	0.00206948
	27.2000	1	2		2.06799750	0.00201487
	27.3000	1	2		2.06698862	0.00207732
	27.4000	1	2		2.06599572	0.00199255
	27.5000	1	2		2.06499032	0.00205646
	27.6000	1	2		2.06399639	0.00199643
	27.7000	1	2		2.06299078	0.00206093
	27.8000	1	2		2.06200342	0.00204350
	27.9000	1	2		2.06099494	0.00199053
	28.0000	1	2		2.05999999	0.00203898
	28.1000	1	2		2.05899152	0.00197060
	28.2000	1	2		2.05799431	0.00195729
	28.3000	1	2		2.05698809	0.00191832
	28.4000	1	2		2.05598925	0.00206514
	28.5000	1	2		2.05499430	0.00203688
	28.6000	1	2		2.05399484	0.00191386
	28.7000	1	2		2.05298698	0.00204553
	28.8000	1	2		2.05199326	0.00187513
	28.9000	1	2		2.05100241	0.00188892
	29.0000	1	2		2.05000295	0.00197576
	29.1000	1	2		2.04900144	0.00182534
	29.2000	1	2		2.04800178	0.00201939
	29.3000	1	2		2.04698921	0.00191626
	29.4000	1	2		2.04598975	0.00195272
	29.5000	1	2		2.04499398	0.00192633
	29.6000	1	2		2.04399452	0.00198384
	29.7000	1	2		2.04299937	0.00186411
	29.8000	1	2		2.04199417	0.00194516
	29.9000	1	2		2.04099615	0.00186421
	30.0000	1	2		2.04000222	0.00181926
	30.1000	1	2		2.03899252	0.00183943
	30.2000	1	2		2.03799552	0.00184881
	30.3000	1	2		2.03698951	0.00185288
	30.4000	1	2		2.03599025	0.00184785
	30.5000	1	2		2.03499387	0.00195538
	30.6000	1	2		2.03400015	0.00187102
	30.7000	1	2		2.03299208	0.00199325
	30.8000	1	2		2.03199058	0.00195394
	30.9000	1	2		2.03099358	0.00173141
	31.0000	1	2		2.02999617	0.00185631
	31.1000	1	2		2.02899999	0.00175898
	31.2000	1	2		2.02799233	0.00202611
	31.3000	1	2		2.02698591	0.00185208
	31.4000	1	2		2.02599567	0.00180105
	31.5000	1	2		2.02498822	0.00187053
	31.6000	1	2		2.02398405	0.00181983
	31.7000	1	2		2.02298582	0.00177529
	31.8000	1	2		2.02198903	0.00189252
	31.9000	1	2		2.02098855	0.00180550
	32.0000	1	2		2.01999032	0.00177985
	32.1000	1	2		2.01899496	0.00187087
	32.2000	1	2		2.01799427	0.00184740
	32.3000	1	2		2.01699317	0.00169765
	32.4000	1	2		2.01599986	0.00186860
	32.5000	1	2		2.01499385	0.00173775
	32.6000	1	2		2.01399132	0.00174257
	32.7000	1	2		2.01299616	0.00175690
	32.8000	1	2		2.01199383	0.00170090
	32.9000	1	2		2.01099253	0.00176427
	33.0000	1	2		2.00999738	0.00183292
	33.1000	1	2		2.00899177	0.00177443
	33.2000	1	2		2.00799743	0.00172475
	33.3000	1	2		2.00698466	0.00188279
	33.4000	1	2		2.00599749	0.00174012
	33.5000	1	2		2.00499722	0.00169589
	33.6000	1	2		2.00399817	0.00167989
	33.7000	1	2		2.00299482	0.00171552
	33.8000	1	2		2.00200396	0.00175223
	33.9000	1	2		2.00099119	0.00172228
	34.0000	1	2		2.00000116	0.00166964
	34.1000	1	2		1.99899145	0.00175620
	34.2000	1	2		1.99799814	0.00166042
	34.3000	1	2		1.99700626	0.00167061
	34.4000	1	2		1.99599615	0.00172936
	34.5000	1	2		1.99500264	0.00170993
	34.6000	1	2		1.99400338	0.00172782
	34.7000	1	2		1.99299696	0.00170199
	34.8000	1	2		1.99200078	0.00177375
	34.9000	1	2		1.99099087	0.00162230
	35.0000	1	2		1.99000678	0.00165445
	35.1000	1	2		1.98899564	0.00171312
	35.2000	1	2		1.98800049	0.00164595
	35.3000	1	2		1.98700000	0.00174216
	35.4000	1	2		1.98600321	0.00170706
	35.5000	1	2		1.98500662	0.00181934
	35.6000	1	2		1.98400060	0.00173673
	35.7000	1	2		1.98299869	0.00178432
	35.8000	1	2		1.98199943	0.00174629
	35.9000	1	2		1.98099629	0.00179998
	36.0000	1	2		1.98000544	0.00167323
	36.1000	1	2		1.97900147	0.00167213
	36.2000	1	2		1.97799996	0.00162793
	36.3000	1	2		1.97700317	0.00174503
	36.4000	1	2		1.97600474	0.00166704
	36.5000	1	2		1.97500446	0.00173039
	36.6000	1	2		1.97399824	0.00161950
	36.7000	1	2		1.97300267	0.00173737
	36.8000	1	2		1.97200199	0.00174894
	36.9000	1	2		1.97100601	0.00176363
	37.0000	1	2		1.97000696	0.00187647
	37.1000	1	2		1.96900402	0.00173509
	37.2000	1	2		1.96799637	0.00186723
	37.3000	1	2		1.96700101	0.00178960
	37.4000	1	2		1.96600606	0.00173356
	37.5000	1	2		1.96499902	0.00181735
	37.6000	1	2		1.96399833	0.00192899
	37.7000	1	2		1.96300051	0.00180260
	37.8000	1	2		1.96200535	0.00174487
	37.9000	1	2		1.96100897	0.00186300
	38.0000	1	2		1.96000951	0.00175261
	38.1000	1	2		1.95900616	0.00186485
	38.2000	1	2		1.95801715	0.00184097
	38.3000	1	2		1.95701319	0.00175837
	38.4000	1	2		1.95600984	0.00176073
	38.5000	1	2		1.95500792	0.00163380
	38.6000	1	2		1.95401133	0.00187285
	38.7000	1	2		1.95301064	0.00177667
	38.8000	1	2		1.95200606	0.00193799
	38.9000	1	2		1.95100066	0.00186069
	39.0000	1	2		1.94999956	0.00181225
	39.1000	1	2		1.94900994	0.00132943
	39.1790	1	2		1.94821394	0.00272915
	39.2000	1	2		1.94800720	0.00100667
	39.3000	1	2		1.94700570	0.00160607
	39.4000	1	2		1.94601034	0.00147380
	39.5000	1	2		1.94500576	0.00205226
	39.6000	1	2		1.94400773	0.00168527
	39.7000	1	2		1.94301463	0.00169461
	39.8000	1	2		1.94200349	0.00192070
	39.9000	1	2		1.94101120	0.00161574
	40.0000	1	2		1.94000068	0.00193018
	40.1000	1	2		1.93901003	0.00169436
	40.2000	1	2		1.93801549	0.00177637
	40.3000	1	2		1.93700640	0.00169246
	40.4000	1	2		1.93599752	0.00164806
	40.5000	1	2		1.93499827	0.00179850
	40.6000	1	2		1.93400618	0.00159494
	40.7000	1	2		1.93299771	0.00202252
	40.8000	1	2		1.93200563	0.00157927
	40.9000	1	2		1.93100576	0.00184707
	41.0000	1	2		1.93000979	0.00181868
	41.1000	1	2		1.92900705	0.00201366
	41.2000	1	2		1.92800472	0.00161532
	41.3000	1	2		1.92700752	0.00163848
	41.4000	1	2		1.92600786	0.00143131
	41.5000	1	2		1.92500410	0.00163767
	41.6000	1	2		1.92400259	0.00172579
	41.7000	1	2		1.92300088	0.00153851
	41.8000	1	2		1.92200306	0.00175091
	41.9000	1	2		1.92100114	0.00152815
	42.0000	1	2		1.92000558	0.00161819
	42.1000	1	2		1.91900222	0.00169542
	42.2000	1	2		1.91800543	0.00166546
	42.3000	1	2		1.91701109	0.00162299
	42.4000	1	2		1.91601225	0.00160459
	42.5000	1	2		1.91500706	0.00159455
	42.6000	1	2		1.91401313	0.00162447
	42.7000	1	2		1.91300957	0.00160934
	42.8000	1	2		1.91201216	0.00157835
	42.9000	1	2		1.91101332	0.00148022
	43.0000	1	2		1.91000997	0.00167638
	43.1000	1	2		1.90900436	0.00178010
	43.2000	1	2		1.90801228	0.00155985
	43.3000	1	2		1.90700750	0.00168920
	43.4000	1	2		1.90601501	0.00152158
	43.5000	1	2		1.90500735	0.00159416
	43.6000	1	2		1.90400892	0.00161625
	43.7000	1	2		1.90300065	0.00160067
	43.8000	1	2		1.90200877	0.00151069
	43.9000	1	2		1.90101013	0.00153239
	44.0000	1	2		1.90001457	0.00163785
	44.1000	1	2		1.89901163	0.00160561
	44.2000	1	2		1.89801729	0.00171499
	44.3000	1	2		1.89700308	0.00151048
	44.4000	1	2		1.89601305	0.00145045
	44.5000	1	2		1.89500498	0.00156667
	44.6000	1	2		1.89401884	0.00142736
	44.7000	1	2		1.89300873	0.00164895
	44.8000	1	2		1.89201132	0.00161808
	44.9000	1	2		1.89100572	0.00151681
	45.0000	1	2		1.89000913	0.00165062
	45.1000	1	2		1.88900414	0.00153240
	45.2000	1	2		1.88801042	0.00145451
	45.3000	1	2		1.88701034	0.00164831
	45.4000	1	2		1.88601191	0.00142349
	45.5000	1	2		1.88501163	0.00163642
	45.6000	1	2		1.88401197	0.00175877
	45.7000	1	2		1.88301046	0.00151649
	45.8000	1	2		1.88201182	0.00164185
	45.9000	1	2		1.88100683	0.00168626
	46.0000	1	2		1.88001578	0.00157324
	46.1000	1	2		1.87900853	0.00168578
	46.2000	1	2		1.87801338	0.00141737
	46.3000	1	2		1.87700490	0.00166924
	46.4000	1	2		1.87601098	0.00158085
	46.5000	1	2		1.87500271	0.00157140
	46.6000	1	2		1.87400571	0.00173171
	46.7000	1	2		1.87300379	0.00154015
	46.8000	1	2		1.87201601	0.00159935
	46.9000	1	2		1.87101225	0.00168395
	47.0000	1	2		1.87001976	0.00164681
	47.1000	1	2		1.86901334	0.00164940
	47.2000	1	2		1.86801818	0.00163056
	47.3000	1	2		1.86700684	0.00167826
	47.4000	1	2		1.86602152	0.00169308
	47.5000	1	2		1.86501489	0.00157934
	47.6000	1	2		1.86401687	0.00159829
	47.7000	1	2		1.86301269	0.00164374
	47.8000	1	2		1.86201529	0.00165692
	47.9000	1	2		1.86101152	0.00156438
	48.0000	1	2		1.86001104	0.00164158
	48.1000	1	2		1.85901117	0.00156715
	48.2000	1	2		1.85801827	0.00174625
	48.3000	1	2		1.85701349	0.00155524
	48.4000	1	2		1.85600911	0.00150663
	48.5000	1	2		1.85501109	0.00164060
	48.6000	1	2		1.85402105	0.00156994
	48.7000	1	2		1.85301750	0.00155413
	48.8000	1	2		1.85201640	0.00166201
	48.9000	1	2		1.85100895	0.00158863
	49.0000	1	2		1.85001298	0.00157272
	49.1000	1	2		1.84901905	0.00155464
	49.2000	1	2		1.84801591	0.00163468
	49.3000	1	2		1.84701214	0.00189591
	49.4000	1	2		1.84601699	0.00161726
	49.5000	1	2		1.84501610	0.00135816
	49.6000	1	2		1.84401725	0.00144006
	49.7000	1	2		1.84301206	0.00156607
	49.8000	1	2		1.84201793	0.00157515
	49.9000	1	2		1.84101109	0.00131532
	50.0000	1	2		1.84001245	0.00140123
	50.1000	1	2		1.83901300	0.00146239
	50.2000	1	2		1.83801600	0.00144816
	50.3000	1	2		1.83700773	0.00138800
	50.4000	1	2		1.83602036	0.00135973
	50.5000	1	2		1.83500902	0.00150617
	50.6000	1	2		1.83401714	0.00139116
	50.7000	1	2		1.83301809	0.00137829
	50.8000	1	2		1.83202191	0.00154406
	50.9000	1	2		1.83101262	0.00131515
	51.0000	1	2		1.83002218	0.00130102
	51.1000	1	2		1.82902272	0.00149902
	51.2000	1	2		1.82801793	0.00127578
	51.3000	1	2		1.82701233	0.00135424
	51.4000	1	2		1.82602025	0.00140339
	51.5000	1	2		1.82501874	0.00125898
	51.6000	1	2		1.82401928	0.00142874
	51.7000	1	2		1.82301470	0.00136842
	51.8000	1	2		1.82202159	0.00118776
	51.9000	1	2		1.82101476	0.00125612
	52.0000	1	2		1.82001510	0.00114854
	52.1000	1	2		1.81901605	0.00108937
	52.2000	1	2		1.81801557	0.00094102
	52.3000	1	2		1.81701058	0.00110687
	52.4000	1	2		1.81601214	0.00104592
	52.5000	1	2		1.81501391	0.00105829
	52.6000	1	2		1.81402245	0.00111253
	52.7000	1	2		1.81301684	0.00105232
	52.8000	1	2		1.81202455	0.00094537
	52.9000	1	2		1.81101690	0.00103904
	53.0000	1	2		1.81002113	0.00084826
	53.1000	1	2		1.80901901	0.00090017
	53.2000	1	2		1.80801566	0.00088953
	53.3000	1	2		1.80701046	0.00089415
	53.4000	1	2		1.80602268	0.00084108
	53.5000	1	2		1.80501482	0.00081737
	53.6000	1	2		1.80402479	0.00062239
	53.7000	1	2		1.80301755	0.00073355
	53.8000	1	2		1.80202628	0.00053356
	53.9000	1	2		1.80100839	0.00068070
	54.0000	1	2		1.80002819	0.00061302
	54.1000	1	2		1.79901295	0.00047317
	54.2000	1	2		1.79803050	0.00034878
	54.3000	1	2		1.79702100	0.00043610
	54.4000	1	2		1.79603097	0.00036501
	54.5000	1	2		1.79502516	0.00009762
	54.6000	1	2		1.79402488	0.00030747
	54.7000	1	2		1.79301620	0.00011316
	54.8000	1	2		1.79202105	-0.00000035
	54.9000	1	2		1.79101360	0.00005768
	55.0000	1	2		1.79002500	0.00000870
	55.1000	1	2		1.78901182	-0.00037724
	55.2000	1	2		1.78801461	-0.00023942
	55.3000	1	2		1.78701556	-0.00027721
	55.4000	1	2		1.78601877	-0.00051448
	55.5000	1	2		1.78502238	-0.00044712
	55.6000	1	2		1.78401330	-0.00051041
	55.7000	1	2		1.78302511	-0.00073750
	55.8000	1	2		1.78202626	-0.00067265
	55.9000	1	2		1.78102517	-0.00085911
	56.0000	1	2		1.78003513	-0.00082103
	56.1000	1	2		1.77901949	-0.00099729
	56.2000	1	2		1.77802638	-0.00124773
	56.3000	1	2		1.77702344	-0.00123923
	56.4000	1	2		1.77602337	-0.00130577
	56.5000	1	2		1.77502514	-0.00146118
	56.6000	1	2		1.77401748	-0.00150037
	56.7000	1	2		1.77301926	-0.00162726
	56.8000	1	2		1.77201324	-0.00175047
	56.9000	1	2		1.77101399	-0.00193589
	57.0000	1	2		1.77002232	-0.00193878
	57.1000	1	2		1.76902163	-0.00215662
	57.2000	1	2		1.76801643	-0.00238953
	57.3000	1	2		1.76702497	-0.00230026
	57.4000	1	2		1.76602817	-0.00246566
	57.5000	1	2		1.76502482	-0.00258511
	57.6000	1	2		1.76401901	-0.00277569
	57.7000	1	2		1.76301935	-0.00296233
	57.8000	1	2		1.76202767	-0.00305513
	57.9000	1	2		1.76102801	-0.00303368
	58.0000	1	2		1.76002138	-0.00347107
	58.1000	1	2		1.75902500	-0.00335226
	58.2000	1	2		1.75802820	-0.00347545
	58.3000	1	2		1.75702670	-0.00369702
	58.4000	1	2		1.75602642	-0.00373468
	58.5000	1	2		1.75501958	-0.00396311
	58.6000	1	2		1.75402648	-0.00409064
	58.7000	1	2		1.75302804	-0.00409469
	58.8000	1	2		1.75203023	-0.00428043
	58.9000	1	2		1.75102564	-0.00442120
	59.0000	1	2		1.75002270	-0.00457413
	59.1000	1	2		1.74901710	-0.00463901
	59.2000	1	2		1.74802809	-0.00485889
	59.3000	1	2		1.74702044	-0.00497044
	59.4000	1	2		1.74603163	-0.00508663
	59.5000	1	2		1.74502644	-0.00519946
	59.6000	1	2		1.74402350	-0.00557642
	59.7000	1	2		1.74301789	-0.00560449
	59.8000	1	2		1.74202253	-0.00570935
	59.9000	1	2		1.74101877	-0.00597506
	60.0000	1	2		1.74002320	-0.00594703
	60.1000	1	2		1.73901965	-0.00609757
	60.2000	1	2		1.73802716	-0.00618277
	60.3000	1	2		1.73701786	-0.00629523
	60.4000	1	2		1.73602107	-0.00650058
	60.5000	1	2		1.73502018	-0.00666571
	60.6000	1	2		1.73402195	-0.00681869
	60.7000	1	2		1.73301839	-0.00688269
	60.8000	1	2		1.73202815	-0.00712377
	60.9000	1	2		1.73102378	-0.00717982
	61.0000	1	2		1.73002535	-0.00743536
	61.1000	1	2		1.72902999	-0.00744706
	61.2000	1	2		1.72802807	-0.00776275
	61.3000	1	2		1.72702718	-0.00796287
	61.4000	1	2		1.72602444	-0.00798225
	61.5000	1	2		1.72502232	-0.00822969
	61.6000	1	2		1.72402757	-0.00830550
	61.7000	1	2		1.72302852	-0.00848021
	61.8000	1	2		1.72202435	-0.00857586
	61.9000	1	2		1.72101998	-0.00869210
	62.0000	1	2		1.72002339	-0.00883177
	62.1000	1	2		1.71902372	-0.00916254
	62.2000	1	2		1.71803287	-0.00914756
	62.3000	1	2		1.71701641	-0.00947999
	62.4000	1	2		1.71602402	-0.00968650
	62.5000	1	2		1.71502179	-0.00958288
	62.6000	1	2		1.71402684	-0.00995769
	62.7000	1	2		1.71303323	-0.01007834
	62.8000	1	2		1.71202680	-0.01005765
	62.9000	1	2		1.71102540	-0.01035333
	63.0000	1	2		1.71002666	-0.01053588
	63.1000	1	2		1.70902679	-0.01069092
	63.2000	1	2		1.70802702	-0.01080297
	63.3000	1	2		1.70702603	-0.01089669
	63.4000	1	2		1.70602524	-0.01106463
	63.5000	1	2		1.70503551	-0.01133132
	63.6000	1	2		1.70402437	-0.01144416
	63.7000	1	2		1.70301928	-0.01156520
	63.8000	1	2		1.70203232	-0.01184661
	63.9000	1	2		1.70102149	-0.01201840
	64.0000	1	2		1.70002552	-0.01220984
	64.1000	1	2		1.69902288	-0.01238916
	64.2000	1	2		1.69802834	-0.01242868
	64.3000	1	2		1.69702807	-0.01262955
	64.4000	1	2		1.69603148	-0.01278931
	64.5000	1	2		1.69502239	-0.01286026
	64.6000	1	2		1.69403604	-0.01310196
	64.7000	1	2		1.69302716	-0.01334216
	64.8000	1	2		1.69202975	-0.01356063
	64.9000	1	2		1.69102302	-0.01370037
	65.0000	1	2		1.69002858	-0.01382101
	65.1000	1	2		1.68902677	-0.01376677
	65.2000	1	2		1.68803499	-0.01405946
	65.3000	1	2		1.68702908	-0.01430776
	65.4000	1	2		1.68602726	-0.01459797
	65.5000	1	2		1.68502873	-0.01477514
	65.6000	1	2		1.68403142	-0.01481056
	65.7000	1	2		1.68303524	-0.01510628
	65.8000	1	2		1.68203640	-0.01522206
	65.9000	1	2		1.68102915	-0.01547062
	66.0000	1	2		1.68003799	-0.01560019
	66.1000	1	2		1.67903280	-0.01559317
	66.2000	1	2		1.67804061	-0.01596794
	66.3000	1	2		1.67703439	-0.01619199
	66.4000	1	2		1.67604559	-0.01632390
	66.5000	1	2		1.67502667	-0.01664564
	66.6000	1	2		1.67403233	-0.01670551
	66.7000	1	2		1.67302683	-0.01677104
	66.8000	1	2		1.67203506	-0.01697685
	66.9000	1	2		1.67103263	-0.01717646
	67.0000	1	2		1.67004024	-0.01732501
	67.1000	1	2		1.66902808	-0.01766839
	67.2000	1	2		1.66804439	-0.01785388
	67.3000	1	2		1.66702947	-0.01799993
	67.4000	1	2		1.66603472	-0.01826043
	67.5000	1	2		1.66503291	-0.01850342
	67.6000	1	2		1.66403949	-0.01854261
	67.7000	1	2		1.66303901	-0.01873695
	67.8000	1	2		1.66204170	-0.01888211
	67.9000	1	2		1.66104583	-0.01913018
	68.0000	1	2		1.66004883	-0.01938394
	68.1000	1	2		1.65904036	-0.01938986
	68.2000	1	2		1.65804684	-0.01962689
	68.3000	1	2		1.65705005	-0.01980631
	68.4000	1	2		1.65605356	-0.02000529
	68.5000	1	2		1.65504304	-0.02024351
	68.6000	1	2		1.65404973	-0.02032745
	68.7000	1	2		1.65304883	-0.02050055
	68.8000	1	2		1.65204354	-0.02078862
	68.9000	1	2		1.65104746	-0.02098650
	69.0000	1	2		1.65005937	-0.02124903
	69.1000	1	2		1.64904793	-0.02144443
	69.2000	1	2		1.64805226	-0.02167084
	69.3000	1	2		1.64705229	-0.02184733
	69.4000	1	2		1.64605416	-0.02206412
	69.5000	1	2		1.64504979	-0.02203846
	69.6000	1	2		1.64405412	-0.02240067
	69.7000	1	2		1.64305108	-0.02273662
	69.8000	1	2		1.64205275	-0.02289639
	69.9000	1	2		1.64104335	-0.02304444
	70.0000	1	2		1.64003938	-0.02324580
	70.1000	1	2		1.63904577	-0.02347657
	70.2000	1	2		1.63805543	-0.02356550
	70.3000	1	2		1.63705166	-0.02383897
	70.4000	1	2		1.63605374	-0.02395635
	70.5000	1	2		1.63504640	-0.02407094
	70.6000	1	2		1.63405503	-0.02461086
	70.7000	1	2		1.63305352	-0.02461670
	70.8000	1	2		1.63205058	-0.02484563
	70.9000	1	2		1.63104488	-0.02525052
	71.0000	1	2		1.63005351	-0.02529309
	71.1000	1	2		1.62905334	-0.02542953
	71.2000	1	2		1.62805019	-0.02565463
	71.3000	1	2		1.62704499	-0.02586388
	71.4000	1	2		1.62605086	-0.02599041
	71.5000	1	2		1.62504608	-0.02634264
	71.6000	1	2		1.62405062	-0.02647015
	71.7000	1	2		1.62304593	-0.02682150
	71.8000	1	2		1.62204750	-0.02710320
	71.9000	1	2		1.62104702	-0.02714477
	72.0000	1	2		1.62004910	-0.02752906
	72.1000	1	2		1.61904851	-0.02760866
	72.2000	1	2		1.61805315	-0.02782974
	72.3000	1	2		1.61705164	-0.02814843
	72.4000	1	2		1.61605249	-0.02839642
	72.5000	1	2		1.61505109	-0.02861518
	72.6000	1	2		1.61405388	-0.02882910
	72.7000	1	2		1.61305279	-0.02887614
	72.8000	1	2		1.61205343	-0.02922210
	72.9000	1	2		1.61104895	-0.02944503
	73.0000	1	2		1.61005216	-0.02958241
	73.1000	1	2		1.60904973	-0.02989684
	73.2000	1	2		1.60805201	-0.03006895
	73.3000	1	2		1.60704538	-0.03027461
	73.4000	1	2		1.60605576	-0.03052242
	73.5000	1	2		1.60505179	-0.03080635
	73.6000	1	2		1.60405172	-0.03102222
	73.7000	1	2		1.60304847	-0.03129114
	73.8000	1	2		1.60205024	-0.03138042
	73.9000	1	2		1.60105181	-0.03180770
	74.0000	1	2		1.60005163	-0.03197132
	74.1000	1	2		1.59904664	-0.03209915
	74.2000	1	2		1.59805989	-0.03246628
	74.3000	1	2		1.59705336	-0.03264823
	74.4000	1	2		1.59605155	-0.03283756
	74.5000	1	2		1.59505414	-0.03306983
	74.6000	1	2		1.59405581	-0.03323093
	74.7000	1	2		1.59305768	-0.03358059
	74.8000	1	2		1.59205177	-0.03386698
	74.9000	1	2		1.59104955	-0.03414686
	75.0000	1	2		1.59005695	-0.03432200
	75.1000	1	2		1.58905165	-0.03459090
	75.2000	1	2		1.58805035	-0.03489594
	75.3000	1	2		1.58705069	-0.03490501
	75.4000	1	2		1.58605266	-0.03526078
	75.5000	1	2		1.58505403	-0.03551689
	75.6000	1	2		1.58405498	-0.03574270
	75.7000	1	2		1.58305460	-0.03594058
	75.8000	1	2		1.58205575	-0.03629600
	75.9000	1	2		1.58105056	-0.03659022
	76.0000	1	2		1.58005602	-0.03672014
	76.1000	1	2		1.57905441	-0.03713065
	76.2000	1	2		1.57805679	-0.03714491
	76.3000	1	2		1.57705959	-0.03744047
	76.4000	1	2		1.57606044	-0.03779050
	76.5000	1	2		1.57505822	-0.03792583
	76.6000	1	2		1.57405753	-0.03817696
	76.7000	1	2		1.57305879	-0.03872130
	76.8000	1	2		1.57205748	-0.03880688
	76.9000	1	2		1.57105126	-0.03895848
	77.0000	1	2		1.57006390	-0.03937306
	77.1000	1	2		1.56905972	-0.03944756
	77.2000	1	2		1.56805023	-0.03974214
	77.3000	1	2		1.56705394	-0.04011143
	77.4000	1	2		1.56605285	-0.04033445
	77.5000	1	2		1.56505144	-0.04054951
	77.6000	1	2		1.56405219	-0.04087169
	77.7000	1	2		1.56305550	-0.04116238
	77.8000	1	2		1.56206270	-0.04150349
	77.9000	1	2		1.56106170	-0.04171986
	78.0000	1	2		1.56005128	-0.04192339
	78.1000	1	2		1.55904957	-0.04219285
	78.2000	1	2		1.55806077	-0.04252829
	78.3000	1	2		1.55705004	-0.04269017
	78.4000	1	2		1.55605038	-0.04308506
	78.5000	1	2		1.55504467	-0.04328349
	78.6000	1	2		1.55406130	-0.04337145
	78.7000	1	2		1.55305579	-0.04386664
	78.8000	1	2		1.55205285	-0.04404530
	78.9000	1	2		1.55105555	-0.04438702
	79.0000	1	2		1.55005967	-0.04470377
	79.1000	1	2		1.54905550	-0.04481405
	79.2000	1	2		1.54806260	-0.04531594
	79.3000	1	2		1.54706191	-0.04551296
	79.4000	1	2		1.54606584	-0.04567512
	79.5000	1	2		1.54507509	-0.04606858
	79.6000	1	2		1.54406395	-0.04635223
	79.7000	1	2		1.54307637	-0.04647860
	79.8000	1	2		1.54207681	-0.04686628
	79.9000	1	2		1.54107162	-0.04722359
	80.0000	1	2		1.54007513	-0.04752489
	80.1000	1	2		1.53907516	-0.04767723
	80.2000	1	2		1.53807642	-0.04806131
	80.3000	1	2		1.53707307	-0.04824009
	80.4000	1	2		1.53607607	-0.04853340
	80.5000	1	2		1.53506688	-0.04876934
	80.6000	1	2		1.53407408	-0.04914416
	80.7000	1	2		1.53307083	-0.04923231
	80.8000	1	2		1.53206185	-0.04961261
	80.9000	1	2		1.53107212	-0.05015545
	81.0000	1	2		1.53006836	-0.05028359
	81.1000	1	2		1.52906296	-0.05046346
	81.2000	1	2		1.52806698	-0.05085011
	81.3000	1	2		1.52706312	-0.05109971
	81.4000	1	2		1.52606745	-0.05122757
	81.5000	1	2		1.52506103	-0.05161085
	81.6000	1	2		1.52405840	-0.05196926
	81.7000	1	2		1.52305924	-0.05225617
	81.8000	1	2		1.52205845	-0.05245692
	81.9000	1	2		1.52107365	-0.05284951
	82.0000	1	2		1.52006845	-0.05330463
	82.1000	1	2		1.51906530	-0.05334556
	82.2000	1	2		1.51807158	-0.05383853
	82.3000	1	2		1.51707254	-0.05419147
	82.4000	1	2		1.51606744	-0.05428908
	82.5000	1	2		1.51506973	-0.05468614
	82.6000	1	2		1.51406965	-0.05500131
	82.7000	1	2		1.51306651	-0.05534967
	82.8000	1	2		1.51207197	-0.05569204
	82.9000	1	2		1.51106841	-0.05590321
	83.0000	1	2		1.51006701	-0.05623833
	83.1000	1	2		1.50905935	-0.05656241
	83.2000	1	2		1.50806604	-0.05672099
	83.3000	1	2		1.50706515	-0.05709656
	83.4000	1	2		1.50607286	-0.05747419
	83.5000	1	2		1.50506398	-0.05772605
	83.6000	1	2		1.50407722	-0.05813181
	83.7000	1	2		1.50307039	-0.05836196
	83.8000	1	2		1.50207144	-0.05875213
	83.9000	1	2		1.50106584	-0.05893565
	84.0000	1	2		1.50007980	-0.05924125
	84.1000	1	2		1.49906877	-0.05968392
	84.2000	1	2		1.49807310	-0.06001722
	84.3000	1	2		1.49706442	-0.06024777
	84.4000	1	2		1.49607090	-0.06061001
	84.5000	1	2		1.49506960	-0.06101986
	84.6000	1	2		1.49407035	-0.06112085
	84.7000	1	2		1.49306720	-0.06141285
	84.8000	1	2		1.49207297	-0.06191793
	84.9000	1	2		1.49107382	-0.06217732
	85.0000	1	2		1.49007303	-0.06246155
	85.1000	1	2		1.48907337	-0.06278838
	85.2000	1	2		1.48807483	-0.06313004
	85.3000	1	2		1.48706902	-0.06337862
	85.4000	1	2		1.48607438	-0.06380418
	85.5000	1	2		1.48507205	-0.06413302
	85.6000	1	2		1.48407321	-0.06434790
	85.7000	1	2		1.48308102	-0.06481209
	85.8000	1	2		1.48207275	-0.06512292
	85.9000	1	2		1.48106797	-0.06550893
	86.0000	1	2		1.48008080	-0.06595617
	86.1000	1	2		1.47906977	-0.06616130
	86.2000	1	2		1.47807420	-0.06656983
	86.3000	1	2		1.47708786	-0.06683806
	86.4000	1	2		1.47607426	-0.06709869
	86.5000	1	2		1.47507808	-0.06747051
	86.6000	1	2		1.47407350	-0.06770161
	86.7000	1	2		1.47307282	-0.06801019
	86.8000	1	2		1.47207971	-0.06854289
	86.9000	1	2		1.47106939	-0.06877700
	87.0000	1	2		1.47007700	-0.06917371
	87.1000	1	2		1.46907519	-0.06945721
	87.2000	1	2		1.46807911	-0.06972400
	87.3000	1	2		1.46707576	-0.07013331
	87.4000	1	2		1.46607620	-0.07052213
	87.5000	1	2		1.46507326	-0.07070401
	87.6000	1	2		1.46407216	-0.07130779
	87.7000	1	2		1.46307188	-0.07152096
	87.8000	1	2		1.46208677	-0.07181047
	87.9000	1	2		1.46108239	-0.07230571
	88.0000	1	2		1.46008375	-0.07254615
	88.1000	1	2		1.45907938	-0.07292133
	88.2000	1	2		1.45808402	-0.07336103
	88.3000	1	2		1.45708159	-0.07361414
	88.4000	1	2		1.45608397	-0.07414579
	88.5000	1	2		1.45507683	-0.07449245
	88.6000	1	2		1.45408414	-0.07483323
	88.7000	1	2		1.45308191	-0.07527719
	88.8000	1	2		1.45208737	-0.07549200
	88.9000	1	2		1.45107470	-0.07586470
	89.0000	1	2		1.45007862	-0.07630294
	89.1000	1	2		1.44908602	-0.07661834
	89.2000	1	2		1.44808646	-0.07703472
	89.3000	1	2		1.44708209	-0.07748014
	89.4000	1	2		1.44608376	-0.07774528
	89.5000	1	2		1.44507969	-0.07798403
	89.6000	1	2		1.44407101	-0.07859186
	89.7000	1	2		1.44307022	-0.07880569
	89.8000	1	2		1.44207773	-0.07909656
	89.9000	1	2		1.44108268	-0.07954033
	90.0000	1	2		1.44007594	-0.07996818
	90.1000	1	2		1.43908202	-0.08033791
	90.2000	1	2		1.43807846	-0.08059978
	90.3000	1	2		1.43707583	-0.08127931
	90.4000	1	2		1.43607115	-0.08164346
	90.5000	1	2		1.43507312	-0.08195374
	90.6000	1	2		1.43407725	-0.08226853
	90.7000	1	2		1.43307544	-0.08255699
	90.8000	1	2		1.43207465	-0.08306561
	90.9000	1	2		1.43107631	-0.08337326
	91.0000	1	2		1.43008423	-0.08369043
	91.1000	1	2		1.42907730	-0.08433210
	91.2000	1	2		1.42808071	-0.08454991
	91.3000	1	2		1.42708125	-0.08526172
	91.4000	1	2		1.42607800	-0.08552365
	91.5000	1	2		1.42507598	-0.08633723
	91.6000	1	2		1.42407878	-0.08622149
	91.7000	1	2		1.42308341	-0.08680769
	91.8000	1	2		1.42207658	-0.08719473
	91.9000	1	2		1.42107354	-0.08710600
	92.0000	1	2		1.42007582	-0.08813341
	92.1000	1	2		1.41908548	-0.08812433
	92.2000	1	2		1.41807281	-0.08859290
	92.3000	1	2		1.41708298	-0.08906171
	92.4000	1	2		1.41608485	-0.08941061
	92.5000	1	2		1.41508447	-0.08970956
	92.6000	1	2		1.41408215	-0.09024885
	92.7000	1	2		1.41308781	-0.09080670
	92.8000	1	2		1.41208722	-0.09109143
	92.9000	1	2		1.41107609	-0.09155438
	93.0000	1	2		1.41008308	-0.09210660
	93.1000	1	2		1.40908188	-0.09240755
	93.2000	1	2		1.40807648	-0.09265634
	93.3000	1	2		1.40707682	-0.09316806
	93.4000	1	2		1.40607624	-0.09363705
	93.5000	1	2		1.40508436	-0.09403850
	93.6000	1	2		1.40408521	-0.09438673
	93.7000	1	2		1.40308493	-0.09489956
	93.8000	1	2		1.40208189	-0.09518149
	93.9000	1	2		1.40107915	-0.09560972
	94.0000	1	2		1.40008154	-0.09624437
	94.1000	1	2		1.39907900	-0.09665772
	94.2000	1	2		1.39808702	-0.09698979
	94.3000	1	2		1.39707548	-0.09765333
	94.4000	1	2		1.39607950	-0.09811980
	94.5000	1	2		1.39508097	-0.09856710
	94.6000	1	2		1.39408264	-0.09892555
	94.7000	1	2		1.39308236	-0.09941997
	94.8000	1	2		1.39208157	-0.09972444
	94.9000	1	2		1.39108160	-0.10018399
	95.0000	1	2		1.39008122	-0.10061059
	95.1000	1	2		1.38909088	-0.10094081
	95.2000	1	2		1.38808394	-0.10152155
	95.3000	1	2		1.38707577	-0.10207419
	95.4000	1	2		1.38608144	-0.10234639
	95.5000	1	2		1.38507399	-0.10296803
	95.6000	1	2		1.38408580	-0.10340765
	95.7000	1	2		1.38308327	-0.10370839
	95.8000	1	2		1.38208535	-0.10432033
	95.9000	1	2		1.38108353	-0.10475952
	96.0000	1	2		1.38008612	-0.10532062
	96.1000	1	2		1.37908943	-0.10572181
	96.2000	1	2		1.37808588	-0.10627427
	96.3000	1	2		1.37708601	-0.10657069
	96.4000	1	2		1.37608143	-0.10700110
	96.5000	1	2		1.37507808	-0.10773478
	96.6000	1	2		1.37408497	-0.10803779
	96.7000	1	2		1.37308674	-0.10851127
	96.8000	1	2		1.37208503	-0.10910771
	96.9000	1	2		1.37108926	-0.10937396
	97.0000	1	2		1.37008622	-0.10998274
	97.1000	1	2		1.36908778	-0.11057719
	97.2000	1	2		1.36808207	-0.11105392
	97.3000	1	2		1.36707063	-0.11153287
	97.4000	1	2		1.36609648	-0.11203619
	97.5000	1	2		1.36508841	-0.11265704
	97.6000	1	2		1.36408742	-0.11292811
	97.7000	1	2		1.36308980	-0.11344887
	97.8000	1	2		1.36208594	-0.11414334
	97.9000	1	2		1.36108792	-0.11455538
	98.0000	1	2		1.36008723	-0.11504042
	98.1000	1	2		1.35908531	-0.11559521
	98.2000	1	2		1.35808411	-0.11607084
	98.3000	1	2		1.35708947	-0.11646750
	98.4000	1	2		1.35608550	-0.11722415
	98.5000	1	2		1.35509188	-0.11768569
	98.6000	1	2		1.35408700	-0.11813007
	98.7000	1	2		1.35308006	-0.11871796
	98.8000	1	2		1.35208736	-0.11933834
	98.9000	1	2		1.35108063	-0.11972809
	99.0000	1	2		1.35008855	-0.12019293
	99.1000	1	2		1.34908919	-0.12066087
	99.2000	1	2		1.34808410	-0.12122560
	99.3000	1	2		1.34708464	-0.12164156
	99.4000	1	2		1.34609164	-0.12231622
	99.5000	1	2		1.34509208	-0.12295948
	99.6000	1	2		1.34408975	-0.12344142
	99.7000	1	2		1.34308661	-0.12387605
	99.8000	1	2		1.34208909	-0.12443984
	99.9000	1	2		1.34108830	-0.12504637
	100.0000	1	2		1.34009038	-0.12542552
	100.1000	1	2		1.33908591	-0.12613108
	100.2000	1	2		1.33809259	-0.12680368
	100.3000	1	2		1.33708709	-0.12726161
	100.4000	1	2		1.33608978	-0.12775012
	100.5000	1	2		1.33508490	-0.12809834
	100.6000	1	2		1.33408749	-0.12892829
	100.7000	1	2		1.33308526	-0.12947842
	100.8000	1	2		1.33209144	-0.13000460
	100.9000	1	2		1.33108399	-0.13040629
	101.0000	1	2		1.33009222	-0.13102237
	101.1000	1	2		1.32908569	-0.13149265
	101.2000	1	2		1.32808797	-0.13208135
	101.3000	1	2		1.32709046	-0.13283230
	101.4000	1	2		1.32610053	-0.13356922
	101.5000	1	2		1.32508642	-0.13403641
	101.6000	1	2		1.32409711	-0.13458590
	101.7000	1	2		1.32310328	-0.13500534
	101.8000	1	2		1.32209758	-0.13575167
	101.9000	1	2		1.32109422	-0.13654445
	102.0000	1	2		1.32009671	-0.13653346
	102.1000	1	2		1.31909377	-0.13755755
	102.2000	1	2		1.31808325	-0.13803224
	102.3000	1	2		1.31708564	-0.13869982
	102.4000	1	2		1.31608556	-0.13927943
	102.5000	1	2		1.31509543	-0.13984634
	102.6000	1	2		1.31409771	-0.14042299
	102.7000	1	2		1.31309989	-0.14086168
	102.8000	1	2		1.31210095	-0.14163039
	102.9000	1	2		1.31110036	-0.14237721
	103.0000	1	2		1.31009906	-0.14266863
	103.1000	1	2		1.30909099	-0.14351064
	103.2000	1	2		1.30808826	-0.14416068
	103.3000	1	2		1.30709495	-0.14444398
	103.4000	1	2		1.30609651	-0.14545304
	103.5000	1	2		1.30509050	-0.14585115
	103.6000	1	2		1.30409237	-0.14666077
	103.7000	1	2		1.30309660	-0.14715544
	103.8000	1	2		1.30208874	-0.14801742
	103.9000	1	2		1.30108877	-0.14847748
	103.9950	1	2		1.30014207	-0.14940635
	104.0000	1	2		1.30008870	-0.14923736
	104.0010	1	2		1.30007815	-0.14924586
