# Supplementary material for: Hyaluronic Acid Enhances the Mechanical Properties of Tissue-Engineered Cartilage Constructs
Source: PLoS One. 2014 Dec 1;9(12):e113216. doi: 10.1371/journal.pone.0113216 (PMC4249877; doi:10.1371/journal.pone.0113216)
Supplement: Dataset S1 — Raw data from hydrogel constructs. Data on wet weight, dry weight, compressive modulus, DNA content, and GAG content are provided in a spreadsheet for all analysed hydrogel constructs. Additionally, raw data from mechanical compression tests (time, displacement, and load) are provided. (ZIP) [file pone.0113216.s004.zip › Data/Mechanical testing/Microtester/Day 28/G4 P1 M3 ramp.csv]

G4 P1 M3 6Jan2013
Notes	Time	Sequence	Block	Cycle	5800:Extension mm	5800:500N_Load_Cell N
Test Started : 01/06/2014 11:22:53 AM	4.0020	1	2		2.40000589	0.00256429
	4.1000	1	2		2.39892079	0.00242846
	4.2000	1	2		2.39794612	0.00235302
	4.3000	1	2		2.39694093	0.00251580
	4.4000	1	2		2.39595356	0.00232149
	4.5000	1	2		2.39494755	0.00254645
	4.6000	1	2		2.39396489	0.00245525
	4.7000	1	2		2.39295764	0.00252258
	4.7500	1	2		2.39245587	0.00276727
	4.8000	1	2		2.39196146	0.00268422
	4.9000	1	2		2.39095811	0.00226891
	5.0000	1	2		2.38996439	0.00271088
	5.1000	1	2		2.38896248	0.00230254
	5.2000	1	2		2.38795953	0.00240201
	5.3000	1	2		2.38695086	0.00234679
	5.4000	1	2		2.38596595	0.00249762
	5.5000	1	2		2.38495337	0.00243195
	5.6000	1	2		2.38396006	0.00254008
	5.7000	1	2		2.38294770	0.00247079
	5.8000	1	2		2.38195828	0.00247317
	5.9000	1	2		2.38095370	0.00254811
	6.0000	1	2		2.37996551	0.00239572
	6.1000	1	2		2.37894863	0.00248371
	6.2000	1	2		2.37796659	0.00248882
	6.3000	1	2		2.37695259	0.00249587
	6.4000	1	2		2.37596419	0.00261692
	6.5000	1	2		2.37495551	0.00251201
	6.6000	1	2		2.37396036	0.00236807
	6.7000	1	2		2.37295742	0.00249975
	6.8000	1	2		2.37195796	0.00240050
	6.9000	1	2		2.37094764	0.00237970
	7.0000	1	2		2.36995904	0.00250102
	7.1000	1	2		2.36895959	0.00271742
	7.2000	1	2		2.36796566	0.00243389
	7.3000	1	2		2.36694756	0.00248794
	7.4000	1	2		2.36595609	0.00247641
	7.5000	1	2		2.36494925	0.00246289
	7.6000	1	2		2.36395820	0.00234627
	7.7000	1	2		2.36295382	0.00239231
	7.8000	1	2		2.36196256	0.00247536
	7.9000	1	2		2.36094978	0.00226470
	8.0000	1	2		2.35996979	0.00233302
	8.1000	1	2		2.35895435	0.00260642
	8.2000	1	2		2.35796657	0.00253753
	8.3000	1	2		2.35696015	0.00236125
	8.4000	1	2		2.35597216	0.00241096
	8.5000	1	2		2.35495099	0.00245648
	8.6000	1	2		2.35396013	0.00235698
	8.7000	1	2		2.35294756	0.00247907
	8.8000	1	2		2.35196163	0.00237636
	8.9000	1	2		2.35094680	0.00242866
	9.0000	1	2		2.34996763	0.00230724
	9.1000	1	2		2.34895096	0.00240345
	9.2000	1	2		2.34795580	0.00253328
	9.3000	1	2		2.34695204	0.00213642
	9.4000	1	2		2.34596631	0.00228341
	9.5000	1	2		2.34495825	0.00228886
	9.6000	1	2		2.34396780	0.00236066
	9.7000	1	2		2.34296200	0.00243609
	9.8000	1	2		2.34197176	0.00226710
	9.9000	1	2		2.34096185	0.00256722
	10.0000	1	2		2.33996997	0.00235792
	10.1000	1	2		2.33895412	0.00231896
	10.2000	1	2		2.33796348	0.00239243
	10.3000	1	2		2.33695869	0.00241611
	10.4000	1	2		2.33595349	0.00229095
	10.5000	1	2		2.33494031	0.00237530
	10.6000	1	2		2.33395765	0.00225992
	10.7000	1	2		2.33295512	0.00239331
	10.8000	1	2		2.33196488	0.00235731
	10.9000	1	2		2.33095661	0.00222219
	11.0000	1	2		2.32995593	0.00246623
	11.1000	1	2		2.32895073	0.00247585
	11.2000	1	2		2.32796008	0.00240395
	11.3000	1	2		2.32694977	0.00232023
	11.4000	1	2		2.32595277	0.00233531
	11.5000	1	2		2.32495515	0.00233921
	11.6000	1	2		2.32396450	0.00217611
	11.7000	1	2		2.32295685	0.00230917
	11.8000	1	2		2.32196067	0.00230753
	11.9000	1	2		2.32095035	0.00230640
	12.0000	1	2		2.31995950	0.00229803
	12.1000	1	2		2.31894877	0.00238745
	12.2000	1	2		2.31796079	0.00231276
	12.3000	1	2		2.31695682	0.00238701
	12.4000	1	2		2.31595675	0.00229231
	12.5000	1	2		2.31494951	0.00220104
	12.6000	1	2		2.31396665	0.00234134
	12.7000	1	2		2.31294936	0.00212587
	12.8000	1	2		2.31196916	0.00231136
	12.9000	1	2		2.31094532	0.00214696
	13.0000	1	2		2.30996431	0.00220788
	13.1000	1	2		2.30895604	0.00228330
	13.2000	1	2		2.30796006	0.00217824
	13.3000	1	2		2.30695487	0.00213148
	13.4000	1	2		2.30596319	0.00237596
	13.5000	1	2		2.30495288	0.00217841
	13.6000	1	2		2.30396530	0.00214899
	13.7000	1	2		2.30295273	0.00236429
	13.8000	1	2		2.30196782	0.00216439
	13.9000	1	2		2.30094378	0.00228472
	14.0000	1	2		2.29996911	0.00227578
	14.1000	1	2		2.29895961	0.00222450
	14.2000	1	2		2.29796958	0.00220442
	14.3000	1	2		2.29696623	0.00203946
	14.4000	1	2		2.29597189	0.00218305
	14.5000	1	2		2.29495645	0.00211073
	14.6000	1	2		2.29397093	0.00214714
	14.7000	1	2		2.29296758	0.00231223
	14.8000	1	2		2.29196771	0.00234356
	14.9000	1	2		2.29095985	0.00226645
	15.0000	1	2		2.28997494	0.00228782
	15.1000	1	2		2.28896442	0.00215990
	15.2000	1	2		2.28796783	0.00211235
	15.3000	1	2		2.28696345	0.00222818
	15.4000	1	2		2.28596030	0.00219919
	15.5000	1	2		2.28495695	0.00219417
	15.6000	1	2		2.28396344	0.00229654
	15.7000	1	2		2.28295578	0.00214673
	15.8000	1	2		2.28196514	0.00220297
	15.9000	1	2		2.28095400	0.00200219
	16.0000	1	2		2.27996663	0.00215650
	16.1000	1	2		2.27897537	0.00205887
	16.2000	1	2		2.27796464	0.00203186
	16.3000	1	2		2.27696334	0.00221504
	16.4000	1	2		2.27596839	0.00217528
	16.5000	1	2		2.27497610	0.00205222
	16.6000	1	2		2.27397111	0.00218667
	16.7000	1	2		2.27297391	0.00216710
	16.8000	1	2		2.27197035	0.00217161
	16.9000	1	2		2.27096167	0.00201722
	17.0000	1	2		2.26996938	0.00217222
	17.1000	1	2		2.26896685	0.00213928
	17.2000	1	2		2.26797252	0.00207045
	17.3000	1	2		2.26696097	0.00227577
	17.4000	1	2		2.26597237	0.00211619
	17.5000	1	2		2.26496513	0.00211104
	17.6000	1	2		2.26396874	0.00210807
	17.7000	1	2		2.26297359	0.00227597
	17.8000	1	2		2.26196839	0.00211093
	17.9000	1	2		2.26096607	0.00208850
	18.0000	1	2		2.25997665	0.00210961
	18.1000	1	2		2.25897944	0.00223075
	18.2000	1	2		2.25797998	0.00202440
	18.3000	1	2		2.25696926	0.00215263
	18.4000	1	2		2.25597205	0.00212307
	18.5000	1	2		2.25496809	0.00206947
	18.6000	1	2		2.25397047	0.00200522
	18.7000	1	2		2.25297962	0.00210217
	18.8000	1	2		2.25197074	0.00209181
	18.9000	1	2		2.25095653	0.00205139
	19.0000	1	2		2.24997121	0.00205402
	19.1000	1	2		2.24896355	0.00224072
	19.2000	1	2		2.24796553	0.00205817
	19.3000	1	2		2.24696279	0.00201442
	19.4000	1	2		2.24597296	0.00224168
	19.5000	1	2		2.24496941	0.00223971
	19.6000	1	2		2.24397405	0.00200742
	19.7000	1	2		2.24297356	0.00220617
	19.8000	1	2		2.24196714	0.00225857
	19.9000	1	2		2.24096973	0.00205081
	20.0000	1	2		2.23997601	0.00203960
	20.1000	1	2		2.23896795	0.00222045
	20.2000	1	2		2.23797074	0.00203362
	20.3000	1	2		2.23697579	0.00194357
	20.4000	1	2		2.23597695	0.00219816
	20.5000	1	2		2.23496766	0.00210572
	20.6000	1	2		2.23397270	0.00202899
	20.7000	1	2		2.23296054	0.00207753
	20.8000	1	2		2.23197174	0.00228293
	20.9000	1	2		2.23096470	0.00218592
	21.0000	1	2		2.22997651	0.00210261
	21.1000	1	2		2.22897480	0.00223307
	21.2000	1	2		2.22798518	0.00205061
	21.3000	1	2		2.22697179	0.00203022
	21.4000	1	2		2.22597520	0.00205934
	21.5000	1	2		2.22497861	0.00220318
	21.6000	1	2		2.22397382	0.00208943
	21.7000	1	2		2.22296863	0.00206214
	21.8000	1	2		2.22197675	0.00239873
	21.9000	1	2		2.22097381	0.00209882
	22.0000	1	2		2.21997332	0.00205818
	22.1000	1	2		2.21896301	0.00207962
	22.2000	1	2		2.21797093	0.00211444
	22.3000	1	2		2.21697679	0.00208365
	22.4000	1	2		2.21597201	0.00209006
	22.5000	1	2		2.21496599	0.00221028
	22.6000	1	2		2.21397473	0.00207353
	22.7000	1	2		2.21297958	0.00206199
	22.8000	1	2		2.21197725	0.00206284
	22.9000	1	2		2.21096755	0.00220757
	23.0000	1	2		2.20998469	0.00220631
	23.1000	1	2		2.20896617	0.00209636
	23.2000	1	2		2.20797942	0.00227631
	23.3000	1	2		2.20697135	0.00215253
	23.4000	1	2		2.20597743	0.00215285
	23.5000	1	2		2.20496752	0.00205384
	23.6000	1	2		2.20396827	0.00215190
	23.7000	1	2		2.20297004	0.00204918
	23.8000	1	2		2.20197222	0.00209745
	23.9000	1	2		2.20096395	0.00206754
	24.0000	1	2		2.19997289	0.00209281
	24.1000	1	2		2.19896729	0.00211950
	24.2000	1	2		2.19797049	0.00213197
	24.3000	1	2		2.19696591	0.00216647
	24.4000	1	2		2.19597731	0.00201144
	24.5000	1	2		2.19497089	0.00210423
	24.6000	1	2		2.19397922	0.00210506
	24.7000	1	2		2.19297136	0.00207100
	24.8000	1	2		2.19198153	0.00203159
	24.9000	1	2		2.19096957	0.00206633
	25.0000	1	2		2.18997790	0.00207008
	25.1000	1	2		2.18896595	0.00216974
	25.2000	1	2		2.18797509	0.00186266
	25.3000	1	2		2.18697051	0.00202902
	25.4000	1	2		2.18597618	0.00195667
	25.5000	1	2		2.18496627	0.00212600
	25.6000	1	2		2.18397316	0.00207464
	25.7000	1	2		2.18296694	0.00231408
	25.8000	1	2		2.18197363	0.00215475
	25.9000	1	2		2.18097110	0.00212823
	26.0000	1	2		2.17997656	0.00210087
	26.1000	1	2		2.17897014	0.00206816
	26.2000	1	2		2.17797969	0.00218377
	26.3000	1	2		2.17697245	0.00196369
	26.4000	1	2		2.17598201	0.00202927
	26.5000	1	2		2.17497497	0.00209366
	26.6000	1	2		2.17397961	0.00201594
	26.7000	1	2		2.17297748	0.00218887
	26.8000	1	2		2.17197864	0.00200056
	26.9000	1	2		2.17097345	0.00191208
	27.0000	1	2		2.16997829	0.00199882
	27.1000	1	2		2.16897084	0.00192583
	27.2000	1	2		2.16797773	0.00192655
	27.3000	1	2		2.16697049	0.00211628
	27.4000	1	2		2.16597820	0.00189427
	27.5000	1	2		2.16497014	0.00203145
	27.6000	1	2		2.16398195	0.00201844
	27.7000	1	2		2.16296999	0.00194767
	27.8000	1	2		2.16198959	0.00201338
	27.9000	1	2		2.16097374	0.00190719
	28.0000	1	2		2.15997879	0.00196510
	28.1000	1	2		2.15897728	0.00188878
	28.2000	1	2		2.15798705	0.00204342
	28.3000	1	2		2.15697570	0.00188124
	28.4000	1	2		2.15598260	0.00196833
	28.5000	1	2		2.15497863	0.00197620
	28.6000	1	2		2.15398491	0.00194874
	28.7000	1	2		2.15297746	0.00182277
	28.8000	1	2		2.15198292	0.00192900
	28.9000	1	2		2.15097260	0.00191943
	29.0000	1	2		2.14997540	0.00190550
	29.1000	1	2		2.14897143	0.00199137
	29.2000	1	2		2.14797894	0.00184427
	29.3000	1	2		2.14697149	0.00189865
	29.4000	1	2		2.14597675	0.00188706
	29.5000	1	2		2.14497299	0.00197161
	29.6000	1	2		2.14398869	0.00190840
	29.7000	1	2		2.14298104	0.00188510
	29.8000	1	2		2.14198609	0.00201156
	29.9000	1	2		2.14097597	0.00193833
	30.0000	1	2		2.13998451	0.00197011
	30.1000	1	2		2.13897050	0.00193603
	30.2000	1	2		2.13798457	0.00201716
	30.3000	1	2		2.13696872	0.00184371
	30.4000	1	2		2.13597295	0.00180254
	30.5000	1	2		2.13496509	0.00187790
	30.6000	1	2		2.13398079	0.00186481
	30.7000	1	2		2.13297088	0.00189423
	30.8000	1	2		2.13198413	0.00187833
	30.9000	1	2		2.13096562	0.00192193
	31.0000	1	2		2.12997845	0.00194986
	31.1000	1	2		2.12897285	0.00182269
	31.2000	1	2		2.12798015	0.00180464
	31.3000	1	2		2.12697577	0.00190913
	31.4000	1	2		2.12598718	0.00177983
	31.5000	1	2		2.12497501	0.00186617
	31.6000	1	2		2.12398478	0.00176533
	31.7000	1	2		2.12297815	0.00192013
	31.8000	1	2		2.12198176	0.00176627
	31.9000	1	2		2.12097636	0.00185102
	32.0000	1	2		2.11998592	0.00190138
	32.1000	1	2		2.11896433	0.00177276
	32.2000	1	2		2.11798168	0.00169857
	32.3000	1	2		2.11696726	0.00186059
	32.4000	1	2		2.11597784	0.00204486
	32.5000	1	2		2.11496978	0.00171877
	32.6000	1	2		2.11397975	0.00193365
	32.7000	1	2		2.11298275	0.00190639
	32.8000	1	2		2.11198923	0.00195989
	32.9000	1	2		2.11098076	0.00171980
	33.0000	1	2		2.10999953	0.00172360
	33.1000	1	2		2.10899106	0.00184875
	33.2000	1	2		2.10799816	0.00197831
	33.3000	1	2		2.10697985	0.00178533
	33.4000	1	2		2.10597855	0.00195765
	33.5000	1	2		2.10498790	0.00183838
	33.6000	1	2		2.10398865	0.00181587
	33.7000	1	2		2.10297915	0.00193629
	33.8000	1	2		2.10198891	0.00180558
	33.9000	1	2		2.10097511	0.00171267
	34.0000	1	2		2.09999081	0.00174391
	34.1000	1	2		2.09897497	0.00178867
	34.2000	1	2		2.09798801	0.00193834
	34.3000	1	2		2.09697339	0.00181289
	34.4000	1	2		2.09598274	0.00182426
	34.5000	1	2		2.09498062	0.00170041
	34.6000	1	2		2.09398587	0.00184411
	34.7000	1	2		2.09298559	0.00170421
	34.8000	1	2		2.09198880	0.00161666
	34.9000	1	2		2.09097315	0.00179871
	35.0000	1	2		2.08998660	0.00181065
	35.1000	1	2		2.08898899	0.00174605
	35.2000	1	2		2.08798359	0.00186569
	35.3000	1	2		2.08696999	0.00195333
	35.4000	1	2		2.08598713	0.00171481
	35.5000	1	2		2.08497722	0.00191140
	35.6000	1	2		2.08398822	0.00160187
	35.7000	1	2		2.08297011	0.00186581
	35.8000	1	2		2.08198705	0.00170276
	35.9000	1	2		2.08098513	0.00167544
	36.0000	1	2		2.07999141	0.00185798
	36.1000	1	2		2.07897351	0.00181001
	36.2000	1	2		2.07798696	0.00187754
	36.3000	1	2		2.07698238	0.00172245
	36.4000	1	2		2.07599644	0.00173089
	36.5000	1	2		2.07498203	0.00181424
	36.6000	1	2		2.07399240	0.00172857
	36.7000	1	2		2.07299397	0.00181612
	36.8000	1	2		2.07198509	0.00172306
	36.9000	1	2		2.07097108	0.00184122
	37.0000	1	2		2.06998556	0.00172234
	37.1000	1	2		2.06897975	0.00174234
	37.2000	1	2		2.06798295	0.00172171
	37.3000	1	2		2.06697714	0.00163288
	37.4000	1	2		2.06598691	0.00180890
	37.5000	1	2		2.06498007	0.00181182
	37.6000	1	2		2.06399229	0.00184242
	37.7000	1	2		2.06298197	0.00181293
	37.8000	1	2		2.06199399	0.00177050
	37.9000	1	2		2.06098654	0.00172916
	38.0000	1	2		2.05998831	0.00171575
	38.1000	1	2		2.05898148	0.00180264
	38.2000	1	2		2.05800067	0.00169787
	38.3000	1	2		2.05698871	0.00183930
	38.4000	1	2		2.05599130	0.00172107
	38.5000	1	2		2.05498549	0.00167646
	38.6000	1	2		2.05399689	0.00165791
	38.7000	1	2		2.05298330	0.00169269
	38.8000	1	2		2.05198363	0.00158336
	38.9000	1	2		2.05098069	0.00147793
	39.0000	1	2		2.04998676	0.00182789
	39.1000	1	2		2.04898177	0.00189885
	39.2000	1	2		2.04798826	0.00181479
	39.3000	1	2		2.04698286	0.00174959
	39.4000	1	2		2.04599221	0.00176203
	39.5000	1	2		2.04499583	0.00172448
	39.6000	1	2		2.04399534	0.00165219
	39.7000	1	2		2.04298769	0.00180592
	39.8000	1	2		2.04199663	0.00180943
	39.9000	1	2		2.04098304	0.00173517
	40.0000	1	2		2.03999464	0.00167629
	40.1000	1	2		2.03899293	0.00169818
	40.2000	1	2		2.03799737	0.00165697
	40.3000	1	2		2.03699545	0.00169009
	40.4000	1	2		2.03598718	0.00179152
	40.5000	1	2		2.03498178	0.00163353
	40.6000	1	2		2.03399093	0.00175109
	40.7000	1	2		2.03298881	0.00172957
	40.8000	1	2		2.03198730	0.00168636
	40.9000	1	2		2.03098620	0.00169364
	41.0000	1	2		2.02999105	0.00168561
	41.1000	1	2		2.02899753	0.00170635
	41.2000	1	2		2.02800012	0.00161937
	41.3000	1	2		2.02699206	0.00172818
	41.4000	1	2		2.02600243	0.00180856
	41.5000	1	2		2.02498863	0.00159661
	41.6000	1	2		2.02400147	0.00163484
	41.7000	1	2		2.02299238	0.00180316
	41.8000	1	2		2.02199272	0.00142369
	41.9000	1	2		2.02098445	0.00180744
	42.0000	1	2		2.01998929	0.00174669
	42.1000	1	2		2.01897652	0.00174119
	42.2000	1	2		2.01799079	0.00178107
	42.3000	1	2		2.01698846	0.00155967
	42.4000	1	2		2.01599249	0.00202049
	42.5000	1	2		2.01498934	0.00168597
	42.6000	1	2		2.01399582	0.00161472
	42.7000	1	2		2.01298612	0.00193732
	42.8000	1	2		2.01199814	0.00175507
	42.9000	1	2		2.01099233	0.00162215
	43.0000	1	2		2.01000660	0.00179473
	43.1000	1	2		2.00899464	0.00165301
	43.2000	1	2		2.00800051	0.00169912
	43.3000	1	2		2.00698917	0.00174921
	43.4000	1	2		2.00600405	0.00154577
	43.5000	1	2		2.00498800	0.00191352
	43.6000	1	2		2.00399878	0.00172542
	43.7000	1	2		2.00298724	0.00180079
	43.8000	1	2		2.00200314	0.00171139
	43.9000	1	2		2.00099078	0.00160845
	44.0000	1	2		1.99999849	0.00198447
	44.1000	1	2		1.99898387	0.00173129
	44.2000	1	2		1.99798749	0.00180335
	44.3000	1	2		1.99699418	0.00192190
	44.4000	1	2		1.99600107	0.00170696
	44.5000	1	2		1.99499649	0.00179331
	44.6000	1	2		1.99400932	0.00154659
	44.7000	1	2		1.99299880	0.00190034
	44.8000	1	2		1.99199770	0.00163912
	44.9000	1	2		1.99099784	0.00159525
	45.0000	1	2		1.99000842	0.00182790
	45.1000	1	2		1.98900015	0.00168979
	45.2000	1	2		1.98800172	0.00173993
	45.3000	1	2		1.98698833	0.00173391
	45.4000	1	2		1.98600014	0.00182618
	45.5000	1	2		1.98499433	0.00162597
	45.6000	1	2		1.98400142	0.00174847
	45.7000	1	2		1.98298844	0.00173226
	45.8000	1	2		1.98199452	0.00181672
	45.9000	1	2		1.98099219	0.00168648
	46.0000	1	2		1.97999949	0.00175773
	46.1000	1	2		1.97899963	0.00173171
	46.2000	1	2		1.97801390	0.00170434
	46.3000	1	2		1.97699190	0.00154627
	46.4000	1	2		1.97599982	0.00182190
	46.5000	1	2		1.97500097	0.00172593
	46.6000	1	2		1.97401094	0.00161389
	46.7000	1	2		1.97299612	0.00168796
	46.8000	1	2		1.97199994	0.00180379
	46.9000	1	2		1.97098880	0.00173506
	47.0000	1	2		1.97000348	0.00174980
	47.1000	1	2		1.96899111	0.00171579
	47.2000	1	2		1.96799821	0.00177340
	47.3000	1	2		1.96699547	0.00175190
	47.4000	1	2		1.96600524	0.00170345
	47.5000	1	2		1.96499717	0.00175236
	47.6000	1	2		1.96400427	0.00180623
	47.7000	1	2		1.96299805	0.00178330
	47.8000	1	2		1.96200658	0.00176447
	47.9000	1	2		1.96099770	0.00182134
	48.0000	1	2		1.96000418	0.00170195
	48.1000	1	2		1.95899756	0.00174963
	48.2000	1	2		1.95800629	0.00173531
	48.3000	1	2		1.95699843	0.00178315
	48.4000	1	2		1.95599939	0.00184601
	48.5000	1	2		1.95500034	0.00167978
	48.6000	1	2		1.95400416	0.00178877
	48.7000	1	2		1.95299753	0.00184987
	48.8000	1	2		1.95200196	0.00172318
	48.9000	1	2		1.95099288	0.00174505
	49.0000	1	2		1.94999956	0.00170602
	49.1000	1	2		1.94899662	0.00163267
	49.2000	1	2		1.94799675	0.00159024
	49.3000	1	2		1.94699361	0.00164632
	49.4000	1	2		1.94600255	0.00176124
	49.5000	1	2		1.94499223	0.00171232
	49.6000	1	2		1.94400958	0.00174822
	49.7000	1	2		1.94299803	0.00179564
	49.8000	1	2		1.94199960	0.00166825
	49.9000	1	2		1.94100219	0.00174835
	50.0000	1	2		1.94000867	0.00187244
	50.1000	1	2		1.93899610	0.00171975
	50.2000	1	2		1.93800689	0.00164367
	50.3000	1	2		1.93700558	0.00182311
	50.4000	1	2		1.93600162	0.00166811
	50.5000	1	2		1.93499663	0.00163451
	50.6000	1	2		1.93400844	0.00163899
	50.7000	1	2		1.93300304	0.00167997
	50.8000	1	2		1.93199600	0.00158923
	50.9000	1	2		1.93099695	0.00166121
	51.0000	1	2		1.93000180	0.00163316
	51.1000	1	2		1.92899312	0.00162987
	51.2000	1	2		1.92800124	0.00146945
	51.3000	1	2		1.92699953	0.00161086
	51.4000	1	2		1.92600458	0.00163527
	51.5000	1	2		1.92499590	0.00152499
	51.6000	1	2		1.92400587	0.00149366
	51.7000	1	2		1.92299821	0.00150363
	51.8000	1	2		1.92201310	0.00145610
	51.9000	1	2		1.92100298	0.00147926
	52.0000	1	2		1.92000517	0.00146633
	52.1000	1	2		1.91899690	0.00133914
	52.2000	1	2		1.91800359	0.00143278
	52.3000	1	2		1.91699757	0.00123690
	52.4000	1	2		1.91600283	0.00132283
	52.5000	1	2		1.91499374	0.00128946
	52.6000	1	2		1.91399981	0.00103746
	52.7000	1	2		1.91300384	0.00116203
	52.8000	1	2		1.91201237	0.00120359
	52.9000	1	2		1.91099693	0.00103131
	53.0000	1	2		1.91000956	0.00107625
	53.1000	1	2		1.90900191	0.00094444
	53.2000	1	2		1.90801085	0.00103175
	53.3000	1	2		1.90700319	0.00081857
	53.4000	1	2		1.90601070	0.00076715
	53.5000	1	2		1.90500428	0.00075202
	53.6000	1	2		1.90401138	0.00068079
	53.7000	1	2		1.90300065	0.00068854
	53.8000	1	2		1.90201123	0.00054059
	53.9000	1	2		1.90100050	0.00051177
	54.0000	1	2		1.90000658	0.00028141
	54.1000	1	2		1.89899708	0.00031193
	54.2000	1	2		1.89800295	0.00019688
	54.3000	1	2		1.89700349	0.00010967
	54.4000	1	2		1.89600813	0.00011657
	54.5000	1	2		1.89500314	-0.00001896
	54.6000	1	2		1.89401372	-0.00002389
	54.7000	1	2		1.89299869	-0.00037595
	54.8000	1	2		1.89201911	-0.00048103
	54.9000	1	2		1.89101023	-0.00064359
	55.0000	1	2		1.89001753	-0.00053118
	55.1000	1	2		1.88900885	-0.00061005
	55.2000	1	2		1.88801595	-0.00075668
	55.3000	1	2		1.88700235	-0.00095345
	55.4000	1	2		1.88601068	-0.00086867
	55.5000	1	2		1.88501102	-0.00131502
	55.6000	1	2		1.88401115	-0.00120758
	55.7000	1	2		1.88300206	-0.00138407
	55.8000	1	2		1.88201531	-0.00150370
	55.9000	1	2		1.88100519	-0.00170860
	56.0000	1	2		1.88001004	-0.00161839
	56.1000	1	2		1.87900341	-0.00201210
	56.2000	1	2		1.87800662	-0.00207631
	56.3000	1	2		1.87700367	-0.00225919
	56.4000	1	2		1.87600995	-0.00235820
	56.5000	1	2		1.87500435	-0.00273845
	56.6000	1	2		1.87401186	-0.00283418
	56.7000	1	2		1.87300502	-0.00304917
	56.8000	1	2		1.87200741	-0.00310880
	56.9000	1	2		1.87100078	-0.00345902
	57.0000	1	2		1.87000357	-0.00355230
	57.1000	1	2		1.86900022	-0.00387910
	57.2000	1	2		1.86800876	-0.00409139
	57.3000	1	2		1.86699803	-0.00435140
	57.4000	1	2		1.86600513	-0.00447863
	57.5000	1	2		1.86499010	-0.00479131
	57.6000	1	2		1.86400334	-0.00486330
	57.7000	1	2		1.86300184	-0.00525104
	57.8000	1	2		1.86200914	-0.00555552
	57.9000	1	2		1.86100251	-0.00557803
	58.0000	1	2		1.86001104	-0.00594106
	58.1000	1	2		1.85900646	-0.00620171
	58.2000	1	2		1.85801417	-0.00643137
	58.3000	1	2		1.85700242	-0.00657525
	58.4000	1	2		1.85600870	-0.00692666
	58.5000	1	2		1.85499941	-0.00713386
	58.6000	1	2		1.85400897	-0.00739987
	58.7000	1	2		1.85299885	-0.00759628
	58.8000	1	2		1.85200554	-0.00806234
	58.9000	1	2		1.85099584	-0.00827089
	59.0000	1	2		1.85000929	-0.00856632
	59.1000	1	2		1.84900409	-0.00893386
	59.2000	1	2		1.84800689	-0.00915065
	59.3000	1	2		1.84700108	-0.00942139
	59.4000	1	2		1.84600654	-0.00972781
	59.5000	1	2		1.84500298	-0.01002787
	59.6000	1	2		1.84401193	-0.01045444
	59.7000	1	2		1.84300366	-0.01061962
	59.8000	1	2		1.84200953	-0.01095733
	59.9000	1	2		1.84100023	-0.01136813
	60.0000	1	2		1.84001942	-0.01158006
	60.1000	1	2		1.83900767	-0.01191538
	60.2000	1	2		1.83801559	-0.01228244
	60.3000	1	2		1.83700773	-0.01268349
	60.4000	1	2		1.83600827	-0.01298888
	60.5000	1	2		1.83500861	-0.01329790
	60.6000	1	2		1.83401345	-0.01367620
	60.7000	1	2		1.83300539	-0.01401828
	60.8000	1	2		1.83201187	-0.01425502
	60.9000	1	2		1.83100381	-0.01467795
	61.0000	1	2		1.83001541	-0.01513066
	61.1000	1	2		1.82900202	-0.01532597
	61.2000	1	2		1.82801343	-0.01581809
	61.3000	1	2		1.82700516	-0.01608018
	61.4000	1	2		1.82601820	-0.01637880
	61.5000	1	2		1.82500767	-0.01674992
	61.6000	1	2		1.82401908	-0.01718219
	61.7000	1	2		1.82301183	-0.01763348
	61.8000	1	2		1.82202036	-0.01793597
	61.9000	1	2		1.82100718	-0.01831006
	62.0000	1	2		1.82000915	-0.01867150
	62.1000	1	2		1.81900171	-0.01897844
	62.2000	1	2		1.81801331	-0.01926961
	62.3000	1	2		1.81700033	-0.01979098
	62.4000	1	2		1.81601788	-0.02026874
	62.5000	1	2		1.81500572	-0.02060166
	62.6000	1	2		1.81401753	-0.02099303
	62.7000	1	2		1.81300680	-0.02141328
	62.8000	1	2		1.81201226	-0.02183915
	62.9000	1	2		1.81101239	-0.02195114
	63.0000	1	2		1.81002707	-0.02254771
	63.1000	1	2		1.80901204	-0.02300763
	63.2000	1	2		1.80802426	-0.02318936
	63.3000	1	2		1.80701743	-0.02373626
	63.4000	1	2		1.80601879	-0.02422714
	63.5000	1	2		1.80501523	-0.02450117
	63.6000	1	2		1.80402418	-0.02484852
	63.7000	1	2		1.80300279	-0.02516849
	63.8000	1	2		1.80202075	-0.02564074
	63.9000	1	2		1.80100736	-0.02601303
	64.0000	1	2		1.80001426	-0.02642888
	64.1000	1	2		1.79900496	-0.02678008
	64.2000	1	2		1.79801247	-0.02729925
	64.3000	1	2		1.79701383	-0.02764119
	64.4000	1	2		1.79601540	-0.02805156
	64.5000	1	2		1.79501061	-0.02855553
	64.6000	1	2		1.79402324	-0.02875693
	64.7000	1	2		1.79301354	-0.02930584
	64.8000	1	2		1.79201777	-0.02950738
	64.9000	1	2		1.79101012	-0.03004067
	65.0000	1	2		1.79002951	-0.03051661
	65.1000	1	2		1.78901161	-0.03090443
	65.2000	1	2		1.78802014	-0.03135492
	65.3000	1	2		1.78700614	-0.03177616
	65.4000	1	2		1.78601692	-0.03207789
	65.5000	1	2		1.78500435	-0.03251067
	65.6000	1	2		1.78401473	-0.03286633
	65.7000	1	2		1.78301015	-0.03333970
	65.8000	1	2		1.78201520	-0.03378822
	65.9000	1	2		1.78100918	-0.03415582
	66.0000	1	2		1.78001813	-0.03453090
	66.1000	1	2		1.77901518	-0.03491438
	66.2000	1	2		1.77801696	-0.03554506
	66.3000	1	2		1.77700889	-0.03584651
	66.4000	1	2		1.77601865	-0.03622418
	66.5000	1	2		1.77501346	-0.03657485
	66.6000	1	2		1.77402179	-0.03720659
	66.7000	1	2		1.77300983	-0.03754690
	66.8000	1	2		1.77202287	-0.03795764
	66.9000	1	2		1.77100743	-0.03843529
	67.0000	1	2		1.77002580	-0.03873762
	67.1000	1	2		1.76900749	-0.03912774
	67.2000	1	2		1.76801705	-0.03955603
	67.3000	1	2		1.76700714	-0.04003705
	67.4000	1	2		1.76601731	-0.04039120
	67.5000	1	2		1.76501068	-0.04091747
	67.6000	1	2		1.76402147	-0.04148627
	67.7000	1	2		1.76300951	-0.04177346
	67.8000	1	2		1.76202481	-0.04213186
	67.9000	1	2		1.76101777	-0.04259382
	68.0000	1	2		1.76002712	-0.04306748
	68.1000	1	2		1.75901742	-0.04344170
	68.2000	1	2		1.75803292	-0.04390243
	68.3000	1	2		1.75702239	-0.04436298
	68.4000	1	2		1.75602867	-0.04477785
	68.5000	1	2		1.75501323	-0.04533367
	68.6000	1	2		1.75401890	-0.04562789
	68.7000	1	2		1.75301145	-0.04630720
	68.8000	1	2		1.75202060	-0.04658496
	68.9000	1	2		1.75099983	-0.04694140
	69.0000	1	2		1.75001553	-0.04755586
	69.1000	1	2		1.74900890	-0.04812992
	69.2000	1	2		1.74801416	-0.04821524
	69.3000	1	2		1.74701572	-0.04887699
	69.4000	1	2		1.74602262	-0.04928134
	69.5000	1	2		1.74501373	-0.04979517
	69.6000	1	2		1.74402452	-0.05011457
	69.7000	1	2		1.74301338	-0.05063237
	69.8000	1	2		1.74202970	-0.05109584
	69.9000	1	2		1.74102143	-0.05150220
	70.0000	1	2		1.74003038	-0.05190894
	70.1000	1	2		1.73901965	-0.05247136
	70.2000	1	2		1.73802367	-0.05274163
	70.3000	1	2		1.73701356	-0.05344812
	70.4000	1	2		1.73601841	-0.05392513
	70.5000	1	2		1.73500891	-0.05421811
	70.6000	1	2		1.73401826	-0.05468813
	70.7000	1	2		1.73301081	-0.05521727
	70.8000	1	2		1.73202119	-0.05560580
	70.9000	1	2		1.73101640	-0.05626158
	71.0000	1	2		1.73002309	-0.05670423
	71.1000	1	2		1.72901872	-0.05722923
	71.2000	1	2		1.72802766	-0.05759335
	71.3000	1	2		1.72701796	-0.05809257
	71.4000	1	2		1.72602997	-0.05857750
	71.5000	1	2		1.72502826	-0.05884390
	71.6000	1	2		1.72403044	-0.05948089
	71.7000	1	2		1.72302053	-0.05993019
	71.8000	1	2		1.72202866	-0.06038808
	71.9000	1	2		1.72101506	-0.06096113
	72.0000	1	2		1.72002523	-0.06143688
	72.1000	1	2		1.71901082	-0.06194418
	72.2000	1	2		1.71801792	-0.06232786
	72.3000	1	2		1.71701723	-0.06279963
	72.4000	1	2		1.71602361	-0.06335481
	72.5000	1	2		1.71501145	-0.06386056
	72.6000	1	2		1.71402459	-0.06437234
	72.7000	1	2		1.71302257	-0.06482342
	72.8000	1	2		1.71203336	-0.06542892
	72.9000	1	2		1.71102458	-0.06584806
	73.0000	1	2		1.71003649	-0.06629936
	73.1000	1	2		1.70902668	-0.06676786
	73.2000	1	2		1.70803163	-0.06731986
	73.3000	1	2		1.70702695	-0.06787227
	73.4000	1	2		1.70603415	-0.06833139
	73.5000	1	2		1.70503090	-0.06882282
	73.6000	1	2		1.70403523	-0.06947517
	73.7000	1	2		1.70302697	-0.06965312
	73.8000	1	2		1.70203160	-0.07040598
	73.9000	1	2		1.70101176	-0.07090154
	74.0000	1	2		1.70002337	-0.07138582
	74.1000	1	2		1.69901202	-0.07185349
	74.2000	1	2		1.69802937	-0.07244432
	74.3000	1	2		1.69701977	-0.07314055
	74.4000	1	2		1.69602840	-0.07332467
	74.5000	1	2		1.69501993	-0.07400942
	74.6000	1	2		1.69403194	-0.07458140
	74.7000	1	2		1.69301978	-0.07497107
	74.8000	1	2		1.69202268	-0.07552636
	74.9000	1	2		1.69101984	-0.07604597
	75.0000	1	2		1.69002940	-0.07671124
	75.1000	1	2		1.68901785	-0.07693102
	75.2000	1	2		1.68802464	-0.07784613
	75.3000	1	2		1.68701863	-0.07827178
	75.4000	1	2		1.68602511	-0.07868432
	75.5000	1	2		1.68502104	-0.07928218
	75.6000	1	2		1.68402814	-0.07984191
	75.7000	1	2		1.68302110	-0.08031841
	75.8000	1	2		1.68202718	-0.08078499
	75.9000	1	2		1.68102086	-0.08152391
	76.0000	1	2		1.68003431	-0.08197200
	76.1000	1	2		1.67901538	-0.08251551
	76.2000	1	2		1.67803211	-0.08305496
	76.3000	1	2		1.67702446	-0.08367143
	76.4000	1	2		1.67603033	-0.08417735
	76.5000	1	2		1.67502257	-0.08460667
	76.6000	1	2		1.67403377	-0.08517684
	76.7000	1	2		1.67302652	-0.08571379
	76.8000	1	2		1.67203331	-0.08628285
	76.9000	1	2		1.67102689	-0.08710090
	77.0000	1	2		1.67003235	-0.08750389
	77.1000	1	2		1.66902265	-0.08804391
	77.2000	1	2		1.66802493	-0.08870276
	77.3000	1	2		1.66701471	-0.08909589
	77.4000	1	2		1.66603421	-0.08991542
	77.5000	1	2		1.66501744	-0.09015573
	77.6000	1	2		1.66402945	-0.09106237
	77.7000	1	2		1.66302282	-0.09144115
	77.8000	1	2		1.66202716	-0.09212738
	77.9000	1	2		1.66103979	-0.09272416
	78.0000	1	2		1.66004309	-0.09305535
	78.1000	1	2		1.65903657	-0.09380307
	78.2000	1	2		1.65804766	-0.09433943
	78.3000	1	2		1.65703970	-0.09507922
	78.4000	1	2		1.65605377	-0.09537531
	78.5000	1	2		1.65503669	-0.09623137
	78.6000	1	2		1.65404932	-0.09697502
	78.7000	1	2		1.65303091	-0.09733249
	78.8000	1	2		1.65204579	-0.09800725
	78.9000	1	2		1.65103322	-0.09849655
	79.0000	1	2		1.65003888	-0.09932324
	79.1000	1	2		1.64903922	-0.09955947
	79.2000	1	2		1.64804089	-0.10029903
	79.3000	1	2		1.64703744	-0.10082429
	79.4000	1	2		1.64604925	-0.10152315
	79.5000	1	2		1.64503534	-0.10220891
	79.6000	1	2		1.64404664	-0.10287506
	79.7000	1	2		1.64303704	-0.10333768
	79.8000	1	2		1.64194282	-0.10399057
	79.9000	1	2		1.64105165	-0.10442547
	80.0000	1	2		1.64005588	-0.10518101
	80.1000	1	2		1.63905314	-0.10572363
	80.2000	1	2		1.63804508	-0.10645078
	80.3000	1	2		1.63703753	-0.10703802
	80.4000	1	2		1.63604760	-0.10779355
	80.5000	1	2		1.63504414	-0.10837997
	80.6000	1	2		1.63404704	-0.10891428
	80.7000	1	2		1.63303672	-0.10960930
	80.8000	1	2		1.63204823	-0.11026244
	80.9000	1	2		1.63104354	-0.11071867
	81.0000	1	2		1.63004665	-0.11145038
	81.1000	1	2		1.62904033	-0.11212419
	81.2000	1	2		1.62805429	-0.11272314
	81.3000	1	2		1.62704366	-0.11355343
	81.4000	1	2		1.62604994	-0.11415264
	81.5000	1	2		1.62504659	-0.11472413
	81.6000	1	2		1.62405615	-0.11538044
	81.7000	1	2		1.62303927	-0.11602697
	81.8000	1	2		1.62204432	-0.11664568
	81.9000	1	2		1.62104241	-0.11732093
	82.0000	1	2		1.62005176	-0.11797116
	82.1000	1	2		1.61904093	-0.11862790
	82.2000	1	2		1.61805192	-0.11922783
	82.3000	1	2		1.61704529	-0.12002173
	82.4000	1	2		1.61605321	-0.12062882
	82.5000	1	2		1.61503869	-0.12133700
	82.6000	1	2		1.61404620	-0.12203581
	82.7000	1	2		1.61304377	-0.12271346
	82.8000	1	2		1.61205435	-0.12355760
	82.9000	1	2		1.61104342	-0.12420475
	83.0000	1	2		1.61005636	-0.12475301
	83.1000	1	2		1.60905260	-0.12544839
	83.2000	1	2		1.60805437	-0.12615430
	83.3000	1	2		1.60704702	-0.12672480
	83.4000	1	2		1.60605883	-0.12741056
	83.5000	1	2		1.60504913	-0.12830821
	83.6000	1	2		1.60405080	-0.12879483
	83.7000	1	2		1.60304028	-0.12948247
	83.8000	1	2		1.60205567	-0.13030562
	83.9000	1	2		1.60104577	-0.13093618
	84.0000	1	2		1.60005122	-0.13160232
	84.1000	1	2		1.59904429	-0.13232891
	84.2000	1	2		1.59805436	-0.13294285
	84.3000	1	2		1.59704486	-0.13369035
	84.4000	1	2		1.59605851	-0.13447739
	84.5000	1	2		1.59504994	-0.13511137
	84.6000	1	2		1.59405827	-0.13580061
	84.7000	1	2		1.59305502	-0.13652247
	84.8000	1	2		1.59206109	-0.13724160
	84.9000	1	2		1.59105211	-0.13785938
	85.0000	1	2		1.59005736	-0.13862696
	85.1000	1	2		1.58905227	-0.13929502
	85.2000	1	2		1.58806183	-0.14010582
	85.3000	1	2		1.58705089	-0.14098135
	85.4000	1	2		1.58605748	-0.14160281
	85.5000	1	2		1.58505310	-0.14253281
	85.6000	1	2		1.58405887	-0.14317158
	85.7000	1	2		1.58304917	-0.14387129
	85.8000	1	2		1.58205780	-0.14476876
	85.9000	1	2		1.58105210	-0.14524023
	86.0000	1	2		1.58005612	-0.14623931
	86.1000	1	2		1.57905379	-0.14685375
	86.2000	1	2		1.57805761	-0.14761627
	86.3000	1	2		1.57705498	-0.14834998
	86.4000	1	2		1.57605880	-0.14916990
	86.5000	1	2		1.57505145	-0.14983155
	86.6000	1	2		1.57405691	-0.15061994
	86.7000	1	2		1.57305008	-0.15145507
	86.8000	1	2		1.57205779	-0.15198302
	86.9000	1	2		1.57104665	-0.15294190
	87.0000	1	2		1.57005949	-0.15360544
	87.1000	1	2		1.56905214	-0.15420287
	87.2000	1	2		1.56805812	-0.15503467
	87.3000	1	2		1.56704790	-0.15553842
	87.4000	1	2		1.56605879	-0.15652277
	87.5000	1	2		1.56505482	-0.15718240
	87.6000	1	2		1.56405598	-0.15801789
	87.7000	1	2		1.56305273	-0.15859211
	87.8000	1	2		1.56206331	-0.15953282
	87.9000	1	2		1.56105617	-0.16036732
	88.0000	1	2		1.56005979	-0.16108021
	88.1000	1	2		1.55905224	-0.16195638
	88.2000	1	2		1.55806036	-0.16274419
	88.3000	1	2		1.55705209	-0.16352914
	88.4000	1	2		1.55605929	-0.16425377
	88.5000	1	2		1.55505174	-0.16524388
	88.6000	1	2		1.55406242	-0.16627425
	88.7000	1	2		1.55305477	-0.16688798
	88.8000	1	2		1.55206228	-0.16781382
	88.9000	1	2		1.55105790	-0.16873086
	89.0000	1	2		1.55005988	-0.16959853
	89.1000	1	2		1.54905079	-0.17028207
	89.2000	1	2		1.54806373	-0.17121207
	89.3000	1	2		1.54705136	-0.17158708
	89.4000	1	2		1.54606409	-0.17230548
	89.5000	1	2		1.54507201	-0.17311359
	89.6000	1	2		1.54407143	-0.17408993
	89.7000	1	2		1.54306818	-0.17488966
	89.8000	1	2		1.54207722	-0.17572461
	89.9000	1	2		1.54106680	-0.17669812
	90.0000	1	2		1.54007400	-0.17756173
	90.1000	1	2		1.53907178	-0.17844016
	90.2000	1	2		1.53807191	-0.17929778
	90.3000	1	2		1.53706078	-0.18016728
	90.4000	1	2		1.53606941	-0.18106455
	90.5000	1	2		1.53506237	-0.18196281
	90.6000	1	2		1.53407039	-0.18277433
	90.7000	1	2		1.53306848	-0.18375423
	90.8000	1	2		1.53206707	-0.18447308
	90.9000	1	2		1.53106433	-0.18459214
	91.0000	1	2		1.53006611	-0.18555464
	91.1000	1	2		1.52906470	-0.18654127
	91.2000	1	2		1.52806985	-0.18739834
	91.3000	1	2		1.52705749	-0.18835919
	91.4000	1	2		1.52607411	-0.18926350
	91.5000	1	2		1.52506953	-0.19030709
	91.6000	1	2		1.52407796	-0.19101709
	91.7000	1	2		1.52306846	-0.19221084
	91.8000	1	2		1.52207577	-0.19308072
	91.9000	1	2		1.52107416	-0.19376935
	92.0000	1	2		1.52006794	-0.19476952
	92.1000	1	2		1.51905598	-0.19588940
	92.2000	1	2		1.51807343	-0.19657448
	92.3000	1	2		1.51706700	-0.19748813
	92.4000	1	2		1.51607082	-0.19870279
	92.5000	1	2		1.51506255	-0.19950828
	92.6000	1	2		1.51406699	-0.20043237
	92.7000	1	2		1.51306415	-0.20125221
	92.8000	1	2		1.51206541	-0.20249724
	92.9000	1	2		1.51105868	-0.20334341
	93.0000	1	2		1.51007295	-0.20422291
	93.1000	1	2		1.50906509	-0.20537069
	93.2000	1	2		1.50807168	-0.20634560
	93.3000	1	2		1.50706300	-0.20724915
	93.4000	1	2		1.50607829	-0.20825118
	93.5000	1	2		1.50506551	-0.20932883
	93.6000	1	2		1.50407333	-0.20997616
	93.7000	1	2		1.50306588	-0.21083226
	93.8000	1	2		1.50206991	-0.21226559
	93.9000	1	2		1.50106092	-0.21288775
	94.0000	1	2		1.50006945	-0.21256899
	94.1000	1	2		1.49906436	-0.21355050
	94.2000	1	2		1.49807300	-0.21459086
	94.3000	1	2		1.49705397	-0.21560920
	94.4000	1	2		1.49607029	-0.21654096
	94.5000	1	2		1.49506253	-0.21781521
	94.6000	1	2		1.49407363	-0.21883430
	94.7000	1	2		1.49307140	-0.21966364
	94.8000	1	2		1.49207748	-0.22086959
	94.9000	1	2		1.49106255	-0.22181196
	95.0000	1	2		1.49007948	-0.22288000
	95.1000	1	2		1.48906035	-0.22382548
	95.2000	1	2		1.48806950	-0.22502530
	95.3000	1	2		1.48706113	-0.22600064
	95.4000	1	2		1.48607458	-0.22694467
	95.5000	1	2		1.48506303	-0.22825588
	95.6000	1	2		1.48407269	-0.22919541
	95.7000	1	2		1.48306637	-0.23027305
	95.8000	1	2		1.48207593	-0.23132116
	95.9000	1	2		1.48106664	-0.23235144
	96.0000	1	2		1.48007609	-0.23339722
	96.1000	1	2		1.47906045	-0.23452731
	96.2000	1	2		1.47807236	-0.23573661
	96.3000	1	2		1.47707341	-0.23648007
	96.4000	1	2		1.47608656	-0.23768999
	96.5000	1	2		1.47506845	-0.23835978
	96.6000	1	2		1.47407791	-0.23942662
	96.7000	1	2		1.47306616	-0.24056951
	96.8000	1	2		1.47207674	-0.24153760
	96.9000	1	2		1.47106663	-0.24292456
	97.0000	1	2		1.47007270	-0.24388524
	97.1000	1	2		1.46906525	-0.24503529
	97.2000	1	2		1.46806979	-0.24616037
	97.3000	1	2		1.46706623	-0.24724858
	97.4000	1	2		1.46608019	-0.24854818
	97.5000	1	2		1.46506619	-0.24941506
	97.6000	1	2		1.46407032	-0.25093207
	97.7000	1	2		1.46307526	-0.25162403
	97.8000	1	2		1.46207826	-0.25306527
	97.9000	1	2		1.46107286	-0.25402956
	98.0000	1	2		1.46007965	-0.25522634
	98.1000	1	2		1.45907303	-0.25665427
	98.2000	1	2		1.45808422	-0.25754450
	98.3000	1	2		1.45707237	-0.25828822
	98.4000	1	2		1.45608070	-0.25905685
	98.5000	1	2		1.45507120	-0.26021993
	98.6000	1	2		1.45407789	-0.26110223
	98.7000	1	2		1.45306757	-0.26236150
	98.8000	1	2		1.45207395	-0.26348224
	98.9000	1	2		1.45106896	-0.26412835
	98.9870	1	2		1.45021149	-0.26520008
	99.0000	1	2		1.45008149	-0.26502900
	99.0010	1	2		1.45007135	-0.26501518
