# Supplementary material for: Hyaluronic Acid Enhances the Mechanical Properties of Tissue-Engineered Cartilage Constructs
Source: PLoS One. 2014 Dec 1;9(12):e113216. doi: 10.1371/journal.pone.0113216 (PMC4249877; doi:10.1371/journal.pone.0113216)
Supplement: Dataset S1 — Raw data from hydrogel constructs. Data on wet weight, dry weight, compressive modulus, DNA content, and GAG content are provided in a spreadsheet for all analysed hydrogel constructs. Additionally, raw data from mechanical compression tests (time, displacement, and load) are provided. (ZIP) [file pone.0113216.s004.zip › Data/Mechanical testing/Microtester/Day 28/G4 P1 M4 ramp.csv]

G4 P1 M4 6Jan2014
Notes	Time	Sequence	Block	Cycle	5800:Extension mm	5800:500N_Load_Cell N
Test Started : 01/06/2014 11:26:03 AM	4.0020	1	2		2.39939573	0.00257325
	4.0490	1	2		2.39982764	0.00218423
	4.1000	1	2		2.39941253	0.00240517
	4.1300	1	2		2.39900889	0.00267542
	4.2000	1	2		2.39814282	0.00239177
	4.3000	1	2		2.39702842	0.00251467
	4.4000	1	2		2.39599024	0.00256148
	4.5000	1	2		2.39496599	0.00249805
	4.6000	1	2		2.39396202	0.00230362
	4.7000	1	2		2.39295560	0.00247551
	4.8000	1	2		2.39196085	0.00233466
	4.9000	1	2		2.39095176	0.00233816
	5.0000	1	2		2.38996132	0.00250334
	5.1000	1	2		2.38895653	0.00241265
	5.2000	1	2		2.38796015	0.00237957
	5.3000	1	2		2.38694532	0.00242214
	5.4000	1	2		2.38595529	0.00240875
	5.5000	1	2		2.38494436	0.00236583
	5.6000	1	2		2.38395351	0.00233030
	5.7000	1	2		2.38294811	0.00233474
	5.8000	1	2		2.38195336	0.00236847
	5.9000	1	2		2.38095493	0.00230001
	6.0000	1	2		2.37995629	0.00240576
	6.1000	1	2		2.37895089	0.00233223
	6.2000	1	2		2.37795307	0.00232153
	6.3000	1	2		2.37696365	0.00225227
	6.4000	1	2		2.37596317	0.00225446
	6.5000	1	2		2.37495183	0.00237247
	6.6000	1	2		2.37396220	0.00215586
	6.7000	1	2		2.37295619	0.00222459
	6.8000	1	2		2.37195386	0.00234272
	6.9000	1	2		2.37094867	0.00233349
	7.0000	1	2		2.36996458	0.00239943
	7.1000	1	2		2.36895631	0.00226437
	7.2000	1	2		2.36795726	0.00231649
	7.3000	1	2		2.36694879	0.00227525
	7.4000	1	2		2.36595855	0.00218980
	7.5000	1	2		2.36496134	0.00234467
	7.6000	1	2		2.36396250	0.00217914
	7.7000	1	2		2.36295874	0.00231578
	7.8000	1	2		2.36196440	0.00221630
	7.9000	1	2		2.36095921	0.00226181
	8.0000	1	2		2.35996036	0.00225864
	8.1000	1	2		2.35896173	0.00214516
	8.2000	1	2		2.35796985	0.00222542
	8.3000	1	2		2.35694847	0.00217740
	8.4000	1	2		2.35595966	0.00219705
	8.5000	1	2		2.35494976	0.00216715
	8.6000	1	2		2.35396730	0.00213557
	8.7000	1	2		2.35294797	0.00235983
	8.8000	1	2		2.35195814	0.00225279
	8.9000	1	2		2.35095213	0.00222870
	9.0000	1	2		2.34996373	0.00225046
	9.1000	1	2		2.34895588	0.00221249
	9.2000	1	2		2.34796400	0.00229346
	9.3000	1	2		2.34695266	0.00216421
	9.4000	1	2		2.34595791	0.00232038
	9.5000	1	2		2.34496173	0.00219455
	9.6000	1	2		2.34397539	0.00221597
	9.7000	1	2		2.34295544	0.00227000
	9.8000	1	2		2.34196950	0.00219110
	9.9000	1	2		2.34096185	0.00222386
	10.0000	1	2		2.33997059	0.00220323
	10.1000	1	2		2.33896027	0.00223360
	10.2000	1	2		2.33796511	0.00227393
	10.3000	1	2		2.33696443	0.00238916
	10.4000	1	2		2.33596989	0.00226454
	10.5000	1	2		2.33495383	0.00215739
	10.6000	1	2		2.33395519	0.00226681
	10.7000	1	2		2.33295225	0.00219733
	10.8000	1	2		2.33195915	0.00220807
	10.9000	1	2		2.33095620	0.00224791
	11.0000	1	2		2.32996125	0.00230150
	11.1000	1	2		2.32895544	0.00232274
	11.2000	1	2		2.32796152	0.00216268
	11.3000	1	2		2.32696247	0.00224984
	11.4000	1	2		2.32597838	0.00218563
	11.5000	1	2		2.32495741	0.00221218
	11.6000	1	2		2.32397168	0.00229285
	11.7000	1	2		2.32295788	0.00229172
	11.8000	1	2		2.32196620	0.00226988
	11.9000	1	2		2.32095343	0.00212268
	12.0000	1	2		2.31996626	0.00233497
	12.1000	1	2		2.31895451	0.00214147
	12.2000	1	2		2.31796263	0.00222281
	12.3000	1	2		2.31695969	0.00208716
	12.4000	1	2		2.31596454	0.00222828
	12.5000	1	2		2.31496344	0.00221290
	12.6000	1	2		2.31396501	0.00208972
	12.7000	1	2		2.31295530	0.00230447
	12.8000	1	2		2.31197470	0.00213907
	12.9000	1	2		2.31096827	0.00232322
	13.0000	1	2		2.30997230	0.00227709
	13.1000	1	2		2.30895809	0.00231696
	13.2000	1	2		2.30797236	0.00213094
	13.3000	1	2		2.30696306	0.00218179
	13.4000	1	2		2.30596852	0.00231381
	13.5000	1	2		2.30496497	0.00233602
	13.6000	1	2		2.30397206	0.00229954
	13.7000	1	2		2.30295642	0.00225981
	13.8000	1	2		2.30196987	0.00227704
	13.9000	1	2		2.30095504	0.00222350
	14.0000	1	2		2.29996911	0.00228707
	14.1000	1	2		2.29896084	0.00224226
	14.2000	1	2		2.29797101	0.00225656
	14.3000	1	2		2.29695803	0.00201123
	14.4000	1	2		2.29596677	0.00225757
	14.5000	1	2		2.29496342	0.00230771
	14.6000	1	2		2.29397461	0.00227342
	14.7000	1	2		2.29296225	0.00221141
	14.8000	1	2		2.29197181	0.00230189
	14.9000	1	2		2.29095821	0.00214800
	15.0000	1	2		2.28997227	0.00215454
	15.1000	1	2		2.28896544	0.00190902
	15.2000	1	2		2.28796803	0.00234873
	15.3000	1	2		2.28695505	0.00210817
	15.4000	1	2		2.28596399	0.00218328
	15.5000	1	2		2.28496576	0.00228856
	15.6000	1	2		2.28396569	0.00220680
	15.7000	1	2		2.28295619	0.00214889
	15.8000	1	2		2.28196247	0.00222621
	15.9000	1	2		2.28096342	0.00261606
	16.0000	1	2		2.27997278	0.00171821
	16.1000	1	2		2.27896533	0.00213085
	16.2000	1	2		2.27797386	0.00218937
	16.3000	1	2		2.27696252	0.00243687
	16.4000	1	2		2.27596982	0.00219819
	16.5000	1	2		2.27496032	0.00205980
	16.6000	1	2		2.27397090	0.00251467
	16.7000	1	2		2.27295936	0.00212422
	16.8000	1	2		2.27196584	0.00204802
	16.9000	1	2		2.27096003	0.00211852
	17.0000	1	2		2.26996897	0.00227297
	17.1000	1	2		2.26896030	0.00223802
	17.2000	1	2		2.26797108	0.00218283
	17.3000	1	2		2.26695503	0.00232392
	17.4000	1	2		2.26596786	0.00213664
	17.5000	1	2		2.26496369	0.00209715
	17.6000	1	2		2.26396628	0.00215875
	17.7000	1	2		2.26295679	0.00235134
	17.8000	1	2		2.26196798	0.00198445
	17.9000	1	2		2.26096443	0.00215417
	18.0000	1	2		2.25997050	0.00214136
	18.1000	1	2		2.25895793	0.00214624
	18.2000	1	2		2.25796421	0.00221194
	18.3000	1	2		2.25697274	0.00213026
	18.4000	1	2		2.25596877	0.00213603
	18.5000	1	2		2.25495743	0.00219168
	18.6000	1	2		2.25396678	0.00205896
	18.7000	1	2		2.25296077	0.00210271
	18.8000	1	2		2.25196459	0.00207922
	18.9000	1	2		2.25095468	0.00212462
	19.0000	1	2		2.24996813	0.00216094
	19.1000	1	2		2.24895187	0.00222008
	19.2000	1	2		2.24796819	0.00206797
	19.3000	1	2		2.24695685	0.00205397
	19.4000	1	2		2.24597358	0.00224269
	19.5000	1	2		2.24497023	0.00215796
	19.6000	1	2		2.24396442	0.00223069
	19.7000	1	2		2.24295758	0.00213555
	19.8000	1	2		2.24197124	0.00217154
	19.9000	1	2		2.24096522	0.00213281
	20.0000	1	2		2.23996966	0.00209241
	20.1000	1	2		2.23896037	0.00211081
	20.2000	1	2		2.23796357	0.00207722
	20.3000	1	2		2.23695879	0.00201026
	20.4000	1	2		2.23597183	0.00205569
	20.5000	1	2		2.23496089	0.00210292
	20.6000	1	2		2.23397270	0.00214296
	20.7000	1	2		2.23296874	0.00189058
	20.8000	1	2		2.23197379	0.00210337
	20.9000	1	2		2.23096491	0.00209321
	21.0000	1	2		2.22997487	0.00197495
	21.1000	1	2		2.22897296	0.00193335
	21.2000	1	2		2.22797903	0.00202902
	21.3000	1	2		2.22697547	0.00223263
	21.4000	1	2		2.22598319	0.00201961
	21.5000	1	2		2.22497246	0.00198893
	21.6000	1	2		2.22397997	0.00205083
	21.7000	1	2		2.22296863	0.00207740
	21.8000	1	2		2.22197613	0.00202046
	21.9000	1	2		2.22097278	0.00211614
	22.0000	1	2		2.21997804	0.00204497
	22.1000	1	2		2.21896260	0.00190210
	22.2000	1	2		2.21797523	0.00199405
	22.3000	1	2		2.21696389	0.00199433
	22.4000	1	2		2.21596730	0.00203260
	22.5000	1	2		2.21496743	0.00202085
	22.6000	1	2		2.21398006	0.00208024
	22.7000	1	2		2.21297650	0.00197000
	22.8000	1	2		2.21198196	0.00189129
	22.9000	1	2		2.21097410	0.00207251
	23.0000	1	2		2.20997997	0.00205525
	23.1000	1	2		2.20897560	0.00192046
	23.2000	1	2		2.20798597	0.00202304
	23.3000	1	2		2.20697156	0.00203723
	23.4000	1	2		2.20598378	0.00194973
	23.5000	1	2		2.20496916	0.00195354
	23.6000	1	2		2.20397339	0.00175989
	23.7000	1	2		2.20296225	0.00196710
	23.8000	1	2		2.20198164	0.00196943
	23.9000	1	2		2.20097133	0.00201550
	24.0000	1	2		2.19997412	0.00192744
	24.1000	1	2		2.19897057	0.00190387
	24.2000	1	2		2.19797848	0.00185668
	24.3000	1	2		2.19697698	0.00193294
	24.4000	1	2		2.19598264	0.00199108
	24.5000	1	2		2.19497519	0.00204602
	24.6000	1	2		2.19398250	0.00207702
	24.7000	1	2		2.19296808	0.00207097
	24.8000	1	2		2.19197682	0.00195944
	24.9000	1	2		2.19097961	0.00182952
	25.0000	1	2		2.18998241	0.00186349
	25.1000	1	2		2.18897476	0.00190635
	25.2000	1	2		2.18797776	0.00186886
	25.3000	1	2		2.18697174	0.00191417
	25.4000	1	2		2.18598273	0.00191448
	25.5000	1	2		2.18497446	0.00187653
	25.6000	1	2		2.18397788	0.00189404
	25.7000	1	2		2.18297432	0.00196469
	25.8000	1	2		2.18198183	0.00197778
	25.9000	1	2		2.18097807	0.00186011
	26.0000	1	2		2.17997656	0.00199744
	26.1000	1	2		2.17897485	0.00189660
	26.2000	1	2		2.17798645	0.00190101
	26.3000	1	2		2.17697696	0.00196081
	26.4000	1	2		2.17598241	0.00194876
	26.5000	1	2		2.17498214	0.00193592
	26.6000	1	2		2.17398780	0.00182981
	26.7000	1	2		2.17297830	0.00193429
	26.8000	1	2		2.17198868	0.00190751
	26.9000	1	2		2.17097304	0.00194972
	27.0000	1	2		2.16998034	0.00183322
	27.1000	1	2		2.16896879	0.00184163
	27.2000	1	2		2.16797753	0.00197536
	27.3000	1	2		2.16697152	0.00186633
	27.4000	1	2		2.16597308	0.00195342
	27.5000	1	2		2.16497711	0.00186539
	27.6000	1	2		2.16398605	0.00204734
	27.7000	1	2		2.16296979	0.00177145
	27.8000	1	2		2.16198406	0.00201785
	27.9000	1	2		2.16098071	0.00189335
	28.0000	1	2		2.15998617	0.00208213
	28.1000	1	2		2.15898384	0.00202395
	28.2000	1	2		2.15798807	0.00191778
	28.3000	1	2		2.15698124	0.00182471
	28.4000	1	2		2.15598690	0.00202034
	28.5000	1	2		2.15497720	0.00199908
	28.6000	1	2		2.15398389	0.00180495
	28.7000	1	2		2.15297541	0.00210244
	28.8000	1	2		2.15198354	0.00197467
	28.9000	1	2		2.15097301	0.00196496
	29.0000	1	2		2.14998155	0.00179266
	29.1000	1	2		2.14897553	0.00214380
	29.2000	1	2		2.14798325	0.00199507
	29.3000	1	2		2.14697416	0.00179731
	29.4000	1	2		2.14598699	0.00187878
	29.5000	1	2		2.14498057	0.00209253
	29.6000	1	2		2.14399258	0.00200161
	29.7000	1	2		2.14297981	0.00186760
	29.8000	1	2		2.14198936	0.00220042
	29.9000	1	2		2.14098110	0.00202414
	30.0000	1	2		2.13998738	0.00180984
	30.1000	1	2		2.13897255	0.00191673
	30.2000	1	2		2.13798436	0.00206510
	30.3000	1	2		2.13697302	0.00196894
	30.4000	1	2		2.13598442	0.00194296
	30.5000	1	2		2.13497759	0.00225756
	30.6000	1	2		2.13398632	0.00200750
	30.7000	1	2		2.13297744	0.00181029
	30.8000	1	2		2.13198085	0.00202375
	30.9000	1	2		2.13097197	0.00205197
	31.0000	1	2		2.12998173	0.00165293
	31.1000	1	2		2.12897449	0.00195461
	31.2000	1	2		2.12798486	0.00209282
	31.3000	1	2		2.12697332	0.00230513
	31.4000	1	2		2.12598308	0.00213517
	31.5000	1	2		2.12497829	0.00174115
	31.6000	1	2		2.12398703	0.00203872
	31.7000	1	2		2.12297528	0.00190407
	31.8000	1	2		2.12199324	0.00191880
	31.9000	1	2		2.12097718	0.00198828
	32.0000	1	2		2.11998797	0.00186680
	32.1000	1	2		2.11897212	0.00197930
	32.2000	1	2		2.11798250	0.00194266
	32.3000	1	2		2.11697259	0.00211000
	32.4000	1	2		2.11598255	0.00204916
	32.5000	1	2		2.11497838	0.00187668
	32.6000	1	2		2.11398016	0.00197952
	32.7000	1	2		2.11297271	0.00201451
	32.8000	1	2		2.11199189	0.00199109
	32.9000	1	2		2.11097686	0.00187514
	33.0000	1	2		2.10998990	0.00207352
	33.1000	1	2		2.10898696	0.00196767
	33.2000	1	2		2.10799816	0.00203070
	33.3000	1	2		2.10698661	0.00191926
	33.4000	1	2		2.10600088	0.00198882
	33.5000	1	2		2.10498544	0.00190083
	33.6000	1	2		2.10399070	0.00190565
	33.7000	1	2		2.10298448	0.00195551
	33.8000	1	2		2.10198891	0.00184309
	33.9000	1	2		2.10097962	0.00202993
	34.0000	1	2		2.09999000	0.00195638
	34.1000	1	2		2.09898132	0.00199605
	34.2000	1	2		2.09799559	0.00195070
	34.3000	1	2		2.09698670	0.00198278
	34.4000	1	2		2.09598847	0.00187892
	34.5000	1	2		2.09498902	0.00199655
	34.6000	1	2		2.09400001	0.00194984
	34.7000	1	2		2.09298395	0.00191597
	34.8000	1	2		2.09199474	0.00192241
	34.9000	1	2		2.09099262	0.00198883
	35.0000	1	2		2.08999336	0.00196386
	35.1000	1	2		2.08898284	0.00198022
	35.2000	1	2		2.08798687	0.00193958
	35.3000	1	2		2.08698126	0.00194417
	35.4000	1	2		2.08598795	0.00191579
	35.5000	1	2		2.08497886	0.00184067
	35.6000	1	2		2.08398350	0.00208527
	35.7000	1	2		2.08297667	0.00183362
	35.8000	1	2		2.08199217	0.00178372
	35.9000	1	2		2.08098533	0.00185940
	36.0000	1	2		2.07998772	0.00196216
	36.1000	1	2		2.07898519	0.00184997
	36.2000	1	2		2.07799024	0.00186203
	36.3000	1	2		2.07698607	0.00189669
	36.4000	1	2		2.07600054	0.00186458
	36.5000	1	2		2.07498674	0.00188719
	36.6000	1	2		2.07398605	0.00194611
	36.7000	1	2		2.07299377	0.00196022
	36.8000	1	2		2.07198898	0.00183602
	36.9000	1	2		2.07098358	0.00196999
	37.0000	1	2		2.06999252	0.00186542
	37.1000	1	2		2.06898466	0.00189126
	37.2000	1	2		2.06798746	0.00183546
	37.3000	1	2		2.06698227	0.00190270
	37.4000	1	2		2.06598424	0.00198956
	37.5000	1	2		2.06497741	0.00199565
	37.6000	1	2		2.06398430	0.00181193
	37.7000	1	2		2.06297603	0.00190087
	37.8000	1	2		2.06198948	0.00186098
	37.9000	1	2		2.06098757	0.00169018
	38.0000	1	2		2.05999938	0.00196595
	38.1000	1	2		2.05898967	0.00189840
	38.2000	1	2		2.05799903	0.00188554
	38.3000	1	2		2.05699240	0.00186483
	38.4000	1	2		2.05600113	0.00186805
	38.5000	1	2		2.05498262	0.00180143
	38.6000	1	2		2.05399484	0.00187289
	38.7000	1	2		2.05298473	0.00187906
	38.8000	1	2		2.05198793	0.00191355
	38.9000	1	2		2.05097659	0.00185295
	39.0000	1	2		2.04999558	0.00187518
	39.1000	1	2		2.04898259	0.00202382
	39.2000	1	2		2.04798539	0.00197388
	39.3000	1	2		2.04698778	0.00188921
	39.4000	1	2		2.04599446	0.00177089
	39.5000	1	2		2.04498722	0.00186217
	39.6000	1	2		2.04400006	0.00188539
	39.7000	1	2		2.04299035	0.00184661
	39.8000	1	2		2.04199807	0.00196289
	39.9000	1	2		2.04099451	0.00201596
	40.0000	1	2		2.04000140	0.00187335
	40.1000	1	2		2.03898678	0.00178533
	40.2000	1	2		2.03799511	0.00179880
	40.3000	1	2		2.03698213	0.00183114
	40.4000	1	2		2.03599374	0.00185376
	40.5000	1	2		2.03498916	0.00186203
	40.6000	1	2		2.03399851	0.00177380
	40.7000	1	2		2.03298368	0.00176571
	40.8000	1	2		2.03199345	0.00175256
	40.9000	1	2		2.03098374	0.00191000
	41.0000	1	2		2.02999473	0.00174255
	41.1000	1	2		2.02898442	0.00190611
	41.2000	1	2		2.02799623	0.00186007
	41.3000	1	2		2.02698530	0.00175158
	41.4000	1	2		2.02599547	0.00170838
	41.5000	1	2		2.02498986	0.00184967
	41.6000	1	2		2.02399614	0.00179462
	41.7000	1	2		2.02298480	0.00180115
	41.8000	1	2		2.02199046	0.00186945
	41.9000	1	2		2.02097933	0.00184350
	42.0000	1	2		2.01999483	0.00166784
	42.1000	1	2		2.01898963	0.00178391
	42.2000	1	2		2.01798853	0.00187872
	42.3000	1	2		2.01698457	0.00182412
	42.4000	1	2		2.01599126	0.00180241
	42.5000	1	2		2.01498852	0.00180146
	42.6000	1	2		2.01399726	0.00178869
	42.7000	1	2		2.01299718	0.00174823
	42.8000	1	2		2.01200141	0.00170241
	42.9000	1	2		2.01099356	0.00172264
	43.0000	1	2		2.01000250	0.00183827
	43.1000	1	2		2.00899013	0.00176813
	43.2000	1	2		2.00799662	0.00174282
	43.3000	1	2		2.00699163	0.00172114
	43.4000	1	2		2.00600467	0.00179709
	43.5000	1	2		2.00498738	0.00177886
	43.6000	1	2		2.00399735	0.00171860
	43.7000	1	2		2.00298662	0.00165238
	43.8000	1	2		2.00199577	0.00169211
	43.9000	1	2		2.00098586	0.00160981
	44.0000	1	2		2.00000034	0.00167646
	44.1000	1	2		1.99898449	0.00171006
	44.2000	1	2		1.99799425	0.00165749
	44.3000	1	2		1.99699520	0.00163240
	44.4000	1	2		1.99600517	0.00154265
	44.5000	1	2		1.99499301	0.00163494
	44.6000	1	2		1.99399785	0.00154969
	44.7000	1	2		1.99298569	0.00155693
	44.8000	1	2		1.99199852	0.00159606
	44.9000	1	2		1.99099148	0.00150550
	45.0000	1	2		1.98999920	0.00161347
	45.1000	1	2		1.98899380	0.00163192
	45.2000	1	2		1.98799823	0.00158645
	45.3000	1	2		1.98699242	0.00152630
	45.4000	1	2		1.98599727	0.00154374
	45.5000	1	2		1.98498634	0.00148016
	45.6000	1	2		1.98399057	0.00156787
	45.7000	1	2		1.98298639	0.00145146
	45.8000	1	2		1.98199739	0.00158346
	45.9000	1	2		1.98098850	0.00153820
	46.0000	1	2		1.97999314	0.00150152
	46.1000	1	2		1.97898713	0.00151161
	46.2000	1	2		1.97799341	0.00136978
	46.3000	1	2		1.97699272	0.00150332
	46.4000	1	2		1.97600433	0.00140825
	46.5000	1	2		1.97499196	0.00144776
	46.6000	1	2		1.97400520	0.00140737
	46.7000	1	2		1.97299448	0.00141121
	46.8000	1	2		1.97199748	0.00135719
	46.9000	1	2		1.97098798	0.00142805
	47.0000	1	2		1.96999405	0.00133238
	47.1000	1	2		1.96899644	0.00123776
	47.2000	1	2		1.96799350	0.00125745
	47.3000	1	2		1.96698728	0.00129803
	47.4000	1	2		1.96600565	0.00122634
	47.5000	1	2		1.96498980	0.00131665
	47.6000	1	2		1.96400612	0.00124739
	47.7000	1	2		1.96299539	0.00129708
	47.8000	1	2		1.96196356	0.00126936
	47.9000	1	2		1.96100733	0.00113535
	48.0000	1	2		1.96000931	0.00121936
	48.1000	1	2		1.95900534	0.00129762
	48.2000	1	2		1.95800465	0.00141905
	48.3000	1	2		1.95700356	0.00129823
	48.4000	1	2		1.95600861	0.00113760
	48.5000	1	2		1.95499706	0.00114482
	48.6000	1	2		1.95400580	0.00127656
	48.7000	1	2		1.95300101	0.00095999
	48.8000	1	2		1.95199582	0.00099429
	48.9000	1	2		1.95099492	0.00119988
	49.0000	1	2		1.95000428	0.00106363
	49.1000	1	2		1.94900256	0.00100785
	49.2000	1	2		1.94800393	0.00105556
	49.3000	1	2		1.94700180	0.00109613
	49.4000	1	2		1.94601464	0.00104527
	49.5000	1	2		1.94500125	0.00092572
	49.6000	1	2		1.94401449	0.00099876
	49.7000	1	2		1.94300131	0.00079095
	49.8000	1	2		1.94201414	0.00089827
	49.9000	1	2		1.94100874	0.00094470
	50.0000	1	2		1.94000334	0.00098583
	50.1000	1	2		1.93900696	0.00085886
	50.2000	1	2		1.93801160	0.00066346
	50.3000	1	2		1.93700210	0.00090931
	50.4000	1	2		1.93600674	0.00080707
	50.5000	1	2		1.93500236	0.00066338
	50.6000	1	2		1.93400496	0.00077872
	50.7000	1	2		1.93299484	0.00084410
	50.8000	1	2		1.93200297	0.00061828
	50.9000	1	2		1.93100474	0.00064555
	51.0000	1	2		1.93000671	0.00086286
	51.1000	1	2		1.92900766	0.00054342
	51.2000	1	2		1.92800206	0.00055411
	51.3000	1	2		1.92699359	0.00051088
	51.4000	1	2		1.92600540	0.00064578
	51.5000	1	2		1.92500143	0.00049897
	51.6000	1	2		1.92400730	0.00042057
	51.7000	1	2		1.92301583	0.00046016
	51.8000	1	2		1.92200838	0.00038797
	51.9000	1	2		1.92100790	0.00040663
	52.0000	1	2		1.92000803	0.00030472
	52.1000	1	2		1.91900100	0.00021592
	52.2000	1	2		1.91800174	0.00024842
	52.3000	1	2		1.91700208	0.00013648
	52.4000	1	2		1.91600590	0.00031820
	52.5000	1	2		1.91499107	0.00020771
	52.6000	1	2		1.91400186	0.00011805
	52.7000	1	2		1.91300015	0.00015326
	52.8000	1	2		1.91200766	-0.00012301
	52.9000	1	2		1.91100164	-0.00019542
	53.0000	1	2		1.91001796	-0.00021024
	53.1000	1	2		1.90900990	-0.00022251
	53.2000	1	2		1.90801023	-0.00024492
	53.3000	1	2		1.90700483	-0.00026481
	53.4000	1	2		1.90601501	-0.00032104
	53.5000	1	2		1.90501002	-0.00040222
	53.6000	1	2		1.90400605	-0.00041938
	53.7000	1	2		1.90300208	-0.00037745
	53.8000	1	2		1.90199955	-0.00050457
	53.9000	1	2		1.90099497	-0.00058227
	54.0000	1	2		1.90000043	-0.00066636
	54.1000	1	2		1.89899565	-0.00081793
	54.2000	1	2		1.89800664	-0.00078700
	54.3000	1	2		1.89700984	-0.00101388
	54.4000	1	2		1.89600444	-0.00104836
	54.5000	1	2		1.89500970	-0.00107339
	54.6000	1	2		1.89401659	-0.00124111
	54.7000	1	2		1.89300750	-0.00128687
	54.8000	1	2		1.89200886	-0.00141286
	54.9000	1	2		1.89101146	-0.00144008
	55.0000	1	2		1.89001159	-0.00158421
	55.1000	1	2		1.88901008	-0.00168702
	55.2000	1	2		1.88800386	-0.00189098
	55.3000	1	2		1.88699867	-0.00201217
	55.4000	1	2		1.88600535	-0.00210636
	55.5000	1	2		1.88499504	-0.00226355
	55.6000	1	2		1.88400111	-0.00251337
	55.7000	1	2		1.88300022	-0.00235578
	55.8000	1	2		1.88201264	-0.00256374
	55.9000	1	2		1.88100376	-0.00274572
	56.0000	1	2		1.88000492	-0.00283799
	56.1000	1	2		1.87900464	-0.00306973
	56.2000	1	2		1.87800866	-0.00340319
	56.3000	1	2		1.87700449	-0.00343140
	56.4000	1	2		1.87601139	-0.00354373
	56.5000	1	2		1.87500640	-0.00385654
	56.6000	1	2		1.87401821	-0.00401707
	56.7000	1	2		1.87301178	-0.00405151
	56.8000	1	2		1.87201663	-0.00432417
	56.9000	1	2		1.87099873	-0.00470835
	57.0000	1	2		1.87001013	-0.00471555
	57.1000	1	2		1.86900903	-0.00487575
	57.2000	1	2		1.86801695	-0.00524825
	57.3000	1	2		1.86700848	-0.00536280
	57.4000	1	2		1.86601435	-0.00543919
	57.5000	1	2		1.86500751	-0.00594559
	57.6000	1	2		1.86401215	-0.00607014
	57.7000	1	2		1.86300511	-0.00631915
	57.8000	1	2		1.86201221	-0.00648840
	57.9000	1	2		1.86100128	-0.00687205
	58.0000	1	2		1.86001801	-0.00703908
	58.1000	1	2		1.85900462	-0.00728622
	58.2000	1	2		1.85801110	-0.00755252
	58.3000	1	2		1.85700324	-0.00784068
	58.4000	1	2		1.85600973	-0.00805207
	58.5000	1	2		1.85500392	-0.00828730
	58.6000	1	2		1.85401224	-0.00861325
	58.7000	1	2		1.85300070	-0.00898321
	58.8000	1	2		1.85201251	-0.00918856
	58.9000	1	2		1.85099707	-0.00934830
	59.0000	1	2		1.85001134	-0.00975306
	59.1000	1	2		1.84900225	-0.01015724
	59.2000	1	2		1.84801611	-0.01033846
	59.3000	1	2		1.84700497	-0.01065432
	59.4000	1	2		1.84601207	-0.01100279
	59.5000	1	2		1.84500770	-0.01135002
	59.6000	1	2		1.84401295	-0.01165998
	59.7000	1	2		1.84301103	-0.01206017
	59.8000	1	2		1.84202612	-0.01226596
	59.9000	1	2		1.84101560	-0.01270246
	60.0000	1	2		1.84001450	-0.01309869
	60.1000	1	2		1.83900767	-0.01344415
	60.2000	1	2		1.83802255	-0.01357388
	60.3000	1	2		1.83700281	-0.01414032
	60.4000	1	2		1.83601503	-0.01470657
	60.5000	1	2		1.83501066	-0.01491146
	60.6000	1	2		1.83401775	-0.01518445
	60.7000	1	2		1.83301461	-0.01579151
	60.8000	1	2		1.83202314	-0.01616169
	60.9000	1	2		1.83101446	-0.01634953
	61.0000	1	2		1.83001644	-0.01692196
	61.1000	1	2		1.82900960	-0.01731582
	61.2000	1	2		1.82801814	-0.01757988
	61.3000	1	2		1.82700659	-0.01808227
	61.4000	1	2		1.82601676	-0.01870348
	61.5000	1	2		1.82502079	-0.01888358
	61.6000	1	2		1.82401518	-0.01943782
	61.7000	1	2		1.82300384	-0.01989496
	61.8000	1	2		1.82201770	-0.02017973
	61.9000	1	2		1.82101005	-0.02062188
	62.0000	1	2		1.82001735	-0.02102966
	62.1000	1	2		1.81900601	-0.02161929
	62.2000	1	2		1.81801987	-0.02208141
	62.3000	1	2		1.81700894	-0.02238436
	62.4000	1	2		1.81601194	-0.02295551
	62.5000	1	2		1.81500551	-0.02342162
	62.6000	1	2		1.81402183	-0.02373399
	62.7000	1	2		1.81301110	-0.02425955
	62.8000	1	2		1.81201697	-0.02488581
	62.9000	1	2		1.81101833	-0.02529584
	63.0000	1	2		1.81002072	-0.02566667
	63.1000	1	2		1.80900999	-0.02611978
	63.2000	1	2		1.80802877	-0.02668456
	63.3000	1	2		1.80702398	-0.02698566
	63.4000	1	2		1.80602780	-0.02753052
	63.5000	1	2		1.80501667	-0.02805622
	63.6000	1	2		1.80402192	-0.02849930
	63.7000	1	2		1.80301201	-0.02901572
	63.8000	1	2		1.80202465	-0.02951406
	63.9000	1	2		1.80100511	-0.03015620
	64.0000	1	2		1.80001671	-0.03056699
	64.1000	1	2		1.79900537	-0.03094430
	64.2000	1	2		1.79802579	-0.03135024
	64.3000	1	2		1.79701629	-0.03195016
	64.4000	1	2		1.79602032	-0.03225999
	64.5000	1	2		1.79502127	-0.03288544
	64.6000	1	2		1.79403226	-0.03360264
	64.7000	1	2		1.79301682	-0.03387641
	64.8000	1	2		1.79202904	-0.03438576
	64.9000	1	2		1.79102323	-0.03492292
	65.0000	1	2		1.79002377	-0.03535284
	65.1000	1	2		1.78901284	-0.03576383
	65.2000	1	2		1.78802752	-0.03637061
	65.3000	1	2		1.78700901	-0.03691776
	65.4000	1	2		1.78601610	-0.03731033
	65.5000	1	2		1.78501357	-0.03785413
	65.6000	1	2		1.78402026	-0.03847096
	65.7000	1	2		1.78301015	-0.03883108
	65.8000	1	2		1.78202073	-0.03937040
	65.9000	1	2		1.78101328	-0.03985376
	66.0000	1	2		1.78002038	-0.04047811
	66.1000	1	2		1.77900883	-0.04068854
	66.2000	1	2		1.77802269	-0.04142837
	66.3000	1	2		1.77702610	-0.04186564
	66.4000	1	2		1.77602337	-0.04238944
	66.5000	1	2		1.77502022	-0.04251834
	66.6000	1	2		1.77402117	-0.04323025
	66.7000	1	2		1.77301577	-0.04368119
	66.8000	1	2		1.77202471	-0.04416057
	66.9000	1	2		1.77100887	-0.04485663
	67.0000	1	2		1.77002109	-0.04535473
	67.1000	1	2		1.76901425	-0.04574804
	67.2000	1	2		1.76802115	-0.04646936
	67.3000	1	2		1.76701513	-0.04705486
	67.4000	1	2		1.76602305	-0.04757419
	67.5000	1	2		1.76501417	-0.04802491
	67.6000	1	2		1.76402372	-0.04869468
	67.7000	1	2		1.76301443	-0.04915342
	67.8000	1	2		1.76202317	-0.04951042
	67.9000	1	2		1.76101060	-0.05020862
	68.0000	1	2		1.76002896	-0.05086469
	68.1000	1	2		1.75901209	-0.05116079
	68.2000	1	2		1.75802636	-0.05173650
	68.3000	1	2		1.75702362	-0.05237832
	68.4000	1	2		1.75602724	-0.05281601
	68.5000	1	2		1.75502225	-0.05321180
	68.6000	1	2		1.75402730	-0.05389321
	68.7000	1	2		1.75301268	-0.05392395
	68.8000	1	2		1.75202510	-0.05452184
	68.9000	1	2		1.75101048	-0.05511736
	69.0000	1	2		1.75002106	-0.05570120
	69.1000	1	2		1.74901034	-0.05614193
	69.2000	1	2		1.74801867	-0.05680708
	69.3000	1	2		1.74701019	-0.05738490
	69.4000	1	2		1.74602180	-0.05798005
	69.5000	1	2		1.74501250	-0.05841495
	69.6000	1	2		1.74403190	-0.05915012
	69.7000	1	2		1.74301851	-0.05980404
	69.8000	1	2		1.74202806	-0.06018295
	69.9000	1	2		1.74101365	-0.06077456
	70.0000	1	2		1.74003099	-0.06146173
	70.1000	1	2		1.73902047	-0.06192791
	70.2000	1	2		1.73802449	-0.06247616
	70.3000	1	2		1.73701950	-0.06308458
	70.4000	1	2		1.73602025	-0.06373453
	70.5000	1	2		1.73500624	-0.06421210
	70.6000	1	2		1.73401888	-0.06468659
	70.7000	1	2		1.73301327	-0.06519872
	70.8000	1	2		1.73202303	-0.06517532
	70.9000	1	2		1.73101927	-0.06592390
	71.0000	1	2		1.73002616	-0.06649662
	71.1000	1	2		1.72901872	-0.06698640
	71.2000	1	2		1.72802377	-0.06763978
	71.3000	1	2		1.72702021	-0.06829327
	71.4000	1	2		1.72602649	-0.06896389
	71.5000	1	2		1.72501986	-0.06941751
	71.6000	1	2		1.72403003	-0.07011831
	71.7000	1	2		1.72301766	-0.07078673
	71.8000	1	2		1.72203685	-0.07052456
	71.9000	1	2		1.72102449	-0.07114690
	72.0000	1	2		1.72002339	-0.07175118
	72.1000	1	2		1.71901307	-0.07246077
	72.2000	1	2		1.71802550	-0.07309851
	72.3000	1	2		1.71701518	-0.07376470
	72.4000	1	2		1.71602095	-0.07420673
	72.5000	1	2		1.71501360	-0.07475629
	72.6000	1	2		1.71402879	-0.07533201
	72.7000	1	2		1.71302247	-0.07606047
	72.8000	1	2		1.71203049	-0.07667999
	72.9000	1	2		1.71101997	-0.07741686
	73.0000	1	2		1.71003629	-0.07790084
	73.1000	1	2		1.70902300	-0.07878333
	73.2000	1	2		1.70803143	-0.07922623
	73.3000	1	2		1.70702183	-0.07990174
	73.4000	1	2		1.70603569	-0.08036915
	73.5000	1	2		1.70503090	-0.08059449
	73.6000	1	2		1.70403062	-0.08113906
	73.7000	1	2		1.70302123	-0.08186382
	73.8000	1	2		1.70203109	-0.08258305
	73.9000	1	2		1.70102037	-0.08328003
	74.0000	1	2		1.70002593	-0.08396271
	74.1000	1	2		1.69901530	-0.08448362
	74.2000	1	2		1.69802506	-0.08533881
	74.3000	1	2		1.69702489	-0.08575207
	74.4000	1	2		1.69603168	-0.08646948
	74.5000	1	2		1.69502269	-0.08717981
	74.6000	1	2		1.69402949	-0.08745425
	74.7000	1	2		1.69302409	-0.08818520
	74.8000	1	2		1.69203108	-0.08885553
	74.9000	1	2		1.69102527	-0.08956774
	75.0000	1	2		1.69003391	-0.09007876
	75.1000	1	2		1.68902769	-0.09086393
	75.2000	1	2		1.68802833	-0.09067753
	75.3000	1	2		1.68702099	-0.09118341
	75.4000	1	2		1.68603290	-0.09191098
	75.5000	1	2		1.68502893	-0.09269229
	75.6000	1	2		1.68402978	-0.09337760
	75.7000	1	2		1.68301762	-0.09408054
	75.8000	1	2		1.68202687	-0.09492215
	75.9000	1	2		1.68102659	-0.09554516
	76.0000	1	2		1.68003482	-0.09605067
	76.1000	1	2		1.67902419	-0.09698971
	76.2000	1	2		1.67803539	-0.09765972
	76.3000	1	2		1.67702743	-0.09821266
	76.4000	1	2		1.67603463	-0.09906822
	76.5000	1	2		1.67502718	-0.09967823
	76.6000	1	2		1.67403254	-0.10023627
	76.7000	1	2		1.67302949	-0.10085811
	76.8000	1	2		1.67204049	-0.10164540
	76.9000	1	2		1.67102566	-0.10191696
	77.0000	1	2		1.67003686	-0.10233812
	77.1000	1	2		1.66902429	-0.10306642
	77.2000	1	2		1.66802657	-0.10390012
	77.3000	1	2		1.66702650	-0.10461383
	77.4000	1	2		1.66602919	-0.10523393
	77.5000	1	2		1.66503188	-0.10613298
	77.6000	1	2		1.66403007	-0.10686981
	77.7000	1	2		1.66302477	-0.10742530
	77.8000	1	2		1.66203576	-0.10816636
	77.9000	1	2		1.66103712	-0.10882730
	78.0000	1	2		1.66004197	-0.10956016
	78.1000	1	2		1.65903882	-0.10993460
	78.2000	1	2		1.65804776	-0.11066163
	78.3000	1	2		1.65704708	-0.11138984
	78.4000	1	2		1.65605213	-0.11176576
	78.5000	1	2		1.65504150	-0.11247193
	78.6000	1	2		1.65404819	-0.11332319
	78.7000	1	2		1.65303439	-0.11399881
	78.8000	1	2		1.65205235	-0.11390074
	78.9000	1	2		1.65103455	-0.11466129
	79.0000	1	2		1.65004728	-0.11554030
	79.1000	1	2		1.64904035	-0.11624943
	79.2000	1	2		1.64805103	-0.11710101
	79.3000	1	2		1.64703846	-0.11815688
	79.4000	1	2		1.64604597	-0.11879911
	79.5000	1	2		1.64503801	-0.11957378
	79.6000	1	2		1.64405504	-0.12045085
	79.7000	1	2		1.64304442	-0.12134245
	79.8000	1	2		1.64204639	-0.12196264
	79.9000	1	2		1.64104786	-0.12253921
	80.0000	1	2		1.64005291	-0.12342560
	80.1000	1	2		1.63903982	-0.12376785
	80.2000	1	2		1.63804866	-0.12419555
	80.3000	1	2		1.63703824	-0.12496877
	80.4000	1	2		1.63604534	-0.12569549
	80.5000	1	2		1.63503912	-0.12650839
	80.6000	1	2		1.63404602	-0.12717729
	80.7000	1	2		1.63303785	-0.12795682
	80.8000	1	2		1.63204300	-0.12872721
	80.9000	1	2		1.63103484	-0.12951000
	81.0000	1	2		1.63004655	-0.13023303
	81.1000	1	2		1.62904227	-0.13095885
	81.2000	1	2		1.62805029	-0.13177442
	81.3000	1	2		1.62704346	-0.13255149
	81.4000	1	2		1.62605558	-0.13322681
	81.5000	1	2		1.62504577	-0.13409588
	81.6000	1	2		1.62405133	-0.13496627
	81.7000	1	2		1.62304388	-0.13531248
	81.8000	1	2		1.62205068	-0.13603502
	81.9000	1	2		1.62104005	-0.13707768
	82.0000	1	2		1.62004930	-0.13751237
	82.1000	1	2		1.61903755	-0.13869034
	82.2000	1	2		1.61805131	-0.13952525
	82.3000	1	2		1.61703474	-0.14020680
	82.4000	1	2		1.61604880	-0.14114697
	82.5000	1	2		1.61503408	-0.14205318
	82.6000	1	2		1.61404733	-0.14279754
	82.7000	1	2		1.61303967	-0.14345800
	82.8000	1	2		1.61205271	-0.14415021
	82.9000	1	2		1.61102969	-0.14476161
	83.0000	1	2		1.61006117	-0.14536839
	83.1000	1	2		1.60905526	-0.14605567
	83.2000	1	2		1.60805611	-0.14689134
	83.3000	1	2		1.60704866	-0.14750191
	83.4000	1	2		1.60605053	-0.14829068
	83.5000	1	2		1.60504862	-0.14902581
	83.6000	1	2		1.60405285	-0.14990116
	83.7000	1	2		1.60305687	-0.15085065
	83.8000	1	2		1.60205352	-0.15168159
	83.9000	1	2		1.60104218	-0.15270688
	84.0000	1	2		1.60005215	-0.15352729
	84.1000	1	2		1.59904521	-0.15450895
	84.2000	1	2		1.59805190	-0.15529983
	84.3000	1	2		1.59704640	-0.15582876
	84.4000	1	2		1.59604919	-0.15664825
	84.5000	1	2		1.59503846	-0.15754323
	84.6000	1	2		1.59404771	-0.15839932
	84.7000	1	2		1.59304580	-0.15919289
	84.8000	1	2		1.59205197	-0.16034985
	84.9000	1	2		1.59104545	-0.16012706
	85.0000	1	2		1.59005398	-0.16121587
	85.1000	1	2		1.58904469	-0.16215127
	85.2000	1	2		1.58805383	-0.16306074
	85.3000	1	2		1.58704464	-0.16410572
	85.4000	1	2		1.58605041	-0.16494390
	85.5000	1	2		1.58504061	-0.16595235
	85.6000	1	2		1.58404852	-0.16693754
	85.7000	1	2		1.58303442	-0.16773574
	85.8000	1	2		1.58205094	-0.16855497
	85.9000	1	2		1.58103581	-0.16911607
	86.0000	1	2		1.58004352	-0.16984124
	86.1000	1	2		1.57903689	-0.17084876
	86.2000	1	2		1.57805567	-0.17187992
	86.3000	1	2		1.57704412	-0.17281393
	86.4000	1	2		1.57604886	-0.17373437
	86.5000	1	2		1.57504070	-0.17471185
	86.6000	1	2		1.57405097	-0.17547315
	86.7000	1	2		1.57304342	-0.17635485
	86.8000	1	2		1.57205083	-0.17722361
	86.9000	1	2		1.57104082	-0.17816156
	87.0000	1	2		1.57005068	-0.17905135
	87.1000	1	2		1.56904508	-0.18014936
	87.2000	1	2		1.56804633	-0.18086923
	87.3000	1	2		1.56704011	-0.18165333
	87.4000	1	2		1.56605695	-0.18277833
	87.5000	1	2		1.56504786	-0.18357532
	87.6000	1	2		1.56405567	-0.18464478
	87.7000	1	2		1.56305314	-0.18567411
	87.8000	1	2		1.56206321	-0.18645180
	87.9000	1	2		1.56105371	-0.18736111
	88.0000	1	2		1.56006358	-0.18836325
	88.1000	1	2		1.55905777	-0.18934727
	88.2000	1	2		1.55806497	-0.19026909
	88.3000	1	2		1.55705762	-0.19141119
	88.4000	1	2		1.55606288	-0.19219927
	88.5000	1	2		1.55505184	-0.19297896
	88.6000	1	2		1.55406078	-0.19374100
	88.7000	1	2		1.55305149	-0.19485556
	88.8000	1	2		1.55206033	-0.19590104
	88.9000	1	2		1.55104930	-0.19697256
	89.0000	1	2		1.55005803	-0.19785145
	89.1000	1	2		1.54905274	-0.19904133
	89.2000	1	2		1.54805840	-0.19989453
	89.3000	1	2		1.54705464	-0.20020615
	89.4000	1	2		1.54606696	-0.20134971
	89.5000	1	2		1.54506658	-0.20249482
	89.6000	1	2		1.54406938	-0.20343579
	89.7000	1	2		1.54306931	-0.20471174
	89.8000	1	2		1.54207282	-0.20570751
	89.9000	1	2		1.54107162	-0.20666212
	90.0000	1	2		1.54007349	-0.20772643
	90.1000	1	2		1.53906615	-0.20846453
	90.2000	1	2		1.53807755	-0.20959750
	90.3000	1	2		1.53706887	-0.21045571
	90.4000	1	2		1.53607464	-0.21159733
	90.5000	1	2		1.53506299	-0.21240385
	90.6000	1	2		1.53407213	-0.21341609
	90.7000	1	2		1.53306366	-0.21445667
	90.8000	1	2		1.53207014	-0.21566313
	90.9000	1	2		1.53106505	-0.21682192
	91.0000	1	2		1.53007420	-0.21790598
	91.1000	1	2		1.52906501	-0.21913417
	91.2000	1	2		1.52806965	-0.22008142
	91.3000	1	2		1.52706435	-0.22090247
	91.4000	1	2		1.52608221	-0.22185259
	91.5000	1	2		1.52507435	-0.22314047
	91.6000	1	2		1.52407243	-0.22416329
	91.7000	1	2		1.52307041	-0.22532489
	91.8000	1	2		1.52207587	-0.22651587
	91.9000	1	2		1.52106678	-0.22770271
	92.0000	1	2		1.52006968	-0.22889184
	92.1000	1	2		1.51906449	-0.22994868
	92.2000	1	2		1.51807087	-0.23103004
	92.3000	1	2		1.51706352	-0.23195883
	92.4000	1	2		1.51606447	-0.23292251
	92.5000	1	2		1.51505497	-0.23384325
	92.6000	1	2		1.51406894	-0.23500711
	92.7000	1	2		1.51305800	-0.23601897
	92.8000	1	2		1.51207688	-0.23720434
	92.9000	1	2		1.51106380	-0.23826271
	93.0000	1	2		1.51007407	-0.23947394
	93.1000	1	2		1.50906447	-0.24062989
	93.2000	1	2		1.50807567	-0.24188466
	93.3000	1	2		1.50706648	-0.24305046
	93.4000	1	2		1.50606753	-0.24428347
	93.5000	1	2		1.50506050	-0.24544913
	93.6000	1	2		1.50407190	-0.24604099
	93.7000	1	2		1.50306240	-0.24647199
	93.8000	1	2		1.50207042	-0.24779292
	93.9000	1	2		1.50106287	-0.24918957
	94.0000	1	2		1.50007160	-0.25042700
	94.1000	1	2		1.49905985	-0.25174020
	94.2000	1	2		1.49806490	-0.25299806
	94.3000	1	2		1.49706145	-0.25430612
	94.4000	1	2		1.49606527	-0.25575548
	94.5000	1	2		1.49506356	-0.25682723
	94.6000	1	2		1.49406861	-0.25830656
	94.7000	1	2		1.49306597	-0.25949147
	94.8000	1	2		1.49207174	-0.26036588
	94.9000	1	2		1.49106224	-0.26122231
	95.0000	1	2		1.49007456	-0.26239000
	95.1000	1	2		1.48907132	-0.26344709
	95.2000	1	2		1.48807626	-0.26483202
	95.3000	1	2		1.48706851	-0.26628897
	95.4000	1	2		1.48607591	-0.26738068
	95.5000	1	2		1.48506662	-0.26868364
	95.6000	1	2		1.48407382	-0.27022973
	95.7000	1	2		1.48306012	-0.27151758
	95.8000	1	2		1.48207163	-0.27261730
	95.9000	1	2		1.48106715	-0.27382765
	96.0000	1	2		1.48007486	-0.27429579
	96.1000	1	2		1.47906413	-0.27510112
	96.2000	1	2		1.47808189	-0.27552569
	96.3000	1	2		1.47706255	-0.27717851
	96.4000	1	2		1.47607908	-0.27820455
	96.5000	1	2		1.47506702	-0.27960893
	96.6000	1	2		1.47407903	-0.28124457
	96.7000	1	2		1.47307159	-0.28260801
	96.8000	1	2		1.47207705	-0.28412664
	96.9000	1	2		1.47106888	-0.28557396
	97.0000	1	2		1.47007516	-0.28706336
	97.1000	1	2		1.46906720	-0.28847206
	97.2000	1	2		1.46807307	-0.28947618
	97.3000	1	2		1.46706439	-0.29083621
	97.4000	1	2		1.46607128	-0.29220300
	97.5000	1	2		1.46506527	-0.29367900
	97.6000	1	2		1.46407288	-0.29493451
	97.7000	1	2		1.46306707	-0.29629838
	97.8000	1	2		1.46208144	-0.29769419
	97.9000	1	2		1.46107358	-0.29867789
	98.0000	1	2		1.46008345	-0.29952474
	98.1000	1	2		1.45908050	-0.30069208
	98.2000	1	2		1.45808238	-0.30229814
	98.3000	1	2		1.45707278	-0.30374542
	98.4000	1	2		1.45608438	-0.30501982
	98.5000	1	2		1.45506382	-0.30652044
	98.6000	1	2		1.45407266	-0.30788753
	98.7000	1	2		1.45306572	-0.30934723
	98.8000	1	2		1.45207241	-0.31096762
	98.9000	1	2		1.45106097	-0.31229800
	99.0000	1	2		1.45007124	-0.31376611
	99.0010	1	2		1.45006151	-0.31375762
