# Supplementary material for: Hyaluronic Acid Enhances the Mechanical Properties of Tissue-Engineered Cartilage Constructs
Source: PLoS One. 2014 Dec 1;9(12):e113216. doi: 10.1371/journal.pone.0113216 (PMC4249877; doi:10.1371/journal.pone.0113216)
Supplement: Dataset S1 — Raw data from hydrogel constructs. Data on wet weight, dry weight, compressive modulus, DNA content, and GAG content are provided in a spreadsheet for all analysed hydrogel constructs. Additionally, raw data from mechanical compression tests (time, displacement, and load) are provided. (ZIP) [file pone.0113216.s004.zip › Data/Mechanical testing/Microtester/Day 28/G4 P2 M3 ramp.csv]

G4 P2 M3 6Jan2014
Notes	Time	Sequence	Block	Cycle	5800:Extension mm	5800:500N_Load_Cell N
Test Started : 01/06/2014 11:56:02 AM	4.0020	1	2		2.39987210	0.00236874
	4.1000	1	2		2.39895788	0.00236369
	4.2000	1	2		2.39795862	0.00246616
	4.3000	1	2		2.39695199	0.00239030
	4.4000	1	2		2.39595520	0.00242694
	4.5000	1	2		2.39495000	0.00226651
	4.6000	1	2		2.39397165	0.00224560
	4.7000	1	2		2.39295437	0.00235589
	4.8000	1	2		2.39196413	0.00231457
	4.9000	1	2		2.39095012	0.00249371
	5.0000	1	2		2.38996419	0.00239347
	5.1000	1	2		2.38895264	0.00236483
	5.2000	1	2		2.38795626	0.00239101
	5.3000	1	2		2.38695311	0.00232724
	5.4000	1	2		2.38595550	0.00240407
	5.5000	1	2		2.38494395	0.00236285
	5.6000	1	2		2.38395105	0.00231190
	5.7000	1	2		2.38294749	0.00229307
	5.8000	1	2		2.38194947	0.00237736
	5.9000	1	2		2.38094714	0.00233045
	6.0000	1	2		2.37995281	0.00237317
	6.1000	1	2		2.37895437	0.00222761
	6.2000	1	2		2.37796065	0.00223921
	6.3000	1	2		2.37695587	0.00252051
	6.4000	1	2		2.37596501	0.00239869
	6.5000	1	2		2.37496289	0.00230895
	6.6000	1	2		2.37396487	0.00237685
	6.7000	1	2		2.37295414	0.00233724
	6.8000	1	2		2.37196124	0.00241171
	6.9000	1	2		2.37094928	0.00233837
	7.0000	1	2		2.36995945	0.00239084
	7.1000	1	2		2.36894955	0.00229392
	7.2000	1	2		2.36795685	0.00239036
	7.3000	1	2		2.36695288	0.00229141
	7.4000	1	2		2.36595670	0.00234000
	7.5000	1	2		2.36495233	0.00239272
	7.6000	1	2		2.36396393	0.00231079
	7.7000	1	2		2.36295362	0.00232767
	7.8000	1	2		2.36195744	0.00232069
	7.9000	1	2		2.36095245	0.00245100
	8.0000	1	2		2.35996795	0.00232325
	8.1000	1	2		2.35895251	0.00225124
	8.2000	1	2		2.35796391	0.00241879
	8.3000	1	2		2.35695318	0.00233849
	8.4000	1	2		2.35596130	0.00236257
	8.5000	1	2		2.35494996	0.00238855
	8.6000	1	2		2.35396034	0.00244447
	8.7000	1	2		2.35294736	0.00230555
	8.8000	1	2		2.35195876	0.00239015
	8.9000	1	2		2.35094496	0.00245322
	9.0000	1	2		2.34996005	0.00247340
	9.1000	1	2		2.34895567	0.00243409
	9.2000	1	2		2.34795929	0.00229753
	9.3000	1	2		2.34694917	0.00236478
	9.4000	1	2		2.34596180	0.00236136
	9.5000	1	2		2.34495395	0.00216099
	9.6000	1	2		2.34396391	0.00234732
	9.7000	1	2		2.34296507	0.00252168
	9.8000	1	2		2.34197135	0.00235382
	9.9000	1	2		2.34096841	0.00230818
	10.0000	1	2		2.33996383	0.00234230
	10.1000	1	2		2.33895740	0.00241701
	10.2000	1	2		2.33796225	0.00234025
	10.3000	1	2		2.33696012	0.00242126
	10.4000	1	2		2.33596456	0.00242590
	10.5000	1	2		2.33495137	0.00232393
	10.6000	1	2		2.33395724	0.00216869
	10.7000	1	2		2.33295410	0.00234101
	10.8000	1	2		2.33195771	0.00241152
	10.9000	1	2		2.33094944	0.00224931
	11.0000	1	2		2.32995736	0.00237194
	11.1000	1	2		2.32895319	0.00230075
	11.2000	1	2		2.32795926	0.00232541
	11.3000	1	2		2.32695776	0.00228042
	11.4000	1	2		2.32596608	0.00232547
	11.5000	1	2		2.32495679	0.00240028
	11.6000	1	2		2.32397168	0.00236792
	11.7000	1	2		2.32295665	0.00248545
	11.8000	1	2		2.32196395	0.00251137
	11.9000	1	2		2.32096552	0.00224536
	12.0000	1	2		2.31996462	0.00230637
	12.1000	1	2		2.31895103	0.00236211
	12.2000	1	2		2.31796018	0.00224855
	12.3000	1	2		2.31695047	0.00240857
	12.4000	1	2		2.31596105	0.00216802
	12.5000	1	2		2.31495258	0.00256973
	12.6000	1	2		2.31396173	0.00219981
	12.7000	1	2		2.31295469	0.00232989
	12.8000	1	2		2.31196650	0.00230062
	12.9000	1	2		2.31095762	0.00224043
	13.0000	1	2		2.30996861	0.00244668
	13.1000	1	2		2.30896280	0.00233126
	13.2000	1	2		2.30796887	0.00223077
	13.3000	1	2		2.30695466	0.00227797
	13.4000	1	2		2.30597241	0.00248378
	13.5000	1	2		2.30496210	0.00215088
	13.6000	1	2		2.30397411	0.00220441
	13.7000	1	2		2.30296134	0.00244193
	13.8000	1	2		2.30197171	0.00228842
	13.9000	1	2		2.30095136	0.00218371
	14.0000	1	2		2.29995600	0.00230918
	14.1000	1	2		2.29895531	0.00231259
	14.2000	1	2		2.29796528	0.00225768
	14.3000	1	2		2.29695803	0.00224859
	14.4000	1	2		2.29597005	0.00247012
	14.5000	1	2		2.29496096	0.00236402
	14.6000	1	2		2.29397543	0.00214841
	14.7000	1	2		2.29296389	0.00232091
	14.8000	1	2		2.29197344	0.00231731
	14.9000	1	2		2.29096272	0.00241496
	15.0000	1	2		2.28997740	0.00229863
	15.1000	1	2		2.28896974	0.00235001
	15.2000	1	2		2.28797172	0.00223008
	15.3000	1	2		2.28695648	0.00217239
	15.4000	1	2		2.28596727	0.00217441
	15.5000	1	2		2.28495449	0.00208575
	15.6000	1	2		2.28396405	0.00219162
	15.7000	1	2		2.28295906	0.00231812
	15.8000	1	2		2.28196964	0.00236765
	15.9000	1	2		2.28096076	0.00221188
	16.0000	1	2		2.27996909	0.00242038
	16.1000	1	2		2.27895385	0.00244251
	16.2000	1	2		2.27797509	0.00228141
	16.3000	1	2		2.27696866	0.00219694
	16.4000	1	2		2.27597207	0.00238745
	16.5000	1	2		2.27496647	0.00227577
	16.6000	1	2		2.27397992	0.00221058
	16.7000	1	2		2.27296325	0.00235432
	16.8000	1	2		2.27196748	0.00233428
	16.9000	1	2		2.27096044	0.00237097
	17.0000	1	2		2.26997041	0.00233189
	17.1000	1	2		2.26896234	0.00227821
	17.2000	1	2		2.26797334	0.00231225
	17.3000	1	2		2.26696486	0.00220845
	17.4000	1	2		2.26597647	0.00218668
	17.5000	1	2		2.26495816	0.00241667
	17.6000	1	2		2.26397141	0.00218962
	17.7000	1	2		2.26296560	0.00218465
	17.8000	1	2		2.26197167	0.00255627
	17.9000	1	2		2.26096934	0.00234207
	18.0000	1	2		2.25997275	0.00207802
	18.1000	1	2		2.25896428	0.00225111
	18.2000	1	2		2.25797712	0.00235740
	18.3000	1	2		2.25697008	0.00231639
	18.4000	1	2		2.25597267	0.00246003
	18.5000	1	2		2.25496092	0.00234438
	18.6000	1	2		2.25396965	0.00214424
	18.7000	1	2		2.25296548	0.00196118
	18.8000	1	2		2.25196951	0.00218637
	18.9000	1	2		2.25096247	0.00224748
	19.0000	1	2		2.24997387	0.00225236
	19.1000	1	2		2.24896458	0.00242334
	19.2000	1	2		2.24797659	0.00286252
	19.3000	1	2		2.24696505	0.00278477
	19.4000	1	2		2.24597378	0.00203801
	19.4410	1	2		2.24555929	0.00304159
	19.5000	1	2		2.24496531	0.00141150
	19.6000	1	2		2.24397138	0.00201921
	19.7000	1	2		2.24296516	0.00243765
	19.8000	1	2		2.24197657	0.00240210
	19.9000	1	2		2.24096420	0.00255961
	20.0000	1	2		2.23997765	0.00267940
	20.1000	1	2		2.23896508	0.00214704
	20.2000	1	2		2.23797505	0.00206550
	20.3000	1	2		2.23695920	0.00258240
	20.4000	1	2		2.23597224	0.00236570
	20.5000	1	2		2.23496315	0.00200505
	20.6000	1	2		2.23397598	0.00218165
	20.7000	1	2		2.23295931	0.00215890
	20.8000	1	2		2.23197604	0.00204742
	20.9000	1	2		2.23096552	0.00210391
	21.0000	1	2		2.22997385	0.00246837
	21.1000	1	2		2.22896968	0.00240297
	21.2000	1	2		2.22797596	0.00216738
	21.3000	1	2		2.22696646	0.00219862
	21.4000	1	2		2.22598032	0.00223514
	21.5000	1	2		2.22497164	0.00202288
	21.6000	1	2		2.22397587	0.00214708
	21.7000	1	2		2.22297149	0.00237952
	21.8000	1	2		2.22197163	0.00214698
	21.9000	1	2		2.22097114	0.00225483
	22.0000	1	2		2.21997271	0.00228161
	22.1000	1	2		2.21896833	0.00231928
	22.2000	1	2		2.21797154	0.00202171
	22.3000	1	2		2.21696143	0.00225634
	22.4000	1	2		2.21597529	0.00223318
	22.5000	1	2		2.21496558	0.00219993
	22.6000	1	2		2.21397985	0.00210578
	22.7000	1	2		2.21297384	0.00218380
	22.8000	1	2		2.21197786	0.00223200
	22.9000	1	2		2.21096693	0.00222507
	23.0000	1	2		2.20997874	0.00219412
	23.1000	1	2		2.20897375	0.00218909
	23.2000	1	2		2.20798515	0.00221840
	23.3000	1	2		2.20697361	0.00227045
	23.4000	1	2		2.20598214	0.00219277
	23.5000	1	2		2.20496691	0.00218890
	23.6000	1	2		2.20397196	0.00209003
	23.7000	1	2		2.20296737	0.00208176
	23.8000	1	2		2.20197509	0.00225114
	23.9000	1	2		2.20096559	0.00220166
	24.0000	1	2		2.19997679	0.00222806
	24.1000	1	2		2.19896954	0.00232934
	24.2000	1	2		2.19797889	0.00231500
	24.3000	1	2		2.19696448	0.00209661
	24.4000	1	2		2.19597240	0.00224625
	24.5000	1	2		2.19497109	0.00224864
	24.6000	1	2		2.19398454	0.00224981
	24.7000	1	2		2.19297402	0.00216620
	24.8000	1	2		2.19198378	0.00218773
	24.9000	1	2		2.19097511	0.00221303
	25.0000	1	2		2.18998057	0.00228336
	25.1000	1	2		2.18897148	0.00226357
	25.2000	1	2		2.18797796	0.00218266
	25.3000	1	2		2.18696846	0.00225799
	25.4000	1	2		2.18597433	0.00229648
	25.5000	1	2		2.18496811	0.00208773
	25.6000	1	2		2.18397521	0.00206394
	25.7000	1	2		2.18296961	0.00210034
	25.8000	1	2		2.18198203	0.00219574
	25.9000	1	2		2.18097253	0.00206595
	26.0000	1	2		2.17998332	0.00213073
	26.1000	1	2		2.17897321	0.00224519
	26.2000	1	2		2.17798850	0.00211306
	26.3000	1	2		2.17697921	0.00203901
	26.4000	1	2		2.17598467	0.00216942
	26.5000	1	2		2.17497497	0.00220126
	26.6000	1	2		2.17398145	0.00205743
	26.7000	1	2		2.17297605	0.00217742
	26.8000	1	2		2.17198725	0.00209623
	26.9000	1	2		2.17097488	0.00214328
	27.0000	1	2		2.16998136	0.00197088
	27.1000	1	2		2.16897146	0.00212820
	27.2000	1	2		2.16797732	0.00215942
	27.3000	1	2		2.16696311	0.00200504
	27.4000	1	2		2.16597267	0.00211537
	27.5000	1	2		2.16497116	0.00212561
	27.6000	1	2		2.16398502	0.00218437
	27.7000	1	2		2.16297532	0.00211140
	27.8000	1	2		2.16199103	0.00207399
	27.9000	1	2		2.16097333	0.00206759
	28.0000	1	2		2.15998904	0.00200925
	28.1000	1	2		2.15897544	0.00219000
	28.2000	1	2		2.15798725	0.00218926
	28.3000	1	2		2.15698124	0.00206970
	28.4000	1	2		2.15598362	0.00203712
	28.5000	1	2		2.15497658	0.00208000
	28.6000	1	2		2.15398184	0.00232031
	28.7000	1	2		2.15297091	0.00211567
	28.8000	1	2		2.15197739	0.00204060
	28.9000	1	2		2.15096236	0.00215387
	29.0000	1	2		2.14997950	0.00213658
	29.1000	1	2		2.14896816	0.00201663
	29.2000	1	2		2.14797648	0.00220575
	29.3000	1	2		2.14696760	0.00206274
	29.4000	1	2		2.14598351	0.00219160
	29.5000	1	2		2.14497954	0.00213934
	29.6000	1	2		2.14398931	0.00220449
	29.7000	1	2		2.14297714	0.00208384
	29.8000	1	2		2.14198998	0.00206872
	29.9000	1	2		2.14098376	0.00207135
	30.0000	1	2		2.13998819	0.00191767
	30.1000	1	2		2.13898013	0.00212898
	30.2000	1	2		2.13798539	0.00206126
	30.3000	1	2		2.13697118	0.00217445
	30.4000	1	2		2.13597868	0.00208790
	30.5000	1	2		2.13497574	0.00211606
	30.6000	1	2		2.13398550	0.00209590
	30.7000	1	2		2.13297765	0.00204994
	30.8000	1	2		2.13198433	0.00203914
	30.9000	1	2		2.13097422	0.00202795
	31.0000	1	2		2.12998357	0.00205922
	31.1000	1	2		2.12898555	0.00211690
	31.2000	1	2		2.12799265	0.00199642
	31.3000	1	2		2.12698110	0.00208065
	31.4000	1	2		2.12599107	0.00210106
	31.5000	1	2		2.12498178	0.00210015
	31.6000	1	2		2.12398887	0.00203860
	31.7000	1	2		2.12297917	0.00209888
	31.8000	1	2		2.12198791	0.00215688
	31.9000	1	2		2.12097575	0.00202153
	32.0000	1	2		2.11999022	0.00213667
	32.1000	1	2		2.11897396	0.00216944
	32.2000	1	2		2.11790853	0.00204806
	32.3000	1	2		2.11697771	0.00197643
	32.4000	1	2		2.11599300	0.00194105
	32.5000	1	2		2.11497531	0.00210561
	32.6000	1	2		2.11398774	0.00203768
	32.7000	1	2		2.11297967	0.00214599
	32.8000	1	2		2.11198226	0.00209560
	32.9000	1	2		2.11097563	0.00201175
	33.0000	1	2		2.10999052	0.00201495
	33.1000	1	2		2.10897877	0.00201661
	33.2000	1	2		2.10798587	0.00201508
	33.3000	1	2		2.10697534	0.00201465
	33.4000	1	2		2.10598531	0.00207059
	33.5000	1	2		2.10497643	0.00208403
	33.6000	1	2		2.10398352	0.00210667
	33.7000	1	2		2.10297997	0.00200400
	33.8000	1	2		2.10199117	0.00206717
	33.9000	1	2		2.10097777	0.00204731
	34.0000	1	2		2.09998610	0.00191031
	34.1000	1	2		2.09897927	0.00205768
	34.2000	1	2		2.09798678	0.00197492
	34.3000	1	2		2.09697830	0.00202250
	34.4000	1	2		2.09598089	0.00202639
	34.5000	1	2		2.09497816	0.00215105
	34.6000	1	2		2.09398853	0.00199760
	34.7000	1	2		2.09297822	0.00192950
	34.8000	1	2		2.09198982	0.00196458
	34.9000	1	2		2.09098401	0.00197856
	35.0000	1	2		2.08998558	0.00205024
	35.1000	1	2		2.08897752	0.00197655
	35.2000	1	2		2.08798236	0.00213812
	35.3000	1	2		2.08697696	0.00209353
	35.4000	1	2		2.08598590	0.00204851
	35.5000	1	2		2.08497518	0.00203440
	35.6000	1	2		2.08398473	0.00206283
	35.7000	1	2		2.08297380	0.00196778
	35.8000	1	2		2.08198643	0.00202593
	35.9000	1	2		2.08097202	0.00208123
	36.0000	1	2		2.07999448	0.00203249
	36.1000	1	2		2.07898375	0.00185934
	36.2000	1	2		2.07799311	0.00207505
	36.3000	1	2		2.07698975	0.00197653
	36.4000	1	2		2.07599398	0.00188233
	36.5000	1	2		2.07498449	0.00179084
	36.6000	1	2		2.07399220	0.00203536
	36.7000	1	2		2.07299090	0.00199562
	36.8000	1	2		2.07198591	0.00207905
	36.9000	1	2		2.07097518	0.00211561
	37.0000	1	2		2.06998453	0.00205872
	37.1000	1	2		2.06897954	0.00202835
	37.2000	1	2		2.06798808	0.00199908
	37.3000	1	2		2.06697448	0.00198388
	37.4000	1	2		2.06598465	0.00205982
	37.5000	1	2		2.06498089	0.00204528
	37.6000	1	2		2.06398922	0.00201722
	37.7000	1	2		2.06297439	0.00197740
	37.8000	1	2		2.06199215	0.00200258
	37.9000	1	2		2.06098798	0.00200774
	38.0000	1	2		2.05999241	0.00200814
	38.1000	1	2		2.05898189	0.00200744
	38.2000	1	2		2.05800128	0.00212195
	38.3000	1	2		2.05699117	0.00199346
	38.4000	1	2		2.05599806	0.00203912
	38.5000	1	2		2.05498795	0.00196415
	38.6000	1	2		2.05399156	0.00216838
	38.7000	1	2		2.05298145	0.00201026
	38.8000	1	2		2.05198548	0.00216367
	38.9000	1	2		2.05098356	0.00207954
	39.0000	1	2		2.04998492	0.00189747
	39.1000	1	2		2.04898649	0.00190661
	39.2000	1	2		2.04798416	0.00199458
	39.3000	1	2		2.04697938	0.00198489
	39.4000	1	2		2.04599057	0.00186761
	39.5000	1	2		2.04498087	0.00198912
	39.6000	1	2		2.04399473	0.00201407
	39.7000	1	2		2.04298298	0.00205059
	39.8000	1	2		2.04199110	0.00188847
	39.9000	1	2		2.04099082	0.00202865
	40.0000	1	2		2.03999567	0.00189051
	40.1000	1	2		2.03898023	0.00194549
	40.2000	1	2		2.03798958	0.00199785
	40.3000	1	2		2.03697721	0.00200125
	40.4000	1	2		2.03599128	0.00199658
	40.5000	1	2		2.03498444	0.00211932
	40.6000	1	2		2.03399093	0.00186586
	40.7000	1	2		2.03298512	0.00201968
	40.8000	1	2		2.03199385	0.00189296
	40.9000	1	2		2.03098518	0.00184718
	41.0000	1	2		2.02998961	0.00187514
	41.1000	1	2		2.02898892	0.00197088
	41.2000	1	2		2.02799254	0.00198163
	41.3000	1	2		2.02698714	0.00189180
	41.4000	1	2		2.02599711	0.00196481
	41.5000	1	2		2.02498904	0.00198162
	41.6000	1	2		2.02400106	0.00192759
	41.7000	1	2		2.02298296	0.00194248
	41.8000	1	2		2.02199231	0.00188480
	41.9000	1	2		2.02098342	0.00200245
	42.0000	1	2		2.01999134	0.00187678
	42.1000	1	2		2.01898430	0.00192420
	42.2000	1	2		2.01798894	0.00204155
	42.3000	1	2		2.01698477	0.00192280
	42.4000	1	2		2.01598695	0.00190801
	42.5000	1	2		2.01498565	0.00192447
	42.6000	1	2		2.01399562	0.00192912
	42.7000	1	2		2.01298653	0.00187686
	42.8000	1	2		2.01199752	0.00167871
	42.9000	1	2		2.01098925	0.00201345
	43.0000	1	2		2.00999430	0.00180632
	43.1000	1	2		2.00899239	0.00195635
	43.2000	1	2		2.00799805	0.00190193
	43.3000	1	2		2.00698425	0.00189411
	43.4000	1	2		2.00599770	0.00187455
	43.5000	1	2		2.00498882	0.00175038
	43.6000	1	2		2.00399141	0.00206037
	43.7000	1	2		2.00298314	0.00200457
	43.8000	1	2		2.00199761	0.00187841
	43.9000	1	2		2.00098771	0.00199534
	44.0000	1	2		1.99999173	0.00198163
	44.1000	1	2		1.99898817	0.00177399
	44.2000	1	2		1.99799507	0.00183003
	44.3000	1	2		1.99699049	0.00186594
	44.4000	1	2		1.99599328	0.00199839
	44.5000	1	2		1.99499260	0.00189749
	44.6000	1	2		1.99399867	0.00187867
	44.7000	1	2		1.99298753	0.00175096
	44.8000	1	2		1.99200201	0.00166872
	44.9000	1	2		1.99099333	0.00182253
	45.0000	1	2		1.98999530	0.00179019
	45.1000	1	2		1.98898724	0.00181739
	45.2000	1	2		1.98800069	0.00204291
	45.3000	1	2		1.98699857	0.00187495
	45.4000	1	2		1.98599010	0.00178022
	45.5000	1	2		1.98499248	0.00187764
	45.6000	1	2		1.98400286	0.00198542
	45.7000	1	2		1.98299049	0.00184344
	45.8000	1	2		1.98199984	0.00167940
	45.9000	1	2		1.98099055	0.00168113
	46.0000	1	2		1.97999417	0.00179870
	46.1000	1	2		1.97899082	0.00171345
	46.2000	1	2		1.97800406	0.00168560
	46.3000	1	2		1.97699354	0.00189330
	46.4000	1	2		1.97600433	0.00193567
	46.5000	1	2		1.97500036	0.00186999
	46.6000	1	2		1.97400684	0.00183470
	46.7000	1	2		1.97299817	0.00186003
	46.8000	1	2		1.97200199	0.00174527
	46.9000	1	2		1.97099577	0.00171971
	47.0000	1	2		1.96999918	0.00191064
	47.1000	1	2		1.96899050	0.00177317
	47.2000	1	2		1.96800538	0.00183679
	47.3000	1	2		1.96699547	0.00183994
	47.4000	1	2		1.96600770	0.00184914
	47.5000	1	2		1.96499697	0.00189126
	47.6000	1	2		1.96399177	0.00172037
	47.7000	1	2		1.96299129	0.00182239
	47.8000	1	2		1.96200126	0.00177824
	47.9000	1	2		1.96099299	0.00177070
	48.0000	1	2		1.96000091	0.00190889
	48.1000	1	2		1.95898854	0.00185235
	48.2000	1	2		1.95800281	0.00175170
	48.3000	1	2		1.95699311	0.00163387
	48.4000	1	2		1.95600451	0.00175951
	48.5000	1	2		1.95499440	0.00196859
	48.6000	1	2		1.95400457	0.00174808
	48.7000	1	2		1.95299630	0.00194018
	48.8000	1	2		1.95200319	0.00186814
	48.9000	1	2		1.95099718	0.00162063
	49.0000	1	2		1.94999956	0.00171364
	49.1000	1	2		1.94899314	0.00176890
	49.2000	1	2		1.94800229	0.00180329
	49.3000	1	2		1.94699566	0.00157061
	49.4000	1	2		1.94601116	0.00165545
	49.5000	1	2		1.94499900	0.00180318
	49.6000	1	2		1.94400671	0.00182567
	49.7000	1	2		1.94300274	0.00179742
	49.8000	1	2		1.94201455	0.00176860
	49.9000	1	2		1.94100034	0.00175837
	50.0000	1	2		1.94000990	0.00169664
	50.1000	1	2		1.93899303	0.00164702
	50.2000	1	2		1.93800299	0.00183729
	50.3000	1	2		1.93700579	0.00181015
	50.4000	1	2		1.93600428	0.00161297
	50.5000	1	2		1.93499683	0.00189129
	50.6000	1	2		1.93400639	0.00186481
	50.7000	1	2		1.93299853	0.00180327
	50.8000	1	2		1.93199805	0.00168765
	50.9000	1	2		1.93099367	0.00188011
	51.0000	1	2		1.93000098	0.00158904
	51.1000	1	2		1.92899763	0.00153069
	51.2000	1	2		1.92800862	0.00183764
	51.3000	1	2		1.92699420	0.00172200
	51.4000	1	2		1.92600765	0.00181131
	51.5000	1	2		1.92499733	0.00179678
	51.6000	1	2		1.92400648	0.00177108
	51.7000	1	2		1.92299821	0.00170935
	51.8000	1	2		1.92200183	0.00172778
	51.9000	1	2		1.92099458	0.00165622
	52.0000	1	2		1.92000025	0.00182237
	52.1000	1	2		1.91899075	0.00177776
	52.2000	1	2		1.91800031	0.00169536
	52.3000	1	2		1.91699409	0.00167672
	52.4000	1	2		1.91599688	0.00165050
	52.5000	1	2		1.91499066	0.00170292
	52.6000	1	2		1.91399694	0.00173280
	52.7000	1	2		1.91299380	0.00171929
	52.8000	1	2		1.91200356	0.00162184
	52.9000	1	2		1.91099611	0.00153791
	53.0000	1	2		1.91000116	0.00174460
	53.1000	1	2		1.90899699	0.00201622
	53.2000	1	2		1.90800757	0.00181610
	53.3000	1	2		1.90699869	0.00163255
	53.4000	1	2		1.90600722	0.00168701
	53.5000	1	2		1.90498953	0.00182882
	53.6000	1	2		1.90400072	0.00164905
	53.7000	1	2		1.90298959	0.00160392
	53.8000	1	2		1.90200406	0.00176681
	53.9000	1	2		1.90098616	0.00171012
	54.0000	1	2		1.89999859	0.00161830
	54.1000	1	2		1.89899995	0.00163167
	54.2000	1	2		1.89800336	0.00166645
	54.3000	1	2		1.89700329	0.00158857
	54.4000	1	2		1.89600731	0.00163199
	54.5000	1	2		1.89500191	0.00171394
	54.6000	1	2		1.89401003	0.00171742
	54.7000	1	2		1.89300381	0.00168698
	54.8000	1	2		1.89201399	0.00159671
	54.9000	1	2		1.89099998	0.00152962
	55.0000	1	2		1.89001302	0.00171568
	55.1000	1	2		1.88899430	0.00167325
	55.2000	1	2		1.88801062	0.00166662
	55.3000	1	2		1.88699211	0.00168608
	55.4000	1	2		1.88600085	0.00161778
	55.5000	1	2		1.88499606	0.00157508
	55.6000	1	2		1.88400336	0.00159021
	55.7000	1	2		1.88299469	0.00182088
	55.8000	1	2		1.88199994	0.00155096
	55.9000	1	2		1.88099823	0.00163253
	56.0000	1	2		1.88000574	0.00182084
	56.1000	1	2		1.87899952	0.00155151
	56.2000	1	2		1.87801010	0.00142999
	56.3000	1	2		1.87701474	0.00164549
	56.4000	1	2		1.87600831	0.00171609
	56.5000	1	2		1.87500373	0.00160540
	56.6000	1	2		1.87401104	0.00161054
	56.7000	1	2		1.87300543	0.00164335
	56.8000	1	2		1.87200679	0.00175129
	56.9000	1	2		1.87101102	0.00145334
	57.0000	1	2		1.87000542	0.00145612
	57.1000	1	2		1.86899817	0.00160722
	57.2000	1	2		1.86800466	0.00153876
	57.3000	1	2		1.86699762	0.00168127
	57.4000	1	2		1.86600882	0.00163424
	57.5000	1	2		1.86499338	0.00166065
	57.6000	1	2		1.86400437	0.00145030
	57.7000	1	2		1.86299712	0.00163306
	57.8000	1	2		1.86200791	0.00163103
	57.9000	1	2		1.86099841	0.00160734
	58.0000	1	2		1.86000817	0.00160639
	58.1000	1	2		1.85900359	0.00160675
	58.2000	1	2		1.85801008	0.00174329
	58.3000	1	2		1.85700304	0.00162854
	58.4000	1	2		1.85600788	0.00159855
	58.5000	1	2		1.85500330	0.00170575
	58.6000	1	2		1.85401306	0.00158411
	58.7000	1	2		1.85299496	0.00164537
	58.8000	1	2		1.85200964	0.00162737
	58.9000	1	2		1.85099625	0.00158129
	59.0000	1	2		1.85000806	0.00163135
	59.1000	1	2		1.84899979	0.00161792
	59.2000	1	2		1.84801078	0.00178041
	59.3000	1	2		1.84699555	0.00155580
	59.4000	1	2		1.84600941	0.00163029
	59.5000	1	2		1.84500032	0.00177952
	59.6000	1	2		1.84401090	0.00167303
	59.7000	1	2		1.84300714	0.00165476
	59.8000	1	2		1.84201547	0.00181000
	59.9000	1	2		1.84100167	0.00169290
	60.0000	1	2		1.84001491	0.00164373
	60.1000	1	2		1.83900255	0.00157836
	60.2000	1	2		1.83801190	0.00161529
	60.3000	1	2		1.83699994	0.00164463
	60.4000	1	2		1.83601339	0.00156561
	60.5000	1	2		1.83500267	0.00183379
	60.6000	1	2		1.83401530	0.00157129
	60.7000	1	2		1.83300908	0.00166296
	60.8000	1	2		1.83201925	0.00169567
	60.9000	1	2		1.83100401	0.00161245
	61.0000	1	2		1.83001009	0.00161998
	61.1000	1	2		1.82900469	0.00157845
	61.2000	1	2		1.82801097	0.00160694
	61.3000	1	2		1.82701048	0.00154594
	61.4000	1	2		1.82601553	0.00166018
	61.5000	1	2		1.82501198	0.00157811
	61.6000	1	2		1.82401682	0.00156664
	61.7000	1	2		1.82300589	0.00160322
	61.8000	1	2		1.82202426	0.00149257
	61.9000	1	2		1.82095719	0.00179762
	62.0000	1	2		1.82002821	0.00157480
	62.1000	1	2		1.81901789	0.00157877
	62.2000	1	2		1.81801864	0.00149290
	62.3000	1	2		1.81700935	0.00161775
	62.4000	1	2		1.81602444	0.00150361
	62.5000	1	2		1.81501924	0.00150915
	62.6000	1	2		1.81402245	0.00146720
	62.7000	1	2		1.81300864	0.00140978
	62.8000	1	2		1.81201533	0.00128652
	62.9000	1	2		1.81100952	0.00143343
	63.0000	1	2		1.81002605	0.00146036
	63.1000	1	2		1.80901491	0.00141285
	63.2000	1	2		1.80802201	0.00129347
	63.3000	1	2		1.80701558	0.00127034
	63.4000	1	2		1.80602125	0.00120558
	63.5000	1	2		1.80501523	0.00124221
	63.6000	1	2		1.80401905	0.00109646
	63.7000	1	2		1.80301222	0.00108667
	63.8000	1	2		1.80202546	0.00103387
	63.9000	1	2		1.80101003	0.00105775
	64.0000	1	2		1.80001999	0.00099875
	64.1000	1	2		1.79901254	0.00097598
	64.2000	1	2		1.79801636	0.00088607
	64.3000	1	2		1.79701486	0.00087172
	64.4000	1	2		1.79602052	0.00067750
	64.5000	1	2		1.79501164	0.00046985
	64.6000	1	2		1.79402488	0.00060372
	64.7000	1	2		1.79302153	0.00066766
	64.8000	1	2		1.79202310	0.00060698
	64.9000	1	2		1.79101217	0.00043490
	65.0000	1	2		1.79002152	0.00046465
	65.1000	1	2		1.78901222	0.00031789
	65.2000	1	2		1.78802137	0.00031353
	65.3000	1	2		1.78701249	0.00037719
	65.4000	1	2		1.78601754	0.00013482
	65.5000	1	2		1.78501029	0.00022631
	65.6000	1	2		1.78402252	0.00015508
	65.7000	1	2		1.78301568	0.00012316
	65.8000	1	2		1.78202053	-0.00008525
	65.9000	1	2		1.78101287	-0.00023933
	66.0000	1	2		1.78001956	-0.00027673
	66.1000	1	2		1.77901539	-0.00046826
	66.2000	1	2		1.77802884	-0.00052102
	66.3000	1	2		1.77702139	-0.00058504
	66.4000	1	2		1.77602378	-0.00054131
	66.5000	1	2		1.77501776	-0.00070726
	66.6000	1	2		1.77402363	-0.00087105
	66.7000	1	2		1.77302192	-0.00094364
	66.8000	1	2		1.77202369	-0.00103007
	66.9000	1	2		1.77101932	-0.00124005
	67.0000	1	2		1.77002477	-0.00130392
	67.1000	1	2		1.76901036	-0.00134481
	67.2000	1	2		1.76801746	-0.00149035
	67.3000	1	2		1.76701513	-0.00159959
	67.4000	1	2		1.76602243	-0.00168365
	67.5000	1	2		1.76501847	-0.00188245
	67.6000	1	2		1.76401635	-0.00191841
	67.7000	1	2		1.76302345	-0.00198968
	67.8000	1	2		1.76203054	-0.00219034
	67.9000	1	2		1.76102146	-0.00240872
	68.0000	1	2		1.76002425	-0.00242832
	68.1000	1	2		1.75902397	-0.00261999
	68.2000	1	2		1.75803374	-0.00288251
	68.3000	1	2		1.75702793	-0.00272089
	68.4000	1	2		1.75602294	-0.00308522
	68.5000	1	2		1.75501999	-0.00322859
	68.6000	1	2		1.75402853	-0.00350599
	68.7000	1	2		1.75301206	-0.00354294
	68.8000	1	2		1.75201978	-0.00361526
	68.9000	1	2		1.75101499	-0.00386774
	69.0000	1	2		1.75002332	-0.00380692
	69.1000	1	2		1.74902570	-0.00412791
	69.2000	1	2		1.74801887	-0.00427239
	69.3000	1	2		1.74701388	-0.00457202
	69.4000	1	2		1.74602672	-0.00469813
	69.5000	1	2		1.74501107	-0.00484788
	69.6000	1	2		1.74402309	-0.00516998
	69.7000	1	2		1.74301851	-0.00516988
	69.8000	1	2		1.74203851	-0.00557527
	69.9000	1	2		1.74102594	-0.00568520
	70.0000	1	2		1.74002505	-0.00585583
	70.1000	1	2		1.73901473	-0.00602762
	70.2000	1	2		1.73802388	-0.00629000
	70.3000	1	2		1.73701500	-0.00642542
	70.4000	1	2		1.73602435	-0.00671753
	70.5000	1	2		1.73502141	-0.00690757
	70.6000	1	2		1.73402871	-0.00721828
	70.7000	1	2		1.73301429	-0.00731717
	70.8000	1	2		1.73202180	-0.00764058
	70.9000	1	2		1.73101558	-0.00781375
	71.0000	1	2		1.73002637	-0.00804884
	71.1000	1	2		1.72902630	-0.00839820
	71.2000	1	2		1.72803749	-0.00862618
	71.3000	1	2		1.72702451	-0.00882562
	71.4000	1	2		1.72603284	-0.00900584
	71.5000	1	2		1.72502519	-0.00916927
	71.6000	1	2		1.72403556	-0.00945219
	71.7000	1	2		1.72301766	-0.00975152
	71.8000	1	2		1.72203214	-0.00995627
	71.9000	1	2		1.72102838	-0.01017545
	72.0000	1	2		1.72002831	-0.01054720
	72.1000	1	2		1.71901983	-0.01082246
	72.2000	1	2		1.71803205	-0.01106026
	72.3000	1	2		1.71702122	-0.01149067
	72.4000	1	2		1.71602474	-0.01162004
	72.5000	1	2		1.71501462	-0.01176221
	72.6000	1	2		1.71402561	-0.01207659
	72.7000	1	2		1.71302308	-0.01261205
	72.8000	1	2		1.71202639	-0.01273426
	72.9000	1	2		1.71102017	-0.01293154
	73.0000	1	2		1.71003014	-0.01341802
	73.1000	1	2		1.70901921	-0.01363878
	73.2000	1	2		1.70802743	-0.01389851
	73.3000	1	2		1.70702357	-0.01436806
	73.4000	1	2		1.70604685	-0.01463629
	73.5000	1	2		1.70503326	-0.01487916
	73.6000	1	2		1.70403872	-0.01525208
	73.7000	1	2		1.70301856	-0.01540382
	73.8000	1	2		1.70203919	-0.01566235
	73.9000	1	2		1.70101914	-0.01642804
	74.0000	1	2		1.70003228	-0.01660076
	74.1000	1	2		1.69902247	-0.01685168
	74.2000	1	2		1.69802752	-0.01729407
	74.3000	1	2		1.69702684	-0.01750060
	74.4000	1	2		1.69603148	-0.01792388
	74.5000	1	2		1.69502157	-0.01828862
	74.6000	1	2		1.69402447	-0.01866098
	74.7000	1	2		1.69301978	-0.01908703
	74.8000	1	2		1.69202873	-0.01943007
	74.9000	1	2		1.69102630	-0.01978297
	75.0000	1	2		1.69003596	-0.02016613
	75.1000	1	2		1.68902830	-0.02056410
	75.2000	1	2		1.68802884	-0.02099779
	75.3000	1	2		1.68702990	-0.02148196
	75.4000	1	2		1.68602409	-0.02170912
	75.5000	1	2		1.68502473	-0.02208692
	75.6000	1	2		1.68403716	-0.02262507
	75.7000	1	2		1.68301567	-0.02293498
	75.8000	1	2		1.68203179	-0.02326696
	75.9000	1	2		1.68102721	-0.02381260
	76.0000	1	2		1.68003226	-0.02426967
	76.1000	1	2		1.67902481	-0.02460951
	76.2000	1	2		1.67803508	-0.02501366
	76.3000	1	2		1.67702630	-0.02540574
	76.4000	1	2		1.67604754	-0.02585636
	76.5000	1	2		1.67502902	-0.02625607
	76.6000	1	2		1.67404145	-0.02671908
	76.7000	1	2		1.67303062	-0.02713953
	76.8000	1	2		1.67203229	-0.02754737
	76.9000	1	2		1.67102945	-0.02804786
	77.0000	1	2		1.67003040	-0.02856167
	77.1000	1	2		1.66902951	-0.02910209
	77.2000	1	2		1.66803036	-0.02944698
	77.3000	1	2		1.66702260	-0.02992125
	77.4000	1	2		1.66603062	-0.03036457
	77.5000	1	2		1.66503035	-0.03087030
	77.6000	1	2		1.66402740	-0.03131213
	77.7000	1	2		1.66302539	-0.03185716
	77.8000	1	2		1.66202961	-0.03226258
	77.9000	1	2		1.66104009	-0.03269185
	78.0000	1	2		1.66004822	-0.03323606
	78.1000	1	2		1.65903810	-0.03361803
	78.2000	1	2		1.65805166	-0.03419970
	78.3000	1	2		1.65704831	-0.03467874
	78.4000	1	2		1.65605612	-0.03512009
	78.5000	1	2		1.65504406	-0.03566824
	78.6000	1	2		1.65405393	-0.03620989
	78.7000	1	2		1.65304566	-0.03663535
	78.8000	1	2		1.65204692	-0.03725180
	78.9000	1	2		1.65104223	-0.03776287
	79.0000	1	2		1.65004380	-0.03806857
	79.1000	1	2		1.64903799	-0.03883447
	79.2000	1	2		1.64805134	-0.03937438
	79.3000	1	2		1.64704112	-0.03973188
	79.4000	1	2		1.64604884	-0.04021859
	79.5000	1	2		1.64504794	-0.04075171
	79.6000	1	2		1.64405494	-0.04123053
	79.7000	1	2		1.64304042	-0.04169086
	79.8000	1	2		1.64204701	-0.04240597
	79.9000	1	2		1.64104386	-0.04272603
	80.0000	1	2		1.64005854	-0.04327745
	80.1000	1	2		1.63904095	-0.04399213
	80.2000	1	2		1.63804979	-0.04451939
	80.3000	1	2		1.63704111	-0.04512883
	80.4000	1	2		1.63604760	-0.04556320
	80.5000	1	2		1.63503851	-0.04611970
	80.6000	1	2		1.63404253	-0.04679484
	80.7000	1	2		1.63304328	-0.04706454
	80.8000	1	2		1.63204741	-0.04780340
	80.9000	1	2		1.63103883	-0.04830803
	81.0000	1	2		1.63005351	-0.04892276
	81.1000	1	2		1.62904739	-0.04954356
	81.2000	1	2		1.62805961	-0.05012423
	81.3000	1	2		1.62704735	-0.05064920
	81.4000	1	2		1.62605537	-0.05113155
	81.5000	1	2		1.62504905	-0.05172234
	81.6000	1	2		1.62405656	-0.05216617
	81.7000	1	2		1.62304009	-0.05283307
	81.8000	1	2		1.62204770	-0.05349000
	81.9000	1	2		1.62104630	-0.05426352
	82.0000	1	2		1.62004377	-0.05473435
	82.1000	1	2		1.61904072	-0.05524999
	82.2000	1	2		1.61804885	-0.05589527
	82.3000	1	2		1.61704089	-0.05650208
	82.4000	1	2		1.61604696	-0.05701649
	82.5000	1	2		1.61504105	-0.05757150
	82.6000	1	2		1.61405142	-0.05816385
	82.7000	1	2		1.61304387	-0.05864612
	82.8000	1	2		1.61205425	-0.05937163
	82.9000	1	2		1.61104793	-0.05994919
	83.0000	1	2		1.61005503	-0.06070029
	83.1000	1	2		1.60904717	-0.06119966
	83.2000	1	2		1.60805314	-0.06187791
	83.3000	1	2		1.60704794	-0.06256646
	83.4000	1	2		1.60605074	-0.06305020
	83.5000	1	2		1.60504247	-0.06376842
	83.6000	1	2		1.60405193	-0.06428897
	83.7000	1	2		1.60304550	-0.06503775
	83.8000	1	2		1.60204871	-0.06554261
	83.9000	1	2		1.60104157	-0.06630575
	84.0000	1	2		1.60005133	-0.06699225
	84.1000	1	2		1.59904572	-0.06737953
	84.2000	1	2		1.59805026	-0.06813827
	84.3000	1	2		1.59704701	-0.06883340
	84.4000	1	2		1.59604929	-0.06942133
	84.5000	1	2		1.59504820	-0.07005861
	84.6000	1	2		1.59405991	-0.07079560
	84.7000	1	2		1.59304938	-0.07139054
	84.8000	1	2		1.59205996	-0.07193087
	84.9000	1	2		1.59105334	-0.07261679
	85.0000	1	2		1.59005296	-0.07341786
	85.1000	1	2		1.58904919	-0.07406716
	85.2000	1	2		1.58805332	-0.07467279
	85.3000	1	2		1.58705141	-0.07544382
	85.4000	1	2		1.58605543	-0.07599258
	85.5000	1	2		1.58505034	-0.07662072
	85.6000	1	2		1.58404986	-0.07737078
	85.7000	1	2		1.58304835	-0.07795450
	85.8000	1	2		1.58205770	-0.07866646
	85.9000	1	2		1.58104728	-0.07931259
	86.0000	1	2		1.58004823	-0.07993605
	86.1000	1	2		1.57903873	-0.08078447
	86.2000	1	2		1.57805188	-0.08134672
	86.3000	1	2		1.57704678	-0.08205553
	86.4000	1	2		1.57605603	-0.08257549
	86.5000	1	2		1.57504582	-0.08345506
	86.6000	1	2		1.57406296	-0.08397008
	86.7000	1	2		1.57304813	-0.08489198
	86.8000	1	2		1.57206537	-0.08555689
	86.9000	1	2		1.57105280	-0.08620712
	87.0000	1	2		1.57005345	-0.08687830
	87.1000	1	2		1.56904805	-0.08758273
	87.2000	1	2		1.56805299	-0.08834866
	87.3000	1	2		1.56704575	-0.08888037
	87.4000	1	2		1.56604977	-0.08960324
	87.5000	1	2		1.56504233	-0.09033317
	87.6000	1	2		1.56404983	-0.09108511
	87.7000	1	2		1.56304454	-0.09189557
	87.8000	1	2		1.56205665	-0.09251409
	87.9000	1	2		1.56105668	-0.09305221
	88.0000	1	2		1.56005856	-0.09326325
	88.1000	1	2		1.55905480	-0.09397872
	88.2000	1	2		1.55805933	-0.09469096
	88.3000	1	2		1.55705486	-0.09555553
	88.4000	1	2		1.55606318	-0.09627473
	88.5000	1	2		1.55505071	-0.09710991
	88.6000	1	2		1.55405894	-0.09782515
	88.7000	1	2		1.55305426	-0.09852353
	88.8000	1	2		1.55205900	-0.09925157
	88.9000	1	2		1.55104397	-0.10003027
	89.0000	1	2		1.55006080	-0.10065720
	89.1000	1	2		1.54904710	-0.10158618
	89.2000	1	2		1.54805963	-0.10239768
	89.3000	1	2		1.54704757	-0.10304468
	89.4000	1	2		1.54605631	-0.10380465
	89.5000	1	2		1.54506371	-0.10455283
	89.6000	1	2		1.54407839	-0.10520427
	89.7000	1	2		1.54306029	-0.10581837
	89.8000	1	2		1.54207620	-0.10658816
	89.9000	1	2		1.54106424	-0.10624765
	90.0000	1	2		1.54007657	-0.10696698
	90.1000	1	2		1.53906031	-0.10787007
	90.2000	1	2		1.53807488	-0.10880748
	90.3000	1	2		1.53706559	-0.10951742
	90.4000	1	2		1.53606869	-0.11046466
	90.5000	1	2		1.53505950	-0.11119373
	90.6000	1	2		1.53406332	-0.11198997
	90.7000	1	2		1.53306428	-0.11277296
	90.8000	1	2		1.53206902	-0.11381556
	90.9000	1	2		1.53105809	-0.11459429
	91.0000	1	2		1.53007215	-0.11540596
	91.1000	1	2		1.52906368	-0.11638266
	91.2000	1	2		1.52806360	-0.11733067
	91.3000	1	2		1.52706220	-0.11796832
	91.4000	1	2		1.52607842	-0.11873252
	91.5000	1	2		1.52506605	-0.11978387
	91.6000	1	2		1.52406977	-0.12056693
	91.7000	1	2		1.52306775	-0.12133976
	91.8000	1	2		1.52206993	-0.12225350
	91.9000	1	2		1.52106750	-0.12314182
	92.0000	1	2		1.52006650	-0.12380511
	92.1000	1	2		1.51905813	-0.12471790
	92.2000	1	2		1.51806687	-0.12529639
	92.3000	1	2		1.51706495	-0.12590702
	92.4000	1	2		1.51604870	-0.12673467
	92.5000	1	2		1.51506296	-0.12758316
	92.6000	1	2		1.51407344	-0.12861120
	92.7000	1	2		1.51306630	-0.12925983
	92.8000	1	2		1.51206490	-0.13033298
	92.9000	1	2		1.51105806	-0.13128710
	93.0000	1	2		1.51007039	-0.13203631
	93.1000	1	2		1.50906058	-0.13280953
	93.2000	1	2		1.50807475	-0.13398518
	93.3000	1	2		1.50705695	-0.13481473
	93.4000	1	2		1.50606610	-0.13562738
	93.5000	1	2		1.50505752	-0.13661072
	93.6000	1	2		1.50406575	-0.13754151
	93.7000	1	2		1.50305707	-0.13842290
	93.8000	1	2		1.50206478	-0.13926486
	93.9000	1	2		1.50106164	-0.14033232
	94.0000	1	2		1.50006679	-0.14109603
	94.1000	1	2		1.49905504	-0.14189190
	94.2000	1	2		1.49807003	-0.14287959
	94.3000	1	2		1.49706042	-0.14392147
	94.4000	1	2		1.49607019	-0.14488526
	94.5000	1	2		1.49505516	-0.14578642
	94.6000	1	2		1.49407291	-0.14665734
	94.7000	1	2		1.49306464	-0.14760620
	94.8000	1	2		1.49207512	-0.14857297
	94.9000	1	2		1.49106245	-0.14940101
	95.0000	1	2		1.49007323	-0.14978739
	95.1000	1	2		1.48906496	-0.15065921
	95.2000	1	2		1.48807995	-0.15153147
	95.3000	1	2		1.48705652	-0.15247213
	95.4000	1	2		1.48606577	-0.15339136
	95.5000	1	2		1.48506826	-0.15440249
	95.6000	1	2		1.48407546	-0.15541896
	95.7000	1	2		1.48306811	-0.15629720
	95.8000	1	2		1.48208648	-0.15723849
	95.9000	1	2		1.48106643	-0.15830697
	96.0000	1	2		1.48006984	-0.15931554
	96.1000	1	2		1.47906383	-0.15978049
	96.2000	1	2		1.47807922	-0.16016616
	96.3000	1	2		1.47707136	-0.16135069
	96.4000	1	2		1.47607641	-0.16232025
	96.5000	1	2		1.47507265	-0.16342541
	96.6000	1	2		1.47407893	-0.16448945
	96.7000	1	2		1.47307476	-0.16553931
	96.8000	1	2		1.47207868	-0.16657311
	96.9000	1	2		1.47107195	-0.16781263
	97.0000	1	2		1.47008223	-0.16874149
	97.1000	1	2		1.46906996	-0.16970649
	97.2000	1	2		1.46807942	-0.17088076
	97.3000	1	2		1.46707115	-0.17195148
	97.4000	1	2		1.46607681	-0.17292818
	97.5000	1	2		1.46505820	-0.17396130
	97.6000	1	2		1.46407585	-0.17523438
	97.7000	1	2		1.46306184	-0.17616285
	97.8000	1	2		1.46208236	-0.17721590
	97.9000	1	2		1.46107389	-0.17831551
	98.0000	1	2		1.46007494	-0.17925743
	98.1000	1	2		1.45907569	-0.17996529
	98.2000	1	2		1.45807254	-0.18111782
	98.3000	1	2		1.45706612	-0.18124901
	98.4000	1	2		1.45607947	-0.18228758
	98.5000	1	2		1.45507140	-0.18346634
	98.6000	1	2		1.45407410	-0.18470362
	98.7000	1	2		1.45306378	-0.18580070
	98.8000	1	2		1.45207958	-0.18689338
	98.9000	1	2		1.45107388	-0.18803151
	99.0000	1	2		1.45007616	-0.18919153
	99.0010	1	2		1.45006612	-0.18920815
