# Supplementary material for: Hyaluronic Acid Enhances the Mechanical Properties of Tissue-Engineered Cartilage Constructs
Source: PLoS One. 2014 Dec 1;9(12):e113216. doi: 10.1371/journal.pone.0113216 (PMC4249877; doi:10.1371/journal.pone.0113216)
Supplement: Dataset S1 — Raw data from hydrogel constructs. Data on wet weight, dry weight, compressive modulus, DNA content, and GAG content are provided in a spreadsheet for all analysed hydrogel constructs. Additionally, raw data from mechanical compression tests (time, displacement, and load) are provided. (ZIP) [file pone.0113216.s004.zip › Data/Mechanical testing/Microtester/Day 28/G4 P2 M4 ramp.csv]

G4 P2 M4 6Jan2014
Notes	Time	Sequence	Block	Cycle	5800:Extension mm	5800:500N_Load_Cell N
Test Started : 01/06/2014 11:59:10 AM	4.0020	1	2		2.39997250	0.00262307
	4.1000	1	2		2.39893063	0.00250309
	4.1320	1	2		2.39861653	0.00282976
	4.2000	1	2		2.39795801	0.00238647
	4.3000	1	2		2.39694749	0.00248514
	4.4000	1	2		2.39595643	0.00258514
	4.5000	1	2		2.39495123	0.00249012
	4.6000	1	2		2.39395915	0.00240111
	4.7000	1	2		2.39296174	0.00272152
	4.8000	1	2		2.39196741	0.00251247
	4.9000	1	2		2.39095996	0.00232007
	5.0000	1	2		2.38995866	0.00252911
	5.1000	1	2		2.38895162	0.00252800
	5.2000	1	2		2.38795564	0.00243000
	5.3000	1	2		2.38694840	0.00239697
	5.4000	1	2		2.38594914	0.00262775
	5.5000	1	2		2.38494313	0.00241616
	5.6000	1	2		2.38395392	0.00248631
	5.7000	1	2		2.38294790	0.00250848
	5.8000	1	2		2.38194906	0.00265355
	5.9000	1	2		2.38094263	0.00247197
	6.0000	1	2		2.37995957	0.00250049
	6.1000	1	2		2.37895458	0.00247853
	6.2000	1	2		2.37795901	0.00245099
	6.3000	1	2		2.37695300	0.00241572
	6.4000	1	2		2.37596358	0.00253633
	6.5000	1	2		2.37494814	0.00251604
	6.6000	1	2		2.37396200	0.00263755
	6.7000	1	2		2.37295250	0.00259571
	6.8000	1	2		2.37195468	0.00238721
	6.9000	1	2		2.37094990	0.00247395
	7.0000	1	2		2.36995884	0.00256644
	7.1000	1	2		2.36895139	0.00249689
	7.2000	1	2		2.36796156	0.00251434
	7.3000	1	2		2.36694428	0.00247424
	7.4000	1	2		2.36596080	0.00253490
	7.5000	1	2		2.36495294	0.00247046
	7.6000	1	2		2.36396270	0.00249659
	7.7000	1	2		2.36295177	0.00258395
	7.8000	1	2		2.36196850	0.00232204
	7.9000	1	2		2.36096249	0.00240052
	8.0000	1	2		2.35996364	0.00243152
	8.1000	1	2		2.35895230	0.00264426
	8.2000	1	2		2.35796493	0.00257368
	8.3000	1	2		2.35695871	0.00257126
	8.4000	1	2		2.35596048	0.00258304
	8.5000	1	2		2.35494996	0.00249916
	8.6000	1	2		2.35396300	0.00245173
	8.7000	1	2		2.35294920	0.00246397
	8.8000	1	2		2.35195732	0.00251985
	8.9000	1	2		2.35095459	0.00234543
	9.0000	1	2		2.34996681	0.00242633
	9.1000	1	2		2.34896141	0.00239707
	9.2000	1	2		2.34796215	0.00241988
	9.3000	1	2		2.34695552	0.00250508
	9.4000	1	2		2.34596201	0.00237554
	9.5000	1	2		2.34494862	0.00239598
	9.6000	1	2		2.34396535	0.00249465
	9.7000	1	2		2.34295216	0.00251839
	9.8000	1	2		2.34196213	0.00257425
	9.9000	1	2		2.34095570	0.00247249
	10.0000	1	2		2.33996424	0.00252995
	10.1000	1	2		2.33896068	0.00233009
	10.2000	1	2		2.33795979	0.00246124
	10.3000	1	2		2.33695459	0.00249789
	10.4000	1	2		2.33596108	0.00232284
	10.5000	1	2		2.33495383	0.00241027
	10.6000	1	2		2.33395601	0.00247885
	10.7000	1	2		2.33295102	0.00236758
	10.8000	1	2		2.33195812	0.00241395
	10.9000	1	2		2.33095969	0.00254223
	11.0000	1	2		2.32996207	0.00259225
	11.1000	1	2		2.32895176	0.00254496
	11.2000	1	2		2.32796439	0.00233952
	11.3000	1	2		2.32695202	0.00237393
	11.4000	1	2		2.32596117	0.00248193
	11.5000	1	2		2.32495556	0.00260106
	11.6000	1	2		2.32397024	0.00252495
	11.7000	1	2		2.32295685	0.00250924
	11.8000	1	2		2.32196190	0.00235897
	11.9000	1	2		2.32095281	0.00246458
	12.0000	1	2		2.31996032	0.00243064
	12.1000	1	2		2.31895369	0.00243356
	12.2000	1	2		2.31796120	0.00240541
	12.3000	1	2		2.31695682	0.00246282
	12.4000	1	2		2.31596085	0.00244238
	12.5000	1	2		2.31496385	0.00241330
	12.6000	1	2		2.31396910	0.00233267
	12.7000	1	2		2.31295899	0.00240763
	12.8000	1	2		2.31197019	0.00256524
	12.9000	1	2		2.31095721	0.00246297
	13.0000	1	2		2.30997148	0.00240721
	13.1000	1	2		2.30895993	0.00256133
	13.2000	1	2		2.30796477	0.00257215
	13.3000	1	2		2.30696880	0.00222552
	13.4000	1	2		2.30595930	0.00249553
	13.5000	1	2		2.30495616	0.00258944
	13.6000	1	2		2.30396387	0.00217331
	13.7000	1	2		2.30294802	0.00236681
	13.8000	1	2		2.30196331	0.00240329
	13.9000	1	2		2.30095668	0.00245726
	14.0000	1	2		2.29996317	0.00220939
	14.1000	1	2		2.29895592	0.00254866
	14.2000	1	2		2.29795954	0.00243193
	14.3000	1	2		2.29695393	0.00234783
	14.4000	1	2		2.29596288	0.00234463
	14.5000	1	2		2.29495174	0.00241814
	14.6000	1	2		2.29396355	0.00234401
	14.7000	1	2		2.29295610	0.00219290
	14.8000	1	2		2.29196197	0.00229969
	14.9000	1	2		2.29095698	0.00255900
	15.0000	1	2		2.28996736	0.00238423
	15.1000	1	2		2.28896052	0.00240425
	15.2000	1	2		2.28796721	0.00249798
	15.3000	1	2		2.28695894	0.00221087
	15.4000	1	2		2.28596174	0.00214458
	15.5000	1	2		2.28495716	0.00235421
	15.6000	1	2		2.28396692	0.00242701
	15.7000	1	2		2.28295107	0.00240262
	15.8000	1	2		2.28196903	0.00228746
	15.9000	1	2		2.28095605	0.00250106
	16.0000	1	2		2.27996397	0.00234074
	16.1000	1	2		2.27895426	0.00226466
	16.2000	1	2		2.27796198	0.00245297
	16.3000	1	2		2.27696989	0.00251103
	16.4000	1	2		2.27597146	0.00229640
	16.5000	1	2		2.27495827	0.00231726
	16.6000	1	2		2.27397213	0.00236615
	16.7000	1	2		2.27296612	0.00240795
	16.8000	1	2		2.27196932	0.00228398
	16.9000	1	2		2.27095737	0.00229258
	17.0000	1	2		2.26996918	0.00234110
	17.1000	1	2		2.26896501	0.00215081
	17.2000	1	2		2.26796350	0.00228964
	17.3000	1	2		2.26695482	0.00230287
	17.4000	1	2		2.26597278	0.00242738
	17.5000	1	2		2.26496103	0.00215604
	17.6000	1	2		2.26397018	0.00240536
	17.7000	1	2		2.26295863	0.00219305
	17.8000	1	2		2.26196798	0.00231212
	17.9000	1	2		2.26095725	0.00234421
	18.0000	1	2		2.25997132	0.00232606
	18.1000	1	2		2.25895731	0.00235081
	18.2000	1	2		2.25797384	0.00227268
	18.3000	1	2		2.25695901	0.00243910
	18.4000	1	2		2.25596816	0.00233055
	18.5000	1	2		2.25496768	0.00236716
	18.6000	1	2		2.25397355	0.00217753
	18.7000	1	2		2.25295852	0.00228974
	18.8000	1	2		2.25196008	0.00231900
	18.9000	1	2		2.25096144	0.00226160
	19.0000	1	2		2.24996240	0.00208506
	19.1000	1	2		2.24895863	0.00239335
	19.2000	1	2		2.24796471	0.00226983
	19.3000	1	2		2.24696177	0.00229904
	19.4000	1	2		2.24596661	0.00223428
	19.5000	1	2		2.24495916	0.00217258
	19.6000	1	2		2.24397364	0.00224198
	19.7000	1	2		2.24296066	0.00225625
	19.8000	1	2		2.24197861	0.00234149
	19.9000	1	2		2.24096195	0.00226393
	20.0000	1	2		2.23997068	0.00229418
	20.1000	1	2		2.23896160	0.00212404
	20.2000	1	2		2.23797095	0.00230736
	20.3000	1	2		2.23696083	0.00222149
	20.4000	1	2		2.23596445	0.00218301
	20.5000	1	2		2.23496212	0.00215755
	20.6000	1	2		2.23397721	0.00233669
	20.7000	1	2		2.23297304	0.00231999
	20.8000	1	2		2.23197420	0.00226194
	20.9000	1	2		2.23096224	0.00232331
	21.0000	1	2		2.22997036	0.00225640
	21.1000	1	2		2.22896619	0.00228179
	21.2000	1	2		2.22797411	0.00211655
	21.3000	1	2		2.22696830	0.00233664
	21.4000	1	2		2.22597847	0.00228535
	21.5000	1	2		2.22497103	0.00219151
	21.6000	1	2		2.22398120	0.00226045
	21.7000	1	2		2.22297026	0.00231958
	21.8000	1	2		2.22197368	0.00214918
	21.9000	1	2		2.22097053	0.00230662
	22.0000	1	2		2.21997435	0.00207565
	22.1000	1	2		2.21896670	0.00219072
	22.2000	1	2		2.21797134	0.00211057
	22.3000	1	2		2.21695856	0.00238163
	22.4000	1	2		2.21596525	0.00222976
	22.5000	1	2		2.21496804	0.00217007
	22.6000	1	2		2.21397678	0.00227203
	22.7000	1	2		2.21297015	0.00227293
	22.8000	1	2		2.21197909	0.00224457
	22.9000	1	2		2.21096611	0.00213893
	23.0000	1	2		2.20997669	0.00232631
	23.1000	1	2		2.20896884	0.00223260
	23.2000	1	2		2.20797532	0.00229707
	23.3000	1	2		2.20697115	0.00213067
	23.4000	1	2		2.20598030	0.00204985
	23.5000	1	2		2.20496629	0.00244586
	23.6000	1	2		2.20397318	0.00222253
	23.7000	1	2		2.20296287	0.00204087
	23.8000	1	2		2.20196628	0.00224591
	23.9000	1	2		2.20095965	0.00240934
	24.0000	1	2		2.19997412	0.00209142
	24.1000	1	2		2.19896278	0.00223329
	24.2000	1	2		2.19797398	0.00249568
	24.3000	1	2		2.19697042	0.00221444
	24.4000	1	2		2.19597014	0.00224903
	24.5000	1	2		2.19496638	0.00215156
	24.6000	1	2		2.19397389	0.00217945
	24.7000	1	2		2.19297054	0.00205901
	24.8000	1	2		2.19198317	0.00225204
	24.9000	1	2		2.19097121	0.00219096
	25.0000	1	2		2.18997442	0.00236010
	25.1000	1	2		2.18897025	0.00211286
	25.2000	1	2		2.18797858	0.00226430
	25.3000	1	2		2.18696744	0.00236985
	25.4000	1	2		2.18597392	0.00215903
	25.5000	1	2		2.18497324	0.00211957
	25.6000	1	2		2.18397624	0.00223324
	25.7000	1	2		2.18297207	0.00221900
	25.8000	1	2		2.18197875	0.00217191
	25.9000	1	2		2.18097520	0.00213998
	26.0000	1	2		2.17998291	0.00231127
	26.1000	1	2		2.17897054	0.00221883
	26.2000	1	2		2.17798031	0.00218159
	26.3000	1	2		2.17697819	0.00221659
	26.4000	1	2		2.17597996	0.00230856
	26.5000	1	2		2.17497579	0.00225993
	26.6000	1	2		2.17398370	0.00204345
	26.7000	1	2		2.17297052	0.00224422
	26.8000	1	2		2.17198725	0.00221589
	26.9000	1	2		2.17096873	0.00227847
	27.0000	1	2		2.16998423	0.00213254
	27.1000	1	2		2.16896961	0.00230839
	27.2000	1	2		2.16797814	0.00212878
	27.3000	1	2		2.16697582	0.00208013
	27.4000	1	2		2.16597370	0.00208741
	27.5000	1	2		2.16496748	0.00233261
	27.6000	1	2		2.16397888	0.00212403
	27.7000	1	2		2.16297061	0.00207515
	27.8000	1	2		2.16198160	0.00225336
	27.9000	1	2		2.16097210	0.00226530
	28.0000	1	2		2.15998227	0.00212056
	28.1000	1	2		2.15897728	0.00213969
	28.2000	1	2		2.15798848	0.00222460
	28.3000	1	2		2.15698247	0.00217649
	28.4000	1	2		2.15598874	0.00202733
	28.5000	1	2		2.15497658	0.00217819
	28.6000	1	2		2.15398594	0.00214589
	28.7000	1	2		2.15297050	0.00208594
	28.8000	1	2		2.15198046	0.00215855
	28.9000	1	2		2.15096707	0.00214241
	29.0000	1	2		2.14998319	0.00205064
	29.1000	1	2		2.14896631	0.00212642
	29.2000	1	2		2.14797443	0.00218418
	29.3000	1	2		2.14697026	0.00213967
	29.4000	1	2		2.14597163	0.00221112
	29.5000	1	2		2.14496827	0.00198889
	29.6000	1	2		2.14398111	0.00211243
	29.7000	1	2		2.14297264	0.00223987
	29.8000	1	2		2.14198895	0.00208656
	29.9000	1	2		2.14098315	0.00217199
	30.0000	1	2		2.13998738	0.00223864
	30.1000	1	2		2.13897685	0.00210507
	30.2000	1	2		2.13798108	0.00222360
	30.3000	1	2		2.13697158	0.00213241
	30.4000	1	2		2.13598053	0.00203544
	30.5000	1	2		2.13497205	0.00201022
	30.6000	1	2		2.13397444	0.00227036
	30.7000	1	2		2.13297006	0.00206214
	30.8000	1	2		2.13198147	0.00221634
	30.9000	1	2		2.13097381	0.00217556
	31.0000	1	2		2.12997804	0.00207232
	31.1000	1	2		2.12897346	0.00207647
	31.2000	1	2		2.12798671	0.00210396
	31.3000	1	2		2.12697905	0.00228735
	31.4000	1	2		2.12598595	0.00215327
	31.5000	1	2		2.12497809	0.00208694
	31.6000	1	2		2.12398601	0.00206198
	31.7000	1	2		2.12297098	0.00213797
	31.8000	1	2		2.12198586	0.00218263
	31.9000	1	2		2.12097103	0.00197902
	32.0000	1	2		2.11998674	0.00220882
	32.1000	1	2		2.11897908	0.00214826
	32.2000	1	2		2.11797819	0.00210281
	32.3000	1	2		2.11696849	0.00208374
	32.4000	1	2		2.11597887	0.00206568
	32.5000	1	2		2.11497756	0.00215672
	32.6000	1	2		2.11397770	0.00215788
	32.7000	1	2		2.11296594	0.00214744
	32.8000	1	2		2.11197837	0.00209802
	32.9000	1	2		2.11098403	0.00209561
	33.0000	1	2		2.10998601	0.00200872
	33.1000	1	2		2.10897651	0.00214763
	33.2000	1	2		2.10798566	0.00210512
	33.3000	1	2		2.10697268	0.00217756
	33.4000	1	2		2.10599289	0.00206935
	33.5000	1	2		2.10498196	0.00211296
	33.6000	1	2		2.10398373	0.00213406
	33.7000	1	2		2.10297587	0.00205672
	33.8000	1	2		2.10198174	0.00211147
	33.9000	1	2		2.10096999	0.00224693
	34.0000	1	2		2.09998200	0.00209603
	34.1000	1	2		2.09898111	0.00213942
	34.2000	1	2		2.09798534	0.00212205
	34.3000	1	2		2.09697216	0.00221569
	34.4000	1	2		2.09598274	0.00210221
	34.5000	1	2		2.09498062	0.00211422
	34.6000	1	2		2.09399058	0.00209233
	34.7000	1	2		2.09297658	0.00201485
	34.8000	1	2		2.09199413	0.00213187
	34.9000	1	2		2.09097582	0.00205551
	35.0000	1	2		2.08998886	0.00198909
	35.1000	1	2		2.08898038	0.00205732
	35.2000	1	2		2.08798523	0.00199650
	35.3000	1	2		2.08697040	0.00215553
	35.4000	1	2		2.08598426	0.00210646
	35.5000	1	2		2.08497948	0.00203541
	35.6000	1	2		2.08398248	0.00200445
	35.7000	1	2		2.08297216	0.00208762
	35.8000	1	2		2.08198971	0.00213968
	35.9000	1	2		2.08097857	0.00213997
	36.0000	1	2		2.07998670	0.00205315
	36.1000	1	2		2.07897863	0.00197795
	36.2000	1	2		2.07798962	0.00212599
	36.3000	1	2		2.07698013	0.00197418
	36.4000	1	2		2.07599009	0.00217778
	36.5000	1	2		2.07497936	0.00208789
	36.6000	1	2		2.07399118	0.00200743
	36.7000	1	2		2.07298782	0.00194848
	36.8000	1	2		2.07198632	0.00191475
	36.9000	1	2		2.07097661	0.00212271
	37.0000	1	2		2.06998289	0.00202849
	37.1000	1	2		2.06898016	0.00208675
	37.2000	1	2		2.06798459	0.00193737
	37.3000	1	2		2.06698145	0.00204127
	37.4000	1	2		2.06598854	0.00208744
	37.5000	1	2		2.06497946	0.00195642
	37.6000	1	2		2.06399332	0.00208968
	37.7000	1	2		2.06298300	0.00206941
	37.8000	1	2		2.06199010	0.00211550
	37.9000	1	2		2.06098613	0.00197529
	38.0000	1	2		2.05998872	0.00200312
	38.1000	1	2		2.05898455	0.00208019
	38.2000	1	2		2.05798919	0.00193536
	38.3000	1	2		2.05698912	0.00199847
	38.4000	1	2		2.05599253	0.00211094
	38.5000	1	2		2.05499532	0.00194230
	38.6000	1	2		2.05398870	0.00204869
	38.7000	1	2		2.05298657	0.00208113
	38.8000	1	2		2.05199224	0.00200673
	38.9000	1	2		2.05097659	0.00201041
	39.0000	1	2		2.04999332	0.00201565
	39.1000	1	2		2.04897583	0.00202401
	39.2000	1	2		2.04799420	0.00189790
	39.3000	1	2		2.04698901	0.00204746
	39.4000	1	2		2.04599508	0.00206631
	39.5000	1	2		2.04498312	0.00194775
	39.6000	1	2		2.04399268	0.00206056
	39.7000	1	2		2.04298626	0.00200844
	39.8000	1	2		2.04199069	0.00204969
	39.9000	1	2		2.04098631	0.00213942
	40.0000	1	2		2.03999157	0.00209976
	40.1000	1	2		2.03898883	0.00206736
	40.2000	1	2		2.03798671	0.00196667
	40.3000	1	2		2.03698438	0.00211167
	40.4000	1	2		2.03598616	0.00194896
	40.5000	1	2		2.03497727	0.00218631
	40.6000	1	2		2.03399011	0.00196777
	40.7000	1	2		2.03298307	0.00204204
	40.8000	1	2		2.03198095	0.00198092
	40.9000	1	2		2.03097760	0.00186576
	41.0000	1	2		2.02998592	0.00217203
	41.1000	1	2		2.02898728	0.00203157
	41.2000	1	2		2.02799274	0.00209456
	41.3000	1	2		2.02698120	0.00221071
	41.4000	1	2		2.02599588	0.00194382
	41.5000	1	2		2.02498474	0.00199217
	41.6000	1	2		2.02398610	0.00189713
	41.7000	1	2		2.02298521	0.00186022
	41.8000	1	2		2.02199559	0.00200613
	41.9000	1	2		2.02098486	0.00197678
	42.0000	1	2		2.01999011	0.00191527
	42.1000	1	2		2.01898758	0.00206164
	42.2000	1	2		2.01799529	0.00188313
	42.3000	1	2		2.01698662	0.00204863
	42.4000	1	2		2.01599351	0.00194824
	42.5000	1	2		2.01498258	0.00200144
	42.6000	1	2		2.01399603	0.00208268
	42.7000	1	2		2.01299186	0.00194248
	42.8000	1	2		2.01200469	0.00213623
	42.9000	1	2		2.01099294	0.00196111
	43.0000	1	2		2.00999574	0.00194279
	43.1000	1	2		2.00899136	0.00195101
	43.2000	1	2		2.00800604	0.00197053
	43.3000	1	2		2.00698917	0.00199450
	43.4000	1	2		2.00600569	0.00195832
	43.5000	1	2		2.00499455	0.00197406
	43.6000	1	2		2.00399960	0.00207944
	43.7000	1	2		2.00298662	0.00197169
	43.8000	1	2		2.00199454	0.00204416
	43.9000	1	2		2.00099242	0.00197188
	44.0000	1	2		1.99999931	0.00183538
	44.1000	1	2		1.99898162	0.00187651
	44.2000	1	2		1.99799650	0.00192569
	44.3000	1	2		1.99699315	0.00201217
	44.4000	1	2		1.99600496	0.00197801
	44.5000	1	2		1.99498809	0.00204857
	44.6000	1	2		1.99400318	0.00202815
	44.7000	1	2		1.99298815	0.00201683
	44.8000	1	2		1.99200324	0.00189366
	44.9000	1	2		1.99099312	0.00193152
	45.0000	1	2		1.99000493	0.00199851
	45.1000	1	2		1.98899380	0.00190921
	45.2000	1	2		1.98800254	0.00194876
	45.3000	1	2		1.98698955	0.00195141
	45.4000	1	2		1.98599993	0.00203176
	45.5000	1	2		1.98499678	0.00192637
	45.6000	1	2		1.98399569	0.00187739
	45.7000	1	2		1.98299131	0.00185543
	45.8000	1	2		1.98199964	0.00198865
	45.9000	1	2		1.98099117	0.00203511
	46.0000	1	2		1.97999786	0.00200947
	46.1000	1	2		1.97900045	0.00195066
	46.2000	1	2		1.97800672	0.00204202
	46.3000	1	2		1.97700071	0.00192071
	46.4000	1	2		1.97601314	0.00192259
	46.5000	1	2		1.97500446	0.00192116
	46.6000	1	2		1.97401074	0.00198991
	46.7000	1	2		1.97300185	0.00182612
	46.8000	1	2		1.97200424	0.00183470
	46.9000	1	2		1.97099556	0.00206734
	47.0000	1	2		1.96999877	0.00195861
	47.1000	1	2		1.96899931	0.00206874
	47.2000	1	2		1.96799801	0.00183332
	47.3000	1	2		1.96699465	0.00187650
	47.4000	1	2		1.96600585	0.00173636
	47.5000	1	2		1.96499348	0.00173403
	47.6000	1	2		1.96400489	0.00196087
	47.7000	1	2		1.96298924	0.00192665
	47.8000	1	2		1.96199368	0.00192500
	47.9000	1	2		1.96099073	0.00181035
	48.0000	1	2		1.95999742	0.00194785
	48.1000	1	2		1.95899735	0.00192561
	48.2000	1	2		1.95800097	0.00189741
	48.3000	1	2		1.95699741	0.00196964
	48.4000	1	2		1.95599836	0.00188612
	48.5000	1	2		1.95499624	0.00196768
	48.6000	1	2		1.95400457	0.00184789
	48.7000	1	2		1.95299364	0.00188571
	48.8000	1	2		1.95200606	0.00181031
	48.9000	1	2		1.95098775	0.00179498
	49.0000	1	2		1.94999362	0.00201507
	49.1000	1	2		1.94898740	0.00197481
	49.2000	1	2		1.94799962	0.00197071
	49.3000	1	2		1.94700037	0.00188073
	49.4000	1	2		1.94600747	0.00201248
	49.5000	1	2		1.94499940	0.00201217
	49.6000	1	2		1.94400118	0.00185003
	49.7000	1	2		1.94298983	0.00185225
	49.8000	1	2		1.94201066	0.00190317
	49.9000	1	2		1.94100014	0.00187752
	50.0000	1	2		1.94000806	0.00185085
	50.1000	1	2		1.93900040	0.00200565
	50.2000	1	2		1.93800484	0.00182774
	50.3000	1	2		1.93699985	0.00184885
	50.4000	1	2		1.93601043	0.00204480
	50.5000	1	2		1.93499028	0.00196720
	50.6000	1	2		1.93400598	0.00183744
	50.7000	1	2		1.93299853	0.00183756
	50.8000	1	2		1.93200624	0.00200779
	50.9000	1	2		1.93099593	0.00180287
	51.0000	1	2		1.93000221	0.00190091
	51.1000	1	2		1.92899824	0.00191873
	51.2000	1	2		1.92800759	0.00188361
	51.3000	1	2		1.92699625	0.00184648
	51.4000	1	2		1.92600806	0.00200326
	51.5000	1	2		1.92499897	0.00186997
	51.6000	1	2		1.92400607	0.00178844
	51.7000	1	2		1.92299842	0.00179236
	51.8000	1	2		1.92200654	0.00167741
	51.9000	1	2		1.92099622	0.00187813
	52.0000	1	2		1.92000496	0.00220628
	52.1000	1	2		1.91899444	0.00182198
	52.2000	1	2		1.91800010	0.00195054
	52.3000	1	2		1.91699306	0.00186534
	52.4000	1	2		1.91599811	0.00180710
	52.5000	1	2		1.91499210	0.00196759
	52.6000	1	2		1.91400186	0.00178104
	52.7000	1	2		1.91299175	0.00201717
	52.8000	1	2		1.91200110	0.00171988
	52.9000	1	2		1.91099775	0.00205656
	53.0000	1	2		1.91000403	0.00194774
	53.1000	1	2		1.90899453	0.00204221
	53.2000	1	2		1.90799999	0.00187493
	53.3000	1	2		1.90699500	0.00190915
	53.4000	1	2		1.90601091	0.00187460
	53.5000	1	2		1.90499916	0.00187029
	53.6000	1	2		1.90400666	0.00190337
	53.7000	1	2		1.90299204	0.00194994
	53.8000	1	2		1.90200160	0.00187063
	53.9000	1	2		1.90099764	0.00184027
	54.0000	1	2		1.90000330	0.00203942
	54.1000	1	2		1.89899667	0.00200811
	54.2000	1	2		1.89799824	0.00206073
	54.3000	1	2		1.89700267	0.00183095
	54.4000	1	2		1.89600506	0.00201788
	54.5000	1	2		1.89500847	0.00195283
	54.6000	1	2		1.89400204	0.00191027
	54.7000	1	2		1.89300627	0.00196525
	54.8000	1	2		1.89202198	0.00180372
	54.9000	1	2		1.89100162	0.00201228
	55.0000	1	2		1.89001958	0.00173372
	55.1000	1	2		1.88901274	0.00179772
	55.2000	1	2		1.88801492	0.00192722
	55.3000	1	2		1.88701137	0.00179692
	55.4000	1	2		1.88600843	0.00179887
	55.5000	1	2		1.88500262	0.00188324
	55.6000	1	2		1.88400480	0.00179187
	55.7000	1	2		1.88299919	0.00170813
	55.8000	1	2		1.88200732	0.00172531
	55.9000	1	2		1.88100417	0.00198516
	56.0000	1	2		1.88000738	0.00180862
	56.1000	1	2		1.87900546	0.00175856
	56.2000	1	2		1.87801850	0.00199666
	56.3000	1	2		1.87700449	0.00203566
	56.4000	1	2		1.87601303	0.00178553
	56.5000	1	2		1.87500619	0.00192488
	56.6000	1	2		1.87400796	0.00191825
	56.7000	1	2		1.87300010	0.00181341
	56.8000	1	2		1.87201355	0.00191182
	56.9000	1	2		1.87099689	0.00190307
	57.0000	1	2		1.87000685	0.00194128
	57.1000	1	2		1.86899961	0.00190016
	57.2000	1	2		1.86800220	0.00203509
	57.3000	1	2		1.86699967	0.00194516
	57.4000	1	2		1.86600472	0.00195508
	57.5000	1	2		1.86499338	0.00187667
	57.6000	1	2		1.86400027	0.00184679
	57.7000	1	2		1.86299487	0.00194078
	57.8000	1	2		1.86200135	0.00190194
	57.9000	1	2		1.86100067	0.00188121
	58.0000	1	2		1.86001002	0.00191924
	58.1000	1	2		1.85900298	0.00177566
	58.2000	1	2		1.85801663	0.00194228
	58.3000	1	2		1.85700591	0.00179252
	58.4000	1	2		1.85600993	0.00187039
	58.5000	1	2		1.85500023	0.00182048
	58.6000	1	2		1.85401163	0.00187144
	58.7000	1	2		1.85299414	0.00187596
	58.8000	1	2		1.85200821	0.00181834
	58.9000	1	2		1.85100916	0.00193247
	59.0000	1	2		1.85001134	0.00180038
	59.1000	1	2		1.84900840	0.00183106
	59.2000	1	2		1.84801078	0.00184398
	59.3000	1	2		1.84700989	0.00175865
	59.4000	1	2		1.84601474	0.00177362
	59.5000	1	2		1.84501569	0.00178785
	59.6000	1	2		1.84401459	0.00189213
	59.7000	1	2		1.84301329	0.00188162
	59.8000	1	2		1.84202244	0.00177913
	59.9000	1	2		1.84102236	0.00179240
	60.0000	1	2		1.84002086	0.00182408
	60.1000	1	2		1.83901668	0.00168671
	60.2000	1	2		1.83802931	0.00189176
	60.3000	1	2		1.83701039	0.00173958
	60.4000	1	2		1.83600991	0.00178521
	60.5000	1	2		1.83500062	0.00187166
	60.6000	1	2		1.83400976	0.00184632
	60.7000	1	2		1.83300272	0.00171748
	60.8000	1	2		1.83201454	0.00165549
	60.9000	1	2		1.83100258	0.00183827
	61.0000	1	2		1.83001685	0.00174064
	61.1000	1	2		1.82899547	0.00167400
	61.2000	1	2		1.82801097	0.00177624
	61.3000	1	2		1.82700536	0.00168555
	61.4000	1	2		1.82601266	0.00156397
	61.5000	1	2		1.82500563	0.00167467
	61.6000	1	2		1.82400883	0.00166389
	61.7000	1	2		1.82300753	0.00172806
	61.8000	1	2		1.82201401	0.00156596
	61.9000	1	2		1.82100636	0.00167252
	62.0000	1	2		1.82001366	0.00164159
	62.1000	1	2		1.81900273	0.00158713
	62.2000	1	2		1.81801536	0.00164928
	62.3000	1	2		1.81700914	0.00165667
	62.4000	1	2		1.81602300	0.00150493
	62.5000	1	2		1.81501207	0.00146434
	62.6000	1	2		1.81401855	0.00145227
	62.7000	1	2		1.81301582	0.00142969
	62.8000	1	2		1.81201861	0.00128281
	62.9000	1	2		1.81101813	0.00130990
	63.0000	1	2		1.81002441	0.00144202
	63.1000	1	2		1.80901778	0.00126732
	63.2000	1	2		1.80802529	0.00129377
	63.3000	1	2		1.80702009	0.00130718
	63.4000	1	2		1.80601879	0.00129066
	63.5000	1	2		1.80501810	0.00094682
	63.6000	1	2		1.80401967	0.00113438
	63.7000	1	2		1.80301365	0.00108360
	63.8000	1	2		1.80202444	0.00100982
	63.9000	1	2		1.80101535	0.00100475
	64.0000	1	2		1.80001979	0.00104822
	64.1000	1	2		1.79901357	0.00086147
	64.2000	1	2		1.79802026	0.00070145
	64.3000	1	2		1.79701691	0.00081232
	64.4000	1	2		1.79602400	0.00078009
	64.5000	1	2		1.79501717	0.00069396
	64.6000	1	2		1.79402714	0.00066202
	64.7000	1	2		1.79301846	0.00069434
	64.8000	1	2		1.79202986	0.00058651
	64.9000	1	2		1.79101503	0.00050355
	65.0000	1	2		1.79002889	0.00038476
	65.1000	1	2		1.78902104	0.00034089
	65.2000	1	2		1.78802404	0.00017566
	65.3000	1	2		1.78701269	0.00025338
	65.4000	1	2		1.78601856	0.00028830
	65.5000	1	2		1.78501255	0.00030110
	65.6000	1	2		1.78402047	0.00005469
	65.7000	1	2		1.78301015	0.00000171
	65.8000	1	2		1.78202339	-0.00006324
	65.9000	1	2		1.78101717	-0.00017419
	66.0000	1	2		1.78002079	-0.00030737
	66.1000	1	2		1.77901396	-0.00027887
	66.2000	1	2		1.77801941	-0.00035840
	66.3000	1	2		1.77701627	-0.00049313
	66.4000	1	2		1.77602255	-0.00064471
	66.5000	1	2		1.77501346	-0.00057950
	66.6000	1	2		1.77402527	-0.00064841
	66.7000	1	2		1.77302253	-0.00085043
	66.8000	1	2		1.77202840	-0.00105733
	66.9000	1	2		1.77101009	-0.00083218
	67.0000	1	2		1.77002232	-0.00105751
	67.1000	1	2		1.76901466	-0.00133128
	67.2000	1	2		1.76801787	-0.00142029
	67.3000	1	2		1.76701206	-0.00126313
	67.4000	1	2		1.76602264	-0.00171012
	67.5000	1	2		1.76501519	-0.00175176
	67.6000	1	2		1.76402249	-0.00170238
	67.7000	1	2		1.76301627	-0.00205092
	67.8000	1	2		1.76202194	-0.00198391
	67.9000	1	2		1.76101551	-0.00218601
	68.0000	1	2		1.76002773	-0.00218980
	68.1000	1	2		1.75901967	-0.00230529
	68.2000	1	2		1.75802677	-0.00251507
	68.3000	1	2		1.75701625	-0.00259138
	68.4000	1	2		1.75602580	-0.00285272
	68.5000	1	2		1.75500647	-0.00293327
	68.6000	1	2		1.75401562	-0.00316169
	68.7000	1	2		1.75300735	-0.00342106
	68.8000	1	2		1.75201179	-0.00335057
	68.9000	1	2		1.75100229	-0.00365065
	69.0000	1	2		1.75001820	-0.00372316
	69.1000	1	2		1.74901075	-0.00390956
	69.2000	1	2		1.74801457	-0.00397300
	69.3000	1	2		1.74700527	-0.00427865
	69.4000	1	2		1.74601504	-0.00450006
	69.5000	1	2		1.74501558	-0.00456785
	69.6000	1	2		1.74402124	-0.00480490
	69.7000	1	2		1.74301769	-0.00500647
	69.8000	1	2		1.74202704	-0.00518259
	69.9000	1	2		1.74101959	-0.00536712
	70.0000	1	2		1.74001644	-0.00556618
	70.1000	1	2		1.73901166	-0.00585880
	70.2000	1	2		1.73801999	-0.00601073
	70.3000	1	2		1.73700516	-0.00619161
	70.4000	1	2		1.73601513	-0.00650747
	70.5000	1	2		1.73500768	-0.00669199
	70.6000	1	2		1.73401621	-0.00688236
	70.7000	1	2		1.73301348	-0.00720766
	70.8000	1	2		1.73201627	-0.00745045
	70.9000	1	2		1.73101128	-0.00781554
	71.0000	1	2		1.73001920	-0.00807060
	71.1000	1	2		1.72901585	-0.00834145
	71.2000	1	2		1.72801987	-0.00854373
	71.3000	1	2		1.72701734	-0.00883778
	71.4000	1	2		1.72602505	-0.00924456
	71.5000	1	2		1.72502109	-0.00934246
	71.6000	1	2		1.72402819	-0.00977266
	71.7000	1	2		1.72301582	-0.00999715
	71.8000	1	2		1.72202456	-0.01032344
	71.9000	1	2		1.72100891	-0.01068697
	72.0000	1	2		1.72001786	-0.01098674
	72.1000	1	2		1.71900815	-0.01128006
	72.2000	1	2		1.71802498	-0.01149459
	72.3000	1	2		1.71701108	-0.01186886
	72.4000	1	2		1.71601972	-0.01218920
	72.5000	1	2		1.71501012	-0.01266191
	72.6000	1	2		1.71402469	-0.01301871
	72.7000	1	2		1.71301827	-0.01344369
	72.8000	1	2		1.71202424	-0.01390065
	72.9000	1	2		1.71101269	-0.01410751
	73.0000	1	2		1.71003219	-0.01443514
	73.1000	1	2		1.70902259	-0.01483481
	73.2000	1	2		1.70802989	-0.01524459
	73.3000	1	2		1.70702459	-0.01553319
	73.4000	1	2		1.70603282	-0.01607686
	73.5000	1	2		1.70502445	-0.01639428
	73.6000	1	2		1.70402888	-0.01680848
	73.7000	1	2		1.70301570	-0.01719608
	73.8000	1	2		1.70202259	-0.01765071
	73.9000	1	2		1.70101319	-0.01801206
	74.0000	1	2		1.70002019	-0.01842898
	74.1000	1	2		1.69901520	-0.01883052
	74.2000	1	2		1.69802445	-0.01920528
	74.3000	1	2		1.69702059	-0.01958451
	74.4000	1	2		1.69602758	-0.01999985
	74.5000	1	2		1.69501419	-0.02054624
	74.6000	1	2		1.69402447	-0.02092572
	74.7000	1	2		1.69301640	-0.02115570
	74.8000	1	2		1.69202709	-0.02165802
	74.9000	1	2		1.69101800	-0.02234125
	75.0000	1	2		1.69002172	-0.02258801
	75.1000	1	2		1.68903086	-0.02304331
	75.2000	1	2		1.68803612	-0.02363278
	75.3000	1	2		1.68701218	-0.02400580
	75.4000	1	2		1.68602388	-0.02444903
	75.5000	1	2		1.68501449	-0.02497557
	75.6000	1	2		1.68402927	-0.02525426
	75.7000	1	2		1.68302131	-0.02577873
	75.8000	1	2		1.68203128	-0.02605607
	75.9000	1	2		1.68101829	-0.02670099
	76.0000	1	2		1.68002929	-0.02721479
	76.1000	1	2		1.67902716	-0.02759421
	76.2000	1	2		1.67803805	-0.02819337
	76.3000	1	2		1.67701995	-0.02861082
	76.4000	1	2		1.67603627	-0.02898029
	76.5000	1	2		1.67502021	-0.02956190
	76.6000	1	2		1.67403868	-0.02991611
	76.7000	1	2		1.67302529	-0.03042903
	76.8000	1	2		1.67203393	-0.03093556
	76.9000	1	2		1.67102238	-0.03152223
	77.0000	1	2		1.67003020	-0.03189793
	77.1000	1	2		1.66902101	-0.03238682
	77.2000	1	2		1.66803118	-0.03290614
	77.3000	1	2		1.66701779	-0.03343584
	77.4000	1	2		1.66603298	-0.03382667
	77.5000	1	2		1.66502707	-0.03446787
	77.6000	1	2		1.66403652	-0.03480662
	77.7000	1	2		1.66302559	-0.03541451
	77.8000	1	2		1.66203187	-0.03597033
	77.9000	1	2		1.66104040	-0.03645756
	78.0000	1	2		1.66004770	-0.03697417
	78.1000	1	2		1.65904220	-0.03734584
	78.2000	1	2		1.65805033	-0.03810297
	78.3000	1	2		1.65703652	-0.03852380
	78.4000	1	2		1.65605120	-0.03910801
	78.5000	1	2		1.65503812	-0.03955057
	78.6000	1	2		1.65405536	-0.04023543
	78.7000	1	2		1.65303869	-0.04072496
	78.8000	1	2		1.65204323	-0.04141001
	78.9000	1	2		1.65103506	-0.04186810
	79.0000	1	2		1.65004851	-0.04239721
	79.1000	1	2		1.64903502	-0.04285170
	79.2000	1	2		1.64804693	-0.04349238
	79.3000	1	2		1.64703703	-0.04402471
	79.4000	1	2		1.64604402	-0.04461248
	79.5000	1	2		1.64503391	-0.04510261
	79.6000	1	2		1.64404418	-0.04575241
	79.7000	1	2		1.64303735	-0.04636821
	79.8000	1	2		1.64205152	-0.04668288
	79.9000	1	2		1.64104571	-0.04731080
	80.0000	1	2		1.64004963	-0.04785122
	80.1000	1	2		1.63904536	-0.04857288
	80.2000	1	2		1.63805215	-0.04904422
	80.3000	1	2		1.63704029	-0.04968556
	80.4000	1	2		1.63605210	-0.05024296
	80.5000	1	2		1.63503513	-0.05082170
	80.6000	1	2		1.63404919	-0.05129892
	80.7000	1	2		1.63304215	-0.05202596
	80.8000	1	2		1.63204546	-0.05265021
	80.9000	1	2		1.63103781	-0.05309191
	81.0000	1	2		1.63004644	-0.05389694
	81.1000	1	2		1.62903889	-0.05443427
	81.2000	1	2		1.62805019	-0.05491053
	81.3000	1	2		1.62704028	-0.05566549
	81.4000	1	2		1.62605455	-0.05624681
	81.5000	1	2		1.62504413	-0.05674301
	81.6000	1	2		1.62405430	-0.05742876
	81.7000	1	2		1.62304388	-0.05805953
	81.8000	1	2		1.62205201	-0.05867129
	81.9000	1	2		1.62104005	-0.05933281
	82.0000	1	2		1.62004592	-0.05978115
	82.1000	1	2		1.61904001	-0.06046135
	82.2000	1	2		1.61805049	-0.06094562
	82.3000	1	2		1.61703873	-0.06173379
	82.4000	1	2		1.61604337	-0.06239172
	82.5000	1	2		1.61503142	-0.06288274
	82.6000	1	2		1.61404640	-0.06362811
	82.7000	1	2		1.61303609	-0.06414384
	82.8000	1	2		1.61205005	-0.06484106
	82.9000	1	2		1.61103902	-0.06550883
	83.0000	1	2		1.61004878	-0.06592736
	83.1000	1	2		1.60904112	-0.06656384
	83.2000	1	2		1.60804873	-0.06721348
	83.3000	1	2		1.60704169	-0.06798496
	83.4000	1	2		1.60604613	-0.06854693
	83.5000	1	2		1.60503950	-0.06932790
	83.6000	1	2		1.60405049	-0.07000604
	83.7000	1	2		1.60303659	-0.07049794
	83.8000	1	2		1.60204522	-0.07131809
	83.9000	1	2		1.60104075	-0.07178281
	84.0000	1	2		1.60004702	-0.07247754
	84.1000	1	2		1.59903671	-0.07304981
	84.2000	1	2		1.59804688	-0.07373626
	84.3000	1	2		1.59704056	-0.07436051
	84.4000	1	2		1.59605278	-0.07495395
	84.5000	1	2		1.59504205	-0.07586237
	84.6000	1	2		1.59404720	-0.07633799
	84.7000	1	2		1.59304385	-0.07690711
	84.8000	1	2		1.59205105	-0.07768151
	84.9000	1	2		1.59103705	-0.07847380
	85.0000	1	2		1.59004753	-0.07896725
	85.1000	1	2		1.58905247	-0.07968515
	85.2000	1	2		1.58805363	-0.08046312
	85.3000	1	2		1.58704055	-0.08100876
	85.4000	1	2		1.58604744	-0.08179634
	85.5000	1	2		1.58504470	-0.08233533
	85.6000	1	2		1.58405170	-0.08320827
	85.7000	1	2		1.58304210	-0.08376138
	85.8000	1	2		1.58205309	-0.08441382
	85.9000	1	2		1.58105087	-0.08515962
	86.0000	1	2		1.58005612	-0.08577991
	86.1000	1	2		1.57904386	-0.08645514
	86.2000	1	2		1.57805915	-0.08722238
	86.3000	1	2		1.57705385	-0.08800565
	86.4000	1	2		1.57606003	-0.08872531
	86.5000	1	2		1.57504961	-0.08917746
	86.6000	1	2		1.57405702	-0.08999032
	86.7000	1	2		1.57305223	-0.09074501
	86.8000	1	2		1.57205841	-0.09131627
	86.9000	1	2		1.57105106	-0.09218398
	87.0000	1	2		1.57005683	-0.09277489
	87.1000	1	2		1.56904405	-0.09357424
	87.2000	1	2		1.56805525	-0.09433806
	87.3000	1	2		1.56704821	-0.09515134
	87.4000	1	2		1.56605869	-0.09573423
	87.5000	1	2		1.56505257	-0.09639825
	87.6000	1	2		1.56406141	-0.09719456
	87.7000	1	2		1.56305652	-0.09801112
	87.8000	1	2		1.56206034	-0.09879352
	87.9000	1	2		1.56104982	-0.09950929
	88.0000	1	2		1.56005569	-0.10017806
	88.1000	1	2		1.55905111	-0.10091603
	88.2000	1	2		1.55805944	-0.10161507
	88.3000	1	2		1.55704943	-0.10224559
	88.4000	1	2		1.55605560	-0.10307598
	88.5000	1	2		1.55504723	-0.10387674
	88.6000	1	2		1.55405474	-0.10454830
	88.7000	1	2		1.55305590	-0.10533296
	88.8000	1	2		1.55205070	-0.10630628
	88.9000	1	2		1.55104940	-0.10697987
	89.0000	1	2		1.55006285	-0.10779972
	89.1000	1	2		1.54905212	-0.10853722
	89.2000	1	2		1.54806137	-0.10930335
	89.3000	1	2		1.54705208	-0.11005091
	89.4000	1	2		1.54606399	-0.11069712
	89.5000	1	2		1.54506351	-0.11168818
	89.6000	1	2		1.54407604	-0.11232518
	89.7000	1	2		1.54306613	-0.11312877
	89.8000	1	2		1.54207753	-0.11403670
	89.9000	1	2		1.54106547	-0.11480258
	90.0000	1	2		1.54007062	-0.11556234
	90.1000	1	2		1.53906574	-0.11643956
	90.2000	1	2		1.53807089	-0.11716239
	90.3000	1	2		1.53706897	-0.11794905
	90.4000	1	2		1.53606695	-0.11878098
	90.5000	1	2		1.53505551	-0.11952368
	90.6000	1	2		1.53406701	-0.12039722
	90.7000	1	2		1.53305895	-0.12108982
	90.8000	1	2		1.53206430	-0.12208940
	90.9000	1	2		1.53106331	-0.12278813
	91.0000	1	2		1.53006949	-0.12366040
	91.1000	1	2		1.52906419	-0.12446828
	91.2000	1	2		1.52806985	-0.12528399
	91.3000	1	2		1.52706117	-0.12616692
	91.4000	1	2		1.52607145	-0.12702328
	91.5000	1	2		1.52506718	-0.12786146
	91.6000	1	2		1.52407376	-0.12864511
	91.7000	1	2		1.52306252	-0.12946005
	91.8000	1	2		1.52206972	-0.13038444
	91.9000	1	2		1.52106422	-0.13126832
	92.0000	1	2		1.52007111	-0.13218676
	92.1000	1	2		1.51906326	-0.13298674
	92.2000	1	2		1.51807302	-0.13389039
	92.3000	1	2		1.51706506	-0.13488114
	92.4000	1	2		1.51606816	-0.13556818
	92.5000	1	2		1.51506327	-0.13644577
	92.6000	1	2		1.51406617	-0.13733499
	92.7000	1	2		1.51305893	-0.13832343
	92.8000	1	2		1.51207145	-0.13907708
	92.9000	1	2		1.51105704	-0.14000496
	93.0000	1	2		1.51006916	-0.14095654
	93.1000	1	2		1.50906796	-0.14180279
	93.2000	1	2		1.50807127	-0.14277265
	93.3000	1	2		1.50705798	-0.14358281
	93.4000	1	2		1.50607091	-0.14458612
	93.5000	1	2		1.50506633	-0.14537844
	93.6000	1	2		1.50407097	-0.14645673
	93.7000	1	2		1.50306281	-0.14729713
	93.8000	1	2		1.50206970	-0.14824972
	93.9000	1	2		1.50106717	-0.14915017
	94.0000	1	2		1.50006515	-0.15013620
	94.1000	1	2		1.49905719	-0.15098852
	94.2000	1	2		1.49807023	-0.15194468
	94.3000	1	2		1.49706821	-0.15288321
	94.4000	1	2		1.49606261	-0.15387923
	94.5000	1	2		1.49505915	-0.15477316
	94.6000	1	2		1.49407281	-0.15582632
	94.7000	1	2		1.49306444	-0.15692847
	94.8000	1	2		1.49207102	-0.15763905
	94.9000	1	2		1.49106450	-0.15864436
	95.0000	1	2		1.49007518	-0.15961729
	95.1000	1	2		1.48907480	-0.16054166
	95.2000	1	2		1.48806745	-0.16149033
	95.3000	1	2		1.48706205	-0.16255181
	95.4000	1	2		1.48607397	-0.16361175
	95.5000	1	2		1.48506642	-0.16445057
	95.6000	1	2		1.48407536	-0.16556922
	95.7000	1	2		1.48305961	-0.16648773
	95.8000	1	2		1.48207378	-0.16752496
	95.9000	1	2		1.48106039	-0.16858436
	96.0000	1	2		1.48007404	-0.16948458
	96.1000	1	2		1.47906557	-0.17059784
	96.2000	1	2		1.47807461	-0.17158778
	96.3000	1	2		1.47707710	-0.17262949
	96.4000	1	2		1.47608266	-0.17360991
	96.5000	1	2		1.47507091	-0.17457686
	96.6000	1	2		1.47408170	-0.17566420
	96.7000	1	2		1.47306902	-0.17674891
	96.8000	1	2		1.47208524	-0.17762298
	96.9000	1	2		1.47106529	-0.17889485
	97.0000	1	2		1.47007639	-0.17976338
	97.1000	1	2		1.46906351	-0.18094175
	97.2000	1	2		1.46806876	-0.18193122
	97.3000	1	2		1.46706623	-0.18303430
	97.4000	1	2		1.46606944	-0.18406808
	97.5000	1	2		1.46506148	-0.18518455
	97.6000	1	2		1.46407390	-0.18624026
	97.7000	1	2		1.46306205	-0.18724103
	97.8000	1	2		1.46207744	-0.18837458
	97.9000	1	2		1.46106989	-0.18940471
	98.0000	1	2		1.46007545	-0.19051930
	98.1000	1	2		1.45906944	-0.19160593
	98.2000	1	2		1.45807685	-0.19266322
	98.3000	1	2		1.45706960	-0.19385070
	98.4000	1	2		1.45607117	-0.19497346
	98.5000	1	2		1.45506597	-0.19601759
	98.6000	1	2		1.45407532	-0.19714316
	98.7000	1	2		1.45308007	-0.19825112
	98.8000	1	2		1.45207661	-0.19950269
	98.9000	1	2		1.45106916	-0.20060670
	99.0000	1	2		1.45008026	-0.20164791
	99.0010	1	2		1.45007001	-0.20169113
