# Supplementary material for: Hyaluronic Acid Enhances the Mechanical Properties of Tissue-Engineered Cartilage Constructs
Source: PLoS One. 2014 Dec 1;9(12):e113216. doi: 10.1371/journal.pone.0113216 (PMC4249877; doi:10.1371/journal.pone.0113216)
Supplement: Dataset S1 — Raw data from hydrogel constructs. Data on wet weight, dry weight, compressive modulus, DNA content, and GAG content are provided in a spreadsheet for all analysed hydrogel constructs. Additionally, raw data from mechanical compression tests (time, displacement, and load) are provided. (ZIP) [file pone.0113216.s004.zip › Data/Mechanical testing/Microtester/Day 28/G4 P4 M3 ramp.csv]

G4 P4 M3 7Jan2014
Notes	Time	Sequence	Block	Cycle	5800:Extension mm	5800:500N_Load_Cell N
Test Started : 01/07/2014 3:14:50 PM	4.0020	1	2		2.30017625	0.00192080
	4.1000	1	2		2.29890019	0.00212053
	4.2000	1	2		2.29796036	0.00185783
	4.3000	1	2		2.29695824	0.00184427
	4.4000	1	2		2.29596820	0.00212152
	4.5000	1	2		2.29496055	0.00186837
	4.6000	1	2		2.29397195	0.00180560
	4.7000	1	2		2.29295733	0.00190695
	4.8000	1	2		2.29198307	0.00181914
	4.9000	1	2		2.29097399	0.00177924
	5.0000	1	2		2.28997904	0.00165316
	5.0890	1	2		2.28907321	0.00219933
	5.1000	1	2		2.28896913	0.00208469
	5.2000	1	2		2.28798217	0.00204040
	5.3000	1	2		2.28696570	0.00163297
	5.4000	1	2		2.28597936	0.00185386
	5.5000	1	2		2.28497007	0.00199351
	5.6000	1	2		2.28398024	0.00173245
	5.7000	1	2		2.28296132	0.00176652
	5.8000	1	2		2.28198112	0.00198639
	5.9000	1	2		2.28096281	0.00178770
	6.0000	1	2		2.27997155	0.00176752
	6.1000	1	2		2.27896594	0.00191583
	6.2000	1	2		2.27797755	0.00195010
	6.3000	1	2		2.27696764	0.00170040
	6.4000	1	2		2.27597085	0.00167210
	6.5000	1	2		2.27498184	0.00192243
	6.6000	1	2		2.27397644	0.00180745
	6.7000	1	2		2.27297513	0.00152759
	6.8000	1	2		2.27198264	0.00170387
	6.9000	1	2		2.27097519	0.00192354
	7.0000	1	2		2.26998209	0.00167972
	7.1000	1	2		2.26897320	0.00177494
	7.2000	1	2		2.26797559	0.00199800
	7.3000	1	2		2.26696404	0.00180047
	7.4000	1	2		2.26597462	0.00168038
	7.5000	1	2		2.26496451	0.00192580
	7.6000	1	2		2.26396874	0.00203957
	7.7000	1	2		2.26295761	0.00173540
	7.8000	1	2		2.26196429	0.00170995
	7.9000	1	2		2.26096279	0.00197509
	8.0000	1	2		2.25997152	0.00170823
	8.1000	1	2		2.25895834	0.00156871
	8.2000	1	2		2.25798039	0.00180401
	8.3000	1	2		2.25698094	0.00181898
	8.4000	1	2		2.25598332	0.00171538
	8.5000	1	2		2.25497936	0.00170396
	8.6000	1	2		2.25398154	0.00195340
	8.7000	1	2		2.25297081	0.00179110
	8.8000	1	2		2.25197873	0.00179818
	8.9000	1	2		2.25096513	0.00176433
	9.0000	1	2		2.24997797	0.00179940
	9.1000	1	2		2.24896396	0.00159602
	9.2000	1	2		2.24797065	0.00176262
	9.3000	1	2		2.24696320	0.00180172
	9.4000	1	2		2.24597419	0.00190036
	9.5000	1	2		2.24495711	0.00168596
	9.6000	1	2		2.24397466	0.00189952
	9.7000	1	2		2.24296394	0.00167456
	9.8000	1	2		2.24197616	0.00157731
	9.9000	1	2		2.24097383	0.00179952
	10.0000	1	2		2.23997540	0.00173430
	10.1000	1	2		2.23898680	0.00169260
	10.2000	1	2		2.23798754	0.00177655
	10.3000	1	2		2.23697825	0.00178858
	10.4000	1	2		2.23597941	0.00174308
	10.5000	1	2		2.23497933	0.00159835
	10.6000	1	2		2.23398070	0.00162891
	10.7000	1	2		2.23296997	0.00184552
	10.8000	1	2		2.23197850	0.00176071
	10.9000	1	2		2.23095958	0.00167367
	11.0000	1	2		2.22997446	0.00192937
	11.1000	1	2		2.22896353	0.00174345
	11.2000	1	2		2.22797432	0.00168998
	11.3000	1	2		2.22696216	0.00171151
	11.4000	1	2		2.22597417	0.00171821
	11.5000	1	2		2.22497799	0.00165612
	11.6000	1	2		2.22397669	0.00159760
	11.7000	1	2		2.22297088	0.00170367
	11.8000	1	2		2.22198453	0.00174028
	11.9000	1	2		2.22098794	0.00157229
	12.0000	1	2		2.21998787	0.00165298
	12.1000	1	2		2.21897305	0.00170030
	12.2000	1	2		2.21798260	0.00144857
	12.3000	1	2		2.21697126	0.00149072
	12.4000	1	2		2.21598164	0.00162166
	12.5000	1	2		2.21496169	0.00158723
	12.6000	1	2		2.21397822	0.00163643
	12.7000	1	2		2.21296810	0.00173444
	12.8000	1	2		2.21197479	0.00177602
	12.9000	1	2		2.21096038	0.00168142
	13.0000	1	2		2.20997321	0.00169417
	13.1000	1	2		2.20896904	0.00176996
	13.2000	1	2		2.20797573	0.00168317
	13.3000	1	2		2.20697156	0.00170650
	13.4000	1	2		2.20597743	0.00174903
	13.5000	1	2		2.20497367	0.00174544
	13.6000	1	2		2.20398036	0.00174034
	13.7000	1	2		2.20297557	0.00157929
	13.8000	1	2		2.20197529	0.00176806
	13.9000	1	2		2.20096620	0.00163608
	14.0000	1	2		2.19997453	0.00164337
	14.1000	1	2		2.19896442	0.00161624
	14.2000	1	2		2.19797193	0.00166644
	14.3000	1	2		2.19696981	0.00167878
	14.4000	1	2		2.19597568	0.00168077
	14.5000	1	2		2.19497724	0.00178823
	14.6000	1	2		2.19397840	0.00175544
	14.7000	1	2		2.19297238	0.00162078
	14.8000	1	2		2.19197415	0.00179747
	14.9000	1	2		2.19096732	0.00164976
	15.0000	1	2		2.18998384	0.00164199
	15.1000	1	2		2.18897045	0.00165426
	15.2000	1	2		2.18797386	0.00165160
	15.3000	1	2		2.18696785	0.00173267
	15.4000	1	2		2.18597823	0.00163329
	15.5000	1	2		2.18497631	0.00166471
	15.6000	1	2		2.18397398	0.00166650
	15.7000	1	2		2.18296551	0.00164451
	15.8000	1	2		2.18197445	0.00161417
	15.9000	1	2		2.18096987	0.00173302
	16.0000	1	2		2.17997902	0.00167161
	16.1000	1	2		2.17897136	0.00162975
	16.2000	1	2		2.17797887	0.00185729
	16.3000	1	2		2.17697224	0.00169284
	16.4000	1	2		2.17597996	0.00157237
	16.5000	1	2		2.17497476	0.00157634
	16.6000	1	2		2.17397817	0.00156332
	16.7000	1	2		2.17297400	0.00161901
	16.8000	1	2		2.17199155	0.00151508
	16.9000	1	2		2.17097775	0.00168594
	17.0000	1	2		2.16999243	0.00164838
	17.1000	1	2		2.16897760	0.00164130
	17.2000	1	2		2.16798757	0.00171536
	17.3000	1	2		2.16697029	0.00160300
	17.4000	1	2		2.16598763	0.00154295
	17.5000	1	2		2.16497260	0.00164693
	17.6000	1	2		2.16398195	0.00160058
	17.7000	1	2		2.16297286	0.00167877
	17.8000	1	2		2.16197709	0.00148598
	17.9000	1	2		2.16097026	0.00175364
	18.0000	1	2		2.15998043	0.00165065
	18.1000	1	2		2.15896643	0.00167882
	18.2000	1	2		2.15797742	0.00167063
	18.3000	1	2		2.15697325	0.00160725
	18.4000	1	2		2.15598321	0.00156036
	18.5000	1	2		2.15497290	0.00174210
	18.6000	1	2		2.15398409	0.00155717
	18.7000	1	2		2.15298095	0.00153876
	18.8000	1	2		2.15198149	0.00163996
	18.9000	1	2		2.15097219	0.00158072
	19.0000	1	2		2.14998134	0.00173491
	19.1000	1	2		2.14897328	0.00158165
	19.2000	1	2		2.14797546	0.00170614
	19.3000	1	2		2.14697354	0.00155014
	19.4000	1	2		2.14597757	0.00168068
	19.5000	1	2		2.14497422	0.00160108
	19.6000	1	2		2.14398193	0.00159032
	19.7000	1	2		2.14297038	0.00163577
	19.8000	1	2		2.14199285	0.00151450
	19.9000	1	2		2.14097843	0.00152027
	20.0000	1	2		2.13998205	0.00167090
	20.1000	1	2		2.13897952	0.00149352
	20.2000	1	2		2.13799481	0.00154730
	20.3000	1	2		2.13697896	0.00170422
	20.4000	1	2		2.13599057	0.00157204
	20.5000	1	2		2.13497718	0.00152594
	20.6000	1	2		2.13398100	0.00164762
	20.7000	1	2		2.13297826	0.00165323
	20.8000	1	2		2.13198679	0.00139944
	20.9000	1	2		2.13097525	0.00161573
	21.0000	1	2		2.12998624	0.00159026
	21.1000	1	2		2.12897551	0.00161082
	21.2000	1	2		2.12798404	0.00147417
	21.3000	1	2		2.12697823	0.00166005
	21.4000	1	2		2.12598779	0.00167754
	21.5000	1	2		2.12498178	0.00157066
	21.6000	1	2		2.12398621	0.00153383
	21.7000	1	2		2.12298388	0.00136269
	21.8000	1	2		2.12198996	0.00132097
	21.9000	1	2		2.12099050	0.00157969
	22.0000	1	2		2.11999596	0.00130992
	22.1000	1	2		2.11898441	0.00160363
	22.2000	1	2		2.11798700	0.00159635
	22.3000	1	2		2.11697361	0.00147376
	22.4000	1	2		2.11598563	0.00160486
	22.5000	1	2		2.11498330	0.00136289
	22.6000	1	2		2.11398917	0.00155632
	22.7000	1	2		2.11297885	0.00145178
	22.8000	1	2		2.11198841	0.00139263
	22.9000	1	2		2.11097645	0.00157331
	23.0000	1	2		2.10998622	0.00138198
	23.1000	1	2		2.10898286	0.00155980
	23.2000	1	2		2.10799017	0.00148868
	23.3000	1	2		2.10698948	0.00157347
	23.4000	1	2		2.10599207	0.00152294
	23.5000	1	2		2.10498503	0.00143691
	23.6000	1	2		2.10398619	0.00150098
	23.7000	1	2		2.10298919	0.00146403
	23.8000	1	2		2.10198502	0.00138463
	23.9000	1	2		2.10098331	0.00149650
	24.0000	1	2		2.09999225	0.00154818
	24.1000	1	2		2.09898132	0.00133206
	24.2000	1	2		2.09798923	0.00150522
	24.3000	1	2		2.09698199	0.00153859
	24.4000	1	2		2.09598868	0.00162391
	24.5000	1	2		2.09497877	0.00149654
	24.6000	1	2		2.09399181	0.00156984
	24.7000	1	2		2.09298662	0.00146363
	24.8000	1	2		2.09199822	0.00148838
	24.9000	1	2		2.09098258	0.00142831
	25.0000	1	2		2.08999193	0.00140400
	25.1000	1	2		2.08899104	0.00150107
	25.2000	1	2		2.08799568	0.00134867
	25.3000	1	2		2.08698188	0.00153436
	25.4000	1	2		2.08599000	0.00148702
	25.5000	1	2		2.08497907	0.00140775
	25.6000	1	2		2.08398658	0.00150657
	25.7000	1	2		2.08297892	0.00154017
	25.8000	1	2		2.08199094	0.00139700
	25.9000	1	2		2.08098738	0.00141731
	26.0000	1	2		2.08000473	0.00137358
	26.1000	1	2		2.07898539	0.00135504
	26.2000	1	2		2.07799393	0.00144112
	26.3000	1	2		2.07698381	0.00137466
	26.4000	1	2		2.07599358	0.00148573
	26.5000	1	2		2.07498674	0.00142585
	26.6000	1	2		2.07398831	0.00178394
	26.7000	1	2		2.07298496	0.00163670
	26.8000	1	2		2.07199472	0.00169962
	26.9000	1	2		2.07097784	0.00160276
	27.0000	1	2		2.06998904	0.00134871
	27.1000	1	2		2.06898118	0.00119712
	27.2000	1	2		2.06798500	0.00164388
	27.3000	1	2		2.06698186	0.00180794
	27.4000	1	2		2.06599387	0.00144370
	27.5000	1	2		2.06499052	0.00134811
	27.6000	1	2		2.06399885	0.00170525
	27.7000	1	2		2.06298300	0.00136177
	27.8000	1	2		2.06198887	0.00124304
	27.9000	1	2		2.06098552	0.00155475
	28.0000	1	2		2.05999405	0.00143582
	28.1000	1	2		2.05898619	0.00135578
	28.2000	1	2		2.05799554	0.00142540
	28.3000	1	2		2.05698605	0.00154394
	28.4000	1	2		2.05599499	0.00128157
	28.5000	1	2		2.05499328	0.00131402
	28.6000	1	2		2.05399669	0.00140022
	28.7000	1	2		2.05298698	0.00153671
	28.8000	1	2		2.05199388	0.00139089
	28.9000	1	2		2.05099094	0.00142939
	29.0000	1	2		2.04998922	0.00168525
	29.1000	1	2		2.04898690	0.00132740
	29.2000	1	2		2.04799973	0.00124004
	29.3000	1	2		2.04699597	0.00140246
	29.4000	1	2		2.04599610	0.00125915
	29.5000	1	2		2.04499050	0.00128337
	29.6000	1	2		2.04400641	0.00125827
	29.7000	1	2		2.04298277	0.00141728
	29.8000	1	2		2.04199356	0.00135086
	29.9000	1	2		2.04098447	0.00115105
	30.0000	1	2		2.04000530	0.00127722
	30.1000	1	2		2.03900154	0.00131172
	30.2000	1	2		2.03800474	0.00133050
	30.3000	1	2		2.03699504	0.00134335
	30.4000	1	2		2.03600070	0.00144479
	30.5000	1	2		2.03498752	0.00141297
	30.6000	1	2		2.03400097	0.00146156
	30.7000	1	2		2.03298122	0.00141614
	30.8000	1	2		2.03199426	0.00131640
	30.9000	1	2		2.03098497	0.00144513
	31.0000	1	2		2.02999309	0.00121149
	31.1000	1	2		2.02898565	0.00149521
	31.2000	1	2		2.02799602	0.00136990
	31.3000	1	2		2.02698079	0.00136370
	31.4000	1	2		2.02599403	0.00141791
	31.5000	1	2		2.02497695	0.00136623
	31.6000	1	2		2.02399389	0.00139169
	31.7000	1	2		2.02297886	0.00126350
	31.8000	1	2		2.02199005	0.00137132
	31.9000	1	2		2.02099264	0.00126889
	32.0000	1	2		2.01999544	0.00128667
	32.1000	1	2		2.01899701	0.00129381
	32.2000	1	2		2.01799304	0.00145172
	32.3000	1	2		2.01697822	0.00121269
	32.4000	1	2		2.01599576	0.00122749
	32.5000	1	2		2.01499036	0.00115488
	32.6000	1	2		2.01400033	0.00120698
	32.7000	1	2		2.01299432	0.00107475
	32.8000	1	2		2.01199670	0.00109761
	32.9000	1	2		2.01099294	0.00118653
	33.0000	1	2		2.00999860	0.00096168
	33.1000	1	2		2.00898849	0.00120360
	33.2000	1	2		2.00800665	0.00113977
	33.3000	1	2		2.00698876	0.00102472
	33.4000	1	2		2.00600467	0.00092857
	33.5000	1	2		2.00499763	0.00105061
	33.6000	1	2		2.00400165	0.00100563
	33.7000	1	2		2.00299748	0.00093429
	33.8000	1	2		2.00200273	0.00083298
	33.9000	1	2		2.00099406	0.00102831
	34.0000	1	2		2.00000423	0.00089704
	34.1000	1	2		1.99899412	0.00081987
	34.2000	1	2		1.99800121	0.00100699
	34.3000	1	2		1.99699233	0.00071243
	34.4000	1	2		1.99600127	0.00077589
	34.5000	1	2		1.99499567	0.00080743
	34.6000	1	2		1.99400830	0.00076289
	34.7000	1	2		1.99299532	0.00059974
	34.8000	1	2		1.99200221	0.00070890
	34.9000	1	2		1.99099456	0.00054476
	35.0000	1	2		1.99000002	0.00055411
	35.1000	1	2		1.98900916	0.00043638
	35.2000	1	2		1.98800581	0.00037393
	35.3000	1	2		1.98700492	0.00044936
	35.4000	1	2		1.98600690	0.00046188
	35.5000	1	2		1.98499453	0.00036136
	35.6000	1	2		1.98400020	0.00023677
	35.7000	1	2		1.98299582	0.00034285
	35.8000	1	2		1.98199780	0.00018869
	35.9000	1	2		1.98099711	0.00005682
	36.0000	1	2		1.98000687	0.00011979
	36.1000	1	2		1.97900147	-0.00000925
	36.2000	1	2		1.97800672	-0.00012019
	36.3000	1	2		1.97699415	-0.00004064
	36.4000	1	2		1.97600883	-0.00003686
	36.5000	1	2		1.97500179	-0.00028662
	36.6000	1	2		1.97400029	-0.00028498
	36.7000	1	2		1.97300226	-0.00032003
	36.8000	1	2		1.97201080	-0.00044382
	36.9000	1	2		1.97100458	-0.00060530
	37.0000	1	2		1.97000348	-0.00055618
	37.1000	1	2		1.96900320	-0.00072645
	37.2000	1	2		1.96800477	-0.00073393
	37.3000	1	2		1.96699650	-0.00094725
	37.4000	1	2		1.96599561	-0.00089914
	37.5000	1	2		1.96499738	-0.00088769
	37.6000	1	2		1.96400632	-0.00120502
	37.7000	1	2		1.96300174	-0.00129938
	37.8000	1	2		1.96200290	-0.00119531
	37.9000	1	2		1.96099893	-0.00134937
	38.0000	1	2		1.96000767	-0.00135320
	38.1000	1	2		1.95900596	-0.00150614
	38.2000	1	2		1.95800629	-0.00158730
	38.3000	1	2		1.95700253	-0.00180138
	38.4000	1	2		1.95601086	-0.00204639
	38.5000	1	2		1.95500566	-0.00196345
	38.6000	1	2		1.95400559	-0.00207168
	38.7000	1	2		1.95299527	-0.00238167
	38.8000	1	2		1.95200196	-0.00236210
	38.9000	1	2		1.95099984	-0.00233203
	39.0000	1	2		1.95000592	-0.00263452
	39.1000	1	2		1.94899785	-0.00280456
	39.2000	1	2		1.94800905	-0.00276860
	39.3000	1	2		1.94699873	-0.00301244
	39.4000	1	2		1.94600624	-0.00324772
	39.5000	1	2		1.94500248	-0.00316499
	39.6000	1	2		1.94400609	-0.00327681
	39.7000	1	2		1.94298676	-0.00355022
	39.8000	1	2		1.94200308	-0.00360851
	39.9000	1	2		1.94100116	-0.00391691
	40.0000	1	2		1.94000539	-0.00398275
	40.1000	1	2		1.93899139	-0.00436465
	40.2000	1	2		1.93801631	-0.00451592
	40.3000	1	2		1.93700456	-0.00474587
	40.4000	1	2		1.93600858	-0.00482562
	40.5000	1	2		1.93500073	-0.00502264
	40.6000	1	2		1.93400987	-0.00524790
	40.7000	1	2		1.93300058	-0.00529777
	40.8000	1	2		1.93201608	-0.00573692
	40.9000	1	2		1.93100146	-0.00588787
	41.0000	1	2		1.93000425	-0.00604376
	41.1000	1	2		1.92899906	-0.00636783
	41.2000	1	2		1.92800677	-0.00672943
	41.3000	1	2		1.92699584	-0.00674511
	41.4000	1	2		1.92600888	-0.00708439
	41.5000	1	2		1.92500389	-0.00728912
	41.6000	1	2		1.92401959	-0.00759242
	41.7000	1	2		1.92300702	-0.00788850
	41.8000	1	2		1.92201740	-0.00810331
	41.9000	1	2		1.92101139	-0.00832497
	42.0000	1	2		1.92001664	-0.00858734
	42.1000	1	2		1.91900714	-0.00882786
	42.2000	1	2		1.91801096	-0.00915003
	42.3000	1	2		1.91699901	-0.00933028
	42.4000	1	2		1.91601491	-0.00974290
	42.5000	1	2		1.91500685	-0.00997235
	42.6000	1	2		1.91401313	-0.01026112
	42.7000	1	2		1.91300384	-0.01072630
	42.8000	1	2		1.91200397	-0.01101562
	42.9000	1	2		1.91099959	-0.01122966
	43.0000	1	2		1.91001017	-0.01160395
	43.1000	1	2		1.90900355	-0.01191785
	43.2000	1	2		1.90800655	-0.01218302
	43.3000	1	2		1.90699623	-0.01264730
	43.4000	1	2		1.90602300	-0.01289513
	43.5000	1	2		1.90500961	-0.01307169
	43.6000	1	2		1.90401445	-0.01359836
	43.7000	1	2		1.90301417	-0.01395934
	43.8000	1	2		1.90201000	-0.01417208
	43.9000	1	2		1.90100501	-0.01455541
	44.0000	1	2		1.90001559	-0.01492154
	44.1000	1	2		1.89900835	-0.01516269
	44.2000	1	2		1.89801319	-0.01571031
	44.3000	1	2		1.89700841	-0.01592214
	44.4000	1	2		1.89601694	-0.01617366
	44.5000	1	2		1.89500867	-0.01672830
	44.6000	1	2		1.89401126	-0.01706958
	44.7000	1	2		1.89300648	-0.01724419
	44.8000	1	2		1.89201604	-0.01762148
	44.9000	1	2		1.89100715	-0.01802986
	45.0000	1	2		1.89002224	-0.01838728
	45.1000	1	2		1.88902319	-0.01881768
	45.2000	1	2		1.88801779	-0.01933724
	45.3000	1	2		1.88699928	-0.01957939
	45.4000	1	2		1.88594225	-0.01986308
	45.5000	1	2		1.88500323	-0.02024197
	45.6000	1	2		1.88401976	-0.02062246
	45.7000	1	2		1.88300677	-0.02102742
	45.8000	1	2		1.88201633	-0.02117918
	45.9000	1	2		1.88099557	-0.02183289
	46.0000	1	2		1.88000615	-0.02223628
	46.1000	1	2		1.87900812	-0.02223283
	46.2000	1	2		1.87800866	-0.02270392
	46.3000	1	2		1.87700470	-0.02323915
	46.4000	1	2		1.87600790	-0.02345643
	46.5000	1	2		1.87500783	-0.02377034
	46.6000	1	2		1.87401472	-0.02424467
	46.7000	1	2		1.87301895	-0.02470077
	46.8000	1	2		1.87202687	-0.02489296
	46.9000	1	2		1.87100754	-0.02539102
	47.0000	1	2		1.87001771	-0.02568773
	47.1000	1	2		1.86900617	-0.02609246
	47.2000	1	2		1.86802043	-0.02629832
	47.3000	1	2		1.86700459	-0.02683540
	47.4000	1	2		1.86601455	-0.02712577
	47.5000	1	2		1.86500198	-0.02759269
	47.6000	1	2		1.86400867	-0.02784241
	47.7000	1	2		1.86300061	-0.02827672
	47.8000	1	2		1.86201344	-0.02867338
	47.9000	1	2		1.86100353	-0.02898293
	48.0000	1	2		1.86000879	-0.02943264
	48.1000	1	2		1.85900032	-0.02985814
	48.2000	1	2		1.85801090	-0.03017616
	48.3000	1	2		1.85701000	-0.03053476
	48.4000	1	2		1.85601772	-0.03109528
	48.5000	1	2		1.85501129	-0.03148317
	48.6000	1	2		1.85402187	-0.03172106
	48.7000	1	2		1.85301504	-0.03210641
	48.8000	1	2		1.85202132	-0.03254748
	48.9000	1	2		1.85101448	-0.03286100
	49.0000	1	2		1.85001380	-0.03321008
	49.1000	1	2		1.84901045	-0.03372457
	49.2000	1	2		1.84801324	-0.03408334
	49.3000	1	2		1.84701235	-0.03451649
	49.4000	1	2		1.84600654	-0.03485625
	49.5000	1	2		1.84500708	-0.03515447
	49.6000	1	2		1.84401172	-0.03559701
	49.7000	1	2		1.84300939	-0.03593492
	49.8000	1	2		1.84201301	-0.03635480
	49.9000	1	2		1.84100720	-0.03684660
	50.0000	1	2		1.84001655	-0.03722603
	50.1000	1	2		1.83900357	-0.03760127
	50.2000	1	2		1.83802358	-0.03793734
	50.3000	1	2		1.83701654	-0.03848765
	50.4000	1	2		1.83601892	-0.03875084
	50.5000	1	2		1.83501578	-0.03914144
	50.6000	1	2		1.83401509	-0.03951151
	50.7000	1	2		1.83301072	-0.03996933
	50.8000	1	2		1.83202089	-0.04039112
	50.9000	1	2		1.83100074	-0.04080029
	51.0000	1	2		1.83000415	-0.04116192
	51.1000	1	2		1.82899772	-0.04163952
	51.2000	1	2		1.82801056	-0.04215120
	51.3000	1	2		1.82700577	-0.04244606
	51.4000	1	2		1.82601553	-0.04269833
	51.5000	1	2		1.82500522	-0.04328082
	51.6000	1	2		1.82401334	-0.04363745
	51.7000	1	2		1.82301183	-0.04395360
	51.8000	1	2		1.82202795	-0.04455424
	51.9000	1	2		1.82101558	-0.04496714
	52.0000	1	2		1.82002596	-0.04522791
	52.1000	1	2		1.81901482	-0.04576366
	52.2000	1	2		1.81802458	-0.04619385
	52.3000	1	2		1.81700873	-0.04649026
	52.4000	1	2		1.81601726	-0.04699198
	52.5000	1	2		1.81501268	-0.04742629
	52.6000	1	2		1.81402245	-0.04782651
	52.7000	1	2		1.81301541	-0.04834629
	52.8000	1	2		1.81201533	-0.04873252
	52.9000	1	2		1.81100973	-0.04928174
	53.0000	1	2		1.81001027	-0.04945552
	53.1000	1	2		1.80900958	-0.05014252
	53.2000	1	2		1.80801996	-0.05047408
	53.3000	1	2		1.80700964	-0.05084812
	53.4000	1	2		1.80602740	-0.05124829
	53.5000	1	2		1.80501585	-0.05179592
	53.6000	1	2		1.80402377	-0.05215724
	53.7000	1	2		1.80302513	-0.05250733
	53.8000	1	2		1.80202096	-0.05307749
	53.9000	1	2		1.80101945	-0.05345433
	54.0000	1	2		1.80001938	-0.05391441
	54.1000	1	2		1.79901541	-0.05427709
	54.2000	1	2		1.79801718	-0.05483236
	54.3000	1	2		1.79701137	-0.05512389
	54.4000	1	2		1.79601765	-0.05562457
	54.5000	1	2		1.79501512	-0.05602503
	54.6000	1	2		1.79402386	-0.05667212
	54.7000	1	2		1.79302256	-0.05682210
	54.8000	1	2		1.79202781	-0.05740541
	54.9000	1	2		1.79101319	-0.05794995
	55.0000	1	2		1.79002644	-0.05831613
	55.1000	1	2		1.78901858	-0.05877131
	55.2000	1	2		1.78803223	-0.05934703
	55.3000	1	2		1.78701741	-0.05980513
	55.4000	1	2		1.78602491	-0.06020004
	55.5000	1	2		1.78501398	-0.06049610
	55.6000	1	2		1.78402477	-0.06107958
	55.7000	1	2		1.78302121	-0.06149897
	55.8000	1	2		1.78202175	-0.06178138
	55.9000	1	2		1.78101472	-0.06247797
	56.0000	1	2		1.78001587	-0.06318498
	56.1000	1	2		1.77901314	-0.06329969
	56.2000	1	2		1.77802495	-0.06395877
	56.3000	1	2		1.77702323	-0.06445752
	56.4000	1	2		1.77602828	-0.06475114
	56.5000	1	2		1.77501633	-0.06513860
	56.6000	1	2		1.77402609	-0.06560132
	56.7000	1	2		1.77301577	-0.06612824
	56.8000	1	2		1.77201918	-0.06654970
	56.9000	1	2		1.77102116	-0.06711063
	57.0000	1	2		1.77002027	-0.06775463
	57.1000	1	2		1.76901692	-0.06794560
	57.2000	1	2		1.76802442	-0.06845823
	57.3000	1	2		1.76701021	-0.06903981
	57.4000	1	2		1.76602141	-0.06942946
	57.5000	1	2		1.76501683	-0.06993410
	57.6000	1	2		1.76402598	-0.07050069
	57.7000	1	2		1.76301771	-0.07108196
	57.8000	1	2		1.76202563	-0.07135993
	57.9000	1	2		1.76101900	-0.07196688
	58.0000	1	2		1.76002364	-0.07243152
	58.1000	1	2		1.75902110	-0.07277350
	58.2000	1	2		1.75802800	-0.07331238
	58.3000	1	2		1.75702588	-0.07380734
	58.4000	1	2		1.75602826	-0.07434556
	58.5000	1	2		1.75501836	-0.07491376
	58.6000	1	2		1.75403099	-0.07549748
	58.7000	1	2		1.75302518	-0.07582564
	58.8000	1	2		1.75202859	-0.07621419
	58.9000	1	2		1.75102216	-0.07683540
	59.0000	1	2		1.75002127	-0.07730338
	59.1000	1	2		1.74901751	-0.07782290
	59.2000	1	2		1.74802338	-0.07831780
	59.3000	1	2		1.74702044	-0.07897665
	59.4000	1	2		1.74602610	-0.07941366
	59.5000	1	2		1.74501763	-0.07994345
	59.6000	1	2		1.74403067	-0.08048865
	59.7000	1	2		1.74302342	-0.08091132
	59.8000	1	2		1.74202745	-0.08143114
	59.9000	1	2		1.74102594	-0.08189280
	60.0000	1	2		1.74003017	-0.08245830
	60.1000	1	2		1.73902231	-0.08298651
	60.2000	1	2		1.73803023	-0.08356433
	60.3000	1	2		1.73702196	-0.08414229
	60.4000	1	2		1.73603418	-0.08455402
	60.5000	1	2		1.73502202	-0.08509589
	60.6000	1	2		1.73402932	-0.08549402
	60.7000	1	2		1.73302966	-0.08616384
	60.8000	1	2		1.73202549	-0.08665866
	60.9000	1	2		1.73101497	-0.08726507
	61.0000	1	2		1.73003190	-0.08778237
	61.1000	1	2		1.72902671	-0.08823206
	61.2000	1	2		1.72802868	-0.08890345
	61.3000	1	2		1.72700976	-0.08935133
	61.4000	1	2		1.72602977	-0.08993936
	61.5000	1	2		1.72502601	-0.09046226
	61.6000	1	2		1.72403126	-0.09096912
	61.7000	1	2		1.72302566	-0.09152360
	61.8000	1	2		1.72202866	-0.09206052
	61.9000	1	2		1.72102858	-0.09280981
	62.0000	1	2		1.72003158	-0.09315204
	62.1000	1	2		1.71903069	-0.09362547
	62.2000	1	2		1.71803195	-0.09431614
	62.3000	1	2		1.71701497	-0.09480515
	62.4000	1	2		1.71602873	-0.09523636
	62.5000	1	2		1.71502354	-0.09585262
	62.6000	1	2		1.71402459	-0.09657178
	62.7000	1	2		1.71303087	-0.09716375
	62.8000	1	2		1.71203151	-0.09756339
	62.9000	1	2		1.71102376	-0.09824454
	63.0000	1	2		1.71002768	-0.09872014
	63.1000	1	2		1.70901665	-0.09922815
	63.2000	1	2		1.70803010	-0.09984991
	63.3000	1	2		1.70702439	-0.10049368
	63.4000	1	2		1.70603282	-0.10100977
	63.5000	1	2		1.70503592	-0.10153664
	63.6000	1	2		1.70403390	-0.10241666
	63.7000	1	2		1.70303117	-0.10285869
	63.8000	1	2		1.70203478	-0.10323961
	63.9000	1	2		1.70102149	-0.10399426
	64.0000	1	2		1.70003802	-0.10451610
	64.1000	1	2		1.69902165	-0.10519284
	64.2000	1	2		1.69803029	-0.10576342
	64.3000	1	2		1.69703411	-0.10637798
	64.4000	1	2		1.69602410	-0.10703013
	64.5000	1	2		1.69502003	-0.10749773
	64.6000	1	2		1.69403604	-0.10820967
	64.7000	1	2		1.69301958	-0.10878447
	64.8000	1	2		1.69204040	-0.10916133
	64.9000	1	2		1.69103142	-0.10999392
	65.0000	1	2		1.69003350	-0.11047897
	65.1000	1	2		1.68903158	-0.11116891
	65.2000	1	2		1.68803673	-0.11175214
	65.3000	1	2		1.68702836	-0.11243219
	65.4000	1	2		1.68604304	-0.11305258
	65.5000	1	2		1.68503549	-0.11358910
	65.6000	1	2		1.68403316	-0.11418242
	65.7000	1	2		1.68302418	-0.11472732
	65.8000	1	2		1.68203261	-0.11560824
	65.9000	1	2		1.68102434	-0.11608898
	66.0000	1	2		1.68002529	-0.11668922
	66.1000	1	2		1.67902122	-0.11741518
	66.2000	1	2		1.67803129	-0.11794878
	66.3000	1	2		1.67702620	-0.11859907
	66.4000	1	2		1.67602992	-0.11913164
	66.5000	1	2		1.67501673	-0.11985887
	66.6000	1	2		1.67404258	-0.12044474
	66.7000	1	2		1.67302509	-0.12112161
	66.8000	1	2		1.67203547	-0.12176101
	66.9000	1	2		1.67102197	-0.12238113
	67.0000	1	2		1.67003809	-0.12299223
	67.1000	1	2		1.66902121	-0.12370083
	67.2000	1	2		1.66803415	-0.12430260
	67.3000	1	2		1.66702076	-0.12499055
	67.4000	1	2		1.66603452	-0.12538986
	67.5000	1	2		1.66502317	-0.12609130
	67.6000	1	2		1.66403611	-0.12698251
	67.7000	1	2		1.66302241	-0.12764672
	67.8000	1	2		1.66202828	-0.12822135
	67.9000	1	2		1.66103057	-0.12889203
	68.0000	1	2		1.66003900	-0.12963640
	68.1000	1	2		1.65903554	-0.13037583
	68.2000	1	2		1.65804715	-0.13078277
	68.3000	1	2		1.65703806	-0.13157139
	68.4000	1	2		1.65604997	-0.13249756
	68.5000	1	2		1.65503382	-0.13301930
	68.6000	1	2		1.65404758	-0.13363137
	68.7000	1	2		1.65303972	-0.13425909
	68.8000	1	2		1.65204425	-0.13503227
	68.9000	1	2		1.65103332	-0.13553093
	69.0000	1	2		1.65004452	-0.13624623
	69.1000	1	2		1.64903430	-0.13715230
	69.2000	1	2		1.64804253	-0.13764557
	69.3000	1	2		1.64702740	-0.13854988
	69.4000	1	2		1.64604013	-0.13918071
	69.5000	1	2		1.64503504	-0.13984093
	69.6000	1	2		1.64403947	-0.14047730
	69.7000	1	2		1.64303520	-0.14106776
	69.8000	1	2		1.64204486	-0.14189198
	69.9000	1	2		1.64104058	-0.14253172
	70.0000	1	2		1.64004461	-0.14337494
	70.1000	1	2		1.63903583	-0.14413009
	70.2000	1	2		1.63804662	-0.14459851
	70.3000	1	2		1.63704757	-0.14544263
	70.4000	1	2		1.63605180	-0.14625835
	70.5000	1	2		1.63503810	-0.14694591
	70.6000	1	2		1.63404991	-0.14767409
	70.7000	1	2		1.63304297	-0.14849069
	70.8000	1	2		1.63204751	-0.14919457
	70.9000	1	2		1.63104488	-0.14993232
	71.0000	1	2		1.63004952	-0.15048991
	71.1000	1	2		1.62904258	-0.15139896
	71.2000	1	2		1.62804824	-0.15217914
	71.3000	1	2		1.62704366	-0.15268978
	71.4000	1	2		1.62604779	-0.15351974
	71.5000	1	2		1.62504495	-0.15432640
	71.6000	1	2		1.62405010	-0.15517414
	71.7000	1	2		1.62304470	-0.15584380
	71.8000	1	2		1.62205108	-0.15660834
	71.9000	1	2		1.62105439	-0.15747026
	72.0000	1	2		1.62004633	-0.15798517
	72.1000	1	2		1.61904708	-0.15887894
	72.2000	1	2		1.61804680	-0.15968172
	72.3000	1	2		1.61704406	-0.16041145
	72.4000	1	2		1.61605157	-0.16104884
	72.5000	1	2		1.61504299	-0.16194481
	72.6000	1	2		1.61404927	-0.16276628
	72.7000	1	2		1.61304510	-0.16352138
	72.8000	1	2		1.61205261	-0.16422790
	72.9000	1	2		1.61104311	-0.16509468
	73.0000	1	2		1.61005708	-0.16583456
	73.1000	1	2		1.60904655	-0.16650960
	73.2000	1	2		1.60805232	-0.16744133
	73.3000	1	2		1.60704108	-0.16820451
	73.4000	1	2		1.60605381	-0.16905325
	73.5000	1	2		1.60505384	-0.16985359
	73.6000	1	2		1.60405828	-0.17082134
	73.7000	1	2		1.60303638	-0.17143251
	73.8000	1	2		1.60205762	-0.17222269
	73.9000	1	2		1.60105273	-0.17316498
	74.0000	1	2		1.60005030	-0.17385995
	74.1000	1	2		1.59904306	-0.17456105
	74.2000	1	2		1.59805682	-0.17554844
	74.3000	1	2		1.59705357	-0.17636295
	74.4000	1	2		1.59604725	-0.17719522
	74.5000	1	2		1.59504871	-0.17794657
	74.6000	1	2		1.59404905	-0.17883129
	74.7000	1	2		1.59304375	-0.17952476
	74.8000	1	2		1.59204859	-0.18035756
	74.9000	1	2		1.59104422	-0.18131243
	75.0000	1	2		1.59005920	-0.18219301
	75.1000	1	2		1.58904622	-0.18300502
	75.2000	1	2		1.58805752	-0.18389778
	75.3000	1	2		1.58705858	-0.18466214
	75.4000	1	2		1.58605656	-0.18539790
	75.5000	1	2		1.58504112	-0.18623518
	75.6000	1	2		1.58405344	-0.18728960
	75.7000	1	2		1.58304343	-0.18800495
	75.8000	1	2		1.58205114	-0.18885113
	75.9000	1	2		1.58104492	-0.18990310
	76.0000	1	2		1.58005417	-0.19101152
	76.1000	1	2		1.57904140	-0.19139554
	76.2000	1	2		1.57805905	-0.19240892
	76.3000	1	2		1.57704228	-0.19330945
	76.4000	1	2		1.57605470	-0.19425930
	76.5000	1	2		1.57505330	-0.19496547
	76.6000	1	2		1.57405599	-0.19588448
	76.7000	1	2		1.57305274	-0.19686941
	76.8000	1	2		1.57206302	-0.19778654
	76.9000	1	2		1.57105249	-0.19866280
	77.0000	1	2		1.57005396	-0.19950487
	77.1000	1	2		1.56905020	-0.20040054
	77.2000	1	2		1.56806160	-0.20124443
	77.3000	1	2		1.56704309	-0.20213418
	77.4000	1	2		1.56604865	-0.20292137
	77.5000	1	2		1.56504816	-0.20426888
	77.6000	1	2		1.56405557	-0.20486511
	77.7000	1	2		1.56304259	-0.20598251
	77.8000	1	2		1.56205225	-0.20690233
	77.9000	1	2		1.56104961	-0.20780064
	78.0000	1	2		1.56005282	-0.20844804
	78.1000	1	2		1.55904383	-0.20958103
	78.2000	1	2		1.55805698	-0.21063574
	78.3000	1	2		1.55704727	-0.21149691
	78.4000	1	2		1.55605386	-0.21242313
	78.5000	1	2		1.55504590	-0.21347171
	78.6000	1	2		1.55405833	-0.21443337
	78.7000	1	2		1.55305590	-0.21527778
	78.8000	1	2		1.55205541	-0.21626934
	78.9000	1	2		1.55104807	-0.21723453
	79.0000	1	2		1.55006101	-0.21810651
	79.1000	1	2		1.54904884	-0.21917166
	79.2000	1	2		1.54805184	-0.22009978
	79.3000	1	2		1.54704880	-0.22108762
	79.4000	1	2		1.54605416	-0.22200702
	79.5000	1	2		1.54505890	-0.22310276
	79.6000	1	2		1.54407962	-0.22393117
	79.7000	1	2		1.54305599	-0.22502445
	79.8000	1	2		1.54206688	-0.22598967
	79.9000	1	2		1.54106404	-0.22703020
	80.0000	1	2		1.54006776	-0.22788882
	80.1000	1	2		1.53905908	-0.22902634
	80.2000	1	2		1.53808544	-0.23001563
	80.3000	1	2		1.53706733	-0.23106121
	80.4000	1	2		1.53607566	-0.23201786
	80.5000	1	2		1.53506524	-0.23309505
	80.6000	1	2		1.53407510	-0.23416679
	80.7000	1	2		1.53306438	-0.23513803
	80.8000	1	2		1.53207137	-0.23621844
	80.9000	1	2		1.53105686	-0.23715714
	81.0000	1	2		1.53007102	-0.23828948
	81.1000	1	2		1.52906583	-0.23929700
	81.2000	1	2		1.52806657	-0.24053849
	81.3000	1	2		1.52706087	-0.24135701
	81.4000	1	2		1.52607073	-0.24233686
	81.5000	1	2		1.52505847	-0.24355957
	81.6000	1	2		1.52408083	-0.24459267
	81.7000	1	2		1.52305668	-0.24568897
	81.8000	1	2		1.52206604	-0.24667496
	81.9000	1	2		1.52106166	-0.24777584
	82.0000	1	2		1.52006927	-0.24882236
	82.1000	1	2		1.51905793	-0.24986353
	82.2000	1	2		1.51807199	-0.25089858
	82.3000	1	2		1.51706239	-0.25182480
	82.4000	1	2		1.51607482	-0.25292315
	82.5000	1	2		1.51506450	-0.25420047
	82.6000	1	2		1.51407078	-0.25538323
	82.7000	1	2		1.51306507	-0.25642406
	82.8000	1	2		1.51207115	-0.25753688
	82.9000	1	2		1.51106411	-0.25872186
	83.0000	1	2		1.51007305	-0.25969790
	83.1000	1	2		1.50906929	-0.26078878
	83.2000	1	2		1.50807424	-0.26190970
	83.3000	1	2		1.50706392	-0.26324935
	83.4000	1	2		1.50607163	-0.26415255
	83.5000	1	2		1.50506490	-0.26532529
	83.6000	1	2		1.50406974	-0.26660020
	83.7000	1	2		1.50306301	-0.26753509
	83.8000	1	2		1.50207011	-0.26868777
	83.9000	1	2		1.50106819	-0.26975198
	84.0000	1	2		1.50007181	-0.27098836
	84.1000	1	2		1.49905996	-0.27220907
	84.2000	1	2		1.49806757	-0.27338788
	84.3000	1	2		1.49706514	-0.27485436
	84.4000	1	2		1.49607367	-0.27580049
	84.5000	1	2		1.49506223	-0.27700704
	84.6000	1	2		1.49407055	-0.27804222
	84.7000	1	2		1.49306771	-0.27925542
	84.8000	1	2		1.49206949	-0.28009815
	84.9000	1	2		1.49106327	-0.28126789
	85.0000	1	2		1.49006719	-0.28245037
	85.1000	1	2		1.48906732	-0.28341549
	85.2000	1	2		1.48807790	-0.28469522
	85.3000	1	2		1.48706840	-0.28587839
	85.4000	1	2		1.48607356	-0.28705526
	85.5000	1	2		1.48506795	-0.28811822
	85.6000	1	2		1.48407720	-0.28951330
	85.7000	1	2		1.48305982	-0.29081719
	85.8000	1	2		1.48207357	-0.29153515
	85.9000	1	2		1.48106520	-0.29261779
	86.0000	1	2		1.48007824	-0.29373961
	86.1000	1	2		1.47906342	-0.29496480
	86.2000	1	2		1.47807420	-0.29616084
	86.3000	1	2		1.47706266	-0.29729744
	86.4000	1	2		1.47607385	-0.29867731
	86.5000	1	2		1.47506784	-0.30007593
	86.6000	1	2		1.47407586	-0.30151501
	86.7000	1	2		1.47307230	-0.30287620
	86.8000	1	2		1.47207981	-0.30408980
	86.9000	1	2		1.47107236	-0.30534873
	87.0000	1	2		1.47008038	-0.30666700
	87.1000	1	2		1.46907201	-0.30788373
	87.2000	1	2		1.46807348	-0.30912297
	87.3000	1	2		1.46706326	-0.31061411
	87.4000	1	2		1.46607169	-0.31176750
	87.5000	1	2		1.46506629	-0.31334911
	87.6000	1	2		1.46407984	-0.31446546
	87.7000	1	2		1.46306348	-0.31600848
	87.8000	1	2		1.46207376	-0.31705700
	87.9000	1	2		1.46106846	-0.31857058
	88.0000	1	2		1.46008017	-0.31984475
	88.1000	1	2		1.45906842	-0.32113709
	88.2000	1	2		1.45807941	-0.32244358
	88.3000	1	2		1.45707554	-0.32387652
	88.4000	1	2		1.45608592	-0.32533795
	88.5000	1	2		1.45507448	-0.32670032
	88.6000	1	2		1.45407993	-0.32809913
	88.7000	1	2		1.45307494	-0.32959096
	88.8000	1	2		1.45208317	-0.33094715
	88.9000	1	2		1.45107132	-0.33216391
	89.0000	1	2		1.45007288	-0.33357549
	89.1000	1	2		1.44906840	-0.33516675
	89.2000	1	2		1.44807417	-0.33656288
	89.3000	1	2		1.44706795	-0.33796981
	89.4000	1	2		1.44607157	-0.33960726
	89.5000	1	2		1.44507047	-0.34093484
	89.6000	1	2		1.44407859	-0.34227584
	89.7000	1	2		1.44306746	-0.34383506
	89.8000	1	2		1.44207732	-0.34523562
	89.9000	1	2		1.44107684	-0.34690358
	90.0000	1	2		1.44008230	-0.34821521
	90.1000	1	2		1.43907659	-0.34972709
	90.2000	1	2		1.43808522	-0.35112768
	90.3000	1	2		1.43707235	-0.35253640
	90.4000	1	2		1.43608170	-0.35409626
	90.5000	1	2		1.43508122	-0.35571251
	90.6000	1	2		1.43408504	-0.35681851
	90.7000	1	2		1.43307011	-0.35827994
	90.8000	1	2		1.43209052	-0.35961099
	90.9000	1	2		1.43107160	-0.36121808
	91.0000	1	2		1.43007972	-0.36272541
	91.1000	1	2		1.42907596	-0.36420580
	91.2000	1	2		1.42808193	-0.36580138
	91.3000	1	2		1.42707643	-0.36734037
	91.4000	1	2		1.42608712	-0.36889616
	91.5000	1	2		1.42507055	-0.37059359
	91.6000	1	2		1.42408513	-0.37204251
	91.7000	1	2		1.42307768	-0.37376739
	91.8000	1	2		1.42208621	-0.37519112
	91.9000	1	2		1.42108317	-0.37672181
	92.0000	1	2		1.42008750	-0.37846033
	92.1000	1	2		1.41907524	-0.38005546
	92.2000	1	2		1.41809360	-0.38145952
	92.3000	1	2		1.41707366	-0.38317904
	92.4000	1	2		1.41608424	-0.38484771
	92.5000	1	2		1.41508089	-0.38649686
	92.6000	1	2		1.41408440	-0.38796462
	92.7000	1	2		1.41307890	-0.38982917
	92.8000	1	2		1.41208651	-0.39135035
	92.9000	1	2		1.41108695	-0.39295252
	93.0000	1	2		1.41008954	-0.39441410
	93.1000	1	2		1.40908752	-0.39615471
	93.2000	1	2		1.40809113	-0.39766513
	93.3000	1	2		1.40708205	-0.39932974
	93.4000	1	2		1.40609744	-0.40096264
	93.5000	1	2		1.40507524	-0.40271293
	93.6000	1	2		1.40408306	-0.40417857
	93.7000	1	2		1.40307653	-0.40585831
	93.8000	1	2		1.40207779	-0.40693477
	93.9000	1	2		1.40107198	-0.40831801
	94.0000	1	2		1.40007682	-0.41007895
	94.0010	1	2		1.40006730	-0.41011769
