# Supplementary material for: Hyaluronic Acid Enhances the Mechanical Properties of Tissue-Engineered Cartilage Constructs
Source: PLoS One. 2014 Dec 1;9(12):e113216. doi: 10.1371/journal.pone.0113216 (PMC4249877; doi:10.1371/journal.pone.0113216)
Supplement: Dataset S1 — Raw data from hydrogel constructs. Data on wet weight, dry weight, compressive modulus, DNA content, and GAG content are provided in a spreadsheet for all analysed hydrogel constructs. Additionally, raw data from mechanical compression tests (time, displacement, and load) are provided. (ZIP) [file pone.0113216.s004.zip › Data/Mechanical testing/Microtester/Day 28/G4 P4 M4 ramp.csv]

G4 P4 M4 7Jan2014
Notes	Time	Sequence	Block	Cycle	5800:Extension mm	5800:500N_Load_Cell N
Test Started : 01/07/2014 3:17:55 PM	4.0020	1	2		2.39985714	0.00223898
	4.1000	1	2		2.39897099	0.00194828
	4.2000	1	2		2.39796825	0.00194471
	4.3000	1	2		2.39695896	0.00200656
	4.4000	1	2		2.39595950	0.00193414
	4.5000	1	2		2.39494734	0.00200390
	4.6000	1	2		2.39396079	0.00203274
	4.7000	1	2		2.39295908	0.00216938
	4.8000	1	2		2.39196372	0.00207428
	4.9000	1	2		2.39095832	0.00213544
	5.0000	1	2		2.38996480	0.00209767
	5.1000	1	2		2.38895653	0.00199199
	5.2000	1	2		2.38796630	0.00199729
	5.3000	1	2		2.38695229	0.00202382
	5.4000	1	2		2.38596881	0.00201101
	5.5000	1	2		2.38495809	0.00200197
	5.6000	1	2		2.38397010	0.00198488
	5.7000	1	2		2.38295220	0.00195434
	5.8000	1	2		2.38195787	0.00199749
	5.9000	1	2		2.38095636	0.00209431
	6.0000	1	2		2.37996039	0.00203870
	6.1000	1	2		2.37895150	0.00194768
	6.2000	1	2		2.37795983	0.00193045
	6.3000	1	2		2.37695525	0.00209030
	6.4000	1	2		2.37595805	0.00214841
	6.5000	1	2		2.37494752	0.00206418
	6.6000	1	2		2.37395831	0.00198096
	6.7000	1	2		2.37295844	0.00213689
	6.8000	1	2		2.37196595	0.00188284
	6.9000	1	2		2.37095645	0.00190705
	7.0000	1	2		2.36996417	0.00209424
	7.1000	1	2		2.36896102	0.00196527
	7.2000	1	2		2.36796054	0.00204775
	7.3000	1	2		2.36694817	0.00191682
	7.4000	1	2		2.36596387	0.00206625
	7.5000	1	2		2.36495602	0.00204314
	7.6000	1	2		2.36396742	0.00195340
	7.7000	1	2		2.36294849	0.00183637
	7.8000	1	2		2.36196543	0.00200341
	7.9000	1	2		2.36096085	0.00205145
	8.0000	1	2		2.35996713	0.00208710
	8.1000	1	2		2.35895292	0.00203782
	8.2000	1	2		2.35795530	0.00205887
	8.3000	1	2		2.35695420	0.00219817
	8.4000	1	2		2.35597011	0.00220415
	8.5000	1	2		2.35495324	0.00190442
	8.6000	1	2		2.35397222	0.00210742
	8.7000	1	2		2.35296190	0.00193849
	8.8000	1	2		2.35195753	0.00207416
	8.9000	1	2		2.35095192	0.00216627
	9.0000	1	2		2.34996087	0.00211869
	9.1000	1	2		2.34894932	0.00195696
	9.2000	1	2		2.34796318	0.00218696
	9.3000	1	2		2.34695184	0.00202620
	9.4000	1	2		2.34596652	0.00202289
	9.5000	1	2		2.34495722	0.00181848
	9.6000	1	2		2.34395449	0.00204599
	9.7000	1	2		2.34295052	0.00196236
	9.8000	1	2		2.34195946	0.00187675
	9.9000	1	2		2.34095304	0.00204292
	10.0000	1	2		2.33995870	0.00205972
	10.1000	1	2		2.33895453	0.00197189
	10.2000	1	2		2.33797311	0.00204437
	10.2850	1	2		2.33710887	0.00238119
	10.3000	1	2		2.33696279	0.00220730
	10.4000	1	2		2.33596456	0.00191099
	10.5000	1	2		2.33495158	0.00200792
	10.6000	1	2		2.33396523	0.00178888
	10.7000	1	2		2.33295553	0.00216619
	10.8000	1	2		2.33196468	0.00204485
	10.9000	1	2		2.33096133	0.00184442
	11.0000	1	2		2.32996310	0.00195458
	11.1000	1	2		2.32895524	0.00206019
	11.2000	1	2		2.32796562	0.00186683
	11.3000	1	2		2.32696534	0.00197060
	11.4000	1	2		2.32597121	0.00191869
	11.5000	1	2		2.32497093	0.00205913
	11.6000	1	2		2.32396799	0.00198439
	11.7000	1	2		2.32295460	0.00183527
	11.8000	1	2		2.32196600	0.00198134
	11.9000	1	2		2.32095445	0.00200015
	12.0000	1	2		2.31997261	0.00171959
	12.1000	1	2		2.31896926	0.00195961
	12.2000	1	2		2.31797718	0.00188743
	12.3000	1	2		2.31696174	0.00189850
	12.4000	1	2		2.31596536	0.00197705
	12.5000	1	2		2.31495504	0.00197966
	12.6000	1	2		2.31396706	0.00181463
	12.7000	1	2		2.31296166	0.00186106
	12.8000	1	2		2.31197244	0.00212418
	12.9000	1	2		2.31096417	0.00200589
	13.0000	1	2		2.30997312	0.00192789
	13.1000	1	2		2.30896997	0.00197396
	13.2000	1	2		2.30796764	0.00212341
	13.3000	1	2		2.30695671	0.00178915
	13.4000	1	2		2.30596852	0.00189369
	13.5000	1	2		2.30496005	0.00200442
	13.6000	1	2		2.30396961	0.00198970
	13.7000	1	2		2.30295929	0.00174981
	13.8000	1	2		2.30196495	0.00187439
	13.9000	1	2		2.30095218	0.00180358
	14.0000	1	2		2.29997792	0.00208900
	14.1000	1	2		2.29896187	0.00210997
	14.2000	1	2		2.29796302	0.00204447
	14.3000	1	2		2.29695742	0.00195857
	14.4000	1	2		2.29596185	0.00187597
	14.5000	1	2		2.29495748	0.00177093
	14.6000	1	2		2.29396744	0.00200063
	14.7000	1	2		2.29296348	0.00186693
	14.8000	1	2		2.29196689	0.00191263
	14.9000	1	2		2.29096169	0.00211896
	15.0000	1	2		2.28998785	0.00191430
	15.1000	1	2		2.28896687	0.00190796
	15.2000	1	2		2.28797049	0.00191964
	15.3000	1	2		2.28695853	0.00188557
	15.4000	1	2		2.28598141	0.00197285
	15.5000	1	2		2.28496208	0.00201029
	15.6000	1	2		2.28396487	0.00173870
	15.7000	1	2		2.28295968	0.00193594
	15.8000	1	2		2.28197968	0.00186565
	15.9000	1	2		2.28095994	0.00183843
	16.0000	1	2		2.27996991	0.00182490
	16.1000	1	2		2.27896451	0.00166711
	16.2000	1	2		2.27797550	0.00192485
	16.3000	1	2		2.27696907	0.00179289
	16.4000	1	2		2.27597658	0.00175206
	16.5000	1	2		2.27496995	0.00192257
	16.6000	1	2		2.27397951	0.00199816
	16.7000	1	2		2.27297534	0.00180560
	16.8000	1	2		2.27197834	0.00177040
	16.9000	1	2		2.27097192	0.00183158
	17.0000	1	2		2.26998311	0.00188186
	17.1000	1	2		2.26897423	0.00183360
	17.2000	1	2		2.26797989	0.00179100
	17.3000	1	2		2.26696630	0.00193298
	17.4000	1	2		2.26597852	0.00169671
	17.5000	1	2		2.26497127	0.00171406
	17.6000	1	2		2.26397345	0.00200788
	17.7000	1	2		2.26296129	0.00196839
	17.8000	1	2		2.26197782	0.00172509
	17.9000	1	2		2.26096668	0.00191465
	18.0000	1	2		2.25997111	0.00199543
	18.1000	1	2		2.25896141	0.00195099
	18.2000	1	2		2.25796810	0.00192613
	18.3000	1	2		2.25696332	0.00191927
	18.4000	1	2		2.25597677	0.00189687
	18.5000	1	2		2.25497198	0.00188129
	18.6000	1	2		2.25398379	0.00194743
	18.7000	1	2		2.25297757	0.00180733
	18.8000	1	2		2.25197606	0.00187560
	18.9000	1	2		2.25096349	0.00176589
	19.0000	1	2		2.24997059	0.00192123
	19.1000	1	2		2.24896908	0.00181865
	19.2000	1	2		2.24797290	0.00188986
	19.3000	1	2		2.24696361	0.00191243
	19.4000	1	2		2.24597317	0.00191931
	19.5000	1	2		2.24496306	0.00188915
	19.6000	1	2		2.24396831	0.00190733
	19.7000	1	2		2.24296291	0.00181203
	19.8000	1	2		2.24197247	0.00186158
	19.9000	1	2		2.24096338	0.00173244
	20.0000	1	2		2.23997990	0.00181312
	20.1000	1	2		2.23897082	0.00182683
	20.2000	1	2		2.23797054	0.00180569
	20.3000	1	2		2.23697415	0.00174157
	20.4000	1	2		2.23598473	0.00179669
	20.5000	1	2		2.23497524	0.00189503
	20.6000	1	2		2.23397824	0.00193114
	20.7000	1	2		2.23296874	0.00195576
	20.8000	1	2		2.23197133	0.00186031
	20.9000	1	2		2.23096573	0.00186119
	21.0000	1	2		2.22997672	0.00181100
	21.1000	1	2		2.22896435	0.00178823
	21.2000	1	2		2.22796981	0.00195499
	21.3000	1	2		2.22695314	0.00174943
	21.4000	1	2		2.22597827	0.00182062
	21.5000	1	2		2.22497082	0.00190458
	21.6000	1	2		2.22397771	0.00188607
	21.7000	1	2		2.22298276	0.00179835
	21.8000	1	2		2.22198453	0.00183361
	21.9000	1	2		2.22098077	0.00190727
	22.0000	1	2		2.21997988	0.00171088
	22.1000	1	2		2.21897223	0.00186088
	22.2000	1	2		2.21798465	0.00189350
	22.3000	1	2		2.21697208	0.00183433
	22.4000	1	2		2.21597631	0.00193431
	22.5000	1	2		2.21496620	0.00186319
	22.6000	1	2		2.21398190	0.00182372
	22.7000	1	2		2.21296462	0.00190790
	22.8000	1	2		2.21197664	0.00167320
	22.9000	1	2		2.21097083	0.00185306
	23.0000	1	2		2.20998387	0.00183041
	23.1000	1	2		2.20896966	0.00184184
	23.2000	1	2		2.20798556	0.00188804
	23.3000	1	2		2.20697832	0.00166960
	23.4000	1	2		2.20598706	0.00175309
	23.5000	1	2		2.20498043	0.00173931
	23.6000	1	2		2.20398999	0.00156051
	23.7000	1	2		2.20298008	0.00178814
	23.8000	1	2		2.20198738	0.00173735
	23.9000	1	2		2.20097891	0.00182749
	24.0000	1	2		2.19998539	0.00176723
	24.1000	1	2		2.19897999	0.00173998
	24.2000	1	2		2.19798217	0.00185673
	24.3000	1	2		2.19697821	0.00154805
	24.4000	1	2		2.19598756	0.00175857
	24.5000	1	2		2.19497540	0.00175706
	24.6000	1	2		2.19398454	0.00177239
	24.7000	1	2		2.19298283	0.00166951
	24.8000	1	2		2.19198850	0.00179429
	24.9000	1	2		2.19097613	0.00166571
	25.0000	1	2		2.18998938	0.00179082
	25.1000	1	2		2.18898398	0.00166820
	25.2000	1	2		2.18798903	0.00167711
	25.3000	1	2		2.18698526	0.00184055
	25.4000	1	2		2.18598827	0.00170205
	25.5000	1	2		2.18496996	0.00189143
	25.6000	1	2		2.18397644	0.00178548
	25.7000	1	2		2.18297309	0.00168268
	25.8000	1	2		2.18198572	0.00190415
	25.9000	1	2		2.18097930	0.00182018
	26.0000	1	2		2.17998803	0.00171307
	26.1000	1	2		2.17897813	0.00171127
	26.2000	1	2		2.17798379	0.00170278
	26.3000	1	2		2.17697470	0.00178589
	26.4000	1	2		2.17598201	0.00165910
	26.5000	1	2		2.17497620	0.00171674
	26.6000	1	2		2.17398698	0.00179293
	26.7000	1	2		2.17298220	0.00164076
	26.8000	1	2		2.17198479	0.00166325
	26.9000	1	2		2.17099619	0.00183315
	27.0000	1	2		2.16999366	0.00174748
	27.1000	1	2		2.16898457	0.00181475
	27.2000	1	2		2.16798695	0.00167067
	27.3000	1	2		2.16698422	0.00172661
	27.4000	1	2		2.16599582	0.00176164
	27.5000	1	2		2.16498346	0.00157170
	27.6000	1	2		2.16398728	0.00163919
	27.7000	1	2		2.16298413	0.00174752
	27.8000	1	2		2.16198836	0.00159644
	27.9000	1	2		2.16098173	0.00169409
	28.0000	1	2		2.15998740	0.00182836
	28.1000	1	2		2.15897585	0.00179654
	28.2000	1	2		2.15798951	0.00171256
	28.3000	1	2		2.15697960	0.00175620
	28.4000	1	2		2.15598526	0.00176309
	28.5000	1	2		2.15497331	0.00173749
	28.6000	1	2		2.15398225	0.00172775
	28.7000	1	2		2.15297787	0.00191065
	28.8000	1	2		2.15198190	0.00175138
	28.9000	1	2		2.15096174	0.00170850
	29.0000	1	2		2.14998032	0.00184505
	29.1000	1	2		2.14897574	0.00169868
	29.2000	1	2		2.14798140	0.00183203
	29.3000	1	2		2.14697457	0.00162842
	29.4000	1	2		2.14598884	0.00174113
	29.5000	1	2		2.14498630	0.00167397
	29.6000	1	2		2.14397988	0.00166813
	29.7000	1	2		2.14297878	0.00172650
	29.8000	1	2		2.14198711	0.00168778
	29.9000	1	2		2.14097393	0.00178392
	30.0000	1	2		2.13998512	0.00161221
	30.1000	1	2		2.13898075	0.00170594
	30.2000	1	2		2.13798784	0.00179084
	30.3000	1	2		2.13697999	0.00160797
	30.4000	1	2		2.13598524	0.00167043
	30.5000	1	2		2.13498086	0.00169417
	30.6000	1	2		2.13398530	0.00161064
	30.7000	1	2		2.13297928	0.00168329
	30.8000	1	2		2.13198720	0.00164821
	30.9000	1	2		2.13097893	0.00157022
	31.0000	1	2		2.12998603	0.00157057
	31.1000	1	2		2.12897694	0.00166201
	31.2000	1	2		2.12797769	0.00169540
	31.3000	1	2		2.12697700	0.00159091
	31.4000	1	2		2.12598697	0.00175635
	31.5000	1	2		2.12497256	0.00169775
	31.6000	1	2		2.12398498	0.00158962
	31.7000	1	2		2.12298163	0.00164248
	31.8000	1	2		2.12199283	0.00166345
	31.9000	1	2		2.12099316	0.00164746
	32.0000	1	2		2.11999227	0.00162921
	32.1000	1	2		2.11898318	0.00160879
	32.2000	1	2		2.11799110	0.00160742
	32.3000	1	2		2.11697382	0.00150642
	32.4000	1	2		2.11598153	0.00149002
	32.5000	1	2		2.11497347	0.00162430
	32.6000	1	2		2.11398978	0.00149187
	32.7000	1	2		2.11297373	0.00158434
	32.8000	1	2		2.11198329	0.00153020
	32.9000	1	2		2.11097522	0.00166908
	33.0000	1	2		2.10998437	0.00157245
	33.1000	1	2		2.10897713	0.00152683
	33.2000	1	2		2.10798341	0.00148360
	33.3000	1	2		2.10698026	0.00142607
	33.4000	1	2		2.10599166	0.00141819
	33.5000	1	2		2.10497950	0.00145678
	33.6000	1	2		2.10398434	0.00157751
	33.7000	1	2		2.10297423	0.00148430
	33.8000	1	2		2.10198645	0.00140613
	33.9000	1	2		2.10097511	0.00143629
	34.0000	1	2		2.09998364	0.00145104
	34.1000	1	2		2.09897333	0.00139907
	34.2000	1	2		2.09798657	0.00118345
	34.3000	1	2		2.09697482	0.00154184
	34.4000	1	2		2.09598089	0.00124918
	34.5000	1	2		2.09497734	0.00125152
	34.6000	1	2		2.09399017	0.00131160
	34.7000	1	2		2.09298703	0.00156845
	34.8000	1	2		2.09199331	0.00125797
	34.9000	1	2		2.09098237	0.00116621
	35.0000	1	2		2.09000668	0.00139680
	35.1000	1	2		2.08898243	0.00123437
	35.2000	1	2		2.08800285	0.00106840
	35.3000	1	2		2.08698577	0.00111281
	35.4000	1	2		2.08599061	0.00130367
	35.5000	1	2		2.08498071	0.00106459
	35.6000	1	2		2.08398596	0.00105923
	35.7000	1	2		2.08298568	0.00103585
	35.8000	1	2		2.08198889	0.00113815
	35.9000	1	2		2.08097652	0.00107861
	36.0000	1	2		2.07999059	0.00102946
	36.1000	1	2		2.07899359	0.00092189
	36.2000	1	2		2.07799106	0.00104337
	36.3000	1	2		2.07699098	0.00105533
	36.4000	1	2		2.07598415	0.00119605
	36.5000	1	2		2.07498736	0.00090274
	36.6000	1	2		2.07399261	0.00100269
	36.7000	1	2		2.07298885	0.00096205
	36.8000	1	2		2.07199144	0.00063504
	36.9000	1	2		2.07099833	0.00093605
	37.0000	1	2		2.06999806	0.00084115
	37.1000	1	2		2.06898979	0.00072000
	37.2000	1	2		2.06799402	0.00077676
	37.3000	1	2		2.06698800	0.00058845
	37.4000	1	2		2.06598998	0.00042818
	37.5000	1	2		2.06498253	0.00066208
	37.6000	1	2		2.06399065	0.00050462
	37.7000	1	2		2.06298525	0.00048577
	37.8000	1	2		2.06199460	0.00054733
	37.9000	1	2		2.06097527	0.00037517
	38.0000	1	2		2.05999180	0.00047632
	38.1000	1	2		2.05897820	0.00030230
	38.2000	1	2		2.05800845	0.00020262
	38.3000	1	2		2.05698338	0.00022225
	38.4000	1	2		2.05599868	0.00017532
	38.5000	1	2		2.05498262	0.00007991
	38.6000	1	2		2.05399423	0.00021588
	38.7000	1	2		2.05298370	0.00002956
	38.8000	1	2		2.05200719	-0.00009930
	38.9000	1	2		2.05098581	-0.00001419
	39.0000	1	2		2.04999271	-0.00019851
	39.1000	1	2		2.04898423	-0.00037281
	39.2000	1	2		2.04799297	-0.00045672
	39.3000	1	2		2.04697630	-0.00031905
	39.4000	1	2		2.04599405	-0.00058611
	39.5000	1	2		2.04498087	-0.00044965
	39.6000	1	2		2.04398940	-0.00038621
	39.7000	1	2		2.04293360	-0.00076525
	39.8000	1	2		2.04199171	-0.00070834
	39.9000	1	2		2.04099021	-0.00063153
	40.0000	1	2		2.03999649	-0.00089829
	40.1000	1	2		2.03898473	-0.00100253
	40.2000	1	2		2.03799429	-0.00086033
	40.3000	1	2		2.03698828	-0.00103284
	40.4000	1	2		2.03600070	-0.00115966
	40.5000	1	2		2.03499018	-0.00119418
	40.6000	1	2		2.03399134	-0.00134442
	40.7000	1	2		2.03298819	-0.00152206
	40.8000	1	2		2.03199160	-0.00163333
	40.9000	1	2		2.03098743	-0.00164988
	41.0000	1	2		2.02999576	-0.00182448
	41.1000	1	2		2.02899097	-0.00192590
	41.2000	1	2		2.02799684	-0.00189599
	41.3000	1	2		2.02698857	-0.00201720
	41.4000	1	2		2.02599403	-0.00227222
	41.5000	1	2		2.02499130	-0.00216052
	41.6000	1	2		2.02399798	-0.00249104
	41.7000	1	2		2.02299381	-0.00252881
	41.8000	1	2		2.02200378	-0.00271237
	41.9000	1	2		2.02099387	-0.00267678
	42.0000	1	2		2.01999974	-0.00291870
	42.1000	1	2		2.01899147	-0.00302097
	42.2000	1	2		2.01799550	-0.00314588
	42.3000	1	2		2.01699891	-0.00329009
	42.4000	1	2		2.01600171	-0.00352823
	42.5000	1	2		2.01499241	-0.00353096
	42.6000	1	2		2.01399767	-0.00373097
	42.7000	1	2		2.01298776	-0.00386244
	42.8000	1	2		2.01199629	-0.00408208
	42.9000	1	2		2.01098126	-0.00410115
	43.0000	1	2		2.00999082	-0.00423289
	43.1000	1	2		2.00898890	-0.00444645
	43.2000	1	2		2.00800030	-0.00452066
	43.3000	1	2		2.00698999	-0.00487602
	43.4000	1	2		2.00599688	-0.00480707
	43.5000	1	2		2.00498779	-0.00524058
	43.6000	1	2		2.00399776	-0.00529681
	43.7000	1	2		2.00299523	-0.00527949
	43.8000	1	2		2.00199597	-0.00557084
	43.9000	1	2		2.00099262	-0.00582513
	44.0000	1	2		2.00000054	-0.00588850
	44.1000	1	2		1.99899063	-0.00606481
	44.2000	1	2		1.99800142	-0.00647974
	44.3000	1	2		1.99698721	-0.00649462
	44.4000	1	2		1.99599615	-0.00678658
	44.5000	1	2		1.99498665	-0.00696087
	44.6000	1	2		1.99400236	-0.00715045
	44.7000	1	2		1.99299265	-0.00750203
	44.8000	1	2		1.99200201	-0.00765247
	44.9000	1	2		1.99099866	-0.00786682
	45.0000	1	2		1.99001047	-0.00811117
	45.1000	1	2		1.98900138	-0.00829784
	45.2000	1	2		1.98800438	-0.00846422
	45.3000	1	2		1.98699406	-0.00884907
	45.4000	1	2		1.98600710	-0.00893947
	45.5000	1	2		1.98499781	-0.00922370
	45.6000	1	2		1.98399856	-0.00944116
	45.7000	1	2		1.98299398	-0.00978112
	45.8000	1	2		1.98200210	-0.00991159
	45.9000	1	2		1.98099465	-0.01019584
	46.0000	1	2		1.98000277	-0.01045004
	46.1000	1	2		1.97899368	-0.01072131
	46.2000	1	2		1.97800631	-0.01086241
	46.3000	1	2		1.97699846	-0.01102064
	46.4000	1	2		1.97600248	-0.01141691
	46.5000	1	2		1.97499974	-0.01172835
	46.6000	1	2		1.97401053	-0.01195399
	46.7000	1	2		1.97299960	-0.01222519
	46.8000	1	2		1.97200936	-0.01259556
	46.9000	1	2		1.97100232	-0.01278615
	47.0000	1	2		1.97000409	-0.01296312
	47.1000	1	2		1.96899869	-0.01312381
	47.2000	1	2		1.96799452	-0.01362423
	47.3000	1	2		1.96698687	-0.01389968
	47.4000	1	2		1.96599294	-0.01410300
	47.5000	1	2		1.96498529	-0.01448723
	47.6000	1	2		1.96399710	-0.01475647
	47.7000	1	2		1.96298371	-0.01488323
	47.8000	1	2		1.96199593	-0.01521753
	47.9000	1	2		1.96099483	-0.01560927
	48.0000	1	2		1.96000418	-0.01581424
	48.1000	1	2		1.95899284	-0.01593879
	48.2000	1	2		1.95800404	-0.01638658
	48.3000	1	2		1.95700397	-0.01664149
	48.4000	1	2		1.95600471	-0.01685170
	48.5000	1	2		1.95500771	-0.01720093
	48.6000	1	2		1.95400641	-0.01734948
	48.7000	1	2		1.95299794	-0.01778692
	48.8000	1	2		1.95200340	-0.01805127
	48.9000	1	2		1.95099288	-0.01831535
	49.0000	1	2		1.95000202	-0.01878940
	49.1000	1	2		1.94899457	-0.01895248
	49.2000	1	2		1.94799880	-0.01917851
	49.3000	1	2		1.94699566	-0.01933243
	49.4000	1	2		1.94600009	-0.01986480
	49.5000	1	2		1.94499285	-0.02010853
	49.6000	1	2		1.94399831	-0.02031425
	49.7000	1	2		1.94299188	-0.02066071
	49.8000	1	2		1.94200226	-0.02098149
	49.9000	1	2		1.94100321	-0.02126112
	50.0000	1	2		1.94001051	-0.02157548
	50.1000	1	2		1.93899876	-0.02184202
	50.2000	1	2		1.93801242	-0.02213420
	50.3000	1	2		1.93700394	-0.02232068
	50.4000	1	2		1.93600633	-0.02276679
	50.5000	1	2		1.93499991	-0.02309768
	50.6000	1	2		1.93400516	-0.02337927
	50.7000	1	2		1.93300529	-0.02362331
	50.8000	1	2		1.93201444	-0.02394533
	50.9000	1	2		1.93099101	-0.02451587
	51.0000	1	2		1.93000118	-0.02456307
	51.1000	1	2		1.92900254	-0.02484929
	51.2000	1	2		1.92800759	-0.02526939
	51.3000	1	2		1.92699461	-0.02563365
	51.4000	1	2		1.92600827	-0.02601110
	51.5000	1	2		1.92499692	-0.02634108
	51.6000	1	2		1.92400546	-0.02668342
	51.7000	1	2		1.92300149	-0.02684854
	51.8000	1	2		1.92201084	-0.02714188
	51.9000	1	2		1.92100135	-0.02753242
	52.0000	1	2		1.92001213	-0.02785929
	52.1000	1	2		1.91899915	-0.02820384
	52.2000	1	2		1.91801117	-0.02842852
	52.3000	1	2		1.91700761	-0.02882688
	52.4000	1	2		1.91601205	-0.02931416
	52.5000	1	2		1.91500337	-0.02949036
	52.6000	1	2		1.91400637	-0.02994734
	52.7000	1	2		1.91300281	-0.03018844
	52.8000	1	2		1.91200909	-0.03038754
	52.9000	1	2		1.91099857	-0.03090221
	53.0000	1	2		1.91000792	-0.03111045
	53.1000	1	2		1.90900088	-0.03160357
	53.2000	1	2		1.90801064	-0.03184870
	53.3000	1	2		1.90699992	-0.03209733
	53.4000	1	2		1.90601132	-0.03247855
	53.5000	1	2		1.90499834	-0.03282098
	53.6000	1	2		1.90400666	-0.03329257
	53.7000	1	2		1.90299635	-0.03356794
	53.8000	1	2		1.90200939	-0.03376302
	53.9000	1	2		1.90100091	-0.03419902
	54.0000	1	2		1.90000863	-0.03465187
	54.1000	1	2		1.89899298	-0.03501555
	54.2000	1	2		1.89801053	-0.03534290
	54.3000	1	2		1.89699919	-0.03560801
	54.4000	1	2		1.89601059	-0.03597574
	54.5000	1	2		1.89500130	-0.03617277
	54.6000	1	2		1.89401085	-0.03667003
	54.7000	1	2		1.89299787	-0.03691165
	54.8000	1	2		1.89200886	-0.03722325
	54.9000	1	2		1.89100551	-0.03761302
	55.0000	1	2		1.89001261	-0.03805525
	55.1000	1	2		1.88900004	-0.03835511
	55.2000	1	2		1.88801820	-0.03866178
	55.3000	1	2		1.88700850	-0.03907223
	55.4000	1	2		1.88601294	-0.03951156
	55.5000	1	2		1.88500262	-0.03983640
	55.6000	1	2		1.88401176	-0.04009794
	55.7000	1	2		1.88299571	-0.04054911
	55.8000	1	2		1.88200793	-0.04080246
	55.9000	1	2		1.88100438	-0.04114632
	56.0000	1	2		1.88001250	-0.04152361
	56.1000	1	2		1.87900280	-0.04198847
	56.2000	1	2		1.87801358	-0.04219391
	56.3000	1	2		1.87700798	-0.04252329
	56.4000	1	2		1.87601139	-0.04313762
	56.5000	1	2		1.87500373	-0.04339173
	56.6000	1	2		1.87401206	-0.04380447
	56.7000	1	2		1.87300338	-0.04412357
	56.8000	1	2		1.87201171	-0.04454682
	56.9000	1	2		1.87100160	-0.04486326
	57.0000	1	2		1.87001464	-0.04518686
	57.1000	1	2		1.86900883	-0.04565618
	57.2000	1	2		1.86801162	-0.04599091
	57.3000	1	2		1.86700110	-0.04640952
	57.4000	1	2		1.86600943	-0.04689891
	57.5000	1	2		1.86499686	-0.04713061
	57.6000	1	2		1.86401359	-0.04733998
	57.7000	1	2		1.86300470	-0.04780119
	57.8000	1	2		1.86200791	-0.04812385
	57.9000	1	2		1.86100067	-0.04863616
	58.0000	1	2		1.86001166	-0.04905270
	58.1000	1	2		1.85900441	-0.04941121
	58.2000	1	2		1.85801377	-0.04991007
	58.3000	1	2		1.85700611	-0.05029798
	58.4000	1	2		1.85600973	-0.05053664
	58.5000	1	2		1.85500474	-0.05092601
	58.6000	1	2		1.85401142	-0.05141019
	58.7000	1	2		1.85300930	-0.05181512
	58.8000	1	2		1.85200575	-0.05218792
	58.9000	1	2		1.85100526	-0.05267880
	59.0000	1	2		1.85001277	-0.05298772
	59.1000	1	2		1.84900594	-0.05350102
	59.2000	1	2		1.84801058	-0.05386096
	59.3000	1	2		1.84700272	-0.05403248
	59.4000	1	2		1.84601453	-0.05456249
	59.5000	1	2		1.84500503	-0.05498125
	59.6000	1	2		1.84401234	-0.05549257
	59.7000	1	2		1.84300509	-0.05581473
	59.8000	1	2		1.84201035	-0.05609290
	59.9000	1	2		1.84100515	-0.05644106
	60.0000	1	2		1.84001778	-0.05697800
	60.1000	1	2		1.83899865	-0.05740497
	60.2000	1	2		1.83801784	-0.05747462
	60.3000	1	2		1.83701244	-0.05800811
	60.4000	1	2		1.83601483	-0.05870818
	60.5000	1	2		1.83499836	-0.05880734
	60.6000	1	2		1.83400874	-0.05931366
	60.7000	1	2		1.83300252	-0.05989685
	60.8000	1	2		1.83201126	-0.06021386
	60.9000	1	2		1.83099684	-0.06041713
	61.0000	1	2		1.83001009	-0.06101075
	61.1000	1	2		1.82900571	-0.06146097
	61.2000	1	2		1.82800339	-0.06192658
	61.3000	1	2		1.82699450	-0.06226072
	61.4000	1	2		1.82601205	-0.06281338
	61.5000	1	2		1.82500706	-0.06312920
	61.6000	1	2		1.82402010	-0.06344371
	61.7000	1	2		1.82301224	-0.06385528
	61.8000	1	2		1.82201811	-0.06421309
	61.9000	1	2		1.82101660	-0.06478518
	62.0000	1	2		1.82001346	-0.06516090
	62.1000	1	2		1.81901113	-0.06563853
	62.2000	1	2		1.81801782	-0.06611784
	62.3000	1	2		1.81701078	-0.06647286
	62.4000	1	2		1.81601911	-0.06686083
	62.5000	1	2		1.81500633	-0.06735701
	62.6000	1	2		1.81401404	-0.06768893
	62.7000	1	2		1.81300680	-0.06813360
	62.8000	1	2		1.81200550	-0.06855817
	62.9000	1	2		1.81100707	-0.06894428
	63.0000	1	2		1.81002236	-0.06948891
	63.1000	1	2		1.80901040	-0.06997933
	63.2000	1	2		1.80801238	-0.07023086
	63.3000	1	2		1.80700718	-0.07081758
	63.4000	1	2		1.80601510	-0.07135061
	63.5000	1	2		1.80501175	-0.07168618
	63.6000	1	2		1.80402008	-0.07209885
	63.7000	1	2		1.80300771	-0.07260076
	63.8000	1	2		1.80202239	-0.07304710
	63.9000	1	2		1.80101371	-0.07347472
	64.0000	1	2		1.80002286	-0.07392867
	64.1000	1	2		1.79901295	-0.07440351
	64.2000	1	2		1.79801985	-0.07479660
	64.3000	1	2		1.79701486	-0.07524194
	64.4000	1	2		1.79602482	-0.07560678
	64.5000	1	2		1.79501369	-0.07611631
	64.6000	1	2		1.79401996	-0.07652423
	64.7000	1	2		1.79301518	-0.07709259
	64.8000	1	2		1.79201961	-0.07764613
	64.9000	1	2		1.79100643	-0.07794492
	65.0000	1	2		1.79003791	-0.07846226
	65.1000	1	2		1.78902267	-0.07899628
	65.2000	1	2		1.78802936	-0.07934308
	65.3000	1	2		1.78702048	-0.07983802
	65.4000	1	2		1.78602778	-0.08029935
	65.5000	1	2		1.78501583	-0.08082807
	65.6000	1	2		1.78401760	-0.08124040
	65.7000	1	2		1.78301035	-0.08178424
	65.8000	1	2		1.78201643	-0.08221668
	65.9000	1	2		1.78101267	-0.08272359
	66.0000	1	2		1.78001014	-0.08327679
	66.1000	1	2		1.77900904	-0.08357522
	66.2000	1	2		1.77801573	-0.08407862
	66.3000	1	2		1.77700910	-0.08458058
	66.4000	1	2		1.77601251	-0.08517345
	66.5000	1	2		1.77501264	-0.08546137
	66.6000	1	2		1.77401912	-0.08613900
	66.7000	1	2		1.77300245	-0.08657463
	66.8000	1	2		1.77203066	-0.08695130
	66.9000	1	2		1.77101911	-0.08746491
	67.0000	1	2		1.77002928	-0.08806589
	67.1000	1	2		1.76901814	-0.08857498
	67.2000	1	2		1.76801930	-0.08898870
	67.3000	1	2		1.76701595	-0.08966612
	67.4000	1	2		1.76602059	-0.09001480
	67.5000	1	2		1.76501826	-0.09063607
	67.6000	1	2		1.76402372	-0.09098694
	67.7000	1	2		1.76301914	-0.09161859
	67.8000	1	2		1.76203054	-0.09215538
	67.9000	1	2		1.76101510	-0.09264081
	68.0000	1	2		1.76002691	-0.09320688
	68.1000	1	2		1.75902008	-0.09361757
	68.2000	1	2		1.75801652	-0.09412044
	68.3000	1	2		1.75702731	-0.09474297
	68.4000	1	2		1.75602990	-0.09510455
	68.5000	1	2		1.75502122	-0.09555004
	68.6000	1	2		1.75402689	-0.09600296
	68.7000	1	2		1.75301698	-0.09644303
	68.8000	1	2		1.75202203	-0.09719583
	68.9000	1	2		1.75101642	-0.09765262
	69.0000	1	2		1.75002537	-0.09806450
	69.1000	1	2		1.74901997	-0.09866150
	69.2000	1	2		1.74802174	-0.09903223
	69.3000	1	2		1.74700958	-0.09961471
	69.4000	1	2		1.74602016	-0.10016990
	69.5000	1	2		1.74501804	-0.10087105
	69.6000	1	2		1.74402759	-0.10121284
	69.7000	1	2		1.74301174	-0.10177197
	69.8000	1	2		1.74202417	-0.10228448
	69.9000	1	2		1.74102205	-0.10284450
	70.0000	1	2		1.74002935	-0.10337270
	70.1000	1	2		1.73902252	-0.10400926
	70.2000	1	2		1.73802429	-0.10447446
	70.3000	1	2		1.73701786	-0.10497116
	70.4000	1	2		1.73602763	-0.10554805
	70.5000	1	2		1.73501772	-0.10626538
	70.6000	1	2		1.73401928	-0.10669350
	70.7000	1	2		1.73300999	-0.10710265
	70.8000	1	2		1.73202180	-0.10778369
	70.9000	1	2		1.73100657	-0.10833278
	71.0000	1	2		1.73002248	-0.10879165
	71.1000	1	2		1.72902794	-0.10941194
	71.2000	1	2		1.72795082	-0.11015595
	71.3000	1	2		1.72705361	-0.11069467
	71.4000	1	2		1.72604534	-0.11123509
	71.5000	1	2		1.72503502	-0.11185808
	71.6000	1	2		1.72402819	-0.11233670
	71.7000	1	2		1.72302361	-0.11296584
	71.8000	1	2		1.72203275	-0.11351325
	71.9000	1	2		1.72103371	-0.11409440
	72.0000	1	2		1.72004039	-0.11479709
	72.1000	1	2		1.71902721	-0.11531065
	72.2000	1	2		1.71803697	-0.11586792
	72.3000	1	2		1.71701846	-0.11654521
	72.4000	1	2		1.71602791	-0.11707990
	72.5000	1	2		1.71502149	-0.11761394
	72.6000	1	2		1.71403227	-0.11822418
	72.7000	1	2		1.71302964	-0.11869158
	72.8000	1	2		1.71203264	-0.11934049
	72.9000	1	2		1.71102611	-0.12010562
	73.0000	1	2		1.71002778	-0.12047975
	73.1000	1	2		1.70902494	-0.12103511
	73.2000	1	2		1.70803727	-0.12170524
	73.3000	1	2		1.70702418	-0.12222864
	73.4000	1	2		1.70603692	-0.12273091
	73.5000	1	2		1.70503254	-0.12340081
	73.6000	1	2		1.70403595	-0.12393531
	73.7000	1	2		1.70301529	-0.12460168
	73.8000	1	2		1.70203222	-0.12514102
	73.9000	1	2		1.70102621	-0.12587978
	74.0000	1	2		1.70002255	-0.12649564
	74.1000	1	2		1.69902288	-0.12688726
	74.2000	1	2		1.69802558	-0.12763511
	74.3000	1	2		1.69702305	-0.12825271
	74.4000	1	2		1.69602420	-0.12883986
	74.5000	1	2		1.69501614	-0.12950438
	74.6000	1	2		1.69402774	-0.13033896
	74.7000	1	2		1.69301517	-0.13093919
	74.8000	1	2		1.69203006	-0.13154176
	74.9000	1	2		1.69103654	-0.13211234
	75.0000	1	2		1.69003032	-0.13273017
	75.1000	1	2		1.68903158	-0.13333347
	75.2000	1	2		1.68804319	-0.13390854
	75.3000	1	2		1.68703676	-0.13459163
	75.4000	1	2		1.68604284	-0.13544101
	75.5000	1	2		1.68503754	-0.13590407
	75.6000	1	2		1.68404085	-0.13662675
	75.7000	1	2		1.68302735	-0.13742990
	75.8000	1	2		1.68204111	-0.13801946
	75.9000	1	2		1.68103684	-0.13848610
	76.0000	1	2		1.68004230	-0.13930283
	76.1000	1	2		1.67902071	-0.14008211
	76.2000	1	2		1.67803160	-0.14063572
	76.3000	1	2		1.67702661	-0.14129560
	76.4000	1	2		1.67604098	-0.14209612
	76.5000	1	2		1.67503118	-0.14266730
	76.6000	1	2		1.67404053	-0.14332358
	76.7000	1	2		1.67304281	-0.14392748
	76.8000	1	2		1.67204233	-0.14462429
	76.9000	1	2		1.67103457	-0.14525621
	77.0000	1	2		1.67003563	-0.14584912
	77.1000	1	2		1.66902695	-0.14655152
	77.2000	1	2		1.66803333	-0.14733875
	77.3000	1	2		1.66702629	-0.14781573
	77.4000	1	2		1.66603472	-0.14844353
	77.5000	1	2		1.66502512	-0.14939763
	77.6000	1	2		1.66403038	-0.14989093
	77.7000	1	2		1.66302006	-0.15049673
	77.8000	1	2		1.66203504	-0.15140519
	77.9000	1	2		1.66103231	-0.15196981
	78.0000	1	2		1.66004207	-0.15261782
	78.1000	1	2		1.65903995	-0.15327334
	78.2000	1	2		1.65804992	-0.15410482
	78.3000	1	2		1.65703960	-0.15466935
	78.4000	1	2		1.65605295	-0.15526817
	78.5000	1	2		1.65504519	-0.15611854
	78.6000	1	2		1.65405423	-0.15697720
	78.7000	1	2		1.65303654	-0.15748484
	78.8000	1	2		1.65203975	-0.15826298
	78.9000	1	2		1.65104193	-0.15905036
	79.0000	1	2		1.65004687	-0.15994975
	79.1000	1	2		1.64904424	-0.16058197
	79.2000	1	2		1.64804663	-0.16123556
	79.3000	1	2		1.64704707	-0.16220279
	79.4000	1	2		1.64604197	-0.16282732
	79.5000	1	2		1.64503985	-0.16351184
	79.6000	1	2		1.64405064	-0.16424015
	79.7000	1	2		1.64304514	-0.16511679
	79.8000	1	2		1.64205500	-0.16582770
	79.9000	1	2		1.64104663	-0.16650552
	80.0000	1	2		1.64005977	-0.16732384
	80.1000	1	2		1.63904433	-0.16798023
	80.2000	1	2		1.63805020	-0.16879454
	80.3000	1	2		1.63703958	-0.16956676
	80.4000	1	2		1.63604893	-0.17047433
	80.5000	1	2		1.63503994	-0.17120861
	80.6000	1	2		1.63405145	-0.17205218
	80.7000	1	2		1.63304010	-0.17284049
	80.8000	1	2		1.63204444	-0.17340353
	80.9000	1	2		1.63103535	-0.17417779
	81.0000	1	2		1.63005075	-0.17503813
	81.1000	1	2		1.62904022	-0.17581224
	81.2000	1	2		1.62805091	-0.17659390
	81.3000	1	2		1.62703803	-0.17732836
	81.4000	1	2		1.62604841	-0.17830217
	81.5000	1	2		1.62504034	-0.17903026
	81.6000	1	2		1.62404744	-0.17968751
	81.7000	1	2		1.62304737	-0.18068513
	81.8000	1	2		1.62205621	-0.18139482
	81.9000	1	2		1.62104691	-0.18218454
	82.0000	1	2		1.62005791	-0.18291062
	82.1000	1	2		1.61904052	-0.18395886
	82.2000	1	2		1.61805448	-0.18462524
	82.3000	1	2		1.61704304	-0.18529387
	82.4000	1	2		1.61605300	-0.18609026
	82.5000	1	2		1.61504740	-0.18696915
	82.6000	1	2		1.61405101	-0.18763527
	82.7000	1	2		1.61304500	-0.18839264
	82.8000	1	2		1.61204841	-0.18919514
	82.9000	1	2		1.61103676	-0.19011214
	83.0000	1	2		1.61006158	-0.19110383
	83.1000	1	2		1.60904543	-0.19187836
	83.2000	1	2		1.60805457	-0.19282652
	83.3000	1	2		1.60704456	-0.19355530
	83.4000	1	2		1.60605412	-0.19455651
	83.5000	1	2		1.60504811	-0.19545900
	83.6000	1	2		1.60405664	-0.19626681
	83.7000	1	2		1.60304048	-0.19716136
	83.8000	1	2		1.60204840	-0.19806571
	83.9000	1	2		1.60105038	-0.19894086
	84.0000	1	2		1.60005112	-0.19973226
	84.1000	1	2		1.59904460	-0.20060226
	84.2000	1	2		1.59804842	-0.20134814
	84.3000	1	2		1.59704394	-0.20225724
	84.4000	1	2		1.59604786	-0.20316249
	84.5000	1	2		1.59504021	-0.20405367
	84.6000	1	2		1.59404853	-0.20482864
	84.7000	1	2		1.59304170	-0.20578157
	84.8000	1	2		1.59204409	-0.20671470
	84.9000	1	2		1.59104340	-0.20769902
	85.0000	1	2		1.59005429	-0.20849656
	85.1000	1	2		1.58904919	-0.20937461
	85.2000	1	2		1.58805486	-0.21045500
	85.3000	1	2		1.58704454	-0.21142706
	85.4000	1	2		1.58605994	-0.21221584
	85.5000	1	2		1.58505280	-0.21318838
	85.6000	1	2		1.58405867	-0.21413356
	85.7000	1	2		1.58304896	-0.21508532
	85.8000	1	2		1.58205647	-0.21590056
	85.9000	1	2		1.58104134	-0.21685204
	86.0000	1	2		1.58004629	-0.21781377
	86.1000	1	2		1.57904027	-0.21870725
	86.2000	1	2		1.57805382	-0.21969657
	86.3000	1	2		1.57704084	-0.22053722
	86.4000	1	2		1.57605603	-0.22138620
	86.5000	1	2		1.57504797	-0.22234453
	86.6000	1	2		1.57405732	-0.22332445
	86.7000	1	2		1.57305879	-0.22419408
	86.8000	1	2		1.57206250	-0.22524942
	86.9000	1	2		1.57105465	-0.22614857
	87.0000	1	2		1.57006359	-0.22706131
	87.1000	1	2		1.56906259	-0.22807717
	87.2000	1	2		1.56806191	-0.22897406
	87.3000	1	2		1.56705466	-0.23016248
	87.4000	1	2		1.56605838	-0.23099609
	87.5000	1	2		1.56505564	-0.23208734
	87.6000	1	2		1.56405403	-0.23315107
	87.7000	1	2		1.56305099	-0.23411036
	87.8000	1	2		1.56205829	-0.23532746
	87.9000	1	2		1.56105177	-0.23630150
	88.0000	1	2		1.56005026	-0.23731701
	88.1000	1	2		1.55904547	-0.23812931
	88.2000	1	2		1.55806087	-0.23906101
	88.3000	1	2		1.55705506	-0.24011036
	88.4000	1	2		1.55606277	-0.24115752
	88.5000	1	2		1.55505676	-0.24206780
	88.6000	1	2		1.55406796	-0.24305053
	88.7000	1	2		1.55305190	-0.24425896
	88.8000	1	2		1.55205879	-0.24529995
	88.9000	1	2		1.55104756	-0.24641199
	89.0000	1	2		1.55005568	-0.24734611
	89.1000	1	2		1.54904956	-0.24843389
	89.2000	1	2		1.54805625	-0.24952402
	89.3000	1	2		1.54704603	-0.25074115
	89.4000	1	2		1.54605600	-0.25186075
	89.5000	1	2		1.54505470	-0.25292179
	89.6000	1	2		1.54406118	-0.25392322
	89.7000	1	2		1.54304984	-0.25498940
	89.8000	1	2		1.54207507	-0.25595222
	89.9000	1	2		1.54106025	-0.25710588
	90.0000	1	2		1.54007493	-0.25820257
	90.1000	1	2		1.53907168	-0.25927201
	90.2000	1	2		1.53806904	-0.26028788
	90.3000	1	2		1.53706293	-0.26122240
	90.4000	1	2		1.53607289	-0.26171679
	90.5000	1	2		1.53506124	-0.26246732
	90.6000	1	2		1.53407439	-0.26348481
	90.7000	1	2		1.53306100	-0.26451785
	90.8000	1	2		1.53206707	-0.26566351
	90.9000	1	2		1.53105829	-0.26668981
	91.0000	1	2		1.53006139	-0.26792647
	91.1000	1	2		1.52905589	-0.26894102
	91.2000	1	2		1.52806063	-0.27006930
	91.3000	1	2		1.52705974	-0.27140981
	91.4000	1	2		1.52607206	-0.27244376
	91.5000	1	2		1.52506625	-0.27354952
	91.6000	1	2		1.52406905	-0.27439987
	91.7000	1	2		1.52306764	-0.27558921
	91.8000	1	2		1.52207403	-0.27659494
	91.9000	1	2		1.52106607	-0.27761357
	92.0000	1	2		1.52007163	-0.27867397
	92.1000	1	2		1.51906408	-0.27975321
	92.2000	1	2		1.51807578	-0.28088616
	92.3000	1	2		1.51707356	-0.28226621
	92.4000	1	2		1.51607554	-0.28347367
	92.5000	1	2		1.51506378	-0.28479915
	92.6000	1	2		1.51407139	-0.28597994
	92.7000	1	2		1.51306886	-0.28726215
	92.8000	1	2		1.51207668	-0.28853863
	92.9000	1	2		1.51106175	-0.28962940
	93.0000	1	2		1.51007141	-0.29087784
	93.1000	1	2		1.50906949	-0.29210482
	93.2000	1	2		1.50807362	-0.29338915
	93.3000	1	2		1.50706494	-0.29447118
	93.4000	1	2		1.50607778	-0.29565699
	93.5000	1	2		1.50502884	-0.29691437
	93.6000	1	2		1.50407169	-0.29807430
	93.7000	1	2		1.50306404	-0.29927315
	93.8000	1	2		1.50207103	-0.30027878
	93.9000	1	2		1.50105836	-0.30155310
	94.0000	1	2		1.50006915	-0.30284977
	94.1000	1	2		1.49906067	-0.30417413
	94.2000	1	2		1.49806654	-0.30533602
	94.3000	1	2		1.49705807	-0.30679399
	94.4000	1	2		1.49607265	-0.30798128
	94.5000	1	2		1.49506284	-0.30925103
	94.6000	1	2		1.49407311	-0.31052731
	94.7000	1	2		1.49306608	-0.31179551
	94.8000	1	2		1.49206600	-0.31316526
	94.9000	1	2		1.49106081	-0.31451695
	95.0000	1	2		1.49007221	-0.31553205
	95.1000	1	2		1.48906630	-0.31643245
	95.2000	1	2		1.48807176	-0.31760901
	95.3000	1	2		1.48705990	-0.31888578
	95.4000	1	2		1.48606567	-0.32022323
	95.5000	1	2		1.48506375	-0.32152515
	95.6000	1	2		1.48407464	-0.32274712
	95.7000	1	2		1.48306145	-0.32414954
	95.8000	1	2		1.48208023	-0.32559093
	95.9000	1	2		1.48106930	-0.32693963
	96.0000	1	2		1.48007855	-0.32800607
	96.1000	1	2		1.47906844	-0.32935787
	96.2000	1	2		1.47807676	-0.33072188
	96.3000	1	2		1.47707464	-0.33217400
	96.4000	1	2		1.47607703	-0.33222653
	96.5000	1	2		1.47506456	-0.33337496
	96.6000	1	2		1.47408375	-0.33466633
	96.7000	1	2		1.47307712	-0.33609521
	96.8000	1	2		1.47208278	-0.33760931
	96.9000	1	2		1.47107666	-0.33910088
	97.0000	1	2		1.47008089	-0.34069192
	97.1000	1	2		1.46907252	-0.34221090
	97.2000	1	2		1.46807102	-0.34372222
	97.3000	1	2		1.46707187	-0.34521859
	97.4000	1	2		1.46608112	-0.34662373
	97.5000	1	2		1.46506393	-0.34819111
	97.6000	1	2		1.46407472	-0.34961637
	97.7000	1	2		1.46307741	-0.35108473
	97.8000	1	2		1.46207703	-0.35249617
	97.9000	1	2		1.46106528	-0.35384305
	98.0000	1	2		1.46007187	-0.35533514
	98.1000	1	2		1.45906647	-0.35683859
	98.2000	1	2		1.45807674	-0.35824142
	98.3000	1	2		1.45707206	-0.35961989
	98.4000	1	2		1.45607690	-0.36111996
	98.5000	1	2		1.45508206	-0.36256198
	98.6000	1	2		1.45408844	-0.36403634
	98.7000	1	2		1.45308089	-0.36558188
	98.8000	1	2		1.45208583	-0.36706582
	98.9000	1	2		1.45107787	-0.36852121
	99.0000	1	2		1.45007811	-0.37009560
	99.1000	1	2		1.44906707	-0.37170365
	99.2000	1	2		1.44808022	-0.37327461
	99.3000	1	2		1.44706262	-0.37484366
	99.4000	1	2		1.44608478	-0.37634179
	99.5000	1	2		1.44507078	-0.37793197
	99.6000	1	2		1.44407859	-0.37936766
	99.7000	1	2		1.44306971	-0.38086660
	99.8000	1	2		1.44207343	-0.38229778
	99.9000	1	2		1.44107735	-0.38392931
	100.0000	1	2		1.44008250	-0.38555752
	100.1000	1	2		1.43907331	-0.38710229
	100.2000	1	2		1.43808051	-0.38878918
	100.3000	1	2		1.43707255	-0.39043244
	100.4000	1	2		1.43607873	-0.39205868
	100.5000	1	2		1.43507312	-0.39374463
	100.6000	1	2		1.43408319	-0.39532702
	100.7000	1	2		1.43306857	-0.39656613
	100.8000	1	2		1.43207157	-0.39755177
	100.9000	1	2		1.43106228	-0.39932333
	101.0000	1	2		1.43008843	-0.40094115
	101.1000	1	2		1.42907269	-0.40270269
	101.2000	1	2		1.42807548	-0.40450111
	101.3000	1	2		1.42707080	-0.40634017
	101.4000	1	2		1.42607779	-0.40790372
	101.5000	1	2		1.42506809	-0.40971007
	101.6000	1	2		1.42408656	-0.41142229
	101.7000	1	2		1.42307563	-0.41323304
	101.8000	1	2		1.42209123	-0.41487634
	101.9000	1	2		1.42108030	-0.41662924
	102.0000	1	2		1.42008033	-0.41825615
	102.0010	1	2		1.42007029	-0.41830372
