# Supplementary material for: Hyaluronic Acid Enhances the Mechanical Properties of Tissue-Engineered Cartilage Constructs
Source: PLoS One. 2014 Dec 1;9(12):e113216. doi: 10.1371/journal.pone.0113216 (PMC4249877; doi:10.1371/journal.pone.0113216)
Supplement: Dataset S1 — Raw data from hydrogel constructs. Data on wet weight, dry weight, compressive modulus, DNA content, and GAG content are provided in a spreadsheet for all analysed hydrogel constructs. Additionally, raw data from mechanical compression tests (time, displacement, and load) are provided. (ZIP) [file pone.0113216.s004.zip › Data/Mechanical testing/Microtester/Day 28/G4 P5 M3 ramp.csv]

G4 P5 M3 7Jan2014
Notes	Time	Sequence	Block	Cycle	5800:Extension mm	5800:500N_Load_Cell N
Test Started : 01/07/2014 3:45:01 PM	4.0020	1	2		2.39988747	0.00327295
	4.1000	1	2		2.39896115	0.00324155
	4.2000	1	2		2.39797051	0.00327111
	4.3000	1	2		2.39694892	0.00320794
	4.4000	1	2		2.39595950	0.00332700
	4.5000	1	2		2.39494857	0.00328826
	4.6000	1	2		2.39395977	0.00330871
	4.7000	1	2		2.39295375	0.00321717
	4.8000	1	2		2.39196433	0.00326462
	4.9000	1	2		2.39095217	0.00328263
	5.0000	1	2		2.38996091	0.00317507
	5.1000	1	2		2.38895858	0.00316168
	5.2000	1	2		2.38796363	0.00324941
	5.3000	1	2		2.38695127	0.00334795
	5.4000	1	2		2.38595795	0.00326955
	5.5000	1	2		2.38495440	0.00316832
	5.6000	1	2		2.38395986	0.00332852
	5.7000	1	2		2.38294852	0.00316439
	5.8000	1	2		2.38195848	0.00320993
	5.9000	1	2		2.38094960	0.00331525
	5.9980	1	2		2.37997514	0.00349288
	6.0000	1	2		2.37995629	0.00340479
	6.1000	1	2		2.37894781	0.00329184
	6.2000	1	2		2.37796106	0.00311118
	6.3000	1	2		2.37694931	0.00327434
	6.4000	1	2		2.37596399	0.00312730
	6.5000	1	2		2.37495674	0.00307020
	6.6000	1	2		2.37396364	0.00316886
	6.7000	1	2		2.37296111	0.00313262
	6.8000	1	2		2.37196534	0.00313796
	6.9000	1	2		2.37096178	0.00319569
	7.0000	1	2		2.36996847	0.00302798
	7.1000	1	2		2.36895487	0.00332005
	7.2000	1	2		2.36796156	0.00313475
	7.3000	1	2		2.36695411	0.00319152
	7.4000	1	2		2.36596715	0.00309134
	7.5000	1	2		2.36495007	0.00315505
	7.6000	1	2		2.36395963	0.00327440
	7.7000	1	2		2.36295792	0.00315774
	7.8000	1	2		2.36196420	0.00312945
	7.9000	1	2		2.36095757	0.00328230
	8.0000	1	2		2.35996118	0.00317223
	8.1000	1	2		2.35895148	0.00316692
	8.2000	1	2		2.35795981	0.00327783
	8.3000	1	2		2.35695892	0.00308436
	8.4000	1	2		2.35595761	0.00330899
	8.5000	1	2		2.35495406	0.00325431
	8.6000	1	2		2.35396198	0.00324571
	8.7000	1	2		2.35294592	0.00325904
	8.8000	1	2		2.35195814	0.00312001
	8.9000	1	2		2.35094783	0.00324789
	9.0000	1	2		2.34996742	0.00320964
	9.1000	1	2		2.34895731	0.00305832
	9.2000	1	2		2.34797404	0.00325207
	9.3000	1	2		2.34695471	0.00318609
	9.4000	1	2		2.34597041	0.00312841
	9.5000	1	2		2.34496194	0.00325314
	9.6000	1	2		2.34397518	0.00304742
	9.7000	1	2		2.34295196	0.00321325
	9.8000	1	2		2.34196950	0.00310448
	9.9000	1	2		2.34095181	0.00304529
	10.0000	1	2		2.33996424	0.00324840
	10.1000	1	2		2.33895863	0.00316938
	10.2000	1	2		2.33796286	0.00307438
	10.3000	1	2		2.33695910	0.00318912
	10.4000	1	2		2.33596517	0.00315066
	10.5000	1	2		2.33495404	0.00312843
	10.6000	1	2		2.33396421	0.00317557
	10.7000	1	2		2.33295451	0.00310792
	10.8000	1	2		2.33195689	0.00315463
	10.9000	1	2		2.33095047	0.00311486
	11.0000	1	2		2.32996679	0.00313766
	11.1000	1	2		2.32895073	0.00318551
	11.2000	1	2		2.32795681	0.00318367
	11.3000	1	2		2.32695940	0.00296684
	11.4000	1	2		2.32596219	0.00312880
	11.5000	1	2		2.32496027	0.00312287
	11.6000	1	2		2.32395979	0.00311093
	11.7000	1	2		2.32295132	0.00316355
	11.8000	1	2		2.32196784	0.00313831
	11.9000	1	2		2.32095199	0.00316549
	12.0000	1	2		2.31996749	0.00308842
	12.1000	1	2		2.31895205	0.00310940
	12.2000	1	2		2.31796694	0.00304313
	12.3000	1	2		2.31695314	0.00313762
	12.4000	1	2		2.31596741	0.00311766
	12.5000	1	2		2.31495197	0.00304690
	12.6000	1	2		2.31395947	0.00310529
	12.7000	1	2		2.31295162	0.00309350
	12.8000	1	2		2.31197429	0.00306594
	12.9000	1	2		2.31097298	0.00321002
	13.0000	1	2		2.30997086	0.00306196
	13.1000	1	2		2.30895296	0.00310183
	13.2000	1	2		2.30796314	0.00296512
	13.3000	1	2		2.30696040	0.00309416
	13.4000	1	2		2.30596996	0.00311377
	13.5000	1	2		2.30496579	0.00316448
	13.6000	1	2		2.30397063	0.00318696
	13.7000	1	2		2.30297322	0.00307601
	13.8000	1	2		2.30198093	0.00306375
	13.9000	1	2		2.30096836	0.00299975
	14.0000	1	2		2.29996870	0.00296169
	14.1000	1	2		2.29896371	0.00304154
	14.2000	1	2		2.29797019	0.00303492
	14.3000	1	2		2.29696807	0.00296040
	14.4000	1	2		2.29597312	0.00309486
	14.5000	1	2		2.29496629	0.00292460
	14.6000	1	2		2.29397482	0.00290024
	14.7000	1	2		2.29296717	0.00298576
	14.8000	1	2		2.29197734	0.00287853
	14.9000	1	2		2.29097194	0.00307956
	15.0000	1	2		2.28997637	0.00297741
	15.1000	1	2		2.28896708	0.00300402
	15.2000	1	2		2.28797418	0.00312960
	15.3000	1	2		2.28697165	0.00302925
	15.4000	1	2		2.28597485	0.00306034
	15.5000	1	2		2.28496761	0.00296385
	15.6000	1	2		2.28396958	0.00306445
	15.7000	1	2		2.28295107	0.00304319
	15.8000	1	2		2.28196493	0.00301723
	15.9000	1	2		2.28095461	0.00310871
	16.0000	1	2		2.27996540	0.00314557
	16.1000	1	2		2.27894935	0.00299421
	16.2000	1	2		2.27797161	0.00293160
	16.3000	1	2		2.27695719	0.00290607
	16.4000	1	2		2.27596634	0.00293811
	16.5000	1	2		2.27496094	0.00291029
	16.6000	1	2		2.27399180	0.00276426
	16.7000	1	2		2.27297268	0.00299002
	16.8000	1	2		2.27198367	0.00299902
	16.9000	1	2		2.27096679	0.00295171
	17.0000	1	2		2.26997553	0.00285848
	17.1000	1	2		2.26896460	0.00301134
	17.2000	1	2		2.26797354	0.00287774
	17.3000	1	2		2.26696199	0.00282322
	17.4000	1	2		2.26597258	0.00287496
	17.5000	1	2		2.26496513	0.00282334
	17.6000	1	2		2.26397038	0.00298807
	17.7000	1	2		2.26295515	0.00294700
	17.8000	1	2		2.26197269	0.00287117
	17.9000	1	2		2.26096443	0.00293695
	18.0000	1	2		2.25997030	0.00291714
	18.1000	1	2		2.25896203	0.00284584
	18.2000	1	2		2.25797466	0.00285790
	18.3000	1	2		2.25697069	0.00303228
	18.4000	1	2		2.25597922	0.00293791
	18.5000	1	2		2.25496993	0.00286275
	18.6000	1	2		2.25398072	0.00297277
	18.7000	1	2		2.25296835	0.00287754
	18.8000	1	2		2.25198365	0.00285601
	18.9000	1	2		2.25096390	0.00294896
	19.0000	1	2		2.24998084	0.00289084
	19.1000	1	2		2.24896089	0.00300169
	19.2000	1	2		2.24796717	0.00302158
	19.3000	1	2		2.24695890	0.00284368
	19.4000	1	2		2.24597399	0.00288098
	19.5000	1	2		2.24496777	0.00286171
	19.6000	1	2		2.24397036	0.00294927
	19.7000	1	2		2.24296127	0.00295020
	19.8000	1	2		2.24198497	0.00283621
	19.9000	1	2		2.24097076	0.00293888
	20.0000	1	2		2.23998503	0.00298421
	20.1000	1	2		2.23896631	0.00285390
	20.2000	1	2		2.23797545	0.00305240
	20.3000	1	2		2.23697743	0.00284942
	20.4000	1	2		2.23598228	0.00290403
	20.5000	1	2		2.23497729	0.00296793
	20.6000	1	2		2.23398111	0.00273056
	20.7000	1	2		2.23296710	0.00300037
	20.8000	1	2		2.23197317	0.00284905
	20.9000	1	2		2.23095671	0.00294538
	21.0000	1	2		2.22997262	0.00283433
	21.1000	1	2		2.22896271	0.00302849
	21.2000	1	2		2.22798927	0.00294671
	21.3000	1	2		2.22696687	0.00283892
	21.4000	1	2		2.22597683	0.00293782
	21.5000	1	2		2.22497082	0.00282675
	21.6000	1	2		2.22397177	0.00285154
	21.7000	1	2		2.22297067	0.00296767
	21.8000	1	2		2.22198105	0.00276905
	21.9000	1	2		2.22096828	0.00283079
	22.0000	1	2		2.21997742	0.00281068
	22.1000	1	2		2.21896731	0.00299377
	22.2000	1	2		2.21797072	0.00291638
	22.3000	1	2		2.21696286	0.00278790
	22.4000	1	2		2.21597529	0.00297803
	22.5000	1	2		2.21496456	0.00307798
	22.6000	1	2		2.21397514	0.00284268
	22.7000	1	2		2.21297220	0.00290000
	22.8000	1	2		2.21197971	0.00298095
	22.9000	1	2		2.21096550	0.00280243
	23.0000	1	2		2.20997506	0.00287809
	23.1000	1	2		2.20896351	0.00290594
	23.2000	1	2		2.20797245	0.00278688
	23.3000	1	2		2.20696705	0.00280841
	23.4000	1	2		2.20598993	0.00288151
	23.5000	1	2		2.20496629	0.00290777
	23.6000	1	2		2.20398322	0.00279056
	23.7000	1	2		2.20297209	0.00275645
	23.8000	1	2		2.20197939	0.00295380
	23.9000	1	2		2.20097297	0.00292000
	24.0000	1	2		2.19997802	0.00284296
	24.1000	1	2		2.19896975	0.00291995
	24.2000	1	2		2.19797746	0.00289605
	24.3000	1	2		2.19697042	0.00278109
	24.4000	1	2		2.19597547	0.00290960
	24.5000	1	2		2.19496269	0.00274827
	24.6000	1	2		2.19397328	0.00289540
	24.7000	1	2		2.19296624	0.00280229
	24.8000	1	2		2.19197231	0.00286090
	24.9000	1	2		2.19096302	0.00291858
	25.0000	1	2		2.18997749	0.00293213
	25.1000	1	2		2.18897373	0.00282664
	25.2000	1	2		2.18798103	0.00294039
	25.3000	1	2		2.18697113	0.00288897
	25.4000	1	2		2.18599790	0.00279841
	25.5000	1	2		2.18497692	0.00295959
	25.6000	1	2		2.18398136	0.00277384
	25.7000	1	2		2.18296879	0.00285697
	25.8000	1	2		2.18197322	0.00295322
	25.9000	1	2		2.18097212	0.00288225
	26.0000	1	2		2.17997922	0.00283678
	26.1000	1	2		2.17896645	0.00286915
	26.2000	1	2		2.17797457	0.00283623
	26.3000	1	2		2.17697204	0.00278481
	26.4000	1	2		2.17597463	0.00288825
	26.5000	1	2		2.17496923	0.00277103
	26.6000	1	2		2.17398206	0.00275515
	26.7000	1	2		2.17297298	0.00286096
	26.8000	1	2		2.17198725	0.00285642
	26.9000	1	2		2.17097447	0.00282860
	27.0000	1	2		2.16998382	0.00279248
	27.1000	1	2		2.16897084	0.00281787
	27.2000	1	2		2.16797548	0.00275849
	27.3000	1	2		2.16697254	0.00271437
	27.4000	1	2		2.16598189	0.00284322
	27.5000	1	2		2.16497116	0.00273569
	27.6000	1	2		2.16397847	0.00289849
	27.7000	1	2		2.16296446	0.00280404
	27.8000	1	2		2.16197771	0.00270525
	27.9000	1	2		2.16096719	0.00281343
	28.0000	1	2		2.15997756	0.00264774
	28.1000	1	2		2.15897278	0.00278248
	28.2000	1	2		2.15798705	0.00265232
	28.3000	1	2		2.15697960	0.00285448
	28.4000	1	2		2.15598690	0.00278339
	28.5000	1	2		2.15498027	0.00284154
	28.6000	1	2		2.15398348	0.00272409
	28.7000	1	2		2.15298156	0.00279333
	28.8000	1	2		2.15198333	0.00279263
	28.9000	1	2		2.15097015	0.00270815
	29.0000	1	2		2.14998769	0.00275076
	29.1000	1	2		2.14897410	0.00282861
	29.2000	1	2		2.14797956	0.00286458
	29.3000	1	2		2.14696985	0.00271490
	29.4000	1	2		2.14597859	0.00273268
	29.5000	1	2		2.14497606	0.00268978
	29.6000	1	2		2.14397537	0.00274654
	29.7000	1	2		2.14297387	0.00276990
	29.8000	1	2		2.14198219	0.00273505
	29.9000	1	2		2.14097311	0.00278800
	30.0000	1	2		2.13998205	0.00268167
	30.1000	1	2		2.13897849	0.00291552
	30.2000	1	2		2.13798600	0.00272348
	30.3000	1	2		2.13698388	0.00278726
	30.4000	1	2		2.13599036	0.00264869
	30.5000	1	2		2.13497451	0.00280213
	30.6000	1	2		2.13398632	0.00287906
	30.7000	1	2		2.13297826	0.00266836
	30.8000	1	2		2.13199232	0.00273200
	30.9000	1	2		2.13097770	0.00271348
	31.0000	1	2		2.12998542	0.00269861
	31.1000	1	2		2.12897674	0.00276193
	31.2000	1	2		2.12798281	0.00268423
	31.3000	1	2		2.12697803	0.00271198
	31.4000	1	2		2.12598492	0.00271646
	31.5000	1	2		2.12498649	0.00275802
	31.6000	1	2		2.12398949	0.00273406
	31.7000	1	2		2.12298470	0.00268208
	31.8000	1	2		2.12199426	0.00274750
	31.9000	1	2		2.12099152	0.00261365
	32.0000	1	2		2.11999780	0.00271627
	32.1000	1	2		2.11898072	0.00275437
	32.2000	1	2		2.11799192	0.00260715
	32.3000	1	2		2.11698836	0.00266069
	32.4000	1	2		2.11598604	0.00269818
	32.5000	1	2		2.11498146	0.00266792
	32.6000	1	2		2.11399142	0.00273726
	32.7000	1	2		2.11297906	0.00277542
	32.8000	1	2		2.11199292	0.00271349
	32.9000	1	2		2.11098793	0.00260424
	33.0000	1	2		2.10999113	0.00266762
	33.1000	1	2		2.10898512	0.00277434
	33.2000	1	2		2.10799283	0.00258444
	33.3000	1	2		2.10699194	0.00269182
	33.4000	1	2		2.10599187	0.00273150
	33.5000	1	2		2.10498974	0.00266693
	33.6000	1	2		2.10399418	0.00255156
	33.7000	1	2		2.10298714	0.00261733
	33.8000	1	2		2.10199239	0.00268665
	33.9000	1	2		2.10098822	0.00257222
	34.0000	1	2		2.09998856	0.00274708
	34.1000	1	2		2.09898439	0.00263109
	34.2000	1	2		2.09799108	0.00265228
	34.3000	1	2		2.09698424	0.00263411
	34.4000	1	2		2.09598684	0.00268650
	34.5000	1	2		2.09497898	0.00255941
	34.6000	1	2		2.09399202	0.00250704
	34.7000	1	2		2.09299051	0.00250138
	34.8000	1	2		2.09200294	0.00261838
	34.9000	1	2		2.09099610	0.00259889
	35.0000	1	2		2.09000177	0.00274150
	35.1000	1	2		2.08899145	0.00267257
	35.2000	1	2		2.08799773	0.00272817
	35.3000	1	2		2.08698393	0.00263994
	35.4000	1	2		2.08599328	0.00256845
	35.5000	1	2		2.08499566	0.00260045
	35.6000	1	2		2.08400666	0.00249711
	35.7000	1	2		2.08298179	0.00253343
	35.8000	1	2		2.08198889	0.00277183
	35.9000	1	2		2.08097960	0.00259112
	36.0000	1	2		2.07998362	0.00267649
	36.1000	1	2		2.07897822	0.00263953
	36.2000	1	2		2.07799208	0.00261839
	36.3000	1	2		2.07698586	0.00256893
	36.4000	1	2		2.07599419	0.00257399
	36.5000	1	2		2.07498346	0.00256536
	36.6000	1	2		2.07400040	0.00269152
	36.7000	1	2		2.07298823	0.00264644
	36.8000	1	2		2.07198324	0.00265307
	36.9000	1	2		2.07097129	0.00268233
	37.0000	1	2		2.06999703	0.00250227
	37.1000	1	2		2.06899061	0.00263057
	37.2000	1	2		2.06798889	0.00248977
	37.3000	1	2		2.06698288	0.00257699
	37.4000	1	2		2.06600494	0.00257547
	37.5000	1	2		2.06498622	0.00250610
	37.6000	1	2		2.06398287	0.00250428
	37.7000	1	2		2.06297624	0.00257363
	37.8000	1	2		2.06198190	0.00257988
	37.9000	1	2		2.06097835	0.00264935
	38.0000	1	2		2.05999569	0.00253608
	38.1000	1	2		2.05898373	0.00249946
	38.2000	1	2		2.05799042	0.00263843
	38.3000	1	2		2.05698051	0.00261561
	38.4000	1	2		2.05599888	0.00250799
	38.5000	1	2		2.05499348	0.00267676
	38.6000	1	2		2.05399279	0.00255225
	38.7000	1	2		2.05298555	0.00258791
	38.8000	1	2		2.05199634	0.00264329
	38.9000	1	2		2.05098172	0.00248807
	39.0000	1	2		2.04999291	0.00266981
	39.1000	1	2		2.04898608	0.00265867
	39.2000	1	2		2.04798641	0.00242640
	39.3000	1	2		2.04698655	0.00260271
	39.4000	1	2		2.04599651	0.00246727
	39.5000	1	2		2.04498968	0.00250727
	39.6000	1	2		2.04399883	0.00256042
	39.7000	1	2		2.04298892	0.00240643
	39.8000	1	2		2.04199971	0.00249879
	39.9000	1	2		2.04099410	0.00248495
	40.0000	1	2		2.04000468	0.00246908
	40.1000	1	2		2.03900010	0.00241994
	40.2000	1	2		2.03800761	0.00248437
	40.3000	1	2		2.03700549	0.00250182
	40.4000	1	2		2.03599947	0.00245641
	40.5000	1	2		2.03499940	0.00246808
	40.6000	1	2		2.03399523	0.00249993
	40.7000	1	2		2.03299188	0.00256658
	40.8000	1	2		2.03200021	0.00236180
	40.9000	1	2		2.03098456	0.00249954
	41.0000	1	2		2.02999637	0.00239074
	41.1000	1	2		2.02898585	0.00250271
	41.2000	1	2		2.02799643	0.00231955
	41.3000	1	2		2.02698652	0.00240095
	41.4000	1	2		2.02599875	0.00243235
	41.5000	1	2		2.02498740	0.00238153
	41.6000	1	2		2.02400106	0.00238740
	41.7000	1	2		2.02299197	0.00252153
	41.8000	1	2		2.02199927	0.00227535
	41.9000	1	2		2.02099019	0.00247393
	42.0000	1	2		2.02000015	0.00240980
	42.1000	1	2		2.01898430	0.00229685
	42.2000	1	2		2.01800083	0.00239132
	42.3000	1	2		2.01699870	0.00236345
	42.4000	1	2		2.01600314	0.00238955
	42.5000	1	2		2.01499282	0.00242332
	42.6000	1	2		2.01399787	0.00247306
	42.7000	1	2		2.01298264	0.00241664
	42.8000	1	2		2.01199609	0.00241234
	42.9000	1	2		2.01098761	0.00236109
	43.0000	1	2		2.00999717	0.00218396
	43.1000	1	2		2.00898808	0.00245688
	43.2000	1	2		2.00799375	0.00241552
	43.3000	1	2		2.00698794	0.00243932
	43.4000	1	2		2.00599483	0.00248862
	43.5000	1	2		2.00498820	0.00239823
	43.6000	1	2		2.00400001	0.00245856
	43.7000	1	2		2.00299236	0.00240486
	43.8000	1	2		2.00200069	0.00246800
	43.9000	1	2		2.00098914	0.00245450
	44.0000	1	2		1.99999439	0.00251542
	44.1000	1	2		1.99898633	0.00242397
	44.2000	1	2		1.99799015	0.00259299
	44.3000	1	2		1.99698557	0.00239561
	44.4000	1	2		1.99599267	0.00244242
	44.5000	1	2		1.99498338	0.00216841
	44.6000	1	2		1.99399642	0.00239715
	44.7000	1	2		1.99298938	0.00226687
	44.8000	1	2		1.99201225	0.00243815
	44.9000	1	2		1.99099394	0.00231946
	45.0000	1	2		1.99000555	0.00230276
	45.1000	1	2		1.98900158	0.00238734
	45.2000	1	2		1.98800172	0.00243911
	45.3000	1	2		1.98699017	0.00235817
	45.4000	1	2		1.98599891	0.00242166
	45.5000	1	2		1.98499515	0.00210191
	45.6000	1	2		1.98399671	0.00230625
	45.7000	1	2		1.98298721	0.00220959
	45.8000	1	2		1.98200189	0.00219603
	45.9000	1	2		1.98099076	0.00217540
	46.0000	1	2		1.97999908	0.00229908
	46.1000	1	2		1.97899164	0.00215442
	46.2000	1	2		1.97799628	0.00232833
	46.3000	1	2		1.97699231	0.00245706
	46.4000	1	2		1.97599961	0.00228034
	46.5000	1	2		1.97498971	0.00238578
	46.6000	1	2		1.97400152	0.00239267
	46.7000	1	2		1.97299386	0.00233158
	46.8000	1	2		1.97201694	0.00229090
	46.9000	1	2		1.97099781	0.00231766
	47.0000	1	2		1.97000286	0.00226425
	47.1000	1	2		1.96899931	0.00233012
	47.2000	1	2		1.96800579	0.00207215
	47.3000	1	2		1.96699179	0.00217292
	47.4000	1	2		1.96600196	0.00212673
	47.5000	1	2		1.96500004	0.00237007
	47.6000	1	2		1.96400079	0.00220154
	47.7000	1	2		1.96298904	0.00225703
	47.8000	1	2		1.96200085	0.00233774
	47.9000	1	2		1.96099545	0.00212302
	48.0000	1	2		1.96000337	0.00214256
	48.1000	1	2		1.95899838	0.00225960
	48.2000	1	2		1.95800363	0.00231521
	48.3000	1	2		1.95700356	0.00206581
	48.4000	1	2		1.95600533	0.00216700
	48.5000	1	2		1.95500218	0.00238382
	48.6000	1	2		1.95400457	0.00237136
	48.7000	1	2		1.95300654	0.00203049
	48.8000	1	2		1.95201713	0.00227315
	48.9000	1	2		1.95099451	0.00226242
	49.0000	1	2		1.95000571	0.00230808
	49.1000	1	2		1.94900277	0.00208762
	49.2000	1	2		1.94800659	0.00222450
	49.3000	1	2		1.94699976	0.00218230
	49.4000	1	2		1.94600562	0.00209007
	49.5000	1	2		1.94499715	0.00204117
	49.6000	1	2		1.94400486	0.00218001
	49.7000	1	2		1.94299742	0.00197576
	49.8000	1	2		1.94200369	0.00196051
	49.9000	1	2		1.94099727	0.00208291
	50.0000	1	2		1.94000150	0.00217296
	50.1000	1	2		1.93900122	0.00198397
	50.2000	1	2		1.93800914	0.00194350
	50.3000	1	2		1.93699862	0.00208442
	50.4000	1	2		1.93600654	0.00203017
	50.5000	1	2		1.93500032	0.00186289
	50.6000	1	2		1.93400659	0.00203820
	50.7000	1	2		1.93300673	0.00191697
	50.8000	1	2		1.93200829	0.00189448
	50.9000	1	2		1.93099900	0.00194875
	51.0000	1	2		1.93000794	0.00196117
	51.1000	1	2		1.92899844	0.00174852
	51.2000	1	2		1.92800411	0.00168934
	51.3000	1	2		1.92700875	0.00184270
	51.4000	1	2		1.92600786	0.00162630
	51.5000	1	2		1.92499672	0.00156743
	51.6000	1	2		1.92400177	0.00164110
	51.7000	1	2		1.92300231	0.00167779
	51.8000	1	2		1.92201166	0.00153061
	51.9000	1	2		1.92100831	0.00152787
	52.0000	1	2		1.92001889	0.00117728
	52.1000	1	2		1.91899874	0.00140272
	52.2000	1	2		1.91801178	0.00122933
	52.3000	1	2		1.91700023	0.00123938
	52.4000	1	2		1.91600979	0.00121640
	52.5000	1	2		1.91501136	0.00119917
	52.6000	1	2		1.91401292	0.00105338
	52.7000	1	2		1.91300793	0.00099945
	52.8000	1	2		1.91201134	0.00101749
	52.9000	1	2		1.91099509	0.00096391
	53.0000	1	2		1.91000833	0.00070925
	53.1000	1	2		1.90900703	0.00075803
	53.2000	1	2		1.90801003	0.00077359
	53.3000	1	2		1.90700729	0.00057098
	53.4000	1	2		1.90602279	0.00060617
	53.5000	1	2		1.90501370	0.00043342
	53.6000	1	2		1.90401486	0.00024188
	53.7000	1	2		1.90300659	0.00018239
	53.8000	1	2		1.90201246	0.00009279
	53.9000	1	2		1.90099559	-0.00013472
	54.0000	1	2		1.90000781	-0.00001602
	54.1000	1	2		1.89899093	-0.00017982
	54.2000	1	2		1.89800828	-0.00034356
	54.3000	1	2		1.89699243	-0.00041725
	54.4000	1	2		1.89600608	-0.00038858
	54.5000	1	2		1.89500232	-0.00054586
	54.6000	1	2		1.89401864	-0.00079780
	54.7000	1	2		1.89300730	-0.00081810
	54.8000	1	2		1.89202526	-0.00101723
	54.9000	1	2		1.89101084	-0.00100158
	55.0000	1	2		1.89002122	-0.00122961
	55.1000	1	2		1.88901028	-0.00124294
	55.2000	1	2		1.88801923	-0.00141113
	55.3000	1	2		1.88701178	-0.00173651
	55.4000	1	2		1.88602113	-0.00185337
	55.5000	1	2		1.88500713	-0.00188410
	55.6000	1	2		1.88401217	-0.00210884
	55.7000	1	2		1.88301169	-0.00229838
	55.8000	1	2		1.88201080	-0.00234343
	55.9000	1	2		1.88101073	-0.00255533
	56.0000	1	2		1.88001578	-0.00270518
	56.1000	1	2		1.87900239	-0.00297107
	56.2000	1	2		1.87801297	-0.00313572
	56.3000	1	2		1.87700839	-0.00340052
	56.4000	1	2		1.87601856	-0.00358223
	56.5000	1	2		1.87501090	-0.00369009
	56.6000	1	2		1.87402599	-0.00383770
	56.7000	1	2		1.87301773	-0.00397232
	56.8000	1	2		1.87202093	-0.00426329
	56.9000	1	2		1.87101574	-0.00439571
	57.0000	1	2		1.87002345	-0.00469943
	57.1000	1	2		1.86902051	-0.00498767
	57.2000	1	2		1.86802023	-0.00511690
	57.3000	1	2		1.86701053	-0.00536554
	57.4000	1	2		1.86602111	-0.00559283
	57.5000	1	2		1.86500260	-0.00588394
	57.6000	1	2		1.86401051	-0.00604662
	57.7000	1	2		1.86300143	-0.00643519
	57.8000	1	2		1.86201918	-0.00670595
	57.9000	1	2		1.86101419	-0.00698767
	58.0000	1	2		1.86001678	-0.00732416
	58.1000	1	2		1.85901322	-0.00747671
	58.2000	1	2		1.85801622	-0.00772777
	58.3000	1	2		1.85701328	-0.00807071
	58.4000	1	2		1.85602079	-0.00831719
	58.5000	1	2		1.85499900	-0.00855529
	58.6000	1	2		1.85401819	-0.00899750
	58.7000	1	2		1.85300992	-0.00923036
	58.8000	1	2		1.85201866	-0.00955533
	58.9000	1	2		1.85101510	-0.00998719
	59.0000	1	2		1.85001810	-0.01019767
	59.1000	1	2		1.84901311	-0.01058761
	59.2000	1	2		1.84801673	-0.01092935
	59.3000	1	2		1.84701665	-0.01116258
	59.4000	1	2		1.84600818	-0.01145153
	59.5000	1	2		1.84500831	-0.01196258
	59.6000	1	2		1.84402688	-0.01238684
	59.7000	1	2		1.84301042	-0.01263663
	59.8000	1	2		1.84202141	-0.01296972
	59.9000	1	2		1.84101642	-0.01333644
	60.0000	1	2		1.84002413	-0.01372815
	60.1000	1	2		1.83900460	-0.01418008
	60.2000	1	2		1.83801825	-0.01450225
	60.3000	1	2		1.83701408	-0.01483256
	60.4000	1	2		1.83602466	-0.01514914
	60.5000	1	2		1.83500103	-0.01567851
	60.6000	1	2		1.83401468	-0.01591343
	60.7000	1	2		1.83300969	-0.01631272
	60.8000	1	2		1.83201904	-0.01672176
	60.9000	1	2		1.83101405	-0.01712355
	61.0000	1	2		1.83000927	-0.01737267
	61.1000	1	2		1.82901227	-0.01795516
	61.2000	1	2		1.82802326	-0.01842455
	61.3000	1	2		1.82700085	-0.01868250
	61.4000	1	2		1.82601021	-0.01916741
	61.5000	1	2		1.82501587	-0.01957744
	61.6000	1	2		1.82402317	-0.01996744
	61.7000	1	2		1.82301081	-0.02025786
	61.8000	1	2		1.82201913	-0.02080337
	61.9000	1	2		1.82102152	-0.02120740
	62.0000	1	2		1.82002800	-0.02144372
	62.1000	1	2		1.81901564	-0.02204810
	62.2000	1	2		1.81802479	-0.02245019
	62.3000	1	2		1.81701795	-0.02270969
	62.4000	1	2		1.81601911	-0.02329852
	62.5000	1	2		1.81501514	-0.02362311
	62.6000	1	2		1.81400564	-0.02403346
	62.7000	1	2		1.81300188	-0.02446657
	62.8000	1	2		1.81201062	-0.02489175
	62.9000	1	2		1.81100891	-0.02523514
	63.0000	1	2		1.81002072	-0.02568647
	63.1000	1	2		1.80900590	-0.02615736
	63.2000	1	2		1.80801750	-0.02646239
	63.3000	1	2		1.80701681	-0.02684217
	63.4000	1	2		1.80602658	-0.02727132
	63.5000	1	2		1.80502794	-0.02765395
	63.6000	1	2		1.80402336	-0.02817487
	63.7000	1	2		1.80301242	-0.02878522
	63.8000	1	2		1.80202280	-0.02903852
	63.9000	1	2		1.80100347	-0.02947486
	64.0000	1	2		1.80002266	-0.02997317
	64.1000	1	2		1.79901848	-0.03040571
	64.2000	1	2		1.79801370	-0.03070390
	64.3000	1	2		1.79700564	-0.03123159
	64.4000	1	2		1.79602646	-0.03160023
	64.5000	1	2		1.79501123	-0.03201722
	64.6000	1	2		1.79402898	-0.03256214
	64.7000	1	2		1.79301948	-0.03303656
	64.8000	1	2		1.79203068	-0.03332800
	64.9000	1	2		1.79101667	-0.03390067
	65.0000	1	2		1.79002275	-0.03418505
	65.1000	1	2		1.78902001	-0.03471224
	65.2000	1	2		1.78802875	-0.03502021
	65.3000	1	2		1.78702048	-0.03564073
	65.4000	1	2		1.78603557	-0.03599358
	65.5000	1	2		1.78502115	-0.03643305
	65.6000	1	2		1.78403727	-0.03704631
	65.7000	1	2		1.78301712	-0.03739735
	65.8000	1	2		1.78203425	-0.03776809
	65.9000	1	2		1.78101738	-0.03816458
	66.0000	1	2		1.78003103	-0.03866803
	66.1000	1	2		1.77900658	-0.03918634
	66.2000	1	2		1.77801798	-0.03967824
	66.3000	1	2		1.77701422	-0.04013116
	66.4000	1	2		1.77601886	-0.04049944
	66.5000	1	2		1.77501141	-0.04110524
	66.6000	1	2		1.77401912	-0.04146132
	66.7000	1	2		1.77301372	-0.04184481
	66.8000	1	2		1.77202369	-0.04230959
	66.9000	1	2		1.77101747	-0.04274668
	67.0000	1	2		1.77001371	-0.04335824
	67.1000	1	2		1.76901876	-0.04389978
	67.2000	1	2		1.76802524	-0.04431691
	67.3000	1	2		1.76701759	-0.04481912
	67.4000	1	2		1.76603002	-0.04521747
	67.5000	1	2		1.76501662	-0.04566395
	67.6000	1	2		1.76402003	-0.04615743
	67.7000	1	2		1.76301238	-0.04668369
	67.8000	1	2		1.76202235	-0.04706204
	67.9000	1	2		1.76102002	-0.04742069
	68.0000	1	2		1.76003204	-0.04811314
	68.1000	1	2		1.75902029	-0.04852312
	68.2000	1	2		1.75803230	-0.04890431
	68.3000	1	2		1.75702506	-0.04948760
	68.4000	1	2		1.75603236	-0.04998210
	68.5000	1	2		1.75502573	-0.05036289
	68.6000	1	2		1.75402873	-0.05088435
	68.7000	1	2		1.75302579	-0.05150405
	68.8000	1	2		1.75203965	-0.05193920
	68.9000	1	2		1.75101970	-0.05234058
	69.0000	1	2		1.75002352	-0.05298533
	69.1000	1	2		1.74901525	-0.05353027
	69.2000	1	2		1.74801703	-0.05385438
	69.3000	1	2		1.74701142	-0.05439414
	69.4000	1	2		1.74602139	-0.05497675
	69.5000	1	2		1.74501394	-0.05538082
	69.6000	1	2		1.74402944	-0.05589854
	69.7000	1	2		1.74301707	-0.05653677
	69.8000	1	2		1.74202540	-0.05694407
	69.9000	1	2		1.74102246	-0.05744396
	70.0000	1	2		1.74002751	-0.05792016
	70.1000	1	2		1.73902006	-0.05846409
	70.2000	1	2		1.73803044	-0.05894913
	70.3000	1	2		1.73701889	-0.05942488
	70.4000	1	2		1.73603275	-0.05995313
	70.5000	1	2		1.73502182	-0.06057620
	70.6000	1	2		1.73403629	-0.06107572
	70.7000	1	2		1.73302925	-0.06152403
	70.8000	1	2		1.73203184	-0.06201850
	70.9000	1	2		1.73102603	-0.06261252
	71.0000	1	2		1.72994339	-0.06309465
	71.1000	1	2		1.72902179	-0.06360552
	71.2000	1	2		1.72803749	-0.06413782
	71.3000	1	2		1.72703045	-0.06456912
	71.4000	1	2		1.72602731	-0.06537312
	71.5000	1	2		1.72501986	-0.06578415
	71.6000	1	2		1.72403003	-0.06613257
	71.7000	1	2		1.72302094	-0.06678964
	71.8000	1	2		1.72203214	-0.06752780
	71.9000	1	2		1.72102162	-0.06784002
	72.0000	1	2		1.72003158	-0.06832754
	72.1000	1	2		1.71903008	-0.06920836
	72.2000	1	2		1.71803564	-0.06963979
	72.3000	1	2		1.71702348	-0.07004031
	72.4000	1	2		1.71602474	-0.07069837
	72.5000	1	2		1.71502425	-0.07130369
	72.6000	1	2		1.71403248	-0.07179040
	72.7000	1	2		1.71301192	-0.07226849
	72.8000	1	2		1.71202352	-0.07289367
	72.9000	1	2		1.71101607	-0.07340058
	73.0000	1	2		1.71003157	-0.07393999
	73.1000	1	2		1.70901685	-0.07455188
	73.2000	1	2		1.70803634	-0.07513851
	73.3000	1	2		1.70703094	-0.07566606
	73.4000	1	2		1.70603210	-0.07625552
	73.5000	1	2		1.70503213	-0.07681419
	73.6000	1	2		1.70403278	-0.07732726
	73.7000	1	2		1.70301590	-0.07792337
	73.8000	1	2		1.70202812	-0.07861441
	73.9000	1	2		1.70101197	-0.07913100
	74.0000	1	2		1.70001609	-0.07968140
	74.1000	1	2		1.69901520	-0.08023794
	74.2000	1	2		1.69802455	-0.08084098
	74.3000	1	2		1.69702643	-0.08145692
	74.4000	1	2		1.69602328	-0.08198552
	74.5000	1	2		1.69501501	-0.08263088
	74.6000	1	2		1.69402713	-0.08327378
	74.7000	1	2		1.69303259	-0.08394872
	74.8000	1	2		1.69202504	-0.08440592
	74.9000	1	2		1.69102251	-0.08493146
	75.0000	1	2		1.69003001	-0.08551518
	75.1000	1	2		1.68902759	-0.08619420
	75.2000	1	2		1.68802946	-0.08675651
	75.3000	1	2		1.68701924	-0.08732853
	75.4000	1	2		1.68603116	-0.08802589
	75.5000	1	2		1.68501295	-0.08877411
	75.6000	1	2		1.68402374	-0.08922095
	75.7000	1	2		1.68302264	-0.08993112
	75.8000	1	2		1.68203025	-0.09046553
	75.9000	1	2		1.68102444	-0.09093844
	76.0000	1	2		1.68003502	-0.09149504
	76.1000	1	2		1.67902481	-0.09226094
	76.2000	1	2		1.67802515	-0.09292373
	76.3000	1	2		1.67701555	-0.09346401
	76.4000	1	2		1.67602500	-0.09408925
	76.5000	1	2		1.67502216	-0.09492449
	76.6000	1	2		1.67402998	-0.09525951
	76.7000	1	2		1.67301587	-0.09601896
	76.8000	1	2		1.67203475	-0.09679837
	76.9000	1	2		1.67102750	-0.09726659
	77.0000	1	2		1.67002846	-0.09786869
	77.1000	1	2		1.66902562	-0.09860666
	77.2000	1	2		1.66803220	-0.09935264
	77.3000	1	2		1.66702260	-0.09999491
	77.4000	1	2		1.66602468	-0.10040026
	77.5000	1	2		1.66502010	-0.10136897
	77.6000	1	2		1.66402812	-0.10194784
	77.7000	1	2		1.66302006	-0.10256945
	77.8000	1	2		1.66203054	-0.10309933
	77.9000	1	2		1.66103845	-0.10386375
	78.0000	1	2		1.66004340	-0.10451699
	78.1000	1	2		1.65904097	-0.10510729
	78.2000	1	2		1.65804356	-0.10594892
	78.3000	1	2		1.65704790	-0.10656383
	78.4000	1	2		1.65604649	-0.10710543
	78.5000	1	2		1.65503802	-0.10789905
	78.6000	1	2		1.65404153	-0.10849965
	78.7000	1	2		1.65303951	-0.10917332
	78.8000	1	2		1.65204825	-0.10988872
	78.9000	1	2		1.65104285	-0.11059532
	79.0000	1	2		1.65004810	-0.11127354
	79.1000	1	2		1.64904209	-0.11187894
	79.2000	1	2		1.64804560	-0.11269937
	79.3000	1	2		1.64703149	-0.11335365
	79.4000	1	2		1.64605345	-0.11401102
	79.5000	1	2		1.64504528	-0.11476248
	79.6000	1	2		1.64405115	-0.11533960
	79.7000	1	2		1.64303807	-0.11624300
	79.8000	1	2		1.64205797	-0.11678852
	79.9000	1	2		1.64104325	-0.11759705
	80.0000	1	2		1.64005383	-0.11829304
	80.1000	1	2		1.63904064	-0.11898855
	80.2000	1	2		1.63805983	-0.11960482
	80.3000	1	2		1.63704214	-0.12043633
	80.4000	1	2		1.63604903	-0.12109458
	80.5000	1	2		1.63503994	-0.12188385
	80.6000	1	2		1.63405063	-0.12266999
	80.7000	1	2		1.63303734	-0.12340354
	80.8000	1	2		1.63204843	-0.12416529
	80.9000	1	2		1.63104447	-0.12482896
	81.0000	1	2		1.63005474	-0.12551242
	81.1000	1	2		1.62904934	-0.12636408
	81.2000	1	2		1.62805132	-0.12704982
	81.3000	1	2		1.62704120	-0.12773477
	81.4000	1	2		1.62605342	-0.12868207
	81.5000	1	2		1.62505151	-0.12925038
	81.6000	1	2		1.62405758	-0.13001013
	81.7000	1	2		1.62304061	-0.13084799
	81.8000	1	2		1.62205877	-0.13156995
	81.9000	1	2		1.62104712	-0.13221280
	82.0000	1	2		1.62005493	-0.13296914
	82.1000	1	2		1.61904687	-0.13388662
	82.2000	1	2		1.61805018	-0.13452491
	82.3000	1	2		1.61704550	-0.13539345
	82.4000	1	2		1.61605372	-0.13628773
	82.5000	1	2		1.61504709	-0.13702448
	82.6000	1	2		1.61406167	-0.13775188
	82.7000	1	2		1.61304551	-0.13852824
	82.8000	1	2		1.61205445	-0.13926230
	82.9000	1	2		1.61104516	-0.14010143
	83.0000	1	2		1.61005277	-0.14100071
	83.1000	1	2		1.60904829	-0.14174320
	83.2000	1	2		1.60805713	-0.14237700
	83.3000	1	2		1.60705091	-0.14335234
	83.4000	1	2		1.60605986	-0.14411200
	83.5000	1	2		1.60505108	-0.14487699
	83.6000	1	2		1.60405787	-0.14566786
	83.7000	1	2		1.60304653	-0.14653523
	83.8000	1	2		1.60205772	-0.14749138
	83.9000	1	2		1.60105068	-0.14826505
	84.0000	1	2		1.60004846	-0.14911814
	84.1000	1	2		1.59904521	-0.14996368
	84.2000	1	2		1.59805876	-0.15062804
	84.3000	1	2		1.59704916	-0.15166746
	84.4000	1	2		1.59605472	-0.15231284
	84.5000	1	2		1.59505035	-0.15315683
	84.6000	1	2		1.59405499	-0.15404957
	84.7000	1	2		1.59304651	-0.15493244
	84.8000	1	2		1.59205546	-0.15561851
	84.9000	1	2		1.59105159	-0.15654754
	85.0000	1	2		1.59005972	-0.15754167
	85.1000	1	2		1.58905534	-0.15820382
	85.2000	1	2		1.58805814	-0.15919210
	85.3000	1	2		1.58705222	-0.16008101
	85.4000	1	2		1.58605820	-0.16100319
	85.5000	1	2		1.58504778	-0.16168850
	85.6000	1	2		1.58404955	-0.16270589
	85.7000	1	2		1.58304712	-0.16378259
	85.8000	1	2		1.58205647	-0.16447343
	85.9000	1	2		1.58104841	-0.16534524
	86.0000	1	2		1.58005643	-0.16633682
	86.1000	1	2		1.57904498	-0.16709154
	86.2000	1	2		1.57804870	-0.16790491
	86.3000	1	2		1.57704340	-0.16891738
	86.4000	1	2		1.57605378	-0.16976472
	86.5000	1	2		1.57505668	-0.17069912
	86.6000	1	2		1.57404995	-0.17145116
	86.7000	1	2		1.57304711	-0.17239194
	86.8000	1	2		1.57205800	-0.17326457
	86.9000	1	2		1.57106469	-0.17430905
	87.0000	1	2		1.57005631	-0.17514680
	87.1000	1	2		1.56905552	-0.17604116
	87.2000	1	2		1.56805914	-0.17707391
	87.3000	1	2		1.56704944	-0.17805370
	87.4000	1	2		1.56605715	-0.17891474
	87.5000	1	2		1.56504632	-0.18002640
	87.6000	1	2		1.56406920	-0.18076869
	87.7000	1	2		1.56304515	-0.18165885
	87.8000	1	2		1.56205594	-0.18262884
	87.9000	1	2		1.56104910	-0.18363014
	88.0000	1	2		1.56005436	-0.18449195
	88.1000	1	2		1.55904271	-0.18537253
	88.2000	1	2		1.55805749	-0.18637793
	88.3000	1	2		1.55705537	-0.18736288
	88.4000	1	2		1.55605898	-0.18828271
	88.5000	1	2		1.55505235	-0.18925177
	88.6000	1	2		1.55406314	-0.19025249
	88.7000	1	2		1.55305610	-0.19115241
	88.8000	1	2		1.55206064	-0.19216292
	88.9000	1	2		1.55104858	-0.19323140
	89.0000	1	2		1.55006439	-0.19420320
	89.1000	1	2		1.54905386	-0.19515937
	89.2000	1	2		1.54806670	-0.19601317
	89.3000	1	2		1.54704839	-0.19703027
	89.4000	1	2		1.54606102	-0.19805104
	89.5000	1	2		1.54505234	-0.19896319
	89.6000	1	2		1.54406497	-0.19992607
	89.7000	1	2		1.54306050	-0.20107212
	89.8000	1	2		1.54207692	-0.20206185
	89.9000	1	2		1.54106793	-0.20301929
	90.0000	1	2		1.54007698	-0.20393807
	90.1000	1	2		1.53907035	-0.20502500
	90.2000	1	2		1.53807427	-0.20589566
	90.3000	1	2		1.53707051	-0.20706560
	90.4000	1	2		1.53607627	-0.20783754
	90.5000	1	2		1.53505848	-0.20898715
	90.6000	1	2		1.53407172	-0.21007722
	90.7000	1	2		1.53306007	-0.21118976
	90.8000	1	2		1.53207609	-0.21215932
	90.9000	1	2		1.53106249	-0.21326641
	91.0000	1	2		1.53006518	-0.21426357
	91.1000	1	2		1.52906132	-0.21527782
	91.2000	1	2		1.52807477	-0.21633303
	91.3000	1	2		1.52706261	-0.21746814
	91.4000	1	2		1.52607104	-0.21839991
	91.5000	1	2		1.52506963	-0.21951560
	91.6000	1	2		1.52407796	-0.22064818
	91.7000	1	2		1.52306058	-0.22176569
	91.8000	1	2		1.52206839	-0.22271425
	91.9000	1	2		1.52106760	-0.22387771
	92.0000	1	2		1.52007490	-0.22489242
	92.1000	1	2		1.51905895	-0.22601085
	92.2000	1	2		1.51806656	-0.22709666
	92.3000	1	2		1.51706332	-0.22821274
	92.4000	1	2		1.51606857	-0.22929011
	92.5000	1	2		1.51505989	-0.23055274
	92.6000	1	2		1.51407232	-0.23164416
	92.7000	1	2		1.51306251	-0.23273792
	92.8000	1	2		1.51207043	-0.23386242
	92.9000	1	2		1.51106646	-0.23503518
	93.0000	1	2		1.51007274	-0.23618981
	93.1000	1	2		1.50906745	-0.23733880
	93.2000	1	2		1.50807157	-0.23847930
	93.3000	1	2		1.50706576	-0.23962477
	93.4000	1	2		1.50607645	-0.24081504
	93.5000	1	2		1.50506705	-0.24208140
	93.6000	1	2		1.50407313	-0.24334010
	93.7000	1	2		1.50306557	-0.24438810
	93.8000	1	2		1.50207277	-0.24549259
	93.9000	1	2		1.50106666	-0.24673695
	94.0000	1	2		1.50007335	-0.24785241
	94.1000	1	2		1.49906784	-0.24919987
	94.2000	1	2		1.49807197	-0.25032755
	94.3000	1	2		1.49706811	-0.25146300
	94.4000	1	2		1.49607449	-0.25269860
	94.5000	1	2		1.49506448	-0.25379715
	94.6000	1	2		1.49406789	-0.25511185
	94.7000	1	2		1.49306956	-0.25626201
	94.8000	1	2		1.49207973	-0.25744248
	94.9000	1	2		1.49106634	-0.25879083
	95.0000	1	2		1.49007508	-0.26010396
	95.1000	1	2		1.48906845	-0.26122646
	95.2000	1	2		1.48807012	-0.26237462
	95.3000	1	2		1.48706482	-0.26367584
	95.4000	1	2		1.48607130	-0.26491044
	95.5000	1	2		1.48506232	-0.26614342
	95.6000	1	2		1.48407597	-0.26750766
	95.7000	1	2		1.48306330	-0.26855864
	95.8000	1	2		1.48207070	-0.26995605
	95.9000	1	2		1.48106377	-0.27119840
	96.0000	1	2		1.48007128	-0.27257392
	96.1000	1	2		1.47906506	-0.27374245
	96.2000	1	2		1.47806929	-0.27489595
	96.3000	1	2		1.47705938	-0.27626494
	96.4000	1	2		1.47607057	-0.27759891
	96.5000	1	2		1.47506599	-0.27892791
	96.6000	1	2		1.47407063	-0.28005378
	96.7000	1	2		1.47307374	-0.28143227
	96.8000	1	2		1.47206690	-0.28285041
	96.9000	1	2		1.47106693	-0.28418586
	97.0000	1	2		1.47007639	-0.28551070
	97.1000	1	2		1.46906730	-0.28691160
	97.2000	1	2		1.46807686	-0.28806223
	97.3000	1	2		1.46706797	-0.28946711
	97.4000	1	2		1.46608480	-0.29084565
	97.5000	1	2		1.46506834	-0.29234128
	97.6000	1	2		1.46407779	-0.29362384
	97.7000	1	2		1.46306656	-0.29493062
	97.8000	1	2		1.46207785	-0.29640302
	97.9000	1	2		1.46106211	-0.29771224
	98.0000	1	2		1.46008918	-0.29927095
	98.1000	1	2		1.45906217	-0.30074909
	98.2000	1	2		1.45807418	-0.30198934
	98.3000	1	2		1.45706878	-0.30333895
	98.4000	1	2		1.45608356	-0.30477231
	98.5000	1	2		1.45507017	-0.30628782
	98.6000	1	2		1.45407604	-0.30758142
	98.7000	1	2		1.45307054	-0.30905036
	98.8000	1	2		1.45207805	-0.31050352
	98.9000	1	2		1.45106783	-0.31208128
	99.0000	1	2		1.45007473	-0.31338185
	99.1000	1	2		1.44906646	-0.31501282
	99.2000	1	2		1.44807335	-0.31648468
	99.3000	1	2		1.44706385	-0.31781409
	99.4000	1	2		1.44607741	-0.31938419
	99.5000	1	2		1.44506381	-0.32092236
	99.6000	1	2		1.44407859	-0.32215454
	99.7000	1	2		1.44307370	-0.32367520
	99.8000	1	2		1.44207455	-0.32524560
	99.9000	1	2		1.44106977	-0.32679822
	99.9990	1	2		1.44009100	-0.32834232
	100.0000	1	2		1.44008230	-0.32833446
	100.0010	1	2		1.44007359	-0.32833166
