# Supplementary material for: Hyaluronic Acid Enhances the Mechanical Properties of Tissue-Engineered Cartilage Constructs
Source: PLoS One. 2014 Dec 1;9(12):e113216. doi: 10.1371/journal.pone.0113216 (PMC4249877; doi:10.1371/journal.pone.0113216)
Supplement: Dataset S1 — Raw data from hydrogel constructs. Data on wet weight, dry weight, compressive modulus, DNA content, and GAG content are provided in a spreadsheet for all analysed hydrogel constructs. Additionally, raw data from mechanical compression tests (time, displacement, and load) are provided. (ZIP) [file pone.0113216.s004.zip › Data/Mechanical testing/Microtester/Day 28/G4 P5 M4 ramp.csv]

G4 P5 M4 7Jan2014
Notes	Time	Sequence	Block	Cycle	5800:Extension mm	5800:500N_Load_Cell N
Test Started : 01/07/2014 3:48:20 PM	4.0020	1	2		2.39970388	0.00316584
	4.1000	1	2		2.39902979	0.00306885
	4.2000	1	2		2.39797645	0.00318411
	4.3000	1	2		2.39694749	0.00298096
	4.4000	1	2		2.39595663	0.00321280
	4.5000	1	2		2.39494714	0.00311672
	4.6000	1	2		2.39395874	0.00286637
	4.6230	1	2		2.39373910	0.00328103
	4.7000	1	2		2.39294781	0.00306164
	4.8000	1	2		2.39195942	0.00295109
	4.9000	1	2		2.39094562	0.00308390
	5.0000	1	2		2.38994800	0.00300324
	5.1000	1	2		2.38895899	0.00301267
	5.2000	1	2		2.38795790	0.00295133
	5.3000	1	2		2.38695557	0.00306705
	5.4000	1	2		2.38595980	0.00296088
	5.5000	1	2		2.38495030	0.00301719
	5.6000	1	2		2.38395719	0.00293145
	5.7000	1	2		2.38294585	0.00292159
	5.8000	1	2		2.38196504	0.00298721
	5.9000	1	2		2.38095042	0.00291442
	6.0000	1	2		2.37996182	0.00309030
	6.1000	1	2		2.37895273	0.00302526
	6.2000	1	2		2.37796167	0.00306428
	6.3000	1	2		2.37695443	0.00299876
	6.4000	1	2		2.37595825	0.00286657
	6.5000	1	2		2.37494957	0.00294477
	6.6000	1	2		2.37396015	0.00303485
	6.7000	1	2		2.37295516	0.00292439
	6.8000	1	2		2.37197025	0.00303638
	6.9000	1	2		2.37095502	0.00301692
	7.0000	1	2		2.36996847	0.00296416
	7.1000	1	2		2.36894586	0.00294717
	7.2000	1	2		2.36797304	0.00293792
	7.3000	1	2		2.36696128	0.00282976
	7.4000	1	2		2.36596818	0.00285264
	7.5000	1	2		2.36495868	0.00298376
	7.6000	1	2		2.36396865	0.00302578
	7.7000	1	2		2.36295751	0.00294494
	7.8000	1	2		2.36196133	0.00293532
	7.9000	1	2		2.36094999	0.00299046
	8.0000	1	2		2.35997122	0.00289463
	8.1000	1	2		2.35896234	0.00281643
	8.2000	1	2		2.35797005	0.00278595
	8.3000	1	2		2.35696978	0.00283974
	8.4000	1	2		2.35597011	0.00302854
	8.5000	1	2		2.35496492	0.00279844
	8.6000	1	2		2.35397038	0.00287682
	8.7000	1	2		2.35296211	0.00293449
	8.8000	1	2		2.35196634	0.00289344
	8.9000	1	2		2.35096360	0.00295004
	9.0000	1	2		2.34996988	0.00294828
	9.1000	1	2		2.34896243	0.00285201
	9.2000	1	2		2.34796195	0.00283571
	9.3000	1	2		2.34695266	0.00300529
	9.4000	1	2		2.34596754	0.00286732
	9.5000	1	2		2.34495149	0.00278840
	9.6000	1	2		2.34396248	0.00303037
	9.7000	1	2		2.34296425	0.00292993
	9.8000	1	2		2.34196213	0.00292512
	9.9000	1	2		2.34096103	0.00284714
	10.0000	1	2		2.33996485	0.00300338
	10.1000	1	2		2.33895494	0.00293163
	10.2000	1	2		2.33796696	0.00276836
	10.3000	1	2		2.33696689	0.00294455
	10.4000	1	2		2.33596312	0.00283390
	10.5000	1	2		2.33497002	0.00284016
	10.6000	1	2		2.33396052	0.00284174
	10.7000	1	2		2.33295614	0.00286680
	10.8000	1	2		2.33196632	0.00293357
	10.9000	1	2		2.33094801	0.00281789
	11.0000	1	2		2.32996248	0.00282770
	11.1000	1	2		2.32895790	0.00300424
	11.2000	1	2		2.32796295	0.00293494
	11.3000	1	2		2.32696677	0.00285083
	11.4000	1	2		2.32596547	0.00292714
	11.5000	1	2		2.32495290	0.00277626
	11.6000	1	2		2.32396266	0.00272952
	11.7000	1	2		2.32297283	0.00284030
	11.8000	1	2		2.32196415	0.00293042
	11.9000	1	2		2.32096244	0.00286771
	12.0000	1	2		2.31996667	0.00274434
	12.1000	1	2		2.31896127	0.00292093
	12.2000	1	2		2.31796468	0.00286649
	12.3000	1	2		2.31696932	0.00281756
	12.4000	1	2		2.31596392	0.00285117
	12.5000	1	2		2.31495422	0.00290702
	12.6000	1	2		2.31396828	0.00292600
	12.7000	1	2		2.31295223	0.00287129
	12.8000	1	2		2.31196322	0.00288533
	12.9000	1	2		2.31096868	0.00290191
	13.0000	1	2		2.30996697	0.00287165
	13.1000	1	2		2.30895809	0.00276665
	13.2000	1	2		2.30796662	0.00279989
	13.3000	1	2		2.30696347	0.00283291
	13.4000	1	2		2.30597282	0.00292232
	13.5000	1	2		2.30496988	0.00290797
	13.6000	1	2		2.30397309	0.00282303
	13.7000	1	2		2.30296318	0.00279336
	13.8000	1	2		2.30197827	0.00282113
	13.9000	1	2		2.30096898	0.00278126
	14.0000	1	2		2.29996911	0.00264200
	14.1000	1	2		2.29896125	0.00296856
	14.2000	1	2		2.29796548	0.00281197
	14.3000	1	2		2.29696602	0.00274633
	14.4000	1	2		2.29596697	0.00288415
	14.5000	1	2		2.29496178	0.00288040
	14.6000	1	2		2.29397277	0.00269556
	14.7000	1	2		2.29296655	0.00277636
	14.8000	1	2		2.29196914	0.00273972
	14.9000	1	2		2.29097726	0.00279776
	15.0000	1	2		2.28997535	0.00272934
	15.1000	1	2		2.28897384	0.00297159
	15.2000	1	2		2.28798155	0.00296842
	15.3000	1	2		2.28697001	0.00294129
	15.4000	1	2		2.28597485	0.00282601
	15.5000	1	2		2.28496863	0.00278307
	15.6000	1	2		2.28396753	0.00257392
	15.7000	1	2		2.28295763	0.00283564
	15.8000	1	2		2.28197231	0.00273664
	15.9000	1	2		2.28095646	0.00285609
	16.0000	1	2		2.27996970	0.00285229
	16.1000	1	2		2.27896266	0.00283199
	16.2000	1	2		2.27797058	0.00281971
	16.3000	1	2		2.27697010	0.00293900
	16.4000	1	2		2.27597269	0.00277663
	16.5000	1	2		2.27497385	0.00294261
	16.6000	1	2		2.27397131	0.00270858
	16.7000	1	2		2.27297124	0.00298732
	16.8000	1	2		2.27197752	0.00289520
	16.9000	1	2		2.27096495	0.00290929
	17.0000	1	2		2.26997696	0.00294909
	17.1000	1	2		2.26896460	0.00295593
	17.2000	1	2		2.26796862	0.00282354
	17.3000	1	2		2.26696240	0.00278834
	17.4000	1	2		2.26596971	0.00271381
	17.5000	1	2		2.26496636	0.00291005
	17.6000	1	2		2.26396833	0.00281667
	17.7000	1	2		2.26296560	0.00282262
	17.8000	1	2		2.26197106	0.00272268
	17.9000	1	2		2.26096156	0.00298881
	18.0000	1	2		2.25997275	0.00276700
	18.1000	1	2		2.25896756	0.00275916
	18.2000	1	2		2.25797568	0.00289086
	18.3000	1	2		2.25696454	0.00278262
	18.4000	1	2		2.25597492	0.00291291
	18.5000	1	2		2.25497403	0.00299383
	18.6000	1	2		2.25398031	0.00283773
	18.7000	1	2		2.25296876	0.00281158
	18.8000	1	2		2.25197770	0.00283548
	18.9000	1	2		2.25097599	0.00280912
	19.0000	1	2		2.24997797	0.00284530
	19.1000	1	2		2.24897093	0.00274312
	19.2000	1	2		2.24797372	0.00279884
	19.3000	1	2		2.24696628	0.00285603
	19.4000	1	2		2.24597010	0.00279018
	19.5000	1	2		2.24496511	0.00289205
	19.6000	1	2		2.24398019	0.00295367
	19.7000	1	2		2.24296783	0.00290232
	19.8000	1	2		2.24197595	0.00266247
	19.9000	1	2		2.24097383	0.00291409
	20.0000	1	2		2.23997847	0.00274070
	20.1000	1	2		2.23897020	0.00278359
	20.2000	1	2		2.23797955	0.00282847
	20.3000	1	2		2.23697108	0.00280048
	20.4000	1	2		2.23597572	0.00280429
	20.5000	1	2		2.23498118	0.00271760
	20.6000	1	2		2.23397721	0.00279781
	20.7000	1	2		2.23296976	0.00287475
	20.8000	1	2		2.23197358	0.00269033
	20.9000	1	2		2.23096736	0.00268240
	21.0000	1	2		2.22997405	0.00286214
	21.1000	1	2		2.22896886	0.00276369
	21.2000	1	2		2.22797964	0.00275414
	21.3000	1	2		2.22696523	0.00276246
	21.4000	1	2		2.22597499	0.00275248
	21.5000	1	2		2.22497430	0.00273793
	21.6000	1	2		2.22397771	0.00273742
	21.7000	1	2		2.22296330	0.00284165
	21.8000	1	2		2.22197695	0.00281979
	21.9000	1	2		2.22097012	0.00287221
	22.0000	1	2		2.21998357	0.00290123
	22.1000	1	2		2.21897489	0.00277333
	22.2000	1	2		2.21797994	0.00278211
	22.3000	1	2		2.21697270	0.00274963
	22.4000	1	2		2.21597713	0.00282338
	22.5000	1	2		2.21497194	0.00274662
	22.6000	1	2		2.21398231	0.00282146
	22.7000	1	2		2.21296216	0.00279469
	22.8000	1	2		2.21197725	0.00287376
	22.9000	1	2		2.21096837	0.00274564
	23.0000	1	2		2.20998161	0.00286479
	23.1000	1	2		2.20897416	0.00274145
	23.2000	1	2		2.20797122	0.00267528
	23.3000	1	2		2.20697955	0.00280896
	23.4000	1	2		2.20598378	0.00281550
	23.5000	1	2		2.20498084	0.00277083
	23.6000	1	2		2.20398322	0.00278467
	23.7000	1	2		2.20297332	0.00270843
	23.8000	1	2		2.20197857	0.00288882
	23.9000	1	2		2.20097092	0.00268427
	24.0000	1	2		2.19997699	0.00276634
	24.1000	1	2		2.19897405	0.00274653
	24.2000	1	2		2.19797951	0.00265837
	24.3000	1	2		2.19696489	0.00284437
	24.4000	1	2		2.19598490	0.00284682
	24.5000	1	2		2.19496925	0.00275216
	24.6000	1	2		2.19397471	0.00271959
	24.7000	1	2		2.19296562	0.00266595
	24.8000	1	2		2.19197784	0.00277583
	24.9000	1	2		2.19097982	0.00282867
	25.0000	1	2		2.18998405	0.00276362
	25.1000	1	2		2.18897926	0.00277170
	25.2000	1	2		2.18798841	0.00275528
	25.3000	1	2		2.18697666	0.00268105
	25.4000	1	2		2.18598007	0.00283306
	25.5000	1	2		2.18497508	0.00271924
	25.6000	1	2		2.18397337	0.00266297
	25.7000	1	2		2.18296530	0.00275775
	25.8000	1	2		2.18197916	0.00261398
	25.9000	1	2		2.18097663	0.00271957
	26.0000	1	2		2.17998537	0.00262987
	26.1000	1	2		2.17897034	0.00262524
	26.2000	1	2		2.17797314	0.00275803
	26.3000	1	2		2.17697224	0.00267229
	26.4000	1	2		2.17597606	0.00265716
	26.5000	1	2		2.17497210	0.00273834
	26.6000	1	2		2.17398227	0.00268084
	26.7000	1	2		2.17298138	0.00268388
	26.8000	1	2		2.17198970	0.00268428
	26.9000	1	2		2.17096791	0.00267377
	27.0000	1	2		2.16998054	0.00275601
	27.1000	1	2		2.16898006	0.00259662
	27.2000	1	2		2.16799146	0.00254267
	27.3000	1	2		2.16697664	0.00263995
	27.4000	1	2		2.16598968	0.00255666
	27.5000	1	2		2.16497854	0.00253807
	27.6000	1	2		2.16397867	0.00280610
	27.7000	1	2		2.16297266	0.00268372
	27.8000	1	2		2.16198160	0.00272984
	27.9000	1	2		2.16097087	0.00274234
	28.0000	1	2		2.15998576	0.00271217
	28.1000	1	2		2.15897544	0.00273385
	28.2000	1	2		2.15798602	0.00271060
	28.3000	1	2		2.15698451	0.00251504
	28.4000	1	2		2.15598116	0.00269898
	28.5000	1	2		2.15497740	0.00269931
	28.6000	1	2		2.15398676	0.00254937
	28.7000	1	2		2.15297603	0.00281512
	28.8000	1	2		2.15199009	0.00273205
	28.9000	1	2		2.15097301	0.00260415
	29.0000	1	2		2.14997233	0.00260312
	29.1000	1	2		2.14896754	0.00266002
	29.2000	1	2		2.14798284	0.00262231
	29.3000	1	2		2.14697375	0.00266242
	29.4000	1	2		2.14598044	0.00266674
	29.5000	1	2		2.14497340	0.00281689
	29.6000	1	2		2.14398131	0.00256136
	29.7000	1	2		2.14297387	0.00266650
	29.8000	1	2		2.14199490	0.00270675
	29.9000	1	2		2.14098478	0.00259025
	30.0000	1	2		2.13998553	0.00270989
	30.1000	1	2		2.13898157	0.00267335
	30.2000	1	2		2.13798498	0.00273869
	30.3000	1	2		2.13698203	0.00264163
	30.4000	1	2		2.13598196	0.00266667
	30.5000	1	2		2.13497677	0.00277013
	30.6000	1	2		2.13398632	0.00270084
	30.7000	1	2		2.13297478	0.00266800
	30.8000	1	2		2.13198147	0.00266338
	30.9000	1	2		2.13097156	0.00269060
	31.0000	1	2		2.12998480	0.00275359
	31.1000	1	2		2.12897223	0.00252360
	31.2000	1	2		2.12798732	0.00270298
	31.3000	1	2		2.12696983	0.00264289
	31.4000	1	2		2.12598205	0.00261729
	31.5000	1	2		2.12497809	0.00269345
	31.6000	1	2		2.12398642	0.00262493
	31.7000	1	2		2.12298429	0.00263785
	31.8000	1	2		2.12198729	0.00257263
	31.9000	1	2		2.12098128	0.00272195
	32.0000	1	2		2.11998674	0.00272898
	32.1000	1	2		2.11897847	0.00254895
	32.2000	1	2		2.11798762	0.00267537
	32.3000	1	2		2.11697689	0.00274075
	32.4000	1	2		2.11598645	0.00249292
	32.5000	1	2		2.11497920	0.00266051
	32.6000	1	2		2.11398487	0.00274729
	32.7000	1	2		2.11297844	0.00273560
	32.8000	1	2		2.11198493	0.00254126
	32.9000	1	2		2.11097666	0.00262322
	33.0000	1	2		2.10998150	0.00263682
	33.1000	1	2		2.10897078	0.00268054
	33.2000	1	2		2.10798136	0.00253374
	33.3000	1	2		2.10697821	0.00243358
	33.4000	1	2		2.10599617	0.00250735
	33.5000	1	2		2.10498032	0.00248846
	33.6000	1	2		2.10398803	0.00257788
	33.7000	1	2		2.10298222	0.00256492
	33.8000	1	2		2.10198174	0.00242761
	33.9000	1	2		2.10097900	0.00250871
	34.0000	1	2		2.09998836	0.00235909
	34.1000	1	2		2.09898050	0.00256721
	34.2000	1	2		2.09798247	0.00247745
	34.3000	1	2		2.09698445	0.00252630
	34.4000	1	2		2.09599544	0.00257826
	34.5000	1	2		2.09497344	0.00237223
	34.6000	1	2		2.09398812	0.00245409
	34.7000	1	2		2.09298436	0.00261002
	34.8000	1	2		2.09199761	0.00252953
	34.9000	1	2		2.09098954	0.00251544
	35.0000	1	2		2.08999910	0.00252670
	35.1000	1	2		2.08899063	0.00249207
	35.2000	1	2		2.08799814	0.00246555
	35.3000	1	2		2.08698987	0.00248328
	35.4000	1	2		2.08599922	0.00254833
	35.5000	1	2		2.08498665	0.00245321
	35.6000	1	2		2.08399846	0.00245599
	35.7000	1	2		2.08298548	0.00244984
	35.8000	1	2		2.08199606	0.00244502
	35.9000	1	2		2.08099066	0.00237048
	36.0000	1	2		2.08000350	0.00240848
	36.1000	1	2		2.07896921	0.00252084
	36.2000	1	2		2.07798819	0.00241325
	36.3000	1	2		2.07697726	0.00252211
	36.4000	1	2		2.07598968	0.00243001
	36.5000	1	2		2.07498818	0.00253977
	36.6000	1	2		2.07398687	0.00246414
	36.7000	1	2		2.07297778	0.00258590
	36.8000	1	2		2.07199021	0.00247674
	36.9000	1	2		2.07098604	0.00249211
	37.0000	1	2		2.06997736	0.00255820
	37.1000	1	2		2.06898897	0.00248227
	37.2000	1	2		2.06799135	0.00240060
	37.3000	1	2		2.06697489	0.00249205
	37.4000	1	2		2.06599018	0.00247764
	37.5000	1	2		2.06497433	0.00245020
	37.6000	1	2		2.06398737	0.00245851
	37.7000	1	2		2.06298013	0.00227459
	37.8000	1	2		2.06198764	0.00257986
	37.9000	1	2		2.06098408	0.00248041
	38.0000	1	2		2.05998770	0.00244103
	38.1000	1	2		2.05899357	0.00238070
	38.2000	1	2		2.05799267	0.00236109
	38.3000	1	2		2.05699117	0.00239882
	38.4000	1	2		2.05599355	0.00249954
	38.5000	1	2		2.05498447	0.00242821
	38.6000	1	2		2.05398808	0.00248101
	38.7000	1	2		2.05299415	0.00243629
	38.8000	1	2		2.05199797	0.00230758
	38.9000	1	2		2.05098520	0.00235459
	39.0000	1	2		2.05000090	0.00235611
	39.1000	1	2		2.04898649	0.00223460
	39.2000	1	2		2.04799686	0.00238254
	39.3000	1	2		2.04698327	0.00238248
	39.4000	1	2		2.04599180	0.00249547
	39.5000	1	2		2.04499603	0.00232661
	39.6000	1	2		2.04399575	0.00246205
	39.7000	1	2		2.04298851	0.00234063
	39.8000	1	2		2.04200421	0.00240850
	39.9000	1	2		2.04099041	0.00228440
	40.0000	1	2		2.03999259	0.00234820
	40.1000	1	2		2.03898965	0.00245318
	40.2000	1	2		2.03800105	0.00242232
	40.3000	1	2		2.03699524	0.00247459
	40.4000	1	2		2.03600152	0.00229321
	40.5000	1	2		2.03499018	0.00252153
	40.6000	1	2		2.03399380	0.00243535
	40.7000	1	2		2.03298737	0.00227959
	40.8000	1	2		2.03199201	0.00231597
	40.9000	1	2		2.03098313	0.00234533
	41.0000	1	2		2.03000416	0.00232975
	41.1000	1	2		2.02899261	0.00219903
	41.2000	1	2		2.02800545	0.00228303
	41.3000	1	2		2.02699656	0.00235059
	41.4000	1	2		2.02599875	0.00230009
	41.5000	1	2		2.02499929	0.00231238
	41.6000	1	2		2.02399942	0.00216001
	41.7000	1	2		2.02299279	0.00233076
	41.8000	1	2		2.02199784	0.00217039
	41.9000	1	2		2.02099326	0.00228424
	42.0000	1	2		2.01999687	0.00226809
	42.1000	1	2		2.01898656	0.00233511
	42.2000	1	2		2.01799488	0.00229709
	42.3000	1	2		2.01698723	0.00232921
	42.4000	1	2		2.01599351	0.00232877
	42.5000	1	2		2.01499180	0.00225681
	42.6000	1	2		2.01399295	0.00217722
	42.7000	1	2		2.01298837	0.00236154
	42.8000	1	2		2.01198830	0.00235959
	42.9000	1	2		2.01098884	0.00224679
	43.0000	1	2		2.00999697	0.00223008
	43.1000	1	2		2.00898358	0.00231705
	43.2000	1	2		2.00799436	0.00218927
	43.3000	1	2		2.00698548	0.00217593
	43.4000	1	2		2.00600487	0.00231873
	43.5000	1	2		2.00499783	0.00211393
	43.6000	1	2		2.00400268	0.00213190
	43.7000	1	2		2.00299564	0.00219618
	43.8000	1	2		2.00200007	0.00220925
	43.9000	1	2		2.00099242	0.00219488
	44.0000	1	2		1.99999706	0.00224061
	44.1000	1	2		1.99898141	0.00219201
	44.2000	1	2		1.99799486	0.00212695
	44.3000	1	2		1.99699090	0.00220545
	44.4000	1	2		1.99598878	0.00221509
	44.5000	1	2		1.99497907	0.00210639
	44.6000	1	2		1.99399642	0.00209913
	44.7000	1	2		1.99299040	0.00215590
	44.8000	1	2		1.99200979	0.00199466
	44.9000	1	2		1.99099374	0.00208778
	45.0000	1	2		1.99000739	0.00205453
	45.1000	1	2		1.98899769	0.00206904
	45.2000	1	2		1.98800172	0.00203663
	45.3000	1	2		1.98699345	0.00219091
	45.4000	1	2		1.98600198	0.00166608
	45.5000	1	2		1.98499330	0.00150075
	45.6000	1	2		1.98399692	0.00220046
	45.7000	1	2		1.98299787	0.00241675
	45.8000	1	2		1.98200025	0.00194742
	45.9000	1	2		1.98099117	0.00186627
	46.0000	1	2		1.97999704	0.00199554
	46.1000	1	2		1.97899594	0.00200711
	46.2000	1	2		1.97800037	0.00202491
	46.3000	1	2		1.97699436	0.00199344
	46.4000	1	2		1.97600043	0.00184579
	46.5000	1	2		1.97498848	0.00181491
	46.6000	1	2		1.97399598	0.00175307
	46.7000	1	2		1.97298854	0.00182827
	46.8000	1	2		1.97200547	0.00169884
	46.9000	1	2		1.97099843	0.00175685
	47.0000	1	2		1.97000635	0.00171605
	47.1000	1	2		1.96900156	0.00169425
	47.2000	1	2		1.96800620	0.00155160
	47.3000	1	2		1.96699097	0.00160664
	47.4000	1	2		1.96600237	0.00167060
	47.5000	1	2		1.96500230	0.00143903
	47.6000	1	2		1.96400612	0.00149869
	47.7000	1	2		1.96299990	0.00150773
	47.8000	1	2		1.96200515	0.00152093
	47.9000	1	2		1.96100446	0.00146702
	48.0000	1	2		1.96001115	0.00130583
	48.1000	1	2		1.95899633	0.00124435
	48.2000	1	2		1.95801244	0.00126816
	48.3000	1	2		1.95700130	0.00133831
	48.4000	1	2		1.95601660	0.00119166
	48.5000	1	2		1.95500505	0.00118698
	48.6000	1	2		1.95401789	0.00124267
	48.7000	1	2		1.95301167	0.00103264
	48.8000	1	2		1.95201569	0.00111713
	48.9000	1	2		1.95100312	0.00097663
	49.0000	1	2		1.95001596	0.00093806
	49.1000	1	2		1.94900441	0.00086364
	49.2000	1	2		1.94800577	0.00071899
	49.3000	1	2		1.94699074	0.00071395
	49.4000	1	2		1.94600358	0.00064068
	49.5000	1	2		1.94499613	0.00058870
	49.6000	1	2		1.94400015	0.00060701
	49.7000	1	2		1.94299270	0.00055843
	49.8000	1	2		1.94200554	0.00045791
	49.9000	1	2		1.94100055	0.00043979
	50.0000	1	2		1.94001502	0.00025246
	50.1000	1	2		1.93900757	0.00033770
	50.2000	1	2		1.93800893	0.00022528
	50.3000	1	2		1.93700415	0.00015778
	50.4000	1	2		1.93600817	0.00022626
	50.5000	1	2		1.93500544	-0.00009374
	50.6000	1	2		1.93400557	-0.00008596
	50.7000	1	2		1.93299669	-0.00021656
	50.8000	1	2		1.93200870	-0.00031270
	50.9000	1	2		1.93100002	-0.00034370
	51.0000	1	2		1.93000425	-0.00040055
	51.1000	1	2		1.92899496	-0.00043246
	51.2000	1	2		1.92800390	-0.00051077
	51.3000	1	2		1.92699932	-0.00064061
	51.4000	1	2		1.92600458	-0.00079944
	51.5000	1	2		1.92500205	-0.00082185
	51.6000	1	2		1.92401304	-0.00102145
	51.7000	1	2		1.92301256	-0.00108819
	51.8000	1	2		1.92201248	-0.00115097
	51.9000	1	2		1.92100606	-0.00130033
	52.0000	1	2		1.92001070	-0.00138303
	52.1000	1	2		1.91900714	-0.00144497
	52.2000	1	2		1.91801485	-0.00163217
	52.3000	1	2		1.91700351	-0.00178070
	52.4000	1	2		1.91600344	-0.00193257
	52.5000	1	2		1.91499640	-0.00204197
	52.6000	1	2		1.91400780	-0.00216776
	52.7000	1	2		1.91300158	-0.00236455
	52.8000	1	2		1.91200458	-0.00246843
	52.9000	1	2		1.91099959	-0.00254850
	53.0000	1	2		1.91000854	-0.00280163
	53.1000	1	2		1.90899760	-0.00306592
	53.2000	1	2		1.90800778	-0.00303813
	53.3000	1	2		1.90699623	-0.00322045
	53.4000	1	2		1.90602259	-0.00343684
	53.5000	1	2		1.90500571	-0.00361267
	53.6000	1	2		1.90401793	-0.00370431
	53.7000	1	2		1.90300618	-0.00410568
	53.8000	1	2		1.90201512	-0.00424961
	53.9000	1	2		1.90100481	-0.00446589
	54.0000	1	2		1.90001027	-0.00482150
	54.1000	1	2		1.89899483	-0.00493356
	54.2000	1	2		1.89801422	-0.00526788
	54.3000	1	2		1.89700513	-0.00524946
	54.4000	1	2		1.89601448	-0.00570566
	54.5000	1	2		1.89500929	-0.00563080
	54.6000	1	2		1.89401290	-0.00611901
	54.7000	1	2		1.89300361	-0.00641944
	54.8000	1	2		1.89201399	-0.00663755
	54.9000	1	2		1.89100756	-0.00688125
	55.0000	1	2		1.89001220	-0.00707096
	55.1000	1	2		1.88901151	-0.00728263
	55.2000	1	2		1.88801943	-0.00759056
	55.3000	1	2		1.88700563	-0.00785465
	55.4000	1	2		1.88601396	-0.00825376
	55.5000	1	2		1.88500385	-0.00854463
	55.6000	1	2		1.88400869	-0.00888524
	55.7000	1	2		1.88300432	-0.00917081
	55.8000	1	2		1.88200773	-0.00947815
	55.9000	1	2		1.88100847	-0.00983694
	56.0000	1	2		1.88002377	-0.01003526
	56.1000	1	2		1.87900751	-0.01026603
	56.2000	1	2		1.87800703	-0.01050533
	56.3000	1	2		1.87699978	-0.01078816
	56.4000	1	2		1.87601016	-0.01111419
	56.5000	1	2		1.87500373	-0.01156600
	56.6000	1	2		1.87401227	-0.01167670
	56.7000	1	2		1.87300871	-0.01227409
	56.8000	1	2		1.87201274	-0.01247824
	56.9000	1	2		1.87100693	-0.01281494
	57.0000	1	2		1.87001853	-0.01308666
	57.1000	1	2		1.86900842	-0.01354347
	57.2000	1	2		1.86802351	-0.01382798
	57.3000	1	2		1.86701094	-0.01422235
	57.4000	1	2		1.86601414	-0.01456778
	57.5000	1	2		1.86500854	-0.01489369
	57.6000	1	2		1.86401461	-0.01522806
	57.7000	1	2		1.86300388	-0.01569903
	57.8000	1	2		1.86200770	-0.01583606
	57.9000	1	2		1.86100230	-0.01633206
	58.0000	1	2		1.86001350	-0.01662917
	58.1000	1	2		1.85900790	-0.01719020
	58.2000	1	2		1.85801336	-0.01736706
	58.3000	1	2		1.85701554	-0.01783329
	58.4000	1	2		1.85602038	-0.01822892
	58.5000	1	2		1.85501396	-0.01855927
	58.6000	1	2		1.85402700	-0.01893294
	58.7000	1	2		1.85300930	-0.01929235
	58.8000	1	2		1.85201312	-0.01962427
	58.9000	1	2		1.85101141	-0.01996290
	59.0000	1	2		1.85001564	-0.02038829
	59.1000	1	2		1.84901229	-0.02086228
	59.2000	1	2		1.84802062	-0.02117464
	59.3000	1	2		1.84700190	-0.02151928
	59.4000	1	2		1.84601330	-0.02194828
	59.5000	1	2		1.84500565	-0.02227483
	59.6000	1	2		1.84402238	-0.02275123
	59.7000	1	2		1.84301165	-0.02315401
	59.8000	1	2		1.84201444	-0.02348735
	59.9000	1	2		1.84101171	-0.02379169
	60.0000	1	2		1.84002905	-0.02433668
	60.1000	1	2		1.83901894	-0.02463751
	60.2000	1	2		1.83802747	-0.02500850
	60.3000	1	2		1.83702146	-0.02541726
	60.4000	1	2		1.83602733	-0.02586373
	60.5000	1	2		1.83501455	-0.02610426
	60.6000	1	2		1.83402329	-0.02668018
	60.7000	1	2		1.83300477	-0.02708343
	60.8000	1	2		1.83201187	-0.02744406
	60.9000	1	2		1.83099582	-0.02780661
	61.0000	1	2		1.83000824	-0.02824142
	61.1000	1	2		1.82900469	-0.02853464
	61.2000	1	2		1.82800646	-0.02903912
	61.3000	1	2		1.82699758	-0.02949946
	61.4000	1	2		1.82601246	-0.02983606
	61.5000	1	2		1.82501464	-0.03016012
	61.6000	1	2		1.82402010	-0.03078321
	61.7000	1	2		1.82300671	-0.03102847
	61.8000	1	2		1.82202098	-0.03157754
	61.9000	1	2		1.82101107	-0.03191557
	62.0000	1	2		1.82002145	-0.03231885
	62.1000	1	2		1.81900621	-0.03274867
	62.2000	1	2		1.81801393	-0.03320767
	62.3000	1	2		1.81700279	-0.03352915
	62.4000	1	2		1.81601542	-0.03409350
	62.5000	1	2		1.81500346	-0.03452178
	62.6000	1	2		1.81401691	-0.03494034
	62.7000	1	2		1.81301110	-0.03528551
	62.8000	1	2		1.81201615	-0.03573838
	62.9000	1	2		1.81101629	-0.03612255
	63.0000	1	2		1.81002461	-0.03655851
	63.1000	1	2		1.80901634	-0.03705198
	63.2000	1	2		1.80802426	-0.03759791
	63.3000	1	2		1.80701989	-0.03803411
	63.4000	1	2		1.80602104	-0.03847209
	63.5000	1	2		1.80501318	-0.03884975
	63.6000	1	2		1.80401721	-0.03920668
	63.7000	1	2		1.80301160	-0.03970522
	63.8000	1	2		1.80202813	-0.04020407
	63.9000	1	2		1.80101310	-0.04074041
	64.0000	1	2		1.80001548	-0.04119755
	64.1000	1	2		1.79900558	-0.04166878
	64.2000	1	2		1.79801329	-0.04197118
	64.3000	1	2		1.79700584	-0.04249422
	64.4000	1	2		1.79601294	-0.04291061
	64.5000	1	2		1.79500549	-0.04334513
	64.6000	1	2		1.79401648	-0.04389483
	64.7000	1	2		1.79301661	-0.04421360
	64.8000	1	2		1.79202453	-0.04467505
	64.9000	1	2		1.79101319	-0.04524213
	65.0000	1	2		1.79002398	-0.04560273
	65.1000	1	2		1.78901612	-0.04605473
	65.2000	1	2		1.78801994	-0.04661787
	65.3000	1	2		1.78701597	-0.04712280
	65.4000	1	2		1.78602410	-0.04736482
	65.5000	1	2		1.78501255	-0.04783948
	65.6000	1	2		1.78402477	-0.04858024
	65.7000	1	2		1.78302039	-0.04883899
	65.8000	1	2		1.78202483	-0.04938402
	65.9000	1	2		1.78101390	-0.05007404
	66.0000	1	2		1.78002058	-0.05035586
	66.1000	1	2		1.77901723	-0.05076075
	66.2000	1	2		1.77802146	-0.05138344
	66.3000	1	2		1.77701340	-0.05172342
	66.4000	1	2		1.77602583	-0.05228783
	66.5000	1	2		1.77501633	-0.05284891
	66.6000	1	2		1.77402486	-0.05330556
	66.7000	1	2		1.77301885	-0.05377875
	66.8000	1	2		1.77202758	-0.05418764
	66.9000	1	2		1.77101645	-0.05468244
	67.0000	1	2		1.77002068	-0.05517614
	67.1000	1	2		1.76901814	-0.05571909
	67.2000	1	2		1.76802463	-0.05626644
	67.3000	1	2		1.76701964	-0.05692550
	67.4000	1	2		1.76602428	-0.05735477
	67.5000	1	2		1.76501724	-0.05767003
	67.6000	1	2		1.76402598	-0.05827038
	67.7000	1	2		1.76301894	-0.05864956
	67.8000	1	2		1.76202460	-0.05918903
	67.9000	1	2		1.76101469	-0.05966360
	68.0000	1	2		1.76001933	-0.06018475
	68.1000	1	2		1.75901311	-0.06065333
	68.2000	1	2		1.75802062	-0.06120439
	68.3000	1	2		1.75702752	-0.06164214
	68.4000	1	2		1.75603441	-0.06226054
	68.5000	1	2		1.75502040	-0.06297587
	68.6000	1	2		1.75402996	-0.06368554
	68.7000	1	2		1.75302169	-0.06337148
	68.8000	1	2		1.75203637	-0.06354528
	68.9000	1	2		1.75101888	-0.06466383
	69.0000	1	2		1.75002373	-0.06534831
	69.1000	1	2		1.74901341	-0.06572292
	69.2000	1	2		1.74802563	-0.06622736
	69.3000	1	2		1.74701634	-0.06682852
	69.4000	1	2		1.74601627	-0.06731378
	69.5000	1	2		1.74501619	-0.06775304
	69.6000	1	2		1.74402001	-0.06852487
	69.7000	1	2		1.74301338	-0.06902164
	69.8000	1	2		1.74202335	-0.06934172
	69.9000	1	2		1.74101631	-0.06989751
	70.0000	1	2		1.74002792	-0.07063974
	70.1000	1	2		1.73901842	-0.07109963
	70.2000	1	2		1.73802388	-0.07156454
	70.3000	1	2		1.73702360	-0.07223173
	70.4000	1	2		1.73603193	-0.07282953
	70.5000	1	2		1.73502243	-0.07320176
	70.6000	1	2		1.73403137	-0.07393168
	70.7000	1	2		1.73303048	-0.07453871
	70.8000	1	2		1.73203020	-0.07505658
	70.9000	1	2		1.73102316	-0.07569958
	71.0000	1	2		1.72991532	-0.07632956
	71.1000	1	2		1.72902794	-0.07667495
	71.2000	1	2		1.72803278	-0.07723258
	71.3000	1	2		1.72702328	-0.07789378
	71.4000	1	2		1.72603018	-0.07831709
	71.5000	1	2		1.72501924	-0.07904440
	71.6000	1	2		1.72402778	-0.07947630
	71.7000	1	2		1.72301807	-0.08028551
	71.8000	1	2		1.72203296	-0.08083502
	71.9000	1	2		1.72102326	-0.08123383
	72.0000	1	2		1.72002851	-0.08169691
	72.1000	1	2		1.71902270	-0.08209600
	72.2000	1	2		1.71803093	-0.08258932
	72.3000	1	2		1.71702747	-0.08331345
	72.4000	1	2		1.71602771	-0.08380159
	72.5000	1	2		1.71502528	-0.08436430
	72.6000	1	2		1.71402623	-0.08504984
	72.7000	1	2		1.71301991	-0.08576025
	72.8000	1	2		1.71202916	-0.08613773
	72.9000	1	2		1.71102253	-0.08689900
	73.0000	1	2		1.71003004	-0.08738434
	73.1000	1	2		1.70902136	-0.08811881
	73.2000	1	2		1.70803829	-0.08875095
	73.3000	1	2		1.70702295	-0.08936939
	73.4000	1	2		1.70603200	-0.08998744
	73.5000	1	2		1.70503213	-0.09060611
	73.6000	1	2		1.70404097	-0.09113767
	73.7000	1	2		1.70302799	-0.09171249
	73.8000	1	2		1.70202966	-0.09238474
	73.9000	1	2		1.70101944	-0.09308155
	74.0000	1	2		1.70002767	-0.09365350
	74.1000	1	2		1.69902381	-0.09431937
	74.2000	1	2		1.69802906	-0.09491242
	74.3000	1	2		1.69702571	-0.09551289
	74.4000	1	2		1.69602482	-0.09580694
	74.5000	1	2		1.69502095	-0.09637814
	74.6000	1	2		1.69402692	-0.09707441
	74.7000	1	2		1.69302429	-0.09767210
	74.8000	1	2		1.69202975	-0.09825904
	74.9000	1	2		1.69102230	-0.09901091
	75.0000	1	2		1.69004108	-0.09979660
	75.1000	1	2		1.68903107	-0.10030512
	75.2000	1	2		1.68803253	-0.10084902
	75.3000	1	2		1.68702539	-0.10159999
	75.4000	1	2		1.68603362	-0.10236384
	75.5000	1	2		1.68502217	-0.10294620
	75.6000	1	2		1.68402927	-0.10352431
	75.7000	1	2		1.68302121	-0.10445546
	75.8000	1	2		1.68203169	-0.10502438
	75.9000	1	2		1.68101768	-0.10568662
	76.0000	1	2		1.68003369	-0.10626517
	76.1000	1	2		1.67902010	-0.10702080
	76.2000	1	2		1.67803580	-0.10756969
	76.3000	1	2		1.67701913	-0.10804631
	76.4000	1	2		1.67603094	-0.10869554
	76.5000	1	2		1.67502349	-0.10927002
	76.6000	1	2		1.67403356	-0.10947552
	76.7000	1	2		1.67302570	-0.11014432
	76.8000	1	2		1.67203301	-0.11096455
	76.9000	1	2		1.67102925	-0.11159789
	77.0000	1	2		1.67004413	-0.11230727
	77.1000	1	2		1.66902265	-0.11301920
	77.2000	1	2		1.66803548	-0.11384111
	77.3000	1	2		1.66702373	-0.11456704
	77.4000	1	2		1.66603318	-0.11531867
	77.5000	1	2		1.66502994	-0.11604240
	77.6000	1	2		1.66403673	-0.11669990
	77.7000	1	2		1.66302620	-0.11738254
	77.8000	1	2		1.66204109	-0.11827996
	77.9000	1	2		1.66104102	-0.11893908
	78.0000	1	2		1.66004320	-0.11957579
	78.1000	1	2		1.65903114	-0.12042011
	78.2000	1	2		1.65804735	-0.12112388
	78.3000	1	2		1.65704277	-0.12187207
	78.4000	1	2		1.65605110	-0.12253569
	78.5000	1	2		1.65505000	-0.12343859
	78.6000	1	2		1.65405259	-0.12401341
	78.7000	1	2		1.65304556	-0.12462077
	78.8000	1	2		1.65205235	-0.12510675
	78.9000	1	2		1.65102677	-0.12564410
	79.0000	1	2		1.65005015	-0.12648131
	79.1000	1	2		1.64904578	-0.12729029
	79.2000	1	2		1.64804519	-0.12804708
	79.3000	1	2		1.64703938	-0.12880117
	79.4000	1	2		1.64604494	-0.12961408
	79.5000	1	2		1.64503883	-0.13043975
	79.6000	1	2		1.64405023	-0.13125604
	79.7000	1	2		1.64303807	-0.13177222
	79.8000	1	2		1.64205459	-0.13259932
	79.9000	1	2		1.64104663	-0.13343348
	80.0000	1	2		1.64005147	-0.13416450
	80.1000	1	2		1.63904361	-0.13474624
	80.2000	1	2		1.63805911	-0.13552930
	80.3000	1	2		1.63704490	-0.13644706
	80.4000	1	2		1.63605036	-0.13696444
	80.5000	1	2		1.63504086	-0.13786312
	80.6000	1	2		1.63404899	-0.13866317
	80.7000	1	2		1.63304646	-0.13950643
	80.8000	1	2		1.63204966	-0.14032155
	80.9000	1	2		1.63105584	-0.14109235
	81.0000	1	2		1.63005167	-0.14091630
	81.1000	1	2		1.62904473	-0.14178577
	81.2000	1	2		1.62805726	-0.14273823
	81.3000	1	2		1.62704858	-0.14351378
	81.4000	1	2		1.62605312	-0.14425977
	81.5000	1	2		1.62504741	-0.14506678
	81.6000	1	2		1.62405707	-0.14612851
	81.7000	1	2		1.62304583	-0.14696812
	81.8000	1	2		1.62205836	-0.14775133
	81.9000	1	2		1.62104712	-0.14856642
	82.0000	1	2		1.62005852	-0.14944841
	82.1000	1	2		1.61905947	-0.15018116
	82.2000	1	2		1.61805182	-0.15097361
	82.3000	1	2		1.61705123	-0.15187188
	82.4000	1	2		1.61605229	-0.15281623
	82.5000	1	2		1.61504986	-0.15367121
	82.6000	1	2		1.61405276	-0.15449028
	82.7000	1	2		1.61304572	-0.15542816
	82.8000	1	2		1.61205353	-0.15637316
	82.9000	1	2		1.61104219	-0.15706003
	83.0000	1	2		1.61005113	-0.15788712
	83.1000	1	2		1.60905618	-0.15881697
	83.2000	1	2		1.60805591	-0.15946232
	83.3000	1	2		1.60704712	-0.16003065
	83.4000	1	2		1.60605566	-0.16073247
	83.5000	1	2		1.60505630	-0.16152451
	83.6000	1	2		1.60405756	-0.16225152
	83.7000	1	2		1.60305124	-0.16308120
	83.8000	1	2		1.60205864	-0.16400101
	83.9000	1	2		1.60105007	-0.16501186
	84.0000	1	2		1.60006290	-0.16587200
	84.1000	1	2		1.59903886	-0.16689569
	84.2000	1	2		1.59805221	-0.16773999
	84.3000	1	2		1.59704906	-0.16881183
	84.4000	1	2		1.59605913	-0.16960697
	84.5000	1	2		1.59504820	-0.17047316
	84.6000	1	2		1.59405079	-0.17148534
	84.7000	1	2		1.59305317	-0.17236330
	84.8000	1	2		1.59205208	-0.17316900
	84.9000	1	2		1.59104278	-0.17407935
	85.0000	1	2		1.59005572	-0.17436126
	85.1000	1	2		1.58905073	-0.17515279
	85.2000	1	2		1.58806725	-0.17606169
	85.3000	1	2		1.58705550	-0.17710986
	85.4000	1	2		1.58605789	-0.17794738
	85.5000	1	2		1.58505679	-0.17895419
	85.6000	1	2		1.58406030	-0.17996484
	85.7000	1	2		1.58305081	-0.18096000
	85.8000	1	2		1.58205719	-0.18192664
	85.9000	1	2		1.58105660	-0.18306334
	86.0000	1	2		1.58005561	-0.18382713
	86.1000	1	2		1.57905021	-0.18481061
	86.2000	1	2		1.57805659	-0.18591622
	86.3000	1	2		1.57705303	-0.18678810
	86.4000	1	2		1.57605757	-0.18764980
	86.5000	1	2		1.57504899	-0.18862965
	86.6000	1	2		1.57405743	-0.18967306
	86.7000	1	2		1.57305131	-0.19070309
	86.8000	1	2		1.57205728	-0.19148836
	86.9000	1	2		1.57105639	-0.19248489
	87.0000	1	2		1.57006103	-0.19346839
	87.1000	1	2		1.56905061	-0.19442661
	87.2000	1	2		1.56805207	-0.19540720
	87.3000	1	2		1.56704759	-0.19590614
	87.4000	1	2		1.56605008	-0.19687397
	87.5000	1	2		1.56505052	-0.19793442
	87.6000	1	2		1.56405117	-0.19899176
	87.7000	1	2		1.56304320	-0.20001890
	87.8000	1	2		1.56206546	-0.20102182
	87.9000	1	2		1.56104613	-0.20204507
	88.0000	1	2		1.56006235	-0.20316811
	88.1000	1	2		1.55904896	-0.20419383
	88.2000	1	2		1.55805483	-0.20527601
	88.3000	1	2		1.55705199	-0.20639457
	88.4000	1	2		1.55605878	-0.20757522
	88.5000	1	2		1.55505553	-0.20836290
	88.6000	1	2		1.55406181	-0.20845653
	88.7000	1	2		1.55305036	-0.20935079
	88.8000	1	2		1.55205890	-0.21045487
	88.9000	1	2		1.55104663	-0.21161396
	89.0000	1	2		1.55006766	-0.21269595
	89.1000	1	2		1.54905110	-0.21381747
	89.2000	1	2		1.54805768	-0.21505948
	89.3000	1	2		1.54705659	-0.21597339
	89.4000	1	2		1.54606205	-0.21692179
	89.5000	1	2		1.54505634	-0.21814018
	89.6000	1	2		1.54406446	-0.21922717
	89.7000	1	2		1.54306531	-0.22031659
	89.8000	1	2		1.54207845	-0.22137439
	89.9000	1	2		1.54107295	-0.22267647
	90.0000	1	2		1.54008056	-0.22373639
	90.1000	1	2		1.53907383	-0.22484135
	90.2000	1	2		1.53807939	-0.22598563
	90.3000	1	2		1.53706846	-0.22680579
	90.4000	1	2		1.53607525	-0.22797594
	90.5000	1	2		1.53506678	-0.22909431
	90.6000	1	2		1.53406609	-0.23024132
	90.7000	1	2		1.53306315	-0.23136117
	90.8000	1	2		1.53207404	-0.23234455
	90.9000	1	2		1.53106177	-0.23351774
	91.0000	1	2		1.53007102	-0.23411309
	91.1000	1	2		1.52906019	-0.23517307
	91.2000	1	2		1.52806709	-0.23631612
	91.3000	1	2		1.52706794	-0.23743868
	91.4000	1	2		1.52607749	-0.23855584
	91.5000	1	2		1.52507220	-0.23992362
	91.6000	1	2		1.52407694	-0.24095211
	91.7000	1	2		1.52306580	-0.24211233
	91.8000	1	2		1.52207106	-0.24332639
	91.9000	1	2		1.52107006	-0.24351606
	92.0000	1	2		1.52007859	-0.24471024
	92.1000	1	2		1.51905660	-0.24591018
	92.2000	1	2		1.51806492	-0.24718819
	92.3000	1	2		1.51706629	-0.24854474
	92.4000	1	2		1.51607144	-0.24973860
	92.5000	1	2		1.51506337	-0.25102105
	92.6000	1	2		1.51407293	-0.25239745
	92.7000	1	2		1.51306866	-0.25371132
	92.8000	1	2		1.51207791	-0.25508162
	92.9000	1	2		1.51106913	-0.25621429
	93.0000	1	2		1.51007192	-0.25750009
	93.1000	1	2		1.50906704	-0.25872217
	93.2000	1	2		1.50807434	-0.25995106
	93.3000	1	2		1.50706843	-0.26106862
	93.4000	1	2		1.50607552	-0.26242549
	93.5000	1	2		1.50506633	-0.26373077
	93.6000	1	2		1.50407415	-0.26484558
	93.7000	1	2		1.50307234	-0.26597861
	93.8000	1	2		1.50207144	-0.26724931
	93.9000	1	2		1.50106697	-0.26851520
	94.0000	1	2		1.50007529	-0.26976513
	94.1000	1	2		1.49906559	-0.27130095
	94.2000	1	2		1.49807504	-0.27254127
	94.3000	1	2		1.49707303	-0.27386593
	94.4000	1	2		1.49608176	-0.27493501
	94.5000	1	2		1.49506335	-0.27600961
	94.6000	1	2		1.49407742	-0.27736003
	94.7000	1	2		1.49306884	-0.27865190
	94.8000	1	2		1.49207153	-0.27936406
	94.9000	1	2		1.49107023	-0.28011432
	95.0000	1	2		1.49006965	-0.28148981
	95.1000	1	2		1.48906599	-0.28314684
	95.2000	1	2		1.48807380	-0.28453967
	95.3000	1	2		1.48706236	-0.28602852
	95.4000	1	2		1.48606936	-0.28734943
	95.5000	1	2		1.48506631	-0.28881736
	95.6000	1	2		1.48406972	-0.29013101
	95.7000	1	2		1.48306402	-0.29171534
	95.8000	1	2		1.48207234	-0.29308999
	95.9000	1	2		1.48106428	-0.29467799
	96.0000	1	2		1.48007066	-0.29595772
	96.1000	1	2		1.47906454	-0.29715218
	96.2000	1	2		1.47807420	-0.29841889
	96.3000	1	2		1.47706512	-0.29981956
	96.4000	1	2		1.47607221	-0.30129192
	96.5000	1	2		1.47506671	-0.30277492
	96.6000	1	2		1.47408487	-0.30403776
	96.7000	1	2		1.47306534	-0.30571898
	96.8000	1	2		1.47207705	-0.30712349
	96.9000	1	2		1.47107154	-0.30855421
	97.0000	1	2		1.47008428	-0.30991305
	97.1000	1	2		1.46907713	-0.31142350
	97.2000	1	2		1.46807470	-0.31290837
	97.3000	1	2		1.46706818	-0.31345729
	97.4000	1	2		1.46608235	-0.31395447
	97.5000	1	2		1.46507274	-0.31553198
	97.6000	1	2		1.46407585	-0.31714451
	97.7000	1	2		1.46306492	-0.31873867
	97.8000	1	2		1.46207724	-0.32031160
	97.9000	1	2		1.46106518	-0.32199711
	98.0000	1	2		1.46007924	-0.32348949
	98.1000	1	2		1.45906760	-0.32517448
	98.2000	1	2		1.45807572	-0.32661244
	98.3000	1	2		1.45707534	-0.32818921
	98.4000	1	2		1.45608121	-0.32977819
	98.5000	1	2		1.45507663	-0.33145912
	98.6000	1	2		1.45408065	-0.33295617
	98.7000	1	2		1.45307617	-0.33450983
	98.8000	1	2		1.45207836	-0.33583052
	98.9000	1	2		1.45107675	-0.33738755
	99.0000	1	2		1.45008743	-0.33887986
	99.1000	1	2		1.44906697	-0.34050874
	99.2000	1	2		1.44807827	-0.34228083
	99.3000	1	2		1.44706519	-0.34389608
	99.4000	1	2		1.44607239	-0.34546182
	99.5000	1	2		1.44506729	-0.34709360
	99.6000	1	2		1.44407593	-0.34839902
	99.7000	1	2		1.44306418	-0.34900937
	99.8000	1	2		1.44207322	-0.35054449
	99.9000	1	2		1.44106710	-0.35232853
	100.0000	1	2		1.44008271	-0.35420194
	100.0010	1	2		1.44007236	-0.35422154
