# Supplementary material for: Hyaluronic Acid Enhances the Mechanical Properties of Tissue-Engineered Cartilage Constructs
Source: PLoS One. 2014 Dec 1;9(12):e113216. doi: 10.1371/journal.pone.0113216 (PMC4249877; doi:10.1371/journal.pone.0113216)
Supplement: Dataset S1 — Raw data from hydrogel constructs. Data on wet weight, dry weight, compressive modulus, DNA content, and GAG content are provided in a spreadsheet for all analysed hydrogel constructs. Additionally, raw data from mechanical compression tests (time, displacement, and load) are provided. (ZIP) [file pone.0113216.s004.zip › Data/Mechanical testing/Microtester/Day 28/G5 CF M5 ramp.csv]

G5 CF M5 10Jan2014
Notes	Time	Sequence	Block	Cycle	5800:Extension mm	5800:500N_Load_Cell N
Test Started : 01/10/2014 10:34:07 AM	4.0020	1	2		2.69987407	0.00277903
	4.1000	1	2		2.69893075	0.00254466
	4.2000	1	2		2.69793436	0.00258103
	4.3000	1	2		2.69692712	0.00269498
	4.4000	1	2		2.69592971	0.00250110
	4.5000	1	2		2.69492308	0.00247532
	4.6000	1	2		2.69393551	0.00248320
	4.7000	1	2		2.69293256	0.00261722
	4.8000	1	2		2.69193495	0.00249114
	4.8420	1	2		2.69149464	0.00282840
	4.9000	1	2		2.69092832	0.00253991
	5.0000	1	2		2.68993030	0.00250675
	5.1000	1	2		2.68892818	0.00258428
	5.2000	1	2		2.68793036	0.00243785
	5.3000	1	2		2.68693295	0.00252029
	5.4000	1	2		2.68593308	0.00242994
	5.5000	1	2		2.68492707	0.00256259
	5.6000	1	2		2.68392228	0.00261425
	5.7000	1	2		2.68291954	0.00254177
	5.8000	1	2		2.68192377	0.00247074
	5.9000	1	2		2.68092636	0.00255317
	6.0000	1	2		2.67992527	0.00248373
	6.1000	1	2		2.67892991	0.00242245
	6.2000	1	2		2.67793270	0.00241295
	6.3000	1	2		2.67692464	0.00264555
	6.4000	1	2		2.67592702	0.00255716
	6.5000	1	2		2.67492162	0.00247683
	6.6000	1	2		2.67393385	0.00248793
	6.7000	1	2		2.67293357	0.00264428
	6.8000	1	2		2.67192981	0.00240858
	6.9000	1	2		2.67092789	0.00245111
	7.0000	1	2		2.66993130	0.00251279
	7.1000	1	2		2.66893451	0.00260641
	7.2000	1	2		2.66793915	0.00258616
	7.3000	1	2		2.66693026	0.00252274
	7.4000	1	2		2.66593736	0.00257638
	7.5000	1	2		2.66494016	0.00235118
	7.6000	1	2		2.66393865	0.00247552
	7.7000	1	2		2.66292587	0.00257886
	7.8000	1	2		2.66193113	0.00275879
	7.9000	1	2		2.66092368	0.00243889
	8.0000	1	2		2.65992914	0.00232545
	8.1000	1	2		2.65891821	0.00261979
	8.2000	1	2		2.65793043	0.00251256
	8.3000	1	2		2.65693117	0.00246739
	8.4000	1	2		2.65593540	0.00252293
	8.5000	1	2		2.65493062	0.00251627
	8.6000	1	2		2.65392706	0.00241376
	8.7000	1	2		2.65293088	0.00249605
	8.8000	1	2		2.65193122	0.00239628
	8.9000	1	2		2.65093197	0.00244673
	9.0000	1	2		2.64993169	0.00253737
	9.1000	1	2		2.64893448	0.00243172
	9.2000	1	2		2.64793093	0.00263087
	9.3000	1	2		2.64692963	0.00261220
	9.4000	1	2		2.64594594	0.00250090
	9.5000	1	2		2.64492866	0.00245837
	9.6000	1	2		2.64392183	0.00233108
	9.7000	1	2		2.64292442	0.00240780
	9.8000	1	2		2.64193910	0.00244079
	9.9000	1	2		2.64093636	0.00242182
	10.0000	1	2		2.63993321	0.00243815
	10.1000	1	2		2.63892658	0.00239092
	10.2000	1	2		2.63793102	0.00244426
	10.3000	1	2		2.63693054	0.00248029
	10.4000	1	2		2.63593538	0.00228176
	10.5000	1	2		2.63493715	0.00252218
	10.6000	1	2		2.63393216	0.00260576
	10.7000	1	2		2.63293988	0.00227098
	10.8000	1	2		2.63194021	0.00239345
	10.9000	1	2		2.63093235	0.00246014
	11.0000	1	2		2.62993392	0.00249283
	11.1000	1	2		2.62892975	0.00226503
	11.2000	1	2		2.62793500	0.00226510
	11.3000	1	2		2.62693083	0.00248068
	11.4000	1	2		2.62594019	0.00226880
	11.5000	1	2		2.62493499	0.00209935
	11.6000	1	2		2.62393697	0.00239032
	11.7000	1	2		2.62293976	0.00246269
	11.8000	1	2		2.62192883	0.00221845
	11.9000	1	2		2.62093552	0.00234744
	12.0000	1	2		2.61993852	0.00242822
	12.1000	1	2		2.61893537	0.00241307
	12.2000	1	2		2.61793714	0.00217756
	12.3000	1	2		2.61693912	0.00228197
	12.4000	1	2		2.61594007	0.00243102
	12.5000	1	2		2.61494082	0.00227941
	12.6000	1	2		2.61393419	0.00247504
	12.7000	1	2		2.61293289	0.00258075
	12.8000	1	2		2.61193200	0.00237005
	12.9000	1	2		2.61092885	0.00237755
	13.0000	1	2		2.60993718	0.00236344
	13.1000	1	2		2.60892747	0.00237736
	13.2000	1	2		2.60793047	0.00223621
	13.3000	1	2		2.60693716	0.00237245
	13.4000	1	2		2.60593238	0.00240425
	13.5000	1	2		2.60494030	0.00239470
	13.6000	1	2		2.60394166	0.00250150
	13.7000	1	2		2.60293769	0.00237714
	13.8000	1	2		2.60193987	0.00229926
	13.9000	1	2		2.60094082	0.00234591
	14.0000	1	2		2.59993993	0.00241966
	14.1000	1	2		2.59894273	0.00236054
	14.2000	1	2		2.59794757	0.00245963
	14.3000	1	2		2.59694197	0.00251053
	14.4000	1	2		2.59594148	0.00226836
	14.5000	1	2		2.59494490	0.00235919
	14.6000	1	2		2.59394400	0.00227355
	14.7000	1	2		2.59294147	0.00223945
	14.8000	1	2		2.59194099	0.00239617
	14.9000	1	2		2.59093784	0.00249472
	15.0000	1	2		2.58993982	0.00250355
	15.1000	1	2		2.58894712	0.00233057
	15.2000	1	2		2.58794418	0.00254680
	15.3000	1	2		2.58694636	0.00241318
	15.4000	1	2		2.58594117	0.00248027
	15.5000	1	2		2.58493700	0.00244632
	15.6000	1	2		2.58393508	0.00244758
	15.7000	1	2		2.58294423	0.00240692
	15.8000	1	2		2.58193883	0.00241625
	15.9000	1	2		2.58095146	0.00243265
	16.0000	1	2		2.57993930	0.00254312
	16.1000	1	2		2.57894353	0.00232290
	16.2000	1	2		2.57793792	0.00251449
	16.3000	1	2		2.57694215	0.00266442
	16.4000	1	2		2.57594310	0.00242983
	16.5000	1	2		2.57493586	0.00238184
	16.6000	1	2		2.57394685	0.00242466
	16.7000	1	2		2.57293797	0.00249760
	16.8000	1	2		2.57193298	0.00236029
	16.9000	1	2		2.57094007	0.00241006
	17.0000	1	2		2.56994512	0.00250060
	17.1000	1	2		2.56894444	0.00240398
	17.2000	1	2		2.56794109	0.00236283
	17.3000	1	2		2.56694675	0.00231969
	17.4000	1	2		2.56593930	0.00232411
	17.5000	1	2		2.56493124	0.00235099
	17.6000	1	2		2.56393075	0.00238889
	17.7000	1	2		2.56293212	0.00243365
	17.8000	1	2		2.56194290	0.00250297
	17.9000	1	2		2.56094181	0.00239325
	18.0000	1	2		2.55993968	0.00244508
	18.1000	1	2		2.55893818	0.00240040
	18.2000	1	2		2.55794097	0.00237263
	18.3000	1	2		2.55694459	0.00230068
	18.4000	1	2		2.55594021	0.00244185
	18.5000	1	2		2.55493891	0.00239074
	18.6000	1	2		2.55394642	0.00236018
	18.7000	1	2		2.55293672	0.00232504
	18.8000	1	2		2.55193828	0.00227016
	18.9000	1	2		2.55093247	0.00219400
	19.0000	1	2		2.54993465	0.00229411
	19.1000	1	2		2.54893007	0.00233302
	19.2000	1	2		2.54793451	0.00212299
	19.3000	1	2		2.54693669	0.00227117
	19.4000	1	2		2.54593989	0.00225359
	19.5000	1	2		2.54494822	0.00229646
	19.6000	1	2		2.54394733	0.00236401
	19.7000	1	2		2.54294049	0.00222234
	19.8000	1	2		2.54194554	0.00220949
	19.9000	1	2		2.54094260	0.00232311
	20.0000	1	2		2.53993864	0.00225633
	20.1000	1	2		2.53894205	0.00217484
	20.2000	1	2		2.53794976	0.00241299
	20.3000	1	2		2.53693903	0.00223520
	20.4000	1	2		2.53594695	0.00232704
	20.5000	1	2		2.53493745	0.00239088
	20.6000	1	2		2.53394517	0.00210274
	20.7000	1	2		2.53293608	0.00216119
	20.8000	1	2		2.53194010	0.00214118
	20.9000	1	2		2.53094864	0.00226410
	21.0000	1	2		2.52994180	0.00225855
	21.1000	1	2		2.52894030	0.00232835
	21.2000	1	2		2.52794084	0.00234201
	21.3000	1	2		2.52694937	0.00228615
	21.4000	1	2		2.52595503	0.00232365
	21.5000	1	2		2.52495066	0.00232170
	21.6000	1	2		2.52394382	0.00231281
	21.7000	1	2		2.52293760	0.00212484
	21.8000	1	2		2.52195023	0.00223271
	21.9000	1	2		2.52094197	0.00256062
	22.0000	1	2		2.51994558	0.00238108
	22.1000	1	2		2.51893199	0.00224744
	22.2000	1	2		2.51793888	0.00229372
	22.3000	1	2		2.51694045	0.00228182
	22.4000	1	2		2.51594631	0.00240962
	22.5000	1	2		2.51494932	0.00213774
	22.6000	1	2		2.51394863	0.00231090
	22.7000	1	2		2.51295101	0.00237871
	22.8000	1	2		2.51194623	0.00220866
	22.9000	1	2		2.51095210	0.00223885
	23.0000	1	2		2.50995489	0.00244058
	23.1000	1	2		2.50894970	0.00225072
	23.2000	1	2		2.50794122	0.00226272
	23.3000	1	2		2.50694914	0.00219058
	23.4000	1	2		2.50594764	0.00244182
	23.5000	1	2		2.50495269	0.00211027
	23.6000	1	2		2.50395200	0.00231645
	23.7000	1	2		2.50295623	0.00238755
	23.8000	1	2		2.50195575	0.00231827
	23.9000	1	2		2.50094645	0.00227898
	24.0000	1	2		2.49994822	0.00232588
	24.1000	1	2		2.49894590	0.00228337
	24.2000	1	2		2.49794910	0.00218158
	24.3000	1	2		2.49695231	0.00224022
	24.4000	1	2		2.49594773	0.00225064
	24.5000	1	2		2.49494479	0.00231678
	24.6000	1	2		2.49394881	0.00246083
	24.7000	1	2		2.49294034	0.00229060
	24.8000	1	2		2.49194334	0.00234910
	24.9000	1	2		2.49093855	0.00218680
	25.0000	1	2		2.48994852	0.00234179
	25.1000	1	2		2.48894394	0.00225479
	25.2000	1	2		2.48794899	0.00218479
	25.3000	1	2		2.48694318	0.00253935
	25.4000	1	2		2.48595048	0.00235081
	25.5000	1	2		2.48494201	0.00220207
	25.6000	1	2		2.48394521	0.00231872
	25.7000	1	2		2.48293674	0.00232672
	25.8000	1	2		2.48194445	0.00219493
	25.9000	1	2		2.48094582	0.00216738
	26.0000	1	2		2.47994656	0.00231041
	26.1000	1	2		2.47894116	0.00232067
	26.2000	1	2		2.47795174	0.00239052
	26.3000	1	2		2.47695290	0.00229658
	26.4000	1	2		2.47594627	0.00230236
	26.5000	1	2		2.47494845	0.00232156
	26.6000	1	2		2.47395555	0.00227937
	26.7000	1	2		2.47295466	0.00239988
	26.8000	1	2		2.47194373	0.00225006
	26.9000	1	2		2.47095308	0.00230658
	27.0000	1	2		2.46994542	0.00228644
	27.1000	1	2		2.46895150	0.00228495
	27.2000	1	2		2.46794979	0.00218112
	27.3000	1	2		2.46694336	0.00219965
	27.4000	1	2		2.46594903	0.00234595
	27.5000	1	2		2.46494588	0.00213455
	27.6000	1	2		2.46395298	0.00223062
	27.7000	1	2		2.46295045	0.00215929
	27.8000	1	2		2.46195078	0.00213683
	27.9000	1	2		2.46095194	0.00219997
	28.0000	1	2		2.45995269	0.00223398
	28.1000	1	2		2.45894667	0.00229531
	28.2000	1	2		2.45795807	0.00220022
	28.3000	1	2		2.45695042	0.00207264
	28.4000	1	2		2.45595526	0.00216933
	28.5000	1	2		2.45495314	0.00212992
	28.6000	1	2		2.45395594	0.00222846
	28.7000	1	2		2.45295197	0.00231250
	28.8000	1	2		2.45195088	0.00228254
	28.9000	1	2		2.45094793	0.00231499
	29.0000	1	2		2.44995544	0.00210450
	29.1000	1	2		2.44895230	0.00212661
	29.2000	1	2		2.44795099	0.00214240
	29.3000	1	2		2.44695010	0.00206015
	29.4000	1	2		2.44594798	0.00207135
	29.5000	1	2		2.44495057	0.00212125
	29.6000	1	2		2.44395562	0.00210643
	29.7000	1	2		2.44295145	0.00208530
	29.8000	1	2		2.44195240	0.00216729
	29.9000	1	2		2.44094782	0.00217091
	30.0000	1	2		2.43994918	0.00205359
	30.1000	1	2		2.43894931	0.00215631
	30.2000	1	2		2.43795313	0.00209718
	30.3000	1	2		2.43694958	0.00196065
	30.4000	1	2		2.43595832	0.00210609
	30.5000	1	2		2.43494697	0.00218179
	30.6000	1	2		2.43395981	0.00210261
	30.7000	1	2		2.43295093	0.00203827
	30.8000	1	2		2.43195434	0.00203006
	30.9000	1	2		2.43094730	0.00199121
	31.0000	1	2		2.42994825	0.00197134
	31.1000	1	2		2.42895453	0.00204707
	31.2000	1	2		2.42795876	0.00209062
	31.3000	1	2		2.42695459	0.00212482
	31.4000	1	2		2.42595902	0.00200911
	31.5000	1	2		2.42495465	0.00200627
	31.6000	1	2		2.42395847	0.00200159
	31.7000	1	2		2.42294876	0.00198195
	31.8000	1	2		2.42195013	0.00198551
	31.9000	1	2		2.42095190	0.00198552
	32.0000	1	2		2.41995326	0.00225141
	32.1000	1	2		2.41895175	0.00199352
	32.2000	1	2		2.41794983	0.00209059
	32.3000	1	2		2.41695386	0.00212417
	32.4000	1	2		2.41595317	0.00192566
	32.5000	1	2		2.41495802	0.00215344
	32.6000	1	2		2.41395999	0.00186580
	32.7000	1	2		2.41296115	0.00207756
	32.8000	1	2		2.41195759	0.00216439
	32.9000	1	2		2.41096469	0.00200100
	33.0000	1	2		2.40995950	0.00215169
	33.1000	1	2		2.40896537	0.00218904
	33.2000	1	2		2.40795792	0.00192494
	33.3000	1	2		2.40694903	0.00210551
	33.4000	1	2		2.40595552	0.00203231
	33.5000	1	2		2.40496282	0.00205326
	33.6000	1	2		2.40395455	0.00213396
	33.7000	1	2		2.40295038	0.00208484
	33.8000	1	2		2.40195359	0.00210715
	33.9000	1	2		2.40095556	0.00202404
	34.0000	1	2		2.39995406	0.00210938
	34.1000	1	2		2.39895214	0.00202889
	34.2000	1	2		2.39796559	0.00214429
	34.3000	1	2		2.39696306	0.00207936
	34.4000	1	2		2.39596094	0.00213987
	34.5000	1	2		2.39495656	0.00214616
	34.6000	1	2		2.39396345	0.00206677
	34.7000	1	2		2.39295805	0.00218856
	34.8000	1	2		2.39195511	0.00223368
	34.9000	1	2		2.39096037	0.00218797
	35.0000	1	2		2.38996029	0.00211274
	35.1000	1	2		2.38895018	0.00201150
	35.2000	1	2		2.38795154	0.00222011
	35.3000	1	2		2.38695413	0.00199080
	35.4000	1	2		2.38596000	0.00215329
	35.5000	1	2		2.38495686	0.00223081
	35.6000	1	2		2.38396170	0.00216459
	35.7000	1	2		2.38296081	0.00225742
	35.8000	1	2		2.38195848	0.00212744
	35.9000	1	2		2.38095718	0.00216751
	36.0000	1	2		2.37994932	0.00204698
	36.1000	1	2		2.37895990	0.00208397
	36.2000	1	2		2.37795635	0.00222285
	36.3000	1	2		2.37696017	0.00209256
	36.4000	1	2		2.37595805	0.00215017
	36.5000	1	2		2.37494363	0.00220285
	36.6000	1	2		2.37394684	0.00212938
	36.7000	1	2		2.37294922	0.00211360
	36.8000	1	2		2.37195735	0.00214103
	36.9000	1	2		2.37095276	0.00208502
	37.0000	1	2		2.36995843	0.00209508
	37.1000	1	2		2.36895918	0.00203133
	37.2000	1	2		2.36795869	0.00216703
	37.3000	1	2		2.36695616	0.00215057
	37.4000	1	2		2.36596080	0.00212874
	37.5000	1	2		2.36495725	0.00224554
	37.6000	1	2		2.36395553	0.00216712
	37.7000	1	2		2.36294931	0.00210195
	37.8000	1	2		2.36195969	0.00204260
	37.9000	1	2		2.36095736	0.00214634
	38.0000	1	2		2.35996159	0.00207430
	38.1000	1	2		2.35895435	0.00208294
	38.2000	1	2		2.35795633	0.00223503
	38.3000	1	2		2.35695523	0.00207138
	38.4000	1	2		2.35595249	0.00199193
	38.5000	1	2		2.35495447	0.00199968
	38.6000	1	2		2.35396034	0.00195614
	38.7000	1	2		2.35296006	0.00194190
	38.8000	1	2		2.35196204	0.00208726
	38.9000	1	2		2.35096627	0.00204020
	39.0000	1	2		2.34996005	0.00206353
	39.1000	1	2		2.34897391	0.00205679
	39.2000	1	2		2.34796502	0.00197608
	39.3000	1	2		2.34696065	0.00194087
	39.4000	1	2		2.34596775	0.00199695
	39.5000	1	2		2.34496501	0.00200956
	39.6000	1	2		2.34396022	0.00205223
	39.7000	1	2		2.34295831	0.00193951
	39.8000	1	2		2.34196500	0.00215961
	39.9000	1	2		2.34095591	0.00199660
	40.0000	1	2		2.33995522	0.00192299
	40.1000	1	2		2.33896334	0.00196303
	40.2000	1	2		2.33796266	0.00198233
	40.3000	1	2		2.33696033	0.00197127
	40.4000	1	2		2.33596210	0.00189949
	40.5000	1	2		2.33496490	0.00196489
	40.6000	1	2		2.33396318	0.00196410
	40.7000	1	2		2.33296536	0.00188816
	40.8000	1	2		2.33196324	0.00197859
	40.9000	1	2		2.33095538	0.00200248
	41.0000	1	2		2.32995839	0.00189659
	41.1000	1	2		2.32896200	0.00185165
	41.2000	1	2		2.32796377	0.00185910
	41.3000	1	2		2.32696698	0.00186957
	41.4000	1	2		2.32596486	0.00187418
	41.5000	1	2		2.32496581	0.00182438
	41.6000	1	2		2.32395959	0.00200669
	41.7000	1	2		2.32296669	0.00187001
	41.8000	1	2		2.32196374	0.00194679
	41.9000	1	2		2.32096367	0.00172202
	42.0000	1	2		2.31995930	0.00193936
	42.1000	1	2		2.31895799	0.00175296
	42.2000	1	2		2.31795608	0.00196511
	42.3000	1	2		2.31696092	0.00184895
	42.4000	1	2		2.31596474	0.00192652
	42.5000	1	2		2.31495975	0.00179460
	42.6000	1	2		2.31396808	0.00179320
	42.7000	1	2		2.31296514	0.00186567
	42.8000	1	2		2.31196834	0.00184872
	42.9000	1	2		2.31096069	0.00176296
	43.0000	1	2		2.30996902	0.00181184
	43.1000	1	2		2.30896976	0.00185094
	43.2000	1	2		2.30796088	0.00187440
	43.3000	1	2		2.30696122	0.00190688
	43.4000	1	2		2.30596278	0.00191675
	43.5000	1	2		2.30496312	0.00186240
	43.6000	1	2		2.30396448	0.00194539
	43.7000	1	2		2.30297465	0.00182020
	43.8000	1	2		2.30197007	0.00172136
	43.9000	1	2		2.30096980	0.00184575
	44.0000	1	2		2.29996563	0.00188312
	44.1000	1	2		2.29896904	0.00179088
	44.2000	1	2		2.29796732	0.00176347
	44.3000	1	2		2.29696746	0.00177025
	44.4000	1	2		2.29596964	0.00177495
	44.5000	1	2		2.29497510	0.00170281
	44.6000	1	2		2.29397769	0.00180182
	44.7000	1	2		2.29297311	0.00170758
	44.8000	1	2		2.29196894	0.00182001
	44.9000	1	2		2.29096702	0.00190161
	45.0000	1	2		2.28996736	0.00177862
	45.1000	1	2		2.28896401	0.00188816
	45.2000	1	2		2.28796168	0.00174545
	45.3000	1	2		2.28696161	0.00188132
	45.4000	1	2		2.28596502	0.00169413
	45.5000	1	2		2.28496330	0.00180034
	45.6000	1	2		2.28397266	0.00182600
	45.7000	1	2		2.28298037	0.00169549
	45.8000	1	2		2.28197825	0.00172907
	45.9000	1	2		2.28097838	0.00181109
	46.0000	1	2		2.27998179	0.00176226
	46.1000	1	2		2.27896922	0.00161371
	46.2000	1	2		2.27796239	0.00175435
	46.3000	1	2		2.27696621	0.00188943
	46.4000	1	2		2.27596921	0.00174424
	46.5000	1	2		2.27496237	0.00174360
	46.6000	1	2		2.27397357	0.00196129
	46.7000	1	2		2.27296571	0.00192054
	46.8000	1	2		2.27196584	0.00176712
	46.9000	1	2		2.27096556	0.00173179
	47.0000	1	2		2.26996488	0.00182493
	47.1000	1	2		2.26897156	0.00173415
	47.2000	1	2		2.26796965	0.00171211
	47.3000	1	2		2.26696917	0.00172577
	47.4000	1	2		2.26597340	0.00183937
	47.5000	1	2		2.26497045	0.00183119
	47.6000	1	2		2.26397407	0.00189566
	47.7000	1	2		2.26296785	0.00179067
	47.8000	1	2		2.26197577	0.00172433
	47.9000	1	2		2.26097406	0.00173494
	48.0000	1	2		2.25997091	0.00179706
	48.1000	1	2		2.25896776	0.00179245
	48.2000	1	2		2.25796831	0.00171314
	48.3000	1	2		2.25695778	0.00185308
	48.4000	1	2		2.25596980	0.00176986
	48.5000	1	2		2.25496522	0.00179858
	48.6000	1	2		2.25397252	0.00183366
	48.7000	1	2		2.25296794	0.00180019
	48.8000	1	2		2.25198057	0.00175076
	48.9000	1	2		2.25097169	0.00169280
	49.0000	1	2		2.24997448	0.00173550
	49.1000	1	2		2.24897830	0.00175683
	49.2000	1	2		2.24796942	0.00162507
	49.3000	1	2		2.24697324	0.00177213
	49.4000	1	2		2.24598075	0.00185923
	49.5000	1	2		2.24497023	0.00177961
	49.6000	1	2		2.24397610	0.00169253
	49.7000	1	2		2.24296660	0.00176733
	49.8000	1	2		2.24197144	0.00175883
	49.9000	1	2		2.24096358	0.00171822
	50.0000	1	2		2.23996781	0.00180742
	50.1000	1	2		2.23896221	0.00181972
	50.2000	1	2		2.23797136	0.00177231
	50.3000	1	2		2.23697067	0.00174859
	50.4000	1	2		2.23597244	0.00185377
	50.5000	1	2		2.23497134	0.00171607
	50.6000	1	2		2.23397291	0.00167548
	50.7000	1	2		2.23296710	0.00179850
	50.8000	1	2		2.23197215	0.00186156
	50.9000	1	2		2.23097187	0.00173577
	51.0000	1	2		2.22997569	0.00175691
	51.1000	1	2		2.22896927	0.00172865
	51.2000	1	2		2.22796735	0.00178999
	51.3000	1	2		2.22698346	0.00173850
	51.4000	1	2		2.22597356	0.00164493
	51.5000	1	2		2.22496877	0.00178283
	51.6000	1	2		2.22396849	0.00173534
	51.7000	1	2		2.22296945	0.00158604
	51.8000	1	2		2.22197798	0.00171488
	51.9000	1	2		2.22097381	0.00183474
	52.0000	1	2		2.21997455	0.00186118
	52.1000	1	2		2.21897714	0.00161251
	52.2000	1	2		2.21797461	0.00174276
	52.3000	1	2		2.21698151	0.00176635
	52.4000	1	2		2.21597918	0.00169564
	52.5000	1	2		2.21497767	0.00166934
	52.6000	1	2		2.21397699	0.00176981
	52.7000	1	2		2.21298285	0.00182045
	52.8000	1	2		2.21197786	0.00167821
	52.9000	1	2		2.21098845	0.00180941
	53.0000	1	2		2.20998223	0.00171724
	53.1000	1	2		2.20898031	0.00164939
	53.2000	1	2		2.20798147	0.00161983
	53.3000	1	2		2.20697689	0.00158310
	53.4000	1	2		2.20597661	0.00164173
	53.5000	1	2		2.20497244	0.00161420
	53.6000	1	2		2.20396970	0.00162033
	53.7000	1	2		2.20296860	0.00158012
	53.8000	1	2		2.20197878	0.00164782
	53.9000	1	2		2.20097891	0.00142800
	54.0000	1	2		2.19997699	0.00160602
	54.1000	1	2		2.19896811	0.00164566
	54.2000	1	2		2.19797992	0.00142602
	54.3000	1	2		2.19698353	0.00153567
	54.4000	1	2		2.19598735	0.00146193
	54.5000	1	2		2.19498380	0.00161364
	54.6000	1	2		2.19398373	0.00144918
	54.7000	1	2		2.19298222	0.00136607
	54.8000	1	2		2.19197620	0.00149589
	54.9000	1	2		2.19097429	0.00142264
	55.0000	1	2		2.18997278	0.00140817
	55.1000	1	2		2.18897865	0.00139426
	55.2000	1	2		2.18797181	0.00141368
	55.3000	1	2		2.18698404	0.00127646
	55.4000	1	2		2.18598109	0.00123466
	55.5000	1	2		2.18497569	0.00128471
	55.6000	1	2		2.18397214	0.00116020
	55.7000	1	2		2.18296858	0.00119046
	55.8000	1	2		2.18198039	0.00108905
	55.9000	1	2		2.18098688	0.00120555
	56.0000	1	2		2.17998025	0.00104655
	56.1000	1	2		2.17897956	0.00109149
	56.2000	1	2		2.17798502	0.00109874
	56.3000	1	2		2.17697347	0.00088654
	56.4000	1	2		2.17597832	0.00084190
	56.5000	1	2		2.17497579	0.00088606
	56.6000	1	2		2.17398227	0.00092945
	56.7000	1	2		2.17297400	0.00082223
	56.8000	1	2		2.17197844	0.00082463
	56.9000	1	2		2.17097140	0.00090290
	57.0000	1	2		2.16997214	0.00091563
	57.1000	1	2		2.16896941	0.00065130
	57.2000	1	2		2.16797507	0.00067084
	57.3000	1	2		2.16698360	0.00069923
	57.4000	1	2		2.16598066	0.00047193
	57.5000	1	2		2.16497813	0.00058625
	57.6000	1	2		2.16398052	0.00062570
	57.7000	1	2		2.16297430	0.00058963
	57.8000	1	2		2.16198303	0.00031665
	57.9000	1	2		2.16098235	0.00044441
	58.0000	1	2		2.15998105	0.00036966
	58.1000	1	2		2.15897708	0.00017997
	58.2000	1	2		2.15798090	0.00005688
	58.3000	1	2		2.15697611	0.00007707
	58.4000	1	2		2.15598034	0.00005072
	58.5000	1	2		2.15496654	-0.00006574
	58.6000	1	2		2.15398061	0.00012686
	58.7000	1	2		2.15298095	-0.00010797
	58.8000	1	2		2.15198005	-0.00022594
	58.9000	1	2		2.15097793	-0.00029475
	59.0000	1	2		2.14998257	-0.00022351
	59.1000	1	2		2.14898393	-0.00043484
	59.2000	1	2		2.14798345	-0.00058947
	59.3000	1	2		2.14697600	-0.00064082
	59.4000	1	2		2.14598044	-0.00051947
	59.5000	1	2		2.14498180	-0.00061257
	59.6000	1	2		2.14398582	-0.00067195
	59.7000	1	2		2.14297448	-0.00081527
	59.8000	1	2		2.14197994	-0.00105347
	59.9000	1	2		2.14098847	-0.00109549
	60.0000	1	2		2.13997877	-0.00105877
	60.1000	1	2		2.13897747	-0.00126420
	60.2000	1	2		2.13798621	-0.00130774
	60.3000	1	2		2.13698162	-0.00127251
	60.4000	1	2		2.13598053	-0.00145159
	60.5000	1	2		2.13497287	-0.00173081
	60.6000	1	2		2.13398530	-0.00163584
	60.7000	1	2		2.13298072	-0.00176338
	60.8000	1	2		2.13198147	-0.00195928
	60.9000	1	2		2.13098303	-0.00217626
	61.0000	1	2		2.12999669	-0.00215697
	61.1000	1	2		2.12898207	-0.00222642
	61.2000	1	2		2.12798691	-0.00246076
	61.3000	1	2		2.12698172	-0.00247339
	61.4000	1	2		2.12598697	-0.00254181
	61.5000	1	2		2.12498526	-0.00288529
	61.6000	1	2		2.12398949	-0.00289178
	61.7000	1	2		2.12298245	-0.00309531
	61.8000	1	2		2.12197746	-0.00329800
	61.9000	1	2		2.12098804	-0.00324786
	62.0000	1	2		2.11998797	-0.00359836
	62.1000	1	2		2.11898667	-0.00376432
	62.2000	1	2		2.11798864	-0.00390940
	62.3000	1	2		2.11697812	-0.00418376
	62.4000	1	2		2.11598173	-0.00418376
	62.5000	1	2		2.11498330	-0.00459406
	62.6000	1	2		2.11398671	-0.00462997
	62.7000	1	2		2.11298848	-0.00485598
	62.8000	1	2		2.11198452	-0.00502975
	62.9000	1	2		2.11097666	-0.00525145
	63.0000	1	2		2.10998785	-0.00547662
	63.1000	1	2		2.10898409	-0.00568976
	63.2000	1	2		2.10798587	-0.00600759
	63.3000	1	2		2.10698600	-0.00616449
	63.4000	1	2		2.10599043	-0.00637477
	63.5000	1	2		2.10498442	-0.00661394
	63.6000	1	2		2.10398742	-0.00681072
	63.7000	1	2		2.10299185	-0.00694279
	63.8000	1	2		2.10198809	-0.00743378
	63.9000	1	2		2.10098699	-0.00761491
	64.0000	1	2		2.09998631	-0.00791381
	64.1000	1	2		2.09898931	-0.00813707
	64.2000	1	2		2.09799456	-0.00851011
	64.3000	1	2		2.09698896	-0.00871056
	64.4000	1	2		2.09598868	-0.00903101
	64.5000	1	2		2.09499107	-0.00916403
	64.6000	1	2		2.09399775	-0.00954265
	64.7000	1	2		2.09298662	-0.00960866
	64.8000	1	2		2.09199331	-0.01004938
	64.9000	1	2		2.09098565	-0.01037105
	65.0000	1	2		2.08999705	-0.01058745
	65.1000	1	2		2.08898776	-0.01090675
	65.2000	1	2		2.08799342	-0.01112739
	65.3000	1	2		2.08698925	-0.01145138
	65.4000	1	2		2.08599205	-0.01171118
	65.5000	1	2		2.08498808	-0.01184812
	65.6000	1	2		2.08398801	-0.01237835
	65.7000	1	2		2.08298978	-0.01251306
	65.8000	1	2		2.08198827	-0.01291168
	65.9000	1	2		2.08098861	-0.01321809
	66.0000	1	2		2.07998588	-0.01350396
	66.1000	1	2		2.07898662	-0.01395841
	66.2000	1	2		2.07798696	-0.01431100
	66.3000	1	2		2.07698730	-0.01449164
	66.4000	1	2		2.07599030	-0.01468027
	66.5000	1	2		2.07498797	-0.01497102
	66.6000	1	2		2.07399015	-0.01526331
	66.7000	1	2		2.07298946	-0.01544011
	66.8000	1	2		2.07199513	-0.01589867
	66.9000	1	2		2.07098809	-0.01607977
	67.0000	1	2		2.06998966	-0.01657040
	67.1000	1	2		2.06898958	-0.01665229
	67.2000	1	2		2.06799361	-0.01704651
	67.3000	1	2		2.06699169	-0.01724935
	67.4000	1	2		2.06599264	-0.01752505
	67.5000	1	2		2.06499503	-0.01800733
	67.6000	1	2		2.06399024	-0.01817849
	67.7000	1	2		2.06298956	-0.01874876
	67.8000	1	2		2.06199481	-0.01876066
	67.9000	1	2		2.06099310	-0.01905229
	68.0000	1	2		2.05998811	-0.01956042
	68.1000	1	2		2.05898414	-0.01978090
	68.2000	1	2		2.05799431	-0.02017327
	68.3000	1	2		2.05698912	-0.02053883
	68.4000	1	2		2.05598638	-0.02082147
	68.5000	1	2		2.05498672	-0.02111992
	68.6000	1	2		2.05399074	-0.02135218
	68.7000	1	2		2.05298555	-0.02180088
	68.8000	1	2		2.05199244	-0.02193876
	68.9000	1	2		2.05099565	-0.02255357
	69.0000	1	2		2.04998820	-0.02278027
	69.1000	1	2		2.04899284	-0.02299671
	69.2000	1	2		2.04799400	-0.02339457
	69.3000	1	2		2.04699679	-0.02375917
	69.4000	1	2		2.04599692	-0.02402079
	69.5000	1	2		2.04499419	-0.02439274
	69.6000	1	2		2.04399862	-0.02460200
	69.7000	1	2		2.04298462	-0.02502597
	69.8000	1	2		2.04199499	-0.02543771
	69.9000	1	2		2.04098959	-0.02564572
	70.0000	1	2		2.03998665	-0.02588784
	70.1000	1	2		2.03899477	-0.02640720
	70.2000	1	2		2.03798220	-0.02671827
	70.3000	1	2		2.03699074	-0.02689098
	70.4000	1	2		2.03599947	-0.02731406
	70.5000	1	2		2.03499715	-0.02761171
	70.6000	1	2		2.03399687	-0.02791912
	70.7000	1	2		2.03300028	-0.02821295
	70.8000	1	2		2.03198525	-0.02870325
	70.9000	1	2		2.03098333	-0.02903936
	71.0000	1	2		2.02999207	-0.02936647
	71.1000	1	2		2.02898995	-0.02970007
	71.2000	1	2		2.02799315	-0.02996061
	71.3000	1	2		2.02699001	-0.03016821
	71.4000	1	2		2.02599547	-0.03058435
	71.5000	1	2		2.02499048	-0.03092637
	71.6000	1	2		2.02399983	-0.03124552
	71.7000	1	2		2.02299689	-0.03187457
	71.8000	1	2		2.02199272	-0.03210013
	71.9000	1	2		2.02099244	-0.03252423
	72.0000	1	2		2.01999708	-0.03287215
	72.1000	1	2		2.01898963	-0.03289793
	72.2000	1	2		2.01799857	-0.03340575
	72.3000	1	2		2.01699645	-0.03356135
	72.4000	1	2		2.01599310	-0.03397070
	72.5000	1	2		2.01499897	-0.03449389
	72.6000	1	2		2.01399746	-0.03474852
	72.7000	1	2		2.01299677	-0.03515853
	72.8000	1	2		2.01200141	-0.03552040
	72.9000	1	2		2.01099151	-0.03568115
	73.0000	1	2		2.01000332	-0.03584587
	73.1000	1	2		2.00900120	-0.03627632
	73.2000	1	2		2.00800440	-0.03691799
	73.3000	1	2		2.00699962	-0.03722103
	73.4000	1	2		2.00600385	-0.03759478
	73.5000	1	2		2.00500254	-0.03802501
	73.6000	1	2		2.00400616	-0.03841910
	73.7000	1	2		2.00300199	-0.03861585
	73.8000	1	2		2.00199413	-0.03882930
	73.9000	1	2		2.00099754	-0.03929844
	74.0000	1	2		2.00000156	-0.03955453
	74.1000	1	2		1.99900457	-0.03995003
	74.2000	1	2		1.99801187	-0.04021930
	74.3000	1	2		1.99700565	-0.04063780
	74.4000	1	2		1.99599841	-0.04089181
	74.5000	1	2		1.99500919	-0.04128618
	74.6000	1	2		1.99400543	-0.04141713
	74.7000	1	2		1.99300413	-0.04178132
	74.8000	1	2		1.99200262	-0.04208991
	74.9000	1	2		1.99099107	-0.04243856
	75.0000	1	2		1.98999182	-0.04273245
	75.1000	1	2		1.98900691	-0.04326949
	75.2000	1	2		1.98800028	-0.04311236
	75.3000	1	2		1.98699673	-0.04378604
	75.4000	1	2		1.98599665	-0.04437478
	75.5000	1	2		1.98500211	-0.04464665
	75.6000	1	2		1.98399733	-0.04463726
	75.7000	1	2		1.98299131	-0.04516811
	75.8000	1	2		1.98199493	-0.04570554
	75.9000	1	2		1.98100817	-0.04598069
	76.0000	1	2		1.97999622	-0.04619326
	76.1000	1	2		1.97900168	-0.04670344
	76.2000	1	2		1.97800181	-0.04686513
	76.3000	1	2		1.97700870	-0.04709031
	76.4000	1	2		1.97600514	-0.04719165
	76.5000	1	2		1.97500610	-0.04808281
	76.6000	1	2		1.97400992	-0.04810133
	76.7000	1	2		1.97300943	-0.04871348
	76.8000	1	2		1.97200690	-0.04890379
	76.9000	1	2		1.97101072	-0.04917469
	77.0000	1	2		1.97000840	-0.04954698
	77.1000	1	2		1.96901099	-0.04998751
	77.2000	1	2		1.96800641	-0.05020728
	77.3000	1	2		1.96699404	-0.05044656
	77.4000	1	2		1.96600401	-0.05082375
	77.5000	1	2		1.96499881	-0.05112871
	77.6000	1	2		1.96399894	-0.05166915
	77.7000	1	2		1.96300461	-0.05208920
	77.8000	1	2		1.96200658	-0.05226252
	77.9000	1	2		1.96100856	-0.05272779
	78.0000	1	2		1.96000972	-0.05293708
	78.1000	1	2		1.95900739	-0.05322282
	78.2000	1	2		1.95801080	-0.05351162
	78.3000	1	2		1.95700888	-0.05403706
	78.4000	1	2		1.95600635	-0.05443384
	78.5000	1	2		1.95500136	-0.05466890
	78.6000	1	2		1.95400498	-0.05522696
	78.7000	1	2		1.95300552	-0.05544029
	78.8000	1	2		1.95200524	-0.05583315
	78.9000	1	2		1.95099636	-0.05618981
	79.0000	1	2		1.95000428	-0.05640238
	79.1000	1	2		1.94900154	-0.05690596
	79.2000	1	2		1.94799409	-0.05720331
	79.3000	1	2		1.94699914	-0.05751894
	79.4000	1	2		1.94599989	-0.05806247
	79.5000	1	2		1.94500330	-0.05824573
	79.6000	1	2		1.94400466	-0.05875879
	79.7000	1	2		1.94299762	-0.05920325
	79.8000	1	2		1.94199878	-0.05941211
	79.9000	1	2		1.94100116	-0.05969394
	80.0000	1	2		1.94000416	-0.06022376
	80.1000	1	2		1.93899958	-0.06068703
	80.2000	1	2		1.93799890	-0.06086270
	80.3000	1	2		1.93700292	-0.06137944
	80.4000	1	2		1.93599916	-0.06195662
	80.5000	1	2		1.93499950	-0.06202574
	80.6000	1	2		1.93399963	-0.06246945
	80.7000	1	2		1.93299177	-0.06291237
	80.8000	1	2		1.93199641	-0.06334641
	80.9000	1	2		1.93100556	-0.06356471
	81.0000	1	2		1.93000528	-0.06393471
	81.1000	1	2		1.92900357	-0.06453917
	81.2000	1	2		1.92800657	-0.06476840
	81.3000	1	2		1.92700158	-0.06517605
	81.4000	1	2		1.92591893	-0.06562149
	81.5000	1	2		1.92501291	-0.06603132
	81.6000	1	2		1.92401775	-0.06640963
	81.7000	1	2		1.92301419	-0.06673914
	81.8000	1	2		1.92201043	-0.06726782
	81.9000	1	2		1.92099909	-0.06760388
	82.0000	1	2		1.92000476	-0.06794321
	82.1000	1	2		1.91900263	-0.06849266
	82.2000	1	2		1.91801240	-0.06887171
	82.3000	1	2		1.91700597	-0.06915160
	82.4000	1	2		1.91600692	-0.06962340
	82.5000	1	2		1.91500706	-0.06997407
	82.6000	1	2		1.91400575	-0.07044009
	82.7000	1	2		1.91300834	-0.07085964
	82.8000	1	2		1.91201278	-0.07130449
	82.9000	1	2		1.91100717	-0.07169711
	83.0000	1	2		1.91000300	-0.07201866
	83.1000	1	2		1.90900498	-0.07251321
	83.2000	1	2		1.90800060	-0.07274491
	83.3000	1	2		1.90699725	-0.07326314
	83.4000	1	2		1.90600517	-0.07383770
	83.5000	1	2		1.90500920	-0.07419034
	83.6000	1	2		1.90400769	-0.07457497
	83.7000	1	2		1.90300516	-0.07504572
	83.8000	1	2		1.90200386	-0.07554127
	83.9000	1	2		1.90100296	-0.07593926
	84.0000	1	2		1.90000535	-0.07626631
	84.1000	1	2		1.89900056	-0.07681240
	84.2000	1	2		1.89801463	-0.07718054
	84.3000	1	2		1.89700288	-0.07761316
	84.4000	1	2		1.89600690	-0.07810457
	84.5000	1	2		1.89500376	-0.07853921
	84.6000	1	2		1.89401311	-0.07906097
	84.7000	1	2		1.89300300	-0.07946087
	84.8000	1	2		1.89201009	-0.07983159
	84.9000	1	2		1.89100387	-0.08023708
	85.0000	1	2		1.89000954	-0.08067307
	85.1000	1	2		1.88900660	-0.08120188
	85.2000	1	2		1.88801267	-0.08156898
	85.3000	1	2		1.88700932	-0.08200280
	85.4000	1	2		1.88601498	-0.08252076
	85.5000	1	2		1.88501348	-0.08298459
	85.6000	1	2		1.88401217	-0.08341353
	85.7000	1	2		1.88300800	-0.08370161
	85.8000	1	2		1.88200650	-0.08425267
	85.9000	1	2		1.88100663	-0.08465021
	86.0000	1	2		1.88001639	-0.08520734
	86.1000	1	2		1.87900689	-0.08564700
	86.2000	1	2		1.87801092	-0.08615399
	86.3000	1	2		1.87701330	-0.08652164
	86.4000	1	2		1.87601733	-0.08698808
	86.5000	1	2		1.87502115	-0.08750138
	86.6000	1	2		1.87402026	-0.08796892
	86.7000	1	2		1.87301691	-0.08831638
	86.8000	1	2		1.87200433	-0.08893566
	86.9000	1	2		1.87100549	-0.08937570
	87.0000	1	2		1.87001361	-0.08977219
	87.1000	1	2		1.86901149	-0.09019274
	87.2000	1	2		1.86801367	-0.09077549
	87.3000	1	2		1.86700684	-0.09118661
	87.4000	1	2		1.86601271	-0.09175408
	87.5000	1	2		1.86500587	-0.09226141
	87.6000	1	2		1.86400744	-0.09277406
	87.7000	1	2		1.86300552	-0.09323474
	87.8000	1	2		1.86201057	-0.09380931
	87.9000	1	2		1.86100845	-0.09425028
	88.0000	1	2		1.86001104	-0.09474264
	88.1000	1	2		1.85900298	-0.09522921
	88.2000	1	2		1.85800741	-0.09564080
	88.3000	1	2		1.85700898	-0.09613205
	88.4000	1	2		1.85600215	-0.09658483
	88.5000	1	2		1.85501293	-0.09703106
	88.6000	1	2		1.85401245	-0.09765339
	88.7000	1	2		1.85301012	-0.09809235
	88.8000	1	2		1.85201005	-0.09868055
	88.9000	1	2		1.85101018	-0.09912028
	89.0000	1	2		1.85001708	-0.09972900
	89.1000	1	2		1.84901270	-0.10010806
	89.2000	1	2		1.84801201	-0.10059669
	89.3000	1	2		1.84700928	-0.10111002
	89.4000	1	2		1.84601330	-0.10161822
	89.5000	1	2		1.84500585	-0.10212964
	89.6000	1	2		1.84400967	-0.10267220
	89.7000	1	2		1.84301390	-0.10317129
	89.8000	1	2		1.84201629	-0.10367652
	89.9000	1	2		1.84101273	-0.10430331
	90.0000	1	2		1.84001348	-0.10488725
	90.1000	1	2		1.83900398	-0.10532599
	90.2000	1	2		1.83801661	-0.10573932
	90.3000	1	2		1.83700691	-0.10634582
	90.4000	1	2		1.83601319	-0.10694090
	90.5000	1	2		1.83501373	-0.10743214
	90.6000	1	2		1.83401079	-0.10785556
	90.7000	1	2		1.83301092	-0.10857195
	90.8000	1	2		1.83201331	-0.10895995
	90.9000	1	2		1.83101303	-0.10951766
	91.0000	1	2		1.83001337	-0.10991951
	91.1000	1	2		1.82901698	-0.11062041
	91.2000	1	2		1.82801691	-0.11118318
	91.3000	1	2		1.82701868	-0.11154926
	91.4000	1	2		1.82601492	-0.11237598
	91.5000	1	2		1.82501341	-0.11277275
	91.6000	1	2		1.82401375	-0.11325967
	91.7000	1	2		1.82301429	-0.11375587
	91.8000	1	2		1.82201237	-0.11442214
	91.9000	1	2		1.82101210	-0.11495391
	92.0000	1	2		1.82001305	-0.11547932
	92.1000	1	2		1.81901216	-0.11611817
	92.2000	1	2		1.81801106	-0.11657459
	92.3000	1	2		1.81700709	-0.11720959
	92.4000	1	2		1.81601050	-0.11775022
	92.5000	1	2		1.81500982	-0.11828161
	92.6000	1	2		1.81401937	-0.11884690
	92.7000	1	2		1.81300967	-0.11939630
	92.8000	1	2		1.81201718	-0.11999063
	92.9000	1	2		1.81101116	-0.12062723
	93.0000	1	2		1.81001683	-0.12111699
	93.1000	1	2		1.80901757	-0.12170387
	93.2000	1	2		1.80801217	-0.12216931
	93.3000	1	2		1.80700923	-0.12294451
	93.4000	1	2		1.80601244	-0.12333081
	93.5000	1	2		1.80501441	-0.12398187
	93.6000	1	2		1.80400922	-0.12455505
	93.7000	1	2		1.80301120	-0.12515759
	93.8000	1	2		1.80201502	-0.12576256
	93.9000	1	2		1.80101658	-0.12639641
	94.0000	1	2		1.80001938	-0.12697576
	94.1000	1	2		1.79900824	-0.12752669
	94.2000	1	2		1.79802067	-0.12806639
	94.3000	1	2		1.79701342	-0.12867163
	94.4000	1	2		1.79601519	-0.12924099
	94.5000	1	2		1.79501655	-0.12980557
	94.6000	1	2		1.79401607	-0.13050589
	94.7000	1	2		1.79302071	-0.13120016
	94.8000	1	2		1.79201326	-0.13173760
	94.9000	1	2		1.79101524	-0.13228033
	95.0000	1	2		1.79001230	-0.13300210
	95.1000	1	2		1.78900628	-0.13341389
	95.2000	1	2		1.78800887	-0.13400637
	95.3000	1	2		1.78701187	-0.13468881
	95.4000	1	2		1.78601959	-0.13538522
	95.5000	1	2		1.78501419	-0.13601783
	95.6000	1	2		1.78400899	-0.13671575
	95.7000	1	2		1.78301527	-0.13718378
	95.8000	1	2		1.78201561	-0.13770721
	95.9000	1	2		1.78102025	-0.13836764
	96.0000	1	2		1.78001587	-0.13900582
	96.1000	1	2		1.77901600	-0.13963839
	96.2000	1	2		1.77802064	-0.14031452
	96.3000	1	2		1.77701401	-0.14101314
	96.4000	1	2		1.77601661	-0.14168008
	96.5000	1	2		1.77501059	-0.14228468
	96.6000	1	2		1.77401544	-0.14287099
	96.7000	1	2		1.77301229	-0.14345838
	96.8000	1	2		1.77201201	-0.14411143
	96.9000	1	2		1.77101727	-0.14469884
	97.0000	1	2		1.77001822	-0.14538776
	97.1000	1	2		1.76902839	-0.14603945
	97.2000	1	2		1.76802012	-0.14669541
	97.3000	1	2		1.76702251	-0.14744006
	97.4000	1	2		1.76602674	-0.14816776
	97.5000	1	2		1.76502216	-0.14862643
	97.6000	1	2		1.76402516	-0.14945322
	97.7000	1	2		1.76301545	-0.14998774
	97.8000	1	2		1.76202993	-0.15075096
	97.9000	1	2		1.76102760	-0.15137148
	98.0000	1	2		1.76001728	-0.15219576
	98.1000	1	2		1.75902377	-0.15288750
	98.2000	1	2		1.75802288	-0.15334876
	98.3000	1	2		1.75701789	-0.15409613
	98.4000	1	2		1.75602355	-0.15486129
	98.5000	1	2		1.75501487	-0.15541404
	98.6000	1	2		1.75401500	-0.15607685
	98.7000	1	2		1.75301473	-0.15679035
	98.8000	1	2		1.75201732	-0.15744122
	98.9000	1	2		1.75101827	-0.15818033
	99.0000	1	2		1.75002660	-0.15892914
	99.1000	1	2		1.74901792	-0.15966710
	99.2000	1	2		1.74802256	-0.16030535
	99.3000	1	2		1.74702576	-0.16103640
	99.4000	1	2		1.74602549	-0.16178450
	99.5000	1	2		1.74502459	-0.16255340
	99.6000	1	2		1.74402534	-0.16334709
	99.7000	1	2		1.74302527	-0.16411383
	99.8000	1	2		1.74202622	-0.16476586
	99.9000	1	2		1.74102717	-0.16541854
	100.0000	1	2		1.74002546	-0.16610909
	100.1000	1	2		1.73902293	-0.16674923
	100.2000	1	2		1.73801937	-0.16760273
	100.3000	1	2		1.73703057	-0.16830841
	100.4000	1	2		1.73602086	-0.16898539
	100.5000	1	2		1.73502509	-0.16983924
	100.6000	1	2		1.73402195	-0.17048502
	100.7000	1	2		1.73301880	-0.17119328
	100.8000	1	2		1.73202016	-0.17181545
	100.9000	1	2		1.73102112	-0.17241690
	101.0000	1	2		1.73002719	-0.17325548
	101.1000	1	2		1.72902179	-0.17398141
	101.2000	1	2		1.72802459	-0.17473826
	101.3000	1	2		1.72702841	-0.17542191
	101.4000	1	2		1.72602813	-0.17624097
	101.5000	1	2		1.72502867	-0.17716756
	101.6000	1	2		1.72402573	-0.17789431
	101.7000	1	2		1.72302176	-0.17858934
	101.8000	1	2		1.72203111	-0.17931256
	101.9000	1	2		1.72102530	-0.18010750
	102.0000	1	2		1.72002134	-0.18101495
	102.1000	1	2		1.71902659	-0.18172255
	102.2000	1	2		1.71803011	-0.18266203
	102.3000	1	2		1.71703085	-0.18345624
	102.4000	1	2		1.71602361	-0.18422192
	102.5000	1	2		1.71502374	-0.18490238
	102.6000	1	2		1.71403238	-0.18567633
	102.7000	1	2		1.71302431	-0.18656006
	102.8000	1	2		1.71203438	-0.18725563
	102.9000	1	2		1.71102847	-0.18818343
	103.0000	1	2		1.71002922	-0.18895324
	103.1000	1	2		1.70903242	-0.18968398
	103.2000	1	2		1.70802487	-0.19060312
	103.3000	1	2		1.70703740	-0.19142030
	103.4000	1	2		1.70603395	-0.19226512
	103.5000	1	2		1.70502793	-0.19297896
	103.6000	1	2		1.70402622	-0.19370696
	103.7000	1	2		1.70303178	-0.19459307
	103.8000	1	2		1.70202945	-0.19535637
	103.9000	1	2		1.70102385	-0.19617325
	104.0000	1	2		1.70003238	-0.19696107
	104.1000	1	2		1.69903149	-0.19784562
	104.2000	1	2		1.69803900	-0.19854205
	104.3000	1	2		1.69703851	-0.19937191
	104.4000	1	2		1.69604121	-0.20024912
	104.5000	1	2		1.69502884	-0.20104745
	104.6000	1	2		1.69403287	-0.20206368
	104.7000	1	2		1.69303576	-0.20278700
	104.8000	1	2		1.69203682	-0.20367879
	104.9000	1	2		1.69103500	-0.20449292
	105.0000	1	2		1.69004118	-0.20540979
	105.1000	1	2		1.68903240	-0.20629980
	105.2000	1	2		1.68803192	-0.20714298
	105.3000	1	2		1.68702693	-0.20788703
	105.4000	1	2		1.68603177	-0.20889951
	105.5000	1	2		1.68502197	-0.20967046
	105.6000	1	2		1.68402527	-0.21065904
	105.7000	1	2		1.68302684	-0.21147652
	105.8000	1	2		1.68203578	-0.21218929
	105.9000	1	2		1.68103786	-0.21336690
	106.0000	1	2		1.68003861	-0.21427497
	106.1000	1	2		1.67902092	-0.21503052
	106.2000	1	2		1.67803406	-0.21598561
	106.3000	1	2		1.67703317	-0.21687308
	106.4000	1	2		1.67604078	-0.21790409
	106.5000	1	2		1.67502984	-0.21872306
	106.6000	1	2		1.67403889	-0.21980632
	106.7000	1	2		1.67303257	-0.22057660
	106.8000	1	2		1.67203485	-0.22139437
	106.9000	1	2		1.67102812	-0.22232028
	107.0000	1	2		1.67003706	-0.22331690
	107.1000	1	2		1.66902890	-0.22420151
	107.2000	1	2		1.66803589	-0.22513557
	107.3000	1	2		1.66703674	-0.22629412
	107.4000	1	2		1.66604476	-0.22735456
	107.5000	1	2		1.66503373	-0.22775671
	107.6000	1	2		1.66404144	-0.22885270
	107.7000	1	2		1.66303758	-0.22966871
	107.8000	1	2		1.66204283	-0.23049764
	107.9000	1	2		1.66104696	-0.23140116
	108.0000	1	2		1.66005354	-0.23261368
	108.1000	1	2		1.65904487	-0.23347005
	108.2000	1	2		1.65804889	-0.23431722
	108.3000	1	2		1.65705312	-0.23535699
	108.4000	1	2		1.65605510	-0.23645753
	108.5000	1	2		1.65504263	-0.23729596
	108.6000	1	2		1.65405382	-0.23817014
	108.7000	1	2		1.65304924	-0.23937112
	108.8000	1	2		1.65204477	-0.24039209
	108.9000	1	2		1.65103650	-0.24131684
	109.0000	1	2		1.65005148	-0.24235053
	109.1000	1	2		1.64904516	-0.24338583
	109.2000	1	2		1.64804693	-0.24433948
	109.3000	1	2		1.64705639	-0.24524678
	109.4000	1	2		1.64604710	-0.24628276
	109.5000	1	2		1.64505173	-0.24722744
	109.6000	1	2		1.64404572	-0.24817711
	109.7000	1	2		1.64304913	-0.24928020
	109.8000	1	2		1.64205408	-0.25036132
	109.9000	1	2		1.64104960	-0.25128305
	110.0000	1	2		1.64004717	-0.25238007
	110.1000	1	2		1.63905540	-0.25351379
	110.2000	1	2		1.63805348	-0.25441794
	110.3000	1	2		1.63705505	-0.25528818
	110.4000	1	2		1.63604729	-0.25660837
	110.5000	1	2		1.63505367	-0.25759419
	110.6000	1	2		1.63405083	-0.25851740
	110.7000	1	2		1.63305393	-0.25968282
	110.8000	1	2		1.63204853	-0.26073305
	110.9000	1	2		1.63105174	-0.26163973
	111.0000	1	2		1.63005238	-0.26261007
	111.1000	1	2		1.62905149	-0.26362514
	111.2000	1	2		1.62804691	-0.26461419
	111.3000	1	2		1.62705206	-0.26557120
	111.4000	1	2		1.62604533	-0.26665345
	111.5000	1	2		1.62504977	-0.26789758
	111.6000	1	2		1.62405123	-0.26896898
	111.7000	1	2		1.62305331	-0.27006358
	111.8000	1	2		1.62204555	-0.27129008
	111.9000	1	2		1.62104466	-0.27250672
	112.0000	1	2		1.62004612	-0.27352508
	112.1000	1	2		1.61905035	-0.27472174
	112.2000	1	2		1.61805786	-0.27586214
	112.3000	1	2		1.61704693	-0.27694656
	112.4000	1	2		1.61604962	-0.27807752
	112.5000	1	2		1.61505334	-0.27910657
	112.6000	1	2		1.61404845	-0.28018579
	112.7000	1	2		1.61305166	-0.28125152
	112.8000	1	2		1.61205712	-0.28237648
	112.9000	1	2		1.61105500	-0.28348351
	113.0000	1	2		1.61004540	-0.28460864
	113.1000	1	2		1.60904799	-0.28581472
	113.2000	1	2		1.60805027	-0.28702637
	113.3000	1	2		1.60705327	-0.28816802
	113.4000	1	2		1.60604961	-0.28935416
	113.5000	1	2		1.60504411	-0.29052747
	113.6000	1	2		1.60404957	-0.29173354
	113.7000	1	2		1.60305226	-0.29277824
	113.8000	1	2		1.60205086	-0.29396538
	113.9000	1	2		1.60104505	-0.29513719
	114.0000	1	2		1.60005204	-0.29647097
	114.1000	1	2		1.59903968	-0.29748050
	114.2000	1	2		1.59805231	-0.29875461
	114.3000	1	2		1.59705613	-0.29979719
	114.4000	1	2		1.59605431	-0.30103240
	114.5000	1	2		1.59504850	-0.30207871
	114.6000	1	2		1.59405181	-0.30323489
	114.7000	1	2		1.59305328	-0.30450977
	114.8000	1	2		1.59204890	-0.30566262
	114.9000	1	2		1.59104207	-0.30700188
	115.0000	1	2		1.59005326	-0.30811660
	115.1000	1	2		1.58904909	-0.30938745
	115.2000	1	2		1.58805537	-0.31065574
	115.3000	1	2		1.58704423	-0.31175949
	115.4000	1	2		1.58605625	-0.31315919
	115.5000	1	2		1.58505413	-0.31428065
	115.6000	1	2		1.58405201	-0.31574551
	115.7000	1	2		1.58305654	-0.31690866
	115.8000	1	2		1.58205627	-0.31821474
	115.9000	1	2		1.58105630	-0.31943839
	116.0000	1	2		1.58005735	-0.32074761
	116.1000	1	2		1.57905277	-0.32223534
	116.2000	1	2		1.57805649	-0.32336589
	116.3000	1	2		1.57705355	-0.32457426
	116.4000	1	2		1.57605901	-0.32617185
	116.5000	1	2		1.57505166	-0.32742783
	116.6000	1	2		1.57405558	-0.32880627
	116.7000	1	2		1.57305100	-0.33011254
	116.8000	1	2		1.57205052	-0.33149328
	116.9000	1	2		1.57105014	-0.33275448
	117.0000	1	2		1.57005119	-0.33404250
	117.1000	1	2		1.56905307	-0.33524219
	117.2000	1	2		1.56805730	-0.33662915
	117.3000	1	2		1.56705159	-0.33776630
	117.4000	1	2		1.56605315	-0.33914048
	117.5000	1	2		1.56505493	-0.34037896
	117.6000	1	2		1.56405875	-0.34165733
	117.7000	1	2		1.56305386	-0.34286536
	117.8000	1	2		1.56206147	-0.34424454
	117.9000	1	2		1.56105607	-0.34556024
	118.0000	1	2		1.56005579	-0.34692619
	118.1000	1	2		1.55905664	-0.34837447
	118.2000	1	2		1.55805636	-0.35001762
	118.3000	1	2		1.55705813	-0.35133012
	118.4000	1	2		1.55605437	-0.35292953
	118.5000	1	2		1.55505666	-0.35418719
	118.6000	1	2		1.55405966	-0.35565414
	118.7000	1	2		1.55305446	-0.35705868
	118.8000	1	2		1.55205234	-0.35864558
	118.9000	1	2		1.55104909	-0.35999190
	119.0000	1	2		1.55005762	-0.36137082
	119.1000	1	2		1.54905827	-0.36284696
	119.2000	1	2		1.54806065	-0.36427472
	119.3000	1	2		1.54705751	-0.36568478
	119.4000	1	2		1.54606102	-0.36705058
	119.5000	1	2		1.54506966	-0.36854614
	119.6000	1	2		1.54406876	-0.37009720
	119.7000	1	2		1.54306736	-0.37142996
	119.8000	1	2		1.54207036	-0.37299667
	119.9000	1	2		1.54106465	-0.37450012
	120.0000	1	2		1.54007175	-0.37623525
	120.1000	1	2		1.53906973	-0.37754510
	120.2000	1	2		1.53807273	-0.37914250
	120.3000	1	2		1.53706702	-0.38056113
	120.4000	1	2		1.53606726	-0.38205523
	120.5000	1	2		1.53506688	-0.38344100
	120.6000	1	2		1.53406670	-0.38511865
	120.7000	1	2		1.53306161	-0.38651910
	120.8000	1	2		1.53206492	-0.38796697
	120.9000	1	2		1.53107038	-0.38953859
	121.0000	1	2		1.53007358	-0.39119843
	121.1000	1	2		1.52907392	-0.39261892
	121.2000	1	2		1.52807139	-0.39423399
	121.3000	1	2		1.52706333	-0.39580002
	121.4000	1	2		1.52606643	-0.39735865
	121.5000	1	2		1.52506943	-0.39881285
	121.6000	1	2		1.52406362	-0.40060334
	121.7000	1	2		1.52306416	-0.40216010
	121.8000	1	2		1.52206573	-0.40383484
	121.9000	1	2		1.52106781	-0.40534232
	122.0000	1	2		1.52006282	-0.40706180
	122.1000	1	2		1.51906961	-0.40859386
	122.2000	1	2		1.51806912	-0.41026250
	122.3000	1	2		1.51707100	-0.41199349
	122.4000	1	2		1.51606140	-0.41384388
	122.5000	1	2		1.51506676	-0.41537777
	122.6000	1	2		1.51406545	-0.41721456
	122.7000	1	2		1.51307142	-0.41879017
	122.8000	1	2		1.51206736	-0.42064469
	122.9000	1	2		1.51106708	-0.42214915
	123.0000	1	2		1.51006670	-0.42390052
	123.1000	1	2		1.50906857	-0.42574052
	123.2000	1	2		1.50806696	-0.42734634
	123.3000	1	2		1.50707109	-0.42892199
	123.4000	1	2		1.50608167	-0.43077931
	123.5000	1	2		1.50507863	-0.43246515
	123.6000	1	2		1.50407179	-0.43412514
	123.7000	1	2		1.50307100	-0.43564688
	123.8000	1	2		1.50207513	-0.43730035
	123.9000	1	2		1.50107260	-0.43890439
	124.0000	1	2		1.50007427	-0.44072017
	124.1000	1	2		1.49907389	-0.44266034
	124.2000	1	2		1.49807607	-0.44440232
	124.3000	1	2		1.49707272	-0.44620659
	124.4000	1	2		1.49608064	-0.44821743
	124.5000	1	2		1.49507431	-0.44982884
	124.6000	1	2		1.49407291	-0.45164846
	124.7000	1	2		1.49307550	-0.45348980
	124.8000	1	2		1.49207819	-0.45542791
	124.9000	1	2		1.49106613	-0.45719199
	125.0000	1	2		1.49007262	-0.45913745
	125.1000	1	2		1.48907367	-0.46103749
	125.2000	1	2		1.48808159	-0.46287313
	125.3000	1	2		1.48707117	-0.46472963
	125.4000	1	2		1.48607499	-0.46650968
	125.5000	1	2		1.48507389	-0.46846002
	125.6000	1	2		1.48407894	-0.47035787
	125.7000	1	2		1.48307098	-0.47219876
	125.8000	1	2		1.48207296	-0.47429934
	125.9000	1	2		1.48107883	-0.47610167
	126.0000	1	2		1.48007496	-0.47815323
	126.1000	1	2		1.47906997	-0.47987256
	126.2000	1	2		1.47807789	-0.48185170
	126.3000	1	2		1.47707075	-0.48371360
	126.4000	1	2		1.47608020	-0.48574630
	126.5000	1	2		1.47507593	-0.48753750
	126.6000	1	2		1.47408375	-0.48958961
	126.7000	1	2		1.47307609	-0.49152628
	126.8000	1	2		1.47206803	-0.49362127
	126.9000	1	2		1.47106611	-0.49546521
	127.0000	1	2		1.47007526	-0.49743742
	127.1000	1	2		1.46907785	-0.49942970
	127.2000	1	2		1.46807511	-0.50152440
	127.3000	1	2		1.46706869	-0.50336182
	127.4000	1	2		1.46607579	-0.50557554
	127.5000	1	2		1.46507459	-0.50772544
	127.6000	1	2		1.46407636	-0.50986607
	127.7000	1	2		1.46307844	-0.51179465
	127.8000	1	2		1.46208226	-0.51384941
	127.9000	1	2		1.46107184	-0.51600341
	128.0000	1	2		1.46007545	-0.51804453
	128.1000	1	2		1.45907415	-0.52005831
	128.2000	1	2		1.45807592	-0.52240413
	128.3000	1	2		1.45708292	-0.52441686
	128.4000	1	2		1.45607844	-0.52663781
	128.5000	1	2		1.45506853	-0.52874248
	128.6000	1	2		1.45407625	-0.53101677
	128.7000	1	2		1.45307617	-0.53307582
	128.8000	1	2		1.45207979	-0.53531934
	128.9000	1	2		1.45108105	-0.53753041
	128.9990	1	2		1.45009501	-0.53969339
	129.0000	1	2		1.45008425	-0.53967141
	129.0010	1	2		1.45007339	-0.53964064
