# Supplementary material for: Hyaluronic Acid Enhances the Mechanical Properties of Tissue-Engineered Cartilage Constructs
Source: PLoS One. 2014 Dec 1;9(12):e113216. doi: 10.1371/journal.pone.0113216 (PMC4249877; doi:10.1371/journal.pone.0113216)
Supplement: Dataset S1 — Raw data from hydrogel constructs. Data on wet weight, dry weight, compressive modulus, DNA content, and GAG content are provided in a spreadsheet for all analysed hydrogel constructs. Additionally, raw data from mechanical compression tests (time, displacement, and load) are provided. (ZIP) [file pone.0113216.s004.zip › Data/Mechanical testing/Microtester/Day 28/G5 CF M6 ramp.csv]

G5 CF M6 10Jan2014
Notes	Time	Sequence	Block	Cycle	5800:Extension mm	5800:500N_Load_Cell N
Test Started : 01/10/2014 10:37:25 AM	4.0020	1	2		2.59977766	0.00230262
	4.1000	1	2		2.59896506	0.00230222
	4.2000	1	2		2.59795823	0.00234405
	4.3000	1	2		2.59694893	0.00227901
	4.4000	1	2		2.59594968	0.00223044
	4.5000	1	2		2.59493875	0.00245397
	4.6000	1	2		2.59393724	0.00230373
	4.7000	1	2		2.59293676	0.00221881
	4.8000	1	2		2.59193751	0.00222068
	4.9000	1	2		2.59095014	0.00225108
	5.0000	1	2		2.58994002	0.00225222
	5.1000	1	2		2.58894302	0.00230781
	5.1770	1	2		2.58817899	0.00261773
	5.2000	1	2		2.58793988	0.00227061
	5.3000	1	2		2.58693591	0.00231715
	5.4000	1	2		2.58593563	0.00225364
	5.5000	1	2		2.58494253	0.00236463
	5.6000	1	2		2.58393610	0.00231697
	5.7000	1	2		2.58293398	0.00206463
	5.8000	1	2		2.58193596	0.00219348
	5.9000	1	2		2.58094265	0.00232074
	6.0000	1	2		2.57993397	0.00212106
	6.1000	1	2		2.57894434	0.00213505
	6.2000	1	2		2.57794509	0.00231976
	6.3000	1	2		2.57694625	0.00235373
	6.4000	1	2		2.57593921	0.00199874
	6.5000	1	2		2.57494487	0.00219258
	6.6000	1	2		2.57394951	0.00231836
	6.7000	1	2		2.57294042	0.00221141
	6.8000	1	2		2.57193359	0.00219458
	6.9000	1	2		2.57093557	0.00234954
	7.0000	1	2		2.56993672	0.00244026
	7.1000	1	2		2.56894013	0.00222675
	7.2000	1	2		2.56793432	0.00215550
	7.3000	1	2		2.56693569	0.00234229
	7.4000	1	2		2.56594073	0.00232049
	7.5000	1	2		2.56493247	0.00219791
	7.6000	1	2		2.56393444	0.00229964
	7.7000	1	2		2.56294810	0.00233185
	7.8000	1	2		2.56193758	0.00209582
	7.9000	1	2		2.56093873	0.00214007
	8.0000	1	2		2.55993722	0.00230277
	8.1000	1	2		2.55894186	0.00224923
	8.2000	1	2		2.55794159	0.00217141
	8.3000	1	2		2.55694746	0.00213374
	8.4000	1	2		2.55594247	0.00234165
	8.5000	1	2		2.55494567	0.00209713
	8.6000	1	2		2.55394908	0.00215692
	8.7000	1	2		2.55294819	0.00230052
	8.8000	1	2		2.55193890	0.00231750
	8.9000	1	2		2.55093841	0.00211132
	9.0000	1	2		2.54993814	0.00230619
	9.1000	1	2		2.54894810	0.00214812
	9.2000	1	2		2.54794393	0.00217953
	9.3000	1	2		2.54694796	0.00214940
	9.4000	1	2		2.54595116	0.00218486
	9.5000	1	2		2.54494679	0.00223476
	9.6000	1	2		2.54394548	0.00219104
	9.7000	1	2		2.54293189	0.00236305
	9.8000	1	2		2.54194042	0.00223363
	9.9000	1	2		2.54094445	0.00200991
	10.0000	1	2		2.53994151	0.00217900
	10.1000	1	2		2.53893180	0.00237348
	10.2000	1	2		2.53793480	0.00211264
	10.3000	1	2		2.53693965	0.00222138
	10.4000	1	2		2.53593937	0.00238541
	10.5000	1	2		2.53494258	0.00209081
	10.6000	1	2		2.53394209	0.00213687
	10.7000	1	2		2.53294141	0.00224176
	10.8000	1	2		2.53194543	0.00231848
	10.9000	1	2		2.53094003	0.00213037
	11.0000	1	2		2.52994610	0.00224747
	11.1000	1	2		2.52893763	0.00217698
	11.2000	1	2		2.52795477	0.00221402
	11.3000	1	2		2.52693216	0.00216448
	11.4000	1	2		2.52593946	0.00215204
	11.5000	1	2		2.52494984	0.00225453
	11.6000	1	2		2.52393993	0.00209217
	11.7000	1	2		2.52293556	0.00211500
	11.8000	1	2		2.52194593	0.00221805
	11.9000	1	2		2.52094033	0.00221127
	12.0000	1	2		2.51993636	0.00202995
	12.1000	1	2		2.51894448	0.00213683
	12.2000	1	2		2.51794728	0.00235998
	12.3000	1	2		2.51694434	0.00211332
	12.4000	1	2		2.51594488	0.00206179
	12.5000	1	2		2.51494768	0.00217019
	12.6000	1	2		2.51395703	0.00218595
	12.7000	1	2		2.51294138	0.00186576
	12.8000	1	2		2.51194746	0.00211576
	12.9000	1	2		2.51094943	0.00228695
	13.0000	1	2		2.50995592	0.00197871
	13.1000	1	2		2.50894949	0.00214139
	13.2000	1	2		2.50794430	0.00235563
	13.3000	1	2		2.50694586	0.00198362
	13.4000	1	2		2.50595522	0.00203983
	13.5000	1	2		2.50495473	0.00208850
	13.6000	1	2		2.50395712	0.00226310
	13.7000	1	2		2.50295459	0.00195419
	13.8000	1	2		2.50195902	0.00200682
	13.9000	1	2		2.50095506	0.00229058
	14.0000	1	2		2.49995478	0.00212043
	14.1000	1	2		2.49895594	0.00192375
	14.2000	1	2		2.49796303	0.00191494
	14.3000	1	2		2.49695210	0.00210124
	14.4000	1	2		2.49595490	0.00191254
	14.5000	1	2		2.49495995	0.00198040
	14.6000	1	2		2.49395598	0.00212725
	14.7000	1	2		2.49294321	0.00212008
	14.8000	1	2		2.49194026	0.00202239
	14.9000	1	2		2.49094204	0.00217486
	15.0000	1	2		2.48994954	0.00204050
	15.1000	1	2		2.48895050	0.00193640
	15.2000	1	2		2.48795104	0.00199871
	15.3000	1	2		2.48695137	0.00209715
	15.4000	1	2		2.48595048	0.00208919
	15.5000	1	2		2.48494201	0.00200249
	15.6000	1	2		2.48393886	0.00207019
	15.7000	1	2		2.48294924	0.00213067
	15.8000	1	2		2.48194999	0.00206215
	15.9000	1	2		2.48094274	0.00183665
	16.0000	1	2		2.47993058	0.00199028
	16.1000	1	2		2.47894792	0.00198163
	16.2000	1	2		2.47794990	0.00196970
	16.3000	1	2		2.47694491	0.00202514
	16.4000	1	2		2.47594381	0.00218257
	16.5000	1	2		2.47494251	0.00214848
	16.6000	1	2		2.47395227	0.00211449
	16.7000	1	2		2.47295425	0.00209817
	16.8000	1	2		2.47195930	0.00205698
	16.9000	1	2		2.47096066	0.00204727
	17.0000	1	2		2.46995260	0.00195669
	17.1000	1	2		2.46895806	0.00205033
	17.2000	1	2		2.46795388	0.00211720
	17.3000	1	2		2.46695176	0.00207684
	17.4000	1	2		2.46594575	0.00197292
	17.5000	1	2		2.46494240	0.00212181
	17.6000	1	2		2.46394581	0.00210330
	17.7000	1	2		2.46295004	0.00194784
	17.8000	1	2		2.46194894	0.00195751
	17.9000	1	2		2.46095235	0.00190351
	18.0000	1	2		2.45995064	0.00204572
	18.1000	1	2		2.45894729	0.00210356
	18.2000	1	2		2.45794947	0.00202105
	18.3000	1	2		2.45695452	0.00193540
	18.4000	1	2		2.45594891	0.00208304
	18.5000	1	2		2.45494167	0.00197345
	18.6000	1	2		2.45395205	0.00182390
	18.7000	1	2		2.45294419	0.00204338
	18.8000	1	2		2.45195190	0.00201404
	18.9000	1	2		2.45094507	0.00185521
	19.0000	1	2		2.44995032	0.00195337
	19.1000	1	2		2.44895168	0.00197573
	19.2000	1	2		2.44794833	0.00194383
	19.3000	1	2		2.44695912	0.00183985
	19.4000	1	2		2.44596048	0.00206811
	19.5000	1	2		2.44495897	0.00184660
	19.6000	1	2		2.44395029	0.00189918
	19.7000	1	2		2.44295370	0.00193221
	19.8000	1	2		2.44195752	0.00196750
	19.9000	1	2		2.44095192	0.00201802
	20.0000	1	2		2.43994857	0.00199717
	20.1000	1	2		2.43894788	0.00211983
	20.2000	1	2		2.43794678	0.00189621
	20.3000	1	2		2.43693954	0.00191124
	20.4000	1	2		2.43594193	0.00195439
	20.5000	1	2		2.43494615	0.00198281
	20.6000	1	2		2.43395038	0.00208683
	20.7000	1	2		2.43294949	0.00189652
	20.8000	1	2		2.43194532	0.00199933
	20.9000	1	2		2.43095058	0.00196805
	21.0000	1	2		2.42995399	0.00194036
	21.1000	1	2		2.42894285	0.00195000
	21.2000	1	2		2.42795159	0.00194337
	21.3000	1	2		2.42695500	0.00199490
	21.4000	1	2		2.42595800	0.00190720
	21.5000	1	2		2.42494952	0.00186154
	21.6000	1	2		2.42395949	0.00188178
	21.7000	1	2		2.42294876	0.00198422
	21.8000	1	2		2.42196037	0.00202514
	21.9000	1	2		2.42095272	0.00194824
	22.0000	1	2		2.41996289	0.00180010
	22.1000	1	2		2.41895278	0.00200906
	22.2000	1	2		2.41795783	0.00184798
	22.3000	1	2		2.41696369	0.00200199
	22.4000	1	2		2.41595747	0.00191465
	22.5000	1	2		2.41496539	0.00189004
	22.6000	1	2		2.41396655	0.00208689
	22.7000	1	2		2.41294968	0.00186875
	22.8000	1	2		2.41195616	0.00193276
	22.9000	1	2		2.41095895	0.00192535
	23.0000	1	2		2.40996134	0.00181095
	23.1000	1	2		2.40896537	0.00192663
	23.2000	1	2		2.40796038	0.00199222
	23.3000	1	2		2.40695661	0.00207410
	23.4000	1	2		2.40595818	0.00189099
	23.5000	1	2		2.40495503	0.00197679
	23.6000	1	2		2.40395783	0.00203157
	23.7000	1	2		2.40295264	0.00191768
	23.8000	1	2		2.40195748	0.00190188
	23.9000	1	2		2.40095946	0.00193523
	24.0000	1	2		2.39995754	0.00191613
	24.1000	1	2		2.39895952	0.00190502
	24.2000	1	2		2.39796272	0.00194371
	24.3000	1	2		2.39696388	0.00192588
	24.4000	1	2		2.39595827	0.00192783
	24.5000	1	2		2.39496660	0.00187331
	24.6000	1	2		2.39396222	0.00187001
	24.7000	1	2		2.39295560	0.00193593
	24.8000	1	2		2.39195962	0.00193240
	24.9000	1	2		2.39096180	0.00198766
	25.0000	1	2		2.38995722	0.00204036
	25.1000	1	2		2.38895367	0.00204894
	25.2000	1	2		2.38796220	0.00192320
	25.3000	1	2		2.38695700	0.00200284
	25.4000	1	2		2.38596697	0.00200265
	25.5000	1	2		2.38496177	0.00191561
	25.6000	1	2		2.38396662	0.00194388
	25.7000	1	2		2.38295958	0.00200114
	25.8000	1	2		2.38196709	0.00197799
	25.9000	1	2		2.38096312	0.00193991
	26.0000	1	2		2.37997125	0.00185176
	26.1000	1	2		2.37895929	0.00185492
	26.2000	1	2		2.37796495	0.00195245
	26.3000	1	2		2.37696509	0.00185863
	26.4000	1	2		2.37596850	0.00180724
	26.5000	1	2		2.37496637	0.00217434
	26.6000	1	2		2.37395954	0.00200248
	26.7000	1	2		2.37295885	0.00193270
	26.8000	1	2		2.37196165	0.00196794
	26.9000	1	2		2.37095604	0.00210959
	27.0000	1	2		2.36996355	0.00186452
	27.1000	1	2		2.36896081	0.00183410
	27.2000	1	2		2.36796238	0.00194130
	27.3000	1	2		2.36695760	0.00183103
	27.4000	1	2		2.36596060	0.00174744
	27.5000	1	2		2.36496954	0.00213712
	27.6000	1	2		2.36396455	0.00212239
	27.7000	1	2		2.36296038	0.00193584
	27.8000	1	2		2.36197342	0.00182110
	27.9000	1	2		2.36096617	0.00206565
	28.0000	1	2		2.35995995	0.00189451
	28.1000	1	2		2.35896521	0.00187771
	28.2000	1	2		2.35796022	0.00197924
	28.3000	1	2		2.35695953	0.00206156
	28.4000	1	2		2.35596274	0.00202138
	28.5000	1	2		2.35495652	0.00200649
	28.6000	1	2		2.35396874	0.00183732
	28.7000	1	2		2.35295596	0.00186275
	28.8000	1	2		2.35196552	0.00188394
	28.9000	1	2		2.35096053	0.00198316
	29.0000	1	2		2.34996742	0.00181975
	29.1000	1	2		2.34896100	0.00199260
	29.2000	1	2		2.34796646	0.00200737
	29.3000	1	2		2.34696434	0.00190709
	29.4000	1	2		2.34596672	0.00210886
	29.5000	1	2		2.34496665	0.00201046
	29.6000	1	2		2.34396432	0.00191313
	29.7000	1	2		2.34297511	0.00197265
	29.8000	1	2		2.34196766	0.00189169
	29.9000	1	2		2.34096267	0.00188965
	30.0000	1	2		2.33996116	0.00185580
	30.1000	1	2		2.33895884	0.00192761
	30.2000	1	2		2.33796962	0.00188511
	30.3000	1	2		2.33695930	0.00186273
	30.4000	1	2		2.33596067	0.00183658
	30.5000	1	2		2.33496858	0.00190540
	30.6000	1	2		2.33396421	0.00173784
	30.7000	1	2		2.33297131	0.00196890
	30.8000	1	2		2.33196734	0.00205373
	30.9000	1	2		2.33096645	0.00181469
	31.0000	1	2		2.32996863	0.00190285
	31.1000	1	2		2.32896057	0.00194959
	31.2000	1	2		2.32796439	0.00184338
	31.3000	1	2		2.32696288	0.00172202
	31.4000	1	2		2.32597018	0.00208841
	31.5000	1	2		2.32497216	0.00194186
	31.6000	1	2		2.32396717	0.00187162
	31.7000	1	2		2.32296751	0.00184663
	31.8000	1	2		2.32196395	0.00172219
	31.9000	1	2		2.32096142	0.00185518
	32.0000	1	2		2.31996196	0.00172584
	32.1000	1	2		2.31898074	0.00188586
	32.2000	1	2		2.31796222	0.00182196
	32.3000	1	2		2.31697240	0.00184144
	32.4000	1	2		2.31597130	0.00189561
	32.5000	1	2		2.31496733	0.00176782
	32.6000	1	2		2.31397279	0.00194176
	32.7000	1	2		2.31296637	0.00188639
	32.8000	1	2		2.31196732	0.00187949
	32.9000	1	2		2.31096356	0.00168189
	33.0000	1	2		2.30996820	0.00169413
	33.1000	1	2		2.30896444	0.00195179
	33.2000	1	2		2.30795351	0.00193621
	33.3000	1	2		2.30696859	0.00182400
	33.4000	1	2		2.30597323	0.00171273
	33.5000	1	2		2.30497419	0.00171635
	33.6000	1	2		2.30396817	0.00175500
	33.7000	1	2		2.30296462	0.00168082
	33.8000	1	2		2.30196803	0.00183362
	33.9000	1	2		2.30096529	0.00184588
	34.0000	1	2		2.29996276	0.00177840
	34.1000	1	2		2.29897211	0.00183134
	34.2000	1	2		2.29797736	0.00180004
	34.3000	1	2		2.29697094	0.00181908
	34.4000	1	2		2.29596820	0.00191687
	34.5000	1	2		2.29496342	0.00185389
	34.6000	1	2		2.29396867	0.00168525
	34.7000	1	2		2.29297085	0.00184972
	34.8000	1	2		2.29196730	0.00188363
	34.9000	1	2		2.29096169	0.00178664
	35.0000	1	2		2.28996326	0.00180849
	35.1000	1	2		2.28896544	0.00188089
	35.2000	1	2		2.28796209	0.00170120
	35.3000	1	2		2.28696714	0.00169348
	35.4000	1	2		2.28596891	0.00192114
	35.5000	1	2		2.28496740	0.00187533
	35.6000	1	2		2.28396241	0.00172397
	35.7000	1	2		2.28296890	0.00172856
	35.8000	1	2		2.28197046	0.00190120
	35.9000	1	2		2.28096670	0.00183202
	36.0000	1	2		2.27996847	0.00174905
	36.1000	1	2		2.27897004	0.00181950
	36.2000	1	2		2.27797427	0.00178544
	36.3000	1	2		2.27696641	0.00159706
	36.4000	1	2		2.27596880	0.00170610
	36.5000	1	2		2.27497098	0.00181676
	36.6000	1	2		2.27396578	0.00178529
	36.7000	1	2		2.27296489	0.00177338
	36.8000	1	2		2.27196236	0.00191161
	36.9000	1	2		2.27096966	0.00191975
	37.0000	1	2		2.26997123	0.00178718
	37.1000	1	2		2.26897341	0.00177014
	37.2000	1	2		2.26797395	0.00173007
	37.3000	1	2		2.26697101	0.00177040
	37.4000	1	2		2.26597483	0.00174754
	37.5000	1	2		2.26497619	0.00193590
	37.6000	1	2		2.26396137	0.00183322
	37.7000	1	2		2.26297174	0.00179844
	37.8000	1	2		2.26197351	0.00177833
	37.9000	1	2		2.26098041	0.00176728
	38.0000	1	2		2.25997911	0.00165220
	38.1000	1	2		2.25896879	0.00168375
	38.2000	1	2		2.25796831	0.00178207
	38.3000	1	2		2.25696495	0.00176852
	38.4000	1	2		2.25597103	0.00163157
	38.5000	1	2		2.25496747	0.00174095
	38.6000	1	2		2.25397641	0.00186993
	38.7000	1	2		2.25297614	0.00167767
	38.8000	1	2		2.25197586	0.00171767
	38.9000	1	2		2.25097906	0.00170631
	39.0000	1	2		2.24998166	0.00166960
	39.1000	1	2		2.24897769	0.00161760
	39.2000	1	2		2.24798581	0.00169392
	39.3000	1	2		2.24697652	0.00190892
	39.4000	1	2		2.24597870	0.00180443
	39.5000	1	2		2.24497351	0.00164941
	39.6000	1	2		2.24397528	0.00179495
	39.7000	1	2		2.24296762	0.00171292
	39.8000	1	2		2.24197472	0.00151373
	39.9000	1	2		2.24096891	0.00173645
	40.0000	1	2		2.23996761	0.00187842
	40.1000	1	2		2.23896528	0.00159173
	40.2000	1	2		2.23797136	0.00169853
	40.3000	1	2		2.23697046	0.00168712
	40.4000	1	2		2.23597674	0.00171332
	40.5000	1	2		2.23497421	0.00152782
	40.6000	1	2		2.23397025	0.00163410
	40.7000	1	2		2.23297591	0.00166296
	40.8000	1	2		2.23197358	0.00161471
	40.9000	1	2		2.23097146	0.00181091
	41.0000	1	2		2.22997590	0.00184698
	41.1000	1	2		2.22897418	0.00160038
	41.2000	1	2		2.22797001	0.00159007
	41.3000	1	2		2.22697097	0.00172015
	41.4000	1	2		2.22597499	0.00172144
	41.5000	1	2		2.22497963	0.00162054
	41.6000	1	2		2.22397034	0.00178087
	41.7000	1	2		2.22297785	0.00163895
	41.8000	1	2		2.22197613	0.00180707
	41.9000	1	2		2.22098057	0.00177859
	42.0000	1	2		2.21997906	0.00175385
	42.1000	1	2		2.21897407	0.00166771
	42.2000	1	2		2.21797666	0.00161507
	42.3000	1	2		2.21697454	0.00167411
	42.4000	1	2		2.21597201	0.00168543
	42.5000	1	2		2.21497603	0.00165087
	42.6000	1	2		2.21398108	0.00161612
	42.7000	1	2		2.21297630	0.00163835
	42.8000	1	2		2.21198094	0.00162397
	42.9000	1	2		2.21097820	0.00157626
	43.0000	1	2		2.20998817	0.00167806
	43.1000	1	2		2.20897662	0.00173947
	43.2000	1	2		2.20797552	0.00162409
	43.3000	1	2		2.20697853	0.00166037
	43.4000	1	2		2.20597620	0.00167157
	43.5000	1	2		2.20497736	0.00159203
	43.6000	1	2		2.20397093	0.00163269
	43.7000	1	2		2.20297291	0.00161869
	43.8000	1	2		2.20197406	0.00162280
	43.9000	1	2		2.20097788	0.00155105
	44.0000	1	2		2.19997884	0.00160145
	44.1000	1	2		2.19897774	0.00160033
	44.2000	1	2		2.19797910	0.00162516
	44.3000	1	2		2.19698271	0.00165972
	44.4000	1	2		2.19598264	0.00160899
	44.5000	1	2		2.19497478	0.00159543
	44.6000	1	2		2.19397901	0.00160082
	44.7000	1	2		2.19298119	0.00150485
	44.8000	1	2		2.19198133	0.00160595
	44.9000	1	2		2.19097285	0.00153045
	45.0000	1	2		2.18997995	0.00157164
	45.1000	1	2		2.18896984	0.00162298
	45.2000	1	2		2.18798226	0.00159144
	45.3000	1	2		2.18697625	0.00159963
	45.4000	1	2		2.18598109	0.00152999
	45.5000	1	2		2.18497733	0.00151539
	45.6000	1	2		2.18397849	0.00154031
	45.7000	1	2		2.18297842	0.00153572
	45.8000	1	2		2.18198060	0.00164288
	45.9000	1	2		2.18098114	0.00156921
	46.0000	1	2		2.17997984	0.00150012
	46.1000	1	2		2.17898038	0.00171429
	46.2000	1	2		2.17798318	0.00161193
	46.3000	1	2		2.17698802	0.00164651
	46.4000	1	2		2.17597811	0.00155807
	46.5000	1	2		2.17497497	0.00154943
	46.6000	1	2		2.17398370	0.00155522
	46.7000	1	2		2.17298117	0.00161000
	46.8000	1	2		2.17197762	0.00158965
	46.9000	1	2		2.17097795	0.00164727
	47.0000	1	2		2.16998362	0.00151707
	47.1000	1	2		2.16897863	0.00141333
	47.2000	1	2		2.16797753	0.00150836
	47.3000	1	2		2.16697869	0.00145326
	47.4000	1	2		2.16598497	0.00142984
	47.5000	1	2		2.16498469	0.00161930
	47.6000	1	2		2.16398994	0.00154231
	47.7000	1	2		2.16298352	0.00170138
	47.8000	1	2		2.16198242	0.00150589
	47.9000	1	2		2.16098767	0.00147788
	48.0000	1	2		2.15998084	0.00153185
	48.1000	1	2		2.15898794	0.00141915
	48.2000	1	2		2.15798561	0.00139351
	48.3000	1	2		2.15698226	0.00152117
	48.4000	1	2		2.15598075	0.00160675
	48.5000	1	2		2.15497187	0.00171113
	48.6000	1	2		2.15397364	0.00152780
	48.7000	1	2		2.15297603	0.00161043
	48.8000	1	2		2.15197391	0.00162282
	48.9000	1	2		2.15097937	0.00150488
	49.0000	1	2		2.14998380	0.00160939
	49.1000	1	2		2.14898496	0.00148654
	49.2000	1	2		2.14798017	0.00148778
	49.3000	1	2		2.14698030	0.00154077
	49.4000	1	2		2.14598884	0.00153334
	49.5000	1	2		2.14498999	0.00158283
	49.6000	1	2		2.14398480	0.00144146
	49.7000	1	2		2.14298636	0.00148023
	49.8000	1	2		2.14198424	0.00143457
	49.9000	1	2		2.14098233	0.00145121
	50.0000	1	2		2.13997897	0.00141570
	50.1000	1	2		2.13898443	0.00142169
	50.2000	1	2		2.13798293	0.00155887
	50.3000	1	2		2.13698306	0.00153634
	50.4000	1	2		2.13598053	0.00152470
	50.5000	1	2		2.13498066	0.00142973
	50.6000	1	2		2.13398448	0.00135059
	50.7000	1	2		2.13298379	0.00138921
	50.8000	1	2		2.13198229	0.00151461
	50.9000	1	2		2.13098037	0.00149521
	51.0000	1	2		2.12998583	0.00139570
	51.1000	1	2		2.12898801	0.00150474
	51.2000	1	2		2.12798814	0.00145304
	51.3000	1	2		2.12699094	0.00125165
	51.4000	1	2		2.12598287	0.00140622
	51.5000	1	2		2.12498014	0.00146192
	51.6000	1	2		2.12397760	0.00137954
	51.7000	1	2		2.12299577	0.00142080
	51.8000	1	2		2.12198729	0.00148758
	51.9000	1	2		2.12098620	0.00138319
	52.0000	1	2		2.11998387	0.00136422
	52.1000	1	2		2.11898400	0.00149215
	52.2000	1	2		2.11798331	0.00139326
	52.3000	1	2		2.11697607	0.00135477
	52.4000	1	2		2.11599259	0.00134378
	52.5000	1	2		2.11497982	0.00133992
	52.6000	1	2		2.11399040	0.00126095
	52.7000	1	2		2.11299115	0.00145900
	52.8000	1	2		2.11198902	0.00149855
	52.9000	1	2		2.11098752	0.00132685
	53.0000	1	2		2.10999728	0.00132796
	53.1000	1	2		2.10899086	0.00114764
	53.2000	1	2		2.10799099	0.00121048
	53.3000	1	2		2.10698866	0.00132560
	53.4000	1	2		2.10599228	0.00120891
	53.5000	1	2		2.10498565	0.00126762
	53.6000	1	2		2.10399234	0.00126143
	53.7000	1	2		2.10298489	0.00119603
	53.8000	1	2		2.10198953	0.00125652
	53.9000	1	2		2.10098003	0.00128067
	54.0000	1	2		2.09998856	0.00133953
	54.1000	1	2		2.09899115	0.00122201
	54.2000	1	2		2.09798985	0.00126346
	54.3000	1	2		2.09698957	0.00118061
	54.4000	1	2		2.09599606	0.00129085
	54.5000	1	2		2.09499270	0.00123300
	54.6000	1	2		2.09399386	0.00103966
	54.7000	1	2		2.09299276	0.00108068
	54.8000	1	2		2.09198777	0.00104516
	54.9000	1	2		2.09098975	0.00098661
	55.0000	1	2		2.08999459	0.00110778
	55.1000	1	2		2.08899104	0.00115652
	55.2000	1	2		2.08799650	0.00106788
	55.3000	1	2		2.08698659	0.00110572
	55.4000	1	2		2.08599430	0.00104597
	55.5000	1	2		2.08498644	0.00109745
	55.6000	1	2		2.08398944	0.00094030
	55.7000	1	2		2.08299183	0.00094357
	55.8000	1	2		2.08198909	0.00090035
	55.9000	1	2		2.08099169	0.00095668
	56.0000	1	2		2.07999038	0.00095451
	56.1000	1	2		2.07898908	0.00099436
	56.2000	1	2		2.07799249	0.00104176
	56.3000	1	2		2.07699631	0.00080840
	56.4000	1	2		2.07599358	0.00089134
	56.5000	1	2		2.07498818	0.00089529
	56.6000	1	2		2.07398667	0.00073502
	56.7000	1	2		2.07299008	0.00078571
	56.8000	1	2		2.07199369	0.00077460
	56.9000	1	2		2.07098747	0.00077662
	57.0000	1	2		2.06999498	0.00075652
	57.1000	1	2		2.06898671	0.00063554
	57.2000	1	2		2.06799545	0.00065822
	57.3000	1	2		2.06698882	0.00064587
	57.4000	1	2		2.06599858	0.00059112
	57.5000	1	2		2.06499667	0.00072544
	57.6000	1	2		2.06399598	0.00065807
	57.7000	1	2		2.06299468	0.00064292
	57.8000	1	2		2.06200034	0.00065378
	57.9000	1	2		2.06099883	0.00054416
	58.0000	1	2		2.05999487	0.00052489
	58.1000	1	2		2.05899807	0.00025909
	58.2000	1	2		2.05800374	0.00038744
	58.3000	1	2		2.05699506	0.00036223
	58.4000	1	2		2.05599027	0.00014640
	58.5000	1	2		2.05498918	0.00034982
	58.6000	1	2		2.05400304	0.00032247
	58.7000	1	2		2.05299354	0.00026644
	58.8000	1	2		2.05198568	0.00017953
	58.9000	1	2		2.05099053	0.00022429
	59.0000	1	2		2.04999291	0.00019867
	59.1000	1	2		2.04899960	-0.00002410
	59.2000	1	2		2.04798355	0.00001347
	59.3000	1	2		2.04698941	0.00001936
	59.4000	1	2		2.04599528	0.00004903
	59.5000	1	2		2.04500033	-0.00003690
	59.6000	1	2		2.04399596	-0.00009688
	59.7000	1	2		2.04299978	-0.00004780
	59.8000	1	2		2.04199089	-0.00003827
	59.9000	1	2		2.04098734	-0.00030435
	60.0000	1	2		2.03999813	-0.00024817
	60.1000	1	2		2.03898330	-0.00026242
	60.2000	1	2		2.03799593	-0.00029612
	60.3000	1	2		2.03698336	-0.00039647
	60.4000	1	2		2.03599210	-0.00032228
	60.5000	1	2		2.03499305	-0.00038221
	60.6000	1	2		2.03398867	-0.00039582
	60.7000	1	2		2.03299495	-0.00047671
	60.8000	1	2		2.03199836	-0.00047815
	60.9000	1	2		2.03099563	-0.00060855
	61.0000	1	2		2.02999207	-0.00066979
	61.1000	1	2		2.02899241	-0.00058291
	61.2000	1	2		2.02793271	-0.00066833
	61.3000	1	2		2.02700394	-0.00085062
	61.4000	1	2		2.02599916	-0.00082645
	61.5000	1	2		2.02499376	-0.00099900
	61.6000	1	2		2.02399122	-0.00105916
	61.7000	1	2		2.02299218	-0.00098137
	61.8000	1	2		2.02199313	-0.00108465
	61.9000	1	2		2.02098896	-0.00105856
	62.0000	1	2		2.01998888	-0.00107884
	62.1000	1	2		2.01899906	-0.00119370
	62.2000	1	2		2.01799775	-0.00125952
	62.3000	1	2		2.01699584	-0.00142760
	62.4000	1	2		2.01599904	-0.00151074
	62.5000	1	2		2.01499282	-0.00160735
	62.6000	1	2		2.01399521	-0.00163115
	62.7000	1	2		2.01299985	-0.00159136
	62.8000	1	2		2.01199547	-0.00175283
	62.9000	1	2		2.01099806	-0.00167563
	63.0000	1	2		2.00999799	-0.00179976
	63.1000	1	2		2.00899587	-0.00178287
	63.2000	1	2		2.00799805	-0.00202007
	63.3000	1	2		2.00699552	-0.00200972
	63.4000	1	2		2.00599545	-0.00209567
	63.5000	1	2		2.00499373	-0.00218561
	63.6000	1	2		2.00400636	-0.00227993
	63.7000	1	2		2.00299297	-0.00238494
	63.8000	1	2		2.00199864	-0.00247660
	63.9000	1	2		2.00099713	-0.00256992
	64.0000	1	2		1.99999439	-0.00268711
	64.1000	1	2		1.99899883	-0.00280999
	64.2000	1	2		1.99799958	-0.00298132
	64.3000	1	2		1.99700012	-0.00301829
	64.4000	1	2		1.99600086	-0.00305749
	64.5000	1	2		1.99499997	-0.00318937
	64.6000	1	2		1.99399949	-0.00339908
	64.7000	1	2		1.99300249	-0.00340106
	64.8000	1	2		1.99200508	-0.00356397
	64.9000	1	2		1.99099825	-0.00383019
	65.0000	1	2		1.99000637	-0.00399211
	65.1000	1	2		1.98900302	-0.00410045
	65.2000	1	2		1.98800049	-0.00424176
	65.3000	1	2		1.98700144	-0.00426218
	65.4000	1	2		1.98599870	-0.00445875
	65.5000	1	2		1.98499822	-0.00458401
	65.6000	1	2		1.98399897	-0.00489756
	65.7000	1	2		1.98299807	-0.00519317
	65.8000	1	2		1.98200148	-0.00524363
	65.9000	1	2		1.98100428	-0.00544256
	66.0000	1	2		1.98000277	-0.00562278
	66.1000	1	2		1.97900434	-0.00584373
	66.2000	1	2		1.97800509	-0.00612626
	66.3000	1	2		1.97699928	-0.00615005
	66.4000	1	2		1.97600146	-0.00646737
	66.5000	1	2		1.97500282	-0.00670766
	66.6000	1	2		1.97400295	-0.00688673
	66.7000	1	2		1.97300144	-0.00713229
	66.8000	1	2		1.97200670	-0.00736718
	66.9000	1	2		1.97100396	-0.00771353
	67.0000	1	2		1.97000225	-0.00777776
	67.1000	1	2		1.96899439	-0.00796919
	67.2000	1	2		1.96800251	-0.00832039
	67.3000	1	2		1.96699814	-0.00859395
	67.4000	1	2		1.96600073	-0.00882518
	67.5000	1	2		1.96499922	-0.00915495
	67.6000	1	2		1.96399526	-0.00932135
	67.7000	1	2		1.96300235	-0.00937898
	67.8000	1	2		1.96200372	-0.00965149
	67.9000	1	2		1.96100139	-0.00995114
	68.0000	1	2		1.96000193	-0.01009764
	68.1000	1	2		1.95900657	-0.01037630
	68.2000	1	2		1.95800875	-0.01065968
	68.3000	1	2		1.95700745	-0.01090375
	68.4000	1	2		1.95600410	-0.01113760
	68.5000	1	2		1.95500976	-0.01145350
	68.6000	1	2		1.95399945	-0.01171584
	68.7000	1	2		1.95299958	-0.01186899
	68.8000	1	2		1.95200340	-0.01216677
	68.9000	1	2		1.95099882	-0.01257091
	69.0000	1	2		1.94999997	-0.01277295
	69.1000	1	2		1.94899826	-0.01297458
	69.2000	1	2		1.94799983	-0.01336013
	69.3000	1	2		1.94701451	-0.01364156
	69.4000	1	2		1.94600993	-0.01369248
	69.5000	1	2		1.94500596	-0.01392776
	69.6000	1	2		1.94400753	-0.01430523
	69.7000	1	2		1.94300889	-0.01445435
	69.8000	1	2		1.94200697	-0.01469731
	69.9000	1	2		1.94100403	-0.01511321
	70.0000	1	2		1.93999822	-0.01535213
	70.1000	1	2		1.93899938	-0.01549118
	70.2000	1	2		1.93800094	-0.01583565
	70.3000	1	2		1.93700046	-0.01621411
	70.4000	1	2		1.93600080	-0.01640551
	70.5000	1	2		1.93499663	-0.01653984
	70.6000	1	2		1.93400086	-0.01690611
	70.7000	1	2		1.93299320	-0.01718617
	70.8000	1	2		1.93200174	-0.01733770
	70.9000	1	2		1.93100433	-0.01780172
	71.0000	1	2		1.93000466	-0.01801973
	71.1000	1	2		1.92900295	-0.01827508
	71.2000	1	2		1.92800001	-0.01854384
	71.3000	1	2		1.92700547	-0.01884666
	71.4000	1	2		1.92600601	-0.01913270
	71.5000	1	2		1.92499733	-0.01931651
	71.6000	1	2		1.92399665	-0.01961733
	71.7000	1	2		1.92299985	-0.02003407
	71.8000	1	2		1.92200511	-0.02017323
	71.9000	1	2		1.92099438	-0.02049597
	72.0000	1	2		1.92000148	-0.02093579
	72.1000	1	2		1.91900735	-0.02107522
	72.2000	1	2		1.91800584	-0.02126813
	72.3000	1	2		1.91700495	-0.02165468
	72.4000	1	2		1.91600836	-0.02199727
	72.5000	1	2		1.91499947	-0.02222963
	72.6000	1	2		1.91400903	-0.02254365
	72.7000	1	2		1.91301900	-0.02296634
	72.8000	1	2		1.91200848	-0.02301860
	72.9000	1	2		1.91101537	-0.02325145
	73.0000	1	2		1.91001284	-0.02364453
	73.1000	1	2		1.90901809	-0.02380461
	73.2000	1	2		1.90800368	-0.02424608
	73.3000	1	2		1.90700668	-0.02448942
	73.4000	1	2		1.90601316	-0.02481218
	73.5000	1	2		1.90501370	-0.02530741
	73.6000	1	2		1.90401691	-0.02547871
	73.7000	1	2		1.90301253	-0.02562630
	73.8000	1	2		1.90201144	-0.02603276
	73.9000	1	2		1.90101013	-0.02639458
	74.0000	1	2		1.90001006	-0.02654802
	74.1000	1	2		1.89900855	-0.02689254
	74.2000	1	2		1.89800869	-0.02734197
	74.3000	1	2		1.89701046	-0.02757465
	74.4000	1	2		1.89600875	-0.02780165
	74.5000	1	2		1.89500888	-0.02811624
	74.6000	1	2		1.89401598	-0.02834374
	74.7000	1	2		1.89300484	-0.02855617
	74.8000	1	2		1.89200251	-0.02892692
	74.9000	1	2		1.89100531	-0.02921484
	75.0000	1	2		1.89000933	-0.02959087
	75.1000	1	2		1.88900803	-0.02999750
	75.2000	1	2		1.88800591	-0.03025193
	75.3000	1	2		1.88701219	-0.03060602
	75.4000	1	2		1.88600658	-0.03078093
	75.5000	1	2		1.88500405	-0.03119236
	75.6000	1	2		1.88400890	-0.03146256
	75.7000	1	2		1.88300698	-0.03178823
	75.8000	1	2		1.88201039	-0.03206905
	75.9000	1	2		1.88100970	-0.03245829
	76.0000	1	2		1.88001598	-0.03269869
	76.1000	1	2		1.87901304	-0.03302318
	76.2000	1	2		1.87801235	-0.03331603
	76.3000	1	2		1.87700921	-0.03358307
	76.4000	1	2		1.87600627	-0.03385893
	76.5000	1	2		1.87501459	-0.03419406
	76.6000	1	2		1.87400755	-0.03455812
	76.7000	1	2		1.87301506	-0.03488935
	76.8000	1	2		1.87200925	-0.03508907
	76.9000	1	2		1.87101061	-0.03557261
	77.0000	1	2		1.87000030	-0.03591729
	77.1000	1	2		1.86900617	-0.03613149
	77.2000	1	2		1.86800958	-0.03642395
	77.3000	1	2		1.86701094	-0.03675528
	77.4000	1	2		1.86601373	-0.03709318
	77.5000	1	2		1.86501837	-0.03742362
	77.6000	1	2		1.86401297	-0.03776916
	77.7000	1	2		1.86301310	-0.03810503
	77.8000	1	2		1.86201283	-0.03831335
	77.9000	1	2		1.86100722	-0.03851491
	78.0000	1	2		1.86000899	-0.03898248
	78.1000	1	2		1.85900605	-0.03915243
	78.2000	1	2		1.85800762	-0.03953407
	78.3000	1	2		1.85700570	-0.04005862
	78.4000	1	2		1.85600952	-0.04017165
	78.5000	1	2		1.85500842	-0.04055447
	78.6000	1	2		1.85400733	-0.04076895
	78.7000	1	2		1.85300398	-0.04114274
	78.8000	1	2		1.85200493	-0.04150433
	78.9000	1	2		1.85100322	-0.04161095
	79.0000	1	2		1.85001810	-0.04223278
	79.1000	1	2		1.84900430	-0.04249810
	79.2000	1	2		1.84800320	-0.04289449
	79.3000	1	2		1.84700723	-0.04311888
	79.4000	1	2		1.84601637	-0.04350230
	79.5000	1	2		1.84500934	-0.04382648
	79.6000	1	2		1.84401008	-0.04417713
	79.7000	1	2		1.84301943	-0.04443770
	79.8000	1	2		1.84201096	-0.04475932
	79.9000	1	2		1.84101171	-0.04517847
	80.0000	1	2		1.84001225	-0.04561640
	80.1000	1	2		1.83901566	-0.04589278
	80.2000	1	2		1.83801805	-0.04618343
	80.3000	1	2		1.83701551	-0.04654202
	80.4000	1	2		1.83601360	-0.04690225
	80.5000	1	2		1.83500533	-0.04705864
	80.6000	1	2		1.83401775	-0.04749483
	80.7000	1	2		1.83301973	-0.04781791
	80.8000	1	2		1.83201802	-0.04814057
	80.9000	1	2		1.83101118	-0.04864908
	81.0000	1	2		1.83001111	-0.04895363
	81.1000	1	2		1.82901124	-0.04929820
	81.2000	1	2		1.82801383	-0.04962620
	81.3000	1	2		1.82701909	-0.04995914
	81.4000	1	2		1.82602025	-0.05035294
	81.5000	1	2		1.82502632	-0.05062156
	81.6000	1	2		1.82401047	-0.05105353
	81.7000	1	2		1.82302413	-0.05145949
	81.8000	1	2		1.82202282	-0.05193193
	81.9000	1	2		1.82102173	-0.05218457
	82.0000	1	2		1.82001899	-0.05249853
	82.1000	1	2		1.81900949	-0.05280286
	82.2000	1	2		1.81801577	-0.05317902
	82.3000	1	2		1.81701877	-0.05354315
	82.4000	1	2		1.81601050	-0.05394398
	82.5000	1	2		1.81501719	-0.05425014
	82.6000	1	2		1.81401937	-0.05481293
	82.7000	1	2		1.81302135	-0.05496477
	82.8000	1	2		1.81202435	-0.05527482
	82.9000	1	2		1.81101751	-0.05563909
	83.0000	1	2		1.81002052	-0.05592738
	83.1000	1	2		1.80902270	-0.05632721
	83.2000	1	2		1.80802098	-0.05664526
	83.3000	1	2		1.80701989	-0.05703803
	83.4000	1	2		1.80601510	-0.05759121
	83.5000	1	2		1.80502179	-0.05785161
	83.6000	1	2		1.80401844	-0.05815545
	83.7000	1	2		1.80301857	-0.05845101
	83.8000	1	2		1.80201973	-0.05885905
	83.9000	1	2		1.80101945	-0.05912888
	84.0000	1	2		1.80002204	-0.05943079
	84.1000	1	2		1.79902668	-0.05992113
	84.2000	1	2		1.79802517	-0.06016143
	84.3000	1	2		1.79702858	-0.06064071
	84.4000	1	2		1.79602154	-0.06102629
	84.5000	1	2		1.79502946	-0.06143528
	84.6000	1	2		1.79402796	-0.06166458
	84.7000	1	2		1.79302727	-0.06211905
	84.8000	1	2		1.79201490	-0.06232367
	84.9000	1	2		1.79102323	-0.06268431
	85.0000	1	2		1.79001844	-0.06293894
	85.1000	1	2		1.78901591	-0.06338514
	85.2000	1	2		1.78802178	-0.06390170
	85.3000	1	2		1.78701905	-0.06424523
	85.4000	1	2		1.78602164	-0.06473344
	85.5000	1	2		1.78501788	-0.06499285
	85.6000	1	2		1.78401043	-0.06534477
	85.7000	1	2		1.78301486	-0.06584398
	85.8000	1	2		1.78201725	-0.06597506
	85.9000	1	2		1.78101369	-0.06643423
	86.0000	1	2		1.78001731	-0.06684146
	86.1000	1	2		1.77901293	-0.06715766
	86.2000	1	2		1.77802023	-0.06747271
	86.3000	1	2		1.77701524	-0.06789146
	86.4000	1	2		1.77601353	-0.06832115
	86.5000	1	2		1.77501284	-0.06858756
	86.6000	1	2		1.77401277	-0.06903912
	86.7000	1	2		1.77301434	-0.06943213
	86.8000	1	2		1.77201468	-0.06998269
	86.9000	1	2		1.77101542	-0.07024581
	87.0000	1	2		1.77002232	-0.07071704
	87.1000	1	2		1.76901241	-0.07113643
	87.2000	1	2		1.76802197	-0.07134099
	87.3000	1	2		1.76701431	-0.07180620
	87.4000	1	2		1.76602202	-0.07219295
	87.5000	1	2		1.76501765	-0.07263429
	87.6000	1	2		1.76402024	-0.07297057
	87.7000	1	2		1.76302037	-0.07347260
	87.8000	1	2		1.76202030	-0.07381154
	87.9000	1	2		1.76102043	-0.07414198
	88.0000	1	2		1.76001524	-0.07453375
	88.1000	1	2		1.75901557	-0.07486119
	88.2000	1	2		1.75801530	-0.07543029
	88.3000	1	2		1.75702731	-0.07570513
	88.4000	1	2		1.75602314	-0.07617911
	88.5000	1	2		1.75502163	-0.07665348
	88.6000	1	2		1.75401480	-0.07699803
	88.7000	1	2		1.75302313	-0.07730862
	88.8000	1	2		1.75201383	-0.07783704
	88.9000	1	2		1.75102462	-0.07827413
	89.0000	1	2		1.75002475	-0.07855696
	89.1000	1	2		1.74902591	-0.07895063
	89.2000	1	2		1.74802952	-0.07954057
	89.3000	1	2		1.74702945	-0.07996370
	89.4000	1	2		1.74602856	-0.08027685
	89.5000	1	2		1.74503033	-0.08085272
	89.6000	1	2		1.74403149	-0.08116146
	89.7000	1	2		1.74303346	-0.08161862
	89.8000	1	2		1.74202192	-0.08207878
	89.9000	1	2		1.74104049	-0.08253044
	90.0000	1	2		1.74002792	-0.08287554
	90.1000	1	2		1.73902375	-0.08331088
	90.2000	1	2		1.73802490	-0.08386562
	90.3000	1	2		1.73702299	-0.08422296
	90.4000	1	2		1.73601984	-0.08465410
	90.5000	1	2		1.73503411	-0.08507993
	90.6000	1	2		1.73403076	-0.08548877
	90.7000	1	2		1.73303765	-0.08595194
	90.8000	1	2		1.73202385	-0.08634399
	90.9000	1	2		1.73102378	-0.08683015
	91.0000	1	2		1.73003026	-0.08738025
	91.1000	1	2		1.72902527	-0.08771858
	91.2000	1	2		1.72802889	-0.08825621
	91.3000	1	2		1.72702267	-0.08877231
	91.4000	1	2		1.72602403	-0.08907738
	91.5000	1	2		1.72502232	-0.08952488
	91.6000	1	2		1.72402450	-0.08995995
	91.7000	1	2		1.72302217	-0.09037439
	91.8000	1	2		1.72201985	-0.09096217
	91.9000	1	2		1.72102018	-0.09140755
	92.0000	1	2		1.72002318	-0.09191492
	92.1000	1	2		1.71902250	-0.09233355
	92.2000	1	2		1.71802652	-0.09271506
	92.3000	1	2		1.71702286	-0.09320960
	92.4000	1	2		1.71603191	-0.09364474
	92.5000	1	2		1.71503501	-0.09405671
	92.6000	1	2		1.71403453	-0.09472381
	92.7000	1	2		1.71303107	-0.09522467
	92.8000	1	2		1.71203356	-0.09561033
	92.9000	1	2		1.71102632	-0.09594761
	93.0000	1	2		1.71003239	-0.09652780
	93.1000	1	2		1.70902986	-0.09694177
	93.2000	1	2		1.70802702	-0.09749427
	93.3000	1	2		1.70702828	-0.09788234
	93.4000	1	2		1.70603200	-0.09842874
	93.5000	1	2		1.70502711	-0.09898113
	93.6000	1	2		1.70402550	-0.09947829
	93.7000	1	2		1.70302246	-0.09993847
	93.8000	1	2		1.70203201	-0.10041520
	93.9000	1	2		1.70102477	-0.10094815
	94.0000	1	2		1.70003525	-0.10131741
	94.1000	1	2		1.69902688	-0.10182039
	94.2000	1	2		1.69803644	-0.10235654
	94.3000	1	2		1.69703196	-0.10282143
	94.4000	1	2		1.69603926	-0.10352447
	94.5000	1	2		1.69503304	-0.10403944
	94.6000	1	2		1.69404004	-0.10449729
	94.7000	1	2		1.69303259	-0.10485265
	94.8000	1	2		1.69202698	-0.10539596
	94.9000	1	2		1.69102886	-0.10583748
	95.0000	1	2		1.69002960	-0.10648034
	95.1000	1	2		1.68903342	-0.10697025
	95.2000	1	2		1.68802464	-0.10753804
	95.3000	1	2		1.68702437	-0.10793458
	95.4000	1	2		1.68603003	-0.10852726
	95.5000	1	2		1.68503272	-0.10899035
	95.6000	1	2		1.68403296	-0.10954198
	95.7000	1	2		1.68302776	-0.10999660
	95.8000	1	2		1.68203599	-0.11063206
	95.9000	1	2		1.68102762	-0.11109559
	96.0000	1	2		1.68003902	-0.11165511
	96.1000	1	2		1.67902850	-0.11213929
	96.2000	1	2		1.67804000	-0.11270009
	96.3000	1	2		1.67702989	-0.11313380
	96.4000	1	2		1.67603822	-0.11376925
	96.5000	1	2		1.67503097	-0.11413040
	96.6000	1	2		1.67403274	-0.11479880
	96.7000	1	2		1.67302960	-0.11527596
	96.8000	1	2		1.67202543	-0.11597023
	96.9000	1	2		1.67102310	-0.11647269
	97.0000	1	2		1.67003235	-0.11698025
	97.1000	1	2		1.66903105	-0.11752471
	97.2000	1	2		1.66803077	-0.11818177
	97.3000	1	2		1.66703223	-0.11861069
	97.4000	1	2		1.66602980	-0.11923539
	97.5000	1	2		1.66503147	-0.11964099
	97.6000	1	2		1.66402945	-0.12029819
	97.7000	1	2		1.66303286	-0.12084713
	97.8000	1	2		1.66202982	-0.12152398
	97.9000	1	2		1.66104419	-0.12206190
	98.0000	1	2		1.66004207	-0.12263334
	98.1000	1	2		1.65903851	-0.12315393
	98.2000	1	2		1.65804735	-0.12364460
	98.3000	1	2		1.65704523	-0.12413783
	98.4000	1	2		1.65603881	-0.12480514
	98.5000	1	2		1.65504273	-0.12530635
	98.6000	1	2		1.65404194	-0.12593408
	98.7000	1	2		1.65304873	-0.12652871
	98.8000	1	2		1.65204671	-0.12723912
	98.9000	1	2		1.65105002	-0.12770250
	99.0000	1	2		1.65004052	-0.12829179
	99.1000	1	2		1.64904639	-0.12881240
	99.2000	1	2		1.64804898	-0.12959952
	99.3000	1	2		1.64705075	-0.13013163
	99.4000	1	2		1.64604494	-0.13058256
	99.5000	1	2		1.64504672	-0.13133819
	99.6000	1	2		1.64404972	-0.13193079
	99.7000	1	2		1.64304391	-0.13228467
	99.8000	1	2		1.64205234	-0.13290056
	99.9000	1	2		1.64104653	-0.13363665
	100.0000	1	2		1.64004512	-0.13413856
	100.1000	1	2		1.63904628	-0.13472239
	100.2000	1	2		1.63804877	-0.13547412
	100.3000	1	2		1.63705013	-0.13605167
	100.4000	1	2		1.63604872	-0.13657947
	100.5000	1	2		1.63505254	-0.13727372
	100.6000	1	2		1.63405442	-0.13805260
	100.7000	1	2		1.63305168	-0.13849966
	100.8000	1	2		1.63205407	-0.13915683
	100.9000	1	2		1.63105102	-0.13982969
	101.0000	1	2		1.63004911	-0.14043155
	101.1000	1	2		1.62905559	-0.14104480
	101.2000	1	2		1.62805460	-0.14180643
	101.3000	1	2		1.62704797	-0.14228222
	101.4000	1	2		1.62605476	-0.14304196
	101.5000	1	2		1.62504956	-0.14365287
	101.6000	1	2		1.62405615	-0.14419843
	101.7000	1	2		1.62304655	-0.14479511
	101.8000	1	2		1.62204873	-0.14548080
	101.9000	1	2		1.62104825	-0.14622652
	102.0000	1	2		1.62004961	-0.14682972
	102.1000	1	2		1.61904441	-0.14746396
	102.2000	1	2		1.61805438	-0.14821907
	102.3000	1	2		1.61705000	-0.14879011
	102.4000	1	2		1.61605311	-0.14951666
	102.5000	1	2		1.61505017	-0.15006590
	102.6000	1	2		1.61405194	-0.15077376
	102.7000	1	2		1.61305545	-0.15148412
	102.8000	1	2		1.61205538	-0.15204969
	102.9000	1	2		1.61105274	-0.15270164
	103.0000	1	2		1.61005656	-0.15347851
	103.1000	1	2		1.60905454	-0.15406375
	103.2000	1	2		1.60805324	-0.15472638
	103.3000	1	2		1.60705184	-0.15546716
	103.4000	1	2		1.60605463	-0.15619328
	103.5000	1	2		1.60505384	-0.15680308
	103.6000	1	2		1.60405244	-0.15760913
	103.7000	1	2		1.60305523	-0.15836151
	103.8000	1	2		1.60205373	-0.15914815
	103.9000	1	2		1.60105294	-0.15963167
	104.0000	1	2		1.60004672	-0.16043544
	104.0010	1	2		1.60003678	-0.16047528
