# Supplementary material for: Hyaluronic Acid Enhances the Mechanical Properties of Tissue-Engineered Cartilage Constructs
Source: PLoS One. 2014 Dec 1;9(12):e113216. doi: 10.1371/journal.pone.0113216 (PMC4249877; doi:10.1371/journal.pone.0113216)
Supplement: Dataset S1 — Raw data from hydrogel constructs. Data on wet weight, dry weight, compressive modulus, DNA content, and GAG content are provided in a spreadsheet for all analysed hydrogel constructs. Additionally, raw data from mechanical compression tests (time, displacement, and load) are provided. (ZIP) [file pone.0113216.s004.zip › Data/Mechanical testing/Microtester/Day 28/G5 CF M7 ramp.csv]

G5 CF M7 10Jan2014
Notes	Time	Sequence	Block	Cycle	5800:Extension mm	5800:500N_Load_Cell N
Test Started : 01/10/2014 10:40:23 AM	4.0020	1	2		2.60014318	0.00185307
	4.1000	1	2		2.59888003	0.00226488
	4.2000	1	2		2.59792483	0.00226677
	4.3000	1	2		2.59692517	0.00223277
	4.4000	1	2		2.59594128	0.00222187
	4.5000	1	2		2.59493649	0.00215683
	4.6000	1	2		2.59393130	0.00228597
	4.7000	1	2		2.59294967	0.00212757
	4.8000	1	2		2.59193689	0.00218472
	4.9000	1	2		2.59093620	0.00230679
	5.0000	1	2		2.58993449	0.00222571
	5.1000	1	2		2.58893667	0.00231443
	5.2000	1	2		2.58794439	0.00221849
	5.3000	1	2		2.58693817	0.00224271
	5.4000	1	2		2.58593502	0.00222520
	5.5000	1	2		2.58493823	0.00215782
	5.6000	1	2		2.58395086	0.00222764
	5.7000	1	2		2.58293972	0.00212063
	5.8000	1	2		2.58194006	0.00184059
	5.9000	1	2		2.58094121	0.00220168
	6.0000	1	2		2.57994319	0.00221425
	6.1000	1	2		2.57894189	0.00220260
	6.2000	1	2		2.57795083	0.00231784
	6.3000	1	2		2.57694133	0.00211481
	6.4000	1	2		2.57594433	0.00233647
	6.5000	1	2		2.57493606	0.00205367
	6.6000	1	2		2.57394070	0.00234785
	6.7000	1	2		2.57294596	0.00229232
	6.8000	1	2		2.57194199	0.00207597
	6.9000	1	2		2.57094274	0.00234799
	7.0000	1	2		2.56993754	0.00211842
	7.1000	1	2		2.56894054	0.00221846
	7.2000	1	2		2.56794580	0.00215664
	7.3000	1	2		2.56693589	0.00227345
	7.4000	1	2		2.56594094	0.00232596
	7.5000	1	2		2.56492939	0.00224700
	7.6000	1	2		2.56393895	0.00232798
	7.7000	1	2		2.56294072	0.00219038
	7.8000	1	2		2.56194700	0.00220992
	7.9000	1	2		2.56094303	0.00199629
	8.0000	1	2		2.55993354	0.00212196
	8.1000	1	2		2.55894002	0.00243410
	8.2000	1	2		2.55794794	0.00199066
	8.3000	1	2		2.55693373	0.00180244
	8.4000	1	2		2.55593325	0.00216884
	8.5000	1	2		2.55493256	0.00228474
	8.6000	1	2		2.55394068	0.00200395
	8.7000	1	2		2.55295167	0.00236838
	8.8000	1	2		2.55194935	0.00219883
	8.9000	1	2		2.55094251	0.00243259
	9.0000	1	2		2.54994326	0.00191401
	9.1000	1	2		2.54893438	0.00213674
	9.2000	1	2		2.54794188	0.00223317
	9.3000	1	2		2.54693689	0.00205378
	9.4000	1	2		2.54593313	0.00241053
	9.5000	1	2		2.54493798	0.00222005
	9.6000	1	2		2.54394794	0.00224543
	9.7000	1	2		2.54295135	0.00202578
	9.8000	1	2		2.54195497	0.00217811
	9.9000	1	2		2.54094588	0.00215666
	10.0000	1	2		2.53994581	0.00200859
	10.1000	1	2		2.53894389	0.00194668
	10.2000	1	2		2.53794320	0.00256065
	10.3000	1	2		2.53694457	0.00198770
	10.4000	1	2		2.53594777	0.00149717
	10.4700	1	2		2.53524295	0.00313220
	10.5000	1	2		2.53494585	0.00236157
	10.6000	1	2		2.53394681	0.00273825
	10.7000	1	2		2.53293997	0.00138907
	10.8000	1	2		2.53193764	0.00211783
	10.9000	1	2		2.53094618	0.00275137
	11.0000	1	2		2.52995102	0.00203802
	11.1000	1	2		2.52895423	0.00162388
	11.2000	1	2		2.52794657	0.00238365
	11.3000	1	2		2.52694650	0.00275769
	11.4000	1	2		2.52593782	0.00178647
	11.5000	1	2		2.52494963	0.00177555
	11.6000	1	2		2.52395161	0.00258342
	11.7000	1	2		2.52295174	0.00216947
	11.8000	1	2		2.52195064	0.00168039
	11.9000	1	2		2.52094832	0.00215969
	12.0000	1	2		2.51994743	0.00251637
	12.1000	1	2		2.51894469	0.00181044
	12.2000	1	2		2.51793908	0.00190098
	12.3000	1	2		2.51692938	0.00242539
	12.4000	1	2		2.51593791	0.00207656
	12.5000	1	2		2.51495403	0.00179843
	12.6000	1	2		2.51394514	0.00220969
	12.7000	1	2		2.51294056	0.00230276
	12.8000	1	2		2.51194152	0.00192923
	12.9000	1	2		2.51093857	0.00208247
	13.0000	1	2		2.50995018	0.00227766
	13.1000	1	2		2.50894560	0.00199605
	13.2000	1	2		2.50794389	0.00184497
	13.3000	1	2		2.50694361	0.00210868
	13.4000	1	2		2.50594723	0.00207617
	13.5000	1	2		2.50494613	0.00203276
	13.6000	1	2		2.50394380	0.00209282
	13.7000	1	2		2.50295029	0.00222655
	13.8000	1	2		2.50194673	0.00214795
	13.9000	1	2		2.50094830	0.00182813
	14.0000	1	2		2.49994474	0.00214602
	14.1000	1	2		2.49893873	0.00203992
	14.2000	1	2		2.49794378	0.00183539
	14.3000	1	2		2.49693797	0.00185142
	14.4000	1	2		2.49594752	0.00211378
	14.5000	1	2		2.49495134	0.00204794
	14.6000	1	2		2.49394984	0.00204039
	14.7000	1	2		2.49294976	0.00200741
	14.8000	1	2		2.49194375	0.00226779
	14.9000	1	2		2.49094286	0.00203335
	15.0000	1	2		2.48995118	0.00211788
	15.1000	1	2		2.48894640	0.00204493
	15.2000	1	2		2.48795596	0.00188217
	15.3000	1	2		2.48694461	0.00194528
	15.4000	1	2		2.48595622	0.00196456
	15.5000	1	2		2.48494795	0.00197688
	15.6000	1	2		2.48394952	0.00201733
	15.7000	1	2		2.48294678	0.00188068
	15.8000	1	2		2.48195880	0.00194575
	15.9000	1	2		2.48094582	0.00191272
	16.0000	1	2		2.47994841	0.00177027
	16.1000	1	2		2.47894608	0.00196963
	16.2000	1	2		2.47795441	0.00202675
	16.3000	1	2		2.47694737	0.00207996
	16.4000	1	2		2.47595713	0.00197681
	16.5000	1	2		2.47494620	0.00193235
	16.6000	1	2		2.47395227	0.00177302
	16.7000	1	2		2.47294872	0.00175506
	16.8000	1	2		2.47195643	0.00205239
	16.9000	1	2		2.47094960	0.00186630
	17.0000	1	2		2.46995813	0.00188543
	17.1000	1	2		2.46895724	0.00187126
	17.2000	1	2		2.46795860	0.00196807
	17.3000	1	2		2.46695361	0.00187848
	17.4000	1	2		2.46595763	0.00178082
	17.5000	1	2		2.46494690	0.00179295
	17.6000	1	2		2.46395831	0.00188168
	17.7000	1	2		2.46295598	0.00180622
	17.8000	1	2		2.46196021	0.00201049
	17.9000	1	2		2.46095542	0.00182487
	18.0000	1	2		2.45996150	0.00184481
	18.1000	1	2		2.45895589	0.00191364
	18.2000	1	2		2.45796565	0.00187297
	18.3000	1	2		2.45694284	0.00179462
	18.4000	1	2		2.45594748	0.00183365
	18.5000	1	2		2.45494618	0.00203888
	18.6000	1	2		2.45394938	0.00183954
	18.7000	1	2		2.45295074	0.00195698
	18.8000	1	2		2.45194145	0.00202144
	18.9000	1	2		2.45094302	0.00198868
	19.0000	1	2		2.44994499	0.00193796
	19.1000	1	2		2.44894861	0.00179562
	19.2000	1	2		2.44795550	0.00198511
	19.3000	1	2		2.44695912	0.00168106
	19.4000	1	2		2.44595392	0.00183416
	19.5000	1	2		2.44495467	0.00183549
	19.6000	1	2		2.44395111	0.00187494
	19.7000	1	2		2.44294756	0.00200329
	19.8000	1	2		2.44195015	0.00195113
	19.9000	1	2		2.44095274	0.00196140
	20.0000	1	2		2.43995267	0.00183953
	20.1000	1	2		2.43895259	0.00185982
	20.2000	1	2		2.43795047	0.00195763
	20.3000	1	2		2.43694937	0.00186082
	20.4000	1	2		2.43595586	0.00191531
	20.5000	1	2		2.43494923	0.00199630
	20.6000	1	2		2.43395530	0.00192183
	20.7000	1	2		2.43294785	0.00188863
	20.8000	1	2		2.43195516	0.00193260
	20.9000	1	2		2.43095119	0.00195943
	21.0000	1	2		2.42995030	0.00196964
	21.1000	1	2		2.42895227	0.00194367
	21.2000	1	2		2.42795261	0.00197624
	21.3000	1	2		2.42695910	0.00216321
	21.4000	1	2		2.42596271	0.00197740
	21.5000	1	2		2.42495629	0.00207486
	21.6000	1	2		2.42395888	0.00196697
	21.7000	1	2		2.42295676	0.00196349
	21.8000	1	2		2.42195750	0.00187869
	21.9000	1	2		2.42095333	0.00188035
	22.0000	1	2		2.41996555	0.00184760
	22.1000	1	2		2.41895216	0.00196915
	22.2000	1	2		2.41795578	0.00194652
	22.3000	1	2		2.41695632	0.00195321
	22.4000	1	2		2.41595809	0.00191228
	22.5000	1	2		2.41495638	0.00193919
	22.6000	1	2		2.41396061	0.00205507
	22.7000	1	2		2.41295685	0.00190362
	22.8000	1	2		2.41196108	0.00195304
	22.9000	1	2		2.41096654	0.00196255
	23.0000	1	2		2.40995929	0.00196202
	23.1000	1	2		2.40896414	0.00201948
	23.2000	1	2		2.40795546	0.00195511
	23.3000	1	2		2.40695559	0.00204810
	23.4000	1	2		2.40596310	0.00194187
	23.5000	1	2		2.40495688	0.00190097
	23.6000	1	2		2.40395353	0.00187665
	23.7000	1	2		2.40294915	0.00186720
	23.8000	1	2		2.40195564	0.00200515
	23.9000	1	2		2.40095392	0.00200219
	24.0000	1	2		2.39995447	0.00193312
	24.1000	1	2		2.39895829	0.00203743
	24.2000	1	2		2.39796293	0.00189686
	24.3000	1	2		2.39695896	0.00180375
	24.4000	1	2		2.39596339	0.00190313
	24.5000	1	2		2.39495800	0.00187826
	24.6000	1	2		2.39396550	0.00189424
	24.7000	1	2		2.39296092	0.00195698
	24.8000	1	2		2.39195306	0.00194540
	24.9000	1	2		2.39095094	0.00192628
	25.0000	1	2		2.38995066	0.00195063
	25.1000	1	2		2.38895285	0.00192752
	25.2000	1	2		2.38795359	0.00186261
	25.3000	1	2		2.38695475	0.00185313
	25.4000	1	2		2.38595632	0.00201251
	25.5000	1	2		2.38495870	0.00180576
	25.6000	1	2		2.38395699	0.00189738
	25.7000	1	2		2.38296142	0.00198241
	25.8000	1	2		2.38196955	0.00201441
	25.9000	1	2		2.38097583	0.00196466
	26.0000	1	2		2.37995485	0.00187102
	26.1000	1	2		2.37896585	0.00180121
	26.2000	1	2		2.37795799	0.00186691
	26.3000	1	2		2.37696693	0.00188136
	26.4000	1	2		2.37596768	0.00184909
	26.5000	1	2		2.37495797	0.00191366
	26.6000	1	2		2.37395442	0.00187509
	26.7000	1	2		2.37295414	0.00183021
	26.8000	1	2		2.37195366	0.00179784
	26.9000	1	2		2.37095235	0.00167789
	27.0000	1	2		2.36995433	0.00184675
	27.1000	1	2		2.36895118	0.00182911
	27.2000	1	2		2.36795582	0.00170631
	27.3000	1	2		2.36696046	0.00197459
	27.4000	1	2		2.36596080	0.00172168
	27.5000	1	2		2.36496073	0.00191031
	27.6000	1	2		2.36395717	0.00183663
	27.7000	1	2		2.36295648	0.00179901
	27.8000	1	2		2.36196358	0.00189262
	27.9000	1	2		2.36096228	0.00175417
	28.0000	1	2		2.35995873	0.00193223
	28.1000	1	2		2.35895681	0.00167903
	28.2000	1	2		2.35795735	0.00188972
	28.3000	1	2		2.35695461	0.00172861
	28.4000	1	2		2.35595413	0.00185221
	28.5000	1	2		2.35496000	0.00166839
	28.6000	1	2		2.35396239	0.00183329
	28.7000	1	2		2.35295719	0.00180725
	28.8000	1	2		2.35196040	0.00181870
	28.9000	1	2		2.35096463	0.00171499
	29.0000	1	2		2.34996455	0.00184180
	29.1000	1	2		2.34895874	0.00183489
	29.2000	1	2		2.34795785	0.00177106
	29.3000	1	2		2.34696495	0.00179846
	29.4000	1	2		2.34596836	0.00183659
	29.5000	1	2		2.34497853	0.00170731
	29.6000	1	2		2.34397334	0.00155546
	29.7000	1	2		2.34297347	0.00173091
	29.8000	1	2		2.34196582	0.00172254
	29.9000	1	2		2.34096349	0.00166733
	30.0000	1	2		2.33995727	0.00172891
	30.1000	1	2		2.33896150	0.00157843
	30.2000	1	2		2.33796307	0.00185815
	30.3000	1	2		2.33697488	0.00146575
	30.4000	1	2		2.33596845	0.00189725
	30.5000	1	2		2.33496981	0.00152236
	30.6000	1	2		2.33396462	0.00161082
	30.7000	1	2		2.33296721	0.00186214
	30.8000	1	2		2.33196488	0.00160065
	30.9000	1	2		2.33097485	0.00158566
	31.0000	1	2		2.32997252	0.00166396
	31.1000	1	2		2.32897204	0.00156317
	31.2000	1	2		2.32796848	0.00149887
	31.3000	1	2		2.32697353	0.00152432
	31.4000	1	2		2.32596567	0.00170505
	31.5000	1	2		2.32496273	0.00179562
	31.6000	1	2		2.32395918	0.00163670
	31.7000	1	2		2.32296669	0.00179318
	31.8000	1	2		2.32196579	0.00184877
	31.9000	1	2		2.32096408	0.00150796
	32.0000	1	2		2.31995602	0.00172925
	32.1000	1	2		2.31896373	0.00160746
	32.2000	1	2		2.31796407	0.00146527
	32.3000	1	2		2.31696318	0.00157128
	32.4000	1	2		2.31596249	0.00165545
	32.5000	1	2		2.31496774	0.00161047
	32.6000	1	2		2.31396357	0.00164587
	32.7000	1	2		2.31296698	0.00172503
	32.8000	1	2		2.31196261	0.00173047
	32.9000	1	2		2.31096725	0.00163283
	33.0000	1	2		2.30996984	0.00157815
	33.1000	1	2		2.30896116	0.00158429
	33.2000	1	2		2.30796395	0.00157523
	33.3000	1	2		2.30696593	0.00164845
	33.4000	1	2		2.30596053	0.00159632
	33.5000	1	2		2.30495800	0.00160477
	33.6000	1	2		2.30395608	0.00156583
	33.7000	1	2		2.30297097	0.00157102
	33.8000	1	2		2.30197397	0.00161976
	33.9000	1	2		2.30097615	0.00153393
	34.0000	1	2		2.29996440	0.00166278
	34.1000	1	2		2.29897231	0.00169609
	34.2000	1	2		2.29797634	0.00163268
	34.3000	1	2		2.29697196	0.00164341
	34.4000	1	2		2.29596329	0.00173894
	34.5000	1	2		2.29497817	0.00164304
	34.6000	1	2		2.29397605	0.00171814
	34.7000	1	2		2.29296962	0.00172689
	34.8000	1	2		2.29197385	0.00170241
	34.9000	1	2		2.29096927	0.00169627
	35.0000	1	2		2.28997514	0.00172659
	35.1000	1	2		2.28896974	0.00177037
	35.2000	1	2		2.28797295	0.00163519
	35.3000	1	2		2.28697247	0.00167517
	35.4000	1	2		2.28597342	0.00168690
	35.5000	1	2		2.28497519	0.00164747
	35.6000	1	2		2.28396467	0.00141924
	35.7000	1	2		2.28297238	0.00150596
	35.8000	1	2		2.28197354	0.00180517
	35.9000	1	2		2.28097920	0.00181256
	36.0000	1	2		2.27997462	0.00178238
	36.1000	1	2		2.27896656	0.00176176
	36.2000	1	2		2.27796239	0.00164581
	36.3000	1	2		2.27696621	0.00161647
	36.4000	1	2		2.27596449	0.00163236
	36.5000	1	2		2.27496708	0.00173816
	36.6000	1	2		2.27397357	0.00170371
	36.7000	1	2		2.27297739	0.00160703
	36.8000	1	2		2.27197445	0.00166172
	36.9000	1	2		2.27097622	0.00180589
	37.0000	1	2		2.26998127	0.00169757
	37.1000	1	2		2.26897136	0.00176617
	37.2000	1	2		2.26797190	0.00173491
	37.3000	1	2		2.26696589	0.00165037
	37.4000	1	2		2.26597032	0.00169890
	37.5000	1	2		2.26496984	0.00161958
	37.6000	1	2		2.26397345	0.00161833
	37.7000	1	2		2.26297768	0.00171390
	37.8000	1	2		2.26198314	0.00163544
	37.9000	1	2		2.26097344	0.00176513
	38.0000	1	2		2.25998177	0.00160789
	38.1000	1	2		2.25897965	0.00164309
	38.2000	1	2		2.25797589	0.00154235
	38.3000	1	2		2.25697540	0.00167132
	38.4000	1	2		2.25596591	0.00166112
	38.5000	1	2		2.25498038	0.00178579
	38.6000	1	2		2.25397703	0.00172031
	38.7000	1	2		2.25297286	0.00161215
	38.8000	1	2		2.25198385	0.00184450
	38.9000	1	2		2.25097476	0.00199617
	39.0000	1	2		2.24998596	0.00161380
	39.1000	1	2		2.24897933	0.00184260
	39.2000	1	2		2.24798971	0.00158779
	39.3000	1	2		2.24698164	0.00170181
	39.4000	1	2		2.24598444	0.00160771
	39.5000	1	2		2.24498068	0.00189696
	39.6000	1	2		2.24398388	0.00187629
	39.7000	1	2		2.24297643	0.00147598
	39.8000	1	2		2.24196694	0.00161194
	39.9000	1	2		2.24097362	0.00172552
	40.0000	1	2		2.23997724	0.00167293
	40.1000	1	2		2.23897737	0.00179431
	40.2000	1	2		2.23797668	0.00166404
	40.3000	1	2		2.23697333	0.00180703
	40.4000	1	2		2.23597879	0.00156833
	40.5000	1	2		2.23497667	0.00166968
	40.6000	1	2		2.23398520	0.00175153
	40.7000	1	2		2.23297591	0.00154985
	40.8000	1	2		2.23198260	0.00160379
	40.9000	1	2		2.23097843	0.00149401
	41.0000	1	2		2.22998163	0.00162568
	41.1000	1	2		2.22897521	0.00159387
	41.2000	1	2		2.22797616	0.00153337
	41.3000	1	2		2.22697076	0.00181318
	41.4000	1	2		2.22597397	0.00131999
	41.5000	1	2		2.22497246	0.00154525
	41.6000	1	2		2.22397526	0.00144562
	41.7000	1	2		2.22296904	0.00154971
	41.8000	1	2		2.22197552	0.00163948
	41.9000	1	2		2.22097319	0.00159725
	42.0000	1	2		2.21998173	0.00165943
	42.1000	1	2		2.21897223	0.00155106
	42.2000	1	2		2.21798875	0.00143117
	42.3000	1	2		2.21697864	0.00152587
	42.4000	1	2		2.21598717	0.00150162
	42.5000	1	2		2.21497644	0.00155865
	42.6000	1	2		2.21398149	0.00144169
	42.7000	1	2		2.21297691	0.00146159
	42.8000	1	2		2.21197582	0.00158441
	42.9000	1	2		2.21096550	0.00146033
	43.0000	1	2		2.20999452	0.00127012
	43.1000	1	2		2.20898461	0.00151441
	43.2000	1	2		2.20797983	0.00142032
	43.3000	1	2		2.20698406	0.00149792
	43.4000	1	2		2.20598173	0.00138868
	43.5000	1	2		2.20498555	0.00154925
	43.6000	1	2		2.20398343	0.00143342
	43.7000	1	2		2.20297885	0.00146371
	43.8000	1	2		2.20197714	0.00148129
	43.9000	1	2		2.20097850	0.00139455
	44.0000	1	2		2.19998437	0.00124462
	44.1000	1	2		2.19898614	0.00136918
	44.2000	1	2		2.19798873	0.00122326
	44.3000	1	2		2.19698661	0.00132912
	44.4000	1	2		2.19598817	0.00139067
	44.5000	1	2		2.19498277	0.00133651
	44.6000	1	2		2.19398434	0.00127288
	44.7000	1	2		2.19298468	0.00131926
	44.8000	1	2		2.19198481	0.00130313
	44.9000	1	2		2.19098351	0.00122658
	45.0000	1	2		2.18998343	0.00127290
	45.1000	1	2		2.18898336	0.00121619
	45.2000	1	2		2.18798595	0.00137476
	45.3000	1	2		2.18697256	0.00112896
	45.4000	1	2		2.18597659	0.00129129
	45.5000	1	2		2.18496955	0.00129719
	45.6000	1	2		2.18397521	0.00118536
	45.7000	1	2		2.18297022	0.00122950
	45.8000	1	2		2.18197650	0.00122101
	45.9000	1	2		2.18098565	0.00118057
	46.0000	1	2		2.17998086	0.00125729
	46.1000	1	2		2.17898325	0.00129180
	46.2000	1	2		2.17799506	0.00125429
	46.3000	1	2		2.17698659	0.00129101
	46.4000	1	2		2.17598201	0.00138535
	46.5000	1	2		2.17498767	0.00125118
	46.6000	1	2		2.17398780	0.00121316
	46.7000	1	2		2.17298732	0.00118803
	46.8000	1	2		2.17198274	0.00120600
	46.9000	1	2		2.17098738	0.00119689
	47.0000	1	2		2.16998587	0.00126170
	47.1000	1	2		2.16898416	0.00136022
	47.2000	1	2		2.16798163	0.00108386
	47.3000	1	2		2.16696803	0.00124330
	47.4000	1	2		2.16597984	0.00117556
	47.5000	1	2		2.16497670	0.00116853
	47.6000	1	2		2.16398318	0.00110537
	47.7000	1	2		2.16299028	0.00112586
	47.8000	1	2		2.16198447	0.00112585
	47.9000	1	2		2.16098419	0.00117939
	48.0000	1	2		2.15998166	0.00101171
	48.1000	1	2		2.15898958	0.00121345
	48.2000	1	2		2.15798910	0.00104311
	48.3000	1	2		2.15698472	0.00101993
	48.4000	1	2		2.15598219	0.00118207
	48.5000	1	2		2.15498273	0.00113745
	48.6000	1	2		2.15398061	0.00112025
	48.7000	1	2		2.15298238	0.00106160
	48.8000	1	2		2.15197862	0.00103830
	48.9000	1	2		2.15097691	0.00097457
	49.0000	1	2		2.14998585	0.00102437
	49.1000	1	2		2.14898209	0.00095357
	49.2000	1	2		2.14798570	0.00097477
	49.3000	1	2		2.14697723	0.00095577
	49.4000	1	2		2.14598187	0.00089124
	49.5000	1	2		2.14498508	0.00094868
	49.6000	1	2		2.14398623	0.00091234
	49.7000	1	2		2.14298268	0.00085082
	49.8000	1	2		2.14198383	0.00092275
	49.9000	1	2		2.14099400	0.00078214
	50.0000	1	2		2.13998471	0.00075802
	50.1000	1	2		2.13898587	0.00070226
	50.2000	1	2		2.13798846	0.00072603
	50.3000	1	2		2.13698634	0.00082426
	50.4000	1	2		2.13598012	0.00069479
	50.5000	1	2		2.13498332	0.00083447
	50.6000	1	2		2.13399022	0.00083784
	50.7000	1	2		2.13298584	0.00064269
	50.8000	1	2		2.13198659	0.00068501
	50.9000	1	2		2.13098221	0.00063595
	51.0000	1	2		2.12999034	0.00058657
	51.1000	1	2		2.12898965	0.00065399
	51.2000	1	2		2.12798753	0.00058712
	51.3000	1	2		2.12698848	0.00053275
	51.4000	1	2		2.12598390	0.00058596
	51.5000	1	2		2.12498260	0.00043033
	51.6000	1	2		2.12398580	0.00051256
	51.7000	1	2		2.12298409	0.00035854
	51.8000	1	2		2.12198606	0.00028368
	51.9000	1	2		2.12098579	0.00035615
	52.0000	1	2		2.11998367	0.00027173
	52.1000	1	2		2.11899363	0.00019331
	52.2000	1	2		2.11798987	0.00021487
	52.3000	1	2		2.11698345	0.00019195
	52.4000	1	2		2.11598214	0.00020589
	52.5000	1	2		2.11499498	-0.00000838
	52.6000	1	2		2.11399245	0.00010815
	52.7000	1	2		2.11298848	-0.00008098
	52.8000	1	2		2.11198718	-0.00000988
	52.9000	1	2		2.11098465	0.00006528
	53.0000	1	2		2.10998314	-0.00013160
	53.1000	1	2		2.10899249	-0.00015366
	53.2000	1	2		2.10798341	-0.00024170
	53.3000	1	2		2.10698969	-0.00043615
	53.4000	1	2		2.10599289	-0.00024215
	53.5000	1	2		2.10498462	-0.00046022
	53.6000	1	2		2.10399500	-0.00035946
	53.7000	1	2		2.10298673	-0.00033283
	53.8000	1	2		2.10198850	-0.00057749
	53.9000	1	2		2.10098781	-0.00051940
	54.0000	1	2		2.09998815	-0.00054455
	54.1000	1	2		2.09899259	-0.00075027
	54.2000	1	2		2.09798964	-0.00073683
	54.3000	1	2		2.09699428	-0.00091080
	54.4000	1	2		2.09599052	-0.00092923
	54.5000	1	2		2.09499188	-0.00109208
	54.6000	1	2		2.09399284	-0.00089488
	54.7000	1	2		2.09299092	-0.00104416
	54.8000	1	2		2.09198654	-0.00106766
	54.9000	1	2		2.09098606	-0.00115291
	55.0000	1	2		2.08999050	-0.00119327
	55.1000	1	2		2.08898940	-0.00139917
	55.2000	1	2		2.08798953	-0.00144893
	55.3000	1	2		2.08698966	-0.00132053
	55.4000	1	2		2.08599123	-0.00162637
	55.5000	1	2		2.08499607	-0.00164985
	55.6000	1	2		2.08399580	-0.00174306
	55.7000	1	2		2.08299347	-0.00174277
	55.8000	1	2		2.08199790	-0.00185154
	55.9000	1	2		2.08099291	-0.00184692
	56.0000	1	2		2.07999530	-0.00205705
	56.1000	1	2		2.07898806	-0.00213416
	56.2000	1	2		2.07799106	-0.00222518
	56.3000	1	2		2.07698996	-0.00231004
	56.4000	1	2		2.07599317	-0.00241111
	56.5000	1	2		2.07498797	-0.00241539
	56.6000	1	2		2.07399097	-0.00257741
	56.7000	1	2		2.07298864	-0.00287855
	56.8000	1	2		2.07198816	-0.00292577
	56.9000	1	2		2.07099198	-0.00309234
	57.0000	1	2		2.06999150	-0.00308102
	57.1000	1	2		2.06898897	-0.00312096
	57.2000	1	2		2.06798664	-0.00358309
	57.3000	1	2		2.06699005	-0.00339109
	57.4000	1	2		2.06599162	-0.00381356
	57.5000	1	2		2.06498786	-0.00337560
	57.6000	1	2		2.06398881	-0.00374164
	57.7000	1	2		2.06299755	-0.00402960
	57.8000	1	2		2.06199460	-0.00414104
	57.9000	1	2		2.06099576	-0.00471449
	58.0000	1	2		2.05998749	-0.00448719
	58.1000	1	2		2.05898844	-0.00481651
	58.2000	1	2		2.05798694	-0.00492187
	58.3000	1	2		2.05699260	-0.00516323
	58.4000	1	2		2.05599191	-0.00533252
	58.5000	1	2		2.05499696	-0.00576152
	58.6000	1	2		2.05399935	-0.00603798
	58.7000	1	2		2.05300133	-0.00614496
	58.8000	1	2		2.05199326	-0.00653752
	58.9000	1	2		2.05099360	-0.00655487
	59.0000	1	2		2.04999476	-0.00662256
	59.1000	1	2		2.04898669	-0.00681243
	59.2000	1	2		2.04799420	-0.00720342
	59.3000	1	2		2.04699433	-0.00742472
	59.4000	1	2		2.04599897	-0.00782428
	59.5000	1	2		2.04499746	-0.00796884
	59.6000	1	2		2.04399493	-0.00815063
	59.7000	1	2		2.04299158	-0.00846239
	59.8000	1	2		2.04200421	-0.00875971
	59.9000	1	2		2.04099656	-0.00888187
	60.0000	1	2		2.04000038	-0.00915134
	60.1000	1	2		2.03900297	-0.00950482
	60.2000	1	2		2.03799634	-0.00974061
	60.3000	1	2		2.03699729	-0.00996793
	60.4000	1	2		2.03600173	-0.01013506
	60.5000	1	2		2.03500350	-0.01058230
	60.6000	1	2		2.03399236	-0.01073631
	60.7000	1	2		2.03299290	-0.01080176
	60.8000	1	2		2.03199447	-0.01114671
	60.9000	1	2		2.03099071	-0.01134403
	61.0000	1	2		2.02999248	-0.01172871
	61.1000	1	2		2.02899487	-0.01184776
	61.2000	1	2		2.02799643	-0.01231019
	61.3000	1	2		2.02698816	-0.01255122
	61.4000	1	2		2.02599444	-0.01278630
	61.5000	1	2		2.02499027	-0.01296171
	61.6000	1	2		2.02398016	-0.01335621
	61.7000	1	2		2.02299914	-0.01356057
	61.8000	1	2		2.02200153	-0.01394081
	61.9000	1	2		2.02099613	-0.01420103
	62.0000	1	2		2.01999933	-0.01443983
	62.1000	1	2		2.01898922	-0.01443435
	62.2000	1	2		2.01800144	-0.01495576
	62.3000	1	2		2.01699727	-0.01507478
	62.4000	1	2		2.01600109	-0.01515958
	62.5000	1	2		2.01499897	-0.01549324
	62.6000	1	2		2.01400033	-0.01594626
	62.7000	1	2		2.01300231	-0.01614753
	62.8000	1	2		2.01199506	-0.01664983
	62.9000	1	2		2.01099765	-0.01666655
	63.0000	1	2		2.01000434	-0.01717309
	63.1000	1	2		2.00899566	-0.01743251
	63.2000	1	2		2.00799682	-0.01748918
	63.3000	1	2		2.00698937	-0.01800825
	63.4000	1	2		2.00599688	-0.01831831
	63.5000	1	2		2.00499148	-0.01845901
	63.6000	1	2		2.00399509	-0.01882138
	63.7000	1	2		2.00299051	-0.01910737
	63.8000	1	2		2.00200028	-0.01931868
	63.9000	1	2		2.00100082	-0.01972017
	64.0000	1	2		2.00000771	-0.01997279
	64.1000	1	2		1.99900866	-0.02010145
	64.2000	1	2		1.99801248	-0.02056275
	64.3000	1	2		1.99700872	-0.02082499
	64.4000	1	2		1.99600312	-0.02122673
	64.5000	1	2		1.99499936	-0.02149732
	64.6000	1	2		1.99400338	-0.02182540
	64.7000	1	2		1.99300249	-0.02208563
	64.8000	1	2		1.99199914	-0.02234268
	64.9000	1	2		1.99099415	-0.02261056
	65.0000	1	2		1.99000002	-0.02288838
	65.1000	1	2		1.98900097	-0.02312506
	65.2000	1	2		1.98800397	-0.02350204
	65.3000	1	2		1.98700082	-0.02381839
	65.4000	1	2		1.98600628	-0.02417982
	65.5000	1	2		1.98500191	-0.02448216
	65.6000	1	2		1.98400204	-0.02468008
	65.7000	1	2		1.98299889	-0.02502157
	65.8000	1	2		1.98200251	-0.02524385
	65.9000	1	2		1.98100059	-0.02545472
	66.0000	1	2		1.97999949	-0.02594525
	66.1000	1	2		1.97899860	-0.02615129
	66.2000	1	2		1.97800140	-0.02656013
	66.3000	1	2		1.97700194	-0.02680610
	66.4000	1	2		1.97599736	-0.02709753
	66.5000	1	2		1.97499257	-0.02743768
	66.6000	1	2		1.97399906	-0.02762396
	66.7000	1	2		1.97299735	-0.02811556
	66.8000	1	2		1.97199789	-0.02828458
	66.9000	1	2		1.97100232	-0.02871625
	67.0000	1	2		1.97000368	-0.02886241
	67.1000	1	2		1.96900279	-0.02919409
	67.2000	1	2		1.96799575	-0.02964877
	67.3000	1	2		1.96699957	-0.02970999
	67.4000	1	2		1.96600524	-0.03021549
	67.5000	1	2		1.96500148	-0.03048636
	67.6000	1	2		1.96399997	-0.03066940
	67.7000	1	2		1.96300666	-0.03110042
	67.8000	1	2		1.96200761	-0.03134723
	67.9000	1	2		1.96100323	-0.03173181
	68.0000	1	2		1.96000193	-0.03180667
	68.1000	1	2		1.95900165	-0.03233560
	68.2000	1	2		1.95800281	-0.03239719
	68.3000	1	2		1.95700417	-0.03279999
	68.4000	1	2		1.95600143	-0.03272587
	68.5000	1	2		1.95500116	-0.03350027
	68.6000	1	2		1.95401071	-0.03367307
	68.7000	1	2		1.95299384	-0.03391885
	68.8000	1	2		1.95200135	-0.03430313
	68.9000	1	2		1.95100496	-0.03446010
	69.0000	1	2		1.95000674	-0.03478940
	69.1000	1	2		1.94900974	-0.03498877
	69.2000	1	2		1.94800864	-0.03527733
	69.3000	1	2		1.94700836	-0.03567211
	69.4000	1	2		1.94600788	-0.03607744
	69.5000	1	2		1.94500350	-0.03593518
	69.6000	1	2		1.94400691	-0.03669883
	69.7000	1	2		1.94300745	-0.03688390
	69.8000	1	2		1.94199878	-0.03713982
	69.9000	1	2		1.94100403	-0.03747642
	70.0000	1	2		1.93999720	-0.03763272
	70.1000	1	2		1.93899385	-0.03792920
	70.2000	1	2		1.93800033	-0.03848634
	70.3000	1	2		1.93700353	-0.03868381
	70.4000	1	2		1.93599875	-0.03896858
	70.5000	1	2		1.93500421	-0.03935018
	70.6000	1	2		1.93400332	-0.03947897
	70.7000	1	2		1.93300304	-0.04003075
	70.8000	1	2		1.93200727	-0.04022935
	70.9000	1	2		1.93100474	-0.04039264
	71.0000	1	2		1.93000938	-0.04091466
	71.1000	1	2		1.92900090	-0.04113447
	71.2000	1	2		1.92800882	-0.04158649
	71.3000	1	2		1.92700547	-0.04178899
	71.4000	1	2		1.92600765	-0.04238386
	71.5000	1	2		1.92500000	-0.04256283
	71.6000	1	2		1.92400730	-0.04284193
	71.7000	1	2		1.92299883	-0.04325899
	71.8000	1	2		1.92200490	-0.04339634
	71.9000	1	2		1.92100462	-0.04367284
	72.0000	1	2		1.92000332	-0.04420129
	72.1000	1	2		1.91900243	-0.04435913
	72.2000	1	2		1.91801178	-0.04491028
	72.3000	1	2		1.91700515	-0.04520526
	72.4000	1	2		1.91600426	-0.04545993
	72.5000	1	2		1.91500931	-0.04585078
	72.6000	1	2		1.91401313	-0.04630627
	72.7000	1	2		1.91301060	-0.04638501
	72.8000	1	2		1.91201196	-0.04683659
	72.9000	1	2		1.91100492	-0.04707227
	73.0000	1	2		1.91001243	-0.04757139
	73.1000	1	2		1.90900006	-0.04792090
	73.2000	1	2		1.90801146	-0.04794478
	73.3000	1	2		1.90700217	-0.04846043
	73.4000	1	2		1.90601378	-0.04886983
	73.5000	1	2		1.90500571	-0.04900780
	73.6000	1	2		1.90400625	-0.04957214
	73.7000	1	2		1.90300106	-0.05005048
	73.8000	1	2		1.90201451	-0.05023070
	73.9000	1	2		1.90099887	-0.05060853
	74.0000	1	2		1.90000945	-0.05114414
	74.1000	1	2		1.89900466	-0.05105087
	74.2000	1	2		1.89801278	-0.05148282
	74.3000	1	2		1.89700861	-0.05207629
	74.4000	1	2		1.89600977	-0.05244006
	74.5000	1	2		1.89500806	-0.05280936
	74.6000	1	2		1.89401085	-0.05311262
	74.7000	1	2		1.89301119	-0.05356565
	74.8000	1	2		1.89201952	-0.05380455
	74.9000	1	2		1.89100592	-0.05434327
	75.0000	1	2		1.89001487	-0.05450541
	75.1000	1	2		1.88901131	-0.05499852
	75.2000	1	2		1.88801451	-0.05537608
	75.3000	1	2		1.88700604	-0.05580526
	75.4000	1	2		1.88601621	-0.05600290
	75.5000	1	2		1.88501225	-0.05656114
	75.6000	1	2		1.88401504	-0.05669999
	75.7000	1	2		1.88301456	-0.05751453
	75.8000	1	2		1.88201592	-0.05739887
	75.9000	1	2		1.88100130	-0.05819589
	76.0000	1	2		1.88001127	-0.05828771
	76.1000	1	2		1.87900321	-0.05866974
	76.2000	1	2		1.87800723	-0.05916248
	76.3000	1	2		1.87700552	-0.05938350
	76.4000	1	2		1.87600565	-0.06012016
	76.5000	1	2		1.87500865	-0.06030669
	76.6000	1	2		1.87401165	-0.06079404
	76.7000	1	2		1.87300851	-0.06093665
	76.8000	1	2		1.87200925	-0.06130551
	76.9000	1	2		1.87101860	-0.06165155
	77.0000	1	2		1.87001423	-0.06199415
	77.1000	1	2		1.86901477	-0.06251524
	77.2000	1	2		1.86800896	-0.06275573
	77.3000	1	2		1.86701401	-0.06329407
	77.4000	1	2		1.86601640	-0.06358626
	77.5000	1	2		1.86501366	-0.06414644
	77.6000	1	2		1.86401605	-0.06462297
	77.7000	1	2		1.86301782	-0.06486324
	77.8000	1	2		1.86201570	-0.06543356
	77.9000	1	2		1.86101521	-0.06578456
	78.0000	1	2		1.86001534	-0.06620053
	78.1000	1	2		1.85900236	-0.06658807
	78.2000	1	2		1.85801274	-0.06701128
	78.3000	1	2		1.85701369	-0.06743840
	78.4000	1	2		1.85601731	-0.06775653
	78.5000	1	2		1.85501703	-0.06819871
	78.6000	1	2		1.85401901	-0.06848535
	78.7000	1	2		1.85301586	-0.06912586
	78.8000	1	2		1.85201947	-0.06946252
	78.9000	1	2		1.85101469	-0.06967630
	79.0000	1	2		1.85001298	-0.07034026
	79.1000	1	2		1.84900819	-0.07086000
	79.2000	1	2		1.84801550	-0.07104366
	79.3000	1	2		1.84701460	-0.07148403
	79.4000	1	2		1.84602232	-0.07188414
	79.5000	1	2		1.84502019	-0.07220610
	79.6000	1	2		1.84401049	-0.07282099
	79.7000	1	2		1.84301841	-0.07329234
	79.8000	1	2		1.84201772	-0.07360844
	79.9000	1	2		1.84101396	-0.07417066
	80.0000	1	2		1.84001409	-0.07454071
	80.1000	1	2		1.83902037	-0.07472104
	80.2000	1	2		1.83801579	-0.07521243
	80.3000	1	2		1.83700773	-0.07572764
	80.4000	1	2		1.83600970	-0.07610751
	80.5000	1	2		1.83501516	-0.07664505
	80.6000	1	2		1.83402370	-0.07697299
	80.7000	1	2		1.83301010	-0.07740348
	80.8000	1	2		1.83200962	-0.07799814
	80.9000	1	2		1.83102307	-0.07843585
	81.0000	1	2		1.83002259	-0.07862009
	81.1000	1	2		1.82901042	-0.07920945
	81.2000	1	2		1.82801773	-0.07967771
	81.3000	1	2		1.82701929	-0.08005822
	81.4000	1	2		1.82602004	-0.08045717
	81.5000	1	2		1.82502407	-0.08103765
	81.6000	1	2		1.82401334	-0.08145602
	81.7000	1	2		1.82301982	-0.08178129
	81.8000	1	2		1.82202364	-0.08237517
	81.9000	1	2		1.82102296	-0.08254874
	82.0000	1	2		1.82001674	-0.08305523
	82.1000	1	2		1.81902138	-0.08366629
	82.2000	1	2		1.81801003	-0.08398813
	82.3000	1	2		1.81701242	-0.08440902
	82.4000	1	2		1.81601911	-0.08498450
	82.5000	1	2		1.81501145	-0.08553467
	82.6000	1	2		1.81401691	-0.08589725
	82.7000	1	2		1.81301623	-0.08638889
	82.8000	1	2		1.81202394	-0.08683825
	82.9000	1	2		1.81101444	-0.08724132
	83.0000	1	2		1.81002072	-0.08765809
	83.1000	1	2		1.80901348	-0.08822103
	83.2000	1	2		1.80801955	-0.08872323
	83.3000	1	2		1.80702050	-0.08919587
	83.4000	1	2		1.80601920	-0.08963480
	83.5000	1	2		1.80501073	-0.09007655
	83.6000	1	2		1.80401188	-0.09053465
	83.7000	1	2		1.80301140	-0.09089710
	83.8000	1	2		1.80201153	-0.09140490
	83.9000	1	2		1.80101720	-0.09198793
	84.0000	1	2		1.80002429	-0.09243452
	84.1000	1	2		1.79901480	-0.09292741
	84.2000	1	2		1.79802743	-0.09354677
	84.3000	1	2		1.79702326	-0.09383678
	84.4000	1	2		1.79602052	-0.09427794
	84.5000	1	2		1.79503008	-0.09493518
	84.6000	1	2		1.79402796	-0.09522720
	84.7000	1	2		1.79302399	-0.09577014
	84.8000	1	2		1.79201593	-0.09642817
	84.9000	1	2		1.79100827	-0.09686050
	85.0000	1	2		1.79001230	-0.09729563
	85.1000	1	2		1.78902042	-0.09777057
	85.2000	1	2		1.78800785	-0.09835208
	85.3000	1	2		1.78701638	-0.09876098
	85.4000	1	2		1.78601733	-0.09936755
	85.5000	1	2		1.78500661	-0.09972144
	85.6000	1	2		1.78401166	-0.10021458
	85.7000	1	2		1.78301793	-0.10075596
	85.8000	1	2		1.78202298	-0.10136566
	85.9000	1	2		1.78101881	-0.10178459
	86.0000	1	2		1.78001587	-0.10238125
	86.1000	1	2		1.77901355	-0.10277784
	86.2000	1	2		1.77801737	-0.10332607
	86.3000	1	2		1.77701627	-0.10364973
	86.4000	1	2		1.77601824	-0.10428938
	86.5000	1	2		1.77501223	-0.10474154
	86.6000	1	2		1.77401400	-0.10536938
	86.7000	1	2		1.77301290	-0.10607428
	86.8000	1	2		1.77201427	-0.10650945
	86.9000	1	2		1.77101112	-0.10680165
	87.0000	1	2		1.77001494	-0.10748482
	87.1000	1	2		1.76900852	-0.10803103
	87.2000	1	2		1.76801889	-0.10843359
	87.3000	1	2		1.76701329	-0.10915773
	87.4000	1	2		1.76601998	-0.10957758
	87.5000	1	2		1.76501232	-0.11014633
	87.6000	1	2		1.76402352	-0.11065467
	87.7000	1	2		1.76301771	-0.11128513
	87.8000	1	2		1.76202645	-0.11171808
	87.9000	1	2		1.76102678	-0.11221161
	88.0000	1	2		1.76002118	-0.11287335
	88.1000	1	2		1.75902049	-0.11334921
	88.2000	1	2		1.75801714	-0.11392067
	88.3000	1	2		1.75701871	-0.11451254
	88.4000	1	2		1.75601453	-0.11505051
	88.5000	1	2		1.75502163	-0.11559768
	88.6000	1	2		1.75401480	-0.11624963
	88.7000	1	2		1.75302579	-0.11667160
	88.8000	1	2		1.75201650	-0.11725865
	88.9000	1	2		1.75102442	-0.11779521
	89.0000	1	2		1.75002967	-0.11826945
	89.1000	1	2		1.74902529	-0.11892084
	89.2000	1	2		1.74802768	-0.11968307
	89.3000	1	2		1.74702556	-0.12004201
	89.4000	1	2		1.74601995	-0.12074260
	89.5000	1	2		1.74502746	-0.12127848
	89.6000	1	2		1.74402042	-0.12174432
	89.7000	1	2		1.74302650	-0.12224178
	89.8000	1	2		1.74203237	-0.12299724
	89.9000	1	2		1.74102799	-0.12349715
	90.0000	1	2		1.74002013	-0.12419739
	90.1000	1	2		1.73902662	-0.12477950
	90.2000	1	2		1.73802818	-0.12542572
	90.3000	1	2		1.73702258	-0.12593888
	90.4000	1	2		1.73602988	-0.12640112
	90.5000	1	2		1.73502653	-0.12708875
	90.6000	1	2		1.73402789	-0.12770261
	90.7000	1	2		1.73302700	-0.12820261
	90.8000	1	2		1.73202918	-0.12904253
	90.9000	1	2		1.73102337	-0.12951628
	91.0000	1	2		1.73002227	-0.13005252
	91.1000	1	2		1.72903552	-0.13057812
	91.2000	1	2		1.72803155	-0.13120362
	91.3000	1	2		1.72703209	-0.13206829
	91.4000	1	2		1.72603202	-0.13244480
	91.5000	1	2		1.72502252	-0.13309757
	91.6000	1	2		1.72402573	-0.13380578
	91.7000	1	2		1.72303098	-0.13455925
	91.8000	1	2		1.72203521	-0.13502368
	91.9000	1	2		1.72103309	-0.13542169
	92.0000	1	2		1.72002339	-0.13627127
	92.1000	1	2		1.71902598	-0.13702887
	92.2000	1	2		1.71803185	-0.13749748
	92.3000	1	2		1.71702983	-0.13820989
	92.4000	1	2		1.71602760	-0.13902829
	92.5000	1	2		1.71503153	-0.13953680
	92.6000	1	2		1.71403545	-0.14009648
	92.7000	1	2		1.71304224	-0.14090371
	92.8000	1	2		1.71204022	-0.14152309
	92.9000	1	2		1.71103380	-0.14203423
	93.0000	1	2		1.71003178	-0.14276647
	93.1000	1	2		1.70903519	-0.14344207
	93.2000	1	2		1.70803317	-0.14412027
	93.3000	1	2		1.70702183	-0.14457999
	93.4000	1	2		1.70603896	-0.14548571
	93.5000	1	2		1.70503490	-0.14601038
	93.6000	1	2		1.70403042	-0.14650919
	93.7000	1	2		1.70302860	-0.14738218
	93.8000	1	2		1.70202986	-0.14801671
	93.9000	1	2		1.70102477	-0.14861575
	94.0000	1	2		1.70003289	-0.14913991
	94.1000	1	2		1.69903036	-0.14990018
	94.2000	1	2		1.69803490	-0.15061941
	94.3000	1	2		1.69703104	-0.15111296
	94.4000	1	2		1.69603230	-0.15208875
	94.5000	1	2		1.69502987	-0.15272609
	94.6000	1	2		1.69403307	-0.15319624
	94.7000	1	2		1.69303126	-0.15389081
	94.8000	1	2		1.69203692	-0.15499230
	94.9000	1	2		1.69102988	-0.15526057
	95.0000	1	2		1.69002858	-0.15633708
	95.1000	1	2		1.68902892	-0.15685800
	95.2000	1	2		1.68803663	-0.15765896
	95.3000	1	2		1.68702631	-0.15817031
	95.4000	1	2		1.68603659	-0.15912736
	95.5000	1	2		1.68503334	-0.15978202
	95.6000	1	2		1.68403040	-0.16035069
	95.7000	1	2		1.68302838	-0.16108109
	95.8000	1	2		1.68202667	-0.16171604
	95.9000	1	2		1.68103612	-0.16240291
	96.0000	1	2		1.68003297	-0.16324405
	96.1000	1	2		1.67903710	-0.16397661
	96.2000	1	2		1.67804400	-0.16477399
	96.3000	1	2		1.67703890	-0.16518287
	96.4000	1	2		1.67603914	-0.16635993
	96.5000	1	2		1.67503661	-0.16669141
	96.6000	1	2		1.67403920	-0.16757593
	96.7000	1	2		1.67303318	-0.16830690
	96.8000	1	2		1.67203956	-0.16915618
	96.9000	1	2		1.67103181	-0.16991030
	97.0000	1	2		1.67003870	-0.17053302
	97.1000	1	2		1.66902418	-0.17141847
	97.2000	1	2		1.66802052	-0.17213318
	97.3000	1	2		1.66704012	-0.17263900
	97.4000	1	2		1.66604281	-0.17358702
	97.5000	1	2		1.66503659	-0.17445238
	97.6000	1	2		1.66404226	-0.17520409
	97.7000	1	2		1.66304475	-0.17595919
	97.8000	1	2		1.66204765	-0.17696379
	97.9000	1	2		1.66105280	-0.17753670
	98.0000	1	2		1.66004873	-0.17794849
	98.1000	1	2		1.65904691	-0.17930109
	98.2000	1	2		1.65805196	-0.17956704
	98.3000	1	2		1.65704882	-0.18082401
	98.4000	1	2		1.65605274	-0.18138776
	98.5000	1	2		1.65504949	-0.18230427
	98.6000	1	2		1.65404809	-0.18290304
	98.7000	1	2		1.65304453	-0.18382818
	98.8000	1	2		1.65204907	-0.18471202
	98.9000	1	2		1.65103896	-0.18521164
	99.0000	1	2		1.65005077	-0.18610658
	99.1000	1	2		1.64904865	-0.18709699
	99.2000	1	2		1.64804949	-0.18774040
	99.3000	1	2		1.64705209	-0.18873964
	99.4000	1	2		1.64605191	-0.18957170
	99.5000	1	2		1.64505010	-0.19034691
	99.6000	1	2		1.64405463	-0.19119240
	99.7000	1	2		1.64305251	-0.19187897
	99.8000	1	2		1.64204957	-0.19224336
	99.9000	1	2		1.64104571	-0.19367933
	100.0000	1	2		1.64004922	-0.19442040
	100.1000	1	2		1.63904638	-0.19506371
	100.2000	1	2		1.63805225	-0.19641314
	100.3000	1	2		1.63704951	-0.19677185
	100.4000	1	2		1.63604975	-0.19783791
	100.5000	1	2		1.63504742	-0.19849690
	100.6000	1	2		1.63405298	-0.19944699
	100.7000	1	2		1.63305178	-0.20021547
	100.8000	1	2		1.63205038	-0.20112891
	100.9000	1	2		1.63104621	-0.20209776
	101.0000	1	2		1.63005669	-0.20297917
	101.1000	1	2		1.62904985	-0.20382375
	101.2000	1	2		1.62804681	-0.20468757
	101.3000	1	2		1.62705165	-0.20556200
	101.4000	1	2		1.62604974	-0.20638343
	101.5000	1	2		1.62504157	-0.20734888
	101.6000	1	2		1.62404539	-0.20823523
	101.7000	1	2		1.62304808	-0.20915426
	101.8000	1	2		1.62204924	-0.21006105
	101.9000	1	2		1.62104528	-0.21094466
	102.0000	1	2		1.62004869	-0.21183589
	102.1000	1	2		1.61904759	-0.21274446
	102.2000	1	2		1.61805489	-0.21362193
	102.3000	1	2		1.61704683	-0.21440042
	102.4000	1	2		1.61604727	-0.21537786
	102.5000	1	2		1.61505221	-0.21626929
	102.6000	1	2		1.61405091	-0.21737423
	102.7000	1	2		1.61304910	-0.21813307
	102.8000	1	2		1.61204739	-0.21921448
	102.9000	1	2		1.61104557	-0.22018921
	103.0000	1	2		1.61004888	-0.22103397
	103.1000	1	2		1.60904461	-0.22194406
	103.2000	1	2		1.60804914	-0.22291129
	103.3000	1	2		1.60704272	-0.22372236
	103.4000	1	2		1.60604736	-0.22464899
	103.5000	1	2		1.60504667	-0.22583645
	103.6000	1	2		1.60404998	-0.22671483
	103.7000	1	2		1.60304745	-0.22775423
	103.8000	1	2		1.60204953	-0.22867721
	103.9000	1	2		1.60105232	-0.22950722
	104.0000	1	2		1.60005532	-0.23068568
	104.0010	1	2		1.60004467	-0.23068659
