# Supplementary material for: Hyaluronic Acid Enhances the Mechanical Properties of Tissue-Engineered Cartilage Constructs
Source: PLoS One. 2014 Dec 1;9(12):e113216. doi: 10.1371/journal.pone.0113216 (PMC4249877; doi:10.1371/journal.pone.0113216)
Supplement: Dataset S1 — Raw data from hydrogel constructs. Data on wet weight, dry weight, compressive modulus, DNA content, and GAG content are provided in a spreadsheet for all analysed hydrogel constructs. Additionally, raw data from mechanical compression tests (time, displacement, and load) are provided. (ZIP) [file pone.0113216.s004.zip › Data/Mechanical testing/Microtester/Day 28/G5 CF M8 ramp.csv]

G5 CF M8 14Jan2014
Notes	Time	Sequence	Block	Cycle	5800:Extension mm	5800:500N_Load_Cell N
Test Started : 01/10/2014 10:43:22 AM	4.0020	1	2		2.60065644	0.00262225
	4.0360	1	2		2.59939963	0.00293098
	4.1000	1	2		2.59876140	0.00233355
	4.2000	1	2		2.59787647	0.00246705
	4.3000	1	2		2.59692312	0.00249380
	4.4000	1	2		2.59594374	0.00218530
	4.5000	1	2		2.59494428	0.00223984
	4.6000	1	2		2.59395158	0.00237653
	4.7000	1	2		2.59294229	0.00257964
	4.8000	1	2		2.59194570	0.00244802
	4.9000	1	2		2.59094522	0.00231502
	5.0000	1	2		2.58994678	0.00243466
	5.1000	1	2		2.58894507	0.00239188
	5.2000	1	2		2.58794459	0.00231073
	5.3000	1	2		2.58694247	0.00255890
	5.4000	1	2		2.58594711	0.00230713
	5.5000	1	2		2.58494663	0.00221107
	5.6000	1	2		2.58394942	0.00238644
	5.7000	1	2		2.58294259	0.00235330
	5.8000	1	2		2.58195583	0.00228226
	5.9000	1	2		2.58095207	0.00228743
	6.0000	1	2		2.57995405	0.00221563
	6.1000	1	2		2.57893246	0.00242411
	6.2000	1	2		2.57794017	0.00232256
	6.3000	1	2		2.57693908	0.00232764
	6.4000	1	2		2.57594085	0.00256302
	6.5000	1	2		2.57492643	0.00221225
	6.6000	1	2		2.57393845	0.00244948
	6.7000	1	2		2.57293612	0.00243963
	6.8000	1	2		2.57193953	0.00217735
	6.9000	1	2		2.57093290	0.00238939
	7.0000	1	2		2.56994574	0.00233078
	7.1000	1	2		2.56893542	0.00246797
	7.2000	1	2		2.56794068	0.00236928
	7.3000	1	2		2.56693241	0.00239518
	7.4000	1	2		2.56593869	0.00231340
	7.5000	1	2		2.56493431	0.00227635
	7.6000	1	2		2.56393731	0.00231294
	7.7000	1	2		2.56293929	0.00248890
	7.8000	1	2		2.56193696	0.00232113
	7.9000	1	2		2.56093279	0.00228230
	8.0000	1	2		2.55993210	0.00232911
	8.1000	1	2		2.55892875	0.00242142
	8.2000	1	2		2.55794527	0.00229457
	8.3000	1	2		2.55694008	0.00244834
	8.4000	1	2		2.55594759	0.00262477
	8.5000	1	2		2.55493543	0.00227831
	8.6000	1	2		2.55394171	0.00232024
	8.7000	1	2		2.55294430	0.00236341
	8.8000	1	2		2.55194914	0.00229442
	8.9000	1	2		2.55094558	0.00222770
	9.0000	1	2		2.54993527	0.00235050
	9.1000	1	2		2.54892905	0.00248607
	9.2000	1	2		2.54794475	0.00229903
	9.3000	1	2		2.54694652	0.00225742
	9.4000	1	2		2.54595116	0.00231813
	9.5000	1	2		2.54494699	0.00235996
	9.6000	1	2		2.54394999	0.00210899
	9.7000	1	2		2.54294029	0.00218805
	9.8000	1	2		2.54194268	0.00240285
	9.9000	1	2		2.54095428	0.00235467
	10.0000	1	2		2.53995708	0.00219367
	10.1000	1	2		2.53894061	0.00227902
	10.2000	1	2		2.53794792	0.00257711
	10.3000	1	2		2.53694846	0.00229942
	10.4000	1	2		2.53595515	0.00217222
	10.5000	1	2		2.53494585	0.00230037
	10.6000	1	2		2.53394291	0.00222160
	10.7000	1	2		2.53293260	0.00222008
	10.8000	1	2		2.53194113	0.00214913
	10.9000	1	2		2.53094003	0.00225745
	11.0000	1	2		2.52993873	0.00239323
	11.1000	1	2		2.52894296	0.00209010
	11.2000	1	2		2.52795456	0.00226467
	11.3000	1	2		2.52694363	0.00230771
	11.4000	1	2		2.52594807	0.00207835
	11.5000	1	2		2.52494185	0.00232201
	11.6000	1	2		2.52394690	0.00251038
	11.7000	1	2		2.52294027	0.00233236
	11.8000	1	2		2.52194593	0.00222771
	11.9000	1	2		2.52093910	0.00239521
	12.0000	1	2		2.51994046	0.00222987
	12.1000	1	2		2.51894039	0.00227305
	12.2000	1	2		2.51794400	0.00224630
	12.3000	1	2		2.51693737	0.00234322
	12.4000	1	2		2.51594427	0.00229123
	12.5000	1	2		2.51495690	0.00222905
	12.6000	1	2		2.51394822	0.00242480
	12.7000	1	2		2.51294815	0.00229731
	12.8000	1	2		2.51194705	0.00217344
	12.9000	1	2		2.51094841	0.00224404
	13.0000	1	2		2.50995284	0.00229796
	13.1000	1	2		2.50894396	0.00205601
	13.2000	1	2		2.50795290	0.00228844
	13.3000	1	2		2.50694832	0.00242757
	13.4000	1	2		2.50594538	0.00222126
	13.5000	1	2		2.50494674	0.00219082
	13.6000	1	2		2.50394872	0.00228612
	13.7000	1	2		2.50294373	0.00225715
	13.8000	1	2		2.50195021	0.00217653
	13.9000	1	2		2.50094891	0.00221233
	14.0000	1	2		2.49994556	0.00219177
	14.1000	1	2		2.49896229	0.00223936
	14.2000	1	2		2.49796037	0.00224956
	14.3000	1	2		2.49695559	0.00234025
	14.4000	1	2		2.49594998	0.00220639
	14.5000	1	2		2.49494212	0.00225837
	14.6000	1	2		2.49395434	0.00221920
	14.7000	1	2		2.49294956	0.00214460
	14.8000	1	2		2.49194231	0.00220428
	14.9000	1	2		2.49094368	0.00230255
	15.0000	1	2		2.48994627	0.00231713
	15.1000	1	2		2.48894435	0.00231089
	15.2000	1	2		2.48794038	0.00219289
	15.3000	1	2		2.48694625	0.00225230
	15.4000	1	2		2.48594741	0.00217522
	15.5000	1	2		2.48495225	0.00216427
	15.6000	1	2		2.48394644	0.00223734
	15.7000	1	2		2.48294043	0.00221682
	15.8000	1	2		2.48194773	0.00233513
	15.9000	1	2		2.48094930	0.00222328
	16.0000	1	2		2.47994779	0.00237915
	16.1000	1	2		2.47896104	0.00225330
	16.2000	1	2		2.47795892	0.00227597
	16.3000	1	2		2.47695679	0.00223177
	16.4000	1	2		2.47595406	0.00212472
	16.5000	1	2		2.47496013	0.00230374
	16.6000	1	2		2.47395576	0.00229672
	16.7000	1	2		2.47295527	0.00218830
	16.8000	1	2		2.47194496	0.00248542
	16.9000	1	2		2.47095656	0.00225271
	17.0000	1	2		2.46994604	0.00220515
	17.1000	1	2		2.46895170	0.00229162
	17.2000	1	2		2.46795163	0.00221233
	17.3000	1	2		2.46695607	0.00210920
	17.4000	1	2		2.46594739	0.00220085
	17.5000	1	2		2.46495182	0.00224774
	17.6000	1	2		2.46395769	0.00231507
	17.7000	1	2		2.46295250	0.00215788
	17.8000	1	2		2.46195119	0.00223428
	17.9000	1	2		2.46095378	0.00217680
	18.0000	1	2		2.45994613	0.00212180
	18.1000	1	2		2.45895323	0.00229087
	18.2000	1	2		2.45796012	0.00227259
	18.3000	1	2		2.45696046	0.00224542
	18.4000	1	2		2.45595055	0.00221740
	18.5000	1	2		2.45495499	0.00231637
	18.6000	1	2		2.45395225	0.00216965
	18.7000	1	2		2.45295095	0.00221547
	18.8000	1	2		2.45195067	0.00213074
	18.9000	1	2		2.45094773	0.00218149
	19.0000	1	2		2.44995278	0.00229470
	19.1000	1	2		2.44894758	0.00210178
	19.2000	1	2		2.44795038	0.00225125
	19.3000	1	2		2.44695686	0.00239559
	19.4000	1	2		2.44595249	0.00222287
	19.5000	1	2		2.44494832	0.00219130
	19.6000	1	2		2.44395275	0.00231238
	19.7000	1	2		2.44294469	0.00217613
	19.8000	1	2		2.44196019	0.00208719
	19.9000	1	2		2.44095130	0.00227989
	20.0000	1	2		2.43994980	0.00239668
	20.1000	1	2		2.43895485	0.00231235
	20.2000	1	2		2.43795723	0.00233884
	20.3000	1	2		2.43694999	0.00228054
	20.4000	1	2		2.43595012	0.00219322
	20.5000	1	2		2.43495456	0.00213228
	20.6000	1	2		2.43394998	0.00223310
	20.7000	1	2		2.43296015	0.00225455
	20.8000	1	2		2.43195270	0.00219176
	20.9000	1	2		2.43095775	0.00215639
	21.0000	1	2		2.42995460	0.00236470
	21.1000	1	2		2.42895473	0.00219948
	21.2000	1	2		2.42794892	0.00229088
	21.3000	1	2		2.42694803	0.00209190
	21.4000	1	2		2.42595984	0.00226373
	21.5000	1	2		2.42495239	0.00221463
	21.6000	1	2		2.42395703	0.00222474
	21.7000	1	2		2.42294467	0.00236181
	21.8000	1	2		2.42195545	0.00217246
	21.9000	1	2		2.42095456	0.00239018
	22.0000	1	2		2.41995695	0.00235464
	22.1000	1	2		2.41894765	0.00212219
	22.2000	1	2		2.41795557	0.00226322
	22.3000	1	2		2.41695550	0.00225053
	22.4000	1	2		2.41595870	0.00197541
	22.5000	1	2		2.41496416	0.00217318
	22.6000	1	2		2.41396512	0.00229504
	22.7000	1	2		2.41296115	0.00227355
	22.8000	1	2		2.41196599	0.00235366
	22.9000	1	2		2.41096674	0.00226102
	23.0000	1	2		2.40996831	0.00210140
	23.1000	1	2		2.40896291	0.00223998
	23.2000	1	2		2.40796570	0.00203395
	23.3000	1	2		2.40695559	0.00215574
	23.4000	1	2		2.40596187	0.00228366
	23.5000	1	2		2.40495606	0.00221770
	23.6000	1	2		2.40395926	0.00218799
	23.7000	1	2		2.40295919	0.00229930
	23.8000	1	2		2.40196281	0.00225259
	23.9000	1	2		2.40095761	0.00212499
	24.0000	1	2		2.39996512	0.00231154
	24.1000	1	2		2.39894927	0.00227197
	24.2000	1	2		2.39795350	0.00211574
	24.3000	1	2		2.39695691	0.00212699
	24.4000	1	2		2.39596135	0.00235244
	24.5000	1	2		2.39496148	0.00206112
	24.6000	1	2		2.39396714	0.00212962
	24.7000	1	2		2.39295375	0.00225807
	24.8000	1	2		2.39195675	0.00224278
	24.9000	1	2		2.39096385	0.00220995
	25.0000	1	2		2.38995661	0.00218244
	25.1000	1	2		2.38895551	0.00237632
	25.2000	1	2		2.38795830	0.00220943
	25.3000	1	2		2.38695372	0.00235501
	25.4000	1	2		2.38596676	0.00219326
	25.5000	1	2		2.38496608	0.00216301
	25.6000	1	2		2.38396109	0.00211738
	25.7000	1	2		2.38295364	0.00217374
	25.8000	1	2		2.38196811	0.00211121
	25.9000	1	2		2.38096435	0.00220087
	26.0000	1	2		2.37997206	0.00217712
	26.1000	1	2		2.37897548	0.00217482
	26.2000	1	2		2.37795655	0.00219801
	26.3000	1	2		2.37696119	0.00209676
	26.4000	1	2		2.37596419	0.00215703
	26.5000	1	2		2.37495531	0.00202947
	26.6000	1	2		2.37395872	0.00207245
	26.7000	1	2		2.37295598	0.00206766
	26.8000	1	2		2.37195653	0.00200537
	26.9000	1	2		2.37095789	0.00200496
	27.0000	1	2		2.36995433	0.00216322
	27.1000	1	2		2.36895672	0.00208334
	27.2000	1	2		2.36795378	0.00216071
	27.3000	1	2		2.36696108	0.00212139
	27.4000	1	2		2.36596019	0.00202690
	27.5000	1	2		2.36495909	0.00203917
	27.6000	1	2		2.36396270	0.00201294
	27.7000	1	2		2.36296939	0.00214366
	27.8000	1	2		2.36196891	0.00206583
	27.9000	1	2		2.36096392	0.00204808
	28.0000	1	2		2.35995688	0.00217832
	28.1000	1	2		2.35896951	0.00204294
	28.2000	1	2		2.35796186	0.00204355
	28.3000	1	2		2.35696322	0.00198303
	28.4000	1	2		2.35596663	0.00199112
	28.5000	1	2		2.35497045	0.00188193
	28.6000	1	2		2.35396505	0.00201318
	28.7000	1	2		2.35296948	0.00204527
	28.8000	1	2		2.35196839	0.00199148
	28.9000	1	2		2.35096995	0.00193930
	29.0000	1	2		2.34997275	0.00189030
	29.1000	1	2		2.34897391	0.00195930
	29.2000	1	2		2.34797363	0.00171118
	29.3000	1	2		2.34697192	0.00197801
	29.4000	1	2		2.34597348	0.00193268
	29.5000	1	2		2.34497341	0.00184367
	29.6000	1	2		2.34397272	0.00204518
	29.7000	1	2		2.34297388	0.00200873
	29.8000	1	2		2.34196704	0.00188882
	29.9000	1	2		2.34096574	0.00199211
	30.0000	1	2		2.33997366	0.00188858
	30.1000	1	2		2.33896539	0.00197104
	30.2000	1	2		2.33796696	0.00192423
	30.3000	1	2		2.33696402	0.00192040
	30.4000	1	2		2.33596190	0.00192801
	30.5000	1	2		2.33496121	0.00198799
	30.6000	1	2		2.33396318	0.00191225
	30.7000	1	2		2.33296496	0.00207042
	30.8000	1	2		2.33196693	0.00199603
	30.9000	1	2		2.33096768	0.00184819
	31.0000	1	2		2.32997088	0.00192331
	31.1000	1	2		2.32896507	0.00187582
	31.2000	1	2		2.32795885	0.00190617
	31.3000	1	2		2.32696575	0.00187481
	31.4000	1	2		2.32597039	0.00186946
	31.5000	1	2		2.32496909	0.00196383
	31.6000	1	2		2.32396696	0.00192345
	31.7000	1	2		2.32295951	0.00173451
	31.8000	1	2		2.32196395	0.00184986
	31.9000	1	2		2.32096736	0.00182269
	32.0000	1	2		2.31996339	0.00177299
	32.1000	1	2		2.31895738	0.00194998
	32.2000	1	2		2.31796202	0.00192369
	32.3000	1	2		2.31696543	0.00185487
	32.4000	1	2		2.31597540	0.00178878
	32.5000	1	2		2.31496631	0.00182111
	32.6000	1	2		2.31396296	0.00191549
	32.7000	1	2		2.31296678	0.00178306
	32.8000	1	2		2.31195933	0.00192860
	32.9000	1	2		2.31097503	0.00196881
	33.0000	1	2		2.30997701	0.00180201
	33.1000	1	2		2.30898021	0.00172350
	33.2000	1	2		2.30797215	0.00197281
	33.3000	1	2		2.30697392	0.00177640
	33.4000	1	2		2.30598020	0.00180861
	33.5000	1	2		2.30497582	0.00196409
	33.6000	1	2		2.30397698	0.00180455
	33.7000	1	2		2.30296400	0.00190903
	33.8000	1	2		2.30196885	0.00172104
	33.9000	1	2		2.30096693	0.00199320
	34.0000	1	2		2.29996276	0.00188273
	34.1000	1	2		2.29896289	0.00175312
	34.2000	1	2		2.29796548	0.00187102
	34.3000	1	2		2.29696377	0.00185958
	34.4000	1	2		2.29596656	0.00170148
	34.5000	1	2		2.29496301	0.00195858
	34.6000	1	2		2.29396929	0.00200877
	34.7000	1	2		2.29297413	0.00195135
	34.8000	1	2		2.29197365	0.00177873
	34.9000	1	2		2.29096354	0.00171859
	35.0000	1	2		2.28996551	0.00191206
	35.1000	1	2		2.28897159	0.00177836
	35.2000	1	2		2.28796619	0.00176007
	35.3000	1	2		2.28696017	0.00189637
	35.4000	1	2		2.28596829	0.00189046
	35.5000	1	2		2.28497130	0.00184032
	35.6000	1	2		2.28396303	0.00199865
	35.7000	1	2		2.28296111	0.00184047
	35.8000	1	2		2.28196964	0.00176784
	35.9000	1	2		2.28097592	0.00189410
	36.0000	1	2		2.27996683	0.00180856
	36.1000	1	2		2.27897598	0.00196429
	36.2000	1	2		2.27797898	0.00177456
	36.3000	1	2		2.27696436	0.00192417
	36.4000	1	2		2.27597187	0.00198419
	36.5000	1	2		2.27496667	0.00178998
	36.6000	1	2		2.27396845	0.00198605
	36.7000	1	2		2.27296100	0.00185090
	36.8000	1	2		2.27196973	0.00166753
	36.9000	1	2		2.27096966	0.00184276
	37.0000	1	2		2.26997840	0.00179410
	37.1000	1	2		2.26896624	0.00170626
	37.2000	1	2		2.26796903	0.00184043
	37.3000	1	2		2.26696937	0.00177345
	37.4000	1	2		2.26597585	0.00176421
	37.5000	1	2		2.26497066	0.00170087
	37.6000	1	2		2.26397407	0.00165654
	37.7000	1	2		2.26297461	0.00164077
	37.8000	1	2		2.26197802	0.00176609
	37.9000	1	2		2.26096996	0.00179648
	38.0000	1	2		2.25997870	0.00186877
	38.1000	1	2		2.25897514	0.00193820
	38.2000	1	2		2.25797035	0.00188460
	38.3000	1	2		2.25696495	0.00177954
	38.4000	1	2		2.25597615	0.00185998
	38.5000	1	2		2.25496665	0.00189207
	38.6000	1	2		2.25397170	0.00181639
	38.7000	1	2		2.25297614	0.00184213
	38.8000	1	2		2.25197238	0.00187328
	38.9000	1	2		2.25097579	0.00178535
	39.0000	1	2		2.24998084	0.00181125
	39.1000	1	2		2.24898199	0.00177181
	39.2000	1	2		2.24797352	0.00173621
	39.3000	1	2		2.24697263	0.00167939
	39.4000	1	2		2.24598300	0.00174363
	39.5000	1	2		2.24498068	0.00177068
	39.6000	1	2		2.24398142	0.00174978
	39.7000	1	2		2.24297766	0.00179233
	39.8000	1	2		2.24197288	0.00177409
	39.9000	1	2		2.24097014	0.00177576
	40.0000	1	2		2.23996863	0.00176026
	40.1000	1	2		2.23896467	0.00202226
	40.2000	1	2		2.23797361	0.00186844
	40.3000	1	2		2.23697600	0.00177515
	40.4000	1	2		2.23597142	0.00177757
	40.5000	1	2		2.23497257	0.00196212
	40.6000	1	2		2.23397434	0.00174105
	40.7000	1	2		2.23297243	0.00163221
	40.8000	1	2		2.23197604	0.00184054
	40.9000	1	2		2.23097351	0.00186882
	41.0000	1	2		2.22997958	0.00185071
	41.1000	1	2		2.22897623	0.00181141
	41.2000	1	2		2.22797596	0.00186543
	41.3000	1	2		2.22698101	0.00175355
	41.4000	1	2		2.22597212	0.00184446
	41.5000	1	2		2.22496775	0.00189784
	41.6000	1	2		2.22397177	0.00187405
	41.7000	1	2		2.22296965	0.00166965
	41.8000	1	2		2.22197347	0.00182296
	41.9000	1	2		2.22097483	0.00179939
	42.0000	1	2		2.21998152	0.00169013
	42.1000	1	2		2.21897940	0.00184268
	42.2000	1	2		2.21798056	0.00190295
	42.3000	1	2		2.21697761	0.00187112
	42.4000	1	2		2.21598041	0.00176691
	42.5000	1	2		2.21498566	0.00192578
	42.6000	1	2		2.21397944	0.00196734
	42.7000	1	2		2.21297445	0.00174931
	42.8000	1	2		2.21198155	0.00170995
	42.9000	1	2		2.21097431	0.00172217
	43.0000	1	2		2.20997526	0.00164095
	43.1000	1	2		2.20897888	0.00179449
	43.2000	1	2		2.20797757	0.00179180
	43.3000	1	2		2.20697258	0.00183759
	43.4000	1	2		2.20597476	0.00158673
	43.5000	1	2		2.20498207	0.00180760
	43.6000	1	2		2.20397954	0.00179394
	43.7000	1	2		2.20297578	0.00173189
	43.8000	1	2		2.20197960	0.00174682
	43.9000	1	2		2.20098055	0.00184872
	44.0000	1	2		2.19997884	0.00181804
	44.1000	1	2		2.19898388	0.00191775
	44.2000	1	2		2.19798791	0.00170882
	44.3000	1	2		2.19698804	0.00175958
	44.4000	1	2		2.19598797	0.00149220
	44.5000	1	2		2.19497909	0.00165172
	44.6000	1	2		2.19398639	0.00171342
	44.7000	1	2		2.19298570	0.00168364
	44.8000	1	2		2.19198542	0.00162432
	44.9000	1	2		2.19098166	0.00173815
	45.0000	1	2		2.18998610	0.00160770
	45.1000	1	2		2.18898398	0.00167475
	45.2000	1	2		2.18797919	0.00154772
	45.3000	1	2		2.18698158	0.00152122
	45.4000	1	2		2.18598642	0.00148036
	45.5000	1	2		2.18498164	0.00163208
	45.6000	1	2		2.18398669	0.00159623
	45.7000	1	2		2.18297924	0.00168210
	45.8000	1	2		2.18198695	0.00164326
	45.9000	1	2		2.18098647	0.00165311
	46.0000	1	2		2.17999520	0.00156431
	46.1000	1	2		2.17898284	0.00148483
	46.2000	1	2		2.17799035	0.00146744
	46.3000	1	2		2.17698146	0.00142864
	46.4000	1	2		2.17598815	0.00145583
	46.5000	1	2		2.17498070	0.00156190
	46.6000	1	2		2.17397817	0.00151666
	46.7000	1	2		2.17298363	0.00151354
	46.8000	1	2		2.17197577	0.00157675
	46.9000	1	2		2.17098574	0.00124241
	47.0000	1	2		2.16998259	0.00139115
	47.1000	1	2		2.16898518	0.00138856
	47.2000	1	2		2.16798491	0.00124067
	47.3000	1	2		2.16698627	0.00134312
	47.4000	1	2		2.16598701	0.00139392
	47.5000	1	2		2.16498858	0.00133937
	47.6000	1	2		2.16398318	0.00115141
	47.7000	1	2		2.16298393	0.00115042
	47.8000	1	2		2.16198693	0.00106355
	47.9000	1	2		2.16098440	0.00116620
	48.0000	1	2		2.15999006	0.00111596
	48.1000	1	2		2.15899060	0.00114888
	48.2000	1	2		2.15799524	0.00103764
	48.3000	1	2		2.15698841	0.00118256
	48.4000	1	2		2.15597563	0.00117285
	48.5000	1	2		2.15498478	0.00103044
	48.6000	1	2		2.15398430	0.00095963
	48.7000	1	2		2.15298156	0.00097762
	48.8000	1	2		2.15197452	0.00088236
	48.9000	1	2		2.15097793	0.00080278
	49.0000	1	2		2.14998052	0.00085332
	49.1000	1	2		2.14897615	0.00065925
	49.2000	1	2		2.14798284	0.00078873
	49.3000	1	2		2.14698645	0.00088990
	49.4000	1	2		2.14598863	0.00053398
	49.5000	1	2		2.14498385	0.00065826
	49.6000	1	2		2.14398213	0.00068640
	49.7000	1	2		2.14298268	0.00052203
	49.8000	1	2		2.14198363	0.00055952
	49.9000	1	2		2.14097802	0.00058800
	50.0000	1	2		2.13998061	0.00057782
	50.1000	1	2		2.13898751	0.00048458
	50.2000	1	2		2.13797903	0.00044085
	50.3000	1	2		2.13698060	0.00036484
	50.4000	1	2		2.13598135	0.00030031
	50.5000	1	2		2.13498558	0.00021371
	50.6000	1	2		2.13398735	0.00031299
	50.7000	1	2		2.13298154	0.00037379
	50.8000	1	2		2.13198372	0.00021397
	50.9000	1	2		2.13098467	0.00022459
	51.0000	1	2		2.12998911	0.00014721
	51.1000	1	2		2.12898248	0.00012629
	51.2000	1	2		2.12799080	-0.00009901
	51.3000	1	2		2.12698581	0.00006362
	51.4000	1	2		2.12598738	-0.00011637
	51.5000	1	2		2.12498300	-0.00017903
	51.6000	1	2		2.12398621	-0.00013995
	51.7000	1	2		2.12298040	-0.00027001
	51.8000	1	2		2.12198729	-0.00017320
	51.9000	1	2		2.12098517	-0.00026118
	52.0000	1	2		2.11998203	-0.00034314
	52.1000	1	2		2.11898523	-0.00038111
	52.2000	1	2		2.11798229	-0.00046674
	52.3000	1	2		2.11698529	-0.00043633
	52.4000	1	2		2.11598788	-0.00053667
	52.5000	1	2		2.11498556	-0.00065567
	52.6000	1	2		2.11398897	-0.00063378
	52.7000	1	2		2.11298971	-0.00065854
	52.8000	1	2		2.11198698	-0.00086169
	52.9000	1	2		2.11098588	-0.00086480
	53.0000	1	2		2.10998519	-0.00109805
	53.1000	1	2		2.10898840	-0.00092112
	53.2000	1	2		2.10797644	-0.00085734
	53.3000	1	2		2.10698805	-0.00107529
	53.4000	1	2		2.10599760	-0.00121395
	53.5000	1	2		2.10490471	-0.00116341
	53.6000	1	2		2.10401385	-0.00131628
	53.7000	1	2		2.10299165	-0.00153510
	53.8000	1	2		2.10200510	-0.00150679
	53.9000	1	2		2.10099499	-0.00153482
	54.0000	1	2		2.09999471	-0.00173839
	54.1000	1	2		2.09899750	-0.00177776
	54.2000	1	2		2.09799927	-0.00191423
	54.3000	1	2		2.09699367	-0.00193791
	54.4000	1	2		2.09599851	-0.00196353
	54.5000	1	2		2.09499578	-0.00217187
	54.6000	1	2		2.09399919	-0.00218484
	54.7000	1	2		2.09299358	-0.00228174
	54.8000	1	2		2.09198777	-0.00248057
	54.9000	1	2		2.09099364	-0.00257484
	55.0000	1	2		2.08999623	-0.00260809
	55.1000	1	2		2.08899206	-0.00278639
	55.2000	1	2		2.08799670	-0.00287209
	55.3000	1	2		2.08699868	-0.00297843
	55.4000	1	2		2.08598898	-0.00327509
	55.5000	1	2		2.08499525	-0.00335785
	55.6000	1	2		2.08399662	-0.00348352
	55.7000	1	2		2.08298609	-0.00380641
	55.8000	1	2		2.08199647	-0.00367460
	55.9000	1	2		2.08098882	-0.00386702
	56.0000	1	2		2.07999120	-0.00410718
	56.1000	1	2		2.07899379	-0.00430679
	56.2000	1	2		2.07799352	-0.00441433
	56.3000	1	2		2.07699385	-0.00462676
	56.4000	1	2		2.07599071	-0.00482703
	56.5000	1	2		2.07498715	-0.00506536
	56.6000	1	2		2.07399077	-0.00507252
	56.7000	1	2		2.07299192	-0.00536536
	56.8000	1	2		2.07198304	-0.00555985
	56.9000	1	2		2.07098420	-0.00579055
	57.0000	1	2		2.06999129	-0.00602426
	57.1000	1	2		2.06899225	-0.00620916
	57.2000	1	2		2.06798930	-0.00651343
	57.3000	1	2		2.06699067	-0.00677508
	57.4000	1	2		2.06599469	-0.00696224
	57.5000	1	2		2.06499441	-0.00718453
	57.6000	1	2		2.06399291	-0.00750353
	57.7000	1	2		2.06298915	-0.00761799
	57.8000	1	2		2.06199788	-0.00783558
	57.9000	1	2		2.06099535	-0.00821371
	58.0000	1	2		2.05998606	-0.00832058
	58.1000	1	2		2.05898332	-0.00872882
	58.2000	1	2		2.05799226	-0.00893250
	58.3000	1	2		2.05699567	-0.00909036
	58.4000	1	2		2.05598823	-0.00934836
	58.5000	1	2		2.05499123	-0.00964574
	58.6000	1	2		2.05399546	-0.01002943
	58.7000	1	2		2.05298985	-0.01028426
	58.8000	1	2		2.05199367	-0.01056150
	58.9000	1	2		2.05098909	-0.01088682
	59.0000	1	2		2.04999517	-0.01119046
	59.1000	1	2		2.04898936	-0.01132813
	59.2000	1	2		2.04800301	-0.01160257
	59.3000	1	2		2.04698941	-0.01193787
	59.4000	1	2		2.04599938	-0.01219828
	59.5000	1	2		2.04499603	-0.01242040
	59.6000	1	2		2.04400088	-0.01281880
	59.7000	1	2		2.04299056	-0.01297500
	59.8000	1	2		2.04199971	-0.01326379
	59.9000	1	2		2.04099533	-0.01370077
	60.0000	1	2		2.03999710	-0.01382824
	60.1000	1	2		2.03899559	-0.01411337
	60.2000	1	2		2.03799511	-0.01453070
	60.3000	1	2		2.03699545	-0.01458221
	60.4000	1	2		2.03599189	-0.01500095
	60.5000	1	2		2.03499981	-0.01536135
	60.6000	1	2		2.03399031	-0.01560438
	60.7000	1	2		2.03300520	-0.01598747
	60.8000	1	2		2.03199242	-0.01625462
	60.9000	1	2		2.03099399	-0.01650614
	61.0000	1	2		2.03000395	-0.01682385
	61.1000	1	2		2.02900327	-0.01704055
	61.2000	1	2		2.02799705	-0.01747130
	61.3000	1	2		2.02701173	-0.01777934
	61.4000	1	2		2.02600817	-0.01806499
	61.5000	1	2		2.02500298	-0.01850801
	61.6000	1	2		2.02400802	-0.01878430
	61.7000	1	2		2.02299873	-0.01904174
	61.8000	1	2		2.02200399	-0.01923688
	61.9000	1	2		2.02100043	-0.01962779
	62.0000	1	2		2.01999462	-0.01990169
	62.1000	1	2		2.01900151	-0.02020496
	62.2000	1	2		2.01799960	-0.02046819
	62.3000	1	2		2.01699440	-0.02082223
	62.4000	1	2		2.01599023	-0.02111525
	62.5000	1	2		2.01499712	-0.02128694
	62.6000	1	2		2.01399623	-0.02173126
	62.7000	1	2		2.01299452	-0.02205517
	62.8000	1	2		2.01199977	-0.02236794
	62.9000	1	2		2.01099397	-0.02243695
	63.0000	1	2		2.00999451	-0.02302115
	63.1000	1	2		2.00899464	-0.02325992
	63.2000	1	2		2.00798678	-0.02367469
	63.3000	1	2		2.00699285	-0.02405161
	63.4000	1	2		2.00598745	-0.02391096
	63.5000	1	2		2.00499537	-0.02444553
	63.6000	1	2		2.00399448	-0.02475924
	63.7000	1	2		2.00298908	-0.02506955
	63.8000	1	2		2.00199147	-0.02533353
	63.9000	1	2		2.00099631	-0.02570876
	64.0000	1	2		1.99999501	-0.02587701
	64.1000	1	2		1.99900006	-0.02630651
	64.2000	1	2		1.99800080	-0.02644556
	64.3000	1	2		1.99699643	-0.02665253
	64.4000	1	2		1.99599533	-0.02698658
	64.5000	1	2		1.99499751	-0.02732714
	64.6000	1	2		1.99400092	-0.02770089
	64.7000	1	2		1.99299798	-0.02786556
	64.8000	1	2		1.99199586	-0.02824659
	64.9000	1	2		1.99098800	-0.02851804
	65.0000	1	2		1.98999469	-0.02866818
	65.1000	1	2		1.98899503	-0.02900695
	65.2000	1	2		1.98799372	-0.02923755
	65.3000	1	2		1.98699283	-0.02988064
	65.4000	1	2		1.98600198	-0.02974147
	65.5000	1	2		1.98499658	-0.03033689
	65.6000	1	2		1.98399774	-0.03062617
	65.7000	1	2		1.98299418	-0.03087739
	65.8000	1	2		1.98199821	-0.03118959
	65.9000	1	2		1.98100059	-0.03154603
	66.0000	1	2		1.97999314	-0.03204408
	66.1000	1	2		1.97899450	-0.03175916
	66.2000	1	2		1.97800591	-0.03235119
	66.3000	1	2		1.97700071	-0.03283144
	66.4000	1	2		1.97599777	-0.03299200
	66.5000	1	2		1.97499729	-0.03337590
	66.6000	1	2		1.97399967	-0.03377847
	66.7000	1	2		1.97300185	-0.03404685
	66.8000	1	2		1.97200424	-0.03427736
	66.9000	1	2		1.97100437	-0.03444150
	67.0000	1	2		1.97000717	-0.03499406
	67.1000	1	2		1.96900013	-0.03510281
	67.2000	1	2		1.96800559	-0.03544595
	67.3000	1	2		1.96700101	-0.03587731
	67.4000	1	2		1.96600298	-0.03625479
	67.5000	1	2		1.96499881	-0.03641017
	67.6000	1	2		1.96399935	-0.03673441
	67.7000	1	2		1.96300235	-0.03716276
	67.8000	1	2		1.96200822	-0.03766818
	67.9000	1	2		1.96099709	-0.03760953
	68.0000	1	2		1.96000582	-0.03807398
	68.1000	1	2		1.95900124	-0.03859535
	68.2000	1	2		1.95801101	-0.03872236
	68.3000	1	2		1.95701175	-0.03902196
	68.4000	1	2		1.95601066	-0.03940294
	68.5000	1	2		1.95500382	-0.03971580
	68.6000	1	2		1.95400867	-0.04013665
	68.7000	1	2		1.95300511	-0.04036298
	68.8000	1	2		1.95201549	-0.04071114
	68.9000	1	2		1.95100783	-0.04096736
	69.0000	1	2		1.95001329	-0.04141739
	69.1000	1	2		1.94900400	-0.04177833
	69.2000	1	2		1.94801212	-0.04205030
	69.3000	1	2		1.94700631	-0.04252450
	69.4000	1	2		1.94601402	-0.04265672
	69.5000	1	2		1.94501252	-0.04313087
	69.6000	1	2		1.94400486	-0.04339640
	69.7000	1	2		1.94300725	-0.04369720
	69.8000	1	2		1.94201087	-0.04414575
	69.9000	1	2		1.94100977	-0.04444954
	70.0000	1	2		1.94001154	-0.04502384
	70.1000	1	2		1.93900614	-0.04513212
	70.2000	1	2		1.93801242	-0.04557483
	70.3000	1	2		1.93701255	-0.04588657
	70.4000	1	2		1.93601371	-0.04626904
	70.5000	1	2		1.93499970	-0.04642953
	70.6000	1	2		1.93400639	-0.04713600
	70.7000	1	2		1.93300468	-0.04738321
	70.8000	1	2		1.93201444	-0.04768879
	70.9000	1	2		1.93100884	-0.04817185
	71.0000	1	2		1.93001409	-0.04833363
	71.1000	1	2		1.92901668	-0.04872776
	71.2000	1	2		1.92801292	-0.04902932
	71.3000	1	2		1.92700690	-0.04936616
	71.4000	1	2		1.92601523	-0.04972801
	71.5000	1	2		1.92500696	-0.05008604
	71.6000	1	2		1.92400751	-0.05066802
	71.7000	1	2		1.92300825	-0.05095487
	71.8000	1	2		1.92201310	-0.05120998
	71.9000	1	2		1.92100975	-0.05160374
	72.0000	1	2		1.92000558	-0.05185347
	72.1000	1	2		1.91900550	-0.05214343
	72.2000	1	2		1.91801076	-0.05250620
	72.3000	1	2		1.91701089	-0.05301218
	72.4000	1	2		1.91601102	-0.05316608
	72.5000	1	2		1.91501300	-0.05373517
	72.6000	1	2		1.91400944	-0.05404375
	72.7000	1	2		1.91301408	-0.05452378
	72.8000	1	2		1.91200950	-0.05461950
	72.9000	1	2		1.91100533	-0.05498854
	73.0000	1	2		1.91001181	-0.05543336
	73.1000	1	2		1.90902055	-0.05569569
	73.2000	1	2		1.90801044	-0.05617824
	73.3000	1	2		1.90701549	-0.05656530
	73.4000	1	2		1.90600763	-0.05721441
	73.5000	1	2		1.90501657	-0.05724849
	73.6000	1	2		1.90400564	-0.05763579
	73.7000	1	2		1.90300721	-0.05818482
	73.8000	1	2		1.90200754	-0.05824289
	73.9000	1	2		1.90101403	-0.05885075
	74.0000	1	2		1.90000760	-0.05914289
	74.1000	1	2		1.89901695	-0.05964105
	74.2000	1	2		1.89801647	-0.05983709
	74.3000	1	2		1.89700902	-0.06036111
	74.4000	1	2		1.89601243	-0.06081258
	74.5000	1	2		1.89501482	-0.06095367
	74.6000	1	2		1.89401126	-0.06126079
	74.7000	1	2		1.89292411	-0.06179943
	74.8000	1	2		1.89201542	-0.06217878
	74.9000	1	2		1.89101125	-0.06229801
	75.0000	1	2		1.89001466	-0.06293677
	75.1000	1	2		1.88900619	-0.06332403
	75.2000	1	2		1.88801308	-0.06365495
	75.3000	1	2		1.88700850	-0.06408841
	75.4000	1	2		1.88601519	-0.06442463
	75.5000	1	2		1.88501573	-0.06481178
	75.6000	1	2		1.88401013	-0.06511315
	75.7000	1	2		1.88300800	-0.06559617
	75.8000	1	2		1.88201244	-0.06605350
	75.9000	1	2		1.88101728	-0.06632488
	76.0000	1	2		1.88001106	-0.06681025
	76.1000	1	2		1.87901161	-0.06724689
	76.2000	1	2		1.87800682	-0.06749589
	76.3000	1	2		1.87701228	-0.06791035
	76.4000	1	2		1.87601180	-0.06850297
	76.5000	1	2		1.87500537	-0.06868366
	76.6000	1	2		1.87401083	-0.06928338
	76.7000	1	2		1.87300994	-0.06963549
	76.8000	1	2		1.87201192	-0.07011380
	76.9000	1	2		1.87101184	-0.07054468
	77.0000	1	2		1.87001279	-0.07093340
	77.1000	1	2		1.86901231	-0.07117600
	77.2000	1	2		1.86801162	-0.07153971
	77.3000	1	2		1.86702118	-0.07206807
	77.4000	1	2		1.86601947	-0.07234501
	77.5000	1	2		1.86502022	-0.07300624
	77.6000	1	2		1.86402527	-0.07348929
	77.7000	1	2		1.86301577	-0.07372477
	77.8000	1	2		1.86202410	-0.07423499
	77.9000	1	2		1.86101747	-0.07462363
	78.0000	1	2		1.86001575	-0.07495375
	78.1000	1	2		1.85901158	-0.07549302
	78.2000	1	2		1.85801028	-0.07594186
	78.3000	1	2		1.85700837	-0.07632173
	78.4000	1	2		1.85601464	-0.07672531
	78.5000	1	2		1.85501764	-0.07716628
	78.6000	1	2		1.85401347	-0.07745585
	78.7000	1	2		1.85301361	-0.07798354
	78.8000	1	2		1.85201169	-0.07843197
	78.9000	1	2		1.85100916	-0.07887649
	79.0000	1	2		1.85001564	-0.07920075
	79.1000	1	2		1.84901864	-0.07982293
	79.2000	1	2		1.84801283	-0.08035862
	79.3000	1	2		1.84701112	-0.08072450
	79.4000	1	2		1.84601719	-0.08107964
	79.5000	1	2		1.84501282	-0.08160097
	79.6000	1	2		1.84401029	-0.08204350
	79.7000	1	2		1.84301636	-0.08229421
	79.8000	1	2		1.84201219	-0.08276685
	79.9000	1	2		1.84100945	-0.08335033
	80.0000	1	2		1.84001061	-0.08370305
	80.1000	1	2		1.83900992	-0.08416877
	80.2000	1	2		1.83801456	-0.08472431
	80.3000	1	2		1.83701449	-0.08524599
	80.4000	1	2		1.83601032	-0.08559644
	80.5000	1	2		1.83501127	-0.08598751
	80.6000	1	2		1.83402738	-0.08626392
	80.7000	1	2		1.83302629	-0.08694458
	80.8000	1	2		1.83201925	-0.08737940
	80.9000	1	2		1.83101754	-0.08801795
	81.0000	1	2		1.83002177	-0.08839717
	81.1000	1	2		1.82901329	-0.08871474
	81.2000	1	2		1.82801609	-0.08931495
	81.3000	1	2		1.82701745	-0.08967818
	81.4000	1	2		1.82601963	-0.09041104
	81.5000	1	2		1.82502120	-0.09051127
	81.6000	1	2		1.82401272	-0.09112158
	81.7000	1	2		1.82302167	-0.09185649
	81.8000	1	2		1.82201258	-0.09212541
	81.9000	1	2		1.82100820	-0.09264873
	82.0000	1	2		1.82001202	-0.09317880
	82.1000	1	2		1.81901994	-0.09362841
	82.2000	1	2		1.81801700	-0.09405643
	82.3000	1	2		1.81701221	-0.09450552
	82.4000	1	2		1.81601050	-0.09512830
	82.5000	1	2		1.81501330	-0.09554517
	82.6000	1	2		1.81401568	-0.09601083
	82.7000	1	2		1.81301110	-0.09663345
	82.8000	1	2		1.81201226	-0.09708978
	82.9000	1	2		1.81101833	-0.09764235
	83.0000	1	2		1.81001990	-0.09808037
	83.1000	1	2		1.80901614	-0.09853968
	83.2000	1	2		1.80801402	-0.09901840
	83.3000	1	2		1.80701456	-0.09954938
	83.4000	1	2		1.80601285	-0.09979377
	83.5000	1	2		1.80501032	-0.10062179
	83.6000	1	2		1.80401311	-0.10105982
	83.7000	1	2		1.80301181	-0.10144861
	83.8000	1	2		1.80201502	-0.10198915
	83.9000	1	2		1.80101125	-0.10249171
	84.0000	1	2		1.80000913	-0.10284982
	84.1000	1	2		1.79901541	-0.10351024
	84.2000	1	2		1.79801575	-0.10423304
	84.3000	1	2		1.79701731	-0.10464075
	84.4000	1	2		1.79601642	-0.10511832
	84.5000	1	2		1.79502086	-0.10569576
	84.6000	1	2		1.79401505	-0.10622582
	84.7000	1	2		1.79301252	-0.10664755
	84.8000	1	2		1.79201859	-0.10715320
	84.9000	1	2		1.79102036	-0.10778164
	85.0000	1	2		1.79002131	-0.10818454
	85.1000	1	2		1.78901427	-0.10884844
	85.2000	1	2		1.78801666	-0.10932514
	85.3000	1	2		1.78700655	-0.10979691
	85.4000	1	2		1.78601160	-0.11046888
	85.5000	1	2		1.78501501	-0.11094009
	85.6000	1	2		1.78401534	-0.11136101
	85.7000	1	2		1.78301404	-0.11201764
	85.8000	1	2		1.78201827	-0.11243229
	85.9000	1	2		1.78101431	-0.11301996
	86.0000	1	2		1.78002018	-0.11360850
	86.1000	1	2		1.77902748	-0.11431077
	86.2000	1	2		1.77802187	-0.11476120
	86.3000	1	2		1.77702160	-0.11528258
	86.4000	1	2		1.77602337	-0.11581148
	86.5000	1	2		1.77501674	-0.11629672
	86.6000	1	2		1.77401626	-0.11677642
	86.7000	1	2		1.77300409	-0.11738835
	86.8000	1	2		1.77200894	-0.11802906
	86.9000	1	2		1.77102116	-0.11860558
	87.0000	1	2		1.77001248	-0.11918383
	87.1000	1	2		1.76901876	-0.11983968
	87.2000	1	2		1.76801295	-0.12034171
	87.3000	1	2		1.76702066	-0.12079543
	87.4000	1	2		1.76602080	-0.12127806
	87.5000	1	2		1.76502543	-0.12208846
	87.6000	1	2		1.76402557	-0.12264023
	87.7000	1	2		1.76301832	-0.12301918
	87.8000	1	2		1.76202009	-0.12388037
	87.9000	1	2		1.76101941	-0.12449355
	88.0000	1	2		1.76001933	-0.12477306
	88.1000	1	2		1.75902848	-0.12544249
	88.2000	1	2		1.75802452	-0.12615392
	88.3000	1	2		1.75701481	-0.12666634
	88.4000	1	2		1.75601310	-0.12727266
	88.5000	1	2		1.75501795	-0.12789137
	88.6000	1	2		1.75401972	-0.12847960
	88.7000	1	2		1.75303091	-0.12889755
	88.8000	1	2		1.75201875	-0.12961882
	88.9000	1	2		1.75101950	-0.13014638
	89.0000	1	2		1.75002742	-0.13085534
	89.1000	1	2		1.74902202	-0.13144110
	89.2000	1	2		1.74802604	-0.13193894
	89.3000	1	2		1.74702474	-0.13249928
	89.4000	1	2		1.74602876	-0.13318568
	89.5000	1	2		1.74502787	-0.13372013
	89.6000	1	2		1.74402309	-0.13436481
	89.7000	1	2		1.74302240	-0.13507203
	89.8000	1	2		1.74202950	-0.13558612
	89.9000	1	2		1.74102492	-0.13609988
	90.0000	1	2		1.74002239	-0.13683073
	90.1000	1	2		1.73902477	-0.13748116
	90.2000	1	2		1.73801978	-0.13812091
	90.3000	1	2		1.73702114	-0.13885031
	90.4000	1	2		1.73601841	-0.13950084
	90.5000	1	2		1.73502018	-0.14001803
	90.6000	1	2		1.73403035	-0.14059070
	90.7000	1	2		1.73302188	-0.14125843
	90.8000	1	2		1.73202303	-0.14180777
	90.9000	1	2		1.73102931	-0.14258483
	91.0000	1	2		1.73002657	-0.14322631
	91.1000	1	2		1.72903121	-0.14366797
	91.2000	1	2		1.72802479	-0.14451760
	91.3000	1	2		1.72702062	-0.14509437
	91.4000	1	2		1.72603591	-0.14580837
	91.5000	1	2		1.72502068	-0.14640274
	91.6000	1	2		1.72402286	-0.14710969
	91.7000	1	2		1.72302770	-0.14780165
	91.8000	1	2		1.72203419	-0.14845942
	91.9000	1	2		1.72103268	-0.14913588
	92.0000	1	2		1.72003363	-0.14973442
	92.1000	1	2		1.71903069	-0.15039794
	92.2000	1	2		1.71804015	-0.15113667
	92.3000	1	2		1.71703690	-0.15165233
	92.4000	1	2		1.71603641	-0.15238094
	92.5000	1	2		1.71503450	-0.15296483
	92.6000	1	2		1.71403186	-0.15367661
	92.7000	1	2		1.71303896	-0.15434473
	92.8000	1	2		1.71204063	-0.15500943
	92.9000	1	2		1.71104097	-0.15574086
	93.0000	1	2		1.71004028	-0.15645724
	93.1000	1	2		1.70903027	-0.15699368
	93.2000	1	2		1.70803081	-0.15777994
	93.3000	1	2		1.70703207	-0.15846809
	93.4000	1	2		1.70602524	-0.15918210
	93.5000	1	2		1.70503152	-0.15984343
	93.6000	1	2		1.70402530	-0.16065374
	93.7000	1	2		1.70303998	-0.16133226
	93.8000	1	2		1.70203263	-0.16203733
	93.9000	1	2		1.70102918	-0.16274132
	94.0000	1	2		1.70003013	-0.16356459
	94.1000	1	2		1.69902831	-0.16414987
	94.2000	1	2		1.69803203	-0.16498070
	94.3000	1	2		1.69702468	-0.16564343
	94.4000	1	2		1.69602789	-0.16649224
	94.5000	1	2		1.69503417	-0.16695561
	94.6000	1	2		1.69403850	-0.16790073
	94.7000	1	2		1.69303382	-0.16869489
	94.8000	1	2		1.69203252	-0.16938061
	94.9000	1	2		1.69103388	-0.16992278
	95.0000	1	2		1.69002940	-0.17064730
	95.1000	1	2		1.68903004	-0.17128514
	95.2000	1	2		1.68802393	-0.17203648
	95.3000	1	2		1.68702396	-0.17260740
	95.4000	1	2		1.68602901	-0.17358551
	95.5000	1	2		1.68502811	-0.17432945
	95.6000	1	2		1.68402107	-0.17511848
	95.7000	1	2		1.68302776	-0.17578145
	95.8000	1	2		1.68203619	-0.17647807
	95.9000	1	2		1.68103407	-0.17718025
	96.0000	1	2		1.68003011	-0.17804379
	96.1000	1	2		1.67903239	-0.17893845
	96.2000	1	2		1.67803621	-0.17960992
	96.3000	1	2		1.67703511	-0.18038001
	96.4000	1	2		1.67603965	-0.18129317
	96.5000	1	2		1.67504142	-0.18198572
	96.6000	1	2		1.67403643	-0.18271716
	96.7000	1	2		1.67302929	-0.18348526
	96.8000	1	2		1.67202778	-0.18438205
	96.9000	1	2		1.67102832	-0.18508798
	97.0000	1	2		1.67003061	-0.18573886
	97.1000	1	2		1.66902357	-0.18658370
	97.2000	1	2		1.66802647	-0.18746004
	97.3000	1	2		1.66703326	-0.18818542
	97.4000	1	2		1.66603759	-0.18906698
	97.5000	1	2		1.66503096	-0.18972315
	97.6000	1	2		1.66403181	-0.19057317
	97.7000	1	2		1.66302600	-0.19133914
	97.8000	1	2		1.66203351	-0.19214507
	97.9000	1	2		1.66104112	-0.19300140
	98.0000	1	2		1.66004023	-0.19394703
	98.1000	1	2		1.65904210	-0.19476118
	98.2000	1	2		1.65804203	-0.19560747
	98.3000	1	2		1.65704349	-0.19638389
	98.4000	1	2		1.65604075	-0.19723220
	98.5000	1	2		1.65504693	-0.19784300
	98.6000	1	2		1.65404040	-0.19871186
	98.7000	1	2		1.65304381	-0.19954149
	98.8000	1	2		1.65204456	-0.20037960
	98.9000	1	2		1.65104418	-0.20116033
	99.0000	1	2		1.65004524	-0.20205194
	99.1000	1	2		1.64905049	-0.20269861
	99.2000	1	2		1.64804488	-0.20361247
	99.3000	1	2		1.64704409	-0.20443272
	99.4000	1	2		1.64604505	-0.20544559
	99.5000	1	2		1.64504682	-0.20627219
	99.6000	1	2		1.64404326	-0.20716527
	99.7000	1	2		1.64304565	-0.20801764
	99.8000	1	2		1.64204619	-0.20906344
	99.9000	1	2		1.64103925	-0.20990150
	100.0000	1	2		1.64003908	-0.21089248
	100.1000	1	2		1.63904464	-0.21180633
	100.2000	1	2		1.63804518	-0.21278268
	100.3000	1	2		1.63704255	-0.21382606
	100.4000	1	2		1.63604606	-0.21407103
	100.5000	1	2		1.63504209	-0.21556212
	100.6000	1	2		1.63405390	-0.21629848
	100.7000	1	2		1.63304912	-0.21724610
	100.8000	1	2		1.63204874	-0.21830734
	100.9000	1	2		1.63104242	-0.21902980
	101.0000	1	2		1.63004757	-0.21999752
	101.1000	1	2		1.62905118	-0.22056786
	101.2000	1	2		1.62804292	-0.22169068
	101.3000	1	2		1.62704489	-0.22237083
	101.4000	1	2		1.62604974	-0.22335682
	101.5000	1	2		1.62503942	-0.22422256
	101.6000	1	2		1.62404365	-0.22524219
	101.7000	1	2		1.62304347	-0.22605194
	101.8000	1	2		1.62204965	-0.22693787
	101.9000	1	2		1.62105111	-0.22792066
	102.0000	1	2		1.61999193	-0.22893291
	102.1000	1	2		1.61905875	-0.22980398
	102.2000	1	2		1.61806309	-0.23085874
	102.3000	1	2		1.61705543	-0.23181194
	102.4000	1	2		1.61605956	-0.23273431
	102.5000	1	2		1.61505754	-0.23388786
	102.6000	1	2		1.61405614	-0.23490762
	102.7000	1	2		1.61305975	-0.23580633
	102.8000	1	2		1.61204984	-0.23676025
	102.9000	1	2		1.61104885	-0.23767749
	103.0000	1	2		1.61005615	-0.23875274
	103.1000	1	2		1.60905372	-0.23963634
	103.2000	1	2		1.60804863	-0.24085587
	103.3000	1	2		1.60705460	-0.24182305
	103.4000	1	2		1.60605238	-0.24280882
	103.5000	1	2		1.60505056	-0.24360126
	103.6000	1	2		1.60404998	-0.24463106
	103.7000	1	2		1.60305493	-0.24563745
	103.8000	1	2		1.60205567	-0.24676016
	103.9000	1	2		1.60105632	-0.24765123
	103.9960	1	2		1.60009620	-0.24882754
	104.0000	1	2		1.60005471	-0.24876315
	104.0010	1	2		1.60004405	-0.24878670
