# Supplementary material for: Hyaluronic Acid Enhances the Mechanical Properties of Tissue-Engineered Cartilage Constructs
Source: PLoS One. 2014 Dec 1;9(12):e113216. doi: 10.1371/journal.pone.0113216 (PMC4249877; doi:10.1371/journal.pone.0113216)
Supplement: Dataset S1 — Raw data from hydrogel constructs. Data on wet weight, dry weight, compressive modulus, DNA content, and GAG content are provided in a spreadsheet for all analysed hydrogel constructs. Additionally, raw data from mechanical compression tests (time, displacement, and load) are provided. (ZIP) [file pone.0113216.s004.zip › Data/Mechanical testing/Microtester/Day 28/G5 P1 M3 ramp.csv]

G5 P1 M3 6Jan2013
Notes	Time	Sequence	Block	Cycle	5800:Extension mm	5800:500N_Load_Cell N
Test Started : 01/06/2014 11:29:22 AM	4.0020	1	2		2.50007116	0.00257389
	4.1000	1	2		2.49890205	0.00233028
	4.2000	1	2		2.49792615	0.00243534
	4.3000	1	2		2.49692854	0.00235073
	4.4000	1	2		2.49594301	0.00237443
	4.5000	1	2		2.49493598	0.00236583
	4.6000	1	2		2.49394840	0.00242844
	4.7000	1	2		2.49295058	0.00233184
	4.8000	1	2		2.49194805	0.00238749
	4.9000	1	2		2.49093978	0.00236459
	5.0000	1	2		2.48995077	0.00240083
	5.1000	1	2		2.48893882	0.00221512
	5.2000	1	2		2.48794366	0.00230243
	5.3000	1	2		2.48693765	0.00241261
	5.4000	1	2		2.48594864	0.00248558
	5.5000	1	2		2.48494467	0.00251169
	5.6000	1	2		2.48394255	0.00230675
	5.7000	1	2		2.48294207	0.00239294
	5.7580	1	2		2.48235895	0.00266481
	5.8000	1	2		2.48194753	0.00236311
	5.9000	1	2		2.48093926	0.00232186
	6.0000	1	2		2.47994533	0.00250680
	6.1000	1	2		2.47893010	0.00230660
	6.2000	1	2		2.47794642	0.00237721
	6.3000	1	2		2.47693999	0.00232326
	6.4000	1	2		2.47595221	0.00237157
	6.5000	1	2		2.47494046	0.00228263
	6.6000	1	2		2.47395145	0.00234202
	6.7000	1	2		2.47294318	0.00226413
	6.8000	1	2		2.47194250	0.00234563
	6.9000	1	2		2.47093443	0.00225320
	7.0000	1	2		2.46994420	0.00236103
	7.1000	1	2		2.46894351	0.00243363
	7.2000	1	2		2.46794241	0.00228356
	7.3000	1	2		2.46693578	0.00237885
	7.4000	1	2		2.46594923	0.00231504
	7.5000	1	2		2.46493809	0.00233218
	7.6000	1	2		2.46394396	0.00237666
	7.7000	1	2		2.46293385	0.00227182
	7.8000	1	2		2.46194443	0.00234657
	7.9000	1	2		2.46093965	0.00225753
	8.0000	1	2		2.45994654	0.00245245
	8.1000	1	2		2.45893930	0.00244340
	8.2000	1	2		2.45795029	0.00236572
	8.3000	1	2		2.45694386	0.00233580
	8.4000	1	2		2.45594338	0.00225167
	8.5000	1	2		2.45493491	0.00246103
	8.6000	1	2		2.45394856	0.00232521
	8.7000	1	2		2.45293681	0.00219300
	8.8000	1	2		2.45195006	0.00230998
	8.9000	1	2		2.45093421	0.00242732
	9.0000	1	2		2.44994766	0.00229262
	9.1000	1	2		2.44894123	0.00225477
	9.2000	1	2		2.44794772	0.00242521
	9.3000	1	2		2.44694129	0.00228215
	9.4000	1	2		2.44594614	0.00225362
	9.5000	1	2		2.44493664	0.00243008
	9.6000	1	2		2.44395152	0.00244461
	9.7000	1	2		2.44294346	0.00228353
	9.8000	1	2		2.44195056	0.00231068
	9.9000	1	2		2.44094557	0.00244312
	10.0000	1	2		2.43995553	0.00209809
	10.1000	1	2		2.43893968	0.00228168
	10.2000	1	2		2.43795293	0.00238146
	10.3000	1	2		2.43694855	0.00224684
	10.4000	1	2		2.43595832	0.00210763
	10.5000	1	2		2.43494861	0.00220827
	10.6000	1	2		2.43395633	0.00234492
	10.7000	1	2		2.43294683	0.00221091
	10.8000	1	2		2.43195598	0.00224672
	10.9000	1	2		2.43094402	0.00223773
	11.0000	1	2		2.42996239	0.00227233
	11.1000	1	2		2.42895514	0.00208035
	11.2000	1	2		2.42795671	0.00220050
	11.3000	1	2		2.42694270	0.00224433
	11.4000	1	2		2.42595615	0.00215781
	11.5000	1	2		2.42495485	0.00216251
	11.6000	1	2		2.42395662	0.00215868
	11.7000	1	2		2.42294733	0.00224908
	11.8000	1	2		2.42196631	0.00207397
	11.9000	1	2		2.42095128	0.00221489
	12.0000	1	2		2.41995920	0.00237113
	12.1000	1	2		2.41894458	0.00213654
	12.2000	1	2		2.41795967	0.00206285
	12.3000	1	2		2.41695796	0.00218407
	12.4000	1	2		2.41595522	0.00221509
	12.5000	1	2		2.41494777	0.00209798
	12.6000	1	2		2.41395569	0.00220248
	12.7000	1	2		2.41294209	0.00228655
	12.8000	1	2		2.41195616	0.00223836
	12.9000	1	2		2.41095424	0.00218654
	13.0000	1	2		2.40996032	0.00230483
	13.1000	1	2		2.40895778	0.00225049
	13.2000	1	2		2.40796140	0.00226179
	13.3000	1	2		2.40695416	0.00223347
	13.4000	1	2		2.40595736	0.00213710
	13.5000	1	2		2.40495073	0.00207717
	13.6000	1	2		2.40395742	0.00222672
	13.7000	1	2		2.40295346	0.00212969
	13.8000	1	2		2.40195850	0.00226542
	13.9000	1	2		2.40095638	0.00216862
	14.0000	1	2		2.39995652	0.00220616
	14.1000	1	2		2.39895234	0.00221381
	14.2000	1	2		2.39795350	0.00214944
	14.3000	1	2		2.39694954	0.00217022
	14.4000	1	2		2.39596278	0.00214831
	14.5000	1	2		2.39495021	0.00214688
	14.6000	1	2		2.39395772	0.00219801
	14.7000	1	2		2.39295621	0.00217000
	14.8000	1	2		2.39196474	0.00213514
	14.9000	1	2		2.39095299	0.00223437
	15.0000	1	2		2.38996050	0.00222761
	15.1000	1	2		2.38895551	0.00215827
	15.2000	1	2		2.38796220	0.00207124
	15.3000	1	2		2.38694983	0.00216144
	15.4000	1	2		2.38595857	0.00213832
	15.5000	1	2		2.38494374	0.00213086
	15.6000	1	2		2.38395965	0.00214310
	15.7000	1	2		2.38295056	0.00216844
	15.8000	1	2		2.38195561	0.00219586
	15.9000	1	2		2.38095370	0.00213830
	16.0000	1	2		2.37995711	0.00228378
	16.1000	1	2		2.37895478	0.00219536
	16.2000	1	2		2.37796762	0.00221405
	16.3000	1	2		2.37695894	0.00215538
	16.4000	1	2		2.37596440	0.00213535
	16.5000	1	2		2.37494814	0.00222757
	16.6000	1	2		2.37396425	0.00215106
	16.7000	1	2		2.37295557	0.00206244
	16.8000	1	2		2.37195898	0.00204118
	16.9000	1	2		2.37095358	0.00210586
	17.0000	1	2		2.36995699	0.00213602
	17.1000	1	2		2.36894873	0.00210398
	17.2000	1	2		2.36796033	0.00208612
	17.3000	1	2		2.36695001	0.00213290
	17.4000	1	2		2.36595343	0.00216068
	17.5000	1	2		2.36495438	0.00211776
	17.6000	1	2		2.36395943	0.00207583
	17.7000	1	2		2.36295321	0.00213072
	17.8000	1	2		2.36196133	0.00210559
	17.9000	1	2		2.36095634	0.00217059
	18.0000	1	2		2.35995954	0.00214915
	18.1000	1	2		2.35894964	0.00219265
	18.2000	1	2		2.35796555	0.00199761
	18.3000	1	2		2.35695502	0.00218282
	18.4000	1	2		2.35596438	0.00215615
	18.5000	1	2		2.35495652	0.00207571
	18.6000	1	2		2.35395993	0.00210603
	18.7000	1	2		2.35295555	0.00218470
	18.8000	1	2		2.35196019	0.00205799
	18.9000	1	2		2.35095766	0.00195561
	19.0000	1	2		2.34996496	0.00206818
	19.1000	1	2		2.34896059	0.00214689
	19.2000	1	2		2.34796420	0.00194667
	19.3000	1	2		2.34695921	0.00217536
	19.4000	1	2		2.34596979	0.00199924
	19.5000	1	2		2.34496296	0.00196308
	19.6000	1	2		2.34397580	0.00204996
	19.7000	1	2		2.34296814	0.00204375
	19.8000	1	2		2.34196684	0.00212110
	19.9000	1	2		2.34096533	0.00200318
	20.0000	1	2		2.33997428	0.00211382
	20.1000	1	2		2.33896785	0.00209443
	20.2000	1	2		2.33796532	0.00210694
	20.3000	1	2		2.33696074	0.00196037
	20.4000	1	2		2.33596702	0.00198799
	20.5000	1	2		2.33495916	0.00214325
	20.6000	1	2		2.33397199	0.00214346
	20.7000	1	2		2.33296434	0.00203243
	20.8000	1	2		2.33196304	0.00208468
	20.9000	1	2		2.33096276	0.00211038
	21.0000	1	2		2.32996883	0.00213246
	21.1000	1	2		2.32895811	0.00217667
	21.2000	1	2		2.32796828	0.00209433
	21.3000	1	2		2.32696247	0.00220611
	21.4000	1	2		2.32596998	0.00204184
	21.5000	1	2		2.32496519	0.00220519
	21.6000	1	2		2.32396450	0.00197110
	21.7000	1	2		2.32295972	0.00216370
	21.8000	1	2		2.32197399	0.00216326
	21.9000	1	2		2.32096306	0.00206483
	22.0000	1	2		2.31997446	0.00192016
	22.1000	1	2		2.31896619	0.00204457
	22.2000	1	2		2.31796981	0.00205399
	22.3000	1	2		2.31695908	0.00205799
	22.4000	1	2		2.31596884	0.00221687
	22.5000	1	2		2.31495729	0.00219495
	22.6000	1	2		2.31396665	0.00205209
	22.7000	1	2		2.31296063	0.00212286
	22.8000	1	2		2.31197490	0.00209919
	22.9000	1	2		2.31097052	0.00207405
	23.0000	1	2		2.30997762	0.00199761
	23.1000	1	2		2.30896935	0.00209462
	23.2000	1	2		2.30798014	0.00212808
	23.3000	1	2		2.30696716	0.00210192
	23.4000	1	2		2.30597672	0.00204418
	23.5000	1	2		2.30496640	0.00202411
	23.6000	1	2		2.30397329	0.00189913
	23.7000	1	2		2.30296482	0.00196205
	23.8000	1	2		2.30196659	0.00193322
	23.9000	1	2		2.30096385	0.00200151
	24.0000	1	2		2.29997485	0.00194584
	24.1000	1	2		2.29896494	0.00211749
	24.2000	1	2		2.29797695	0.00208848
	24.3000	1	2		2.29696643	0.00188475
	24.4000	1	2		2.29597374	0.00196957
	24.5000	1	2		2.29496444	0.00203349
	24.6000	1	2		2.29397851	0.00204252
	24.7000	1	2		2.29297352	0.00198097
	24.8000	1	2		2.29198246	0.00201145
	24.9000	1	2		2.29096866	0.00204260
	25.0000	1	2		2.28997986	0.00209782
	25.1000	1	2		2.28897794	0.00211394
	25.2000	1	2		2.28797766	0.00210814
	25.3000	1	2		2.28696775	0.00200040
	25.4000	1	2		2.28597178	0.00205096
	25.5000	1	2		2.28497089	0.00202203
	25.6000	1	2		2.28396979	0.00197098
	25.7000	1	2		2.28296418	0.00205474
	25.8000	1	2		2.28197108	0.00221294
	25.9000	1	2		2.28096240	0.00216613
	26.0000	1	2		2.27996683	0.00215405
	26.1000	1	2		2.27896307	0.00213916
	26.2000	1	2		2.27797591	0.00205575
	26.3000	1	2		2.27696477	0.00200043
	26.4000	1	2		2.27597412	0.00197726
	26.5000	1	2		2.27496483	0.00211632
	26.6000	1	2		2.27397603	0.00196521
	26.7000	1	2		2.27296550	0.00194714
	26.8000	1	2		2.27196728	0.00208039
	26.9000	1	2		2.27095860	0.00206891
	27.0000	1	2		2.26997307	0.00191376
	27.1000	1	2		2.26896316	0.00201365
	27.2000	1	2		2.26796903	0.00202077
	27.3000	1	2		2.26695585	0.00194238
	27.4000	1	2		2.26596930	0.00199080
	27.5000	1	2		2.26495919	0.00216587
	27.6000	1	2		2.26397182	0.00201315
	27.7000	1	2		2.26296519	0.00193214
	27.8000	1	2		2.26197106	0.00210303
	27.9000	1	2		2.26096053	0.00215251
	28.0000	1	2		2.25997193	0.00194396
	28.1000	1	2		2.25896428	0.00200800
	28.2000	1	2		2.25797220	0.00209610
	28.3000	1	2		2.25696967	0.00204735
	28.4000	1	2		2.25597472	0.00205978
	28.5000	1	2		2.25496174	0.00210364
	28.6000	1	2		2.25397027	0.00198551
	28.7000	1	2		2.25296425	0.00186802
	28.8000	1	2		2.25196787	0.00191018
	28.9000	1	2		2.25096185	0.00204906
	29.0000	1	2		2.24996465	0.00200024
	29.1000	1	2		2.24896622	0.00214522
	29.2000	1	2		2.24796737	0.00215814
	29.3000	1	2		2.24695931	0.00218968
	29.4000	1	2		2.24597030	0.00207562
	29.5000	1	2		2.24496470	0.00202027
	29.6000	1	2		2.24397487	0.00210992
	29.7000	1	2		2.24296066	0.00198442
	29.8000	1	2		2.24197288	0.00185228
	29.9000	1	2		2.24096686	0.00185866
	30.0000	1	2		2.23997683	0.00206777
	30.1000	1	2		2.23895996	0.00192784
	30.2000	1	2		2.23797320	0.00202663
	30.3000	1	2		2.23696083	0.00199092
	30.4000	1	2		2.23597019	0.00196655
	30.5000	1	2		2.23495167	0.00197237
	30.6000	1	2		2.23396348	0.00201231
	30.7000	1	2		2.23295645	0.00204342
	30.8000	1	2		2.23197133	0.00204620
	30.9000	1	2		2.23095507	0.00209846
	31.0000	1	2		2.22997180	0.00206478
	31.1000	1	2		2.22896517	0.00205125
	31.2000	1	2		2.22797350	0.00191270
	31.3000	1	2		2.22696461	0.00196905
	31.4000	1	2		2.22597253	0.00192486
	31.5000	1	2		2.22496693	0.00191226
	31.6000	1	2		2.22397218	0.00200284
	31.7000	1	2		2.22295920	0.00194142
	31.8000	1	2		2.22197818	0.00198042
	31.9000	1	2		2.22096110	0.00198497
	32.0000	1	2		2.21997251	0.00195843
	32.1000	1	2		2.21896383	0.00195698
	32.2000	1	2		2.21796990	0.00195026
	32.3000	1	2		2.21695979	0.00200584
	32.4000	1	2		2.21597549	0.00200411
	32.5000	1	2		2.21496927	0.00199293
	32.6000	1	2		2.21397412	0.00197514
	32.7000	1	2		2.21296954	0.00193701
	32.8000	1	2		2.21197582	0.00196636
	32.9000	1	2		2.21097021	0.00189217
	33.0000	1	2		2.20997772	0.00195798
	33.1000	1	2		2.20896863	0.00187171
	33.2000	1	2		2.20798044	0.00194024
	33.3000	1	2		2.20696726	0.00188031
	33.4000	1	2		2.20597476	0.00188203
	33.5000	1	2		2.20496199	0.00207135
	33.6000	1	2		2.20397462	0.00191969
	33.7000	1	2		2.20296389	0.00197357
	33.8000	1	2		2.20197591	0.00181013
	33.9000	1	2		2.20096846	0.00190774
	34.0000	1	2		2.19997720	0.00191567
	34.1000	1	2		2.19896995	0.00195534
	34.2000	1	2		2.19797869	0.00192080
	34.3000	1	2		2.19697145	0.00199968
	34.4000	1	2		2.19598264	0.00188692
	34.5000	1	2		2.19496966	0.00200641
	34.6000	1	2		2.19398270	0.00176964
	34.7000	1	2		2.19297300	0.00189086
	34.8000	1	2		2.19197825	0.00185894
	34.9000	1	2		2.19096916	0.00191207
	35.0000	1	2		2.18997667	0.00194930
	35.1000	1	2		2.18896574	0.00190018
	35.2000	1	2		2.18797366	0.00191010
	35.3000	1	2		2.18696826	0.00205909
	35.4000	1	2		2.18597413	0.00183964
	35.5000	1	2		2.18497119	0.00186902
	35.6000	1	2		2.18397828	0.00175201
	35.7000	1	2		2.18296469	0.00202973
	35.8000	1	2		2.18197875	0.00189512
	35.9000	1	2		2.18096844	0.00187459
	36.0000	1	2		2.17997820	0.00193758
	36.1000	1	2		2.17896645	0.00194255
	36.2000	1	2		2.17797396	0.00194089
	36.3000	1	2		2.17696589	0.00186205
	36.4000	1	2		2.17597565	0.00190200
	36.5000	1	2		2.17497271	0.00191260
	36.6000	1	2		2.17398063	0.00183770
	36.7000	1	2		2.17297482	0.00179720
	36.8000	1	2		2.17198356	0.00184127
	36.9000	1	2		2.17097857	0.00185903
	37.0000	1	2		2.16998034	0.00177860
	37.1000	1	2		2.16896797	0.00189753
	37.2000	1	2		2.16797466	0.00187500
	37.3000	1	2		2.16697643	0.00188942
	37.4000	1	2		2.16597984	0.00193997
	37.5000	1	2		2.16496809	0.00202255
	37.6000	1	2		2.16397212	0.00188536
	37.7000	1	2		2.16297020	0.00186021
	37.8000	1	2		2.16198160	0.00186778
	37.9000	1	2		2.16096862	0.00185423
	38.0000	1	2		2.15997613	0.00184308
	38.1000	1	2		2.15897728	0.00180534
	38.2000	1	2		2.15798356	0.00178340
	38.3000	1	2		2.15697898	0.00181956
	38.4000	1	2		2.15598116	0.00180570
	38.5000	1	2		2.15497679	0.00189449
	38.6000	1	2		2.15398512	0.00184355
	38.7000	1	2		2.15296804	0.00185366
	38.8000	1	2		2.15197616	0.00167052
	38.9000	1	2		2.15096543	0.00187463
	39.0000	1	2		2.14997560	0.00180409
	39.1000	1	2		2.14896529	0.00201175
	39.2000	1	2		2.14797218	0.00179927
	39.3000	1	2		2.14696617	0.00185617
	39.4000	1	2		2.14597777	0.00186566
	39.5000	1	2		2.14497278	0.00181264
	39.6000	1	2		2.14398131	0.00189303
	39.7000	1	2		2.14297591	0.00184119
	39.8000	1	2		2.14198260	0.00186458
	39.9000	1	2		2.14096675	0.00180425
	40.0000	1	2		2.13998205	0.00182320
	40.1000	1	2		2.13897419	0.00173145
	40.2000	1	2		2.13797801	0.00172111
	40.3000	1	2		2.13697302	0.00187709
	40.4000	1	2		2.13597909	0.00179428
	40.5000	1	2		2.13496693	0.00181254
	40.6000	1	2		2.13397874	0.00167458
	40.7000	1	2		2.13297765	0.00171660
	40.8000	1	2		2.13197347	0.00183156
	40.9000	1	2		2.13096295	0.00182620
	41.0000	1	2		2.12998562	0.00177543
	41.1000	1	2		2.12896998	0.00184787
	41.2000	1	2		2.12798343	0.00188547
	41.3000	1	2		2.12697270	0.00181591
	41.4000	1	2		2.12599004	0.00182073
	41.5000	1	2		2.12499735	0.00179494
	41.6000	1	2		2.12397699	0.00183494
	41.7000	1	2		2.12297282	0.00178372
	41.8000	1	2		2.12198484	0.00181539
	41.9000	1	2		2.12097083	0.00184468
	42.0000	1	2		2.11998059	0.00179850
	42.1000	1	2		2.11897437	0.00185726
	42.2000	1	2		2.11797287	0.00195670
	42.3000	1	2		2.11697320	0.00165842
	42.4000	1	2		2.11598010	0.00168500
	42.5000	1	2		2.11497572	0.00180125
	42.6000	1	2		2.11397913	0.00178846
	42.7000	1	2		2.11298029	0.00170060
	42.8000	1	2		2.11198780	0.00173710
	42.9000	1	2		2.11097850	0.00160883
	43.0000	1	2		2.10998704	0.00184471
	43.1000	1	2		2.10897877	0.00168026
	43.2000	1	2		2.10798730	0.00167498
	43.3000	1	2		2.10697124	0.00198034
	43.4000	1	2		2.10598633	0.00194628
	43.5000	1	2		2.10497807	0.00189121
	43.6000	1	2		2.10398434	0.00178759
	43.7000	1	2		2.10296747	0.00189887
	43.8000	1	2		2.10197887	0.00178421
	43.9000	1	2		2.10097716	0.00179269
	44.0000	1	2		2.09998877	0.00161966
	44.1000	1	2		2.09896923	0.00162559
	44.2000	1	2		2.09798698	0.00187763
	44.3000	1	2		2.09698199	0.00178732
	44.4000	1	2		2.09598540	0.00165574
	44.5000	1	2		2.09497754	0.00187384
	44.6000	1	2		2.09398833	0.00187896
	44.7000	1	2		2.09298436	0.00169702
	44.8000	1	2		2.09198962	0.00183907
	44.9000	1	2		2.09098750	0.00184549
	45.0000	1	2		2.08999685	0.00174495
	45.1000	1	2		2.08898141	0.00175796
	45.2000	1	2		2.08798646	0.00171215
	45.3000	1	2		2.08698598	0.00197248
	45.4000	1	2		2.08598980	0.00166032
	45.5000	1	2		2.08498317	0.00171178
	45.6000	1	2		2.08398760	0.00164336
	45.7000	1	2		2.08298425	0.00176966
	45.8000	1	2		2.08199114	0.00169867
	45.9000	1	2		2.08098738	0.00165367
	46.0000	1	2		2.07999448	0.00173460
	46.1000	1	2		2.07898703	0.00174556
	46.2000	1	2		2.07799249	0.00178480
	46.3000	1	2		2.07699139	0.00186926
	46.4000	1	2		2.07600402	0.00176918
	46.5000	1	2		2.07498387	0.00179294
	46.6000	1	2		2.07399097	0.00178181
	46.7000	1	2		2.07298414	0.00171388
	46.8000	1	2		2.07198755	0.00179313
	46.9000	1	2		2.07098358	0.00180292
	47.0000	1	2		2.06999129	0.00170756
	47.1000	1	2		2.06899348	0.00182029
	47.2000	1	2		2.06800098	0.00164085
	47.3000	1	2		2.06698595	0.00170372
	47.4000	1	2		2.06599346	0.00170900
	47.5000	1	2		2.06499298	0.00173056
	47.6000	1	2		2.06399577	0.00171466
	47.7000	1	2		2.06298423	0.00190455
	47.8000	1	2		2.06199297	0.00173211
	47.9000	1	2		2.06098941	0.00183371
	48.0000	1	2		2.06000224	0.00174287
	48.1000	1	2		2.05898455	0.00163438
	48.2000	1	2		2.05799575	0.00173051
	48.3000	1	2		2.05698973	0.00179469
	48.4000	1	2		2.05599560	0.00166181
	48.5000	1	2		2.05499246	0.00180913
	48.6000	1	2		2.05400222	0.00177130
	48.7000	1	2		2.05299047	0.00176060
	48.8000	1	2		2.05199675	0.00171871
	48.9000	1	2		2.05098827	0.00172790
	49.0000	1	2		2.04999353	0.00167229
	49.1000	1	2		2.04899714	0.00164308
	49.2000	1	2		2.04799625	0.00160047
	49.3000	1	2		2.04698982	0.00180959
	49.4000	1	2		2.04599201	0.00186664
	49.5000	1	2		2.04498107	0.00173378
	49.6000	1	2		2.04398797	0.00180287
	49.7000	1	2		2.04298626	0.00176602
	49.8000	1	2		2.04200360	0.00169880
	49.9000	1	2		2.04100844	0.00171279
	50.0000	1	2		2.03999915	0.00174951
	50.1000	1	2		2.03899846	0.00173929
	50.2000	1	2		2.03799798	0.00169364
	50.3000	1	2		2.03698889	0.00176259
	50.4000	1	2		2.03600214	0.00180572
	50.5000	1	2		2.03498813	0.00169645
	50.6000	1	2		2.03399584	0.00164596
	50.7000	1	2		2.03298717	0.00158580
	50.8000	1	2		2.03198914	0.00165611
	50.9000	1	2		2.03098641	0.00168101
	51.0000	1	2		2.02999863	0.00169500
	51.1000	1	2		2.02899814	0.00176221
	51.2000	1	2		2.02799602	0.00179341
	51.3000	1	2		2.02698980	0.00169131
	51.4000	1	2		2.02599936	0.00170866
	51.5000	1	2		2.02499478	0.00168264
	51.6000	1	2		2.02400843	0.00169822
	51.7000	1	2		2.02299218	0.00168744
	51.8000	1	2		2.02200358	0.00169765
	51.9000	1	2		2.02099080	0.00171010
	52.0000	1	2		2.01999216	0.00180490
	52.1000	1	2		2.01898799	0.00177142
	52.2000	1	2		2.01800001	0.00176636
	52.3000	1	2		2.01699153	0.00166142
	52.4000	1	2		2.01599638	0.00164323
	52.5000	1	2		2.01499610	0.00167353
	52.6000	1	2		2.01400176	0.00171315
	52.7000	1	2		2.01299432	0.00166071
	52.8000	1	2		2.01200490	0.00178040
	52.9000	1	2		2.01099376	0.00169887
	53.0000	1	2		2.00999860	0.00179912
	53.1000	1	2		2.00900161	0.00173789
	53.2000	1	2		2.00800645	0.00167526
	53.3000	1	2		2.00699470	0.00171196
	53.4000	1	2		2.00599401	0.00178898
	53.5000	1	2		2.00499968	0.00178925
	53.6000	1	2		2.00399366	0.00175714
	53.7000	1	2		2.00299359	0.00178293
	53.8000	1	2		2.00200335	0.00175457
	53.9000	1	2		2.00099406	0.00174528
	54.0000	1	2		1.99999747	0.00170066
	54.1000	1	2		1.99898797	0.00167048
	54.2000	1	2		1.99799896	0.00174889
	54.3000	1	2		1.99699336	0.00167765
	54.4000	1	2		1.99600004	0.00187109
	54.5000	1	2		1.99498297	0.00189684
	54.6000	1	2		1.99399396	0.00170588
	54.7000	1	2		1.99299102	0.00195822
	54.8000	1	2		1.99199688	0.00182325
	54.9000	1	2		1.99099128	0.00174641
	55.0000	1	2		1.99000309	0.00180148
	55.1000	1	2		1.98899564	0.00174982
	55.2000	1	2		1.98799864	0.00170639
	55.3000	1	2		1.98698300	0.00173654
	55.4000	1	2		1.98599891	0.00179022
	55.5000	1	2		1.98498675	0.00180088
	55.6000	1	2		1.98399159	0.00169849
	55.7000	1	2		1.98298803	0.00169103
	55.8000	1	2		1.98199575	0.00154983
	55.9000	1	2		1.98099547	0.00159972
	56.0000	1	2		1.97999806	0.00163383
	56.1000	1	2		1.97899430	0.00172274
	56.2000	1	2		1.97799832	0.00178202
	56.3000	1	2		1.97699559	0.00175748
	56.4000	1	2		1.97600596	0.00167897
	56.5000	1	2		1.97499257	0.00171611
	56.6000	1	2		1.97400152	0.00156291
	56.7000	1	2		1.97299673	0.00168886
	56.8000	1	2		1.97200362	0.00185597
	56.9000	1	2		1.97099618	0.00176326
	57.0000	1	2		1.96999938	0.00150704
	57.1000	1	2		1.96899193	0.00155737
	57.2000	1	2		1.96800108	0.00167667
	57.3000	1	2		1.96699302	0.00162086
	57.4000	1	2		1.96599909	0.00158462
	57.5000	1	2		1.96499328	0.00162205
	57.6000	1	2		1.96399690	0.00154418
	57.7000	1	2		1.96299211	0.00171317
	57.8000	1	2		1.96200228	0.00179737
	57.9000	1	2		1.96099319	0.00181987
	58.0000	1	2		1.96000111	0.00163520
	58.1000	1	2		1.95899018	0.00173260
	58.2000	1	2		1.95800527	0.00178564
	58.3000	1	2		1.95699434	0.00164862
	58.4000	1	2		1.95600143	0.00155884
	58.5000	1	2		1.95498804	0.00170466
	58.6000	1	2		1.95399678	0.00156736
	58.7000	1	2		1.95299036	0.00165276
	58.8000	1	2		1.95200278	0.00166909
	58.9000	1	2		1.95099533	0.00174292
	59.0000	1	2		1.95000182	0.00161245
	59.1000	1	2		1.94900134	0.00144630
	59.2000	1	2		1.94801233	0.00163438
	59.3000	1	2		1.94699791	0.00163266
	59.4000	1	2		1.94600132	0.00149752
	59.5000	1	2		1.94500002	0.00174682
	59.6000	1	2		1.94400527	0.00179766
	59.7000	1	2		1.94300213	0.00163262
	59.8000	1	2		1.94200615	0.00161624
	59.9000	1	2		1.94099563	0.00176631
	60.0000	1	2		1.94000232	0.00161088
	60.1000	1	2		1.93899385	0.00167192
	60.2000	1	2		1.93800279	0.00173931
	60.3000	1	2		1.93699780	0.00172621
	60.4000	1	2		1.93600776	0.00158890
	60.5000	1	2		1.93499704	0.00168197
	60.6000	1	2		1.93400926	0.00169263
	60.7000	1	2		1.93300447	0.00156723
	60.8000	1	2		1.93200686	0.00163984
	60.9000	1	2		1.93099982	0.00165329
	61.0000	1	2		1.93000958	0.00175795
	61.1000	1	2		1.92899414	0.00158450
	61.2000	1	2		1.92800165	0.00178294
	61.3000	1	2		1.92699871	0.00171396
	61.4000	1	2		1.92600868	0.00158232
	61.5000	1	2		1.92500123	0.00166827
	61.6000	1	2		1.92401160	0.00159832
	61.7000	1	2		1.92300190	0.00175576
	61.8000	1	2		1.92201002	0.00160448
	61.9000	1	2		1.92100176	0.00176797
	62.0000	1	2		1.92000967	0.00172795
	62.1000	1	2		1.91899055	0.00165327
	62.2000	1	2		1.91800523	0.00173548
	62.3000	1	2		1.91700310	0.00155528
	62.4000	1	2		1.91600405	0.00155346
	62.5000	1	2		1.91499866	0.00170951
	62.6000	1	2		1.91400678	0.00157819
	62.7000	1	2		1.91300343	0.00149325
	62.8000	1	2		1.91201298	0.00151030
	62.9000	1	2		1.91099631	0.00165728
	63.0000	1	2		1.91000403	0.00180826
	63.1000	1	2		1.90899945	0.00166713
	63.2000	1	2		1.90801105	0.00160572
	63.3000	1	2		1.90700299	0.00160725
	63.4000	1	2		1.90601070	0.00151051
	63.5000	1	2		1.90500715	0.00151858
	63.6000	1	2		1.90400810	0.00154321
	63.7000	1	2		1.90300106	0.00156735
	63.8000	1	2		1.90201185	0.00164204
	63.9000	1	2		1.90099661	0.00158029
	64.0000	1	2		1.90000760	0.00154120
	64.1000	1	2		1.89899688	0.00159348
	64.2000	1	2		1.89801422	0.00159677
	64.3000	1	2		1.89699612	0.00155070
	64.4000	1	2		1.89600854	0.00145208
	64.5000	1	2		1.89500601	0.00155651
	64.6000	1	2		1.89401126	0.00155651
	64.7000	1	2		1.89300791	0.00143239
	64.8000	1	2		1.89201296	0.00154313
	64.9000	1	2		1.89100859	0.00152998
	65.0000	1	2		1.89001876	0.00145630
	65.1000	1	2		1.88900496	0.00142421
	65.2000	1	2		1.88800755	0.00154281
	65.3000	1	2		1.88699887	0.00140584
	65.4000	1	2		1.88600453	0.00148262
	65.5000	1	2		1.88499668	0.00149723
	65.6000	1	2		1.88400869	0.00140189
	65.7000	1	2		1.88299960	0.00143668
	65.8000	1	2		1.88200752	0.00141550
	65.9000	1	2		1.88100458	0.00152358
	66.0000	1	2		1.88001168	0.00128853
	66.1000	1	2		1.87900792	0.00139426
	66.2000	1	2		1.87801256	0.00134338
	66.3000	1	2		1.87700572	0.00129156
	66.4000	1	2		1.87602245	0.00128560
	66.5000	1	2		1.87500394	0.00141156
	66.6000	1	2		1.87401800	0.00130095
	66.7000	1	2		1.87300769	0.00126402
	66.8000	1	2		1.87201745	0.00124646
	66.9000	1	2		1.87100795	0.00122138
	67.0000	1	2		1.87001279	0.00127019
	67.1000	1	2		1.86901354	0.00117735
	67.2000	1	2		1.86801531	0.00134475
	67.3000	1	2		1.86700069	0.00124671
	67.4000	1	2		1.86601189	0.00114588
	67.5000	1	2		1.86500485	0.00106336
	67.6000	1	2		1.86401420	0.00097059
	67.7000	1	2		1.86300306	0.00099548
	67.8000	1	2		1.86201385	0.00090600
	67.9000	1	2		1.86100825	0.00096948
	68.0000	1	2		1.86002026	0.00086814
	68.1000	1	2		1.85900687	0.00091645
	68.2000	1	2		1.85801766	0.00082997
	68.3000	1	2		1.85700734	0.00083340
	68.4000	1	2		1.85601731	0.00074282
	68.5000	1	2		1.85500720	0.00067054
	68.6000	1	2		1.85401901	0.00065009
	68.7000	1	2		1.85300357	0.00061600
	68.8000	1	2		1.85200985	0.00064503
	68.9000	1	2		1.85099994	0.00057186
	69.0000	1	2		1.85001892	0.00070379
	69.1000	1	2		1.84899836	0.00038417
	69.2000	1	2		1.84801078	0.00058011
	69.3000	1	2		1.84700784	0.00052282
	69.4000	1	2		1.84601084	0.00029591
	69.5000	1	2		1.84500688	0.00025820
	69.6000	1	2		1.84401418	0.00036798
	69.7000	1	2		1.84293727	0.00018088
	69.8000	1	2		1.84202059	0.00014273
	69.9000	1	2		1.84101867	0.00014917
	70.0000	1	2		1.84002311	0.00022289
	70.1000	1	2		1.83901259	-0.00005232
	70.2000	1	2		1.83801231	-0.00010101
	70.3000	1	2		1.83701285	0.00000993
	70.4000	1	2		1.83600970	-0.00014470
	70.5000	1	2		1.83500553	-0.00024326
	70.6000	1	2		1.83401694	-0.00014864
	70.7000	1	2		1.83300990	-0.00015074
	70.8000	1	2		1.83202273	-0.00034957
	70.9000	1	2		1.83101016	-0.00037688
	71.0000	1	2		1.83002136	-0.00037214
	71.1000	1	2		1.82901350	-0.00049842
	71.2000	1	2		1.82802121	-0.00058712
	71.3000	1	2		1.82700680	-0.00063279
	71.4000	1	2		1.82601984	-0.00055289
	71.5000	1	2		1.82500890	-0.00084510
	71.6000	1	2		1.82401846	-0.00085321
	71.7000	1	2		1.82301019	-0.00069836
	71.8000	1	2		1.82202180	-0.00105260
	71.9000	1	2		1.82101783	-0.00108830
	72.0000	1	2		1.82001202	-0.00114427
	72.1000	1	2		1.81901297	-0.00113190
	72.2000	1	2		1.81801618	-0.00132948
	72.3000	1	2		1.81701426	-0.00132710
	72.4000	1	2		1.81601235	-0.00134536
	72.5000	1	2		1.81500818	-0.00155138
	72.6000	1	2		1.81401773	-0.00177921
	72.7000	1	2		1.81300987	-0.00165326
	72.8000	1	2		1.81202312	-0.00177910
	72.9000	1	2		1.81102079	-0.00199523
	73.0000	1	2		1.81002666	-0.00204502
	73.1000	1	2		1.80902229	-0.00193535
	73.2000	1	2		1.80802201	-0.00200892
	73.3000	1	2		1.80701354	-0.00222060
	73.4000	1	2		1.80602719	-0.00240116
	73.5000	1	2		1.80501400	-0.00239226
	73.6000	1	2		1.80402520	-0.00296662
	73.7000	1	2		1.80301345	-0.00251438
	73.8000	1	2		1.80202178	-0.00267904
	73.9000	1	2		1.80101617	-0.00271155
	74.0000	1	2		1.80001876	-0.00288821
	74.1000	1	2		1.79901070	-0.00306108
	74.2000	1	2		1.79801759	-0.00301128
	74.3000	1	2		1.79701281	-0.00321602
	74.4000	1	2		1.79602195	-0.00338857
	74.5000	1	2		1.79501799	-0.00352260
	74.6000	1	2		1.79402488	-0.00370352
	74.7000	1	2		1.79301190	-0.00368403
	74.8000	1	2		1.79202515	-0.00382856
	74.9000	1	2		1.79101401	-0.00386289
	75.0000	1	2		1.79002234	-0.00406159
	75.1000	1	2		1.78901243	-0.00412478
	75.2000	1	2		1.78802383	-0.00423416
	75.3000	1	2		1.78701577	-0.00452757
	75.4000	1	2		1.78601733	-0.00461154
	75.5000	1	2		1.78500866	-0.00479630
	75.6000	1	2		1.78401739	-0.00496313
	75.7000	1	2		1.78300953	-0.00495132
	75.8000	1	2		1.78202483	-0.00497642
	75.9000	1	2		1.78101574	-0.00518039
	76.0000	1	2		1.78001567	-0.00534679
	76.1000	1	2		1.77901498	-0.00547082
	76.2000	1	2		1.77802085	-0.00570185
	76.3000	1	2		1.77701975	-0.00579554
	76.4000	1	2		1.77602562	-0.00591548
	76.5000	1	2		1.77501264	-0.00592788
	76.6000	1	2		1.77402670	-0.00615807
	76.7000	1	2		1.77301844	-0.00633585
	76.8000	1	2		1.77202328	-0.00651155
	76.9000	1	2		1.77101768	-0.00668540
	77.0000	1	2		1.77002477	-0.00682940
	77.1000	1	2		1.76901630	-0.00690517
	77.2000	1	2		1.76802401	-0.00699395
	77.3000	1	2		1.76700939	-0.00710473
	77.4000	1	2		1.76602120	-0.00735640
	77.5000	1	2		1.76502277	-0.00751785
	77.6000	1	2		1.76402044	-0.00766617
	77.7000	1	2		1.76302099	-0.00784739
	77.8000	1	2		1.76203198	-0.00809347
	77.9000	1	2		1.76102187	-0.00808035
	78.0000	1	2		1.76003142	-0.00841578
	78.1000	1	2		1.75902848	-0.00852059
	78.2000	1	2		1.75803353	-0.00847556
	78.3000	1	2		1.75702465	-0.00877610
	78.4000	1	2		1.75602785	-0.00900123
	78.5000	1	2		1.75502102	-0.00912146
	78.6000	1	2		1.75402504	-0.00935458
	78.7000	1	2		1.75301678	-0.00948426
	78.8000	1	2		1.75202203	-0.00981905
	78.9000	1	2		1.75101376	-0.00981527
	79.0000	1	2		1.75002168	-0.01010815
	79.1000	1	2		1.74901177	-0.01025547
	79.2000	1	2		1.74801600	-0.01029734
	79.3000	1	2		1.74701265	-0.01064083
	79.4000	1	2		1.74602610	-0.01074198
	79.5000	1	2		1.74502029	-0.01097224
	79.6000	1	2		1.74402575	-0.01126224
	79.7000	1	2		1.74301789	-0.01142159
	79.8000	1	2		1.74203298	-0.01143039
	79.9000	1	2		1.74101775	-0.01180094
	80.0000	1	2		1.74003919	-0.01205006
	80.1000	1	2		1.73902293	-0.01230506
	80.2000	1	2		1.73803146	-0.01261005
	80.3000	1	2		1.73701582	-0.01282279
	80.4000	1	2		1.73602394	-0.01317725
	80.5000	1	2		1.73501178	-0.01333135
	80.6000	1	2		1.73401928	-0.01353648
	80.7000	1	2		1.73301225	-0.01375047
	80.8000	1	2		1.73202324	-0.01410215
	80.9000	1	2		1.73101087	-0.01421354
	81.0000	1	2		1.73002063	-0.01473006
	81.1000	1	2		1.72901277	-0.01493035
	81.2000	1	2		1.72802049	-0.01518907
	81.3000	1	2		1.72702164	-0.01537286
	81.4000	1	2		1.72602792	-0.01567976
	81.5000	1	2		1.72501945	-0.01604231
	81.6000	1	2		1.72402901	-0.01630917
	81.7000	1	2		1.72302115	-0.01663845
	81.8000	1	2		1.72202989	-0.01699773
	81.9000	1	2		1.72101998	-0.01730830
	82.0000	1	2		1.72001519	-0.01755207
	82.1000	1	2		1.71901307	-0.01791873
	82.2000	1	2		1.71802375	-0.01818276
	82.3000	1	2		1.71701620	-0.01847753
	82.4000	1	2		1.71602279	-0.01865632
	82.5000	1	2		1.71501442	-0.01918189
	82.6000	1	2		1.71403053	-0.01965991
	82.7000	1	2		1.71302175	-0.02000105
	82.8000	1	2		1.71202660	-0.02034242
	82.9000	1	2		1.71102017	-0.02090010
	83.0000	1	2		1.71002286	-0.02141810
	83.1000	1	2		1.70901757	-0.02174071
	83.2000	1	2		1.70803071	-0.02209539
	83.3000	1	2		1.70702551	-0.02263969
	83.4000	1	2		1.70603200	-0.02314015
	83.5000	1	2		1.70502598	-0.02348614
	83.6000	1	2		1.70402980	-0.02408624
	83.7000	1	2		1.70302266	-0.02454486
	83.8000	1	2		1.70202730	-0.02486560
	83.9000	1	2		1.70102067	-0.02555890
	84.0000	1	2		1.70002593	-0.02602519
	84.1000	1	2		1.69902063	-0.02630683
	84.2000	1	2		1.69803183	-0.02683217
	84.3000	1	2		1.69702305	-0.02771291
	84.4000	1	2		1.69603363	-0.02826073
	84.5000	1	2		1.69502628	-0.02843650
	84.6000	1	2		1.69402969	-0.02929976
	84.7000	1	2		1.69302050	-0.02951183
	84.8000	1	2		1.69203569	-0.03008067
	84.9000	1	2		1.69101585	-0.03074354
	85.0000	1	2		1.69002981	-0.03136054
	85.1000	1	2		1.68902472	-0.03145652
	85.2000	1	2		1.68802802	-0.03225840
	85.3000	1	2		1.68701976	-0.03318534
	85.4000	1	2		1.68602983	-0.03366829
	85.5000	1	2		1.68501705	-0.03406541
	85.6000	1	2		1.68402907	-0.03477620
	85.7000	1	2		1.68301967	-0.03532046
	85.8000	1	2		1.68203148	-0.03568953
	85.9000	1	2		1.68102086	-0.03639056
	86.0000	1	2		1.68003185	-0.03716665
	86.1000	1	2		1.67902348	-0.03758301
	86.2000	1	2		1.67803877	-0.03824278
	86.3000	1	2		1.67702466	-0.03891411
	86.4000	1	2		1.67603668	-0.03943502
	86.5000	1	2		1.67502493	-0.03987535
	86.6000	1	2		1.67403971	-0.04058348
	86.7000	1	2		1.67302888	-0.04112124
	86.8000	1	2		1.67203905	-0.04173352
	86.9000	1	2		1.67102023	-0.04239210
	87.0000	1	2		1.67002815	-0.04286150
	87.1000	1	2		1.66903146	-0.04339270
	87.2000	1	2		1.66803517	-0.04388307
	87.3000	1	2		1.66702148	-0.04464988
	87.4000	1	2		1.66603196	-0.04528441
	87.5000	1	2		1.66503055	-0.04574958
	87.6000	1	2		1.66402710	-0.04643974
	87.7000	1	2		1.66302559	-0.04715254
	87.8000	1	2		1.66203218	-0.04774615
	87.9000	1	2		1.66104245	-0.04824527
	88.0000	1	2		1.66004555	-0.04893329
	88.1000	1	2		1.65904036	-0.04964553
	88.2000	1	2		1.65805227	-0.05027019
	88.3000	1	2		1.65703765	-0.05074054
	88.4000	1	2		1.65605131	-0.05139473
	88.5000	1	2		1.65503904	-0.05201657
	88.6000	1	2		1.65405106	-0.05264554
	88.7000	1	2		1.65304095	-0.05348031
	88.8000	1	2		1.65204477	-0.05419358
	88.9000	1	2		1.65104141	-0.05468916
	89.0000	1	2		1.65004944	-0.05515520
	89.1000	1	2		1.64903902	-0.05579936
	89.2000	1	2		1.64804458	-0.05653183
	89.3000	1	2		1.64703907	-0.05704811
	89.4000	1	2		1.64603818	-0.05774562
	89.5000	1	2		1.64504426	-0.05843639
	89.6000	1	2		1.64405013	-0.05923936
	89.7000	1	2		1.64304278	-0.05980429
	89.8000	1	2		1.64205428	-0.06039978
	89.9000	1	2		1.64105380	-0.06104621
	90.0000	1	2		1.64006090	-0.06161402
	90.1000	1	2		1.63904628	-0.06221137
	90.2000	1	2		1.63805461	-0.06303614
	90.3000	1	2		1.63704173	-0.06362106
	90.4000	1	2		1.63604883	-0.06420136
	90.5000	1	2		1.63503718	-0.06477859
	90.6000	1	2		1.63404694	-0.06554565
	90.7000	1	2		1.63303775	-0.06609483
	90.8000	1	2		1.63203839	-0.06673458
	90.9000	1	2		1.63103217	-0.06751672
	91.0000	1	2		1.63005331	-0.06819508
	91.1000	1	2		1.62904432	-0.06893982
	91.2000	1	2		1.62805080	-0.06946696
	91.3000	1	2		1.62704223	-0.07020687
	91.4000	1	2		1.62605578	-0.07098785
	91.5000	1	2		1.62504567	-0.07159920
	91.6000	1	2		1.62405830	-0.07220969
	91.7000	1	2		1.62304624	-0.07284142
	91.8000	1	2		1.62204832	-0.07375150
	91.9000	1	2		1.62103995	-0.07428348
	92.0000	1	2		1.62004715	-0.07507689
	92.1000	1	2		1.61903560	-0.07585622
	92.2000	1	2		1.61805028	-0.07650390
	92.3000	1	2		1.61703699	-0.07715943
	92.4000	1	2		1.61603805	-0.07782832
	92.5000	1	2		1.61503818	-0.07861379
	92.6000	1	2		1.61404825	-0.07913399
	92.7000	1	2		1.61303783	-0.07977555
	92.8000	1	2		1.61205333	-0.08067405
	92.9000	1	2		1.61104639	-0.08154334
	93.0000	1	2		1.61005431	-0.08223320
	93.1000	1	2		1.60904717	-0.08281519
	93.2000	1	2		1.60805734	-0.08356668
	93.3000	1	2		1.60704333	-0.08399016
	93.4000	1	2		1.60605084	-0.08460918
	93.5000	1	2		1.60504022	-0.08564348
	93.6000	1	2		1.60405049	-0.08632064
	93.7000	1	2		1.60303741	-0.08719897
	93.8000	1	2		1.60205106	-0.08805752
	93.9000	1	2		1.60103521	-0.08874165
	94.0000	1	2		1.60005409	-0.08937407
	94.1000	1	2		1.59903763	-0.09008435
	94.2000	1	2		1.59804913	-0.09090653
	94.3000	1	2		1.59704937	-0.09160694
	94.4000	1	2		1.59605370	-0.09224918
	94.5000	1	2		1.59504389	-0.09313370
	94.6000	1	2		1.59405939	-0.09389579
	94.7000	1	2		1.59304785	-0.09465549
	94.8000	1	2		1.59205402	-0.09532775
	94.9000	1	2		1.59105006	-0.09601392
	95.0000	1	2		1.59005398	-0.09687725
	95.1000	1	2		1.58905524	-0.09757756
	95.2000	1	2		1.58805701	-0.09838828
	95.3000	1	2		1.58704311	-0.09919059
	95.4000	1	2		1.58605307	-0.09985425
	95.5000	1	2		1.58504634	-0.10082414
	95.6000	1	2		1.58405477	-0.10151216
	95.7000	1	2		1.58305245	-0.10246872
	95.8000	1	2		1.58205493	-0.10299633
	95.9000	1	2		1.58104492	-0.10379398
	96.0000	1	2		1.58005602	-0.10473782
	96.1000	1	2		1.57904652	-0.10551849
	96.2000	1	2		1.57806181	-0.10629915
	96.3000	1	2		1.57704699	-0.10712995
	96.4000	1	2		1.57606003	-0.10793496
	96.5000	1	2		1.57505586	-0.10867444
	96.6000	1	2		1.57405783	-0.10948090
	96.7000	1	2		1.57304680	-0.11029775
	96.8000	1	2		1.57205759	-0.11112753
	96.9000	1	2		1.57104532	-0.11196743
	97.0000	1	2		1.57005836	-0.11274162
	97.1000	1	2		1.56904815	-0.11358256
	97.2000	1	2		1.56805883	-0.11439011
	97.3000	1	2		1.56705005	-0.11527271
	97.4000	1	2		1.56605613	-0.11613151
	97.5000	1	2		1.56504335	-0.11703882
	97.6000	1	2		1.56406161	-0.11768261
	97.7000	1	2		1.56304320	-0.11853142
	97.8000	1	2		1.56205870	-0.11933551
	97.9000	1	2		1.56104992	-0.12013946
	98.0000	1	2		1.56005917	-0.12107998
	98.1000	1	2		1.55904793	-0.12185836
	98.2000	1	2		1.55805944	-0.12291727
	98.3000	1	2		1.55704861	-0.12373688
	98.4000	1	2		1.55605765	-0.12462790
	98.5000	1	2		1.55505635	-0.12534711
	98.6000	1	2		1.55405249	-0.12630790
	98.7000	1	2		1.55305374	-0.12716475
	98.8000	1	2		1.55206125	-0.12810496
	98.9000	1	2		1.55105350	-0.12888672
	99.0000	1	2		1.55006070	-0.12981338
	99.1000	1	2		1.54904434	-0.13069873
	99.2000	1	2		1.54805164	-0.13154921
	99.3000	1	2		1.54704542	-0.13243489
	99.4000	1	2		1.54606246	-0.13335084
	99.5000	1	2		1.54506023	-0.13415169
	99.6000	1	2		1.54407163	-0.13520354
	99.7000	1	2		1.54306295	-0.13607420
	99.8000	1	2		1.54207528	-0.13706851
	99.9000	1	2		1.54107162	-0.13802492
	100.0000	1	2		1.54007185	-0.13890649
	100.1000	1	2		1.53905959	-0.13973646
	100.2000	1	2		1.53807058	-0.14074088
	100.3000	1	2		1.53706129	-0.14165752
	100.4000	1	2		1.53607259	-0.14254047
	100.5000	1	2		1.53505786	-0.14346486
	100.6000	1	2		1.53407019	-0.14444636
	100.7000	1	2		1.53305956	-0.14539199
	100.8000	1	2		1.53206133	-0.14651638
	100.9000	1	2		1.53104774	-0.14728786
	101.0000	1	2		1.53006826	-0.14811916
	101.1000	1	2		1.52907320	-0.14910004
	101.2000	1	2		1.52806934	-0.15023342
	101.3000	1	2		1.52706630	-0.15128179
	101.4000	1	2		1.52607821	-0.15205992
	101.5000	1	2		1.52506800	-0.15299948
	101.6000	1	2		1.52401772	-0.15411736
	101.7000	1	2		1.52307605	-0.15496437
	101.8000	1	2		1.52207792	-0.15581924
	101.9000	1	2		1.52107078	-0.15687510
	102.0000	1	2		1.52006978	-0.15806055
	102.1000	1	2		1.51906264	-0.15897358
	102.2000	1	2		1.51806861	-0.15993185
	102.3000	1	2		1.51705942	-0.16089208
	102.4000	1	2		1.51606447	-0.16189666
	102.5000	1	2		1.51505661	-0.16291669
	102.6000	1	2		1.51406719	-0.16406607
	102.7000	1	2		1.51305555	-0.16496830
	102.8000	1	2		1.51207115	-0.16605893
	102.9000	1	2		1.51105827	-0.16703501
	103.0000	1	2		1.51006783	-0.16823014
	103.1000	1	2		1.50906079	-0.16914783
	103.2000	1	2		1.50807598	-0.17005375
	103.3000	1	2		1.50705818	-0.17123647
	103.4000	1	2		1.50607255	-0.17207813
	103.5000	1	2		1.50506336	-0.17303867
	103.6000	1	2		1.50407456	-0.17429454
	103.7000	1	2		1.50306383	-0.17522888
	103.8000	1	2		1.50207011	-0.17641256
	103.9000	1	2		1.50106000	-0.17752284
	103.9980	1	2		1.50009097	-0.17860156
	104.0000	1	2		1.50006966	-0.17858388
	104.0010	1	2		1.50005890	-0.17856987
