# Supplementary material for: Hyaluronic Acid Enhances the Mechanical Properties of Tissue-Engineered Cartilage Constructs
Source: PLoS One. 2014 Dec 1;9(12):e113216. doi: 10.1371/journal.pone.0113216 (PMC4249877; doi:10.1371/journal.pone.0113216)
Supplement: Dataset S1 — Raw data from hydrogel constructs. Data on wet weight, dry weight, compressive modulus, DNA content, and GAG content are provided in a spreadsheet for all analysed hydrogel constructs. Additionally, raw data from mechanical compression tests (time, displacement, and load) are provided. (ZIP) [file pone.0113216.s004.zip › Data/Mechanical testing/Microtester/Day 28/G5 P1 M4 ramp.csv]

G5 P1 M4 6Jan2014
Notes	Time	Sequence	Block	Cycle	5800:Extension mm	5800:500N_Load_Cell N
Test Started : 01/06/2014 11:32:53 AM	4.0020	1	2		2.49987446	0.00277753
	4.0110	1	2		2.49979640	0.00281511
	4.1000	1	2		2.49894631	0.00243689
	4.2000	1	2		2.49794337	0.00246215
	4.3000	1	2		2.49693469	0.00245048
	4.4000	1	2		2.49594301	0.00245120
	4.5000	1	2		2.49494335	0.00244685
	4.6000	1	2		2.49394246	0.00253428
	4.7000	1	2		2.49293767	0.00264707
	4.8000	1	2		2.49194293	0.00258910
	4.9000	1	2		2.49093999	0.00257433
	5.0000	1	2		2.48994463	0.00265706
	5.1000	1	2		2.48894087	0.00253057
	5.2000	1	2		2.48794612	0.00262876
	5.3000	1	2		2.48694912	0.00262906
	5.4000	1	2		2.48594679	0.00246921
	5.5000	1	2		2.48494201	0.00255219
	5.6000	1	2		2.48395054	0.00260556
	5.7000	1	2		2.48294637	0.00267794
	5.8000	1	2		2.48194712	0.00235561
	5.9000	1	2		2.48093803	0.00271749
	6.0000	1	2		2.47994431	0.00259511
	6.1000	1	2		2.47893993	0.00242422
	6.2000	1	2		2.47794806	0.00244932
	6.3000	1	2		2.47694020	0.00259157
	6.4000	1	2		2.47595037	0.00258921
	6.5000	1	2		2.47494169	0.00232841
	6.6000	1	2		2.47395084	0.00249280
	6.7000	1	2		2.47294503	0.00259683
	6.8000	1	2		2.47194946	0.00251167
	6.9000	1	2		2.47093382	0.00243938
	7.0000	1	2		2.46994665	0.00265596
	7.1000	1	2		2.46894105	0.00235447
	7.2000	1	2		2.46794856	0.00248523
	7.3000	1	2		2.46693578	0.00271924
	7.4000	1	2		2.46594493	0.00262522
	7.5000	1	2		2.46493502	0.00255070
	7.6000	1	2		2.46394396	0.00251564
	7.7000	1	2		2.46292443	0.00252287
	7.8000	1	2		2.46194402	0.00245738
	7.9000	1	2		2.46094579	0.00234236
	8.0000	1	2		2.45995269	0.00255606
	8.1000	1	2		2.45894073	0.00254384
	8.2000	1	2		2.45795766	0.00252816
	8.3000	1	2		2.45694100	0.00265935
	8.4000	1	2		2.45595608	0.00259282
	8.5000	1	2		2.45493737	0.00250550
	8.6000	1	2		2.45394733	0.00235421
	8.7000	1	2		2.45294193	0.00258655
	8.8000	1	2		2.45195313	0.00249544
	8.9000	1	2		2.45094056	0.00245561
	9.0000	1	2		2.44995053	0.00245580
	9.1000	1	2		2.44893242	0.00244462
	9.2000	1	2		2.44794423	0.00246615
	9.3000	1	2		2.44693965	0.00247765
	9.4000	1	2		2.44595064	0.00248987
	9.5000	1	2		2.44494545	0.00248884
	9.6000	1	2		2.44395214	0.00245318
	9.7000	1	2		2.44293752	0.00241986
	9.8000	1	2		2.44195425	0.00256413
	9.9000	1	2		2.44095048	0.00245151
	10.0000	1	2		2.43995820	0.00241946
	10.1000	1	2		2.43895034	0.00240340
	10.2000	1	2		2.43795252	0.00252045
	10.3000	1	2		2.43694855	0.00225602
	10.4000	1	2		2.43595401	0.00226429
	10.5000	1	2		2.43494738	0.00247960
	10.6000	1	2		2.43395325	0.00238287
	10.7000	1	2		2.43294990	0.00255662
	10.8000	1	2		2.43195803	0.00229504
	10.9000	1	2		2.43095570	0.00254442
	11.0000	1	2		2.42995829	0.00229931
	11.1000	1	2		2.42894756	0.00225443
	11.2000	1	2		2.42795814	0.00226068
	11.3000	1	2		2.42695233	0.00232321
	11.4000	1	2		2.42595964	0.00244198
	11.5000	1	2		2.42494768	0.00233585
	11.6000	1	2		2.42395888	0.00243329
	11.7000	1	2		2.42295655	0.00227637
	11.8000	1	2		2.42196201	0.00232389
	11.9000	1	2		2.42095272	0.00248769
	12.0000	1	2		2.41996432	0.00237165
	12.1000	1	2		2.41895011	0.00224862
	12.2000	1	2		2.41795946	0.00237294
	12.3000	1	2		2.41694525	0.00229311
	12.4000	1	2		2.41596034	0.00237489
	12.5000	1	2		2.41495535	0.00231546
	12.6000	1	2		2.41396430	0.00239971
	12.7000	1	2		2.41295357	0.00220394
	12.8000	1	2		2.41196026	0.00229673
	12.9000	1	2		2.41095445	0.00236013
	13.0000	1	2		2.40996278	0.00235877
	13.1000	1	2		2.40895553	0.00238095
	13.2000	1	2		2.40796673	0.00227211
	13.3000	1	2		2.40695764	0.00242533
	13.4000	1	2		2.40595962	0.00225350
	13.5000	1	2		2.40495831	0.00227390
	13.6000	1	2		2.40396070	0.00238605
	13.7000	1	2		2.40295018	0.00228131
	13.8000	1	2		2.40196199	0.00226323
	13.9000	1	2		2.40094696	0.00242281
	14.0000	1	2		2.39995918	0.00234063
	14.1000	1	2		2.39894149	0.00215911
	14.2000	1	2		2.39795842	0.00219537
	14.3000	1	2		2.39695015	0.00226646
	14.4000	1	2		2.39595766	0.00226768
	14.5000	1	2		2.39494652	0.00213699
	14.6000	1	2		2.39395608	0.00249136
	14.7000	1	2		2.39295006	0.00237621
	14.8000	1	2		2.39195409	0.00239578
	14.9000	1	2		2.39096098	0.00242582
	15.0000	1	2		2.38994903	0.00252047
	15.1000	1	2		2.38894670	0.00223157
	15.2000	1	2		2.38795011	0.00234338
	15.3000	1	2		2.38694594	0.00232633
	15.4000	1	2		2.38595365	0.00227636
	15.5000	1	2		2.38494149	0.00239256
	15.6000	1	2		2.38395494	0.00234922
	15.7000	1	2		2.38294872	0.00237758
	15.8000	1	2		2.38194947	0.00238796
	15.9000	1	2		2.38094632	0.00237863
	16.0000	1	2		2.37995547	0.00232395
	16.1000	1	2		2.37894454	0.00236078
	16.2000	1	2		2.37795389	0.00219386
	16.3000	1	2		2.37696017	0.00231189
	16.4000	1	2		2.37595641	0.00241760
	16.5000	1	2		2.37494711	0.00224944
	16.6000	1	2		2.37395933	0.00230567
	16.7000	1	2		2.37294799	0.00221252
	16.8000	1	2		2.37195304	0.00228594
	16.9000	1	2		2.37094252	0.00224839
	17.0000	1	2		2.36995658	0.00241060
	17.1000	1	2		2.36895016	0.00223711
	17.2000	1	2		2.36794865	0.00224319
	17.3000	1	2		2.36694653	0.00230233
	17.4000	1	2		2.36595220	0.00227220
	17.5000	1	2		2.36495765	0.00243793
	17.6000	1	2		2.36395676	0.00212134
	17.7000	1	2		2.36294132	0.00203796
	17.8000	1	2		2.36195272	0.00229238
	17.9000	1	2		2.36094937	0.00238409
	18.0000	1	2		2.35995401	0.00212647
	18.1000	1	2		2.35894718	0.00232237
	18.2000	1	2		2.35796493	0.00218433
	18.3000	1	2		2.35695379	0.00220288
	18.4000	1	2		2.35595352	0.00217910
	18.5000	1	2		2.35494668	0.00246760
	18.6000	1	2		2.35395194	0.00219598
	18.7000	1	2		2.35294326	0.00220889
	18.8000	1	2		2.35195609	0.00235418
	18.9000	1	2		2.35094639	0.00214620
	19.0000	1	2		2.34995369	0.00214777
	19.1000	1	2		2.34894174	0.00216505
	19.2000	1	2		2.34795355	0.00241737
	19.3000	1	2		2.34695204	0.00234033
	19.4000	1	2		2.34595689	0.00219886
	19.5000	1	2		2.34494616	0.00230948
	19.6000	1	2		2.34395961	0.00221408
	19.7000	1	2		2.34295605	0.00217682
	19.8000	1	2		2.34196459	0.00219801
	19.9000	1	2		2.34095796	0.00235244
	20.0000	1	2		2.33996546	0.00212470
	20.1000	1	2		2.33895228	0.00209455
	20.2000	1	2		2.33796122	0.00217052
	20.3000	1	2		2.33694824	0.00229094
	20.4000	1	2		2.33595862	0.00235162
	20.5000	1	2		2.33494666	0.00213146
	20.6000	1	2		2.33395663	0.00215774
	20.7000	1	2		2.33294508	0.00208457
	20.8000	1	2		2.33195730	0.00211533
	20.9000	1	2		2.33096358	0.00219611
	21.0000	1	2		2.32995224	0.00216546
	21.1000	1	2		2.32895176	0.00222093
	21.2000	1	2		2.32795783	0.00217087
	21.3000	1	2		2.32695755	0.00211556
	21.4000	1	2		2.32595912	0.00229235
	21.5000	1	2		2.32495946	0.00219451
	21.6000	1	2		2.32396614	0.00209844
	21.7000	1	2		2.32295029	0.00217593
	21.8000	1	2		2.32195985	0.00216029
	21.9000	1	2		2.32095507	0.00211505
	22.0000	1	2		2.31995745	0.00206149
	22.1000	1	2		2.31895758	0.00223157
	22.2000	1	2		2.31796304	0.00199828
	22.3000	1	2		2.31694965	0.00201641
	22.4000	1	2		2.31595798	0.00234642
	22.5000	1	2		2.31494602	0.00217958
	22.6000	1	2		2.31396439	0.00211371
	22.7000	1	2		2.31295797	0.00217658
	22.8000	1	2		2.31196732	0.00226963
	22.9000	1	2		2.31096028	0.00213035
	23.0000	1	2		2.30996758	0.00200473
	23.1000	1	2		2.30896095	0.00204438
	23.2000	1	2		2.30797051	0.00219438
	23.3000	1	2		2.30696409	0.00239259
	23.4000	1	2		2.30596627	0.00224194
	23.5000	1	2		2.30495697	0.00204054
	23.6000	1	2		2.30396612	0.00213073
	23.7000	1	2		2.30295908	0.00231042
	23.8000	1	2		2.30196966	0.00220779
	23.9000	1	2		2.30096078	0.00210334
	24.0000	1	2		2.29996890	0.00222842
	24.1000	1	2		2.29896084	0.00197204
	24.2000	1	2		2.29796753	0.00218155
	24.3000	1	2		2.29696295	0.00221199
	24.4000	1	2		2.29597128	0.00208332
	24.5000	1	2		2.29496690	0.00205372
	24.6000	1	2		2.29397461	0.00198178
	24.7000	1	2		2.29296717	0.00219649
	24.8000	1	2		2.29197816	0.00209511
	24.9000	1	2		2.29097358	0.00205229
	25.0000	1	2		2.28997227	0.00220485
	25.1000	1	2		2.28897138	0.00211771
	25.2000	1	2		2.28797151	0.00212064
	25.3000	1	2		2.28696509	0.00211232
	25.4000	1	2		2.28596911	0.00210229
	25.5000	1	2		2.28496249	0.00199703
	25.6000	1	2		2.28396180	0.00211040
	25.7000	1	2		2.28295558	0.00206734
	25.8000	1	2		2.28196309	0.00202764
	25.9000	1	2		2.28096117	0.00205090
	26.0000	1	2		2.27996827	0.00219140
	26.1000	1	2		2.27896922	0.00210971
	26.2000	1	2		2.27798185	0.00204340
	26.3000	1	2		2.27696477	0.00206341
	26.4000	1	2		2.27598007	0.00212491
	26.5000	1	2		2.27496422	0.00201176
	26.6000	1	2		2.27396845	0.00214537
	26.7000	1	2		2.27296468	0.00204915
	26.8000	1	2		2.27197219	0.00208715
	26.9000	1	2		2.27096741	0.00204931
	27.0000	1	2		2.26996856	0.00197066
	27.1000	1	2		2.26895722	0.00204592
	27.2000	1	2		2.26796412	0.00201936
	27.3000	1	2		2.26696363	0.00207726
	27.4000	1	2		2.26597360	0.00207692
	27.5000	1	2		2.26496492	0.00209476
	27.6000	1	2		2.26396772	0.00205421
	27.7000	1	2		2.26295924	0.00211935
	27.8000	1	2		2.26197065	0.00209918
	27.9000	1	2		2.26096381	0.00212026
	28.0000	1	2		2.25997316	0.00201046
	28.1000	1	2		2.25895998	0.00206293
	28.2000	1	2		2.25797343	0.00206326
	28.3000	1	2		2.25696557	0.00201067
	28.4000	1	2		2.25596734	0.00204115
	28.5000	1	2		2.25495928	0.00211841
	28.6000	1	2		2.25396453	0.00201828
	28.7000	1	2		2.25295401	0.00221091
	28.8000	1	2		2.25196828	0.00203168
	28.9000	1	2		2.25096759	0.00206808
	29.0000	1	2		2.24995625	0.00201081
	29.1000	1	2		2.24895638	0.00206064
	29.2000	1	2		2.24796532	0.00212869
	29.3000	1	2		2.24695890	0.00209914
	29.4000	1	2		2.24596682	0.00205877
	29.5000	1	2		2.24496449	0.00213676
	29.6000	1	2		2.24396606	0.00206084
	29.7000	1	2		2.24296475	0.00204073
	29.8000	1	2		2.24197493	0.00209327
	29.9000	1	2		2.24096871	0.00204386
	30.0000	1	2		2.23998072	0.00205367
	30.1000	1	2		2.23897450	0.00207038
	30.2000	1	2		2.23797566	0.00203602
	30.3000	1	2		2.23695899	0.00191838
	30.4000	1	2		2.23597428	0.00193009
	30.5000	1	2		2.23496253	0.00203802
	30.6000	1	2		2.23397639	0.00198761
	30.7000	1	2		2.23297079	0.00193042
	30.8000	1	2		2.23197420	0.00207201
	30.9000	1	2		2.23096941	0.00204487
	31.0000	1	2		2.22997877	0.00193984
	31.1000	1	2		2.22897132	0.00203459
	31.2000	1	2		2.22797042	0.00200256
	31.3000	1	2		2.22696195	0.00195237
	31.4000	1	2		2.22597663	0.00198564
	31.5000	1	2		2.22497021	0.00210031
	31.6000	1	2		2.22399206	0.00211833
	31.7000	1	2		2.22297026	0.00190538
	31.8000	1	2		2.22197183	0.00188649
	31.9000	1	2		2.22097545	0.00213361
	32.0000	1	2		2.21997988	0.00204346
	32.1000	1	2		2.21897735	0.00184345
	32.2000	1	2		2.21797011	0.00202851
	32.3000	1	2		2.21696983	0.00192297
	32.4000	1	2		2.21598266	0.00177447
	32.5000	1	2		2.21497255	0.00197143
	32.6000	1	2		2.21398088	0.00203070
	32.7000	1	2		2.21297937	0.00191391
	32.8000	1	2		2.21198114	0.00191374
	32.9000	1	2		2.21097574	0.00203150
	33.0000	1	2		2.20998632	0.00196198
	33.1000	1	2		2.20897826	0.00195027
	33.2000	1	2		2.20799151	0.00200599
	33.3000	1	2		2.20697996	0.00217315
	33.4000	1	2		2.20598132	0.00191605
	33.5000	1	2		2.20497326	0.00202504
	33.6000	1	2		2.20397236	0.00189377
	33.7000	1	2		2.20295877	0.00199012
	33.8000	1	2		2.20197632	0.00191195
	33.9000	1	2		2.20096313	0.00190448
	34.0000	1	2		2.19997269	0.00204885
	34.1000	1	2		2.19896381	0.00195394
	34.2000	1	2		2.19796926	0.00193806
	34.3000	1	2		2.19696735	0.00207350
	34.4000	1	2		2.19597998	0.00194208
	34.5000	1	2		2.19497089	0.00180305
	34.6000	1	2		2.19398065	0.00189811
	34.7000	1	2		2.19297484	0.00194624
	34.8000	1	2		2.19198378	0.00186276
	34.9000	1	2		2.19097613	0.00201589
	35.0000	1	2		2.18998446	0.00191140
	35.1000	1	2		2.18896615	0.00185358
	35.2000	1	2		2.18797427	0.00207064
	35.3000	1	2		2.18697256	0.00194015
	35.4000	1	2		2.18598253	0.00205731
	35.5000	1	2		2.18497221	0.00177802
	35.6000	1	2		2.18398136	0.00186769
	35.7000	1	2		2.18297329	0.00182534
	35.8000	1	2		2.18198101	0.00196962
	35.9000	1	2		2.18097643	0.00208981
	36.0000	1	2		2.17997902	0.00173465
	36.1000	1	2		2.17897690	0.00191048
	36.2000	1	2		2.17798727	0.00188813
	36.3000	1	2		2.17698556	0.00189125
	36.4000	1	2		2.17599041	0.00193910
	36.5000	1	2		2.17497742	0.00192312
	36.6000	1	2		2.17398596	0.00194996
	36.7000	1	2		2.17298179	0.00180724
	36.8000	1	2		2.17198766	0.00193710
	36.9000	1	2		2.17097652	0.00182364
	37.0000	1	2		2.16998341	0.00177781
	37.1000	1	2		2.16898170	0.00185529
	37.2000	1	2		2.16798368	0.00176922
	37.3000	1	2		2.16697131	0.00187755
	37.4000	1	2		2.16598701	0.00185902
	37.5000	1	2		2.16497731	0.00177618
	37.6000	1	2		2.16398093	0.00192670
	37.7000	1	2		2.16297840	0.00187139
	37.8000	1	2		2.16199103	0.00186581
	37.9000	1	2		2.16098153	0.00188845
	38.0000	1	2		2.15998904	0.00184163
	38.1000	1	2		2.15898773	0.00178127
	38.2000	1	2		2.15799545	0.00183042
	38.3000	1	2		2.15698349	0.00191262
	38.4000	1	2		2.15599387	0.00187027
	38.5000	1	2		2.15498212	0.00185031
	38.6000	1	2		2.15398676	0.00178462
	38.7000	1	2		2.15297091	0.00182550
	38.8000	1	2		2.15198436	0.00170560
	38.9000	1	2		2.15097568	0.00188022
	39.0000	1	2		2.14997888	0.00184509
	39.1000	1	2		2.14897861	0.00190215
	39.2000	1	2		2.14798447	0.00177858
	39.3000	1	2		2.14697969	0.00190264
	39.4000	1	2		2.14598720	0.00188461
	39.5000	1	2		2.14497954	0.00174714
	39.6000	1	2		2.14398705	0.00183998
	39.7000	1	2		2.14297817	0.00175354
	39.8000	1	2		2.14199305	0.00176340
	39.9000	1	2		2.14098355	0.00173660
	40.0000	1	2		2.13999373	0.00191628
	40.1000	1	2		2.13898136	0.00196106
	40.2000	1	2		2.13798375	0.00181824
	40.3000	1	2		2.13697814	0.00186407
	40.4000	1	2		2.13598954	0.00182893
	40.5000	1	2		2.13497308	0.00177661
	40.6000	1	2		2.13398079	0.00186220
	40.7000	1	2		2.13297662	0.00187216
	40.8000	1	2		2.13198474	0.00173507
	40.9000	1	2		2.13097893	0.00178928
	41.0000	1	2		2.12998993	0.00184310
	41.1000	1	2		2.12898166	0.00184886
	41.2000	1	2		2.12799142	0.00181880
	41.3000	1	2		2.12698151	0.00178554
	41.4000	1	2		2.12599086	0.00187809
	41.5000	1	2		2.12498485	0.00190788
	41.6000	1	2		2.12398785	0.00171912
	41.7000	1	2		2.12298204	0.00189330
	41.8000	1	2		2.12199242	0.00193789
	41.9000	1	2		2.12097903	0.00187256
	42.0000	1	2		2.11998879	0.00184529
	42.1000	1	2		2.11897171	0.00176936
	42.2000	1	2		2.11798577	0.00180273
	42.3000	1	2		2.11697976	0.00177598
	42.4000	1	2		2.11598829	0.00187867
	42.5000	1	2		2.11498064	0.00184228
	42.6000	1	2		2.11398466	0.00185622
	42.7000	1	2		2.11297926	0.00195859
	42.8000	1	2		2.11198247	0.00193819
	42.9000	1	2		2.11098035	0.00183654
	43.0000	1	2		2.10998704	0.00182343
	43.1000	1	2		2.10897815	0.00186899
	43.2000	1	2		2.10799119	0.00182662
	43.3000	1	2		2.10697965	0.00185012
	43.4000	1	2		2.10599658	0.00191465
	43.5000	1	2		2.10498011	0.00188732
	43.6000	1	2		2.10398168	0.00173014
	43.7000	1	2		2.10297341	0.00186522
	43.8000	1	2		2.10199362	0.00181393
	43.9000	1	2		2.10097695	0.00176334
	44.0000	1	2		2.09998364	0.00163313
	44.1000	1	2		2.09897722	0.00184327
	44.2000	1	2		2.09798391	0.00176131
	44.3000	1	2		2.09697933	0.00177766
	44.4000	1	2		2.09599196	0.00178843
	44.5000	1	2		2.09498041	0.00187837
	44.6000	1	2		2.09398935	0.00178638
	44.7000	1	2		2.09298580	0.00172426
	44.8000	1	2		2.09199228	0.00190180
	44.9000	1	2		2.09098155	0.00189852
	45.0000	1	2		2.08999152	0.00179346
	45.1000	1	2		2.08898407	0.00194113
	45.2000	1	2		2.08799486	0.00189184
	45.3000	1	2		2.08697942	0.00176568
	45.4000	1	2		2.08598426	0.00168654
	45.5000	1	2		2.08498583	0.00177627
	45.6000	1	2		2.08399539	0.00176309
	45.7000	1	2		2.08298077	0.00162308
	45.8000	1	2		2.08199299	0.00175633
	45.9000	1	2		2.08098513	0.00175034
	46.0000	1	2		2.07998977	0.00167426
	46.1000	1	2		2.07898211	0.00187790
	46.2000	1	2		2.07799249	0.00174955
	46.3000	1	2		2.07699160	0.00187367
	46.4000	1	2		2.07599972	0.00171984
	46.5000	1	2		2.07499924	0.00174794
	46.6000	1	2		2.07400285	0.00176094
	46.7000	1	2		2.07299725	0.00174608
	46.8000	1	2		2.07199472	0.00180514
	46.9000	1	2		2.07097928	0.00176052
	47.0000	1	2		2.06998638	0.00175924
	47.1000	1	2		2.06898405	0.00162997
	47.2000	1	2		2.06799115	0.00175101
	47.3000	1	2		2.06698349	0.00168859
	47.4000	1	2		2.06599264	0.00176396
	47.5000	1	2		2.06498212	0.00182482
	47.6000	1	2		2.06398737	0.00184171
	47.7000	1	2		2.06298587	0.00180780
	47.8000	1	2		2.06199092	0.00185019
	47.9000	1	2		2.06098982	0.00173845
	48.0000	1	2		2.05999794	0.00179713
	48.1000	1	2		2.05898783	0.00168602
	48.2000	1	2		2.05799616	0.00168389
	48.3000	1	2		2.05699281	0.00172418
	48.4000	1	2		2.05599745	0.00165219
	48.5000	1	2		2.05498774	0.00175695
	48.6000	1	2		2.05399423	0.00180816
	48.7000	1	2		2.05298145	0.00179747
	48.8000	1	2		2.05199265	0.00165895
	48.9000	1	2		2.05098008	0.00172891
	49.0000	1	2		2.04999353	0.00167209
	49.1000	1	2		2.04898157	0.00170799
	49.2000	1	2		2.04799400	0.00162801
	49.3000	1	2		2.04698368	0.00166025
	49.4000	1	2		2.04599426	0.00174308
	49.5000	1	2		2.04498968	0.00163735
	49.6000	1	2		2.04399719	0.00172017
	49.7000	1	2		2.04299076	0.00166038
	49.8000	1	2		2.04199725	0.00156383
	49.9000	1	2		2.04098918	0.00166743
	50.0000	1	2		2.04000243	0.00159747
	50.1000	1	2		2.03899006	0.00166311
	50.2000	1	2		2.03799040	0.00170014
	50.3000	1	2		2.03698438	0.00167652
	50.4000	1	2		2.03598984	0.00158697
	50.5000	1	2		2.03497789	0.00150342
	50.6000	1	2		2.03399277	0.00166410
	50.7000	1	2		2.03298512	0.00158349
	50.8000	1	2		2.03198996	0.00159051
	50.9000	1	2		2.03097964	0.00150540
	51.0000	1	2		2.02999187	0.00163201
	51.1000	1	2		2.02898769	0.00156390
	51.2000	1	2		2.02800196	0.00152315
	51.3000	1	2		2.02699574	0.00161054
	51.4000	1	2		2.02600059	0.00145865
	51.5000	1	2		2.02499191	0.00149240
	51.6000	1	2		2.02399860	0.00142969
	51.7000	1	2		2.02298439	0.00154573
	51.8000	1	2		2.02199927	0.00158548
	51.9000	1	2		2.02098629	0.00144504
	52.0000	1	2		2.01998663	0.00156038
	52.1000	1	2		2.01898430	0.00162647
	52.2000	1	2		2.01799919	0.00143728
	52.3000	1	2		2.01699215	0.00148950
	52.4000	1	2		2.01598941	0.00150524
	52.5000	1	2		2.01498872	0.00132222
	52.6000	1	2		2.01399992	0.00145573
	52.7000	1	2		2.01300292	0.00150603
	52.8000	1	2		2.01199773	0.00162845
	52.9000	1	2		2.01099171	0.00158932
	53.0000	1	2		2.00999881	0.00158876
	53.1000	1	2		2.00899341	0.00146062
	53.2000	1	2		2.00800461	0.00143118
	53.3000	1	2		2.00699531	0.00138945
	53.4000	1	2		2.00599545	0.00140626
	53.5000	1	2		2.00498677	0.00139948
	53.6000	1	2		2.00400042	0.00136366
	53.7000	1	2		2.00298826	0.00129061
	53.8000	1	2		2.00199495	0.00124185
	53.9000	1	2		2.00099242	0.00141255
	54.0000	1	2		1.99999419	0.00115909
	54.1000	1	2		1.99898961	0.00122725
	54.2000	1	2		1.99800060	0.00125573
	54.3000	1	2		1.99699397	0.00117202
	54.4000	1	2		1.99600004	0.00130471
	54.5000	1	2		1.99498911	0.00116611
	54.6000	1	2		1.99399683	0.00117567
	54.7000	1	2		1.99299224	0.00111355
	54.8000	1	2		1.99200529	0.00115678
	54.9000	1	2		1.99099148	0.00105847
	55.0000	1	2		1.98999633	0.00114316
	55.1000	1	2		1.98899441	0.00115238
	55.2000	1	2		1.98799700	0.00106913
	55.3000	1	2		1.98699304	0.00113850
	55.4000	1	2		1.98600259	0.00114063
	55.5000	1	2		1.98498859	0.00102588
	55.6000	1	2		1.98400020	0.00100426
	55.7000	1	2		1.98299459	0.00101326
	55.8000	1	2		1.98199636	0.00092421
	55.9000	1	2		1.98098973	0.00089628
	56.0000	1	2		1.97999724	0.00093891
	56.1000	1	2		1.97900147	0.00094993
	56.2000	1	2		1.97800181	0.00085880
	56.3000	1	2		1.97699723	0.00077621
	56.4000	1	2		1.97600330	0.00074206
	56.5000	1	2		1.97499790	0.00076168
	56.6000	1	2		1.97400951	0.00061040
	56.7000	1	2		1.97300206	0.00075826
	56.8000	1	2		1.97201080	0.00075717
	56.9000	1	2		1.97099945	0.00062186
	57.0000	1	2		1.96999200	0.00070538
	57.1000	1	2		1.96899542	0.00063417
	57.2000	1	2		1.96800313	0.00065043
	57.3000	1	2		1.96698666	0.00059453
	57.4000	1	2		1.96599417	0.00055599
	57.5000	1	2		1.96498611	0.00034538
	57.6000	1	2		1.96399628	0.00054950
	57.7000	1	2		1.96298822	0.00048475
	57.8000	1	2		1.96200331	0.00036689
	57.9000	1	2		1.96098746	0.00050472
	58.0000	1	2		1.96000193	0.00032392
	58.1000	1	2		1.95899079	0.00041790
	58.2000	1	2		1.95800916	0.00018890
	58.3000	1	2		1.95699516	0.00020518
	58.4000	1	2		1.95600922	0.00035617
	58.5000	1	2		1.95499747	0.00022959
	58.6000	1	2		1.95400764	-0.00013536
	58.7000	1	2		1.95299630	0.00023070
	58.8000	1	2		1.95200114	0.00030634
	58.9000	1	2		1.95099472	-0.00000434
	59.0000	1	2		1.94999608	-0.00037244
	59.1000	1	2		1.94898966	-0.00011393
	59.2000	1	2		1.94801765	-0.00004183
	59.3000	1	2		1.94699935	-0.00011434
	59.4000	1	2		1.94600808	-0.00024251
	59.5000	1	2		1.94500043	-0.00026035
	59.6000	1	2		1.94400712	-0.00026027
	59.7000	1	2		1.94300172	-0.00038688
	59.8000	1	2		1.94201168	-0.00039621
	59.9000	1	2		1.94100075	-0.00050481
	60.0000	1	2		1.94000273	-0.00068218
	60.1000	1	2		1.93899712	-0.00066103
	60.2000	1	2		1.93800893	-0.00067008
	60.3000	1	2		1.93699841	-0.00065906
	60.4000	1	2		1.93600510	-0.00076156
	60.5000	1	2		1.93500073	-0.00082775
	60.6000	1	2		1.93400864	-0.00075395
	60.7000	1	2		1.93299812	-0.00095625
	60.8000	1	2		1.93199887	-0.00106900
	60.9000	1	2		1.93099634	-0.00100976
	61.0000	1	2		1.93000917	-0.00118645
	61.1000	1	2		1.92899926	-0.00119071
	61.2000	1	2		1.92800821	-0.00129810
	61.3000	1	2		1.92699891	-0.00121546
	61.4000	1	2		1.92601400	-0.00139734
	61.5000	1	2		1.92500594	-0.00145592
	61.6000	1	2		1.92400955	-0.00133012
	61.7000	1	2		1.92299842	-0.00142913
	61.8000	1	2		1.92200797	-0.00176614
	61.9000	1	2		1.92100073	-0.00175280
	62.0000	1	2		1.92000517	-0.00175249
	62.1000	1	2		1.91899792	-0.00194347
	62.2000	1	2		1.91800809	-0.00194395
	62.3000	1	2		1.91699614	-0.00195537
	62.4000	1	2		1.91600201	-0.00211722
	62.5000	1	2		1.91499374	-0.00242834
	62.6000	1	2		1.91401170	-0.00217377
	62.7000	1	2		1.91300281	-0.00223916
	62.8000	1	2		1.91200745	-0.00250909
	62.9000	1	2		1.91100635	-0.00246241
	63.0000	1	2		1.91000751	-0.00252888
	63.1000	1	2		1.90900334	-0.00253954
	63.2000	1	2		1.90800552	-0.00288066
	63.3000	1	2		1.90699889	-0.00279760
	63.4000	1	2		1.90600845	-0.00291028
	63.5000	1	2		1.90499834	-0.00309129
	63.6000	1	2		1.90401076	-0.00304569
	63.7000	1	2		1.90299942	-0.00317399
	63.8000	1	2		1.90200467	-0.00318210
	63.9000	1	2		1.90100296	-0.00339865
	64.0000	1	2		1.90000494	-0.00341590
	64.1000	1	2		1.89900343	-0.00354263
	64.2000	1	2		1.89801237	-0.00383447
	64.3000	1	2		1.89700083	-0.00367944
	64.4000	1	2		1.89600895	-0.00378375
	64.5000	1	2		1.89500806	-0.00397087
	64.6000	1	2		1.89401044	-0.00388179
	64.7000	1	2		1.89300627	-0.00405636
	64.8000	1	2		1.89201050	-0.00426373
	64.9000	1	2		1.89099957	-0.00429231
	65.0000	1	2		1.89001200	-0.00436657
	65.1000	1	2		1.88900619	-0.00462365
	65.2000	1	2		1.88801103	-0.00464105
	65.3000	1	2		1.88699887	-0.00469479
	65.4000	1	2		1.88600945	-0.00477172
	65.5000	1	2		1.88499934	-0.00490528
	65.6000	1	2		1.88400480	-0.00504583
	65.7000	1	2		1.88300104	-0.00511140
	65.8000	1	2		1.88200896	-0.00527338
	65.9000	1	2		1.88100376	-0.00539491
	66.0000	1	2		1.88000942	-0.00548379
	66.1000	1	2		1.87899931	-0.00561872
	66.2000	1	2		1.87800989	-0.00575971
	66.3000	1	2		1.87700245	-0.00590257
	66.4000	1	2		1.87601712	-0.00611246
	66.5000	1	2		1.87500168	-0.00625931
	66.6000	1	2		1.87400796	-0.00634764
	66.7000	1	2		1.87300728	-0.00647655
	66.8000	1	2		1.87200413	-0.00666134
	66.9000	1	2		1.87099934	-0.00690241
	67.0000	1	2		1.87000726	-0.00692194
	67.1000	1	2		1.86899264	-0.00711420
	67.2000	1	2		1.86801531	-0.00735777
	67.3000	1	2		1.86699721	-0.00737068
	67.4000	1	2		1.86601045	-0.00762855
	67.5000	1	2		1.86500546	-0.00793935
	67.6000	1	2		1.86400724	-0.00796396
	67.7000	1	2		1.86299938	-0.00811982
	67.8000	1	2		1.86200668	-0.00833997
	67.9000	1	2		1.86099800	-0.00845748
	68.0000	1	2		1.86001166	-0.00870709
	68.1000	1	2		1.85900400	-0.00884766
	68.2000	1	2		1.85801786	-0.00907653
	68.3000	1	2		1.85700755	-0.00930481
	68.4000	1	2		1.85602038	-0.00958479
	68.5000	1	2		1.85500801	-0.00977458
	68.6000	1	2		1.85401388	-0.00992266
	68.7000	1	2		1.85301299	-0.01002177
	68.8000	1	2		1.85201271	-0.01034610
	68.9000	1	2		1.85100014	-0.01046958
	69.0000	1	2		1.85000949	-0.01075197
	69.1000	1	2		1.84900676	-0.01104899
	69.2000	1	2		1.84801242	-0.01125755
	69.3000	1	2		1.84700047	-0.01143838
	69.4000	1	2		1.84601023	-0.01174993
	69.5000	1	2		1.84500360	-0.01198941
	69.6000	1	2		1.84401459	-0.01208292
	69.7000	1	2		1.84300694	-0.01238499
	69.8000	1	2		1.84201936	-0.01252396
	69.9000	1	2		1.84100597	-0.01301748
	70.0000	1	2		1.84001696	-0.01311043
	70.1000	1	2		1.83900869	-0.01345769
	70.2000	1	2		1.83801702	-0.01369727
	70.3000	1	2		1.83700752	-0.01381892
	70.4000	1	2		1.83601708	-0.01419799
	70.5000	1	2		1.83500410	-0.01441238
	70.6000	1	2		1.83401775	-0.01457076
	70.7000	1	2		1.83300150	-0.01483220
	70.8000	1	2		1.83201146	-0.01541467
	70.9000	1	2		1.83100832	-0.01560160
	71.0000	1	2		1.83001623	-0.01582523
	71.1000	1	2		1.82901350	-0.01624472
	71.2000	1	2		1.82801261	-0.01645224
	71.3000	1	2		1.82700475	-0.01645742
	71.4000	1	2		1.82602004	-0.01702495
	71.5000	1	2		1.82501095	-0.01726440
	71.6000	1	2		1.82401313	-0.01748698
	71.7000	1	2		1.82300814	-0.01781251
	71.8000	1	2		1.82201975	-0.01830012
	71.9000	1	2		1.82100636	-0.01851889
	72.0000	1	2		1.82001243	-0.01874670
	72.1000	1	2		1.81900621	-0.01908819
	72.2000	1	2		1.81801290	-0.01949603
	72.3000	1	2		1.81700689	-0.01962031
	72.4000	1	2		1.81602013	-0.02002270
	72.5000	1	2		1.81501145	-0.02042128
	72.6000	1	2		1.81401200	-0.02075588
	72.7000	1	2		1.81300578	-0.02103426
	72.8000	1	2		1.81201779	-0.02144366
	72.9000	1	2		1.81100891	-0.02174231
	73.0000	1	2		1.81002092	-0.02203799
	73.1000	1	2		1.80900753	-0.02237703
	73.2000	1	2		1.80802119	-0.02293550
	73.3000	1	2		1.80700370	-0.02316530
	73.4000	1	2		1.80601715	-0.02359168
	73.5000	1	2		1.80500458	-0.02404039
	73.6000	1	2		1.80402172	-0.02440982
	73.7000	1	2		1.80300997	-0.02464972
	73.8000	1	2		1.80202485	-0.02508777
	73.9000	1	2		1.80101515	-0.02562235
	74.0000	1	2		1.80001159	-0.02595806
	74.1000	1	2		1.79900209	-0.02632089
	74.2000	1	2		1.79801227	-0.02684898
	74.3000	1	2		1.79701158	-0.02733286
	74.4000	1	2		1.79602073	-0.02755312
	74.5000	1	2		1.79501287	-0.02801679
	74.6000	1	2		1.79402878	-0.02845070
	74.7000	1	2		1.79300944	-0.02902223
	74.8000	1	2		1.79202289	-0.02942614
	74.9000	1	2		1.79101462	-0.02999888
	75.0000	1	2		1.79002807	-0.03033636
	75.1000	1	2		1.78901612	-0.03091108
	75.2000	1	2		1.78802281	-0.03138718
	75.3000	1	2		1.78701024	-0.03202579
	75.4000	1	2		1.78601672	-0.03237571
	75.5000	1	2		1.78500681	-0.03278008
	75.6000	1	2		1.78401452	-0.03345681
	75.7000	1	2		1.78300605	-0.03397500
	75.8000	1	2		1.78202053	-0.03461016
	75.9000	1	2		1.78100283	-0.03499771
	76.0000	1	2		1.78001936	-0.03568188
	76.1000	1	2		1.77900474	-0.03618288
	76.2000	1	2		1.77801901	-0.03683249
	76.3000	1	2		1.77701197	-0.03732949
	76.4000	1	2		1.77601927	-0.03789512
	76.5000	1	2		1.77501018	-0.03833716
	76.6000	1	2		1.77401728	-0.03908926
	76.7000	1	2		1.77301331	-0.03959538
	76.8000	1	2		1.77201775	-0.04017727
	76.9000	1	2		1.77100702	-0.04066990
	77.0000	1	2		1.77001924	-0.04135115
	77.1000	1	2		1.76900688	-0.04189233
	77.2000	1	2		1.76801684	-0.04252033
	77.3000	1	2		1.76700427	-0.04312266
	77.4000	1	2		1.76601793	-0.04373091
	77.5000	1	2		1.76501908	-0.04429965
	77.6000	1	2		1.76402905	-0.04496774
	77.7000	1	2		1.76301750	-0.04559045
	77.8000	1	2		1.76203095	-0.04618881
	77.9000	1	2		1.76101797	-0.04669368
	78.0000	1	2		1.76002835	-0.04729551
	78.1000	1	2		1.75901107	-0.04789727
	78.2000	1	2		1.75803169	-0.04857575
	78.3000	1	2		1.75702014	-0.04918326
	78.4000	1	2		1.75602642	-0.04980361
	78.5000	1	2		1.75501180	-0.05056021
	78.6000	1	2		1.75401910	-0.05118893
	78.7000	1	2		1.75301473	-0.05174326
	78.8000	1	2		1.75201691	-0.05243178
	78.9000	1	2		1.75101007	-0.05308460
	79.0000	1	2		1.75001369	-0.05359530
	79.1000	1	2		1.74900870	-0.05427734
	79.2000	1	2		1.74801334	-0.05489695
	79.3000	1	2		1.74700486	-0.05563960
	79.4000	1	2		1.74601954	-0.05626107
	79.5000	1	2		1.74501332	-0.05696478
	79.6000	1	2		1.74402145	-0.05746380
	79.7000	1	2		1.74301154	-0.05826434
	79.8000	1	2		1.74202089	-0.05884725
	79.9000	1	2		1.74102983	-0.05948830
	80.0000	1	2		1.74002566	-0.06014057
	80.1000	1	2		1.73901309	-0.06090484
	80.2000	1	2		1.73803146	-0.06141012
	80.3000	1	2		1.73701868	-0.06214573
	80.4000	1	2		1.73601902	-0.06291494
	80.5000	1	2		1.73500604	-0.06344889
	80.6000	1	2		1.73401969	-0.06420254
	80.7000	1	2		1.73300979	-0.06483705
	80.8000	1	2		1.73202201	-0.06561337
	80.9000	1	2		1.73100411	-0.06615148
	81.0000	1	2		1.73002022	-0.06695169
	81.1000	1	2		1.72901216	-0.06771292
	81.2000	1	2		1.72802192	-0.06828615
	81.3000	1	2		1.72701837	-0.06906617
	81.4000	1	2		1.72602751	-0.06977276
	81.5000	1	2		1.72502211	-0.07038921
	81.6000	1	2		1.72402532	-0.07114432
	81.7000	1	2		1.72302791	-0.07180867
	81.8000	1	2		1.72202107	-0.07266142
	81.9000	1	2		1.72101690	-0.07329159
	82.0000	1	2		1.72002667	-0.07404050
	82.1000	1	2		1.71901266	-0.07471445
	82.2000	1	2		1.71802242	-0.07541076
	82.3000	1	2		1.71701364	-0.07620654
	82.4000	1	2		1.71602402	-0.07679679
	82.5000	1	2		1.71501524	-0.07757184
	82.6000	1	2		1.71402623	-0.07830969
	82.7000	1	2		1.71301724	-0.07911866
	82.8000	1	2		1.71203356	-0.07979792
	82.9000	1	2		1.71101802	-0.08049794
	83.0000	1	2		1.71002983	-0.08143906
	83.1000	1	2		1.70902320	-0.08205587
	83.2000	1	2		1.70803460	-0.08279325
	83.3000	1	2		1.70702756	-0.08345826
	83.4000	1	2		1.70603815	-0.08431867
	83.5000	1	2		1.70503305	-0.08496066
	83.6000	1	2		1.70403257	-0.08583638
	83.7000	1	2		1.70302461	-0.08660911
	83.8000	1	2		1.70203222	-0.08741600
	83.9000	1	2		1.70102477	-0.08796127
	84.0000	1	2		1.70002746	-0.08877601
	84.1000	1	2		1.69901807	-0.08959705
	84.2000	1	2		1.69803008	-0.09026203
	84.3000	1	2		1.69702725	-0.09107103
	84.4000	1	2		1.69603209	-0.09182283
	84.5000	1	2		1.69502413	-0.09261228
	84.6000	1	2		1.69404321	-0.09346134
	84.7000	1	2		1.69302552	-0.09421223
	84.8000	1	2		1.69203252	-0.09488668
	84.9000	1	2		1.69102824	-0.09576400
	85.0000	1	2		1.69003452	-0.09645272
	85.1000	1	2		1.68902574	-0.09737864
	85.2000	1	2		1.68803141	-0.09822780
	85.3000	1	2		1.68701699	-0.09914014
	85.4000	1	2		1.68602880	-0.09979337
	85.5000	1	2		1.68502473	-0.10054778
	85.6000	1	2		1.68402958	-0.10138564
	85.7000	1	2		1.68302950	-0.10200237
	85.8000	1	2		1.68203793	-0.10284569
	85.9000	1	2		1.68102004	-0.10360250
	86.0000	1	2		1.68003359	-0.10471120
	86.1000	1	2		1.67903444	-0.10534973
	86.2000	1	2		1.67802986	-0.10626784
	86.3000	1	2		1.67703194	-0.10706251
	86.4000	1	2		1.67604221	-0.10790473
	86.5000	1	2		1.67502882	-0.10867183
	86.6000	1	2		1.67403387	-0.10956408
	86.7000	1	2		1.67303554	-0.11026772
	86.8000	1	2		1.67203936	-0.11118990
	86.9000	1	2		1.67102351	-0.11201613
	87.0000	1	2		1.67003880	-0.11286564
	87.1000	1	2		1.66902746	-0.11371121
	87.2000	1	2		1.66802739	-0.11452213
	87.3000	1	2		1.66702189	-0.11542234
	87.4000	1	2		1.66602458	-0.11606271
	87.5000	1	2		1.66502102	-0.11706250
	87.6000	1	2		1.66403755	-0.11784674
	87.7000	1	2		1.66303420	-0.11873446
	87.8000	1	2		1.66203515	-0.11966775
	87.9000	1	2		1.66104890	-0.12058523
	88.0000	1	2		1.66004699	-0.12134573
	88.1000	1	2		1.65904804	-0.12215791
	88.2000	1	2		1.65805873	-0.12312876
	88.3000	1	2		1.65704913	-0.12391748
	88.4000	1	2		1.65605417	-0.12477216
	88.5000	1	2		1.65504150	-0.12575209
	88.6000	1	2		1.65405198	-0.12663165
	88.7000	1	2		1.65303951	-0.12754143
	88.8000	1	2		1.65204302	-0.12834772
	88.9000	1	2		1.65103609	-0.12937964
	89.0000	1	2		1.65004575	-0.13012367
	89.1000	1	2		1.64903451	-0.13105764
	89.2000	1	2		1.64804704	-0.13198457
	89.3000	1	2		1.64704174	-0.13302729
	89.4000	1	2		1.64604412	-0.13384006
	89.5000	1	2		1.64503555	-0.13468973
	89.6000	1	2		1.64405054	-0.13558598
	89.7000	1	2		1.64304268	-0.13659121
	89.8000	1	2		1.64204834	-0.13740486
	89.9000	1	2		1.64104837	-0.13828426
	90.0000	1	2		1.64004604	-0.13924129
	90.1000	1	2		1.63904781	-0.14020361
	90.2000	1	2		1.63805481	-0.14103078
	90.3000	1	2		1.63703661	-0.14212524
	90.4000	1	2		1.63604514	-0.14320717
	90.5000	1	2		1.63503953	-0.14389091
	90.6000	1	2		1.63403680	-0.14494478
	90.7000	1	2		1.63304553	-0.14572661
	90.8000	1	2		1.63204259	-0.14673379
	90.9000	1	2		1.63104170	-0.14763677
	91.0000	1	2		1.63004603	-0.14856049
	91.1000	1	2		1.62904688	-0.14948458
	91.2000	1	2		1.62805541	-0.15051901
	91.3000	1	2		1.62704479	-0.15137822
	91.4000	1	2		1.62604687	-0.15242901
	91.5000	1	2		1.62504546	-0.15343080
	91.6000	1	2		1.62405943	-0.15450736
	91.7000	1	2		1.62303927	-0.15534710
	91.8000	1	2		1.62204945	-0.15648235
	91.9000	1	2		1.62104015	-0.15744459
	92.0000	1	2		1.62005022	-0.15812285
	92.1000	1	2		1.61904451	-0.15912665
	92.2000	1	2		1.61804864	-0.16011957
	92.3000	1	2		1.61704345	-0.16120462
	92.4000	1	2		1.61605188	-0.16214341
	92.5000	1	2		1.61503818	-0.16323144
	92.6000	1	2		1.61404671	-0.16423700
	92.7000	1	2		1.61303752	-0.16520701
	92.8000	1	2		1.61205200	-0.16610976
	92.9000	1	2		1.61104578	-0.16704906
	93.0000	1	2		1.61005544	-0.16804075
	93.1000	1	2		1.60904614	-0.16901474
	93.2000	1	2		1.60805785	-0.17005881
	93.3000	1	2		1.60704313	-0.17111152
	93.4000	1	2		1.60605166	-0.17210038
	93.5000	1	2		1.60503632	-0.17253850
	93.6000	1	2		1.60405162	-0.17347572
	93.7000	1	2		1.60303720	-0.17467884
	93.8000	1	2		1.60205127	-0.17561343
	93.9000	1	2		1.60104454	-0.17670982
	94.0000	1	2		1.60005204	-0.17781485
	94.1000	1	2		1.59904378	-0.17895754
	94.2000	1	2		1.59791657	-0.18011278
	94.3000	1	2		1.59705992	-0.18107830
	94.4000	1	2		1.59606067	-0.18195732
	94.5000	1	2		1.59504656	-0.18312812
	94.6000	1	2		1.59406134	-0.18433545
	94.7000	1	2		1.59304672	-0.18532708
	94.8000	1	2		1.59204808	-0.18630954
	94.9000	1	2		1.59105262	-0.18730298
	95.0000	1	2		1.59005593	-0.18839126
	95.1000	1	2		1.58904264	-0.18956354
	95.2000	1	2		1.58804625	-0.19065538
	95.3000	1	2		1.58703901	-0.19185288
	95.4000	1	2		1.58605082	-0.19299133
	95.5000	1	2		1.58504224	-0.19398047
	95.6000	1	2		1.58404555	-0.19508358
	95.7000	1	2		1.58303944	-0.19614166
	95.8000	1	2		1.58204664	-0.19732026
	95.9000	1	2		1.58103908	-0.19836018
	96.0000	1	2		1.58004905	-0.19963069
	96.1000	1	2		1.57904078	-0.20075331
	96.2000	1	2		1.57804798	-0.20185500
	96.3000	1	2		1.57704176	-0.20301387
	96.4000	1	2		1.57605788	-0.20428590
	96.5000	1	2		1.57504357	-0.20537220
	96.6000	1	2		1.57405886	-0.20649385
	96.7000	1	2		1.57304680	-0.20772398
	96.8000	1	2		1.57205503	-0.20879880
	96.9000	1	2		1.57104614	-0.20910298
	97.0000	1	2		1.57005170	-0.21018505
	97.1000	1	2		1.56904354	-0.21164106
	97.2000	1	2		1.56805176	-0.21289231
	97.3000	1	2		1.56704175	-0.21398954
	97.4000	1	2		1.56605438	-0.21532942
	97.5000	1	2		1.56504376	-0.21655980
	97.6000	1	2		1.56405291	-0.21773731
	97.7000	1	2		1.56304628	-0.21898599
	97.8000	1	2		1.56205501	-0.22022611
	97.9000	1	2		1.56105402	-0.22135431
	98.0000	1	2		1.56006112	-0.22269290
	98.1000	1	2		1.55904650	-0.22400202
	98.2000	1	2		1.55806394	-0.22518577
	98.3000	1	2		1.55704256	-0.22647994
	98.4000	1	2		1.55605243	-0.22783887
	98.5000	1	2		1.55504539	-0.22907620
	98.6000	1	2		1.55405833	-0.23025215
	98.7000	1	2		1.55304432	-0.23166969
	98.8000	1	2		1.55205664	-0.23270069
	98.9000	1	2		1.55104551	-0.23394870
	99.0000	1	2		1.55005660	-0.23515087
	99.1000	1	2		1.54904772	-0.23645204
	99.2000	1	2		1.54805779	-0.23784706
	99.3000	1	2		1.54704624	-0.23906946
	99.4000	1	2		1.54606471	-0.24024874
	99.5000	1	2		1.54506228	-0.24136649
	99.6000	1	2		1.54406876	-0.24261760
	99.7000	1	2		1.54306080	-0.24088902
	99.8000	1	2		1.54207200	-0.24178697
	99.9000	1	2		1.54106291	-0.24340218
	100.0000	1	2		1.54006694	-0.24464188
	100.1000	1	2		1.53905857	-0.24610635
	100.2000	1	2		1.53806484	-0.24668803
	100.3000	1	2		1.53705555	-0.24813689
	100.4000	1	2		1.53606429	-0.24957009
	100.5000	1	2		1.53505694	-0.25092211
	100.6000	1	2		1.53406107	-0.25247073
	100.7000	1	2		1.53305403	-0.25372850
	100.8000	1	2		1.53206523	-0.25531776
	100.9000	1	2		1.53105614	-0.25643282
	101.0000	1	2		1.53006641	-0.25777964
	101.1000	1	2		1.52905671	-0.25918502
	101.2000	1	2		1.52806873	-0.26069958
	101.3000	1	2		1.52706240	-0.26208783
	101.4000	1	2		1.52607186	-0.26356746
	101.5000	1	2		1.52506185	-0.26498355
	101.6000	1	2		1.52406997	-0.26649218
	101.7000	1	2		1.52305996	-0.26711164
	101.8000	1	2		1.52206737	-0.26865095
	101.9000	1	2		1.52105982	-0.27018413
	102.0000	1	2		1.52006456	-0.27175354
	102.1000	1	2		1.51905783	-0.27313214
	102.2000	1	2		1.51806544	-0.27455533
	102.3000	1	2		1.51705737	-0.27609721
	102.4000	1	2		1.51607103	-0.27754579
	102.5000	1	2		1.51505907	-0.27884774
	102.6000	1	2		1.51407139	-0.28036570
	102.7000	1	2		1.51305780	-0.28185111
	102.8000	1	2		1.51206807	-0.28327009
	102.9000	1	2		1.51105786	-0.28472360
	103.0000	1	2		1.51007090	-0.28627373
	103.1000	1	2		1.50906191	-0.28787952
	103.2000	1	2		1.50806788	-0.28941410
	103.3000	1	2		1.50706064	-0.29084755
	103.4000	1	2		1.50606856	-0.29241003
	103.5000	1	2		1.50506111	-0.29394384
	103.6000	1	2		1.50406708	-0.29540015
	103.7000	1	2		1.50305697	-0.29696822
	103.8000	1	2		1.50206980	-0.29852392
	103.9000	1	2		1.50106051	-0.30000158
	104.0000	1	2		1.50006874	-0.30094208
	104.0010	1	2		1.50005972	-0.30095659
