# Supplementary material for: Hyaluronic Acid Enhances the Mechanical Properties of Tissue-Engineered Cartilage Constructs
Source: PLoS One. 2014 Dec 1;9(12):e113216. doi: 10.1371/journal.pone.0113216 (PMC4249877; doi:10.1371/journal.pone.0113216)
Supplement: Dataset S1 — Raw data from hydrogel constructs. Data on wet weight, dry weight, compressive modulus, DNA content, and GAG content are provided in a spreadsheet for all analysed hydrogel constructs. Additionally, raw data from mechanical compression tests (time, displacement, and load) are provided. (ZIP) [file pone.0113216.s004.zip › Data/Mechanical testing/Microtester/Day 28/G5 P2 M3 ramp.csv]

G5 P2 M3 6Jan2014
Notes	Time	Sequence	Block	Cycle	5800:Extension mm	5800:500N_Load_Cell N
Test Started : 01/06/2014 12:02:35 PM	4.0020	1	2		2.49997076	0.00287801
	4.1000	1	2		2.49890266	0.00262915
	4.2000	1	2		2.49793456	0.00282701
	4.3000	1	2		2.49692731	0.00288878
	4.4000	1	2		2.49593748	0.00267799
	4.5000	1	2		2.49493925	0.00285696
	4.6000	1	2		2.49395393	0.00288532
	4.7000	1	2		2.49294546	0.00269155
	4.8000	1	2		2.49195604	0.00286500
	4.9000	1	2		2.49094265	0.00296816
	5.0000	1	2		2.48994565	0.00271938
	5.1000	1	2		2.48893943	0.00272261
	5.2000	1	2		2.48794079	0.00281855
	5.3000	1	2		2.48694400	0.00273702
	5.4000	1	2		2.48594864	0.00252592
	5.5000	1	2		2.48494078	0.00271461
	5.6000	1	2		2.48393784	0.00268388
	5.7000	1	2		2.48293162	0.00279594
	5.8000	1	2		2.48194302	0.00272591
	5.9000	1	2		2.48093537	0.00285686
	6.0000	1	2		2.47994308	0.00276254
	6.1000	1	2		2.47892825	0.00264246
	6.2000	1	2		2.47794560	0.00279766
	6.3000	1	2		2.47695208	0.00273690
	6.4000	1	2		2.47594197	0.00275325
	6.5000	1	2		2.47494190	0.00277882
	6.6000	1	2		2.47394879	0.00269026
	6.7000	1	2		2.47294544	0.00271879
	6.8000	1	2		2.47195049	0.00277639
	6.9000	1	2		2.47093484	0.00262319
	7.0000	1	2		2.46994870	0.00260536
	7.1000	1	2		2.46894699	0.00262907
	7.2000	1	2		2.46794876	0.00252406
	7.3000	1	2		2.46694275	0.00261290
	7.4000	1	2		2.46595374	0.00267182
	7.4950	1	2		2.46498809	0.00313701
	7.5000	1	2		2.46493461	0.00303489
	7.6000	1	2		2.46394909	0.00241627
	7.7000	1	2		2.46294307	0.00294891
	7.8000	1	2		2.46195447	0.00257446
	7.9000	1	2		2.46094661	0.00262081
	8.0000	1	2		2.45996068	0.00264560
	8.1000	1	2		2.45894749	0.00251543
	8.2000	1	2		2.45796135	0.00265729
	8.3000	1	2		2.45695390	0.00262831
	8.4000	1	2		2.45595834	0.00272295
	8.5000	1	2		2.45494843	0.00284093
	8.6000	1	2		2.45396209	0.00261517
	8.7000	1	2		2.45293927	0.00268901
	8.8000	1	2		2.45194125	0.00273743
	8.9000	1	2		2.45094589	0.00276810
	9.0000	1	2		2.44995298	0.00271943
	9.1000	1	2		2.44894615	0.00267703
	9.2000	1	2		2.44795243	0.00266491
	9.3000	1	2		2.44693883	0.00271927
	9.4000	1	2		2.44594245	0.00276485
	9.5000	1	2		2.44494279	0.00264566
	9.6000	1	2		2.44395234	0.00255725
	9.7000	1	2		2.44294510	0.00269574
	9.8000	1	2		2.44195875	0.00276623
	9.9000	1	2		2.44095581	0.00265539
	10.0000	1	2		2.43995267	0.00269104
	10.1000	1	2		2.43895382	0.00292560
	10.2000	1	2		2.43796522	0.00259662
	10.3000	1	2		2.43695204	0.00273112
	10.4000	1	2		2.43595791	0.00276603
	10.5000	1	2		2.43493960	0.00266717
	10.6000	1	2		2.43394731	0.00268733
	10.7000	1	2		2.43295011	0.00276557
	10.8000	1	2		2.43194881	0.00278597
	10.9000	1	2		2.43094873	0.00272635
	11.0000	1	2		2.42995993	0.00264200
	11.1000	1	2		2.42894531	0.00299965
	11.2000	1	2		2.42796286	0.00294919
	11.3000	1	2		2.42695377	0.00270308
	11.4000	1	2		2.42596599	0.00280633
	11.5000	1	2		2.42495813	0.00272052
	11.6000	1	2		2.42395785	0.00262120
	11.7000	1	2		2.42295102	0.00271918
	11.8000	1	2		2.42195873	0.00273156
	11.9000	1	2		2.42095108	0.00277579
	12.0000	1	2		2.41994650	0.00265532
	12.1000	1	2		2.41894458	0.00278159
	12.2000	1	2		2.41795660	0.00273796
	12.3000	1	2		2.41693849	0.00257136
	12.4000	1	2		2.41595543	0.00263256
	12.5000	1	2		2.41494449	0.00273866
	12.6000	1	2		2.41395221	0.00268617
	12.7000	1	2		2.41294271	0.00270160
	12.8000	1	2		2.41195288	0.00289838
	12.9000	1	2		2.41095793	0.00261020
	13.0000	1	2		2.40996011	0.00273732
	13.1000	1	2		2.40895020	0.00270438
	13.2000	1	2		2.40795751	0.00278044
	13.3000	1	2		2.40695661	0.00278232
	13.4000	1	2		2.40596474	0.00275332
	13.5000	1	2		2.40494684	0.00282151
	13.6000	1	2		2.40395619	0.00278595
	13.7000	1	2		2.40294301	0.00281987
	13.8000	1	2		2.40195092	0.00253016
	13.9000	1	2		2.40095864	0.00274509
	14.0000	1	2		2.39995774	0.00272681
	14.1000	1	2		2.39894087	0.00268571
	14.2000	1	2		2.39795330	0.00274504
	14.3000	1	2		2.39694359	0.00276776
	14.4000	1	2		2.39595704	0.00280750
	14.5000	1	2		2.39494755	0.00273341
	14.6000	1	2		2.39396407	0.00268676
	14.7000	1	2		2.39295273	0.00273617
	14.8000	1	2		2.39196577	0.00265416
	14.9000	1	2		2.39095443	0.00266484
	15.0000	1	2		2.38995251	0.00265073
	15.1000	1	2		2.38895264	0.00273878
	15.2000	1	2		2.38795994	0.00270311
	15.3000	1	2		2.38695250	0.00272321
	15.4000	1	2		2.38595181	0.00273640
	15.5000	1	2		2.38494477	0.00278083
	15.6000	1	2		2.38396088	0.00263309
	15.7000	1	2		2.38294934	0.00260035
	15.8000	1	2		2.38195787	0.00281113
	15.9000	1	2		2.38095165	0.00261200
	16.0000	1	2		2.37996346	0.00269727
	16.1000	1	2		2.37894986	0.00282261
	16.2000	1	2		2.37796413	0.00269490
	16.3000	1	2		2.37695607	0.00288345
	16.4000	1	2		2.37596419	0.00263950
	16.5000	1	2		2.37495388	0.00270588
	16.6000	1	2		2.37396446	0.00268704
	16.7000	1	2		2.37295271	0.00263026
	16.8000	1	2		2.37195775	0.00282237
	16.9000	1	2		2.37095317	0.00245599
	17.0000	1	2		2.36995679	0.00259433
	17.1000	1	2		2.36895262	0.00285570
	17.2000	1	2		2.36795767	0.00246707
	17.3000	1	2		2.36694551	0.00268916
	17.4000	1	2		2.36595424	0.00266066
	17.5000	1	2		2.36495069	0.00274004
	17.6000	1	2		2.36395553	0.00259315
	17.7000	1	2		2.36294726	0.00270135
	17.8000	1	2		2.36196174	0.00277047
	17.9000	1	2		2.36094978	0.00268680
	18.0000	1	2		2.35996077	0.00256723
	18.1000	1	2		2.35895845	0.00267791
	18.2000	1	2		2.35796104	0.00264950
	18.3000	1	2		2.35695892	0.00260185
	18.4000	1	2		2.35596151	0.00274159
	18.5000	1	2		2.35494648	0.00271871
	18.6000	1	2		2.35396013	0.00267671
	18.7000	1	2		2.35295514	0.00278967
	18.8000	1	2		2.35196306	0.00264907
	18.9000	1	2		2.35095028	0.00260916
	19.0000	1	2		2.34995964	0.00270803
	19.1000	1	2		2.34895280	0.00254200
	19.2000	1	2		2.34795990	0.00290707
	19.3000	1	2		2.34695450	0.00278723
	19.4000	1	2		2.34596549	0.00254456
	19.5000	1	2		2.34495866	0.00257810
	19.6000	1	2		2.34397539	0.00258411
	19.7000	1	2		2.34296384	0.00272658
	19.8000	1	2		2.34196623	0.00256083
	19.9000	1	2		2.34096021	0.00267304
	20.0000	1	2		2.33996956	0.00242326
	20.1000	1	2		2.33896232	0.00282817
	20.2000	1	2		2.33796716	0.00250394
	20.3000	1	2		2.33696033	0.00268054
	20.4000	1	2		2.33596190	0.00256924
	20.5000	1	2		2.33495854	0.00251121
	20.6000	1	2		2.33396011	0.00259603
	20.7000	1	2		2.33295102	0.00260291
	20.8000	1	2		2.33196078	0.00262833
	20.9000	1	2		2.33095825	0.00252464
	21.0000	1	2		2.32996105	0.00261638
	21.1000	1	2		2.32895770	0.00274531
	21.2000	1	2		2.32796521	0.00249129
	21.3000	1	2		2.32695059	0.00242460
	21.4000	1	2		2.32597121	0.00247176
	21.5000	1	2		2.32496294	0.00260785
	21.6000	1	2		2.32397065	0.00260388
	21.7000	1	2		2.32295788	0.00245808
	21.8000	1	2		2.32196928	0.00247943
	21.9000	1	2		2.32096183	0.00256712
	22.0000	1	2		2.31995930	0.00255781
	22.1000	1	2		2.31895267	0.00273346
	22.2000	1	2		2.31795895	0.00249851
	22.3000	1	2		2.31695908	0.00254530
	22.4000	1	2		2.31596085	0.00262348
	22.5000	1	2		2.31495668	0.00258313
	22.6000	1	2		2.31396439	0.00262502
	22.7000	1	2		2.31296350	0.00257561
	22.8000	1	2		2.31196896	0.00254203
	22.9000	1	2		2.31095618	0.00267218
	23.0000	1	2		2.30997209	0.00260631
	23.1000	1	2		2.30896198	0.00258127
	23.2000	1	2		2.30797338	0.00252310
	23.3000	1	2		2.30695774	0.00249530
	23.4000	1	2		2.30597221	0.00240643
	23.5000	1	2		2.30496640	0.00251434
	23.6000	1	2		2.30396756	0.00263247
	23.7000	1	2		2.30295191	0.00263934
	23.8000	1	2		2.30196680	0.00256150
	23.9000	1	2		2.30095484	0.00256605
	24.0000	1	2		2.29996091	0.00243929
	24.1000	1	2		2.29896473	0.00233720
	24.2000	1	2		2.29797040	0.00239168
	24.3000	1	2		2.29696356	0.00245554
	24.4000	1	2		2.29597046	0.00248753
	24.5000	1	2		2.29496854	0.00247971
	24.6000	1	2		2.29397523	0.00258869
	24.7000	1	2		2.29296901	0.00261751
	24.8000	1	2		2.29197488	0.00253544
	24.9000	1	2		2.29096518	0.00250459
	25.0000	1	2		2.28997555	0.00253133
	25.1000	1	2		2.28897466	0.00250760
	25.2000	1	2		2.28797049	0.00241353
	25.3000	1	2		2.28696161	0.00246732
	25.4000	1	2		2.28596748	0.00255674
	25.5000	1	2		2.28497273	0.00242664
	25.6000	1	2		2.28396692	0.00251052
	25.7000	1	2		2.28296254	0.00257220
	25.8000	1	2		2.28197579	0.00247633
	25.9000	1	2		2.28095707	0.00255973
	26.0000	1	2		2.27997462	0.00248934
	26.1000	1	2		2.27896348	0.00252220
	26.2000	1	2		2.27797058	0.00242446
	26.3000	1	2		2.27696580	0.00252885
	26.4000	1	2		2.27596982	0.00256978
	26.5000	1	2		2.27496217	0.00235694
	26.6000	1	2		2.27397541	0.00248895
	26.7000	1	2		2.27296817	0.00247438
	26.8000	1	2		2.27197117	0.00241402
	26.9000	1	2		2.27096188	0.00250503
	27.0000	1	2		2.26997369	0.00250601
	27.1000	1	2		2.26896234	0.00245877
	27.2000	1	2		2.26796719	0.00237766
	27.3000	1	2		2.26696199	0.00243347
	27.4000	1	2		2.26596950	0.00243201
	27.5000	1	2		2.26496369	0.00239396
	27.6000	1	2		2.26397735	0.00245771
	27.7000	1	2		2.26296764	0.00246200
	27.8000	1	2		2.26197515	0.00236069
	27.9000	1	2		2.26096463	0.00267162
	28.0000	1	2		2.25997747	0.00268053
	28.1000	1	2		2.25897104	0.00242248
	28.2000	1	2		2.25797322	0.00212633
	28.3000	1	2		2.25696106	0.00236962
	28.4000	1	2		2.25597656	0.00245657
	28.5000	1	2		2.25497505	0.00197528
	28.6000	1	2		2.25397744	0.00230550
	28.7000	1	2		2.25296876	0.00263944
	28.8000	1	2		2.25197340	0.00235090
	28.9000	1	2		2.25096062	0.00235138
	29.0000	1	2		2.24997592	0.00258287
	29.1000	1	2		2.24896417	0.00253684
	29.2000	1	2		2.24798110	0.00237098
	29.3000	1	2		2.24696341	0.00236431
	29.4000	1	2		2.24598362	0.00261271
	29.5000	1	2		2.24496756	0.00242488
	29.6000	1	2		2.24397978	0.00238769
	29.7000	1	2		2.24297008	0.00249592
	29.8000	1	2		2.24197636	0.00241222
	29.9000	1	2		2.24096953	0.00227352
	30.0000	1	2		2.23997683	0.00232854
	30.1000	1	2		2.23896815	0.00234538
	30.2000	1	2		2.23797361	0.00230063
	30.3000	1	2		2.23697067	0.00220460
	30.4000	1	2		2.23596179	0.00242244
	30.5000	1	2		2.23496663	0.00244458
	30.6000	1	2		2.23396082	0.00237500
	30.7000	1	2		2.23296341	0.00254373
	30.8000	1	2		2.23196477	0.00245941
	30.9000	1	2		2.23095978	0.00234216
	31.0000	1	2		2.22996791	0.00238957
	31.1000	1	2		2.22896599	0.00236773
	31.2000	1	2		2.22797022	0.00243929
	31.3000	1	2		2.22696236	0.00222466
	31.4000	1	2		2.22598298	0.00231491
	31.5000	1	2		2.22497902	0.00233704
	31.6000	1	2		2.22398673	0.00221715
	31.7000	1	2		2.22297518	0.00233656
	31.8000	1	2		2.22198208	0.00216924
	31.9000	1	2		2.22096459	0.00233363
	32.0000	1	2		2.21997394	0.00264098
	32.1000	1	2		2.21897120	0.00243853
	32.2000	1	2		2.21796560	0.00220293
	32.3000	1	2		2.21696184	0.00252897
	32.4000	1	2		2.21597693	0.00234313
	32.5000	1	2		2.21497173	0.00238478
	32.6000	1	2		2.21397781	0.00224146
	32.7000	1	2		2.21296933	0.00227523
	32.8000	1	2		2.21197705	0.00235816
	32.9000	1	2		2.21097492	0.00235060
	33.0000	1	2		2.20998469	0.00232900
	33.1000	1	2		2.20897724	0.00231619
	33.2000	1	2		2.20797552	0.00237555
	33.3000	1	2		2.20697443	0.00236784
	33.4000	1	2		2.20597476	0.00250117
	33.5000	1	2		2.20496424	0.00230569
	33.6000	1	2		2.20397073	0.00239304
	33.7000	1	2		2.20296574	0.00244008
	33.8000	1	2		2.20197734	0.00227236
	33.9000	1	2		2.20096846	0.00236030
	34.0000	1	2		2.19997146	0.00248452
	34.1000	1	2		2.19897180	0.00245121
	34.2000	1	2		2.19796988	0.00232709
	34.3000	1	2		2.19696981	0.00234926
	34.4000	1	2		2.19598285	0.00231759
	34.5000	1	2		2.19497130	0.00235777
	34.6000	1	2		2.19398803	0.00224278
	34.7000	1	2		2.19298447	0.00228512
	34.8000	1	2		2.19197969	0.00235192
	34.9000	1	2		2.19097408	0.00228543
	35.0000	1	2		2.18997667	0.00246647
	35.1000	1	2		2.18896943	0.00229579
	35.2000	1	2		2.18797673	0.00235115
	35.3000	1	2		2.18696232	0.00224178
	35.4000	1	2		2.18597044	0.00222906
	35.5000	1	2		2.18497119	0.00219283
	35.6000	1	2		2.18397624	0.00227941
	35.7000	1	2		2.18297329	0.00211117
	35.8000	1	2		2.18198306	0.00234418
	35.9000	1	2		2.18097971	0.00222008
	36.0000	1	2		2.17997431	0.00230278
	36.1000	1	2		2.17897628	0.00226752
	36.2000	1	2		2.17798481	0.00215594
	36.3000	1	2		2.17698536	0.00225682
	36.4000	1	2		2.17598856	0.00230349
	36.5000	1	2		2.17498439	0.00221943
	36.6000	1	2		2.17398821	0.00230779
	36.7000	1	2		2.17298650	0.00237555
	36.8000	1	2		2.17198520	0.00220277
	36.9000	1	2		2.17097263	0.00221696
	37.0000	1	2		2.16998792	0.00212917
	37.1000	1	2		2.16897432	0.00229751
	37.2000	1	2		2.16797671	0.00224886
	37.3000	1	2		2.16696947	0.00225594
	37.4000	1	2		2.16598619	0.00226004
	37.5000	1	2		2.16497424	0.00213735
	37.6000	1	2		2.16398175	0.00221017
	37.7000	1	2		2.16298700	0.00219070
	37.8000	1	2		2.16198140	0.00214020
	37.9000	1	2		2.16097825	0.00219821
	38.0000	1	2		2.15999068	0.00212327
	38.1000	1	2		2.15898487	0.00219245
	38.2000	1	2		2.15798951	0.00217110
	38.3000	1	2		2.15698390	0.00220090
	38.4000	1	2		2.15599243	0.00225339
	38.5000	1	2		2.15497781	0.00216950
	38.6000	1	2		2.15398716	0.00215563
	38.7000	1	2		2.15297808	0.00211013
	38.8000	1	2		2.15198005	0.00224423
	38.9000	1	2		2.15097178	0.00217409
	39.0000	1	2		2.14998196	0.00229687
	39.1000	1	2		2.14897533	0.00229991
	39.2000	1	2		2.14798099	0.00214720
	39.3000	1	2		2.14697436	0.00215112
	39.4000	1	2		2.14598085	0.00206113
	39.5000	1	2		2.14497995	0.00215041
	39.6000	1	2		2.14398910	0.00198662
	39.7000	1	2		2.14298042	0.00206953
	39.8000	1	2		2.14199531	0.00212891
	39.9000	1	2		2.14098233	0.00210102
	40.0000	1	2		2.13999639	0.00214155
	40.1000	1	2		2.13897952	0.00209563
	40.2000	1	2		2.13792515	0.00212494
	40.3000	1	2		2.13697507	0.00207325
	40.4000	1	2		2.13598258	0.00202650
	40.5000	1	2		2.13497267	0.00206982
	40.6000	1	2		2.13398448	0.00208542
	40.7000	1	2		2.13297703	0.00210266
	40.8000	1	2		2.13198741	0.00198971
	40.9000	1	2		2.13097852	0.00209470
	41.0000	1	2		2.12997825	0.00191134
	41.1000	1	2		2.12897367	0.00183167
	41.2000	1	2		2.12798486	0.00194241
	41.3000	1	2		2.12698745	0.00187097
	41.4000	1	2		2.12598881	0.00194919
	41.5000	1	2		2.12498014	0.00192747
	41.6000	1	2		2.12399031	0.00203134
	41.7000	1	2		2.12297958	0.00188965
	41.8000	1	2		2.12198688	0.00181082
	41.9000	1	2		2.12097554	0.00198958
	42.0000	1	2		2.11998326	0.00167320
	42.1000	1	2		2.11898093	0.00181408
	42.2000	1	2		2.11799028	0.00167626
	42.3000	1	2		2.11697669	0.00182827
	42.4000	1	2		2.11598255	0.00169593
	42.5000	1	2		2.11497654	0.00170406
	42.6000	1	2		2.11398138	0.00170975
	42.7000	1	2		2.11297721	0.00172633
	42.8000	1	2		2.11199230	0.00166665
	42.9000	1	2		2.11097379	0.00152167
	43.0000	1	2		2.10998232	0.00167625
	43.1000	1	2		2.10897877	0.00162154
	43.2000	1	2		2.10799222	0.00157871
	43.3000	1	2		2.10697596	0.00154812
	43.4000	1	2		2.10598756	0.00160851
	43.5000	1	2		2.10497868	0.00153929
	43.6000	1	2		2.10398701	0.00144870
	43.7000	1	2		2.10297710	0.00154004
	43.8000	1	2		2.10198543	0.00140962
	43.9000	1	2		2.10097757	0.00136145
	44.0000	1	2		2.09998938	0.00141430
	44.1000	1	2		2.09897558	0.00129688
	44.2000	1	2		2.09798452	0.00123924
	44.3000	1	2		2.09698609	0.00115163
	44.4000	1	2		2.09598335	0.00116497
	44.5000	1	2		2.09498164	0.00107386
	44.6000	1	2		2.09398874	0.00103557
	44.7000	1	2		2.09298641	0.00107335
	44.8000	1	2		2.09199658	0.00103408
	44.9000	1	2		2.09098668	0.00093740
	45.0000	1	2		2.08999234	0.00086960
	45.1000	1	2		2.08898489	0.00085148
	45.2000	1	2		2.08798728	0.00074167
	45.3000	1	2		2.08698516	0.00075228
	45.4000	1	2		2.08598918	0.00066948
	45.5000	1	2		2.08497784	0.00060871
	45.6000	1	2		2.08398781	0.00059484
	45.7000	1	2		2.08297995	0.00050517
	45.8000	1	2		2.08199504	0.00057942
	45.9000	1	2		2.08097611	0.00031748
	46.0000	1	2		2.07998547	0.00031310
	46.1000	1	2		2.07897945	0.00031389
	46.2000	1	2		2.07799065	0.00019324
	46.3000	1	2		2.07698279	0.00015306
	46.4000	1	2		2.07599521	0.00011650
	46.5000	1	2		2.07498346	0.00017204
	46.6000	1	2		2.07399650	-0.00004182
	46.7000	1	2		2.07298250	-0.00002833
	46.8000	1	2		2.07199267	-0.00013877
	46.9000	1	2		2.07097621	-0.00018759
	47.0000	1	2		2.06998638	-0.00041106
	47.1000	1	2		2.06898303	-0.00043751
	47.2000	1	2		2.06798848	-0.00040857
	47.3000	1	2		2.06698001	-0.00047041
	47.4000	1	2		2.06599162	-0.00060816
	47.5000	1	2		2.06498048	-0.00056111
	47.6000	1	2		2.06399250	-0.00069617
	47.7000	1	2		2.06297870	-0.00093855
	47.8000	1	2		2.06199542	-0.00097047
	47.9000	1	2		2.06098634	-0.00104170
	48.0000	1	2		2.05999938	-0.00115252
	48.1000	1	2		2.05899131	-0.00117019
	48.2000	1	2		2.05799841	-0.00122310
	48.3000	1	2		2.05699158	-0.00137817
	48.4000	1	2		2.05599622	-0.00138335
	48.5000	1	2		2.05499389	-0.00161776
	48.6000	1	2		2.05399914	-0.00154912
	48.7000	1	2		2.05299272	-0.00173286
	48.8000	1	2		2.05199306	-0.00178973
	48.9000	1	2		2.05098274	-0.00189726
	49.0000	1	2		2.04999066	-0.00199391
	49.1000	1	2		2.04898710	-0.00211646
	49.2000	1	2		2.04799768	-0.00229902
	49.3000	1	2		2.04699228	-0.00222087
	49.4000	1	2		2.04599979	-0.00247465
	49.5000	1	2		2.04499624	-0.00263858
	49.6000	1	2		2.04399473	-0.00273355
	49.7000	1	2		2.04299548	-0.00260758
	49.8000	1	2		2.04200565	-0.00294108
	49.9000	1	2		2.04099943	-0.00293865
	50.0000	1	2		2.03999935	-0.00302284
	50.1000	1	2		2.03899498	-0.00321722
	50.2000	1	2		2.03800392	-0.00327015
	50.3000	1	2		2.03699176	-0.00352899
	50.4000	1	2		2.03600050	-0.00365876
	50.5000	1	2		2.03499059	-0.00376159
	50.6000	1	2		2.03399359	-0.00392118
	50.7000	1	2		2.03298635	-0.00404386
	50.8000	1	2		2.03199877	-0.00395403
	50.9000	1	2		2.03098784	-0.00431379
	51.0000	1	2		2.02999432	-0.00436450
	51.1000	1	2		2.02899405	-0.00458548
	51.2000	1	2		2.02799561	-0.00464949
	51.3000	1	2		2.02699759	-0.00484279
	51.4000	1	2		2.02600182	-0.00505996
	51.5000	1	2		2.02499294	-0.00517393
	51.6000	1	2		2.02400659	-0.00533038
	51.7000	1	2		2.02298849	-0.00541518
	51.8000	1	2		2.02199702	-0.00559768
	51.9000	1	2		2.02098240	-0.00585790
	52.0000	1	2		2.01998929	-0.00595508
	52.1000	1	2		2.01898553	-0.00618659
	52.2000	1	2		2.01799960	-0.00649677
	52.3000	1	2		2.01698948	-0.00666539
	52.4000	1	2		2.01600089	-0.00687504
	52.5000	1	2		2.01498893	-0.00723537
	52.6000	1	2		2.01400054	-0.00746000
	52.7000	1	2		2.01299432	-0.00758265
	52.8000	1	2		2.01199711	-0.00799854
	52.9000	1	2		2.01098925	-0.00821400
	53.0000	1	2		2.01000229	-0.00847331
	53.1000	1	2		2.00899751	-0.00880515
	53.2000	1	2		2.00799723	-0.00906698
	53.3000	1	2		2.00699060	-0.00955848
	53.4000	1	2		2.00600180	-0.00984478
	53.5000	1	2		2.00498656	-0.01028069
	53.6000	1	2		2.00400227	-0.01047232
	53.7000	1	2		2.00297822	-0.01088054
	53.8000	1	2		2.00199433	-0.01125332
	53.9000	1	2		2.00098955	-0.01167601
	54.0000	1	2		1.99999275	-0.01210013
	54.1000	1	2		1.99897670	-0.01221995
	54.2000	1	2		1.99799036	-0.01273588
	54.3000	1	2		1.99699172	-0.01300330
	54.4000	1	2		1.99599410	-0.01347890
	54.5000	1	2		1.99498891	-0.01397905
	54.6000	1	2		1.99400871	-0.01436175
	54.7000	1	2		1.99299552	-0.01472021
	54.8000	1	2		1.99200098	-0.01511497
	54.9000	1	2		1.99098759	-0.01550986
	55.0000	1	2		1.98999981	-0.01590312
	55.1000	1	2		1.98899482	-0.01633489
	55.2000	1	2		1.98799721	-0.01684354
	55.3000	1	2		1.98698914	-0.01723028
	55.4000	1	2		1.98600034	-0.01754773
	55.5000	1	2		1.98498756	-0.01812867
	55.6000	1	2		1.98399979	-0.01841821
	55.7000	1	2		1.98298230	-0.01880989
	55.8000	1	2		1.98199739	-0.01937960
	55.9000	1	2		1.98100162	-0.01969237
	56.0000	1	2		1.97999601	-0.02015914
	56.1000	1	2		1.97899041	-0.02054343
	56.2000	1	2		1.97800017	-0.02116337
	56.3000	1	2		1.97699989	-0.02154827
	56.4000	1	2		1.97600474	-0.02196206
	56.5000	1	2		1.97499872	-0.02238790
	56.6000	1	2		1.97400705	-0.02283711
	56.7000	1	2		1.97299776	-0.02315569
	56.8000	1	2		1.97200301	-0.02363583
	56.9000	1	2		1.97099474	-0.02419422
	57.0000	1	2		1.97000532	-0.02452879
	57.1000	1	2		1.96899234	-0.02494028
	57.2000	1	2		1.96799514	-0.02554287
	57.3000	1	2		1.96698851	-0.02589935
	57.4000	1	2		1.96600196	-0.02623157
	57.5000	1	2		1.96498304	-0.02676023
	57.6000	1	2		1.96399894	-0.02733691
	57.7000	1	2		1.96298678	-0.02771992
	57.8000	1	2		1.96199839	-0.02808310
	57.9000	1	2		1.96098766	-0.02863256
	58.0000	1	2		1.95999374	-0.02910609
	58.1000	1	2		1.95899653	-0.02948910
	58.2000	1	2		1.95799994	-0.02984060
	58.3000	1	2		1.95699557	-0.03038945
	58.4000	1	2		1.95599775	-0.03086746
	58.5000	1	2		1.95499030	-0.03130055
	58.6000	1	2		1.95399699	-0.03177584
	58.7000	1	2		1.95299282	-0.03230136
	58.8000	1	2		1.95199787	-0.03269103
	58.9000	1	2		1.95099165	-0.03309348
	59.0000	1	2		1.94999383	-0.03374428
	59.1000	1	2		1.94899375	-0.03409070
	59.2000	1	2		1.94799471	-0.03464059
	59.3000	1	2		1.94698746	-0.03512941
	59.4000	1	2		1.94599681	-0.03556194
	59.5000	1	2		1.94499469	-0.03616495
	59.6000	1	2		1.94400343	-0.03662406
	59.7000	1	2		1.94299557	-0.03704312
	59.8000	1	2		1.94200820	-0.03740303
	59.9000	1	2		1.94099788	-0.03789629
	60.0000	1	2		1.94000806	-0.03829409
	60.1000	1	2		1.93899548	-0.03888772
	60.2000	1	2		1.93800668	-0.03933413
	60.3000	1	2		1.93699186	-0.03995393
	60.4000	1	2		1.93600490	-0.04049512
	60.5000	1	2		1.93499478	-0.04097140
	60.6000	1	2		1.93400250	-0.04149435
	60.7000	1	2		1.93299279	-0.04195855
	60.8000	1	2		1.93200215	-0.04250446
	60.9000	1	2		1.93098876	-0.04281841
	61.0000	1	2		1.93000262	-0.04342398
	61.1000	1	2		1.92899967	-0.04384353
	61.2000	1	2		1.92801005	-0.04438215
	61.3000	1	2		1.92700649	-0.04486405
	61.4000	1	2		1.92601072	-0.04553314
	61.5000	1	2		1.92500389	-0.04586904
	61.6000	1	2		1.92401755	-0.04645640
	61.7000	1	2		1.92300436	-0.04683782
	61.8000	1	2		1.92200920	-0.04740433
	61.9000	1	2		1.92100012	-0.04784829
	62.0000	1	2		1.92000762	-0.04841505
	62.1000	1	2		1.91899587	-0.04898481
	62.2000	1	2		1.91800604	-0.04948549
	62.3000	1	2		1.91699921	-0.05007597
	62.4000	1	2		1.91600918	-0.05055366
	62.5000	1	2		1.91499353	-0.05113770
	62.6000	1	2		1.91401251	-0.05156465
	62.7000	1	2		1.91300609	-0.05208759
	62.8000	1	2		1.91201544	-0.05251404
	62.9000	1	2		1.91100779	-0.05310897
	63.0000	1	2		1.91001755	-0.05354618
	63.1000	1	2		1.90901072	-0.05409724
	63.2000	1	2		1.90801495	-0.05458612
	63.3000	1	2		1.90700586	-0.05515023
	63.4000	1	2		1.90601542	-0.05561791
	63.5000	1	2		1.90500735	-0.05615131
	63.6000	1	2		1.90400748	-0.05687672
	63.7000	1	2		1.90300085	-0.05735915
	63.8000	1	2		1.90200488	-0.05794819
	63.9000	1	2		1.90100091	-0.05836391
	64.0000	1	2		1.90001375	-0.05906974
	64.1000	1	2		1.89899770	-0.05949633
	64.2000	1	2		1.89800848	-0.05988259
	64.3000	1	2		1.89700452	-0.06068972
	64.4000	1	2		1.89601858	-0.06082899
	64.5000	1	2		1.89501277	-0.06150238
	64.6000	1	2		1.89402192	-0.06218557
	64.7000	1	2		1.89301734	-0.06264657
	64.8000	1	2		1.89201378	-0.06329626
	64.9000	1	2		1.89101186	-0.06368221
	65.0000	1	2		1.89002552	-0.06434965
	65.1000	1	2		1.88901028	-0.06498633
	65.2000	1	2		1.88801861	-0.06540072
	65.3000	1	2		1.88699764	-0.06599474
	65.4000	1	2		1.88600822	-0.06648410
	65.5000	1	2		1.88500508	-0.06708548
	65.6000	1	2		1.88400972	-0.06735019
	65.7000	1	2		1.88300473	-0.06800317
	65.8000	1	2		1.88201531	-0.06842509
	65.9000	1	2		1.88101011	-0.06920579
	66.0000	1	2		1.88001721	-0.06963221
	66.1000	1	2		1.87900259	-0.07026853
	66.2000	1	2		1.87800825	-0.07076153
	66.3000	1	2		1.87700552	-0.07130953
	66.4000	1	2		1.87601282	-0.07203031
	66.5000	1	2		1.87500558	-0.07241851
	66.6000	1	2		1.87401862	-0.07305334
	66.7000	1	2		1.87301342	-0.07364135
	66.8000	1	2		1.87202134	-0.07421548
	66.9000	1	2		1.87101553	-0.07478574
	67.0000	1	2		1.87001505	-0.07544248
	67.1000	1	2		1.86901088	-0.07585745
	67.2000	1	2		1.86801306	-0.07637732
	67.3000	1	2		1.86700459	-0.07704589
	67.4000	1	2		1.86601640	-0.07759301
	67.5000	1	2		1.86500977	-0.07821292
	67.6000	1	2		1.86401072	-0.07858337
	67.7000	1	2		1.86300901	-0.07940271
	67.8000	1	2		1.86201549	-0.07999703
	67.9000	1	2		1.86100722	-0.08050522
	68.0000	1	2		1.86002129	-0.08115752
	68.1000	1	2		1.85900605	-0.08171833
	68.2000	1	2		1.85801336	-0.08228743
	68.3000	1	2		1.85700140	-0.08284550
	68.4000	1	2		1.85601198	-0.08339415
	68.5000	1	2		1.85500330	-0.08399574
	68.6000	1	2		1.85402065	-0.08438055
	68.7000	1	2		1.85301156	-0.08500554
	68.8000	1	2		1.85200944	-0.08582354
	68.9000	1	2		1.85099789	-0.08630621
	69.0000	1	2		1.85001072	-0.08677375
	69.1000	1	2		1.84899856	-0.08742821
	69.2000	1	2		1.84794993	-0.08822715
	69.3000	1	2		1.84700866	-0.08859402
	69.4000	1	2		1.84602539	-0.08915379
	69.5000	1	2		1.84501528	-0.09002126
	69.6000	1	2		1.84401172	-0.09053225
	69.7000	1	2		1.84300079	-0.09117484
	69.8000	1	2		1.84201383	-0.09180451
	69.9000	1	2		1.84100454	-0.09236477
	70.0000	1	2		1.84001409	-0.09283122
	70.1000	1	2		1.83901095	-0.09344513
	70.2000	1	2		1.83801579	-0.09413364
	70.3000	1	2		1.83700711	-0.09454481
	70.4000	1	2		1.83601544	-0.09525141
	70.5000	1	2		1.83499611	-0.09592471
	70.6000	1	2		1.83401386	-0.09657635
	70.7000	1	2		1.83300621	-0.09730130
	70.8000	1	2		1.83201146	-0.09800613
	70.9000	1	2		1.83100688	-0.09851894
	71.0000	1	2		1.83001664	-0.09915327
	71.1000	1	2		1.82900633	-0.09959466
	71.2000	1	2		1.82800974	-0.10030451
	71.3000	1	2		1.82700823	-0.10084997
	71.4000	1	2		1.82601861	-0.10151185
	71.5000	1	2		1.82500931	-0.10229275
	71.6000	1	2		1.82401457	-0.10268473
	71.7000	1	2		1.82300732	-0.10337247
	71.8000	1	2		1.82201873	-0.10409632
	71.9000	1	2		1.82100513	-0.10476070
	72.0000	1	2		1.82001448	-0.10538004
	72.1000	1	2		1.81900785	-0.10609851
	72.2000	1	2		1.81801639	-0.10679593
	72.3000	1	2		1.81700504	-0.10731250
	72.4000	1	2		1.81601296	-0.10801090
	72.5000	1	2		1.81500572	-0.10875784
	72.6000	1	2		1.81401630	-0.10937191
	72.7000	1	2		1.81301110	-0.10988664
	72.8000	1	2		1.81202066	-0.11062455
	72.9000	1	2		1.81100768	-0.11118510
	73.0000	1	2		1.81002011	-0.11190675
	73.1000	1	2		1.80900856	-0.11245812
	73.2000	1	2		1.80801730	-0.11332182
	73.3000	1	2		1.80701046	-0.11383705
	73.4000	1	2		1.80601961	-0.11471216
	73.5000	1	2		1.80500745	-0.11535819
	73.6000	1	2		1.80401598	-0.11602237
	73.7000	1	2		1.80301017	-0.11660844
	73.8000	1	2		1.80202014	-0.11724077
	73.9000	1	2		1.80101310	-0.11797046
	74.0000	1	2		1.80001876	-0.11853963
	74.1000	1	2		1.79900599	-0.11919205
	74.2000	1	2		1.79801431	-0.11985645
	74.3000	1	2		1.79700953	-0.12054615
	74.4000	1	2		1.79602298	-0.12124021
	74.5000	1	2		1.79501676	-0.12192140
	74.6000	1	2		1.79402652	-0.12245546
	74.7000	1	2		1.79302174	-0.12330888
	74.8000	1	2		1.79202351	-0.12407825
	74.9000	1	2		1.79101790	-0.12475447
	75.0000	1	2		1.79002705	-0.12549590
	75.1000	1	2		1.78901222	-0.12617578
	75.2000	1	2		1.78801789	-0.12688774
	75.3000	1	2		1.78700901	-0.12760920
	75.4000	1	2		1.78602246	-0.12822250
	75.5000	1	2		1.78501296	-0.12894875
	75.6000	1	2		1.78401432	-0.12934783
	75.7000	1	2		1.78301671	-0.12992117
	75.8000	1	2		1.78202155	-0.13069008
	75.9000	1	2		1.78101021	-0.13127500
	76.0000	1	2		1.78001833	-0.13207427
	76.1000	1	2		1.77901293	-0.13284231
	76.2000	1	2		1.77802597	-0.13357544
	76.3000	1	2		1.77701483	-0.13426281
	76.4000	1	2		1.77602111	-0.13499549
	76.5000	1	2		1.77501387	-0.13587341
	76.6000	1	2		1.77402322	-0.13652791
	76.7000	1	2		1.77301516	-0.13725893
	76.8000	1	2		1.77202123	-0.13798894
	76.9000	1	2		1.77102136	-0.13874908
	77.0000	1	2		1.77002088	-0.13940291
	77.1000	1	2		1.76901507	-0.14016075
	77.2000	1	2		1.76801582	-0.14102958
	77.3000	1	2		1.76701882	-0.14175882
	77.4000	1	2		1.76602407	-0.14241290
	77.5000	1	2		1.76501273	-0.14329423
	77.6000	1	2		1.76401901	-0.14391944
	77.7000	1	2		1.76301382	-0.14469462
	77.8000	1	2		1.76202235	-0.14554256
	77.9000	1	2		1.76102043	-0.14629859
	78.0000	1	2		1.76002528	-0.14711238
	78.1000	1	2		1.75901926	-0.14781659
	78.2000	1	2		1.75803107	-0.14879324
	78.3000	1	2		1.75701850	-0.14930645
	78.4000	1	2		1.75602806	-0.15004197
	78.5000	1	2		1.75501180	-0.15070925
	78.6000	1	2		1.75402361	-0.15152222
	78.7000	1	2		1.75300530	-0.15234686
	78.8000	1	2		1.75201896	-0.15306247
	78.9000	1	2		1.75100290	-0.15392261
	79.0000	1	2		1.75003582	-0.15474058
	79.1000	1	2		1.74900706	-0.15557419
	79.2000	1	2		1.74801785	-0.15633347
	79.3000	1	2		1.74701634	-0.15704185
	79.4000	1	2		1.74601790	-0.15796775
	79.5000	1	2		1.74501332	-0.15869794
	79.6000	1	2		1.74402616	-0.15958317
	79.7000	1	2		1.74301174	-0.16041059
	79.8000	1	2		1.74202294	-0.16115690
	79.9000	1	2		1.74101713	-0.16208731
	80.0000	1	2		1.74002751	-0.16286628
	80.1000	1	2		1.73901207	-0.16376900
	80.2000	1	2		1.73802203	-0.16444530
	80.3000	1	2		1.73701172	-0.16529050
	80.4000	1	2		1.73602455	-0.16621981
	80.5000	1	2		1.73501178	-0.16697271
	80.6000	1	2		1.73402728	-0.16766934
	80.7000	1	2		1.73300938	-0.16869429
	80.8000	1	2		1.73202180	-0.16959105
	80.9000	1	2		1.73100903	-0.17027771
	81.0000	1	2		1.73002821	-0.17129274
	81.1000	1	2		1.72901482	-0.17219348
	81.2000	1	2		1.72802766	-0.17302092
	81.3000	1	2		1.72702144	-0.17382024
	81.4000	1	2		1.72602260	-0.17462710
	81.5000	1	2		1.72502211	-0.17557465
	81.6000	1	2		1.72403372	-0.17633429
	81.7000	1	2		1.72302299	-0.17714933
	81.8000	1	2		1.72203070	-0.17803162
	81.9000	1	2		1.72101608	-0.17899495
	82.0000	1	2		1.72002974	-0.17985007
	82.1000	1	2		1.71901819	-0.18077850
	82.2000	1	2		1.71802836	-0.18167103
	82.3000	1	2		1.71701713	-0.18258454
	82.4000	1	2		1.71602699	-0.18353080
	82.5000	1	2		1.71501298	-0.18432347
	82.6000	1	2		1.71403012	-0.18531760
	82.7000	1	2		1.71301919	-0.18608628
	82.8000	1	2		1.71203121	-0.18692574
	82.9000	1	2		1.71101956	-0.18787336
	83.0000	1	2		1.71002737	-0.18883202
	83.1000	1	2		1.70902156	-0.18980019
	83.2000	1	2		1.70803255	-0.19074133
	83.3000	1	2		1.70702070	-0.19143354
	83.4000	1	2		1.70603282	-0.19211017
	83.5000	1	2		1.70502127	-0.19366024
	83.6000	1	2		1.70403124	-0.19487919
	83.7000	1	2		1.70302010	-0.19544808
	83.8000	1	2		1.70203488	-0.19634677
	83.9000	1	2		1.70102282	-0.19720081
	84.0000	1	2		1.70002654	-0.19811381
	84.1000	1	2		1.69901459	-0.19915074
	84.2000	1	2		1.69802906	-0.20015370
	84.3000	1	2		1.69702346	-0.20099690
	84.4000	1	2		1.69602738	-0.20171076
	84.5000	1	2		1.69502095	-0.20278264
	84.6000	1	2		1.69403471	-0.20396275
	84.7000	1	2		1.69302808	-0.20469308
	84.8000	1	2		1.69203631	-0.20576334
	84.9000	1	2		1.69102076	-0.20666711
	85.0000	1	2		1.69003299	-0.20773351
	85.1000	1	2		1.68902748	-0.20861190
	85.2000	1	2		1.68802782	-0.20967040
	85.3000	1	2		1.68702058	-0.21069858
	85.4000	1	2		1.68602224	-0.21153918
	85.5000	1	2		1.68501930	-0.21253577
	85.6000	1	2		1.68402189	-0.21370539
	85.7000	1	2		1.68302100	-0.21467198
	85.8000	1	2		1.68203363	-0.21568833
	85.9000	1	2		1.68101983	-0.21662155
	86.0000	1	2		1.68003031	-0.21764912
	86.1000	1	2		1.67902962	-0.21844544
	86.2000	1	2		1.67803314	-0.21938970
	86.3000	1	2		1.67702958	-0.22052046
	86.4000	1	2		1.67603442	-0.22148836
	86.5000	1	2		1.67502431	-0.22258393
	86.6000	1	2		1.67404278	-0.22344206
	86.7000	1	2		1.67302867	-0.22458943
	86.8000	1	2		1.67203690	-0.22558743
	86.9000	1	2		1.67102812	-0.22655409
	87.0000	1	2		1.67003337	-0.22773655
	87.1000	1	2		1.66901998	-0.22880703
	87.2000	1	2		1.66802944	-0.22977808
	87.3000	1	2		1.66702598	-0.23093728
	87.4000	1	2		1.66602919	-0.23192236
	87.5000	1	2		1.66501549	-0.23301903
	87.6000	1	2		1.66403396	-0.23413600
	87.7000	1	2		1.66302539	-0.23520049
	87.8000	1	2		1.66203504	-0.23621486
	87.9000	1	2		1.66103528	-0.23729451
	88.0000	1	2		1.66004330	-0.23843588
	88.1000	1	2		1.65903442	-0.23950713
	88.2000	1	2		1.65804510	-0.24059480
	88.3000	1	2		1.65704062	-0.24169814
	88.4000	1	2		1.65605417	-0.24284605
	88.5000	1	2		1.65504181	-0.24399681
	88.6000	1	2		1.65404573	-0.24500281
	88.7000	1	2		1.65303490	-0.24601802
	88.8000	1	2		1.65204384	-0.24726460
	88.9000	1	2		1.65103496	-0.24818538
	89.0000	1	2		1.65004360	-0.24925357
	89.1000	1	2		1.64903912	-0.25040016
	89.2000	1	2		1.64804396	-0.25146130
	89.3000	1	2		1.64704112	-0.25263641
	89.4000	1	2		1.64604935	-0.25374165
	89.5000	1	2		1.64504159	-0.25503082
	89.6000	1	2		1.64404541	-0.25612867
	89.7000	1	2		1.64303766	-0.25735639
	89.8000	1	2		1.64204527	-0.25846740
	89.9000	1	2		1.64103997	-0.25959881
	90.0000	1	2		1.64004533	-0.26081562
	90.1000	1	2		1.63903552	-0.26202077
	90.2000	1	2		1.63805041	-0.26299290
	90.3000	1	2		1.63703794	-0.26433237
	90.4000	1	2		1.63604678	-0.26542960
	90.5000	1	2		1.63503554	-0.26650541
	90.6000	1	2		1.63404346	-0.26769554
	90.7000	1	2		1.63303826	-0.26894705
	90.8000	1	2		1.63204802	-0.27014704
	90.9000	1	2		1.63103484	-0.27134262
	91.0000	1	2		1.63004552	-0.27250616
	91.1000	1	2		1.62904063	-0.27373323
	91.2000	1	2		1.62804855	-0.27494099
	91.3000	1	2		1.62703997	-0.27609514
	91.4000	1	2		1.62605363	-0.27742131
	91.5000	1	2		1.62504751	-0.27885737
	91.6000	1	2		1.62405676	-0.28004717
	91.7000	1	2		1.62304429	-0.28119396
	91.8000	1	2		1.62204504	-0.28247179
	91.9000	1	2		1.62103370	-0.28374994
	92.0000	1	2		1.62004162	-0.28490921
	92.1000	1	2		1.61904636	-0.28626518
	92.2000	1	2		1.61804526	-0.28748218
	92.3000	1	2		1.61703474	-0.28892661
	92.4000	1	2		1.61604389	-0.29001577
	92.5000	1	2		1.61503818	-0.29135522
	92.6000	1	2		1.61404261	-0.29262526
	92.7000	1	2		1.61303988	-0.29391861
	92.8000	1	2		1.61205374	-0.29519007
	92.9000	1	2		1.61104086	-0.29649945
	93.0000	1	2		1.61005441	-0.29785020
	93.1000	1	2		1.60905198	-0.29894276
	93.2000	1	2		1.60805068	-0.30031964
	93.3000	1	2		1.60704354	-0.30162314
	93.4000	1	2		1.60605361	-0.30294331
	93.5000	1	2		1.60503919	-0.30433441
	93.6000	1	2		1.60405428	-0.30558208
	93.7000	1	2		1.60304714	-0.30692648
	93.8000	1	2		1.60205957	-0.30810202
	93.9000	1	2		1.60104976	-0.30951930
	94.0000	1	2		1.60005645	-0.31082097
	94.1000	1	2		1.59904470	-0.31237546
	94.2000	1	2		1.59805282	-0.31365965
	94.3000	1	2		1.59705049	-0.31490389
	94.4000	1	2		1.59605268	-0.31631704
	94.5000	1	2		1.59504605	-0.31748462
	94.6000	1	2		1.59405519	-0.31888604
	94.7000	1	2		1.59305194	-0.32028936
	94.8000	1	2		1.59205925	-0.32170441
	94.9000	1	2		1.59104873	-0.32315165
	95.0000	1	2		1.59006279	-0.32441039
	95.1000	1	2		1.58904950	-0.32606166
	95.2000	1	2		1.58805998	-0.32743853
	95.3000	1	2		1.58705489	-0.32866400
	95.4000	1	2		1.58605656	-0.33013247
	95.5000	1	2		1.58504767	-0.33151746
	95.6000	1	2		1.58405395	-0.33298586
	95.7000	1	2		1.58304876	-0.33436939
	95.8000	1	2		1.58204950	-0.33588730
	95.9000	1	2		1.58104749	-0.33722751
	96.0000	1	2		1.58004823	-0.33864364
	96.1000	1	2		1.57904447	-0.34004413
	96.2000	1	2		1.57805434	-0.34162253
	96.3000	1	2		1.57704248	-0.34311272
	96.4000	1	2		1.57605675	-0.34457482
	96.5000	1	2		1.57505545	-0.34606569
	96.6000	1	2		1.57405712	-0.34754720
	96.7000	1	2		1.57305284	-0.34896657
	96.8000	1	2		1.57205861	-0.35050094
	96.9000	1	2		1.57105065	-0.35200302
	97.0000	1	2		1.57005140	-0.35349481
	97.1000	1	2		1.56904620	-0.35497900
	97.2000	1	2		1.56805750	-0.35663418
	97.3000	1	2		1.56704708	-0.35810255
	97.4000	1	2		1.56605531	-0.35962187
	97.5000	1	2		1.56504335	-0.36114536
	97.6000	1	2		1.56405455	-0.36271777
	97.7000	1	2		1.56304956	-0.36419507
	97.8000	1	2		1.56205563	-0.36567595
	97.9000	1	2		1.56104808	-0.36736727
	98.0000	1	2		1.56005518	-0.36897101
	98.1000	1	2		1.55905408	-0.37058190
	98.2000	1	2		1.55806241	-0.37206687
	98.3000	1	2		1.55705742	-0.37363514
	98.4000	1	2		1.55605294	-0.37531111
	98.5000	1	2		1.55504610	-0.37677396
	98.6000	1	2		1.55406037	-0.37853267
	98.7000	1	2		1.55305252	-0.38002975
	98.8000	1	2		1.55204947	-0.38160194
	98.9000	1	2		1.55104305	-0.38310446
	99.0000	1	2		1.55005045	-0.38464427
	99.1000	1	2		1.54904833	-0.38635500
	99.2000	1	2		1.54805492	-0.38778476
	99.3000	1	2		1.54705146	-0.38934857
	99.4000	1	2		1.54605836	-0.39094195
	99.5000	1	2		1.54506044	-0.39251909
	99.6000	1	2		1.54407194	-0.39413221
	99.7000	1	2		1.54306511	-0.39570566
	99.8000	1	2		1.54207517	-0.39741710
	99.9000	1	2		1.54106516	-0.39897304
	100.0000	1	2		1.54006980	-0.40070113
	100.1000	1	2		1.53906328	-0.40226430
	100.2000	1	2		1.53807488	-0.40390678
	100.3000	1	2		1.53706508	-0.40569909
	100.4000	1	2		1.53606962	-0.40728666
	100.5000	1	2		1.53506288	-0.40797591
	100.6000	1	2		1.53406250	-0.40957142
	100.7000	1	2		1.53306192	-0.41139163
	100.8000	1	2		1.53206707	-0.41316517
	100.9000	1	2		1.53106515	-0.41476529
	101.0000	1	2		1.53007297	-0.41664992
	101.1000	1	2		1.52906532	-0.41824099
	101.2000	1	2		1.52807569	-0.41998640
	101.3000	1	2		1.52706404	-0.42164199
	101.4000	1	2		1.52607247	-0.42347811
	101.5000	1	2		1.52498942	-0.42536732
	101.6000	1	2		1.52407643	-0.42704295
	101.7000	1	2		1.52306467	-0.42875599
	101.8000	1	2		1.52206737	-0.43043476
	101.9000	1	2		1.52106330	-0.43223318
	102.0000	1	2		1.52007081	-0.43397538
	102.1000	1	2		1.51906039	-0.43591544
	102.2000	1	2		1.51806021	-0.43762174
	102.3000	1	2		1.51705963	-0.43957070
	102.4000	1	2		1.51606416	-0.44149380
	102.5000	1	2		1.51505631	-0.44341817
	102.6000	1	2		1.51406433	-0.44487115
	102.7000	1	2		1.51306016	-0.44667140
	102.8000	1	2		1.51206223	-0.44859294
	102.9000	1	2		1.51107630	-0.45050193
	103.0000	1	2		1.51007305	-0.45233179
	103.1000	1	2		1.50906058	-0.45419253
	103.2000	1	2		1.50807485	-0.45606144
	103.3000	1	2		1.50707027	-0.45807838
	103.4000	1	2		1.50607296	-0.46006393
	103.5000	1	2		1.50506982	-0.46211828
	103.6000	1	2		1.50406954	-0.46423666
	103.7000	1	2		1.50306107	-0.46585403
	103.8000	1	2		1.50207370	-0.46799023
	103.9000	1	2		1.50106328	-0.46970192
	103.9840	1	2		1.50022773	-0.47142491
	104.0000	1	2		1.50007140	-0.47124639
	104.0010	1	2		1.50006085	-0.47126740
