# Supplementary material for: Hyaluronic Acid Enhances the Mechanical Properties of Tissue-Engineered Cartilage Constructs
Source: PLoS One. 2014 Dec 1;9(12):e113216. doi: 10.1371/journal.pone.0113216 (PMC4249877; doi:10.1371/journal.pone.0113216)
Supplement: Dataset S1 — Raw data from hydrogel constructs. Data on wet weight, dry weight, compressive modulus, DNA content, and GAG content are provided in a spreadsheet for all analysed hydrogel constructs. Additionally, raw data from mechanical compression tests (time, displacement, and load) are provided. (ZIP) [file pone.0113216.s004.zip › Data/Mechanical testing/Microtester/Day 28/G5 P2 M4 ramp.csv]

G5 P2 M4 6Jan2014
Notes	Time	Sequence	Block	Cycle	5800:Extension mm	5800:500N_Load_Cell N
Test Started : 01/06/2014 12:05:38 PM	4.0020	1	2		2.50004432	0.00301693
	4.1000	1	2		2.49890656	0.00292131
	4.2000	1	2		2.49792718	0.00283487
	4.3000	1	2		2.49692280	0.00294536
	4.4000	1	2		2.49594506	0.00285066
	4.5000	1	2		2.49494561	0.00293483
	4.6000	1	2		2.49395188	0.00286823
	4.7000	1	2		2.49294075	0.00289330
	4.8000	1	2		2.49194518	0.00280254
	4.9000	1	2		2.49093794	0.00284778
	5.0000	1	2		2.48994668	0.00283570
	5.1000	1	2		2.48893841	0.00277704
	5.2000	1	2		2.48794182	0.00308807
	5.3000	1	2		2.48692658	0.00303958
	5.4000	1	2		2.48594270	0.00281265
	5.5000	1	2		2.48493320	0.00294094
	5.6000	1	2		2.48394808	0.00302977
	5.7000	1	2		2.48294760	0.00260452
	5.7650	1	2		2.48229256	0.00367593
	5.8000	1	2		2.48195019	0.00288535
	5.9000	1	2		2.48094295	0.00310415
	6.0000	1	2		2.47994964	0.00299916
	6.1000	1	2		2.47894321	0.00241003
	6.2000	1	2		2.47795625	0.00290625
	6.3000	1	2		2.47694286	0.00298181
	6.4000	1	2		2.47595631	0.00265370
	6.5000	1	2		2.47495255	0.00284397
	6.6000	1	2		2.47395166	0.00306644
	6.7000	1	2		2.47294052	0.00279234
	6.8000	1	2		2.47194496	0.00265226
	6.9000	1	2		2.47093997	0.00283186
	7.0000	1	2		2.46994215	0.00301010
	7.1000	1	2		2.46894166	0.00262845
	7.2000	1	2		2.46794753	0.00294232
	7.3000	1	2		2.46693291	0.00304807
	7.4000	1	2		2.46593981	0.00250765
	7.5000	1	2		2.46493236	0.00285431
	7.6000	1	2		2.46394396	0.00307030
	7.7000	1	2		2.46293570	0.00296337
	7.8000	1	2		2.46194648	0.00280858
	7.9000	1	2		2.46093145	0.00285277
	8.0000	1	2		2.45995289	0.00287173
	8.1000	1	2		2.45893745	0.00261383
	8.2000	1	2		2.45795664	0.00283625
	8.3000	1	2		2.45694817	0.00287667
	8.4000	1	2		2.45595137	0.00263781
	8.5000	1	2		2.45494659	0.00291336
	8.6000	1	2		2.45395000	0.00304929
	8.7000	1	2		2.45294111	0.00287924
	8.8000	1	2		2.45195067	0.00277908
	8.9000	1	2		2.45093974	0.00286898
	9.0000	1	2		2.44994131	0.00286266
	9.1000	1	2		2.44893693	0.00270653
	9.2000	1	2		2.44794587	0.00281151
	9.3000	1	2		2.44694273	0.00290442
	9.4000	1	2		2.44594716	0.00282548
	9.5000	1	2		2.44493787	0.00270497
	9.6000	1	2		2.44394640	0.00276748
	9.7000	1	2		2.44294162	0.00285340
	9.8000	1	2		2.44194933	0.00282600
	9.9000	1	2		2.44094045	0.00274959
	10.0000	1	2		2.43995287	0.00280881
	10.1000	1	2		2.43894481	0.00286399
	10.2000	1	2		2.43794924	0.00281930
	10.3000	1	2		2.43694323	0.00284126
	10.4000	1	2		2.43595196	0.00285150
	10.5000	1	2		2.43494308	0.00274994
	10.6000	1	2		2.43395407	0.00273108
	10.7000	1	2		2.43294335	0.00276817
	10.8000	1	2		2.43195311	0.00273802
	10.9000	1	2		2.43094197	0.00288321
	11.0000	1	2		2.42995399	0.00284471
	11.1000	1	2		2.42894572	0.00283011
	11.2000	1	2		2.42795097	0.00285279
	11.3000	1	2		2.42694127	0.00278946
	11.4000	1	2		2.42595738	0.00272554
	11.5000	1	2		2.42494809	0.00272546
	11.6000	1	2		2.42396011	0.00290244
	11.7000	1	2		2.42294098	0.00277265
	11.8000	1	2		2.42195484	0.00267367
	11.9000	1	2		2.42094862	0.00285011
	12.0000	1	2		2.41995346	0.00284981
	12.1000	1	2		2.41894110	0.00266095
	12.2000	1	2		2.41794840	0.00269920
	12.3000	1	2		2.41694751	0.00281721
	12.4000	1	2		2.41595297	0.00276469
	12.5000	1	2		2.41494183	0.00276820
	12.6000	1	2		2.41395262	0.00276680
	12.7000	1	2		2.41294599	0.00289701
	12.8000	1	2		2.41194817	0.00265471
	12.9000	1	2		2.41093888	0.00274728
	13.0000	1	2		2.40995253	0.00274175
	13.1000	1	2		2.40894221	0.00278301
	13.2000	1	2		2.40795874	0.00266393
	13.3000	1	2		2.40694576	0.00267228
	13.4000	1	2		2.40595900	0.00279525
	13.5000	1	2		2.40494336	0.00272504
	13.6000	1	2		2.40395045	0.00284909
	13.7000	1	2		2.40293870	0.00282767
	13.8000	1	2		2.40194826	0.00273807
	13.9000	1	2		2.40094020	0.00269051
	14.0000	1	2		2.39995549	0.00276478
	14.1000	1	2		2.39894108	0.00272837
	14.2000	1	2		2.39794961	0.00277378
	14.3000	1	2		2.39694462	0.00276788
	14.4000	1	2		2.39595151	0.00269475
	14.5000	1	2		2.39494673	0.00265887
	14.6000	1	2		2.39395710	0.00277783
	14.7000	1	2		2.39294740	0.00274357
	14.8000	1	2		2.39195675	0.00265613
	14.9000	1	2		2.39095053	0.00266089
	15.0000	1	2		2.38995845	0.00264226
	15.1000	1	2		2.38894363	0.00278115
	15.2000	1	2		2.38795503	0.00273753
	15.3000	1	2		2.38694246	0.00273180
	15.4000	1	2		2.38595570	0.00274502
	15.5000	1	2		2.38494538	0.00278723
	15.6000	1	2		2.38394818	0.00252813
	15.7000	1	2		2.38294360	0.00268421
	15.8000	1	2		2.38194967	0.00272626
	15.9000	1	2		2.38094284	0.00261551
	16.0000	1	2		2.37995547	0.00262585
	16.1000	1	2		2.37895150	0.00268085
	16.2000	1	2		2.37795881	0.00275206
	16.3000	1	2		2.37695279	0.00272483
	16.4000	1	2		2.37596050	0.00273881
	16.5000	1	2		2.37495572	0.00269925
	16.6000	1	2		2.37395708	0.00276347
	16.7000	1	2		2.37294943	0.00257327
	16.8000	1	2		2.37195366	0.00275597
	16.9000	1	2		2.37094395	0.00282684
	17.0000	1	2		2.36995515	0.00278198
	17.1000	1	2		2.36894709	0.00271075
	17.2000	1	2		2.36794660	0.00277912
	17.3000	1	2		2.36694141	0.00269492
	17.4000	1	2		2.36595220	0.00260641
	17.5000	1	2		2.36494577	0.00265609
	17.6000	1	2		2.36395205	0.00265774
	17.7000	1	2		2.36294645	0.00271052
	17.8000	1	2		2.36195539	0.00268567
	17.9000	1	2		2.36094773	0.00273439
	18.0000	1	2		2.35995995	0.00282738
	18.1000	1	2		2.35895251	0.00271259
	18.2000	1	2		2.35795940	0.00275333
	18.3000	1	2		2.35695297	0.00266994
	18.4000	1	2		2.35595679	0.00266477
	18.5000	1	2		2.35495160	0.00273996
	18.6000	1	2		2.35395685	0.00275983
	18.7000	1	2		2.35294736	0.00280463
	18.8000	1	2		2.35195282	0.00267173
	18.9000	1	2		2.35094680	0.00266891
	19.0000	1	2		2.34995779	0.00279455
	19.1000	1	2		2.34894850	0.00257242
	19.2000	1	2		2.34795826	0.00271562
	19.3000	1	2		2.34695491	0.00256119
	19.4000	1	2		2.34596180	0.00274918
	19.5000	1	2		2.34495128	0.00271318
	19.6000	1	2		2.34397088	0.00270273
	19.7000	1	2		2.34296712	0.00276023
	19.8000	1	2		2.34196909	0.00263920
	19.9000	1	2		2.34096001	0.00263594
	20.0000	1	2		2.33997305	0.00269538
	20.1000	1	2		2.33895761	0.00257325
	20.2000	1	2		2.33796573	0.00259560
	20.3000	1	2		2.33695787	0.00264266
	20.4000	1	2		2.33596763	0.00253409
	20.5000	1	2		2.33495691	0.00275191
	20.6000	1	2		2.33396749	0.00263917
	20.7000	1	2		2.33296065	0.00264454
	20.8000	1	2		2.33196550	0.00258860
	20.9000	1	2		2.33096194	0.00264382
	21.0000	1	2		2.32996412	0.00274091
	21.1000	1	2		2.32896405	0.00261353
	21.2000	1	2		2.32796869	0.00260513
	21.3000	1	2		2.32695776	0.00268865
	21.4000	1	2		2.32596998	0.00259136
	21.5000	1	2		2.32496458	0.00253755
	21.6000	1	2		2.32396778	0.00255227
	21.7000	1	2		2.32296013	0.00252666
	21.8000	1	2		2.32196559	0.00267181
	21.9000	1	2		2.32096367	0.00268451
	22.0000	1	2		2.31996135	0.00267453
	22.1000	1	2		2.31895861	0.00263190
	22.2000	1	2		2.31797124	0.00262375
	22.3000	1	2		2.31696830	0.00264648
	22.4000	1	2		2.31596372	0.00259044
	22.5000	1	2		2.31496836	0.00272192
	22.6000	1	2		2.31396665	0.00264795
	22.7000	1	2		2.31296637	0.00272980
	22.8000	1	2		2.31196896	0.00264077
	22.9000	1	2		2.31096233	0.00266907
	23.0000	1	2		2.30997004	0.00266287
	23.1000	1	2		2.30896259	0.00262006
	23.2000	1	2		2.30796723	0.00262071
	23.3000	1	2		2.30695876	0.00276925
	23.4000	1	2		2.30596975	0.00265673
	23.5000	1	2		2.30496599	0.00263877
	23.6000	1	2		2.30397432	0.00275272
	23.7000	1	2		2.30295273	0.00277169
	23.8000	1	2		2.30197192	0.00268937
	23.9000	1	2		2.30096222	0.00262327
	24.0000	1	2		2.29996829	0.00273790
	24.1000	1	2		2.29894896	0.00261289
	24.2000	1	2		2.29796528	0.00277326
	24.3000	1	2		2.29695783	0.00258208
	24.4000	1	2		2.29596452	0.00271490
	24.5000	1	2		2.29496485	0.00268071
	24.6000	1	2		2.29396908	0.00265351
	24.7000	1	2		2.29296368	0.00269283
	24.8000	1	2		2.29197365	0.00255958
	24.9000	1	2		2.29096415	0.00271461
	25.0000	1	2		2.28996920	0.00263182
	25.1000	1	2		2.28896626	0.00279953
	25.2000	1	2		2.28796803	0.00262049
	25.3000	1	2		2.28696263	0.00259938
	25.4000	1	2		2.28596584	0.00263387
	25.5000	1	2		2.28495388	0.00253454
	25.6000	1	2		2.28396180	0.00266401
	25.7000	1	2		2.28295722	0.00270140
	25.8000	1	2		2.28196739	0.00259924
	25.9000	1	2		2.28095851	0.00255543
	26.0000	1	2		2.27996683	0.00271196
	26.1000	1	2		2.27895713	0.00269719
	26.2000	1	2		2.27796833	0.00262784
	26.3000	1	2		2.27696252	0.00270184
	26.4000	1	2		2.27597003	0.00271456
	26.5000	1	2		2.27495623	0.00256729
	26.6000	1	2		2.27396660	0.00276629
	26.7000	1	2		2.27296141	0.00261163
	26.8000	1	2		2.27197178	0.00255357
	26.9000	1	2		2.27095757	0.00252058
	27.0000	1	2		2.26996447	0.00262131
	27.1000	1	2		2.26895640	0.00278038
	27.2000	1	2		2.26796371	0.00264967
	27.3000	1	2		2.26695605	0.00243968
	27.4000	1	2		2.26596254	0.00258218
	27.5000	1	2		2.26496103	0.00250955
	27.6000	1	2		2.26396628	0.00263281
	27.7000	1	2		2.26295556	0.00256869
	27.8000	1	2		2.26196860	0.00258459
	27.9000	1	2		2.26096115	0.00257886
	28.0000	1	2		2.25996763	0.00253620
	28.1000	1	2		2.25896162	0.00258167
	28.2000	1	2		2.25797322	0.00272022
	28.3000	1	2		2.25695778	0.00250581
	28.4000	1	2		2.25597164	0.00250260
	28.5000	1	2		2.25496112	0.00260318
	28.6000	1	2		2.25397088	0.00252828
	28.7000	1	2		2.25295626	0.00241866
	28.8000	1	2		2.25196234	0.00267273
	28.9000	1	2		2.25095161	0.00257276
	29.0000	1	2		2.24996322	0.00255801
	29.1000	1	2		2.24895556	0.00246591
	29.2000	1	2		2.24796307	0.00254751
	29.3000	1	2		2.24696156	0.00256258
	29.4000	1	2		2.24596948	0.00247995
	29.5000	1	2		2.24496326	0.00257575
	29.6000	1	2		2.24397282	0.00260026
	29.7000	1	2		2.24296189	0.00256713
	29.8000	1	2		2.24197288	0.00252003
	29.9000	1	2		2.24096133	0.00252316
	30.0000	1	2		2.23996925	0.00247717
	30.1000	1	2		2.23895627	0.00248345
	30.2000	1	2		2.23796357	0.00254341
	30.3000	1	2		2.23695571	0.00253708
	30.4000	1	2		2.23596158	0.00263791
	30.5000	1	2		2.23495044	0.00242400
	30.6000	1	2		2.23396430	0.00245239
	30.7000	1	2		2.23295931	0.00245519
	30.8000	1	2		2.23196723	0.00250960
	30.9000	1	2		2.23096286	0.00242162
	31.0000	1	2		2.22997549	0.00247079
	31.1000	1	2		2.22896210	0.00253135
	31.2000	1	2		2.22797145	0.00247918
	31.3000	1	2		2.22697015	0.00259653
	31.4000	1	2		2.22597888	0.00263347
	31.5000	1	2		2.22496344	0.00244742
	31.6000	1	2		2.22397382	0.00245034
	31.7000	1	2		2.22296576	0.00235598
	31.8000	1	2		2.22197060	0.00236532
	31.9000	1	2		2.22096991	0.00235337
	32.0000	1	2		2.21996554	0.00241723
	32.1000	1	2		2.21895358	0.00245027
	32.2000	1	2		2.21796027	0.00228764
	32.3000	1	2		2.21695856	0.00244129
	32.4000	1	2		2.21596709	0.00235245
	32.5000	1	2		2.21496210	0.00236377
	32.6000	1	2		2.21396490	0.00238864
	32.7000	1	2		2.21296913	0.00238031
	32.8000	1	2		2.21197028	0.00239642
	32.9000	1	2		2.21095669	0.00238209
	33.0000	1	2		2.20997157	0.00255302
	33.1000	1	2		2.20896494	0.00229839
	33.2000	1	2		2.20797532	0.00238759
	33.3000	1	2		2.20696500	0.00235281
	33.4000	1	2		2.20598132	0.00239098
	33.5000	1	2		2.20496732	0.00235622
	33.6000	1	2		2.20396663	0.00227080
	33.7000	1	2		2.20296266	0.00241604
	33.8000	1	2		2.20196525	0.00241900
	33.9000	1	2		2.20096293	0.00225322
	34.0000	1	2		2.19997166	0.00238499
	34.1000	1	2		2.19896647	0.00231037
	34.2000	1	2		2.19797705	0.00223229
	34.3000	1	2		2.19697472	0.00231165
	34.4000	1	2		2.19597404	0.00226328
	34.5000	1	2		2.19497273	0.00225833
	34.6000	1	2		2.19397963	0.00230252
	34.7000	1	2		2.19297341	0.00226528
	34.8000	1	2		2.19197477	0.00220506
	34.9000	1	2		2.19097101	0.00222183
	35.0000	1	2		2.18997749	0.00214466
	35.1000	1	2		2.18896533	0.00216712
	35.2000	1	2		2.18797243	0.00224571
	35.3000	1	2		2.18696682	0.00215896
	35.4000	1	2		2.18596962	0.00217089
	35.5000	1	2		2.18496422	0.00222602
	35.6000	1	2		2.18397173	0.00230815
	35.7000	1	2		2.18296838	0.00203598
	35.8000	1	2		2.18197527	0.00204155
	35.9000	1	2		2.18096823	0.00223283
	36.0000	1	2		2.17997799	0.00203852
	36.1000	1	2		2.17896399	0.00204196
	36.2000	1	2		2.17797457	0.00211348
	36.3000	1	2		2.17697388	0.00209223
	36.4000	1	2		2.17597770	0.00190682
	36.5000	1	2		2.17497066	0.00197891
	36.6000	1	2		2.17398227	0.00198505
	36.7000	1	2		2.17297584	0.00193086
	36.8000	1	2		2.17198397	0.00184084
	36.9000	1	2		2.17097140	0.00188009
	37.0000	1	2		2.16998054	0.00192920
	37.1000	1	2		2.16896203	0.00176597
	37.2000	1	2		2.16797692	0.00183762
	37.3000	1	2		2.16696598	0.00189532
	37.4000	1	2		2.16597575	0.00173170
	37.5000	1	2		2.16496133	0.00166386
	37.6000	1	2		2.16397437	0.00176396
	37.7000	1	2		2.16296897	0.00170916
	37.8000	1	2		2.16197791	0.00161553
	37.9000	1	2		2.16096944	0.00159911
	38.0000	1	2		2.15998412	0.00180508
	38.1000	1	2		2.15897093	0.00152270
	38.2000	1	2		2.15798459	0.00156839
	38.3000	1	2		2.15697591	0.00150800
	38.4000	1	2		2.15598383	0.00151267
	38.5000	1	2		2.15499236	0.00141592
	38.6000	1	2		2.15398245	0.00136761
	38.7000	1	2		2.15297541	0.00141799
	38.8000	1	2		2.15197862	0.00129647
	38.9000	1	2		2.15096769	0.00119776
	39.0000	1	2		2.14997724	0.00116484
	39.1000	1	2		2.14896734	0.00117590
	39.2000	1	2		2.14797669	0.00107795
	39.3000	1	2		2.14696699	0.00101342
	39.4000	1	2		2.14597367	0.00100204
	39.5000	1	2		2.14496950	0.00096494
	39.6000	1	2		2.14398029	0.00090724
	39.7000	1	2		2.14297714	0.00088213
	39.8000	1	2		2.14198834	0.00082145
	39.9000	1	2		2.14097761	0.00067652
	40.0000	1	2		2.13998369	0.00070816
	40.1000	1	2		2.13898792	0.00059784
	40.2000	1	2		2.13799133	0.00052665
	40.3000	1	2		2.13697794	0.00046747
	40.4000	1	2		2.13598114	0.00042875
	40.5000	1	2		2.13497205	0.00038706
	40.6000	1	2		2.13397997	0.00036861
	40.7000	1	2		2.13297580	0.00023654
	40.8000	1	2		2.13198065	0.00020403
	40.9000	1	2		2.13096582	0.00006873
	41.0000	1	2		2.12997743	0.00002536
	41.1000	1	2		2.12896998	0.00008190
	41.2000	1	2		2.12797585	-0.00011570
	41.3000	1	2		2.12697495	-0.00017766
	41.4000	1	2		2.12598513	-0.00040277
	41.5000	1	2		2.12497645	-0.00029600
	41.6000	1	2		2.12398498	-0.00053542
	41.7000	1	2		2.12297016	-0.00041151
	41.8000	1	2		2.12197889	-0.00060761
	41.9000	1	2		2.12097165	-0.00069067
	42.0000	1	2		2.11997711	-0.00078732
	42.1000	1	2		2.11896905	-0.00083823
	42.2000	1	2		2.11797471	-0.00090529
	42.3000	1	2		2.11696685	-0.00116690
	42.4000	1	2		2.11597436	-0.00100949
	42.5000	1	2		2.11496548	-0.00119197
	42.6000	1	2		2.11397667	-0.00120963
	42.7000	1	2		2.11296820	-0.00143504
	42.8000	1	2		2.11198226	-0.00130361
	42.9000	1	2		2.11097256	-0.00148831
	43.0000	1	2		2.10998150	-0.00166820
	43.1000	1	2		2.10897467	-0.00173892
	43.2000	1	2		2.10798300	-0.00182702
	43.3000	1	2		2.10698006	-0.00191795
	43.4000	1	2		2.10598654	-0.00209613
	43.5000	1	2		2.10497397	-0.00212112
	43.6000	1	2		2.10398578	-0.00226376
	43.7000	1	2		2.10297034	-0.00234663
	43.8000	1	2		2.10197805	-0.00240085
	43.9000	1	2		2.10097163	-0.00255472
	44.0000	1	2		2.09998118	-0.00263969
	44.1000	1	2		2.09897230	-0.00284127
	44.2000	1	2		2.09798452	-0.00297379
	44.3000	1	2		2.09697789	-0.00301542
	44.4000	1	2		2.09598643	-0.00315816
	44.5000	1	2		2.09498144	-0.00326475
	44.6000	1	2		2.09398915	-0.00334209
	44.7000	1	2		2.09298313	-0.00336978
	44.8000	1	2		2.09198552	-0.00361270
	44.9000	1	2		2.09097705	-0.00375082
	45.0000	1	2		2.08998394	-0.00377904
	45.1000	1	2		2.08898038	-0.00396441
	45.2000	1	2		2.08798400	-0.00412175
	45.3000	1	2		2.08697163	-0.00413038
	45.4000	1	2		2.08598467	-0.00440001
	45.5000	1	2		2.08497313	-0.00445620
	45.6000	1	2		2.08398350	-0.00451566
	45.7000	1	2		2.08297134	-0.00473679
	45.8000	1	2		2.08198746	-0.00490507
	45.9000	1	2		2.08098185	-0.00504008
	46.0000	1	2		2.07999202	-0.00522491
	46.1000	1	2		2.07898539	-0.00530160
	46.2000	1	2		2.07798880	-0.00564015
	46.3000	1	2		2.07698033	-0.00552766
	46.4000	1	2		2.07599153	-0.00576684
	46.5000	1	2		2.07498551	-0.00609177
	46.6000	1	2		2.07399302	-0.00615605
	46.7000	1	2		2.07298803	-0.00622817
	46.8000	1	2		2.07198796	-0.00654337
	46.9000	1	2		2.07097907	-0.00674339
	47.0000	1	2		2.06998986	-0.00660033
	47.1000	1	2		2.06898405	-0.00691941
	47.2000	1	2		2.06799361	-0.00726656
	47.3000	1	2		2.06698493	-0.00717775
	47.4000	1	2		2.06599305	-0.00739428
	47.5000	1	2		2.06499134	-0.00783690
	47.6000	1	2		2.06399496	-0.00791619
	47.7000	1	2		2.06298587	-0.00807994
	47.8000	1	2		2.06199112	-0.00817070
	47.9000	1	2		2.06098941	-0.00850985
	48.0000	1	2		2.05999507	-0.00852336
	48.1000	1	2		2.05898906	-0.00872977
	48.2000	1	2		2.05800067	-0.00904014
	48.3000	1	2		2.05699424	-0.00913139
	48.4000	1	2		2.05599827	-0.00937789
	48.5000	1	2		2.05498672	-0.00952882
	48.6000	1	2		2.05399628	-0.00979168
	48.7000	1	2		2.05298842	-0.00983555
	48.8000	1	2		2.05199941	-0.01012034
	48.9000	1	2		2.05098540	-0.01023507
	49.0000	1	2		2.04999824	-0.01056501
	49.1000	1	2		2.04898772	-0.01064372
	49.2000	1	2		2.04799686	-0.01110149
	49.3000	1	2		2.04699003	-0.01119458
	49.4000	1	2		2.04599037	-0.01141342
	49.5000	1	2		2.04499706	-0.01161505
	49.6000	1	2		2.04400333	-0.01190001
	49.7000	1	2		2.04299097	-0.01198609
	49.8000	1	2		2.04199889	-0.01215534
	49.9000	1	2		2.04099902	-0.01244310
	50.0000	1	2		2.03999935	-0.01265092
	50.1000	1	2		2.03898986	-0.01285166
	50.2000	1	2		2.03800208	-0.01314044
	50.3000	1	2		2.03698623	-0.01354936
	50.4000	1	2		2.03599353	-0.01357920
	50.5000	1	2		2.03499551	-0.01390690
	50.6000	1	2		2.03399748	-0.01411972
	50.7000	1	2		2.03298962	-0.01434949
	50.8000	1	2		2.03200000	-0.01468848
	50.9000	1	2		2.03098743	-0.01514104
	51.0000	1	2		2.02999719	-0.01524364
	51.1000	1	2		2.02899835	-0.01543007
	51.2000	1	2		2.02799561	-0.01573165
	51.3000	1	2		2.02699370	-0.01603130
	51.4000	1	2		2.02600161	-0.01616558
	51.5000	1	2		2.02499416	-0.01643247
	51.6000	1	2		2.02400167	-0.01665369
	51.7000	1	2		2.02299197	-0.01707057
	51.8000	1	2		2.02199763	-0.01745619
	51.9000	1	2		2.02099674	-0.01776746
	52.0000	1	2		2.01998909	-0.01800706
	52.1000	1	2		2.01899188	-0.01819700
	52.2000	1	2		2.01799058	-0.01849484
	52.3000	1	2		2.01699071	-0.01892221
	52.4000	1	2		2.01599392	-0.01919671
	52.5000	1	2		2.01498729	-0.01937412
	52.6000	1	2		2.01399623	-0.01994431
	52.7000	1	2		2.01299186	-0.02036042
	52.8000	1	2		2.01200305	-0.02070262
	52.9000	1	2		2.01100319	-0.02092158
	53.0000	1	2		2.01000701	-0.02138026
	53.1000	1	2		2.00899853	-0.02167994
	53.2000	1	2		2.00800215	-0.02194779
	53.3000	1	2		2.00699654	-0.02242516
	53.4000	1	2		2.00599975	-0.02284170
	53.5000	1	2		2.00500008	-0.02309989
	53.6000	1	2		2.00399940	-0.02359585
	53.7000	1	2		2.00298908	-0.02403521
	53.8000	1	2		2.00200171	-0.02445397
	53.9000	1	2		2.00098975	-0.02482374
	54.0000	1	2		1.99999952	-0.02517756
	54.1000	1	2		1.99898817	-0.02566315
	54.2000	1	2		1.99799548	-0.02599629
	54.3000	1	2		1.99698659	-0.02652802
	54.4000	1	2		1.99599082	-0.02694081
	54.5000	1	2		1.99498522	-0.02745616
	54.6000	1	2		1.99400461	-0.02760389
	54.7000	1	2		1.99300147	-0.02823160
	54.8000	1	2		1.99201369	-0.02880181
	54.9000	1	2		1.99099599	-0.02919720
	55.0000	1	2		1.99000043	-0.02971504
	55.1000	1	2		1.98898990	-0.03011969
	55.2000	1	2		1.98800069	-0.03061560
	55.3000	1	2		1.98698689	-0.03109117
	55.4000	1	2		1.98599215	-0.03158685
	55.5000	1	2		1.98499351	-0.03219080
	55.6000	1	2		1.98399364	-0.03266698
	55.7000	1	2		1.98299049	-0.03308963
	55.8000	1	2		1.98199411	-0.03365974
	55.9000	1	2		1.98098932	-0.03401869
	56.0000	1	2		1.97999478	-0.03451505
	56.1000	1	2		1.97898979	-0.03500202
	56.2000	1	2		1.97800365	-0.03553807
	56.3000	1	2		1.97699907	-0.03588593
	56.4000	1	2		1.97600310	-0.03648758
	56.5000	1	2		1.97498930	-0.03696576
	56.6000	1	2		1.97400131	-0.03733853
	56.7000	1	2		1.97298690	-0.03799216
	56.8000	1	2		1.97199584	-0.03836849
	56.9000	1	2		1.97098757	-0.03897214
	57.0000	1	2		1.96999180	-0.03946422
	57.1000	1	2		1.96898476	-0.03991935
	57.2000	1	2		1.96798858	-0.04032179
	57.3000	1	2		1.96698564	-0.04091187
	57.4000	1	2		1.96599786	-0.04134519
	57.5000	1	2		1.96487998	-0.04194899
	57.6000	1	2		1.96400366	-0.04237657
	57.7000	1	2		1.96301752	-0.04298250
	57.8000	1	2		1.96201601	-0.04333087
	57.9000	1	2		1.96098684	-0.04393206
	58.0000	1	2		1.96000951	-0.04462268
	58.1000	1	2		1.95899059	-0.04489962
	58.2000	1	2		1.95800281	-0.04554419
	58.3000	1	2		1.95700274	-0.04609867
	58.4000	1	2		1.95600164	-0.04644739
	58.5000	1	2		1.95499173	-0.04689083
	58.6000	1	2		1.95399781	-0.04763662
	58.7000	1	2		1.95299302	-0.04795724
	58.8000	1	2		1.95200258	-0.04847703
	58.9000	1	2		1.95099349	-0.04891324
	59.0000	1	2		1.94999711	-0.04949464
	59.1000	1	2		1.94899396	-0.04995401
	59.2000	1	2		1.94800516	-0.05055797
	59.3000	1	2		1.94699340	-0.05110585
	59.4000	1	2		1.94600829	-0.05168670
	59.5000	1	2		1.94500145	-0.05216126
	59.6000	1	2		1.94401101	-0.05265892
	59.7000	1	2		1.94299127	-0.05324422
	59.8000	1	2		1.94200431	-0.05350440
	59.9000	1	2		1.94100055	-0.05393080
	60.0000	1	2		1.94000908	-0.05456327
	60.1000	1	2		1.93900491	-0.05504210
	60.2000	1	2		1.93801815	-0.05564330
	60.3000	1	2		1.93700067	-0.05614887
	60.4000	1	2		1.93600449	-0.05688853
	60.5000	1	2		1.93500523	-0.05726802
	60.6000	1	2		1.93400024	-0.05771553
	60.7000	1	2		1.93300099	-0.05832662
	60.8000	1	2		1.93201116	-0.05892474
	60.9000	1	2		1.93100699	-0.05941087
	61.0000	1	2		1.93000794	-0.06001264
	61.1000	1	2		1.92900951	-0.06067844
	61.2000	1	2		1.92800698	-0.06100889
	61.3000	1	2		1.92700752	-0.06160416
	61.4000	1	2		1.92601011	-0.06226243
	61.5000	1	2		1.92500676	-0.06275011
	61.6000	1	2		1.92401365	-0.06332492
	61.7000	1	2		1.92300538	-0.06390529
	61.8000	1	2		1.92201125	-0.06442858
	61.9000	1	2		1.92100503	-0.06449868
	62.0000	1	2		1.92000680	-0.06510005
	62.1000	1	2		1.91899792	-0.06580104
	62.2000	1	2		1.91799846	-0.06621259
	62.3000	1	2		1.91700392	-0.06687014
	62.4000	1	2		1.91600856	-0.06747042
	62.5000	1	2		1.91500255	-0.06800225
	62.6000	1	2		1.91400596	-0.06859757
	62.7000	1	2		1.91300158	-0.06937300
	62.8000	1	2		1.91200684	-0.06988059
	62.9000	1	2		1.91101127	-0.07039053
	63.0000	1	2		1.91001530	-0.07089361
	63.1000	1	2		1.90900600	-0.07158567
	63.2000	1	2		1.90801413	-0.07212143
	63.3000	1	2		1.90700545	-0.07258618
	63.4000	1	2		1.90600312	-0.07310017
	63.5000	1	2		1.90499321	-0.07373444
	63.6000	1	2		1.90400072	-0.07426894
	63.7000	1	2		1.90299368	-0.07483540
	63.8000	1	2		1.90200406	-0.07537125
	63.9000	1	2		1.90099764	-0.07605477
	64.0000	1	2		1.90001334	-0.07656995
	64.1000	1	2		1.89900446	-0.07628168
	64.2000	1	2		1.89800807	-0.07675513
	64.3000	1	2		1.89700144	-0.07759113
	64.4000	1	2		1.89601141	-0.07812392
	64.5000	1	2		1.89500212	-0.07873092
	64.6000	1	2		1.89401557	-0.07936013
	64.7000	1	2		1.89301201	-0.08000102
	64.8000	1	2		1.89201952	-0.08054739
	64.9000	1	2		1.89100736	-0.08124134
	65.0000	1	2		1.89000995	-0.08194237
	65.1000	1	2		1.88900783	-0.08245233
	65.2000	1	2		1.88800755	-0.08297838
	65.3000	1	2		1.88700666	-0.08353009
	65.4000	1	2		1.88600576	-0.08420379
	65.5000	1	2		1.88500508	-0.08471591
	65.6000	1	2		1.88400623	-0.08515120
	65.7000	1	2		1.88300370	-0.08595726
	65.8000	1	2		1.88200875	-0.08652888
	65.9000	1	2		1.88100745	-0.08697215
	66.0000	1	2		1.88001721	-0.08773839
	66.1000	1	2		1.87900321	-0.08838188
	66.2000	1	2		1.87801768	-0.08885931
	66.3000	1	2		1.87700736	-0.08969203
	66.4000	1	2		1.87600954	-0.09029538
	66.5000	1	2		1.87501295	-0.09076790
	66.6000	1	2		1.87402538	-0.09136686
	66.7000	1	2		1.87300318	-0.09208760
	66.8000	1	2		1.87200597	-0.09265491
	66.9000	1	2		1.87100283	-0.09332313
	67.0000	1	2		1.87001300	-0.09395165
	67.1000	1	2		1.86900555	-0.09463313
	67.2000	1	2		1.86800794	-0.09496470
	67.3000	1	2		1.86700479	-0.09553361
	67.4000	1	2		1.86600841	-0.09613462
	67.5000	1	2		1.86500485	-0.09694207
	67.6000	1	2		1.86401195	-0.09736556
	67.7000	1	2		1.86300102	-0.09804931
	67.8000	1	2		1.86201303	-0.09870629
	67.9000	1	2		1.86100579	-0.09913246
	68.0000	1	2		1.86002047	-0.09976514
	68.1000	1	2		1.85901179	-0.10024688
	68.2000	1	2		1.85801725	-0.10094683
	68.3000	1	2		1.85701062	-0.10144909
	68.4000	1	2		1.85601874	-0.10222335
	68.5000	1	2		1.85500720	-0.10272194
	68.6000	1	2		1.85402167	-0.10340448
	68.7000	1	2		1.85300684	-0.10406693
	68.8000	1	2		1.85201312	-0.10464770
	68.9000	1	2		1.85099830	-0.10519082
	69.0000	1	2		1.85000355	-0.10581733
	69.1000	1	2		1.84900553	-0.10645850
	69.2000	1	2		1.84802226	-0.10704963
	69.3000	1	2		1.84700600	-0.10770715
	69.4000	1	2		1.84601453	-0.10828164
	69.5000	1	2		1.84500893	-0.10896415
	69.6000	1	2		1.84401295	-0.10954206
	69.7000	1	2		1.84300776	-0.11020092
	69.8000	1	2		1.84201834	-0.11078969
	69.9000	1	2		1.84101232	-0.11138189
	70.0000	1	2		1.84001532	-0.11206991
	70.1000	1	2		1.83900542	-0.11275447
	70.2000	1	2		1.83801600	-0.11329242
	70.3000	1	2		1.83701039	-0.11387224
	70.4000	1	2		1.83601196	-0.11383768
	70.5000	1	2		1.83500369	-0.11462206
	70.6000	1	2		1.83401632	-0.11526693
	70.7000	1	2		1.83301297	-0.11579946
	70.8000	1	2		1.83201617	-0.11667131
	70.9000	1	2		1.83100770	-0.11724576
	71.0000	1	2		1.83001972	-0.11784373
	71.1000	1	2		1.82900448	-0.11853501
	71.2000	1	2		1.82801568	-0.11937199
	71.3000	1	2		1.82701069	-0.11995980
	71.4000	1	2		1.82602352	-0.12062686
	71.5000	1	2		1.82500481	-0.12141537
	71.6000	1	2		1.82401108	-0.12193683
	71.7000	1	2		1.82300732	-0.12259410
	71.8000	1	2		1.82201832	-0.12335435
	71.9000	1	2		1.82100882	-0.12395479
	72.0000	1	2		1.82002063	-0.12468857
	72.1000	1	2		1.81901277	-0.12536152
	72.2000	1	2		1.81802028	-0.12613443
	72.3000	1	2		1.81700791	-0.12673245
	72.4000	1	2		1.81601685	-0.12746022
	72.5000	1	2		1.81501186	-0.12807222
	72.6000	1	2		1.81402859	-0.12883862
	72.7000	1	2		1.81301909	-0.12954305
	72.8000	1	2		1.81201656	-0.13032449
	72.9000	1	2		1.81101670	-0.13090327
	73.0000	1	2		1.81002502	-0.13148881
	73.1000	1	2		1.80902290	-0.13227311
	73.2000	1	2		1.80802262	-0.13288630
	73.3000	1	2		1.80701743	-0.13360181
	73.4000	1	2		1.80602104	-0.13421917
	73.5000	1	2		1.80501318	-0.13505638
	73.6000	1	2		1.80401660	-0.13573384
	73.7000	1	2		1.80301099	-0.13658985
	73.8000	1	2		1.80202260	-0.13722583
	73.9000	1	2		1.80101351	-0.13801360
	74.0000	1	2		1.80001733	-0.13875224
	74.1000	1	2		1.79901377	-0.13943997
	74.2000	1	2		1.79802190	-0.14010075
	74.3000	1	2		1.79701547	-0.14080459
	74.4000	1	2		1.79602523	-0.14169429
	74.5000	1	2		1.79501574	-0.14230145
	74.6000	1	2		1.79402755	-0.14319364
	74.7000	1	2		1.79302071	-0.14390067
	74.8000	1	2		1.79202945	-0.14487147
	74.9000	1	2		1.79101647	-0.14553663
	75.0000	1	2		1.79002254	-0.14631507
	75.1000	1	2		1.78901222	-0.14710854
	75.2000	1	2		1.78802813	-0.14793765
	75.3000	1	2		1.78701679	-0.14862033
	75.4000	1	2		1.78601979	-0.14943659
	75.5000	1	2		1.78501542	-0.15026801
	75.6000	1	2		1.78402477	-0.15114755
	75.7000	1	2		1.78301384	-0.15183974
	75.8000	1	2		1.78201807	-0.15251210
	75.9000	1	2		1.78101431	-0.15331297
	76.0000	1	2		1.78001341	-0.15415747
	76.1000	1	2		1.77901027	-0.15501641
	76.2000	1	2		1.77802249	-0.15570944
	76.3000	1	2		1.77701320	-0.15676279
	76.4000	1	2		1.77602152	-0.15739707
	76.5000	1	2		1.77500772	-0.15817625
	76.6000	1	2		1.77402158	-0.15896030
	76.7000	1	2		1.77302069	-0.15976045
	76.8000	1	2		1.77202881	-0.16064504
	76.9000	1	2		1.77101686	-0.16139224
	77.0000	1	2		1.77002867	-0.16221270
	77.1000	1	2		1.76901097	-0.16305644
	77.2000	1	2		1.76802033	-0.16384564
	77.3000	1	2		1.76700673	-0.16463390
	77.4000	1	2		1.76602018	-0.16548984
	77.5000	1	2		1.76501458	-0.16633183
	77.6000	1	2		1.76402372	-0.16721021
	77.7000	1	2		1.76301525	-0.16806774
	77.8000	1	2		1.76202091	-0.16888071
	77.9000	1	2		1.76101490	-0.16985619
	78.0000	1	2		1.76002569	-0.16935974
	78.1000	1	2		1.75902213	-0.17037425
	78.2000	1	2		1.75802513	-0.17122727
	78.3000	1	2		1.75701932	-0.17202044
	78.4000	1	2		1.75602642	-0.17284995
	78.5000	1	2		1.75501528	-0.17385183
	78.6000	1	2		1.75402197	-0.17490342
	78.7000	1	2		1.75301391	-0.17563470
	78.8000	1	2		1.75201629	-0.17669862
	78.9000	1	2		1.75101274	-0.17765472
	79.0000	1	2		1.75001553	-0.17837040
	79.1000	1	2		1.74900440	-0.17918987
	79.2000	1	2		1.74802030	-0.18032990
	79.3000	1	2		1.74701470	-0.18144624
	79.4000	1	2		1.74601872	-0.18188117
	79.5000	1	2		1.74501353	-0.18308111
	79.6000	1	2		1.74402636	-0.18396763
	79.7000	1	2		1.74301912	-0.18475845
	79.8000	1	2		1.74202970	-0.18565271
	79.9000	1	2		1.74102697	-0.18666334
	80.0000	1	2		1.74002976	-0.18742556
	80.1000	1	2		1.73901801	-0.18816710
	80.2000	1	2		1.73803064	-0.18924817
	80.3000	1	2		1.73701745	-0.19037755
	80.4000	1	2		1.73602414	-0.19106898
	80.5000	1	2		1.73501424	-0.19205041
	80.6000	1	2		1.73402420	-0.19309739
	80.7000	1	2		1.73301286	-0.19403303
	80.8000	1	2		1.73202160	-0.19475142
	80.9000	1	2		1.73102173	-0.19551095
	81.0000	1	2		1.73002842	-0.19633580
	81.1000	1	2		1.72902240	-0.19730749
	81.2000	1	2		1.72802459	-0.19821035
	81.3000	1	2		1.72702246	-0.19924222
	81.4000	1	2		1.72603407	-0.20025035
	81.5000	1	2		1.72501986	-0.20115316
	81.6000	1	2		1.72403208	-0.20217214
	81.7000	1	2		1.72302914	-0.20309431
	81.8000	1	2		1.72202927	-0.20419169
	81.9000	1	2		1.72101506	-0.20506993
	82.0000	1	2		1.72002667	-0.20607984
	82.1000	1	2		1.71901696	-0.20709990
	82.2000	1	2		1.71802724	-0.20809177
	82.3000	1	2		1.71702378	-0.20913487
	82.4000	1	2		1.71602597	-0.21013040
	82.5000	1	2		1.71502446	-0.21125361
	82.6000	1	2		1.71402777	-0.21213109
	82.7000	1	2		1.71302626	-0.21303423
	82.8000	1	2		1.71203233	-0.21408139
	82.9000	1	2		1.71102273	-0.21498939
	83.0000	1	2		1.71003301	-0.21563862
	83.1000	1	2		1.70902935	-0.21658897
	83.2000	1	2		1.70803686	-0.21746907
	83.3000	1	2		1.70702685	-0.21882076
	83.4000	1	2		1.70603907	-0.21983732
	83.5000	1	2		1.70502957	-0.22065433
	83.6000	1	2		1.70403554	-0.22176644
	83.7000	1	2		1.70301969	-0.22293339
	83.8000	1	2		1.70203181	-0.22400666
	83.9000	1	2		1.70102621	-0.22521213
	84.0000	1	2		1.70002726	-0.22631859
	84.1000	1	2		1.69902104	-0.22736827
	84.2000	1	2		1.69802691	-0.22839045
	84.3000	1	2		1.69703134	-0.22956045
	84.4000	1	2		1.69603998	-0.23069697
	84.5000	1	2		1.69502587	-0.23151224
	84.6000	1	2		1.69403645	-0.23284227
	84.7000	1	2		1.69303156	-0.23388274
	84.8000	1	2		1.69203252	-0.23504492
	84.9000	1	2		1.69102978	-0.23604263
	85.0000	1	2		1.69003964	-0.23717856
	85.1000	1	2		1.68902349	-0.23831541
	85.2000	1	2		1.68803448	-0.23938226
	85.3000	1	2		1.68702539	-0.24049183
	85.4000	1	2		1.68603433	-0.24086999
	85.5000	1	2		1.68501582	-0.24112472
	85.6000	1	2		1.68403378	-0.24221901
	85.7000	1	2		1.68302756	-0.24337018
	85.8000	1	2		1.68203660	-0.24455380
	85.9000	1	2		1.68102424	-0.24577081
	86.0000	1	2		1.68003502	-0.24691096
	86.1000	1	2		1.67902737	-0.24803016
	86.2000	1	2		1.67803764	-0.24946544
	86.3000	1	2		1.67702866	-0.25060596
	86.4000	1	2		1.67604221	-0.25167698
	86.5000	1	2		1.67502708	-0.25287580
	86.6000	1	2		1.67404043	-0.25368981
	86.7000	1	2		1.67302929	-0.25500523
	86.8000	1	2		1.67203567	-0.25612071
	86.9000	1	2		1.67102627	-0.25724733
	87.0000	1	2		1.67004147	-0.25815602
	87.1000	1	2		1.66902592	-0.25904998
	87.2000	1	2		1.66802944	-0.26038835
	87.3000	1	2		1.66702609	-0.26179269
	87.4000	1	2		1.66603421	-0.26303329
	87.5000	1	2		1.66502635	-0.26417971
	87.6000	1	2		1.66403242	-0.26521008
	87.7000	1	2		1.66303051	-0.26638642
	87.8000	1	2		1.66203802	-0.26758628
	87.9000	1	2		1.66103733	-0.26890593
	88.0000	1	2		1.66004586	-0.27028311
	88.1000	1	2		1.65904108	-0.27150657
	88.2000	1	2		1.65805309	-0.27271936
	88.3000	1	2		1.65704011	-0.27407624
	88.4000	1	2		1.65605786	-0.27539048
	88.5000	1	2		1.65503914	-0.27665064
	88.6000	1	2		1.65404676	-0.27798500
	88.7000	1	2		1.65304463	-0.27927157
	88.8000	1	2		1.65204292	-0.28068837
	88.9000	1	2		1.65103650	-0.28200762
	89.0000	1	2		1.65004462	-0.28325995
	89.1000	1	2		1.64904106	-0.28452357
	89.2000	1	2		1.64804857	-0.28593337
	89.3000	1	2		1.64703938	-0.28729118
	89.4000	1	2		1.64604494	-0.28845089
	89.5000	1	2		1.64504405	-0.28972307
	89.6000	1	2		1.64404838	-0.29111726
	89.7000	1	2		1.64303745	-0.29237708
	89.8000	1	2		1.64204937	-0.29359367
	89.9000	1	2		1.64104028	-0.29498002
	90.0000	1	2		1.64004860	-0.29645711
	90.1000	1	2		1.63904392	-0.29772824
	90.2000	1	2		1.63805245	-0.29877376
	90.3000	1	2		1.63704019	-0.29969074
	90.4000	1	2		1.63605518	-0.30088447
	90.5000	1	2		1.63503431	-0.30219156
	90.6000	1	2		1.63404889	-0.30365534
	90.7000	1	2		1.63303027	-0.30522248
	90.8000	1	2		1.63205120	-0.30648751
	90.9000	1	2		1.63103986	-0.30778991
	91.0000	1	2		1.63005361	-0.30932587
	91.1000	1	2		1.62904237	-0.31079799
	91.2000	1	2		1.62805050	-0.31227292
	91.3000	1	2		1.62704377	-0.31368732
	91.4000	1	2		1.62606049	-0.31473082
	91.5000	1	2		1.62504536	-0.31593565
	91.6000	1	2		1.62405523	-0.31730413
	91.7000	1	2		1.62304747	-0.31889606
	91.8000	1	2		1.62205119	-0.32042544
	91.9000	1	2		1.62104394	-0.32189731
	92.0000	1	2		1.62004520	-0.32320514
	92.1000	1	2		1.61903540	-0.32494556
	92.2000	1	2		1.61804813	-0.32639638
	92.3000	1	2		1.61703976	-0.32769784
	92.4000	1	2		1.61604389	-0.32926489
	92.5000	1	2		1.61503675	-0.32969780
	92.6000	1	2		1.61405276	-0.33102520
	92.7000	1	2		1.61303783	-0.33258263
	92.8000	1	2		1.61204780	-0.33292286
	92.9000	1	2		1.61103707	-0.33368204
	93.0000	1	2		1.61005328	-0.33524569
	93.1000	1	2		1.60904850	-0.33689141
	93.2000	1	2		1.60805652	-0.33853989
	93.3000	1	2		1.60704508	-0.34009833
	93.4000	1	2		1.60606344	-0.34187812
	93.5000	1	2		1.60504770	-0.34340244
	93.6000	1	2		1.60394149	-0.34523912
	93.7000	1	2		1.60304366	-0.34645982
	93.8000	1	2		1.60205731	-0.34801383
	93.9000	1	2		1.60104607	-0.34967184
	94.0000	1	2		1.60004979	-0.35152573
	94.1000	1	2		1.59903783	-0.35303384
	94.2000	1	2		1.59804688	-0.35460088
	94.3000	1	2		1.59704506	-0.35606254
	94.4000	1	2		1.59605493	-0.35781696
	94.5000	1	2		1.59504082	-0.35940915
	94.6000	1	2		1.59405652	-0.36085688
	94.7000	1	2		1.59304836	-0.36255475
	94.8000	1	2		1.59205812	-0.36403067
	94.9000	1	2		1.59104709	-0.36556475
	95.0000	1	2		1.59005398	-0.36704239
	95.1000	1	2		1.58905042	-0.36882538
	95.2000	1	2		1.58805701	-0.37048075
	95.3000	1	2		1.58704382	-0.37214231
	95.4000	1	2		1.58605492	-0.37376735
	95.5000	1	2		1.58505167	-0.37550222
	95.6000	1	2		1.58405467	-0.37725892
	95.7000	1	2		1.58304907	-0.37887022
	95.8000	1	2		1.58205309	-0.38055953
	95.9000	1	2		1.58104871	-0.38189117
	96.0000	1	2		1.58005407	-0.38365625
	96.1000	1	2		1.57905174	-0.38522415
	96.2000	1	2		1.57806724	-0.38715906
	96.3000	1	2		1.57704965	-0.38901132
	96.4000	1	2		1.57605911	-0.39068084
	96.5000	1	2		1.57505074	-0.39237812
	96.6000	1	2		1.57406337	-0.39425280
	96.7000	1	2		1.57305264	-0.39606117
	96.8000	1	2		1.57206117	-0.39764073
	96.9000	1	2		1.57105126	-0.39907396
	97.0000	1	2		1.57005867	-0.40044926
	97.1000	1	2		1.56904928	-0.40182617
	97.2000	1	2		1.56805853	-0.40372077
	97.3000	1	2		1.56705220	-0.40539071
	97.4000	1	2		1.56606094	-0.40715165
	97.5000	1	2		1.56505175	-0.40903483
	97.6000	1	2		1.56405793	-0.41086253
	97.7000	1	2		1.56305068	-0.41290805
	97.8000	1	2		1.56206342	-0.41464258
	97.9000	1	2		1.56105771	-0.41512817
	98.0000	1	2		1.56006317	-0.41703165
	98.1000	1	2		1.55905285	-0.41905332
	98.2000	1	2		1.55806405	-0.42094409
	98.3000	1	2		1.55705865	-0.42296078
	98.4000	1	2		1.55606441	-0.42499479
	98.5000	1	2		1.55504621	-0.42676564
	98.6000	1	2		1.55406037	-0.42877261
	98.7000	1	2		1.55304627	-0.43057609
	98.8000	1	2		1.55205664	-0.43250851
	98.9000	1	2		1.55105155	-0.43439828
	99.0000	1	2		1.55006193	-0.43619141
	99.1000	1	2		1.54905755	-0.43815833
	99.2000	1	2		1.54806219	-0.43998118
	99.3000	1	2		1.54705321	-0.44198632
	99.4000	1	2		1.54606819	-0.44307500
	99.5000	1	2		1.54506781	-0.44481762
	99.6000	1	2		1.54407143	-0.44660114
	99.7000	1	2		1.54306674	-0.44846166
	99.8000	1	2		1.54207384	-0.45024458
	99.9000	1	2		1.54107152	-0.45218896
	100.0000	1	2		1.54006724	-0.45420937
	100.1000	1	2		1.53906758	-0.45619186
	100.2000	1	2		1.53807396	-0.45758907
	100.3000	1	2		1.53706631	-0.45948289
	100.4000	1	2		1.53607361	-0.46166960
	100.5000	1	2		1.53506770	-0.46372287
	100.6000	1	2		1.53407623	-0.46565745
	100.7000	1	2		1.53307093	-0.46781074
	100.8000	1	2		1.53206656	-0.46997152
	100.9000	1	2		1.53106198	-0.47195394
	101.0000	1	2		1.53007471	-0.47399521
	101.1000	1	2		1.52906931	-0.47622241
	101.2000	1	2		1.52807334	-0.47820203
	101.3000	1	2		1.52706578	-0.48017729
	101.4000	1	2		1.52607421	-0.48211083
	101.5000	1	2		1.52506349	-0.48418161
	101.6000	1	2		1.52407561	-0.48405930
	101.7000	1	2		1.52306508	-0.48571803
	101.8000	1	2		1.52207382	-0.48805434
	101.9000	1	2		1.52106740	-0.49019743
	102.0000	1	2		1.52007306	-0.49243763
	102.1000	1	2		1.51906377	-0.49474303
	102.2000	1	2		1.51807261	-0.49715512
	102.3000	1	2		1.51706874	-0.49936268
	102.4000	1	2		1.51606990	-0.50156515
	102.5000	1	2		1.51506512	-0.50400671
	102.6000	1	2		1.51407560	-0.50635822
	102.7000	1	2		1.51305975	-0.50853342
	102.8000	1	2		1.51207453	-0.51095534
	102.9000	1	2		1.51107128	-0.51312476
	103.0000	1	2		1.51008145	-0.51530931
	103.1000	1	2		1.50906652	-0.51756155
	103.2000	1	2		1.50808223	-0.51989917
	103.3000	1	2		1.50706238	-0.52199651
	103.4000	1	2		1.50608157	-0.52388858
	103.5000	1	2		1.50506674	-0.52599713
	103.6000	1	2		1.50406780	-0.52794609
	103.7000	1	2		1.50306240	-0.53005166
	103.8000	1	2		1.50207564	-0.53207826
	103.9000	1	2		1.50106451	-0.53440746
	103.9980	1	2		1.50009394	-0.53664237
	104.0000	1	2		1.50007324	-0.53662475
	104.0010	1	2		1.50006300	-0.53662930
