# Supplementary material for: Hyaluronic Acid Enhances the Mechanical Properties of Tissue-Engineered Cartilage Constructs
Source: PLoS One. 2014 Dec 1;9(12):e113216. doi: 10.1371/journal.pone.0113216 (PMC4249877; doi:10.1371/journal.pone.0113216)
Supplement: Dataset S1 — Raw data from hydrogel constructs. Data on wet weight, dry weight, compressive modulus, DNA content, and GAG content are provided in a spreadsheet for all analysed hydrogel constructs. Additionally, raw data from mechanical compression tests (time, displacement, and load) are provided. (ZIP) [file pone.0113216.s004.zip › Data/Mechanical testing/Microtester/Day 28/G5 P4 M3 ramp.csv]

G5 P4 M3 7Jan2014
Notes	Time	Sequence	Block	Cycle	5800:Extension mm	5800:500N_Load_Cell N
Test Started : 01/07/2014 3:21:01 PM	4.0020	1	2		2.49975542	0.00318232
	4.1000	1	2		2.49898769	0.00278133
	4.2000	1	2		2.49796406	0.00283725
	4.3000	1	2		2.49694575	0.00289397
	4.4000	1	2		2.49595654	0.00280702
	4.5000	1	2		2.49494458	0.00291405
	4.6000	1	2		2.49394840	0.00291329
	4.7000	1	2		2.49293747	0.00295086
	4.8000	1	2		2.49194785	0.00294154
	4.9000	1	2		2.49093773	0.00280518
	5.0000	1	2		2.48994913	0.00305789
	5.1000	1	2		2.48893472	0.00284248
	5.2000	1	2		2.48795145	0.00290660
	5.3000	1	2		2.48694031	0.00286643
	5.4000	1	2		2.48594741	0.00300396
	5.5000	1	2		2.48494201	0.00290579
	5.6000	1	2		2.48394685	0.00292323
	5.7000	1	2		2.48294022	0.00290947
	5.8000	1	2		2.48194445	0.00280688
	5.9000	1	2		2.48093885	0.00287558
	6.0000	1	2		2.47994513	0.00284642
	6.1000	1	2		2.47893420	0.00292745
	6.2000	1	2		2.47795154	0.00290263
	6.3000	1	2		2.47693815	0.00289453
	6.4000	1	2		2.47594627	0.00298666
	6.5000	1	2		2.47493370	0.00281847
	6.6000	1	2		2.47394654	0.00293430
	6.7000	1	2		2.47294134	0.00282250
	6.8000	1	2		2.47194106	0.00284825
	6.9000	1	2		2.47093218	0.00294066
	7.0000	1	2		2.46994809	0.00292998
	7.1000	1	2		2.46894289	0.00290756
	7.2000	1	2		2.46794897	0.00294355
	7.3000	1	2		2.46693988	0.00287834
	7.4000	1	2		2.46595538	0.00287484
	7.5000	1	2		2.46494096	0.00288976
	7.6000	1	2		2.46395318	0.00293302
	7.7000	1	2		2.46294655	0.00288294
	7.8000	1	2		2.46195673	0.00281038
	7.9000	1	2		2.46095276	0.00283834
	8.0000	1	2		2.45995146	0.00294236
	8.1000	1	2		2.45894811	0.00278794
	8.2000	1	2		2.45795623	0.00299561
	8.3000	1	2		2.45695247	0.00282933
	8.4000	1	2		2.45595793	0.00279916
	8.5000	1	2		2.45494433	0.00291885
	8.6000	1	2		2.45395860	0.00292549
	8.7000	1	2		2.45295197	0.00283169
	8.8000	1	2		2.45195969	0.00295839
	8.9000	1	2		2.45095101	0.00279067
	9.0000	1	2		2.44996261	0.00270719
	9.1000	1	2		2.44895394	0.00283274
	9.2000	1	2		2.44795632	0.00277753
	9.3000	1	2		2.44694887	0.00274351
	9.4000	1	2		2.44595741	0.00281737
	9.5000	1	2		2.44494565	0.00294637
	9.6000	1	2		2.44395419	0.00281544
	9.7000	1	2		2.44294469	0.00277897
	9.8000	1	2		2.44194830	0.00290493
	9.9000	1	2		2.44094762	0.00283321
	10.0000	1	2		2.43995717	0.00276003
	10.1000	1	2		2.43894276	0.00287948
	10.2000	1	2		2.43795498	0.00284244
	10.3000	1	2		2.43694220	0.00279586
	10.4000	1	2		2.43595074	0.00274210
	10.5000	1	2		2.43494206	0.00306031
	10.6000	1	2		2.43394629	0.00292480
	10.7000	1	2		2.43294212	0.00270498
	10.8000	1	2		2.43195106	0.00290869
	10.9000	1	2		2.43094361	0.00286859
	11.0000	1	2		2.42994456	0.00277513
	11.1000	1	2		2.42893937	0.00273246
	11.2000	1	2		2.42795097	0.00299657
	11.3000	1	2		2.42694291	0.00278321
	11.4000	1	2		2.42595472	0.00282940
	11.5000	1	2		2.42494051	0.00294875
	11.6000	1	2		2.42395355	0.00292734
	11.7000	1	2		2.42294364	0.00267007
	11.8000	1	2		2.42195586	0.00266571
	11.9000	1	2		2.42094534	0.00292420
	12.0000	1	2		2.41995223	0.00267079
	12.1000	1	2		2.41894888	0.00281703
	12.2000	1	2		2.41795373	0.00289594
	12.3000	1	2		2.41693665	0.00282763
	12.4000	1	2		2.41595543	0.00278880
	12.5000	1	2		2.41494552	0.00273221
	12.6000	1	2		2.41395016	0.00279215
	12.7000	1	2		2.41295050	0.00269096
	12.8000	1	2		2.41195247	0.00273726
	12.9000	1	2		2.41094584	0.00274257
	13.0000	1	2		2.40995437	0.00280416
	13.1000	1	2		2.40895164	0.00286000
	13.2000	1	2		2.40795382	0.00279006
	13.3000	1	2		2.40694903	0.00275024
	13.4000	1	2		2.40596166	0.00270488
	13.5000	1	2		2.40494315	0.00277742
	13.6000	1	2		2.40396111	0.00271059
	13.7000	1	2		2.40295264	0.00274008
	13.8000	1	2		2.40195605	0.00288340
	13.9000	1	2		2.40095229	0.00268050
	14.0000	1	2		2.39995344	0.00277964
	14.1000	1	2		2.39894517	0.00270860
	14.2000	1	2		2.39794940	0.00275573
	14.3000	1	2		2.39694769	0.00281952
	14.4000	1	2		2.39595356	0.00271172
	14.5000	1	2		2.39494365	0.00273478
	14.6000	1	2		2.39395628	0.00279614
	14.7000	1	2		2.39295232	0.00275388
	14.8000	1	2		2.39195347	0.00278123
	14.9000	1	2		2.39095033	0.00272370
	15.0000	1	2		2.38996316	0.00268755
	15.1000	1	2		2.38895326	0.00261685
	15.2000	1	2		2.38796097	0.00275234
	15.3000	1	2		2.38694819	0.00273931
	15.4000	1	2		2.38595365	0.00273718
	15.5000	1	2		2.38494805	0.00272860
	15.6000	1	2		2.38395392	0.00280616
	15.7000	1	2		2.38294175	0.00266621
	15.8000	1	2		2.38195684	0.00262070
	15.9000	1	2		2.38094735	0.00272703
	16.0000	1	2		2.37995895	0.00263343
	16.1000	1	2		2.37894659	0.00284052
	16.2000	1	2		2.37795737	0.00268248
	16.3000	1	2		2.37695054	0.00281754
	16.4000	1	2		2.37595887	0.00269617
	16.5000	1	2		2.37494568	0.00263447
	16.6000	1	2		2.37396138	0.00262724
	16.7000	1	2		2.37295537	0.00265675
	16.8000	1	2		2.37195673	0.00270823
	16.9000	1	2		2.37094477	0.00269155
	17.0000	1	2		2.36995822	0.00266331
	17.1000	1	2		2.36895590	0.00268471
	17.2000	1	2		2.36795787	0.00266178
	17.3000	1	2		2.36695124	0.00262967
	17.4000	1	2		2.36596060	0.00272912
	17.5000	1	2		2.36496544	0.00267140
	17.6000	1	2		2.36396107	0.00264469
	17.7000	1	2		2.36294808	0.00264192
	17.8000	1	2		2.36196563	0.00268176
	17.9000	1	2		2.36095183	0.00275473
	18.0000	1	2		2.35996159	0.00268837
	18.1000	1	2		2.35894923	0.00257855
	18.2000	1	2		2.35795448	0.00280658
	18.3000	1	2		2.35694744	0.00262472
	18.4000	1	2		2.35595577	0.00265512
	18.5000	1	2		2.35494853	0.00280361
	18.6000	1	2		2.35396444	0.00275522
	18.7000	1	2		2.35294838	0.00278031
	18.8000	1	2		2.35195814	0.00284708
	18.9000	1	2		2.35095602	0.00271816
	19.0000	1	2		2.34996476	0.00275207
	19.1000	1	2		2.34894952	0.00266933
	19.2000	1	2		2.34795990	0.00261224
	19.3000	1	2		2.34695450	0.00277231
	19.4000	1	2		2.34595873	0.00263992
	19.5000	1	2		2.34495661	0.00268744
	19.6000	1	2		2.34395654	0.00275231
	19.7000	1	2		2.34295769	0.00274726
	19.8000	1	2		2.34196541	0.00258408
	19.9000	1	2		2.34095406	0.00262444
	20.0000	1	2		2.33996014	0.00271354
	20.1000	1	2		2.33895310	0.00261670
	20.2000	1	2		2.33796204	0.00261655
	20.3000	1	2		2.33695234	0.00262971
	20.4000	1	2		2.33596497	0.00272934
	20.5000	1	2		2.33495281	0.00275930
	20.6000	1	2		2.33396913	0.00270440
	20.7000	1	2		2.33296332	0.00275049
	20.8000	1	2		2.33196939	0.00266828
	20.9000	1	2		2.33095088	0.00259911
	21.0000	1	2		2.32996822	0.00270045
	21.1000	1	2		2.32894581	0.00273510
	21.2000	1	2		2.32796008	0.00257520
	21.3000	1	2		2.32695202	0.00261003
	21.4000	1	2		2.32595809	0.00280539
	21.5000	1	2		2.32495638	0.00271440
	21.6000	1	2		2.32397229	0.00268907
	21.7000	1	2		2.32295214	0.00261195
	21.8000	1	2		2.32196743	0.00267015
	21.9000	1	2		2.32095937	0.00249680
	22.0000	1	2		2.31996770	0.00261622
	22.1000	1	2		2.31895472	0.00271231
	22.2000	1	2		2.31797575	0.00268858
	22.3000	1	2		2.31696891	0.00268565
	22.4000	1	2		2.31596331	0.00268635
	22.5000	1	2		2.31495647	0.00247865
	22.6000	1	2		2.31396234	0.00274476
	22.7000	1	2		2.31295612	0.00262888
	22.8000	1	2		2.31196629	0.00246003
	22.9000	1	2		2.31095127	0.00265510
	23.0000	1	2		2.30996594	0.00260683
	23.1000	1	2		2.30895993	0.00267209
	23.2000	1	2		2.30797481	0.00251669
	23.3000	1	2		2.30696142	0.00266313
	23.4000	1	2		2.30596852	0.00271509
	23.5000	1	2		2.30496476	0.00247765
	23.6000	1	2		2.30397165	0.00263511
	23.7000	1	2		2.30296339	0.00313341
	23.8000	1	2		2.30197089	0.00283518
	23.8800	1	2		2.30116157	0.00381472
	23.9000	1	2		2.30097062	0.00180645
	24.0000	1	2		2.29996460	0.00205958
	24.1000	1	2		2.29895572	0.00267349
	24.2000	1	2		2.29796528	0.00239644
	24.3000	1	2		2.29695680	0.00269343
	24.4000	1	2		2.29596841	0.00280072
	24.5000	1	2		2.29496219	0.00196065
	24.6000	1	2		2.29397134	0.00206920
	24.7000	1	2		2.29296819	0.00268871
	24.8000	1	2		2.29196853	0.00252930
	24.9000	1	2		2.29095944	0.00260600
	25.0000	1	2		2.28997043	0.00242941
	25.1000	1	2		2.28896339	0.00249343
	25.2000	1	2		2.28797192	0.00236830
	25.3000	1	2		2.28695628	0.00248411
	25.4000	1	2		2.28596809	0.00291012
	25.5000	1	2		2.28495900	0.00262287
	25.6000	1	2		2.28396508	0.00242200
	25.7000	1	2		2.28296029	0.00263571
	25.8000	1	2		2.28196698	0.00248434
	25.9000	1	2		2.28095523	0.00252916
	26.0000	1	2		2.27996540	0.00247578
	26.1000	1	2		2.27896000	0.00246370
	26.2000	1	2		2.27797283	0.00262153
	26.3000	1	2		2.27696026	0.00260228
	26.4000	1	2		2.27597412	0.00251872
	26.5000	1	2		2.27496196	0.00272580
	26.6000	1	2		2.27397111	0.00249471
	26.7000	1	2		2.27296448	0.00252883
	26.8000	1	2		2.27197854	0.00250512
	26.9000	1	2		2.27095593	0.00231462
	27.0000	1	2		2.26997615	0.00236321
	27.1000	1	2		2.26896808	0.00265776
	27.2000	1	2		2.26797006	0.00287478
	27.3000	1	2		2.26695790	0.00259194
	27.4000	1	2		2.26597442	0.00265950
	27.5000	1	2		2.26496451	0.00266588
	27.6000	1	2		2.26397284	0.00256391
	27.7000	1	2		2.26296724	0.00234494
	27.8000	1	2		2.26197454	0.00258397
	27.9000	1	2		2.26096668	0.00256709
	28.0000	1	2		2.25997972	0.00243186
	28.1000	1	2		2.25897125	0.00245539
	28.2000	1	2		2.25797507	0.00263987
	28.3000	1	2		2.25697028	0.00232259
	28.4000	1	2		2.25597513	0.00233446
	28.5000	1	2		2.25496604	0.00244339
	28.6000	1	2		2.25397908	0.00261586
	28.7000	1	2		2.25297163	0.00245238
	28.8000	1	2		2.25197934	0.00238381
	28.9000	1	2		2.25096329	0.00267101
	29.0000	1	2		2.24997039	0.00243891
	29.1000	1	2		2.24896867	0.00234930
	29.2000	1	2		2.24796963	0.00240102
	29.3000	1	2		2.24696812	0.00237126
	29.4000	1	2		2.24596784	0.00247739
	29.5000	1	2		2.24496572	0.00270848
	29.6000	1	2		2.24397651	0.00262009
	29.7000	1	2		2.24296516	0.00251612
	29.8000	1	2		2.24197616	0.00253927
	29.9000	1	2		2.24096830	0.00247185
	30.0000	1	2		2.23997806	0.00242419
	30.1000	1	2		2.23896467	0.00228596
	30.2000	1	2		2.23796849	0.00256304
	30.3000	1	2		2.23696842	0.00249860
	30.4000	1	2		2.23598248	0.00241982
	30.5000	1	2		2.23496888	0.00252220
	30.6000	1	2		2.23398336	0.00241888
	30.7000	1	2		2.23296751	0.00237408
	30.8000	1	2		2.23197215	0.00242322
	30.9000	1	2		2.23096388	0.00233208
	31.0000	1	2		2.22997077	0.00243560
	31.1000	1	2		2.22896619	0.00221626
	31.2000	1	2		2.22796694	0.00251433
	31.3000	1	2		2.22695703	0.00248373
	31.4000	1	2		2.22597561	0.00225801
	31.5000	1	2		2.22496283	0.00253337
	31.6000	1	2		2.22398038	0.00233620
	31.7000	1	2		2.22296760	0.00241993
	31.8000	1	2		2.22197818	0.00224572
	31.9000	1	2		2.22096623	0.00234886
	32.0000	1	2		2.21998931	0.00255636
	32.1000	1	2		2.21896997	0.00244339
	32.2000	1	2		2.21797379	0.00233337
	32.3000	1	2		2.21697003	0.00254918
	32.4000	1	2		2.21597201	0.00231161
	32.5000	1	2		2.21495903	0.00225253
	32.6000	1	2		2.21396981	0.00245771
	32.7000	1	2		2.21296011	0.00227353
	32.8000	1	2		2.21196987	0.00229870
	32.9000	1	2		2.21096386	0.00238688
	33.0000	1	2		2.20996747	0.00236816
	33.1000	1	2		2.20896863	0.00247069
	33.2000	1	2		2.20797593	0.00253997
	33.3000	1	2		2.20696746	0.00237823
	33.4000	1	2		2.20598276	0.00248041
	33.5000	1	2		2.20496957	0.00233146
	33.6000	1	2		2.20397790	0.00227633
	33.7000	1	2		2.20297516	0.00235965
	33.8000	1	2		2.20197427	0.00236584
	33.9000	1	2		2.20096436	0.00249999
	34.0000	1	2		2.19997679	0.00241647
	34.1000	1	2		2.19895643	0.00236523
	34.2000	1	2		2.19798238	0.00235128
	34.3000	1	2		2.19696694	0.00235389
	34.4000	1	2		2.19597998	0.00221600
	34.5000	1	2		2.19496351	0.00245117
	34.6000	1	2		2.19397369	0.00225946
	34.7000	1	2		2.19296849	0.00232638
	34.8000	1	2		2.19197600	0.00238794
	34.9000	1	2		2.19096835	0.00229541
	35.0000	1	2		2.18998016	0.00233957
	35.1000	1	2		2.18897558	0.00230414
	35.2000	1	2		2.18797878	0.00236325
	35.3000	1	2		2.18696867	0.00241677
	35.4000	1	2		2.18598212	0.00216925
	35.5000	1	2		2.18497180	0.00229453
	35.6000	1	2		2.18398320	0.00228996
	35.7000	1	2		2.18297186	0.00235723
	35.8000	1	2		2.18198060	0.00221633
	35.9000	1	2		2.18097008	0.00221436
	36.0000	1	2		2.17997902	0.00232330
	36.1000	1	2		2.17897321	0.00219998
	36.2000	1	2		2.17798338	0.00221981
	36.3000	1	2		2.17697450	0.00233468
	36.4000	1	2		2.17598180	0.00239984
	36.5000	1	2		2.17497374	0.00220471
	36.6000	1	2		2.17398883	0.00222850
	36.7000	1	2		2.17297707	0.00226883
	36.8000	1	2		2.17198766	0.00218595
	36.9000	1	2		2.17097181	0.00216640
	37.0000	1	2		2.16998935	0.00220621
	37.1000	1	2		2.16897883	0.00239247
	37.2000	1	2		2.16798593	0.00219462
	37.3000	1	2		2.16696906	0.00244176
	37.4000	1	2		2.16598148	0.00236781
	37.5000	1	2		2.16497342	0.00217412
	37.6000	1	2		2.16398871	0.00217718
	37.7000	1	2		2.16297225	0.00233365
	37.8000	1	2		2.16197976	0.00215937
	37.9000	1	2		2.16097702	0.00223110
	38.0000	1	2		2.15998023	0.00232452
	38.1000	1	2		2.15897585	0.00241081
	38.2000	1	2		2.15798684	0.00229558
	38.3000	1	2		2.15698124	0.00230536
	38.4000	1	2		2.15598526	0.00226933
	38.5000	1	2		2.15497331	0.00229368
	38.6000	1	2		2.15398430	0.00214625
	38.7000	1	2		2.15297418	0.00230898
	38.8000	1	2		2.15197759	0.00233589
	38.9000	1	2		2.15096646	0.00235454
	39.0000	1	2		2.14998442	0.00222836
	39.1000	1	2		2.14897902	0.00235937
	39.2000	1	2		2.14798243	0.00212782
	39.3000	1	2		2.14698235	0.00227547
	39.4000	1	2		2.14598248	0.00227906
	39.5000	1	2		2.14498139	0.00225803
	39.6000	1	2		2.14398377	0.00223078
	39.7000	1	2		2.14297100	0.00224653
	39.8000	1	2		2.14198158	0.00229494
	39.9000	1	2		2.14097843	0.00238541
	40.0000	1	2		2.13998840	0.00213644
	40.1000	1	2		2.13897562	0.00230725
	40.2000	1	2		2.13798743	0.00230505
	40.3000	1	2		2.13697363	0.00221176
	40.4000	1	2		2.13598032	0.00225203
	40.5000	1	2		2.13497574	0.00231574
	40.6000	1	2		2.13397874	0.00225955
	40.7000	1	2		2.13298010	0.00223788
	40.8000	1	2		2.13198679	0.00224064
	40.9000	1	2		2.13097299	0.00216704
	41.0000	1	2		2.12998521	0.00220576
	41.1000	1	2		2.12889847	0.00217531
	41.2000	1	2		2.12799449	0.00221102
	41.3000	1	2		2.12698971	0.00234027
	41.4000	1	2		2.12599537	0.00219727
	41.5000	1	2		2.12499100	0.00223866
	41.6000	1	2		2.12399297	0.00217790
	41.7000	1	2		2.12299167	0.00230270
	41.8000	1	2		2.12199098	0.00218717
	41.9000	1	2		2.12099685	0.00209130
	42.0000	1	2		2.11999452	0.00231983
	42.1000	1	2		2.11898892	0.00218697
	42.2000	1	2		2.11799376	0.00213805
	42.3000	1	2		2.11699164	0.00226969
	42.4000	1	2		2.11598645	0.00220899
	42.5000	1	2		2.11498801	0.00223266
	42.6000	1	2		2.11399757	0.00227647
	42.7000	1	2		2.11299074	0.00209702
	42.8000	1	2		2.11199722	0.00217136
	42.9000	1	2		2.11098711	0.00216161
	43.0000	1	2		2.10999605	0.00213774
	43.1000	1	2		2.10898901	0.00224438
	43.2000	1	2		2.10798853	0.00213132
	43.3000	1	2		2.10697719	0.00225399
	43.4000	1	2		2.10599084	0.00213674
	43.5000	1	2		2.10497827	0.00210714
	43.6000	1	2		2.10398885	0.00228577
	43.7000	1	2		2.10298284	0.00224140
	43.8000	1	2		2.10199649	0.00223698
	43.9000	1	2		2.10097818	0.00223035
	44.0000	1	2		2.09998672	0.00222045
	44.1000	1	2		2.09897374	0.00225860
	44.2000	1	2		2.09799231	0.00190238
	44.3000	1	2		2.09698117	0.00218835
	44.4000	1	2		2.09598561	0.00216884
	44.5000	1	2		2.09497980	0.00192943
	44.6000	1	2		2.09398874	0.00217651
	44.7000	1	2		2.09298354	0.00220959
	44.8000	1	2		2.09199310	0.00210274
	44.9000	1	2		2.09098770	0.00225436
	45.0000	1	2		2.08998681	0.00204087
	45.1000	1	2		2.08898612	0.00210647
	45.2000	1	2		2.08799506	0.00219331
	45.3000	1	2		2.08698106	0.00206862
	45.4000	1	2		2.08599061	0.00224472
	45.5000	1	2		2.08497948	0.00223147
	45.6000	1	2		2.08399252	0.00213279
	45.7000	1	2		2.08298958	0.00207311
	45.8000	1	2		2.08198746	0.00210884
	45.9000	1	2		2.08098697	0.00191734
	46.0000	1	2		2.07999530	0.00201715
	46.1000	1	2		2.07897658	0.00200404
	46.2000	1	2		2.07799393	0.00206346
	46.3000	1	2		2.07698689	0.00201959
	46.4000	1	2		2.07599050	0.00209875
	46.5000	1	2		2.07497691	0.00214046
	46.6000	1	2		2.07399486	0.00200083
	46.7000	1	2		2.07298660	0.00204884
	46.8000	1	2		2.07199349	0.00199872
	46.9000	1	2		2.07098440	0.00195423
	47.0000	1	2		2.06999580	0.00201080
	47.1000	1	2		2.06898426	0.00201218
	47.2000	1	2		2.06799381	0.00200163
	47.3000	1	2		2.06698288	0.00214178
	47.4000	1	2		2.06599121	0.00200857
	47.5000	1	2		2.06498499	0.00195518
	47.6000	1	2		2.06399209	0.00189432
	47.7000	1	2		2.06298730	0.00196375
	47.8000	1	2		2.06199727	0.00207999
	47.9000	1	2		2.06098060	0.00202175
	48.0000	1	2		2.05999036	0.00197936
	48.1000	1	2		2.05898414	0.00202396
	48.2000	1	2		2.05799185	0.00208884
	48.3000	1	2		2.05698605	0.00189278
	48.4000	1	2		2.05599417	0.00199656
	48.5000	1	2		2.05498569	0.00195512
	48.6000	1	2		2.05400242	0.00190791
	48.7000	1	2		2.05298637	0.00207205
	48.8000	1	2		2.05199879	0.00206282
	48.9000	1	2		2.05097844	0.00194812
	49.0000	1	2		2.04999271	0.00202245
	49.1000	1	2		2.04898259	0.00195921
	49.2000	1	2		2.04799092	0.00192516
	49.3000	1	2		2.04699023	0.00198674
	49.4000	1	2		2.04600020	0.00194425
	49.5000	1	2		2.04499050	0.00195310
	49.6000	1	2		2.04400006	0.00190563
	49.7000	1	2		2.04298523	0.00206523
	49.8000	1	2		2.04199479	0.00203578
	49.9000	1	2		2.04098468	0.00192760
	50.0000	1	2		2.03999690	0.00197866
	50.1000	1	2		2.03898740	0.00207549
	50.2000	1	2		2.03800085	0.00177570
	50.3000	1	2		2.03698828	0.00195561
	50.4000	1	2		2.03599353	0.00185243
	50.5000	1	2		2.03498588	0.00186773
	50.6000	1	2		2.03398888	0.00191757
	50.7000	1	2		2.03299085	0.00196212
	50.8000	1	2		2.03199549	0.00184095
	50.9000	1	2		2.03098620	0.00193969
	51.0000	1	2		2.02999330	0.00187824
	51.1000	1	2		2.02898524	0.00194770
	51.2000	1	2		2.02799520	0.00194175
	51.3000	1	2		2.02698386	0.00185100
	51.4000	1	2		2.02599956	0.00191195
	51.5000	1	2		2.02498904	0.00186091
	51.6000	1	2		2.02399389	0.00180743
	51.7000	1	2		2.02299136	0.00188476
	51.8000	1	2		2.02200153	0.00183938
	51.9000	1	2		2.02099223	0.00181445
	52.0000	1	2		2.01999810	0.00180895
	52.1000	1	2		2.01898902	0.00185899
	52.2000	1	2		2.01799468	0.00186413
	52.3000	1	2		2.01699215	0.00181902
	52.4000	1	2		2.01600109	0.00177372
	52.5000	1	2		2.01499323	0.00190307
	52.6000	1	2		2.01399890	0.00155315
	52.7000	1	2		2.01299759	0.00168354
	52.8000	1	2		2.01200141	0.00172917
	52.9000	1	2		2.01099089	0.00154963
	53.0000	1	2		2.01000106	0.00162552
	53.1000	1	2		2.00899300	0.00161997
	53.2000	1	2		2.00800338	0.00155270
	53.3000	1	2		2.00700289	0.00152400
	53.4000	1	2		2.00600528	0.00144291
	53.5000	1	2		2.00500500	0.00151021
	53.6000	1	2		2.00400595	0.00125846
	53.7000	1	2		2.00299912	0.00124039
	53.8000	1	2		2.00200396	0.00144700
	53.9000	1	2		2.00100061	0.00140843
	54.0000	1	2		2.00000730	0.00134555
	54.1000	1	2		1.99900395	0.00131277
	54.2000	1	2		1.99800593	0.00124313
	54.3000	1	2		1.99700442	0.00114288
	54.4000	1	2		1.99600865	0.00117484
	54.5000	1	2		1.99499526	0.00122065
	54.6000	1	2		1.99400850	0.00110372
	54.7000	1	2		1.99299143	0.00105103
	54.8000	1	2		1.99200303	0.00103003
	54.9000	1	2		1.99099435	0.00100853
	55.0000	1	2		1.99000801	0.00077146
	55.1000	1	2		1.98899810	0.00096882
	55.2000	1	2		1.98800848	0.00076242
	55.3000	1	2		1.98700041	0.00078948
	55.4000	1	2		1.98600628	0.00067088
	55.5000	1	2		1.98499453	0.00071714
	55.6000	1	2		1.98400737	0.00070431
	55.7000	1	2		1.98299398	0.00064195
	55.8000	1	2		1.98200681	0.00053412
	55.9000	1	2		1.98099936	0.00050437
	56.0000	1	2		1.98000052	0.00055921
	56.1000	1	2		1.97898959	0.00035984
	56.2000	1	2		1.97800263	0.00046934
	56.3000	1	2		1.97699477	0.00032558
	56.4000	1	2		1.97600474	0.00030023
	56.5000	1	2		1.97499298	0.00004429
	56.6000	1	2		1.97400418	0.00015621
	56.7000	1	2		1.97299673	-0.00002483
	56.8000	1	2		1.97200117	-0.00021683
	56.9000	1	2		1.97100273	0.00000193
	57.0000	1	2		1.97000676	-0.00016030
	57.1000	1	2		1.96899746	-0.00026664
	57.2000	1	2		1.96800456	-0.00026019
	57.3000	1	2		1.96699261	-0.00029578
	57.4000	1	2		1.96600503	-0.00056201
	57.5000	1	2		1.96498980	-0.00065012
	57.6000	1	2		1.96400632	-0.00062048
	57.7000	1	2		1.96299252	-0.00078901
	57.8000	1	2		1.96200392	-0.00084439
	57.9000	1	2		1.96100569	-0.00081568
	58.0000	1	2		1.96000705	-0.00098438
	58.1000	1	2		1.95900370	-0.00110876
	58.2000	1	2		1.95800465	-0.00108885
	58.3000	1	2		1.95700233	-0.00115197
	58.4000	1	2		1.95600820	-0.00136884
	58.5000	1	2		1.95500587	-0.00147246
	58.6000	1	2		1.95400518	-0.00150062
	58.7000	1	2		1.95300204	-0.00164567
	58.8000	1	2		1.95200770	-0.00172834
	58.9000	1	2		1.95099021	-0.00181639
	59.0000	1	2		1.95001739	-0.00180997
	59.1000	1	2		1.94899396	-0.00194493
	59.2000	1	2		1.94799737	-0.00202464
	59.3000	1	2		1.94700078	-0.00207108
	59.4000	1	2		1.94600849	-0.00232125
	59.5000	1	2		1.94499633	-0.00242907
	59.6000	1	2		1.94401019	-0.00250672
	59.7000	1	2		1.94299557	-0.00259548
	59.8000	1	2		1.94200492	-0.00260394
	59.9000	1	2		1.94099952	-0.00277242
	60.0000	1	2		1.94000765	-0.00302330
	60.1000	1	2		1.93900163	-0.00315339
	60.2000	1	2		1.93801447	-0.00324897
	60.3000	1	2		1.93700599	-0.00337011
	60.4000	1	2		1.93601104	-0.00349527
	60.5000	1	2		1.93499929	-0.00357138
	60.6000	1	2		1.93401356	-0.00397325
	60.7000	1	2		1.93300304	-0.00402137
	60.8000	1	2		1.93201116	-0.00430485
	60.9000	1	2		1.93099654	-0.00447000
	61.0000	1	2		1.93000630	-0.00452369
	61.1000	1	2		1.92900480	-0.00473888
	61.2000	1	2		1.92801189	-0.00498401
	61.3000	1	2		1.92699994	-0.00508664
	61.4000	1	2		1.92600560	-0.00522337
	61.5000	1	2		1.92499836	-0.00567057
	61.6000	1	2		1.92401673	-0.00576454
	61.7000	1	2		1.92300252	-0.00592597
	61.8000	1	2		1.92201679	-0.00647563
	61.9000	1	2		1.92101057	-0.00664630
	62.0000	1	2		1.92001213	-0.00687580
	62.1000	1	2		1.91900366	-0.00724872
	62.2000	1	2		1.91801219	-0.00747228
	62.3000	1	2		1.91701294	-0.00761691
	62.4000	1	2		1.91601573	-0.00810100
	62.5000	1	2		1.91500583	-0.00846114
	62.6000	1	2		1.91401456	-0.00857073
	62.7000	1	2		1.91300425	-0.00894166
	62.8000	1	2		1.91201012	-0.00923105
	62.9000	1	2		1.91100267	-0.00941409
	63.0000	1	2		1.91000976	-0.00971181
	63.1000	1	2		1.90900129	-0.01010237
	63.2000	1	2		1.90800388	-0.01050114
	63.3000	1	2		1.90700258	-0.01074574
	63.4000	1	2		1.90601746	-0.01111028
	63.5000	1	2		1.90500407	-0.01158610
	63.6000	1	2		1.90401261	-0.01174067
	63.7000	1	2		1.90301438	-0.01205949
	63.8000	1	2		1.90201267	-0.01251642
	63.9000	1	2		1.90100460	-0.01274815
	64.0000	1	2		1.90001518	-0.01288330
	64.1000	1	2		1.89900835	-0.01338993
	64.2000	1	2		1.89801401	-0.01373383
	64.3000	1	2		1.89700390	-0.01411654
	64.4000	1	2		1.89600772	-0.01445404
	64.5000	1	2		1.89499843	-0.01488720
	64.6000	1	2		1.89401598	-0.01513958
	64.7000	1	2		1.89301283	-0.01527902
	64.8000	1	2		1.89201604	-0.01583120
	64.9000	1	2		1.89100367	-0.01617831
	65.0000	1	2		1.89001261	-0.01655069
	65.1000	1	2		1.88900721	-0.01671973
	65.2000	1	2		1.88801820	-0.01725867
	65.3000	1	2		1.88700871	-0.01752675
	65.4000	1	2		1.88601007	-0.01778431
	65.5000	1	2		1.88500221	-0.01815222
	65.6000	1	2		1.88402099	-0.01863857
	65.7000	1	2		1.88301354	-0.01881979
	65.8000	1	2		1.88202063	-0.01924388
	65.9000	1	2		1.88101196	-0.01973657
	66.0000	1	2		1.88002397	-0.01995703
	66.1000	1	2		1.87900464	-0.02031939
	66.2000	1	2		1.87801973	-0.02070873
	66.3000	1	2		1.87701167	-0.02112946
	66.4000	1	2		1.87601344	-0.02134005
	66.5000	1	2		1.87501275	-0.02168734
	66.6000	1	2		1.87402251	-0.02224042
	66.7000	1	2		1.87301404	-0.02249873
	66.8000	1	2		1.87197463	-0.02282913
	66.9000	1	2		1.87101860	-0.02323394
	67.0000	1	2		1.87002120	-0.02354577
	67.1000	1	2		1.86901067	-0.02391146
	67.2000	1	2		1.86802269	-0.02432744
	67.3000	1	2		1.86700479	-0.02474930
	67.4000	1	2		1.86601967	-0.02530054
	67.5000	1	2		1.86501264	-0.02537615
	67.6000	1	2		1.86401809	-0.02587289
	67.7000	1	2		1.86300716	-0.02626294
	67.8000	1	2		1.86201529	-0.02660063
	67.9000	1	2		1.86100292	-0.02680287
	68.0000	1	2		1.86001207	-0.02738030
	68.1000	1	2		1.85900134	-0.02773485
	68.2000	1	2		1.85801377	-0.02806527
	68.3000	1	2		1.85700939	-0.02851510
	68.4000	1	2		1.85601096	-0.02894070
	68.5000	1	2		1.85500781	-0.02915408
	68.6000	1	2		1.85402065	-0.02954246
	68.7000	1	2		1.85301402	-0.03013585
	68.8000	1	2		1.85202255	-0.03030390
	68.9000	1	2		1.85101448	-0.03077912
	69.0000	1	2		1.85002384	-0.03116179
	69.1000	1	2		1.84901188	-0.03162238
	69.2000	1	2		1.84802431	-0.03199985
	69.3000	1	2		1.84701276	-0.03246606
	69.4000	1	2		1.84601187	-0.03274526
	69.5000	1	2		1.84500934	-0.03307350
	69.6000	1	2		1.84401705	-0.03351093
	69.7000	1	2		1.84300899	-0.03385970
	69.8000	1	2		1.84202428	-0.03433639
	69.9000	1	2		1.84100515	-0.03470236
	70.0000	1	2		1.84001553	-0.03514866
	70.1000	1	2		1.83900542	-0.03551612
	70.2000	1	2		1.83801313	-0.03605881
	70.3000	1	2		1.83700834	-0.03623267
	70.4000	1	2		1.83601462	-0.03659987
	70.5000	1	2		1.83500308	-0.03705047
	70.6000	1	2		1.83401017	-0.03739203
	70.7000	1	2		1.83300436	-0.03781476
	70.8000	1	2		1.83201044	-0.03818176
	70.9000	1	2		1.83099848	-0.03878896
	71.0000	1	2		1.83001767	-0.03919071
	71.1000	1	2		1.82901186	-0.03957793
	71.2000	1	2		1.82802080	-0.03997980
	71.3000	1	2		1.82701192	-0.04036520
	71.4000	1	2		1.82602168	-0.04062222
	71.5000	1	2		1.82502017	-0.04120186
	71.6000	1	2		1.82401682	-0.04156323
	71.7000	1	2		1.82300835	-0.04197924
	71.8000	1	2		1.82203676	-0.04243760
	71.9000	1	2		1.82101681	-0.04295419
	72.0000	1	2		1.82002063	-0.04324568
	72.1000	1	2		1.81901523	-0.04363011
	72.2000	1	2		1.81801700	-0.04402835
	72.3000	1	2		1.81702082	-0.04451619
	72.4000	1	2		1.81601296	-0.04502235
	72.5000	1	2		1.81500859	-0.04534047
	72.6000	1	2		1.81402245	-0.04579581
	72.7000	1	2		1.81301315	-0.04613467
	72.8000	1	2		1.81202988	-0.04677552
	72.9000	1	2		1.81102079	-0.04699557
	73.0000	1	2		1.81001929	-0.04748507
	73.1000	1	2		1.80901512	-0.04798834
	73.2000	1	2		1.80802365	-0.04840394
	73.3000	1	2		1.80701374	-0.04885576
	73.4000	1	2		1.80602903	-0.04943923
	73.5000	1	2		1.80501216	-0.04987621
	73.6000	1	2		1.80401803	-0.04984912
	73.7000	1	2		1.80301058	-0.05020710
	73.8000	1	2		1.80202362	-0.05092894
	73.9000	1	2		1.80100818	-0.05152225
	74.0000	1	2		1.80002429	-0.05187645
	74.1000	1	2		1.79902279	-0.05251026
	74.2000	1	2		1.79802722	-0.05296943
	74.3000	1	2		1.79701465	-0.05336247
	74.4000	1	2		1.79602749	-0.05364386
	74.5000	1	2		1.79500979	-0.05411354
	74.6000	1	2		1.79401894	-0.05464848
	74.7000	1	2		1.79301846	-0.05509154
	74.8000	1	2		1.79201961	-0.05555665
	74.9000	1	2		1.79101729	-0.05604757
	75.0000	1	2		1.79002848	-0.05647901
	75.1000	1	2		1.78901755	-0.05698808
	75.2000	1	2		1.78801564	-0.05738527
	75.3000	1	2		1.78701946	-0.05782323
	75.4000	1	2		1.78603127	-0.05826830
	75.5000	1	2		1.78502320	-0.05866074
	75.6000	1	2		1.78403030	-0.05926269
	75.7000	1	2		1.78301445	-0.05982456
	75.8000	1	2		1.78202544	-0.06012511
	75.9000	1	2		1.78101963	-0.06061814
	76.0000	1	2		1.78002304	-0.06114003
	76.1000	1	2		1.77901805	-0.06153431
	76.2000	1	2		1.77802679	-0.06193290
	76.3000	1	2		1.77701688	-0.06258097
	76.4000	1	2		1.77602706	-0.06295874
	76.5000	1	2		1.77501920	-0.06350789
	76.6000	1	2		1.77401933	-0.06399220
	76.7000	1	2		1.77301147	-0.06449919
	76.8000	1	2		1.77202984	-0.06505427
	76.9000	1	2		1.77102300	-0.06555474
	77.0000	1	2		1.77002785	-0.06571741
	77.1000	1	2		1.76901651	-0.06634905
	77.2000	1	2		1.76802442	-0.06676302
	77.3000	1	2		1.76701841	-0.06720404
	77.4000	1	2		1.76602715	-0.06774751
	77.5000	1	2		1.76501642	-0.06824134
	77.6000	1	2		1.76401717	-0.06877089
	77.7000	1	2		1.76301463	-0.06922188
	77.8000	1	2		1.76202317	-0.06977336
	77.9000	1	2		1.76101531	-0.07007062
	78.0000	1	2		1.76002323	-0.07062734
	78.1000	1	2		1.75902151	-0.07118933
	78.2000	1	2		1.75802800	-0.07162456
	78.3000	1	2		1.75702116	-0.07215830
	78.4000	1	2		1.75603605	-0.07273636
	78.5000	1	2		1.75501467	-0.07311190
	78.6000	1	2		1.75403672	-0.07346773
	78.7000	1	2		1.75301841	-0.07409897
	78.8000	1	2		1.75203166	-0.07457458
	78.9000	1	2		1.75102974	-0.07506681
	79.0000	1	2		1.75002127	-0.07541769
	79.1000	1	2		1.74902038	-0.07615465
	79.2000	1	2		1.74802768	-0.07660067
	79.3000	1	2		1.74701695	-0.07709763
	79.4000	1	2		1.74602631	-0.07755023
	79.5000	1	2		1.74502050	-0.07813734
	79.6000	1	2		1.74402473	-0.07868456
	79.7000	1	2		1.74300847	-0.07903146
	79.8000	1	2		1.74201946	-0.07953554
	79.9000	1	2		1.74101283	-0.08017013
	80.0000	1	2		1.74001583	-0.08054118
	80.1000	1	2		1.73902211	-0.08111330
	80.2000	1	2		1.73803269	-0.08166179
	80.3000	1	2		1.73702934	-0.08214233
	80.4000	1	2		1.73603193	-0.08246208
	80.5000	1	2		1.73501936	-0.08310231
	80.6000	1	2		1.73402523	-0.08366540
	80.7000	1	2		1.73302065	-0.08416755
	80.8000	1	2		1.73202815	-0.08481840
	80.9000	1	2		1.73101927	-0.08532667
	81.0000	1	2		1.73002678	-0.08585360
	81.1000	1	2		1.72901667	-0.08642621
	81.2000	1	2		1.72803217	-0.08686744
	81.3000	1	2		1.72701283	-0.08739898
	81.4000	1	2		1.72602936	-0.08787544
	81.5000	1	2		1.72502580	-0.08840484
	81.6000	1	2		1.72402491	-0.08903496
	81.7000	1	2		1.72302566	-0.08947187
	81.8000	1	2		1.72201821	-0.09004908
	81.9000	1	2		1.72101998	-0.09070796
	82.0000	1	2		1.72002708	-0.09098797
	82.1000	1	2		1.71900938	-0.09159518
	82.2000	1	2		1.71803021	-0.09227981
	82.3000	1	2		1.71702133	-0.09261409
	82.4000	1	2		1.71601316	-0.09343739
	82.5000	1	2		1.71500755	-0.09381371
	82.6000	1	2		1.71402111	-0.09436031
	82.7000	1	2		1.71301233	-0.09486542
	82.8000	1	2		1.71203059	-0.09551917
	82.9000	1	2		1.71102273	-0.09612586
	83.0000	1	2		1.71002071	-0.09663363
	83.1000	1	2		1.70902484	-0.09722561
	83.2000	1	2		1.70802251	-0.09786691
	83.3000	1	2		1.70702521	-0.09843155
	83.4000	1	2		1.70602985	-0.09878775
	83.5000	1	2		1.70501615	-0.09942546
	83.6000	1	2		1.70402868	-0.10005001
	83.7000	1	2		1.70302072	-0.10051892
	83.8000	1	2		1.70201859	-0.10093431
	83.9000	1	2		1.70100858	-0.10173950
	84.0000	1	2		1.70001947	-0.10237779
	84.1000	1	2		1.69901080	-0.10289059
	84.2000	1	2		1.69802240	-0.10342463
	84.3000	1	2		1.69701116	-0.10428322
	84.4000	1	2		1.69603209	-0.10471540
	84.5000	1	2		1.69502372	-0.10521860
	84.6000	1	2		1.69403082	-0.10582057
	84.7000	1	2		1.69301210	-0.10659481
	84.8000	1	2		1.69202545	-0.10710385
	84.9000	1	2		1.69101226	-0.10783644
	85.0000	1	2		1.69003258	-0.10839943
	85.1000	1	2		1.68903168	-0.10913168
	85.2000	1	2		1.68804093	-0.10967264
	85.3000	1	2		1.68702447	-0.11026728
	85.4000	1	2		1.68602624	-0.11081630
	85.5000	1	2		1.68502320	-0.11147269
	85.6000	1	2		1.68402988	-0.11220879
	85.7000	1	2		1.68301567	-0.11283186
	85.8000	1	2		1.68202390	-0.11345224
	85.9000	1	2		1.68102598	-0.11415706
	86.0000	1	2		1.68003031	-0.11476180
	86.1000	1	2		1.67902686	-0.11518518
	86.2000	1	2		1.67803939	-0.11590309
	86.3000	1	2		1.67703142	-0.11666484
	86.4000	1	2		1.67603565	-0.11718415
	86.5000	1	2		1.67502421	-0.11787303
	86.6000	1	2		1.67403643	-0.11841446
	86.7000	1	2		1.67302468	-0.11912534
	86.8000	1	2		1.67203710	-0.11985405
	86.9000	1	2		1.67102730	-0.12044227
	87.0000	1	2		1.67003235	-0.12105140
	87.1000	1	2		1.66903340	-0.12180615
	87.2000	1	2		1.66803733	-0.12242139
	87.3000	1	2		1.66702711	-0.12316023
	87.4000	1	2		1.66603431	-0.12384628
	87.5000	1	2		1.66501805	-0.12451591
	87.6000	1	2		1.66403376	-0.12527791
	87.7000	1	2		1.66302815	-0.12597051
	87.8000	1	2		1.66203945	-0.12648944
	87.9000	1	2		1.66103641	-0.12710571
	88.0000	1	2		1.66005744	-0.12787530
	88.1000	1	2		1.65903616	-0.12868606
	88.2000	1	2		1.65805319	-0.12943242
	88.3000	1	2		1.65704400	-0.12997190
	88.4000	1	2		1.65605981	-0.13075970
	88.5000	1	2		1.65504529	-0.13155606
	88.6000	1	2		1.65405321	-0.13218492
	88.7000	1	2		1.65304760	-0.13288017
	88.8000	1	2		1.65205634	-0.13368430
	88.9000	1	2		1.65104469	-0.13426280
	89.0000	1	2		1.65006296	-0.13489384
	89.1000	1	2		1.64904086	-0.13568529
	89.2000	1	2		1.64805062	-0.13642494
	89.3000	1	2		1.64703744	-0.13710366
	89.4000	1	2		1.64604863	-0.13778135
	89.5000	1	2		1.64504672	-0.13853212
	89.6000	1	2		1.64405258	-0.13929708
	89.7000	1	2		1.64304237	-0.14000119
	89.8000	1	2		1.64205520	-0.14070548
	89.9000	1	2		1.64104735	-0.14148593
	90.0000	1	2		1.64005229	-0.14224007
	90.1000	1	2		1.63904433	-0.14305106
	90.2000	1	2		1.63805481	-0.14375980
	90.3000	1	2		1.63704163	-0.14467951
	90.4000	1	2		1.63604831	-0.14520448
	90.5000	1	2		1.63503042	-0.14616953
	90.6000	1	2		1.63405513	-0.14689745
	90.7000	1	2		1.63304287	-0.14759524
	90.8000	1	2		1.63204720	-0.14832468
	90.9000	1	2		1.63104529	-0.14921572
	91.0000	1	2		1.63005228	-0.15001468
	91.1000	1	2		1.62904463	-0.15079902
	91.2000	1	2		1.62805142	-0.15152933
	91.3000	1	2		1.62703936	-0.15234717
	91.4000	1	2		1.62604810	-0.15320926
	91.5000	1	2		1.62503747	-0.15400709
	91.6000	1	2		1.62405133	-0.15468639
	91.7000	1	2		1.62304931	-0.15561376
	91.8000	1	2		1.62205846	-0.15638731
	91.9000	1	2		1.62104538	-0.15721364
	92.0000	1	2		1.62005422	-0.15786212
	92.1000	1	2		1.61904492	-0.15902059
	92.2000	1	2		1.61804895	-0.15966745
	92.3000	1	2		1.61704529	-0.16032798
	92.4000	1	2		1.61605833	-0.16124351
	92.5000	1	2		1.61504965	-0.16239531
	92.6000	1	2		1.61405368	-0.16301841
	92.7000	1	2		1.61304449	-0.16374893
	92.8000	1	2		1.61205415	-0.16477052
	92.9000	1	2		1.61104905	-0.16552834
	93.0000	1	2		1.61005165	-0.16628629
	93.1000	1	2		1.60904461	-0.16726311
	93.2000	1	2		1.60805509	-0.16819466
	93.3000	1	2		1.60704590	-0.16908139
	93.4000	1	2		1.60605637	-0.16971350
	93.5000	1	2		1.60503827	-0.17052550
	93.6000	1	2		1.60405070	-0.17137866
	93.7000	1	2		1.60303772	-0.17211117
	93.8000	1	2		1.60205608	-0.17314892
	93.9000	1	2		1.60104822	-0.17397471
	94.0000	1	2		1.60005502	-0.17493080
	94.1000	1	2		1.59904787	-0.17586328
	94.2000	1	2		1.59805036	-0.17680502
	94.3000	1	2		1.59704199	-0.17760165
	94.4000	1	2		1.59605104	-0.17840471
	94.5000	1	2		1.59504461	-0.17951226
	94.6000	1	2		1.59406267	-0.18020505
	94.7000	1	2		1.59304098	-0.18117741
	94.8000	1	2		1.59205874	-0.18219750
	94.9000	1	2		1.59104002	-0.18323995
	95.0000	1	2		1.59005121	-0.18418312
	95.1000	1	2		1.58904817	-0.18506743
	95.2000	1	2		1.58805773	-0.18602699
	95.3000	1	2		1.58705089	-0.18690137
	95.4000	1	2		1.58605256	-0.18789994
	95.5000	1	2		1.58504522	-0.18868500
	95.6000	1	2		1.58404391	-0.18981848
	95.7000	1	2		1.58304589	-0.19076208
	95.8000	1	2		1.58206118	-0.19162050
	95.9000	1	2		1.58104902	-0.19257745
	96.0000	1	2		1.58005633	-0.19360173
	96.1000	1	2		1.57904457	-0.19458808
	96.2000	1	2		1.57805843	-0.19557470
	96.3000	1	2		1.57704340	-0.19659607
	96.4000	1	2		1.57604681	-0.19756921
	96.5000	1	2		1.57504838	-0.19848844
	96.6000	1	2		1.57405415	-0.19950258
	96.7000	1	2		1.57305233	-0.20048602
	96.8000	1	2		1.57204867	-0.20145280
	96.9000	1	2		1.57104379	-0.20251248
	97.0000	1	2		1.57005365	-0.20349737
	97.1000	1	2		1.56904108	-0.20377930
	97.2000	1	2		1.56805504	-0.20481545
	97.3000	1	2		1.56705548	-0.20593334
	97.4000	1	2		1.56605910	-0.20692127
	97.5000	1	2		1.56505892	-0.20781426
	97.6000	1	2		1.56404922	-0.20904902
	97.7000	1	2		1.56304177	-0.21018507
	97.8000	1	2		1.56205819	-0.21103621
	97.9000	1	2		1.56105105	-0.21219302
	98.0000	1	2		1.56005661	-0.21318665
	98.1000	1	2		1.55904773	-0.21433512
	98.2000	1	2		1.55805390	-0.21541789
	98.3000	1	2		1.55705035	-0.21643342
	98.4000	1	2		1.55605161	-0.21742437
	98.5000	1	2		1.55504518	-0.21852870
	98.6000	1	2		1.55406037	-0.21976238
	98.7000	1	2		1.55305825	-0.22078380
	98.8000	1	2		1.55206023	-0.22183340
	98.9000	1	2		1.55105257	-0.22286190
	99.0000	1	2		1.55006521	-0.22423662
	99.1000	1	2		1.54905673	-0.22537243
	99.2000	1	2		1.54806363	-0.22645222
	99.3000	1	2		1.54705105	-0.22752307
	99.4000	1	2		1.54605938	-0.22866726
	99.5000	1	2		1.54507468	-0.22969093
	99.6000	1	2		1.54407112	-0.23084693
	99.7000	1	2		1.54306562	-0.23192594
	99.8000	1	2		1.54207825	-0.23305222
	99.9000	1	2		1.54106977	-0.23323579
	100.0000	1	2		1.54007575	-0.23448093
	100.1000	1	2		1.53907014	-0.23574058
	100.2000	1	2		1.53807908	-0.23680672
	100.3000	1	2		1.53706426	-0.23812307
	100.4000	1	2		1.53607218	-0.23933759
	100.5000	1	2		1.53507671	-0.24037877
	100.6000	1	2		1.53407941	-0.24169680
	100.7000	1	2		1.53307175	-0.24281189
	100.8000	1	2		1.53207650	-0.24375595
	100.9000	1	2		1.53106751	-0.24489999
	101.0000	1	2		1.53007133	-0.24598502
	101.1000	1	2		1.52906911	-0.24747560
	101.2000	1	2		1.52807754	-0.24849365
	101.3000	1	2		1.52706845	-0.24973560
	101.4000	1	2		1.52607739	-0.25088288
	101.5000	1	2		1.52507220	-0.25229802
	101.6000	1	2		1.52407847	-0.25351789
	101.7000	1	2		1.52307256	-0.25470866
	101.8000	1	2		1.52207915	-0.25602292
	101.9000	1	2		1.52107621	-0.25720425
	102.0000	1	2		1.52008566	-0.25846256
	102.1000	1	2		1.51907063	-0.25966512
	102.2000	1	2		1.51807671	-0.26100282
	102.3000	1	2		1.51706711	-0.26242342
	102.4000	1	2		1.51608271	-0.26351118
	102.5000	1	2		1.51506614	-0.26494090
	102.6000	1	2		1.51406945	-0.26610078
	102.7000	1	2		1.51306077	-0.26749890
	102.8000	1	2		1.51206787	-0.26860118
	102.9000	1	2		1.51105837	-0.26998490
	103.0000	1	2		1.51006844	-0.27107252
	103.1000	1	2		1.50906714	-0.27249156
	103.2000	1	2		1.50807137	-0.27386120
	103.3000	1	2		1.50706443	-0.27525850
	103.4000	1	2		1.50607286	-0.27653873
	103.5000	1	2		1.50506654	-0.27783649
	103.6000	1	2		1.50407640	-0.27911607
	103.7000	1	2		1.50307090	-0.28046824
	103.8000	1	2		1.50207984	-0.28179750
	103.9000	1	2		1.50106451	-0.28323129
	103.9960	1	2		1.50010941	-0.28458891
	104.0000	1	2		1.50007345	-0.28452991
	104.0010	1	2		1.50006474	-0.28454056
