# Supplementary material for: Hyaluronic Acid Enhances the Mechanical Properties of Tissue-Engineered Cartilage Constructs
Source: PLoS One. 2014 Dec 1;9(12):e113216. doi: 10.1371/journal.pone.0113216 (PMC4249877; doi:10.1371/journal.pone.0113216)
Supplement: Dataset S1 — Raw data from hydrogel constructs. Data on wet weight, dry weight, compressive modulus, DNA content, and GAG content are provided in a spreadsheet for all analysed hydrogel constructs. Additionally, raw data from mechanical compression tests (time, displacement, and load) are provided. (ZIP) [file pone.0113216.s004.zip › Data/Mechanical testing/Microtester/Day 28/G5 P4 M4 ramp.csv]

G5 P4 M4 7Jan2014
Notes	Time	Sequence	Block	Cycle	5800:Extension mm	5800:500N_Load_Cell N
Test Started : 01/07/2014 3:24:17 PM	4.0020	1	2		2.49973206	0.00237814
	4.1000	1	2		2.49899999	0.00241358
	4.2000	1	2		2.49796549	0.00242995
	4.3000	1	2		2.49694739	0.00249994
	4.4000	1	2		2.49596432	0.00240777
	4.5000	1	2		2.49495974	0.00232564
	4.6000	1	2		2.49396315	0.00237247
	4.7000	1	2		2.49295632	0.00222033
	4.8000	1	2		2.49195071	0.00241732
	4.9000	1	2		2.49094101	0.00255471
	5.0000	1	2		2.48995303	0.00222537
	5.1000	1	2		2.48895029	0.00261735
	5.2000	1	2		2.48795841	0.00246480
	5.3000	1	2		2.48693334	0.00235655
	5.4000	1	2		2.48594843	0.00227101
	5.5000	1	2		2.48494529	0.00234535
	5.6000	1	2		2.48395116	0.00237766
	5.7000	1	2		2.48294555	0.00245914
	5.8000	1	2		2.48195695	0.00238786
	5.9000	1	2		2.48095073	0.00240316
	6.0000	1	2		2.47995107	0.00246504
	6.1000	1	2		2.47893891	0.00232391
	6.2000	1	2		2.47795133	0.00234529
	6.3000	1	2		2.47693999	0.00230989
	6.4000	1	2		2.47594893	0.00229870
	6.5000	1	2		2.47494681	0.00239137
	6.6000	1	2		2.47395596	0.00242097
	6.7000	1	2		2.47295363	0.00227463
	6.8000	1	2		2.47195848	0.00239339
	6.9000	1	2		2.47094960	0.00234377
	7.0000	1	2		2.46996059	0.00242850
	7.1000	1	2		2.46895580	0.00233831
	7.2000	1	2		2.46795819	0.00231137
	7.3000	1	2		2.46694172	0.00237866
	7.4000	1	2		2.46595702	0.00232392
	7.5000	1	2		2.46495080	0.00239481
	7.6000	1	2		2.46396240	0.00234879
	7.7000	1	2		2.46294881	0.00233198
	7.8000	1	2		2.46195550	0.00239214
	7.9000	1	2		2.46095419	0.00219710
	8.0000	1	2		2.45996273	0.00232542
	8.1000	1	2		2.45895241	0.00234753
	8.1300	1	2		2.45865122	0.00269519
	8.2000	1	2		2.45795521	0.00226198
	8.3000	1	2		2.45694694	0.00202991
	8.4000	1	2		2.45595588	0.00237476
	8.5000	1	2		2.45494700	0.00235555
	8.6000	1	2		2.45397028	0.00218959
	8.7000	1	2		2.45295115	0.00230670
	8.8000	1	2		2.45195313	0.00242230
	8.9000	1	2		2.45094486	0.00221028
	9.0000	1	2		2.44995626	0.00231339
	9.1000	1	2		2.44894799	0.00241553
	9.2000	1	2		2.44794976	0.00236637
	9.3000	1	2		2.44694744	0.00223467
	9.4000	1	2		2.44596212	0.00240978
	9.5000	1	2		2.44495385	0.00214021
	9.6000	1	2		2.44396709	0.00223412
	9.7000	1	2		2.44294530	0.00235487
	9.8000	1	2		2.44194953	0.00230500
	9.9000	1	2		2.44094372	0.00247813
	10.0000	1	2		2.43994734	0.00230495
	10.1000	1	2		2.43894399	0.00229627
	10.2000	1	2		2.43795129	0.00242791
	10.3000	1	2		2.43694569	0.00229658
	10.4000	1	2		2.43595176	0.00225555
	10.5000	1	2		2.43493960	0.00237173
	10.6000	1	2		2.43394977	0.00228095
	10.7000	1	2		2.43294109	0.00222637
	10.8000	1	2		2.43194942	0.00212343
	10.9000	1	2		2.43093357	0.00232261
	11.0000	1	2		2.42995624	0.00240767
	11.1000	1	2		2.42894900	0.00224211
	11.2000	1	2		2.42796101	0.00217800
	11.3000	1	2		2.42694516	0.00202121
	11.4000	1	2		2.42594898	0.00221400
	11.5000	1	2		2.42495301	0.00221798
	11.6000	1	2		2.42396359	0.00216279
	11.7000	1	2		2.42295389	0.00229286
	11.8000	1	2		2.42196857	0.00222808
	11.9000	1	2		2.42096399	0.00226509
	12.0000	1	2		2.41996904	0.00208369
	12.1000	1	2		2.41895401	0.00216507
	12.2000	1	2		2.41796192	0.00211188
	12.3000	1	2		2.41695447	0.00221979
	12.4000	1	2		2.41596055	0.00222312
	12.5000	1	2		2.41495576	0.00218575
	12.6000	1	2		2.41396614	0.00208446
	12.7000	1	2		2.41295685	0.00227493
	12.8000	1	2		2.41196087	0.00206100
	12.9000	1	2		2.41095711	0.00224662
	13.0000	1	2		2.40996298	0.00207696
	13.1000	1	2		2.40896004	0.00210459
	13.2000	1	2		2.40796509	0.00221474
	13.3000	1	2		2.40694924	0.00215449
	13.4000	1	2		2.40595695	0.00218062
	13.5000	1	2		2.40495114	0.00223350
	13.6000	1	2		2.40395599	0.00222457
	13.7000	1	2		2.40294936	0.00209739
	13.8000	1	2		2.40196219	0.00206457
	13.9000	1	2		2.40094573	0.00218390
	14.0000	1	2		2.39995897	0.00219989
	14.1000	1	2		2.39894456	0.00209089
	14.2000	1	2		2.39795494	0.00215692
	14.3000	1	2		2.39694933	0.00217813
	14.4000	1	2		2.39595602	0.00231002
	14.5000	1	2		2.39495082	0.00194775
	14.6000	1	2		2.39396468	0.00204433
	14.7000	1	2		2.39295826	0.00208310
	14.8000	1	2		2.39196085	0.00216751
	14.9000	1	2		2.39095135	0.00215072
	15.0000	1	2		2.38996870	0.00214111
	15.1000	1	2		2.38894854	0.00230751
	15.2000	1	2		2.38796302	0.00221034
	15.3000	1	2		2.38696335	0.00206536
	15.4000	1	2		2.38596369	0.00218719
	15.5000	1	2		2.38494743	0.00229970
	15.6000	1	2		2.38395986	0.00201268
	15.7000	1	2		2.38294483	0.00232075
	15.8000	1	2		2.38196258	0.00218214
	15.9000	1	2		2.38094837	0.00220390
	16.0000	1	2		2.37995383	0.00221125
	16.1000	1	2		2.37894638	0.00208857
	16.2000	1	2		2.37795430	0.00213880
	16.3000	1	2		2.37695238	0.00216471
	16.4000	1	2		2.37596563	0.00211345
	16.5000	1	2		2.37494875	0.00214897
	16.6000	1	2		2.37396466	0.00215997
	16.7000	1	2		2.37295680	0.00207515
	16.8000	1	2		2.37197025	0.00224080
	16.9000	1	2		2.37096198	0.00215172
	17.0000	1	2		2.36997031	0.00222612
	17.1000	1	2		2.36895610	0.00219817
	17.2000	1	2		2.36796361	0.00223872
	17.3000	1	2		2.36695534	0.00228276
	17.4000	1	2		2.36596101	0.00216082
	17.5000	1	2		2.36495950	0.00219031
	17.6000	1	2		2.36396660	0.00227195
	17.7000	1	2		2.36294706	0.00212317
	17.8000	1	2		2.36197137	0.00220184
	17.9000	1	2		2.36095122	0.00218680
	18.0000	1	2		2.35995852	0.00205254
	18.1000	1	2		2.35894288	0.00215132
	18.2000	1	2		2.35796923	0.00208314
	18.3000	1	2		2.35696158	0.00211662
	18.4000	1	2		2.35597175	0.00217800
	18.5000	1	2		2.35496574	0.00219289
	18.6000	1	2		2.35396689	0.00220958
	18.7000	1	2		2.35295658	0.00219600
	18.8000	1	2		2.35195999	0.00205539
	18.9000	1	2		2.35095889	0.00216104
	19.0000	1	2		2.34996230	0.00207998
	19.1000	1	2		2.34894891	0.00209193
	19.2000	1	2		2.34796379	0.00218309
	19.3000	1	2		2.34695409	0.00212806
	19.4000	1	2		2.34596037	0.00219907
	19.5000	1	2		2.34494862	0.00217161
	19.6000	1	2		2.34395899	0.00212988
	19.7000	1	2		2.34295400	0.00218380
	19.8000	1	2		2.34196684	0.00210781
	19.9000	1	2		2.34095796	0.00215026
	20.0000	1	2		2.33996342	0.00218472
	20.1000	1	2		2.33895638	0.00221598
	20.2000	1	2		2.33796573	0.00215667
	20.3000	1	2		2.33696094	0.00221620
	20.4000	1	2		2.33596763	0.00212088
	20.5000	1	2		2.33495588	0.00217565
	20.6000	1	2		2.33396790	0.00206399
	20.7000	1	2		2.33295696	0.00221430
	20.8000	1	2		2.33196939	0.00199893
	20.9000	1	2		2.33096338	0.00222306
	21.0000	1	2		2.32997047	0.00221815
	21.1000	1	2		2.32896159	0.00207067
	21.2000	1	2		2.32796807	0.00219682
	21.3000	1	2		2.32696431	0.00226085
	21.4000	1	2		2.32597100	0.00192115
	21.5000	1	2		2.32495843	0.00193788
	21.6000	1	2		2.32397332	0.00246941
	21.7000	1	2		2.32295398	0.00205487
	21.8000	1	2		2.32197051	0.00179589
	21.9000	1	2		2.32097576	0.00225241
	22.0000	1	2		2.31997179	0.00213185
	22.1000	1	2		2.31896291	0.00179818
	22.2000	1	2		2.31796981	0.00196015
	22.3000	1	2		2.31695846	0.00213490
	22.4000	1	2		2.31596720	0.00213799
	22.5000	1	2		2.31495258	0.00188150
	22.6000	1	2		2.31396746	0.00228429
	22.7000	1	2		2.31295530	0.00214176
	22.8000	1	2		2.31197920	0.00192688
	22.9000	1	2		2.31096868	0.00206940
	23.0000	1	2		2.30997312	0.00192229
	23.1000	1	2		2.30895747	0.00201967
	23.2000	1	2		2.30796805	0.00189578
	23.3000	1	2		2.30695651	0.00222562
	23.4000	1	2		2.30597323	0.00220407
	23.5000	1	2		2.30496906	0.00191396
	23.6000	1	2		2.30397596	0.00216463
	23.7000	1	2		2.30296277	0.00210880
	23.8000	1	2		2.30197725	0.00194164
	23.9000	1	2		2.30096160	0.00179410
	24.0000	1	2		2.29998489	0.00197808
	24.1000	1	2		2.29896350	0.00217167
	24.2000	1	2		2.29796691	0.00203259
	24.3000	1	2		2.29696090	0.00195871
	24.4000	1	2		2.29597374	0.00202642
	24.5000	1	2		2.29494785	0.00202120
	24.6000	1	2		2.29397052	0.00192948
	24.7000	1	2		2.29296184	0.00194316
	24.8000	1	2		2.29197713	0.00195729
	24.9000	1	2		2.29096948	0.00210690
	25.0000	1	2		2.28998867	0.00195325
	25.1000	1	2		2.28897261	0.00193896
	25.2000	1	2		2.28798135	0.00206581
	25.3000	1	2		2.28697288	0.00186710
	25.4000	1	2		2.28597547	0.00200525
	25.5000	1	2		2.28497847	0.00199964
	25.6000	1	2		2.28397614	0.00195605
	25.7000	1	2		2.28296746	0.00201984
	25.8000	1	2		2.28197620	0.00189799
	25.9000	1	2		2.28097100	0.00206803
	26.0000	1	2		2.27997319	0.00198099
	26.1000	1	2		2.27896000	0.00192014
	26.2000	1	2		2.27797652	0.00198924
	26.3000	1	2		2.27696457	0.00197995
	26.4000	1	2		2.27598129	0.00190851
	26.5000	1	2		2.27497221	0.00200829
	26.6000	1	2		2.27397295	0.00190031
	26.7000	1	2		2.27297329	0.00204602
	26.8000	1	2		2.27197363	0.00191889
	26.9000	1	2		2.27096843	0.00195447
	27.0000	1	2		2.26997799	0.00202299
	27.1000	1	2		2.26897116	0.00187906
	27.2000	1	2		2.26797743	0.00191161
	27.3000	1	2		2.26696240	0.00194889
	27.4000	1	2		2.26597381	0.00195675
	27.5000	1	2		2.26497250	0.00194312
	27.6000	1	2		2.26397223	0.00206200
	27.7000	1	2		2.26297133	0.00195567
	27.8000	1	2		2.26197249	0.00191995
	27.9000	1	2		2.26097180	0.00190472
	28.0000	1	2		2.25997275	0.00204870
	28.1000	1	2		2.25896674	0.00187605
	28.2000	1	2		2.25797322	0.00200053
	28.3000	1	2		2.25697151	0.00198397
	28.4000	1	2		2.25597984	0.00213352
	28.5000	1	2		2.25497321	0.00194316
	28.6000	1	2		2.25398666	0.00204458
	28.7000	1	2		2.25297880	0.00194535
	28.8000	1	2		2.25198610	0.00194677
	28.9000	1	2		2.25097579	0.00191654
	29.0000	1	2		2.24997428	0.00198011
	29.1000	1	2		2.24896724	0.00193847
	29.2000	1	2		2.24798274	0.00190275
	29.3000	1	2		2.24695931	0.00193055
	29.4000	1	2		2.24597522	0.00195375
	29.5000	1	2		2.24497330	0.00191990
	29.6000	1	2		2.24397200	0.00202905
	29.7000	1	2		2.24296414	0.00197080
	29.8000	1	2		2.24197779	0.00207895
	29.9000	1	2		2.24097403	0.00193215
	30.0000	1	2		2.23998277	0.00197480
	30.1000	1	2		2.23896815	0.00208496
	30.2000	1	2		2.23797177	0.00205994
	30.3000	1	2		2.23696801	0.00195051
	30.4000	1	2		2.23598084	0.00196062
	30.5000	1	2		2.23496766	0.00195374
	30.6000	1	2		2.23397332	0.00194572
	30.7000	1	2		2.23296382	0.00205304
	30.8000	1	2		2.23197850	0.00186345
	30.9000	1	2		2.23096327	0.00203528
	31.0000	1	2		2.22996852	0.00187401
	31.1000	1	2		2.22895759	0.00200641
	31.2000	1	2		2.22797432	0.00197852
	31.3000	1	2		2.22696257	0.00192812
	31.4000	1	2		2.22597130	0.00193899
	31.5000	1	2		2.22496734	0.00212586
	31.6000	1	2		2.22397546	0.00187324
	31.7000	1	2		2.22296473	0.00192297
	31.8000	1	2		2.22197490	0.00214511
	31.9000	1	2		2.22096971	0.00191014
	32.0000	1	2		2.21997968	0.00181148
	32.1000	1	2		2.21897079	0.00193571
	32.2000	1	2		2.21797379	0.00189778
	32.3000	1	2		2.21697106	0.00183763
	32.4000	1	2		2.21596955	0.00197795
	32.5000	1	2		2.21496128	0.00197530
	32.6000	1	2		2.21396981	0.00192760
	32.7000	1	2		2.21297036	0.00194389
	32.8000	1	2		2.21198401	0.00192066
	32.9000	1	2		2.21096529	0.00187563
	33.0000	1	2		2.20998018	0.00192799
	33.1000	1	2		2.20896576	0.00199418
	33.2000	1	2		2.20798208	0.00186224
	33.3000	1	2		2.20696746	0.00195793
	33.4000	1	2		2.20598562	0.00195277
	33.5000	1	2		2.20497408	0.00190280
	33.6000	1	2		2.20398220	0.00177510
	33.7000	1	2		2.20297250	0.00183505
	33.8000	1	2		2.20198041	0.00192937
	33.9000	1	2		2.20097440	0.00191134
	34.0000	1	2		2.19997310	0.00185323
	34.1000	1	2		2.19897036	0.00205596
	34.2000	1	2		2.19798340	0.00204201
	34.3000	1	2		2.19696264	0.00183783
	34.4000	1	2		2.19598100	0.00189755
	34.5000	1	2		2.19496495	0.00196613
	34.6000	1	2		2.19398086	0.00176657
	34.7000	1	2		2.19297402	0.00181104
	34.8000	1	2		2.19198051	0.00193553
	34.9000	1	2		2.19096425	0.00179338
	35.0000	1	2		2.18998425	0.00176814
	35.1000	1	2		2.18897230	0.00197840
	35.2000	1	2		2.18797960	0.00183833
	35.3000	1	2		2.18697420	0.00177984
	35.4000	1	2		2.18598068	0.00196010
	35.5000	1	2		2.18496852	0.00189546
	35.6000	1	2		2.18398013	0.00190394
	35.7000	1	2		2.18296571	0.00178629
	35.8000	1	2		2.18197732	0.00199301
	35.9000	1	2		2.18097274	0.00197613
	36.0000	1	2		2.17998086	0.00176933
	36.1000	1	2		2.17897095	0.00182321
	36.2000	1	2		2.17797600	0.00199109
	36.3000	1	2		2.17697368	0.00178901
	36.4000	1	2		2.17598057	0.00164741
	36.5000	1	2		2.17497804	0.00186406
	36.6000	1	2		2.17397797	0.00189488
	36.7000	1	2		2.17298035	0.00170266
	36.8000	1	2		2.17198028	0.00176564
	36.9000	1	2		2.17097877	0.00195233
	37.0000	1	2		2.16998505	0.00177094
	37.1000	1	2		2.16898580	0.00162096
	37.2000	1	2		2.16798286	0.00177138
	37.3000	1	2		2.16697684	0.00189900
	37.4000	1	2		2.16598394	0.00173969
	37.5000	1	2		2.16497752	0.00190918
	37.6000	1	2		2.16397970	0.00189166
	37.7000	1	2		2.16297368	0.00173297
	37.8000	1	2		2.16198201	0.00167858
	37.9000	1	2		2.16098194	0.00183337
	38.0000	1	2		2.15998637	0.00176292
	38.1000	1	2		2.15898282	0.00175394
	38.2000	1	2		2.15798766	0.00168043
	38.3000	1	2		2.15698226	0.00182855
	38.4000	1	2		2.15598793	0.00181417
	38.5000	1	2		2.15498437	0.00174782
	38.6000	1	2		2.15398860	0.00171990
	38.7000	1	2		2.15298054	0.00171016
	38.8000	1	2		2.15198722	0.00170381
	38.9000	1	2		2.15097957	0.00173748
	39.0000	1	2		2.14998831	0.00175394
	39.1000	1	2		2.14897963	0.00183512
	39.2000	1	2		2.14798550	0.00168380
	39.3000	1	2		2.14698030	0.00178942
	39.4000	1	2		2.14598412	0.00177808
	39.5000	1	2		2.14498036	0.00179620
	39.6000	1	2		2.14398972	0.00182391
	39.7000	1	2		2.14298063	0.00177039
	39.8000	1	2		2.14198752	0.00171341
	39.9000	1	2		2.14098355	0.00171963
	40.0000	1	2		2.14000254	0.00192969
	40.1000	1	2		2.13898075	0.00167573
	40.2000	1	2		2.13798948	0.00162465
	40.3000	1	2		2.13698675	0.00159693
	40.4000	1	2		2.13599692	0.00169842
	40.5000	1	2		2.13498148	0.00168775
	40.6000	1	2		2.13399001	0.00168570
	40.7000	1	2		2.13297928	0.00183764
	40.8000	1	2		2.13199253	0.00160969
	40.9000	1	2		2.13098119	0.00166810
	41.0000	1	2		2.12999259	0.00166507
	41.1000	1	2		2.12897899	0.00172239
	41.2000	1	2		2.12798876	0.00157304
	41.3000	1	2		2.12698069	0.00167427
	41.4000	1	2		2.12599107	0.00163712
	41.5000	1	2		2.12498280	0.00167045
	41.6000	1	2		2.12398642	0.00173123
	41.7000	1	2		2.12297856	0.00166794
	41.8000	1	2		2.12198852	0.00164432
	41.9000	1	2		2.12098825	0.00154840
	42.0000	1	2		2.11999637	0.00163226
	42.1000	1	2		2.11899097	0.00168904
	42.2000	1	2		2.11799008	0.00160594
	42.3000	1	2		2.11698140	0.00148837
	42.4000	1	2		2.11598727	0.00171249
	42.5000	1	2		2.11498515	0.00164789
	42.6000	1	2		2.11399388	0.00154343
	42.7000	1	2		2.11298479	0.00148713
	42.8000	1	2		2.11198984	0.00151630
	42.9000	1	2		2.11098649	0.00148555
	43.0000	1	2		2.10999728	0.00148189
	43.1000	1	2		2.10899045	0.00157090
	43.2000	1	2		2.10799590	0.00156030
	43.3000	1	2		2.10698149	0.00146501
	43.4000	1	2		2.10598920	0.00150568
	43.5000	1	2		2.10498565	0.00154785
	43.6000	1	2		2.10398803	0.00147397
	43.7000	1	2		2.10297894	0.00149441
	43.8000	1	2		2.10199117	0.00153720
	43.9000	1	2		2.10097675	0.00158180
	44.0000	1	2		2.09998897	0.00153668
	44.1000	1	2		2.09897456	0.00144442
	44.2000	1	2		2.09798104	0.00139006
	44.3000	1	2		2.09698117	0.00137608
	44.4000	1	2		2.09599298	0.00128713
	44.5000	1	2		2.09498287	0.00147308
	44.6000	1	2		2.09399468	0.00127858
	44.7000	1	2		2.09298682	0.00128767
	44.8000	1	2		2.09200068	0.00147832
	44.9000	1	2		2.09098913	0.00143331
	45.0000	1	2		2.08999603	0.00141771
	45.1000	1	2		2.08899063	0.00142986
	45.2000	1	2		2.08799219	0.00141286
	45.3000	1	2		2.08699151	0.00140155
	45.4000	1	2		2.08599328	0.00123564
	45.5000	1	2		2.08498911	0.00093266
	45.6000	1	2		2.08399580	0.00146554
	45.7000	1	2		2.08298261	0.00193755
	45.8000	1	2		2.08199319	0.00162962
	45.9000	1	2		2.08097878	0.00109863
	46.0000	1	2		2.07998116	0.00109219
	46.1000	1	2		2.07898191	0.00139499
	46.2000	1	2		2.07799270	0.00117406
	46.3000	1	2		2.07699201	0.00107833
	46.4000	1	2		2.07599624	0.00126007
	46.5000	1	2		2.07499371	0.00121238
	46.6000	1	2		2.07400429	0.00103915
	46.7000	1	2		2.07299643	0.00116614
	46.8000	1	2		2.07200496	0.00129712
	46.9000	1	2		2.07099055	0.00106872
	47.0000	1	2		2.06999949	0.00088799
	47.1000	1	2		2.06898979	0.00104533
	47.2000	1	2		2.06799689	0.00113316
	47.3000	1	2		2.06699169	0.00093094
	47.4000	1	2		2.06599654	0.00101254
	47.5000	1	2		2.06498786	0.00102456
	47.6000	1	2		2.06399045	0.00086543
	47.7000	1	2		2.06299017	0.00114392
	47.8000	1	2		2.06198866	0.00117632
	47.9000	1	2		2.06098265	0.00089256
	48.0000	1	2		2.05999077	0.00083929
	48.1000	1	2		2.05898332	0.00100933
	48.2000	1	2		2.05798571	0.00082085
	48.3000	1	2		2.05697949	0.00083228
	48.4000	1	2		2.05598659	0.00081204
	48.5000	1	2		2.05498324	0.00078683
	48.6000	1	2		2.05399095	0.00067016
	48.7000	1	2		2.05299067	0.00068938
	48.8000	1	2		2.05199142	0.00075981
	48.9000	1	2		2.05099114	0.00074408
	49.0000	1	2		2.04999803	0.00067918
	49.1000	1	2		2.04899058	0.00060187
	49.2000	1	2		2.04799543	0.00072559
	49.3000	1	2		2.04698860	0.00070715
	49.4000	1	2		2.04599160	0.00072789
	49.5000	1	2		2.04498271	0.00060743
	49.6000	1	2		2.04399288	0.00019930
	49.7000	1	2		2.04299097	0.00021908
	49.8000	1	2		2.04199602	0.00030395
	49.9000	1	2		2.04099676	0.00046984
	50.0000	1	2		2.03999423	0.00040391
	50.1000	1	2		2.03899273	0.00049604
	50.2000	1	2		2.03799593	0.00048824
	50.3000	1	2		2.03699504	0.00036492
	50.4000	1	2		2.03599947	0.00000977
	50.5000	1	2		2.03499120	0.00018401
	50.6000	1	2		2.03399134	0.00016022
	50.7000	1	2		2.03298122	0.00000181
	50.8000	1	2		2.03199119	0.00006681
	50.9000	1	2		2.03098579	0.00012468
	51.0000	1	2		2.02999228	0.00002077
	51.1000	1	2		2.02898319	-0.00010959
	51.2000	1	2		2.02799582	-0.00014341
	51.3000	1	2		2.02698427	-0.00014002
	51.4000	1	2		2.02598768	-0.00033330
	51.5000	1	2		2.02499376	-0.00027615
	51.6000	1	2		2.02399430	-0.00026511
	51.7000	1	2		2.02299054	-0.00031091
	51.8000	1	2		2.02198903	-0.00046026
	51.9000	1	2		2.02098506	-0.00038759
	52.0000	1	2		2.01999401	-0.00047451
	52.1000	1	2		2.01899024	-0.00062934
	52.2000	1	2		2.01799734	-0.00061645
	52.3000	1	2		2.01698703	-0.00069079
	52.4000	1	2		2.01599003	-0.00071599
	52.5000	1	2		2.01498504	-0.00076898
	52.6000	1	2		2.01399787	-0.00080547
	52.7000	1	2		2.01298981	-0.00091537
	52.8000	1	2		2.01199301	-0.00105760
	52.9000	1	2		2.01098741	-0.00107218
	53.0000	1	2		2.00999123	-0.00116035
	53.1000	1	2		2.00899300	-0.00105715
	53.2000	1	2		2.00799928	-0.00118475
	53.3000	1	2		2.00698937	-0.00129329
	53.4000	1	2		2.00599729	-0.00136819
	53.5000	1	2		2.00499189	-0.00142394
	53.6000	1	2		2.00400227	-0.00159149
	53.7000	1	2		2.00298683	-0.00152928
	53.8000	1	2		2.00199679	-0.00172434
	53.9000	1	2		2.00098689	-0.00172067
	54.0000	1	2		1.99999091	-0.00168846
	54.1000	1	2		1.99898039	-0.00186433
	54.2000	1	2		1.99799650	-0.00199832
	54.3000	1	2		1.99698721	-0.00192546
	54.4000	1	2		1.99598816	-0.00206950
	54.5000	1	2		1.99498501	-0.00224646
	54.6000	1	2		1.99399478	-0.00210674
	54.7000	1	2		1.99299122	-0.00230957
	54.8000	1	2		1.99199688	-0.00227380
	54.9000	1	2		1.99099456	-0.00241493
	55.0000	1	2		1.99000248	-0.00260862
	55.1000	1	2		1.98899503	-0.00265243
	55.2000	1	2		1.98800643	-0.00273650
	55.3000	1	2		1.98699652	-0.00285630
	55.4000	1	2		1.98600198	-0.00296545
	55.5000	1	2		1.98498838	-0.00297747
	55.6000	1	2		1.98399774	-0.00302413
	55.7000	1	2		1.98299131	-0.00308664
	55.8000	1	2		1.98200107	-0.00323188
	55.9000	1	2		1.98099670	-0.00336352
	56.0000	1	2		1.98000154	-0.00335832
	56.1000	1	2		1.97899327	-0.00367384
	56.2000	1	2		1.97800058	-0.00362237
	56.3000	1	2		1.97699805	-0.00372393
	56.4000	1	2		1.97600719	-0.00393320
	56.5000	1	2		1.97500323	-0.00401834
	56.6000	1	2		1.97400766	-0.00392100
	56.7000	1	2		1.97300595	-0.00416299
	56.8000	1	2		1.97201428	-0.00429117
	56.9000	1	2		1.97099986	-0.00444161
	57.0000	1	2		1.97000389	-0.00447180
	57.1000	1	2		1.96900873	-0.00470815
	57.2000	1	2		1.96800661	-0.00472982
	57.3000	1	2		1.96698851	-0.00486761
	57.4000	1	2		1.96600933	-0.00494282
	57.5000	1	2		1.96499389	-0.00515090
	57.6000	1	2		1.96400980	-0.00523234
	57.7000	1	2		1.96300174	-0.00537920
	57.8000	1	2		1.96201335	-0.00554587
	57.9000	1	2		1.96100057	-0.00570031
	58.0000	1	2		1.96001095	-0.00589134
	58.1000	1	2		1.95900411	-0.00600455
	58.2000	1	2		1.95801920	-0.00616364
	58.3000	1	2		1.95700950	-0.00622823
	58.4000	1	2		1.95601660	-0.00645997
	58.5000	1	2		1.95500341	-0.00657166
	58.6000	1	2		1.95400600	-0.00677002
	58.7000	1	2		1.95300777	-0.00706583
	58.8000	1	2		1.95201385	-0.00709483
	58.9000	1	2		1.95099718	-0.00728342
	59.0000	1	2		1.95001514	-0.00750947
	59.1000	1	2		1.94899560	-0.00770459
	59.2000	1	2		1.94800946	-0.00805229
	59.3000	1	2		1.94699976	-0.00814482
	59.4000	1	2		1.94600644	-0.00848419
	59.5000	1	2		1.94499695	-0.00862603
	59.6000	1	2		1.94399995	-0.00877351
	59.7000	1	2		1.94298594	-0.00900683
	59.8000	1	2		1.94200308	-0.00923040
	59.9000	1	2		1.94099850	-0.00942913
	60.0000	1	2		1.94000867	-0.00975096
	60.1000	1	2		1.93900839	-0.00995190
	60.2000	1	2		1.93801057	-0.01028801
	60.3000	1	2		1.93699534	-0.01054570
	60.4000	1	2		1.93601022	-0.01079128
	60.5000	1	2		1.93500421	-0.01101582
	60.6000	1	2		1.93401356	-0.01134456
	60.7000	1	2		1.93300386	-0.01152562
	60.8000	1	2		1.93200174	-0.01195812
	60.9000	1	2		1.93099162	-0.01222933
	61.0000	1	2		1.93000507	-0.01243303
	61.1000	1	2		1.92900377	-0.01274391
	61.2000	1	2		1.92800923	-0.01313461
	61.3000	1	2		1.92700404	-0.01308980
	61.4000	1	2		1.92601994	-0.01364078
	61.5000	1	2		1.92500143	-0.01384424
	61.6000	1	2		1.92400894	-0.01414146
	61.7000	1	2		1.92300047	-0.01459414
	61.8000	1	2		1.92200818	-0.01476023
	61.9000	1	2		1.92100135	-0.01514097
	62.0000	1	2		1.92000865	-0.01550698
	62.1000	1	2		1.91900284	-0.01574439
	62.2000	1	2		1.91800625	-0.01599002
	62.3000	1	2		1.91700269	-0.01642302
	62.4000	1	2		1.91600283	-0.01668671
	62.5000	1	2		1.91499743	-0.01699004
	62.6000	1	2		1.91401477	-0.01741935
	62.7000	1	2		1.91300179	-0.01778193
	62.8000	1	2		1.91201319	-0.01799856
	62.9000	1	2		1.91100062	-0.01836608
	63.0000	1	2		1.91001140	-0.01871638
	63.1000	1	2		1.90900723	-0.01911441
	63.2000	1	2		1.90800491	-0.01944068
	63.3000	1	2		1.90699951	-0.01969676
	63.4000	1	2		1.90601234	-0.02002689
	63.5000	1	2		1.90501002	-0.02051270
	63.6000	1	2		1.90401773	-0.02075426
	63.7000	1	2		1.90300864	-0.02109694
	63.8000	1	2		1.90201226	-0.02148275
	63.9000	1	2		1.90101321	-0.02175271
	64.0000	1	2		1.90001334	-0.02205891
	64.1000	1	2		1.89900364	-0.02261952
	64.2000	1	2		1.89801463	-0.02292542
	64.3000	1	2		1.89700697	-0.02322444
	64.4000	1	2		1.89601940	-0.02370796
	64.5000	1	2		1.89500785	-0.02400137
	64.6000	1	2		1.89401188	-0.02427254
	64.7000	1	2		1.89301426	-0.02470516
	64.8000	1	2		1.89201870	-0.02494921
	64.9000	1	2		1.89101412	-0.02530681
	65.0000	1	2		1.89002224	-0.02568368
	65.1000	1	2		1.88901664	-0.02610618
	65.2000	1	2		1.88802087	-0.02639086
	65.3000	1	2		1.88701342	-0.02681476
	65.4000	1	2		1.88601744	-0.02714045
	65.5000	1	2		1.88501553	-0.02762990
	65.6000	1	2		1.88401484	-0.02788681
	65.7000	1	2		1.88300985	-0.02827255
	65.8000	1	2		1.88201551	-0.02870732
	65.9000	1	2		1.88100724	-0.02904300
	66.0000	1	2		1.88001209	-0.02945783
	66.1000	1	2		1.87900177	-0.02979586
	66.2000	1	2		1.87801870	-0.03025878
	66.3000	1	2		1.87700511	-0.03041570
	66.4000	1	2		1.87600688	-0.03093408
	66.5000	1	2		1.87500763	-0.03127025
	66.6000	1	2		1.87402517	-0.03158806
	66.7000	1	2		1.87301424	-0.03210255
	66.8000	1	2		1.87202380	-0.03248062
	66.9000	1	2		1.87101184	-0.03284036
	67.0000	1	2		1.87002120	-0.03323398
	67.1000	1	2		1.86901170	-0.03362066
	67.2000	1	2		1.86801962	-0.03384507
	67.3000	1	2		1.86701585	-0.03440095
	67.4000	1	2		1.86601722	-0.03470958
	67.5000	1	2		1.86500014	-0.03523441
	67.6000	1	2		1.86401584	-0.03554322
	67.7000	1	2		1.86301720	-0.03592406
	67.8000	1	2		1.86201508	-0.03634144
	67.9000	1	2		1.86101337	-0.03665294
	68.0000	1	2		1.86001985	-0.03704384
	68.1000	1	2		1.85900441	-0.03749792
	68.2000	1	2		1.85802053	-0.03781830
	68.3000	1	2		1.85701533	-0.03831081
	68.4000	1	2		1.85602448	-0.03876655
	68.5000	1	2		1.85501375	-0.03910840
	68.6000	1	2		1.85401839	-0.03952941
	68.7000	1	2		1.85301525	-0.03996741
	68.8000	1	2		1.85202460	-0.04044625
	68.9000	1	2		1.85101326	-0.04060662
	69.0000	1	2		1.85002015	-0.04105443
	69.1000	1	2		1.84900778	-0.04163399
	69.2000	1	2		1.84801734	-0.04204473
	69.3000	1	2		1.84700743	-0.04242894
	69.4000	1	2		1.84602068	-0.04293320
	69.5000	1	2		1.84500585	-0.04327509
	69.6000	1	2		1.84401664	-0.04346763
	69.7000	1	2		1.84301370	-0.04396367
	69.8000	1	2		1.84202162	-0.04452642
	69.9000	1	2		1.84102257	-0.04481421
	70.0000	1	2		1.84002905	-0.04518854
	70.1000	1	2		1.83901750	-0.04575041
	70.2000	1	2		1.83802993	-0.04630340
	70.3000	1	2		1.83702228	-0.04652933
	70.4000	1	2		1.83602118	-0.04699480
	70.5000	1	2		1.83501066	-0.04749506
	70.6000	1	2		1.83402370	-0.04792074
	70.7000	1	2		1.83301317	-0.04825317
	70.8000	1	2		1.83200941	-0.04869001
	70.9000	1	2		1.83099951	-0.04918626
	71.0000	1	2		1.83000763	-0.04962080
	71.1000	1	2		1.82900120	-0.04989600
	71.2000	1	2		1.82801302	-0.05040816
	71.3000	1	2		1.82700167	-0.05083785
	71.4000	1	2		1.82601861	-0.05118490
	71.5000	1	2		1.82501198	-0.05165177
	71.6000	1	2		1.82401990	-0.05210922
	71.7000	1	2		1.82301491	-0.05254948
	71.8000	1	2		1.82202815	-0.05302053
	71.9000	1	2		1.82102029	-0.05341734
	72.0000	1	2		1.82002165	-0.05381815
	72.1000	1	2		1.81901318	-0.05421100
	72.2000	1	2		1.81801618	-0.05462113
	72.3000	1	2		1.81701549	-0.05515464
	72.4000	1	2		1.81602321	-0.05558153
	72.5000	1	2		1.81501309	-0.05596329
	72.6000	1	2		1.81401958	-0.05642372
	72.7000	1	2		1.81301069	-0.05688785
	72.8000	1	2		1.81201984	-0.05729245
	72.9000	1	2		1.81101690	-0.05750393
	73.0000	1	2		1.81001847	-0.05824575
	73.1000	1	2		1.80900692	-0.05856895
	73.2000	1	2		1.80801525	-0.05889660
	73.3000	1	2		1.80700718	-0.05944095
	73.4000	1	2		1.80602862	-0.06004577
	73.5000	1	2		1.80502179	-0.06025546
	73.6000	1	2		1.80402848	-0.06089333
	73.7000	1	2		1.80300915	-0.06135875
	73.8000	1	2		1.80202075	-0.06157491
	73.9000	1	2		1.80100634	-0.06196513
	74.0000	1	2		1.80001692	-0.06263100
	74.1000	1	2		1.79900558	-0.06291103
	74.2000	1	2		1.79801472	-0.06341483
	74.3000	1	2		1.79700666	-0.06397297
	74.4000	1	2		1.79601314	-0.06436739
	74.5000	1	2		1.79500283	-0.06455673
	74.6000	1	2		1.79401587	-0.06505873
	74.7000	1	2		1.79300842	-0.06560947
	74.8000	1	2		1.79201634	-0.06596525
	74.9000	1	2		1.79101544	-0.06639512
	75.0000	1	2		1.79003340	-0.06692707
	75.1000	1	2		1.78902042	-0.06741718
	75.2000	1	2		1.78802711	-0.06773627
	75.3000	1	2		1.78702458	-0.06840102
	75.4000	1	2		1.78603885	-0.06878963
	75.5000	1	2		1.78503037	-0.06916599
	75.6000	1	2		1.78403276	-0.06959465
	75.7000	1	2		1.78301445	-0.07016969
	75.8000	1	2		1.78202544	-0.07056736
	75.9000	1	2		1.78102394	-0.07104833
	76.0000	1	2		1.78001792	-0.07165323
	76.1000	1	2		1.77901211	-0.07202663
	76.2000	1	2		1.77802023	-0.07238005
	76.3000	1	2		1.77701627	-0.07297635
	76.4000	1	2		1.77603955	-0.07332456
	76.5000	1	2		1.77501530	-0.07380494
	76.6000	1	2		1.77402773	-0.07436056
	76.7000	1	2		1.77302294	-0.07489954
	76.8000	1	2		1.77202512	-0.07528713
	76.9000	1	2		1.77102710	-0.07574511
	77.0000	1	2		1.77003236	-0.07624812
	77.1000	1	2		1.76902306	-0.07680463
	77.2000	1	2		1.76802709	-0.07715865
	77.3000	1	2		1.76702046	-0.07777185
	77.4000	1	2		1.76602325	-0.07822760
	77.5000	1	2		1.76501232	-0.07875345
	77.6000	1	2		1.76402229	-0.07924540
	77.7000	1	2		1.76301586	-0.07965461
	77.8000	1	2		1.76202645	-0.08019838
	77.9000	1	2		1.76101920	-0.08061983
	78.0000	1	2		1.76002876	-0.08105645
	78.1000	1	2		1.75902110	-0.08160216
	78.2000	1	2		1.75803292	-0.08214187
	78.3000	1	2		1.75702321	-0.08260436
	78.4000	1	2		1.75603318	-0.08313308
	78.5000	1	2		1.75502737	-0.08375179
	78.6000	1	2		1.75402361	-0.08412831
	78.7000	1	2		1.75302681	-0.08468904
	78.8000	1	2		1.75202633	-0.08525996
	78.9000	1	2		1.75101909	-0.08571233
	79.0000	1	2		1.75002598	-0.08617299
	79.1000	1	2		1.74901915	-0.08670468
	79.2000	1	2		1.74802379	-0.08732735
	79.3000	1	2		1.74701777	-0.08792356
	79.4000	1	2		1.74602241	-0.08837830
	79.5000	1	2		1.74501742	-0.08895632
	79.6000	1	2		1.74403128	-0.08934895
	79.7000	1	2		1.74302527	-0.09002522
	79.8000	1	2		1.74202765	-0.09029012
	79.9000	1	2		1.74101406	-0.09094478
	80.0000	1	2		1.74003099	-0.09142839
	80.1000	1	2		1.73902866	-0.09214087
	80.2000	1	2		1.73803105	-0.09256696
	80.3000	1	2		1.73703036	-0.09323878
	80.4000	1	2		1.73603808	-0.09366691
	80.5000	1	2		1.73503022	-0.09418359
	80.6000	1	2		1.73403240	-0.09476376
	80.7000	1	2		1.73302290	-0.09535609
	80.8000	1	2		1.73202180	-0.09593324
	80.9000	1	2		1.73101353	-0.09653404
	81.0000	1	2		1.73002883	-0.09709309
	81.1000	1	2		1.72894434	-0.09757867
	81.2000	1	2		1.72802848	-0.09807169
	81.3000	1	2		1.72702800	-0.09872315
	81.4000	1	2		1.72603304	-0.09922533
	81.5000	1	2		1.72502355	-0.09974272
	81.6000	1	2		1.72403802	-0.10037150
	81.7000	1	2		1.72302566	-0.10103898
	81.8000	1	2		1.72202640	-0.10159232
	81.9000	1	2		1.72102817	-0.10215464
	82.0000	1	2		1.72003445	-0.10278945
	82.1000	1	2		1.71901164	-0.10341061
	82.2000	1	2		1.71802416	-0.10385332
	82.3000	1	2		1.71702665	-0.10448591
	82.4000	1	2		1.71602996	-0.10526335
	82.5000	1	2		1.71502487	-0.10599014
	82.6000	1	2		1.71403053	-0.10611976
	82.7000	1	2		1.71302626	-0.10659856
	82.8000	1	2		1.71202465	-0.10740731
	82.9000	1	2		1.71101956	-0.10817030
	83.0000	1	2		1.71003004	-0.10854505
	83.1000	1	2		1.70902986	-0.10931552
	83.2000	1	2		1.70803675	-0.10996577
	83.3000	1	2		1.70702521	-0.11057560
	83.4000	1	2		1.70603661	-0.11109328
	83.5000	1	2		1.70502424	-0.11196023
	83.6000	1	2		1.70402888	-0.11258149
	83.7000	1	2		1.70301887	-0.11290642
	83.8000	1	2		1.70203140	-0.11365821
	83.9000	1	2		1.70102426	-0.11435286
	84.0000	1	2		1.70002572	-0.11488368
	84.1000	1	2		1.69903098	-0.11560827
	84.2000	1	2		1.69802834	-0.11632519
	84.3000	1	2		1.69701516	-0.11695281
	84.4000	1	2		1.69602973	-0.11750397
	84.5000	1	2		1.69502095	-0.11825450
	84.6000	1	2		1.69403256	-0.11877011
	84.7000	1	2		1.69302388	-0.11944794
	84.8000	1	2		1.69203139	-0.12006224
	84.9000	1	2		1.69102158	-0.12083491
	85.0000	1	2		1.69003176	-0.12136759
	85.1000	1	2		1.68902041	-0.12210094
	85.2000	1	2		1.68803817	-0.12279268
	85.3000	1	2		1.68702099	-0.12342701
	85.4000	1	2		1.68603771	-0.12405027
	85.5000	1	2		1.68501531	-0.12477362
	85.6000	1	2		1.68402927	-0.12551327
	85.7000	1	2		1.68302182	-0.12597391
	85.8000	1	2		1.68203322	-0.12682440
	85.9000	1	2		1.68102270	-0.12760538
	86.0000	1	2		1.68003328	-0.12823285
	86.1000	1	2		1.67902419	-0.12885839
	86.2000	1	2		1.67803027	-0.12961895
	86.3000	1	2		1.67703194	-0.13028486
	86.4000	1	2		1.67603012	-0.13089451
	86.5000	1	2		1.67502984	-0.13163145
	86.6000	1	2		1.67404278	-0.13247219
	86.7000	1	2		1.67303503	-0.13303407
	86.8000	1	2		1.67203772	-0.13382803
	86.9000	1	2		1.67102945	-0.13452131
	87.0000	1	2		1.67004167	-0.13517399
	87.1000	1	2		1.66903310	-0.13584273
	87.2000	1	2		1.66804009	-0.13655142
	87.3000	1	2		1.66702650	-0.13727214
	87.4000	1	2		1.66603790	-0.13796340
	87.5000	1	2		1.66502512	-0.13880092
	87.6000	1	2		1.66403540	-0.13951868
	87.7000	1	2		1.66303532	-0.14025769
	87.8000	1	2		1.66203320	-0.14109090
	87.9000	1	2		1.66104225	-0.14181972
	88.0000	1	2		1.66004617	-0.14249734
	88.1000	1	2		1.65904353	-0.14323612
	88.2000	1	2		1.65804940	-0.14395569
	88.3000	1	2		1.65704564	-0.14476549
	88.4000	1	2		1.65604977	-0.14558316
	88.5000	1	2		1.65504283	-0.14622035
	88.6000	1	2		1.65405475	-0.14713055
	88.7000	1	2		1.65304504	-0.14791426
	88.8000	1	2		1.65205255	-0.14851553
	88.9000	1	2		1.65103926	-0.14930305
	89.0000	1	2		1.65005292	-0.15006555
	89.1000	1	2		1.64904158	-0.15083343
	89.2000	1	2		1.64804396	-0.15158243
	89.3000	1	2		1.64704625	-0.15235312
	89.4000	1	2		1.64604136	-0.15311157
	89.5000	1	2		1.64504047	-0.15400519
	89.6000	1	2		1.64405033	-0.15478815
	89.7000	1	2		1.64303264	-0.15554797
	89.8000	1	2		1.64205039	-0.15637562
	89.9000	1	2		1.64104335	-0.15723115
	90.0000	1	2		1.64004963	-0.15800130
	90.1000	1	2		1.63904413	-0.15880348
	90.2000	1	2		1.63805747	-0.15960703
	90.3000	1	2		1.63704777	-0.16052166
	90.4000	1	2		1.63605046	-0.16127370
	90.5000	1	2		1.63504138	-0.16212629
	90.6000	1	2		1.63404417	-0.16292969
	90.7000	1	2		1.63303478	-0.16378358
	90.8000	1	2		1.63204423	-0.16458763
	90.9000	1	2		1.63103668	-0.16536187
	91.0000	1	2		1.63005290	-0.16618304
	91.1000	1	2		1.62904698	-0.16708452
	91.2000	1	2		1.62805019	-0.16785527
	91.3000	1	2		1.62704387	-0.16863795
	91.4000	1	2		1.62605004	-0.16954213
	91.5000	1	2		1.62503891	-0.17040404
	91.6000	1	2		1.62405246	-0.17144721
	91.7000	1	2		1.62304573	-0.17218895
	91.8000	1	2		1.62205754	-0.17305734
	91.9000	1	2		1.62105593	-0.17402714
	92.0000	1	2		1.62005924	-0.17485408
	92.1000	1	2		1.61904656	-0.17571103
	92.2000	1	2		1.61806022	-0.17652556
	92.3000	1	2		1.61703966	-0.17756594
	92.4000	1	2		1.61605106	-0.17834498
	92.5000	1	2		1.61504279	-0.17928958
	92.6000	1	2		1.61405306	-0.18011671
	92.7000	1	2		1.61304992	-0.18107884
	92.8000	1	2		1.61204790	-0.18193243
	92.9000	1	2		1.61104076	-0.18283628
	93.0000	1	2		1.61004990	-0.18369170
	93.1000	1	2		1.60904276	-0.18461840
	93.2000	1	2		1.60805806	-0.18558413
	93.3000	1	2		1.60704979	-0.18653160
	93.4000	1	2		1.60605873	-0.18741855
	93.5000	1	2		1.60504411	-0.18844066
	93.6000	1	2		1.60406197	-0.18934483
	93.7000	1	2		1.60304550	-0.19027697
	93.8000	1	2		1.60205444	-0.19116601
	93.9000	1	2		1.60105089	-0.19223649
	94.0000	1	2		1.60005020	-0.19308439
	94.1000	1	2		1.59904623	-0.19403396
	94.2000	1	2		1.59805600	-0.19491978
	94.3000	1	2		1.59704855	-0.19603873
	94.4000	1	2		1.59605298	-0.19691341
	94.5000	1	2		1.59504410	-0.19783415
	94.6000	1	2		1.59404997	-0.19869806
	94.7000	1	2		1.59304723	-0.19972585
	94.8000	1	2		1.59205710	-0.20070674
	94.9000	1	2		1.59105508	-0.20178590
	95.0000	1	2		1.59005306	-0.20266140
	95.1000	1	2		1.58905473	-0.20373002
	95.2000	1	2		1.58805752	-0.20466857
	95.3000	1	2		1.58704843	-0.20582357
	95.4000	1	2		1.58605656	-0.20652229
	95.5000	1	2		1.58505833	-0.20763852
	95.6000	1	2		1.58406102	-0.20869371
	95.7000	1	2		1.58305265	-0.20975843
	95.8000	1	2		1.58205954	-0.21070329
	95.9000	1	2		1.58105281	-0.21184305
	96.0000	1	2		1.58005479	-0.21282008
	96.1000	1	2		1.57904345	-0.21383135
	96.2000	1	2		1.57805741	-0.21492571
	96.3000	1	2		1.57704771	-0.21591250
	96.4000	1	2		1.57605337	-0.21685276
	96.5000	1	2		1.57504787	-0.21797460
	96.6000	1	2		1.57406726	-0.21902084
	96.7000	1	2		1.57305121	-0.22006497
	96.8000	1	2		1.57206332	-0.22110082
	96.9000	1	2		1.57104942	-0.22227829
	97.0000	1	2		1.57006994	-0.22322170
	97.1000	1	2		1.56905511	-0.22434538
	97.2000	1	2		1.56806170	-0.22547409
	97.3000	1	2		1.56705282	-0.22654703
	97.4000	1	2		1.56605490	-0.22759521
	97.5000	1	2		1.56504663	-0.22871464
	97.6000	1	2		1.56406674	-0.22986963
	97.7000	1	2		1.56305242	-0.23094518
	97.8000	1	2		1.56205317	-0.23200516
	97.9000	1	2		1.56104664	-0.23315670
	98.0000	1	2		1.56005487	-0.23417871
	98.1000	1	2		1.55904445	-0.23528600
	98.2000	1	2		1.55805769	-0.23639604
	98.3000	1	2		1.55705834	-0.23754025
	98.4000	1	2		1.55606021	-0.23869067
	98.5000	1	2		1.55505502	-0.23987971
	98.6000	1	2		1.55407431	-0.24100533
	98.7000	1	2		1.55305979	-0.24216462
	98.8000	1	2		1.55205101	-0.24337223
	98.9000	1	2		1.55104397	-0.24457736
	99.0000	1	2		1.55005619	-0.24558578
	99.1000	1	2		1.54904679	-0.24678456
	99.2000	1	2		1.54805635	-0.24802687
	99.3000	1	2		1.54704450	-0.24923071
	99.4000	1	2		1.54605979	-0.25022946
	99.5000	1	2		1.54505419	-0.25147291
	99.6000	1	2		1.54406057	-0.25261097
	99.7000	1	2		1.54306203	-0.25389550
	99.8000	1	2		1.54207661	-0.25498258
	99.9000	1	2		1.54106506	-0.25628677
	100.0000	1	2		1.54007585	-0.25762642
	100.1000	1	2		1.53906625	-0.25879508
	100.2000	1	2		1.53807826	-0.25993485
	100.3000	1	2		1.53705985	-0.26127908
	100.4000	1	2		1.53607371	-0.26258603
	100.5000	1	2		1.53506227	-0.26377246
	100.6000	1	2		1.53407459	-0.26487431
	100.7000	1	2		1.53306253	-0.26611820
	100.8000	1	2		1.53206779	-0.26740693
	100.9000	1	2		1.53105163	-0.26870217
	101.0000	1	2		1.53006406	-0.26992287
	101.1000	1	2		1.52906050	-0.27112028
	101.2000	1	2		1.52807323	-0.27243940
	101.3000	1	2		1.52706199	-0.27374838
	101.4000	1	2		1.52607626	-0.27494228
	101.5000	1	2		1.52506554	-0.27622947
	101.6000	1	2		1.52407059	-0.27762113
	101.7000	1	2		1.52306314	-0.27892997
	101.8000	1	2		1.52207648	-0.28023927
	101.9000	1	2		1.52106842	-0.28148040
	102.0000	1	2		1.52007368	-0.28283287
	102.1000	1	2		1.51906336	-0.28409278
	102.2000	1	2		1.51806882	-0.28544085
	102.3000	1	2		1.51706434	-0.28679464
	102.4000	1	2		1.51606888	-0.28805586
	102.5000	1	2		1.51505754	-0.28941793
	102.6000	1	2		1.51406586	-0.29074142
	102.7000	1	2		1.51306302	-0.29228592
	102.8000	1	2		1.51206818	-0.29353647
	102.9000	1	2		1.51105181	-0.29495804
	103.0000	1	2		1.51007797	-0.29612193
	103.1000	1	2		1.50907021	-0.29755527
	103.2000	1	2		1.50807526	-0.29898817
	103.3000	1	2		1.50706474	-0.30037012
	103.4000	1	2		1.50607512	-0.30181255
	103.5000	1	2		1.50506992	-0.30325454
	103.6000	1	2		1.50407630	-0.30462278
	103.7000	1	2		1.50306855	-0.30600395
	103.8000	1	2		1.50207749	-0.30738784
	103.9000	1	2		1.50106584	-0.30893415
	104.0000	1	2		1.50007673	-0.31032993
	104.0010	1	2		1.50006618	-0.31034091
