# Supplementary material for: Hyaluronic Acid Enhances the Mechanical Properties of Tissue-Engineered Cartilage Constructs
Source: PLoS One. 2014 Dec 1;9(12):e113216. doi: 10.1371/journal.pone.0113216 (PMC4249877; doi:10.1371/journal.pone.0113216)
Supplement: Dataset S1 — Raw data from hydrogel constructs. Data on wet weight, dry weight, compressive modulus, DNA content, and GAG content are provided in a spreadsheet for all analysed hydrogel constructs. Additionally, raw data from mechanical compression tests (time, displacement, and load) are provided. (ZIP) [file pone.0113216.s004.zip › Data/Mechanical testing/Microtester/Day 28/G5 P5 M3 ramp.csv]

G5 P5 M3 7Jan2014 poor shape
Notes	Time	Sequence	Block	Cycle	5800:Extension mm	5800:500N_Load_Cell N
Test Started : 01/07/2014 3:51:46 PM	4.0020	1	2		2.50021766	0.00331793
	4.1000	1	2		2.49887316	0.00340229
	4.2000	1	2		2.49792656	0.00330338
	4.3000	1	2		2.49694165	0.00340545
	4.4000	1	2		2.49594752	0.00340762
	4.5000	1	2		2.49494315	0.00331521
	4.6000	1	2		2.49394799	0.00325379
	4.7000	1	2		2.49293911	0.00330770
	4.8000	1	2		2.49194641	0.00316997
	4.9000	1	2		2.49093958	0.00324109
	5.0000	1	2		2.48994504	0.00337577
	5.1000	1	2		2.48893964	0.00335827
	5.2000	1	2		2.48795247	0.00337997
	5.3000	1	2		2.48695178	0.00336592
	5.4000	1	2		2.48594741	0.00323173
	5.5000	1	2		2.48495061	0.00330776
	5.6000	1	2		2.48395321	0.00329596
	5.7000	1	2		2.48294412	0.00326435
	5.8000	1	2		2.48195101	0.00333322
	5.9000	1	2		2.48093537	0.00331901
	6.0000	1	2		2.47994943	0.00330482
	6.1000	1	2		2.47894567	0.00327781
	6.2000	1	2		2.47794683	0.00330147
	6.3000	1	2		2.47694102	0.00333104
	6.4000	1	2		2.47594648	0.00339706
	6.5000	1	2		2.47494190	0.00331528
	6.6000	1	2		2.47395248	0.00314306
	6.7000	1	2		2.47294831	0.00329430
	6.8000	1	2		2.47195192	0.00333085
	6.9000	1	2		2.47094611	0.00335235
	7.0000	1	2		2.46996141	0.00324383
	7.1000	1	2		2.46895088	0.00312848
	7.2000	1	2		2.46795409	0.00319149
	7.3000	1	2		2.46694664	0.00318635
	7.4000	1	2		2.46595743	0.00301606
	7.5000	1	2		2.46494445	0.00325989
	7.6000	1	2		2.46395708	0.00330109
	7.7000	1	2		2.46294655	0.00334286
	7.8000	1	2		2.46195468	0.00326832
	7.9000	1	2		2.46093452	0.00312166
	8.0000	1	2		2.45995064	0.00343912
	8.1000	1	2		2.45894278	0.00335457
	8.2000	1	2		2.45796135	0.00308590
	8.2400	1	2		2.45755731	0.00371514
	8.3000	1	2		2.45694899	0.00323776
	8.4000	1	2		2.45595506	0.00325814
	8.5000	1	2		2.45494269	0.00320094
	8.6000	1	2		2.45396516	0.00319414
	8.7000	1	2		2.45295566	0.00316955
	8.8000	1	2		2.45195866	0.00331473
	8.9000	1	2		2.45094404	0.00314147
	9.0000	1	2		2.44995770	0.00314583
	9.1000	1	2		2.44893959	0.00335488
	9.2000	1	2		2.44795222	0.00313531
	9.3000	1	2		2.44694068	0.00336422
	9.4000	1	2		2.44595023	0.00332406
	9.5000	1	2		2.44493275	0.00319981
	9.6000	1	2		2.44396033	0.00325531
	9.7000	1	2		2.44293793	0.00319824
	9.8000	1	2		2.44195220	0.00320465
	9.9000	1	2		2.44094700	0.00311811
	10.0000	1	2		2.43995656	0.00326655
	10.1000	1	2		2.43894132	0.00328829
	10.2000	1	2		2.43795088	0.00319929
	10.3000	1	2		2.43694446	0.00333672
	10.4000	1	2		2.43595299	0.00329188
	10.5000	1	2		2.43494083	0.00321830
	10.6000	1	2		2.43394444	0.00325244
	10.7000	1	2		2.43294089	0.00320439
	10.8000	1	2		2.43194635	0.00322857
	10.9000	1	2		2.43093173	0.00312699
	11.0000	1	2		2.42994333	0.00334409
	11.1000	1	2		2.42894408	0.00329069
	11.2000	1	2		2.42795732	0.00320449
	11.3000	1	2		2.42694455	0.00327670
	11.4000	1	2		2.42595185	0.00320754
	11.5000	1	2		2.42495014	0.00300377
	11.6000	1	2		2.42395294	0.00323548
	11.7000	1	2		2.42294876	0.00320164
	11.8000	1	2		2.42196508	0.00317333
	11.9000	1	2		2.42095763	0.00328966
	12.0000	1	2		2.41995674	0.00331248
	12.1000	1	2		2.41894827	0.00316996
	12.2000	1	2		2.41795106	0.00314185
	12.3000	1	2		2.41695263	0.00329365
	12.4000	1	2		2.41595891	0.00326328
	12.5000	1	2		2.41494839	0.00314452
	12.6000	1	2		2.41395118	0.00323905
	12.7000	1	2		2.41294373	0.00326500
	12.8000	1	2		2.41194878	0.00323428
	12.9000	1	2		2.41094564	0.00319740
	13.0000	1	2		2.40995991	0.00317141
	13.1000	1	2		2.40894877	0.00308197
	13.2000	1	2		2.40794870	0.00313182
	13.3000	1	2		2.40696112	0.00314879
	13.4000	1	2		2.40595859	0.00315029
	13.5000	1	2		2.40495135	0.00311656
	13.6000	1	2		2.40396213	0.00332414
	13.7000	1	2		2.40294301	0.00326426
	13.8000	1	2		2.40195728	0.00312729
	13.9000	1	2		2.40094388	0.00320131
	14.0000	1	2		2.39995856	0.00307845
	14.1000	1	2		2.39894702	0.00311063
	14.2000	1	2		2.39796559	0.00320202
	14.3000	1	2		2.39694790	0.00313219
	14.4000	1	2		2.39595274	0.00322804
	14.5000	1	2		2.39494714	0.00300732
	14.6000	1	2		2.39395239	0.00315595
	14.7000	1	2		2.39294576	0.00328446
	14.8000	1	2		2.39195716	0.00298755
	14.9000	1	2		2.39095012	0.00313572
	15.0000	1	2		2.38996419	0.00329346
	15.1000	1	2		2.38894916	0.00310357
	15.2000	1	2		2.38795298	0.00317817
	15.3000	1	2		2.38694840	0.00308731
	15.4000	1	2		2.38595447	0.00309964
	15.5000	1	2		2.38496177	0.00314188
	15.6000	1	2		2.38395822	0.00298117
	15.7000	1	2		2.38294503	0.00304540
	15.8000	1	2		2.38195664	0.00307807
	15.9000	1	2		2.38094140	0.00317470
	16.0000	1	2		2.37995567	0.00312878
	16.1000	1	2		2.37894761	0.00323933
	16.2000	1	2		2.37795676	0.00300766
	16.3000	1	2		2.37694398	0.00303948
	16.4000	1	2		2.37595210	0.00297383
	16.5000	1	2		2.37496043	0.00321374
	16.6000	1	2		2.37397327	0.00304772
	16.7000	1	2		2.37295701	0.00306426
	16.8000	1	2		2.37196062	0.00322327
	16.9000	1	2		2.37095358	0.00305654
	17.0000	1	2		2.36996662	0.00286306
	17.1000	1	2		2.36895467	0.00313979
	17.2000	1	2		2.36795910	0.00303654
	17.3000	1	2		2.36695719	0.00315321
	17.4000	1	2		2.36595670	0.00299757
	17.5000	1	2		2.36494311	0.00309440
	17.6000	1	2		2.36395799	0.00318128
	17.7000	1	2		2.36294767	0.00314388
	17.8000	1	2		2.36195846	0.00308286
	17.9000	1	2		2.36095019	0.00312104
	18.0000	1	2		2.35996754	0.00305767
	18.1000	1	2		2.35894902	0.00296207
	18.2000	1	2		2.35795940	0.00327708
	18.3000	1	2		2.35696260	0.00296800
	18.4000	1	2		2.35597401	0.00290783
	18.5000	1	2		2.35496758	0.00306997
	18.6000	1	2		2.35397140	0.00311322
	18.7000	1	2		2.35296764	0.00310571
	18.8000	1	2		2.35196675	0.00292231
	18.9000	1	2		2.35095500	0.00310848
	19.0000	1	2		2.34996578	0.00300412
	19.1000	1	2		2.34896387	0.00292303
	19.2000	1	2		2.34796297	0.00314759
	19.3000	1	2		2.34695102	0.00303062
	19.4000	1	2		2.34597020	0.00291659
	19.5000	1	2		2.34495046	0.00309852
	19.6000	1	2		2.34397190	0.00317836
	19.7000	1	2		2.34295278	0.00316116
	19.8000	1	2		2.34196561	0.00295973
	19.9000	1	2		2.34096308	0.00292069
	20.0000	1	2		2.33996628	0.00311175
	20.1000	1	2		2.33895904	0.00300144
	20.2000	1	2		2.33797515	0.00305770
	20.3000	1	2		2.33696238	0.00307410
	20.4000	1	2		2.33597398	0.00300729
	20.5000	1	2		2.33496244	0.00306455
	20.6000	1	2		2.33396605	0.00316803
	20.7000	1	2		2.33296168	0.00297499
	20.8000	1	2		2.33197697	0.00302072
	20.9000	1	2		2.33096071	0.00306261
	21.0000	1	2		2.32996740	0.00307578
	21.1000	1	2		2.32895831	0.00305854
	21.2000	1	2		2.32796746	0.00302647
	21.3000	1	2		2.32696022	0.00304979
	21.4000	1	2		2.32596608	0.00301496
	21.5000	1	2		2.32496376	0.00287720
	21.6000	1	2		2.32398663	0.00295477
	21.7000	1	2		2.32296689	0.00294501
	21.8000	1	2		2.32197686	0.00301729
	21.9000	1	2		2.32097125	0.00309125
	22.0000	1	2		2.31997507	0.00310896
	22.1000	1	2		2.31897029	0.00302671
	22.2000	1	2		2.31797308	0.00298261
	22.3000	1	2		2.31695928	0.00293888
	22.4000	1	2		2.31597396	0.00302613
	22.5000	1	2		2.31496426	0.00280525
	22.6000	1	2		2.31397156	0.00299059
	22.7000	1	2		2.31295858	0.00299273
	22.8000	1	2		2.31197019	0.00297084
	22.9000	1	2		2.31096745	0.00312399
	23.0000	1	2		2.30997701	0.00306526
	23.1000	1	2		2.30896710	0.00307654
	23.2000	1	2		2.30797727	0.00296076
	23.3000	1	2		2.30697413	0.00289828
	23.4000	1	2		2.30597057	0.00299374
	23.5000	1	2		2.30496722	0.00304724
	23.6000	1	2		2.30397657	0.00290266
	23.7000	1	2		2.30295867	0.00302040
	23.8000	1	2		2.30197950	0.00292934
	23.9000	1	2		2.30096529	0.00302196
	24.0000	1	2		2.29997116	0.00299225
	24.1000	1	2		2.29895654	0.00301448
	24.2000	1	2		2.29796466	0.00299682
	24.3000	1	2		2.29695701	0.00297471
	24.4000	1	2		2.29597496	0.00305532
	24.5000	1	2		2.29495871	0.00299634
	24.6000	1	2		2.29397134	0.00309670
	24.7000	1	2		2.29298130	0.00291077
	24.8000	1	2		2.29198000	0.00290260
	24.9000	1	2		2.29097194	0.00295751
	25.0000	1	2		2.28997535	0.00284980
	25.1000	1	2		2.28897732	0.00288618
	25.2000	1	2		2.28798668	0.00295592
	25.3000	1	2		2.28697083	0.00299872
	25.4000	1	2		2.28598387	0.00305124
	25.5000	1	2		2.28496699	0.00303607
	25.6000	1	2		2.28397634	0.00293142
	25.7000	1	2		2.28296726	0.00290891
	25.8000	1	2		2.28197968	0.00283909
	25.9000	1	2		2.28096916	0.00295345
	26.0000	1	2		2.27997319	0.00293223
	26.1000	1	2		2.27897065	0.00283412
	26.2000	1	2		2.27797734	0.00295990
	26.3000	1	2		2.27696477	0.00297994
	26.4000	1	2		2.27597453	0.00284730
	26.5000	1	2		2.27497282	0.00292083
	26.6000	1	2		2.27398156	0.00296391
	26.7000	1	2		2.27297616	0.00296983
	26.8000	1	2		2.27198203	0.00296537
	26.9000	1	2		2.27098011	0.00296813
	27.0000	1	2		2.26998229	0.00291151
	27.1000	1	2		2.26896890	0.00298293
	27.2000	1	2		2.26797600	0.00279277
	27.3000	1	2		2.26696999	0.00300198
	27.4000	1	2		2.26597053	0.00293786
	27.5000	1	2		2.26497599	0.00278007
	27.6000	1	2		2.26397448	0.00279511
	27.7000	1	2		2.26297789	0.00289083
	27.8000	1	2		2.26197720	0.00296978
	27.9000	1	2		2.26097037	0.00272027
	28.0000	1	2		2.25997542	0.00293328
	28.1000	1	2		2.25896264	0.00295897
	28.2000	1	2		2.25798080	0.00271320
	28.3000	1	2		2.25696946	0.00291309
	28.4000	1	2		2.25598660	0.00282668
	28.5000	1	2		2.25497034	0.00301630
	28.6000	1	2		2.25398707	0.00292530
	28.7000	1	2		2.25297409	0.00284881
	28.8000	1	2		2.25198078	0.00299869
	28.9000	1	2		2.25096616	0.00285481
	29.0000	1	2		2.24997469	0.00283902
	29.1000	1	2		2.24897482	0.00290828
	29.2000	1	2		2.24797659	0.00280771
	29.3000	1	2		2.24697099	0.00267467
	29.4000	1	2		2.24597829	0.00294406
	29.5000	1	2		2.24497064	0.00280522
	29.6000	1	2		2.24397302	0.00277021
	29.7000	1	2		2.24296434	0.00290456
	29.8000	1	2		2.24197431	0.00283660
	29.9000	1	2		2.24096953	0.00286540
	30.0000	1	2		2.23997703	0.00282061
	30.1000	1	2		2.23896692	0.00276174
	30.2000	1	2		2.23797443	0.00282024
	30.3000	1	2		2.23697005	0.00290571
	30.4000	1	2		2.23598105	0.00286709
	30.5000	1	2		2.23497892	0.00269677
	30.6000	1	2		2.23397762	0.00294184
	30.7000	1	2		2.23296792	0.00281543
	30.8000	1	2		2.23197317	0.00276401
	30.9000	1	2		2.23096491	0.00287910
	31.0000	1	2		2.22997303	0.00280975
	31.1000	1	2		2.22896496	0.00280126
	31.2000	1	2		2.22798067	0.00288730
	31.3000	1	2		2.22696994	0.00277511
	31.4000	1	2		2.22596925	0.00273591
	31.5000	1	2		2.22497492	0.00292304
	31.6000	1	2		2.22398366	0.00271542
	31.7000	1	2		2.22297231	0.00273226
	31.8000	1	2		2.22198412	0.00273349
	31.9000	1	2		2.22098180	0.00277297
	32.0000	1	2		2.21998193	0.00288448
	32.1000	1	2		2.21897120	0.00275068
	32.2000	1	2		2.21797748	0.00288329
	32.3000	1	2		2.21697495	0.00268525
	32.4000	1	2		2.21597754	0.00277054
	32.5000	1	2		2.21496989	0.00287755
	32.6000	1	2		2.21397596	0.00280535
	32.7000	1	2		2.21297363	0.00273457
	32.8000	1	2		2.21197479	0.00280651
	32.9000	1	2		2.21096222	0.00300416
	33.0000	1	2		2.20997608	0.00276207
	33.1000	1	2		2.20896945	0.00277155
	33.2000	1	2		2.20797552	0.00274415
	33.3000	1	2		2.20697217	0.00274390
	33.4000	1	2		2.20598214	0.00270645
	33.5000	1	2		2.20498063	0.00264444
	33.6000	1	2		2.20398199	0.00285302
	33.7000	1	2		2.20297373	0.00277626
	33.8000	1	2		2.20197816	0.00269981
	33.9000	1	2		2.20097256	0.00278793
	34.0000	1	2		2.19997125	0.00271996
	34.1000	1	2		2.19896360	0.00274290
	34.2000	1	2		2.19797726	0.00279703
	34.3000	1	2		2.19696345	0.00269046
	34.4000	1	2		2.19597199	0.00268729
	34.5000	1	2		2.19496249	0.00275204
	34.6000	1	2		2.19397348	0.00266699
	34.7000	1	2		2.19297218	0.00269903
	34.8000	1	2		2.19197907	0.00268740
	34.9000	1	2		2.19098207	0.00261395
	35.0000	1	2		2.18998159	0.00271119
	35.1000	1	2		2.18898234	0.00259413
	35.2000	1	2		2.18798349	0.00278863
	35.3000	1	2		2.18697338	0.00277750
	35.4000	1	2		2.18599339	0.00270899
	35.5000	1	2		2.18496873	0.00269955
	35.6000	1	2		2.18399181	0.00278089
	35.7000	1	2		2.18296326	0.00259346
	35.8000	1	2		2.18197834	0.00249778
	35.9000	1	2		2.18097335	0.00270270
	36.0000	1	2		2.17998537	0.00238017
	36.1000	1	2		2.17897382	0.00255892
	36.2000	1	2		2.17798543	0.00257862
	36.3000	1	2		2.17697511	0.00290107
	36.4000	1	2		2.17597442	0.00250395
	36.5000	1	2		2.17497087	0.00253033
	36.6000	1	2		2.17398965	0.00261530
	36.7000	1	2		2.17297482	0.00253598
	36.8000	1	2		2.17199011	0.00257023
	36.9000	1	2		2.17097140	0.00258395
	37.0000	1	2		2.16997829	0.00262510
	37.1000	1	2		2.16898088	0.00261392
	37.2000	1	2		2.16797855	0.00248391
	37.3000	1	2		2.16696783	0.00263162
	37.4000	1	2		2.16598374	0.00256603
	37.5000	1	2		2.16497547	0.00251256
	37.6000	1	2		2.16398195	0.00260240
	37.7000	1	2		2.16296754	0.00247314
	37.8000	1	2		2.16199348	0.00237628
	37.9000	1	2		2.16097456	0.00251240
	38.0000	1	2		2.15998986	0.00260849
	38.1000	1	2		2.15898015	0.00258279
	38.2000	1	2		2.15798725	0.00234674
	38.3000	1	2		2.15698165	0.00246091
	38.4000	1	2		2.15598874	0.00247635
	38.5000	1	2		2.15498068	0.00233510
	38.6000	1	2		2.15399085	0.00228630
	38.7000	1	2		2.15297726	0.00248316
	38.8000	1	2		2.15197821	0.00240346
	38.9000	1	2		2.15097609	0.00232006
	39.0000	1	2		2.14998769	0.00235554
	39.1000	1	2		2.14892677	0.00240440
	39.2000	1	2		2.14798878	0.00222318
	39.3000	1	2		2.14698358	0.00232671
	39.4000	1	2		2.14598761	0.00231868
	39.5000	1	2		2.14498753	0.00226991
	39.6000	1	2		2.14399443	0.00226028
	39.7000	1	2		2.14297673	0.00217859
	39.8000	1	2		2.14198793	0.00224665
	39.9000	1	2		2.14097352	0.00197315
	40.0000	1	2		2.13999250	0.00196309
	40.1000	1	2		2.13898648	0.00220270
	40.2000	1	2		2.13799297	0.00206218
	40.3000	1	2		2.13698490	0.00209392
	40.4000	1	2		2.13599610	0.00201622
	40.5000	1	2		2.13498640	0.00201048
	40.6000	1	2		2.13399186	0.00174042
	40.7000	1	2		2.13298646	0.00182390
	40.8000	1	2		2.13199376	0.00194457
	40.9000	1	2		2.13098549	0.00178401
	41.0000	1	2		2.12998706	0.00177518
	41.1000	1	2		2.12898616	0.00159888
	41.2000	1	2		2.12798917	0.00186447
	41.3000	1	2		2.12698192	0.00168100
	41.4000	1	2		2.12598144	0.00160647
	41.5000	1	2		2.12498444	0.00141949
	41.6000	1	2		2.12399215	0.00158593
	41.7000	1	2		2.12298061	0.00158236
	41.8000	1	2		2.12200102	0.00150111
	41.9000	1	2		2.12099070	0.00130175
	42.0000	1	2		2.11999514	0.00140474
	42.1000	1	2		2.11898298	0.00129302
	42.2000	1	2		2.11798741	0.00130103
	42.3000	1	2		2.11698078	0.00127654
	42.4000	1	2		2.11599362	0.00117967
	42.5000	1	2		2.11498187	0.00109956
	42.6000	1	2		2.11398569	0.00088098
	42.7000	1	2		2.11298090	0.00088516
	42.8000	1	2		2.11198759	0.00093366
	42.9000	1	2		2.11097871	0.00086175
	43.0000	1	2		2.10998396	0.00085359
	43.1000	1	2		2.10897774	0.00084571
	43.2000	1	2		2.10798279	0.00073510
	43.3000	1	2		2.10697780	0.00036398
	43.4000	1	2		2.10598654	0.00056263
	43.5000	1	2		2.10498749	0.00042201
	43.6000	1	2		2.10399500	0.00032678
	43.7000	1	2		2.10298386	0.00051376
	43.8000	1	2		2.10199629	0.00027457
	43.9000	1	2		2.10098187	0.00024387
	44.0000	1	2		2.09998692	0.00019796
	44.1000	1	2		2.09898910	0.00009897
	44.2000	1	2		2.09798678	0.00007293
	44.3000	1	2		2.09698302	-0.00018260
	44.4000	1	2		2.09599565	-0.00012565
	44.5000	1	2		2.09498185	-0.00009302
	44.6000	1	2		2.09398567	-0.00030999
	44.7000	1	2		2.09299297	-0.00043379
	44.8000	1	2		2.09199413	-0.00037458
	44.9000	1	2		2.09099754	-0.00052641
	45.0000	1	2		2.08998333	-0.00068117
	45.1000	1	2		2.08898182	-0.00076786
	45.2000	1	2		2.08798892	-0.00082184
	45.3000	1	2		2.08698044	-0.00089610
	45.4000	1	2		2.08599041	-0.00114475
	45.5000	1	2		2.08498603	-0.00108860
	45.6000	1	2		2.08398473	-0.00130059
	45.7000	1	2		2.08297872	-0.00139604
	45.8000	1	2		2.08199422	-0.00138470
	45.9000	1	2		2.08098697	-0.00154467
	46.0000	1	2		2.07997747	-0.00170787
	46.1000	1	2		2.07897597	-0.00165300
	46.2000	1	2		2.07798512	-0.00188274
	46.3000	1	2		2.07698094	-0.00194086
	46.4000	1	2		2.07599583	-0.00203582
	46.5000	1	2		2.07499084	-0.00226161
	46.6000	1	2		2.07399036	-0.00231580
	46.7000	1	2		2.07298475	-0.00237601
	46.8000	1	2		2.07199882	-0.00266030
	46.9000	1	2		2.07099383	-0.00254394
	47.0000	1	2		2.06999437	-0.00275897
	47.1000	1	2		2.06898118	-0.00287289
	47.2000	1	2		2.06798787	-0.00300924
	47.3000	1	2		2.06697960	-0.00301883
	47.4000	1	2		2.06598834	-0.00317944
	47.5000	1	2		2.06497925	-0.00346798
	47.6000	1	2		2.06399721	-0.00347520
	47.7000	1	2		2.06298812	-0.00358739
	47.8000	1	2		2.06199379	-0.00379799
	47.9000	1	2		2.06099023	-0.00401659
	48.0000	1	2		2.05999712	-0.00399043
	48.1000	1	2		2.05898537	-0.00413246
	48.2000	1	2		2.05799739	-0.00429313
	48.3000	1	2		2.05698564	-0.00451737
	48.4000	1	2		2.05600011	-0.00458329
	48.5000	1	2		2.05500045	-0.00481896
	48.6000	1	2		2.05400550	-0.00500702
	48.7000	1	2		2.05298862	-0.00503200
	48.8000	1	2		2.05199347	-0.00519598
	48.9000	1	2		2.05097762	-0.00532005
	49.0000	1	2		2.04999168	-0.00550148
	49.1000	1	2		2.04898218	-0.00562166
	49.2000	1	2		2.04799994	-0.00580186
	49.3000	1	2		2.04698593	-0.00611325
	49.4000	1	2		2.04598996	-0.00629735
	49.5000	1	2		2.04498804	-0.00624998
	49.6000	1	2		2.04399329	-0.00640791
	49.7000	1	2		2.04298646	-0.00670794
	49.8000	1	2		2.04199602	-0.00677591
	49.9000	1	2		2.04097709	-0.00697431
	50.0000	1	2		2.04000468	-0.00724107
	50.1000	1	2		2.03899232	-0.00735165
	50.2000	1	2		2.03800474	-0.00759885
	50.3000	1	2		2.03699319	-0.00767244
	50.4000	1	2		2.03599988	-0.00799243
	50.5000	1	2		2.03498875	-0.00816337
	50.6000	1	2		2.03399892	-0.00827304
	50.7000	1	2		2.03298778	-0.00839554
	50.8000	1	2		2.03199447	-0.00871721
	50.9000	1	2		2.03098682	-0.00879432
	51.0000	1	2		2.02999473	-0.00905498
	51.1000	1	2		2.02898606	-0.00931420
	51.2000	1	2		2.02799910	-0.00950884
	51.3000	1	2		2.02698611	-0.00968494
	51.4000	1	2		2.02600489	-0.00999743
	51.5000	1	2		2.02498843	-0.01035703
	51.6000	1	2		2.02399717	-0.01040803
	51.7000	1	2		2.02299463	-0.01076464
	51.8000	1	2		2.02200440	-0.01096105
	51.9000	1	2		2.02098937	-0.01103325
	52.0000	1	2		2.01999892	-0.01126254
	52.1000	1	2		2.01898963	-0.01160174
	52.2000	1	2		2.01799837	-0.01179098
	52.3000	1	2		2.01699174	-0.01202115
	52.4000	1	2		2.01600744	-0.01234381
	52.5000	1	2		2.01498688	-0.01274478
	52.6000	1	2		2.01399541	-0.01294626
	52.7000	1	2		2.01299186	-0.01319495
	52.8000	1	2		2.01199301	-0.01347288
	52.9000	1	2		2.01099130	-0.01376949
	53.0000	1	2		2.00999942	-0.01394833
	53.1000	1	2		2.00898849	-0.01432637
	53.2000	1	2		2.00800112	-0.01463053
	53.3000	1	2		2.00699367	-0.01487558
	53.4000	1	2		2.00600180	-0.01517269
	53.5000	1	2		2.00499845	-0.01554919
	53.6000	1	2		2.00400165	-0.01584269
	53.7000	1	2		2.00300035	-0.01607975
	53.8000	1	2		2.00200683	-0.01640312
	53.9000	1	2		2.00100696	-0.01680570
	54.0000	1	2		2.00001119	-0.01703219
	54.1000	1	2		1.99899842	-0.01735826
	54.2000	1	2		1.99800921	-0.01770561
	54.3000	1	2		1.99700135	-0.01796744
	54.4000	1	2		1.99599841	-0.01828981
	54.5000	1	2		1.99499219	-0.01864702
	54.6000	1	2		1.99400768	-0.01901794
	54.7000	1	2		1.99300392	-0.01930190
	54.8000	1	2		1.99201082	-0.01967091
	54.9000	1	2		1.99100091	-0.02014519
	55.0000	1	2		1.99000371	-0.02041410
	55.1000	1	2		1.98900363	-0.02059739
	55.2000	1	2		1.98801196	-0.02104464
	55.3000	1	2		1.98699959	-0.02146119
	55.4000	1	2		1.98601735	-0.02182915
	55.5000	1	2		1.98500027	-0.02197163
	55.6000	1	2		1.98400511	-0.02249264
	55.7000	1	2		1.98300565	-0.02284658
	55.8000	1	2		1.98201255	-0.02317911
	55.9000	1	2		1.98099752	-0.02365064
	56.0000	1	2		1.97999560	-0.02384629
	56.1000	1	2		1.97898774	-0.02431669
	56.2000	1	2		1.97799587	-0.02466368
	56.3000	1	2		1.97698145	-0.02493637
	56.4000	1	2		1.97600084	-0.02516498
	56.5000	1	2		1.97499544	-0.02560573
	56.6000	1	2		1.97400869	-0.02579689
	56.7000	1	2		1.97300943	-0.02632887
	56.8000	1	2		1.97201571	-0.02678327
	56.9000	1	2		1.97101113	-0.02701906
	57.0000	1	2		1.97001475	-0.02740190
	57.1000	1	2		1.96901017	-0.02777548
	57.2000	1	2		1.96801153	-0.02798356
	57.3000	1	2		1.96700162	-0.02843329
	57.4000	1	2		1.96600729	-0.02902842
	57.5000	1	2		1.96500086	-0.02926296
	57.6000	1	2		1.96400878	-0.02973093
	57.7000	1	2		1.96299109	-0.03017791
	57.8000	1	2		1.96200126	-0.03051026
	57.9000	1	2		1.96100282	-0.03099369
	58.0000	1	2		1.96000705	-0.03130282
	58.1000	1	2		1.95898834	-0.03160603
	58.2000	1	2		1.95799810	-0.03207704
	58.3000	1	2		1.95699639	-0.03257555
	58.4000	1	2		1.95600348	-0.03286433
	58.5000	1	2		1.95498886	-0.03334989
	58.6000	1	2		1.95400600	-0.03386649
	58.7000	1	2		1.95300224	-0.03411105
	58.8000	1	2		1.95201200	-0.03448930
	58.9000	1	2		1.95100558	-0.03508783
	59.0000	1	2		1.95000120	-0.03521069
	59.1000	1	2		1.94899703	-0.03573504
	59.2000	1	2		1.94801622	-0.03623329
	59.3000	1	2		1.94699054	-0.03666510
	59.4000	1	2		1.94600624	-0.03703957
	59.5000	1	2		1.94500063	-0.03746402
	59.6000	1	2		1.94400179	-0.03778903
	59.7000	1	2		1.94299598	-0.03818379
	59.8000	1	2		1.94201066	-0.03864458
	59.9000	1	2		1.94100301	-0.03874155
	60.0000	1	2		1.94000498	-0.03925800
	60.1000	1	2		1.93899692	-0.03961242
	60.2000	1	2		1.93801139	-0.03991413
	60.3000	1	2		1.93700374	-0.04020471
	60.4000	1	2		1.93600572	-0.04058334
	60.5000	1	2		1.93500073	-0.04100389
	60.6000	1	2		1.93400782	-0.04147460
	60.7000	1	2		1.93299874	-0.04192118
	60.8000	1	2		1.93201198	-0.04235877
	60.9000	1	2		1.93100351	-0.04273571
	61.0000	1	2		1.93000487	-0.04327028
	61.1000	1	2		1.92899558	-0.04364448
	61.2000	1	2		1.92800657	-0.04380253
	61.3000	1	2		1.92700281	-0.04426944
	61.4000	1	2		1.92600704	-0.04465962
	61.5000	1	2		1.92501270	-0.04497323
	61.6000	1	2		1.92401529	-0.04546332
	61.7000	1	2		1.92300764	-0.04600831
	61.8000	1	2		1.92200818	-0.04640184
	61.9000	1	2		1.92100667	-0.04664856
	62.0000	1	2		1.92001316	-0.04694772
	62.1000	1	2		1.91899731	-0.04745769
	62.2000	1	2		1.91800441	-0.04780234
	62.3000	1	2		1.91699819	-0.04826623
	62.4000	1	2		1.91600487	-0.04879501
	62.5000	1	2		1.91500460	-0.04917432
	62.6000	1	2		1.91400555	-0.04969755
	62.7000	1	2		1.91300199	-0.05019759
	62.8000	1	2		1.91201073	-0.05059899
	62.9000	1	2		1.91100308	-0.05107423
	63.0000	1	2		1.91000751	-0.05163025
	63.1000	1	2		1.90900744	-0.05184540
	63.2000	1	2		1.90801618	-0.05229916
	63.3000	1	2		1.90701282	-0.05277500
	63.4000	1	2		1.90600824	-0.05325170
	63.5000	1	2		1.90500018	-0.05370806
	63.6000	1	2		1.90401322	-0.05408187
	63.7000	1	2		1.90299901	-0.05458493
	63.8000	1	2		1.90201799	-0.05495033
	63.9000	1	2		1.90100317	-0.05543104
	64.0000	1	2		1.90000965	-0.05587238
	64.1000	1	2		1.89900323	-0.05633598
	64.2000	1	2		1.89801094	-0.05676440
	64.3000	1	2		1.89696968	-0.05731466
	64.4000	1	2		1.89601530	-0.05767459
	64.5000	1	2		1.89500498	-0.05782664
	64.6000	1	2		1.89401516	-0.05834100
	64.7000	1	2		1.89301160	-0.05905553
	64.8000	1	2		1.89200784	-0.05931972
	64.9000	1	2		1.89101166	-0.05956055
	65.0000	1	2		1.89001405	-0.06020722
	65.1000	1	2		1.88901192	-0.06066261
	65.2000	1	2		1.88802025	-0.06105156
	65.3000	1	2		1.88701301	-0.06160768
	65.4000	1	2		1.88602564	-0.06214886
	65.5000	1	2		1.88500938	-0.06252573
	65.6000	1	2		1.88402058	-0.06289248
	65.7000	1	2		1.88301108	-0.06336556
	65.8000	1	2		1.88202330	-0.06383730
	65.9000	1	2		1.88100991	-0.06423401
	66.0000	1	2		1.88001373	-0.06486984
	66.1000	1	2		1.87901365	-0.06520458
	66.2000	1	2		1.87802772	-0.06565463
	66.3000	1	2		1.87701126	-0.06615076
	66.4000	1	2		1.87602040	-0.06674457
	66.5000	1	2		1.87501009	-0.06722261
	66.6000	1	2		1.87402087	-0.06767241
	66.7000	1	2		1.87301875	-0.06820133
	66.8000	1	2		1.87202318	-0.06869092
	66.9000	1	2		1.87101123	-0.06904637
	67.0000	1	2		1.87002038	-0.06946696
	67.1000	1	2		1.86901477	-0.06982138
	67.2000	1	2		1.86801408	-0.07021287
	67.3000	1	2		1.86701401	-0.07073613
	67.4000	1	2		1.86601209	-0.07125364
	67.5000	1	2		1.86500034	-0.07095650
	67.6000	1	2		1.86401174	-0.07159854
	67.7000	1	2		1.86300983	-0.07199890
	67.8000	1	2		1.86201283	-0.07257008
	67.9000	1	2		1.86100845	-0.07316524
	68.0000	1	2		1.86001104	-0.07362458
	68.1000	1	2		1.85900728	-0.07412232
	68.2000	1	2		1.85801438	-0.07442732
	68.3000	1	2		1.85701226	-0.07487892
	68.4000	1	2		1.85602038	-0.07532453
	68.5000	1	2		1.85501887	-0.07609593
	68.6000	1	2		1.85402228	-0.07651823
	68.7000	1	2		1.85300910	-0.07708429
	68.8000	1	2		1.85201988	-0.07774165
	68.9000	1	2		1.85100834	-0.07819254
	69.0000	1	2		1.85001564	-0.07873059
	69.1000	1	2		1.84900922	-0.07927918
	69.2000	1	2		1.84801447	-0.07986244
	69.3000	1	2		1.84700805	-0.08030364
	69.4000	1	2		1.84602170	-0.08083497
	69.5000	1	2		1.84501138	-0.08138282
	69.6000	1	2		1.84401602	-0.08169174
	69.7000	1	2		1.84302046	-0.08217881
	69.8000	1	2		1.84201608	-0.08283995
	69.9000	1	2		1.84100638	-0.08327243
	70.0000	1	2		1.84002516	-0.08386183
	70.1000	1	2		1.83901812	-0.08437938
	70.2000	1	2		1.83802173	-0.08493635
	70.3000	1	2		1.83701203	-0.08543707
	70.4000	1	2		1.83602138	-0.08590613
	70.5000	1	2		1.83500574	-0.08636064
	70.6000	1	2		1.83401099	-0.08685310
	70.7000	1	2		1.83300170	-0.08752373
	70.8000	1	2		1.83201495	-0.08812214
	70.9000	1	2		1.83100176	-0.08863522
	71.0000	1	2		1.83001214	-0.08914512
	71.1000	1	2		1.82900735	-0.08984367
	71.2000	1	2		1.82801424	-0.09019925
	71.3000	1	2		1.82700024	-0.09052419
	71.4000	1	2		1.82601492	-0.09097705
	71.5000	1	2		1.82501587	-0.09145879
	71.6000	1	2		1.82401334	-0.09195204
	71.7000	1	2		1.82300097	-0.09276817
	71.8000	1	2		1.82202549	-0.09343506
	71.9000	1	2		1.82102296	-0.09385781
	72.0000	1	2		1.82002022	-0.09445265
	72.1000	1	2		1.81900970	-0.09506219
	72.2000	1	2		1.81801639	-0.09552465
	72.3000	1	2		1.81701037	-0.09620829
	72.4000	1	2		1.81601952	-0.09671379
	72.5000	1	2		1.81500736	-0.09727003
	72.6000	1	2		1.81401712	-0.09780559
	72.7000	1	2		1.81300946	-0.09850156
	72.8000	1	2		1.81201287	-0.09870750
	72.9000	1	2		1.81101444	-0.09925840
	73.0000	1	2		1.81001867	-0.09989157
	73.1000	1	2		1.80900426	-0.10034143
	73.2000	1	2		1.80801648	-0.10091681
	73.3000	1	2		1.80700677	-0.10154510
	73.4000	1	2		1.80601756	-0.10241302
	73.5000	1	2		1.80500888	-0.10291918
	73.6000	1	2		1.80402459	-0.10365350
	73.7000	1	2		1.80302144	-0.10430347
	73.8000	1	2		1.80202301	-0.10474847
	73.9000	1	2		1.80101248	-0.10524285
	74.0000	1	2		1.80003147	-0.10591426
	74.1000	1	2		1.79901152	-0.10666251
	74.2000	1	2		1.79802661	-0.10731773
	74.3000	1	2		1.79701445	-0.10789867
	74.4000	1	2		1.79602216	-0.10846347
	74.5000	1	2		1.79501020	-0.10926388
	74.6000	1	2		1.79401853	-0.10978409
	74.7000	1	2		1.79301457	-0.11038853
	74.8000	1	2		1.79202105	-0.11097140
	74.9000	1	2		1.79100971	-0.11145961
	75.0000	1	2		1.79002008	-0.11177137
	75.1000	1	2		1.78900915	-0.11253414
	75.2000	1	2		1.78802178	-0.11323854
	75.3000	1	2		1.78702478	-0.11395362
	75.4000	1	2		1.78603516	-0.11458256
	75.5000	1	2		1.78502464	-0.11526050
	75.6000	1	2		1.78403071	-0.11578935
	75.7000	1	2		1.78302224	-0.11650410
	75.8000	1	2		1.78202626	-0.11727977
	75.9000	1	2		1.78102496	-0.11781239
	76.0000	1	2		1.78002755	-0.11837014
	76.1000	1	2		1.77901846	-0.11906727
	76.2000	1	2		1.77803212	-0.11966222
	76.3000	1	2		1.77702098	-0.12032731
	76.4000	1	2		1.77602931	-0.12114783
	76.5000	1	2		1.77502370	-0.12171340
	76.6000	1	2		1.77402732	-0.12241046
	76.7000	1	2		1.77302397	-0.12304707
	76.8000	1	2		1.77202287	-0.12362569
	76.9000	1	2		1.77101460	-0.12426135
	77.0000	1	2		1.77002191	-0.12432809
	77.1000	1	2		1.76901056	-0.12469716
	77.2000	1	2		1.76801643	-0.12546564
	77.3000	1	2		1.76701616	-0.12599305
	77.4000	1	2		1.76601711	-0.12683615
	77.5000	1	2		1.76501007	-0.12770839
	77.6000	1	2		1.76401655	-0.12842881
	77.7000	1	2		1.76301279	-0.12910791
	77.8000	1	2		1.76201805	-0.13009287
	77.9000	1	2		1.76100793	-0.13067287
	78.0000	1	2		1.76002999	-0.13123667
	78.1000	1	2		1.75901783	-0.13200527
	78.2000	1	2		1.75802411	-0.13245363
	78.3000	1	2		1.75701481	-0.13322148
	78.4000	1	2		1.75602416	-0.13397579
	78.5000	1	2		1.75501631	-0.13477748
	78.6000	1	2		1.75402709	-0.13552814
	78.7000	1	2		1.75301657	-0.13619426
	78.8000	1	2		1.75202101	-0.13683956
	78.9000	1	2		1.75101356	-0.13773426
	79.0000	1	2		1.75002639	-0.13829235
	79.1000	1	2		1.74901648	-0.13891689
	79.2000	1	2		1.74802707	-0.13967597
	79.3000	1	2		1.74701081	-0.14055733
	79.4000	1	2		1.74601811	-0.14144373
	79.5000	1	2		1.74500697	-0.14203148
	79.6000	1	2		1.74401899	-0.14278501
	79.7000	1	2		1.74300642	-0.14338718
	79.8000	1	2		1.74202356	-0.14404768
	79.9000	1	2		1.74102164	-0.14472314
	80.0000	1	2		1.74002259	-0.14564215
	80.1000	1	2		1.73901699	-0.14631691
	80.2000	1	2		1.73802388	-0.14712282
	80.3000	1	2		1.73702852	-0.14773066
	80.4000	1	2		1.73603808	-0.14863019
	80.5000	1	2		1.73502899	-0.14943084
	80.6000	1	2		1.73403752	-0.14995848
	80.7000	1	2		1.73302679	-0.15090005
	80.8000	1	2		1.73202938	-0.15190947
	80.9000	1	2		1.73102398	-0.15265286
	81.0000	1	2		1.73002842	-0.15339348
	81.1000	1	2		1.72901503	-0.15408849
	81.2000	1	2		1.72802459	-0.15488103
	81.3000	1	2		1.72701611	-0.15575255
	81.4000	1	2		1.72602977	-0.15647866
	81.5000	1	2		1.72501023	-0.15734501
	81.6000	1	2		1.72402552	-0.15808953
	81.7000	1	2		1.72302381	-0.15906569
	81.8000	1	2		1.72202394	-0.15993655
	81.9000	1	2		1.72101854	-0.16084641
	82.0000	1	2		1.72003916	-0.16174287
	82.1000	1	2		1.71902926	-0.16260810
	82.2000	1	2		1.71803881	-0.16321694
	82.3000	1	2		1.71702225	-0.16402010
	82.4000	1	2		1.71602709	-0.16487166
	82.5000	1	2		1.71501380	-0.16530147
	82.6000	1	2		1.71402848	-0.16551103
	82.7000	1	2		1.71301048	-0.16633695
	82.8000	1	2		1.71202813	-0.16718272
	82.9000	1	2		1.71102826	-0.16812380
	83.0000	1	2		1.71003588	-0.16879467
	83.1000	1	2		1.70903222	-0.16979109
	83.2000	1	2		1.70803788	-0.17060125
	83.3000	1	2		1.70702162	-0.17121188
	83.4000	1	2		1.70603733	-0.17198453
	83.5000	1	2		1.70503582	-0.17294286
	83.6000	1	2		1.70403400	-0.17370353
	83.7000	1	2		1.70302891	-0.17446512
	83.8000	1	2		1.70203949	-0.17556787
	83.9000	1	2		1.70102539	-0.17666779
	84.0000	1	2		1.70003474	-0.17736625
	84.1000	1	2		1.69902442	-0.17828386
	84.2000	1	2		1.69803142	-0.17928500
	84.3000	1	2		1.69702366	-0.18022975
	84.4000	1	2		1.69602943	-0.18105419
	84.5000	1	2		1.69501952	-0.18190529
	84.6000	1	2		1.69403164	-0.18303273
	84.7000	1	2		1.69303413	-0.18398095
	84.8000	1	2		1.69203866	-0.18484386
	84.9000	1	2		1.69103224	-0.18562956
	85.0000	1	2		1.69003841	-0.18669572
	85.1000	1	2		1.68902195	-0.18774191
	85.2000	1	2		1.68803653	-0.18838719
	85.3000	1	2		1.68702693	-0.18918000
	85.4000	1	2		1.68603925	-0.19012205
	85.5000	1	2		1.68502904	-0.19109270
	85.6000	1	2		1.68403634	-0.19165847
	85.7000	1	2		1.68302520	-0.19258300
	85.8000	1	2		1.68203916	-0.19345745
	85.9000	1	2		1.68102362	-0.19463511
	86.0000	1	2		1.68003697	-0.19557586
	86.1000	1	2		1.67903014	-0.19651746
	86.2000	1	2		1.67803385	-0.19774396
	86.3000	1	2		1.67702722	-0.19876478
	86.4000	1	2		1.67603504	-0.19971017
	86.5000	1	2		1.67503497	-0.20080192
	86.6000	1	2		1.67404749	-0.20185353
	86.7000	1	2		1.67303021	-0.20297183
	86.8000	1	2		1.67203751	-0.20391252
	86.9000	1	2		1.67103068	-0.20509938
	87.0000	1	2		1.67004116	-0.20617694
	87.1000	1	2		1.66903064	-0.20697493
	87.2000	1	2		1.66803476	-0.20730788
	87.3000	1	2		1.66703623	-0.20727785
	87.4000	1	2		1.66604763	-0.20832727
	87.5000	1	2		1.66503465	-0.20931346
	87.6000	1	2		1.66403611	-0.21041080
	87.7000	1	2		1.66303532	-0.21153551
	87.8000	1	2		1.66203709	-0.21266839
	87.9000	1	2		1.66104604	-0.21369344
	88.0000	1	2		1.66004893	-0.21475067
	88.1000	1	2		1.65904128	-0.21547439
	88.2000	1	2		1.65805463	-0.21624584
	88.3000	1	2		1.65704697	-0.21714894
	88.4000	1	2		1.65605254	-0.21808591
	88.5000	1	2		1.65504888	-0.21908224
	88.6000	1	2		1.65405219	-0.21993818
	88.7000	1	2		1.65305437	-0.22124985
	88.8000	1	2		1.65205901	-0.22232881
	88.9000	1	2		1.65104531	-0.22357453
	89.0000	1	2		1.65004985	-0.22463031
	89.1000	1	2		1.64904485	-0.22593375
	89.2000	1	2		1.64804755	-0.22700639
	89.3000	1	2		1.64704440	-0.22824144
	89.4000	1	2		1.64605089	-0.22962494
	89.5000	1	2		1.64503534	-0.23070343
	89.6000	1	2		1.64404234	-0.23190783
	89.7000	1	2		1.64303643	-0.23306122
	89.8000	1	2		1.64204783	-0.23423661
	89.9000	1	2		1.64103720	-0.23552634
	90.0000	1	2		1.64004656	-0.23660908
	90.1000	1	2		1.63904064	-0.23789164
	90.2000	1	2		1.63805573	-0.23896078
	90.3000	1	2		1.63704664	-0.24010107
	90.4000	1	2		1.63604821	-0.24086172
	90.5000	1	2		1.63503841	-0.24136532
	90.6000	1	2		1.63404766	-0.24211181
	90.7000	1	2		1.63303703	-0.24293441
	90.8000	1	2		1.63205571	-0.24390059
	90.9000	1	2		1.63103914	-0.24516713
	91.0000	1	2		1.63005116	-0.24668897
	91.1000	1	2		1.62898511	-0.24782304
	91.2000	1	2		1.62805961	-0.24891391
	91.3000	1	2		1.62704049	-0.25030099
	91.4000	1	2		1.62605291	-0.25162170
	91.5000	1	2		1.62504946	-0.25292108
	91.6000	1	2		1.62405369	-0.25409065
	91.7000	1	2		1.62304726	-0.25546586
	91.8000	1	2		1.62205877	-0.25672389
	91.9000	1	2		1.62105572	-0.25791079
	92.0000	1	2		1.62004725	-0.25905104
	92.1000	1	2		1.61905353	-0.25980644
	92.2000	1	2		1.61804864	-0.25928631
	92.3000	1	2		1.61704621	-0.26063720
	92.4000	1	2		1.61605177	-0.26200833
	92.5000	1	2		1.61504873	-0.26326142
	92.6000	1	2		1.61405470	-0.26464378
	92.7000	1	2		1.61304213	-0.26599498
	92.8000	1	2		1.61205148	-0.26730275
	92.9000	1	2		1.61103932	-0.26840545
	93.0000	1	2		1.61004324	-0.26946621
	93.1000	1	2		1.60903989	-0.27095333
	93.2000	1	2		1.60806011	-0.27202500
	93.3000	1	2		1.60704057	-0.27335646
	93.4000	1	2		1.60605033	-0.27453847
	93.5000	1	2		1.60504923	-0.27610445
	93.6000	1	2		1.60405572	-0.27747944
	93.7000	1	2		1.60304355	-0.27891282
	93.8000	1	2		1.60206715	-0.28007753
	93.9000	1	2		1.60105365	-0.28155422
	94.0000	1	2		1.60004918	-0.28298849
	94.1000	1	2		1.59904777	-0.28435953
	94.2000	1	2		1.59805764	-0.28562093
	94.3000	1	2		1.59705152	-0.28714636
	94.4000	1	2		1.59605974	-0.28791931
	94.5000	1	2		1.59504605	-0.28917035
	94.6000	1	2		1.59405468	-0.29031983
	94.7000	1	2		1.59304651	-0.29159231
	94.8000	1	2		1.59204921	-0.29265782
	94.9000	1	2		1.59104463	-0.29378718
	95.0000	1	2		1.59006545	-0.29500769
	95.1000	1	2		1.58905217	-0.29640937
	95.2000	1	2		1.58806234	-0.29780781
	95.3000	1	2		1.58705325	-0.29944470
	95.4000	1	2		1.58605615	-0.30097065
	95.5000	1	2		1.58504726	-0.30261006
	95.6000	1	2		1.58405539	-0.30416643
	95.7000	1	2		1.58305111	-0.30570837
	95.8000	1	2		1.58205596	-0.30719927
	95.9000	1	2		1.58105107	-0.30875124
	96.0000	1	2		1.58005530	-0.31019932
	96.1000	1	2		1.57905134	-0.31186214
	96.2000	1	2		1.57805567	-0.31343929
	96.3000	1	2		1.57705150	-0.31510863
	96.4000	1	2		1.57605880	-0.31660672
	96.5000	1	2		1.57504070	-0.31774312
	96.6000	1	2		1.57405333	-0.31748146
	96.7000	1	2		1.57305100	-0.31851429
	96.8000	1	2		1.57205308	-0.31961713
	96.9000	1	2		1.57104645	-0.32074936
	97.0000	1	2		1.57005990	-0.32193452
	97.1000	1	2		1.56904210	-0.32327067
	97.2000	1	2		1.56805730	-0.32497317
	97.3000	1	2		1.56704831	-0.32657869
	97.4000	1	2		1.56605244	-0.32830030
	97.5000	1	2		1.56504786	-0.32978341
	97.6000	1	2		1.56405690	-0.33144068
	97.7000	1	2		1.56304392	-0.33309106
	97.8000	1	2		1.56205983	-0.33460196
	97.9000	1	2		1.56105955	-0.33634327
	98.0000	1	2		1.56005364	-0.33802152
	98.1000	1	2		1.55904650	-0.33953704
	98.2000	1	2		1.55806046	-0.34104493
	98.3000	1	2		1.55705363	-0.34226075
	98.4000	1	2		1.55605898	-0.34369916
	98.5000	1	2		1.55504969	-0.34507871
	98.6000	1	2		1.55406560	-0.34661956
	98.7000	1	2		1.55305487	-0.34808841
	98.8000	1	2		1.55205767	-0.34967314
	98.9000	1	2		1.55104592	-0.35141148
	99.0000	1	2		1.55005814	-0.35311021
	99.1000	1	2		1.54904475	-0.35498511
	99.2000	1	2		1.54805543	-0.35661027
	99.3000	1	2		1.54704870	-0.35831124
	99.4000	1	2		1.54605170	-0.35982240
	99.5000	1	2		1.54505501	-0.36169253
	99.6000	1	2		1.54406159	-0.36330000
	99.7000	1	2		1.54305312	-0.36509160
	99.8000	1	2		1.54206913	-0.36678925
	99.9000	1	2		1.54106107	-0.36850907
	100.0000	1	2		1.54006550	-0.37040740
	100.1000	1	2		1.53905816	-0.37211690
	100.2000	1	2		1.53806730	-0.37363414
	100.3000	1	2		1.53705678	-0.37526693
	100.4000	1	2		1.53608047	-0.37681874
	100.5000	1	2		1.53505284	-0.37842862
	100.6000	1	2		1.53406619	-0.37835419
	100.7000	1	2		1.53306745	-0.37923988
	100.8000	1	2		1.53208152	-0.38096298
	100.9000	1	2		1.53107120	-0.38278509
	101.0000	1	2		1.53007789	-0.38467228
	101.1000	1	2		1.52906941	-0.38682263
	101.2000	1	2		1.52807897	-0.38866632
	101.3000	1	2		1.52706517	-0.39055657
	101.4000	1	2		1.52607114	-0.39229441
	101.5000	1	2		1.52507004	-0.39429937
	101.6000	1	2		1.52408175	-0.39593074
	101.7000	1	2		1.52307410	-0.39753631
	101.8000	1	2		1.52207249	-0.39941072
	101.9000	1	2		1.52107201	-0.40127549
	102.0000	1	2		1.52007890	-0.40308684
	102.1000	1	2		1.51907514	-0.40494133
	102.2000	1	2		1.51808316	-0.40615451
	102.3000	1	2		1.51707346	-0.40808201
	102.4000	1	2		1.51607994	-0.40999264
	102.5000	1	2		1.51506993	-0.41191928
	102.6000	1	2		1.51407754	-0.41389909
	102.7000	1	2		1.51307409	-0.41604590
	102.8000	1	2		1.51207197	-0.41790333
	102.9000	1	2		1.51107107	-0.41970130
	103.0000	1	2		1.51007981	-0.42159405
	103.1000	1	2		1.50907369	-0.42352024
	103.2000	1	2		1.50807946	-0.42531427
	103.3000	1	2		1.50706904	-0.42731773
	103.4000	1	2		1.50607583	-0.42931031
	103.5000	1	2		1.50507217	-0.43120202
	103.6000	1	2		1.50408173	-0.43323841
	103.7000	1	2		1.50306650	-0.43535631
	103.8000	1	2		1.50207913	-0.43740410
	103.9000	1	2		1.50106799	-0.43941807
	104.0000	1	2		1.50007519	-0.44133842
	104.1000	1	2		1.49906877	-0.44317298
	104.2000	1	2		1.49807812	-0.44411115
	104.3000	1	2		1.49707579	-0.44475932
	104.4000	1	2		1.49607674	-0.44528145
	104.5000	1	2		1.49506673	-0.44756562
	104.6000	1	2		1.49407865	-0.44971965
	104.7000	1	2		1.49306567	-0.45211796
	104.8000	1	2		1.49207635	-0.45444943
	104.9000	1	2		1.49107669	-0.45664400
	105.0000	1	2		1.49007713	-0.45877941
	105.1000	1	2		1.48906763	-0.46114296
	105.2000	1	2		1.48808077	-0.46344418
	105.3000	1	2		1.48707301	-0.46567347
	105.4000	1	2		1.48608298	-0.46774492
	105.5000	1	2		1.48507727	-0.46963923
	105.6000	1	2		1.48406890	-0.47168717
	105.7000	1	2		1.48306494	-0.47378402
	105.8000	1	2		1.48207234	-0.47577631
	105.9000	1	2		1.48106254	-0.47828730
	106.0000	1	2		1.48007783	-0.48051890
	106.0010	1	2		1.48006820	-0.48054479
