# Supplementary material for: Hyaluronic Acid Enhances the Mechanical Properties of Tissue-Engineered Cartilage Constructs
Source: PLoS One. 2014 Dec 1;9(12):e113216. doi: 10.1371/journal.pone.0113216 (PMC4249877; doi:10.1371/journal.pone.0113216)
Supplement: Dataset S1 — Raw data from hydrogel constructs. Data on wet weight, dry weight, compressive modulus, DNA content, and GAG content are provided in a spreadsheet for all analysed hydrogel constructs. Additionally, raw data from mechanical compression tests (time, displacement, and load) are provided. (ZIP) [file pone.0113216.s004.zip › Data/Mechanical testing/Microtester/Day 28/G5 P5 M4 ramp.csv]

G5 P5 M4 7Jan2014
Notes	Time	Sequence	Block	Cycle	5800:Extension mm	5800:500N_Load_Cell N
Test Started : 01/07/2014 3:54:50 PM	4.0020	1	2		2.49974108	0.00354911
	4.1000	1	2		2.49899118	0.00363240
	4.2000	1	2		2.49796263	0.00336920
	4.3000	1	2		2.49695538	0.00348870
	4.4000	1	2		2.49595449	0.00362903
	4.5000	1	2		2.49494643	0.00344743
	4.6000	1	2		2.49395291	0.00344041
	4.7000	1	2		2.49294177	0.00362818
	4.8000	1	2		2.49195174	0.00339408
	4.9000	1	2		2.49094142	0.00362722
	5.0000	1	2		2.48994750	0.00352705
	5.1000	1	2		2.48894865	0.00354657
	5.2000	1	2		2.48795493	0.00345151
	5.3000	1	2		2.48694584	0.00344960
	5.4000	1	2		2.48595642	0.00344475
	5.5000	1	2		2.48494426	0.00336791
	5.6000	1	2		2.48395341	0.00337326
	5.7000	1	2		2.48293940	0.00361649
	5.8000	1	2		2.48195675	0.00349521
	5.9000	1	2		2.48094274	0.00343423
	6.0000	1	2		2.47995517	0.00354609
	6.1000	1	2		2.47893993	0.00349353
	6.2000	1	2		2.47795646	0.00348485
	6.3000	1	2		2.47693999	0.00357782
	6.4000	1	2		2.47595693	0.00330361
	6.4390	1	2		2.47555780	0.00379172
	6.5000	1	2		2.47495276	0.00336462
	6.6000	1	2		2.47395637	0.00356738
	6.7000	1	2		2.47295322	0.00353659
	6.8000	1	2		2.47195581	0.00339166
	6.9000	1	2		2.47094652	0.00357288
	7.0000	1	2		2.46995219	0.00353438
	7.1000	1	2		2.46894720	0.00340407
	7.2000	1	2		2.46795491	0.00338561
	7.3000	1	2		2.46693947	0.00343548
	7.4000	1	2		2.46595128	0.00344430
	7.5000	1	2		2.46494117	0.00347832
	7.6000	1	2		2.46395339	0.00349613
	7.7000	1	2		2.46294614	0.00362108
	7.8000	1	2		2.46195160	0.00352432
	7.9000	1	2		2.46094743	0.00338343
	8.0000	1	2		2.45995535	0.00333705
	8.1000	1	2		2.45894954	0.00329466
	8.2000	1	2		2.45795643	0.00331787
	8.3000	1	2		2.45695534	0.00349778
	8.4000	1	2		2.45596080	0.00341204
	8.5000	1	2		2.45494782	0.00351217
	8.6000	1	2		2.45395942	0.00345760
	8.7000	1	2		2.45294951	0.00355323
	8.8000	1	2		2.45195805	0.00333740
	8.9000	1	2		2.45094630	0.00329820
	9.0000	1	2		2.44996159	0.00351243
	9.1000	1	2		2.44894881	0.00356944
	9.2000	1	2		2.44795509	0.00335212
	9.3000	1	2		2.44694826	0.00342940
	9.4000	1	2		2.44596007	0.00356683
	9.5000	1	2		2.44495078	0.00327160
	9.6000	1	2		2.44396013	0.00342968
	9.7000	1	2		2.44294633	0.00325442
	9.8000	1	2		2.44195711	0.00341807
	9.9000	1	2		2.44094823	0.00344627
	10.0000	1	2		2.43996107	0.00325718
	10.1000	1	2		2.43896181	0.00338932
	10.2000	1	2		2.43795723	0.00338594
	10.3000	1	2		2.43694671	0.00331745
	10.4000	1	2		2.43595524	0.00341235
	10.5000	1	2		2.43494943	0.00319980
	10.6000	1	2		2.43395674	0.00330944
	10.7000	1	2		2.43295502	0.00352553
	10.8000	1	2		2.43194881	0.00331880
	10.9000	1	2		2.43094832	0.00336737
	11.0000	1	2		2.42995993	0.00332921
	11.1000	1	2		2.42894510	0.00311544
	11.2000	1	2		2.42795691	0.00335158
	11.3000	1	2		2.42695069	0.00327687
	11.4000	1	2		2.42596374	0.00327530
	11.5000	1	2		2.42494625	0.00339187
	11.6000	1	2		2.42395826	0.00329898
	11.7000	1	2		2.42294999	0.00344012
	11.8000	1	2		2.42196631	0.00337133
	11.9000	1	2		2.42096112	0.00341572
	12.0000	1	2		2.41995203	0.00330283
	12.1000	1	2		2.41894663	0.00328025
	12.2000	1	2		2.41795742	0.00327677
	12.3000	1	2		2.41695038	0.00326786
	12.4000	1	2		2.41595030	0.00329387
	12.5000	1	2		2.41494204	0.00320314
	12.6000	1	2		2.41395426	0.00333739
	12.7000	1	2		2.41294619	0.00338883
	12.8000	1	2		2.41195964	0.00324271
	12.9000	1	2		2.41094338	0.00337517
	13.0000	1	2		2.40995704	0.00327199
	13.1000	1	2		2.40894918	0.00335889
	13.2000	1	2		2.40795238	0.00330883
	13.3000	1	2		2.40694903	0.00338349
	13.4000	1	2		2.40595490	0.00330206
	13.5000	1	2		2.40495565	0.00328402
	13.6000	1	2		2.40396234	0.00332387
	13.7000	1	2		2.40295837	0.00313618
	13.8000	1	2		2.40195420	0.00335963
	13.9000	1	2		2.40094901	0.00322206
	14.0000	1	2		2.39995938	0.00319996
	14.1000	1	2		2.39894722	0.00329276
	14.2000	1	2		2.39795698	0.00330458
	14.3000	1	2		2.39695097	0.00342057
	14.4000	1	2		2.39595479	0.00327394
	14.5000	1	2		2.39494980	0.00336284
	14.6000	1	2		2.39396202	0.00321823
	14.7000	1	2		2.39295580	0.00325946
	14.8000	1	2		2.39196310	0.00311237
	14.9000	1	2		2.39095094	0.00319724
	15.0000	1	2		2.38995866	0.00327100
	15.1000	1	2		2.38895858	0.00327711
	15.2000	1	2		2.38796343	0.00324881
	15.3000	1	2		2.38695700	0.00322641
	15.4000	1	2		2.38596062	0.00322159
	15.5000	1	2		2.38495133	0.00331341
	15.6000	1	2		2.38395228	0.00334597
	15.7000	1	2		2.38294175	0.00318083
	15.8000	1	2		2.38196094	0.00340508
	15.9000	1	2		2.38095349	0.00326916
	16.0000	1	2		2.37995260	0.00321072
	16.1000	1	2		2.37895560	0.00323710
	16.2000	1	2		2.37796495	0.00327915
	16.3000	1	2		2.37694972	0.00318567
	16.4000	1	2		2.37596255	0.00320490
	16.5000	1	2		2.37495244	0.00318522
	16.6000	1	2		2.37397040	0.00321887
	16.7000	1	2		2.37296397	0.00320895
	16.8000	1	2		2.37196267	0.00324168
	16.9000	1	2		2.37095707	0.00323548
	17.0000	1	2		2.36996662	0.00312156
	17.1000	1	2		2.36895918	0.00316626
	17.2000	1	2		2.36796504	0.00325752
	17.3000	1	2		2.36695903	0.00316990
	17.4000	1	2		2.36595855	0.00335947
	17.5000	1	2		2.36495888	0.00318044
	17.6000	1	2		2.36396229	0.00319105
	17.7000	1	2		2.36295034	0.00327105
	17.8000	1	2		2.36195498	0.00329467
	17.9000	1	2		2.36095101	0.00309446
	18.0000	1	2		2.35995770	0.00333485
	18.1000	1	2		2.35894984	0.00316899
	18.2000	1	2		2.35796165	0.00323143
	18.3000	1	2		2.35695420	0.00334835
	18.4000	1	2		2.35596847	0.00323435
	18.5000	1	2		2.35496287	0.00333880
	18.6000	1	2		2.35397017	0.00321601
	18.7000	1	2		2.35295576	0.00311558
	18.8000	1	2		2.35195425	0.00319427
	18.9000	1	2		2.35095868	0.00328797
	19.0000	1	2		2.34996988	0.00328115
	19.1000	1	2		2.34895608	0.00330749
	19.2000	1	2		2.34796810	0.00319628
	19.3000	1	2		2.34695819	0.00317120
	19.4000	1	2		2.34596406	0.00308398
	19.5000	1	2		2.34495231	0.00322472
	19.6000	1	2		2.34396965	0.00311180
	19.7000	1	2		2.34295646	0.00311004
	19.8000	1	2		2.34197053	0.00315981
	19.9000	1	2		2.34096800	0.00312136
	20.0000	1	2		2.33996956	0.00321968
	20.1000	1	2		2.33896150	0.00335001
	20.2000	1	2		2.33797433	0.00321331
	20.3000	1	2		2.33696463	0.00315953
	20.4000	1	2		2.33597132	0.00318301
	20.5000	1	2		2.33495465	0.00308583
	20.6000	1	2		2.33396032	0.00318155
	20.7000	1	2		2.33295430	0.00312640
	20.8000	1	2		2.33196570	0.00315175
	20.9000	1	2		2.33095928	0.00329471
	21.0000	1	2		2.32996576	0.00316552
	21.1000	1	2		2.32895934	0.00319902
	21.2000	1	2		2.32797115	0.00318422
	21.3000	1	2		2.32695632	0.00309996
	21.4000	1	2		2.32597367	0.00305361
	21.5000	1	2		2.32496212	0.00316118
	21.6000	1	2		2.32397147	0.00317621
	21.7000	1	2		2.32296300	0.00324988
	21.8000	1	2		2.32196333	0.00317537
	21.9000	1	2		2.32096285	0.00312692
	22.0000	1	2		2.31996852	0.00310211
	22.1000	1	2		2.31896373	0.00312933
	22.2000	1	2		2.31797780	0.00307939
	22.3000	1	2		2.31696420	0.00310748
	22.4000	1	2		2.31596556	0.00309533
	22.5000	1	2		2.31495606	0.00323692
	22.6000	1	2		2.31396398	0.00310532
	22.7000	1	2		2.31295633	0.00315701
	22.8000	1	2		2.31197224	0.00310382
	22.9000	1	2		2.31096479	0.00309614
	23.0000	1	2		2.30996574	0.00313471
	23.1000	1	2		2.30897099	0.00313968
	23.2000	1	2		2.30798117	0.00299986
	23.3000	1	2		2.30696388	0.00324471
	23.4000	1	2		2.30596647	0.00310989
	23.5000	1	2		2.30496640	0.00304110
	23.6000	1	2		2.30397083	0.00328146
	23.7000	1	2		2.30296236	0.00317730
	23.8000	1	2		2.30197007	0.00313290
	23.9000	1	2		2.30096304	0.00314533
	24.0000	1	2		2.29996768	0.00316807
	24.1000	1	2		2.29895510	0.00308136
	24.2000	1	2		2.29796302	0.00332181
	24.3000	1	2		2.29695537	0.00306139
	24.4000	1	2		2.29596308	0.00327295
	24.5000	1	2		2.29495830	0.00309572
	24.6000	1	2		2.29396437	0.00315527
	24.7000	1	2		2.29296286	0.00330857
	24.8000	1	2		2.29197058	0.00309523
	24.9000	1	2		2.29096784	0.00304517
	25.0000	1	2		2.28997145	0.00323638
	25.1000	1	2		2.28896462	0.00319307
	25.2000	1	2		2.28797315	0.00338517
	25.3000	1	2		2.28696017	0.00311779
	25.4000	1	2		2.28596911	0.00317692
	25.5000	1	2		2.28496515	0.00321607
	25.6000	1	2		2.28396262	0.00310902
	25.7000	1	2		2.28295537	0.00333064
	25.8000	1	2		2.28196923	0.00352663
	25.9000	1	2		2.28095646	0.00327835
	26.0000	1	2		2.27996212	0.00298873
	26.1000	1	2		2.27895816	0.00296082
	26.2000	1	2		2.27797222	0.00314323
	26.3000	1	2		2.27696293	0.00310535
	26.4000	1	2		2.27597146	0.00303837
	26.5000	1	2		2.27496217	0.00316660
	26.6000	1	2		2.27397418	0.00308465
	26.7000	1	2		2.27296305	0.00313999
	26.8000	1	2		2.27197137	0.00320673
	26.9000	1	2		2.27096761	0.00328001
	27.0000	1	2		2.26997348	0.00299776
	27.1000	1	2		2.26896091	0.00307579
	27.2000	1	2		2.26796412	0.00318563
	27.3000	1	2		2.26695810	0.00309289
	27.4000	1	2		2.26596356	0.00318582
	27.5000	1	2		2.26495345	0.00304333
	27.6000	1	2		2.26397243	0.00323642
	27.7000	1	2		2.26296457	0.00322545
	27.8000	1	2		2.26197884	0.00312219
	27.9000	1	2		2.26096647	0.00301182
	28.0000	1	2		2.25997152	0.00309928
	28.1000	1	2		2.25896408	0.00301296
	28.2000	1	2		2.25797466	0.00314570
	28.3000	1	2		2.25696311	0.00299387
	28.4000	1	2		2.25597779	0.00312714
	28.5000	1	2		2.25496809	0.00306982
	28.6000	1	2		2.25397867	0.00305523
	28.7000	1	2		2.25296671	0.00310909
	28.8000	1	2		2.25197217	0.00288651
	28.9000	1	2		2.25096390	0.00302441
	29.0000	1	2		2.24997326	0.00305882
	29.1000	1	2		2.24896171	0.00303700
	29.2000	1	2		2.24796922	0.00314572
	29.3000	1	2		2.24696484	0.00309822
	29.4000	1	2		2.24596620	0.00323377
	29.5000	1	2		2.24496183	0.00302384
	29.6000	1	2		2.24396974	0.00311294
	29.7000	1	2		2.24295656	0.00303132
	29.8000	1	2		2.24197083	0.00296453
	29.9000	1	2		2.24096912	0.00310043
	30.0000	1	2		2.23997335	0.00305408
	30.1000	1	2		2.23896774	0.00297145
	30.2000	1	2		2.23798386	0.00309934
	30.3000	1	2		2.23696678	0.00316577
	30.4000	1	2		2.23597469	0.00305125
	30.5000	1	2		2.23497565	0.00304796
	30.6000	1	2		2.23396984	0.00301489
	30.7000	1	2		2.23296628	0.00293381
	30.8000	1	2		2.23197768	0.00312884
	30.9000	1	2		2.23096962	0.00298795
	31.0000	1	2		2.22996893	0.00314301
	31.1000	1	2		2.22896681	0.00305674
	31.2000	1	2		2.22797227	0.00304994
	31.3000	1	2		2.22695970	0.00305314
	31.4000	1	2		2.22597602	0.00297627
	31.5000	1	2		2.22497103	0.00307853
	31.6000	1	2		2.22397218	0.00295486
	31.7000	1	2		2.22297334	0.00301694
	31.8000	1	2		2.22197798	0.00301938
	31.9000	1	2		2.22097278	0.00306567
	32.0000	1	2		2.21998152	0.00307262
	32.1000	1	2		2.21896997	0.00299529
	32.2000	1	2		2.21797646	0.00290588
	32.3000	1	2		2.21696450	0.00291225
	32.4000	1	2		2.21597160	0.00294019
	32.5000	1	2		2.21496374	0.00305597
	32.6000	1	2		2.21397412	0.00286670
	32.7000	1	2		2.21296585	0.00300726
	32.8000	1	2		2.21197684	0.00290511
	32.9000	1	2		2.21096980	0.00301266
	33.0000	1	2		2.20997526	0.00308515
	33.1000	1	2		2.20896351	0.00284817
	33.2000	1	2		2.20797450	0.00297424
	33.3000	1	2		2.20696971	0.00297718
	33.4000	1	2		2.20598194	0.00292943
	33.5000	1	2		2.20497736	0.00288693
	33.6000	1	2		2.20398261	0.00297978
	33.7000	1	2		2.20296963	0.00291974
	33.8000	1	2		2.20198451	0.00292495
	33.9000	1	2		2.20097583	0.00290663
	34.0000	1	2		2.19997924	0.00284730
	34.1000	1	2		2.19896749	0.00279520
	34.2000	1	2		2.19797746	0.00285986
	34.3000	1	2		2.19697308	0.00297108
	34.4000	1	2		2.19597629	0.00288354
	34.5000	1	2		2.19496085	0.00294008
	34.6000	1	2		2.19397225	0.00294212
	34.7000	1	2		2.19296788	0.00281628
	34.8000	1	2		2.19198215	0.00285332
	34.9000	1	2		2.19097367	0.00290982
	35.0000	1	2		2.18998466	0.00284825
	35.1000	1	2		2.18898562	0.00279245
	35.2000	1	2		2.18798206	0.00297726
	35.3000	1	2		2.18697871	0.00277990
	35.4000	1	2		2.18598355	0.00281348
	35.5000	1	2		2.18497549	0.00282926
	35.6000	1	2		2.18398566	0.00264958
	35.7000	1	2		2.18297596	0.00264644
	35.8000	1	2		2.18198470	0.00267919
	35.9000	1	2		2.18097499	0.00281513
	36.0000	1	2		2.17998025	0.00274199
	36.1000	1	2		2.17897321	0.00262424
	36.2000	1	2		2.17798092	0.00272397
	36.3000	1	2		2.17697224	0.00262401
	36.4000	1	2		2.17598528	0.00260924
	36.5000	1	2		2.17497661	0.00259761
	36.6000	1	2		2.17399006	0.00261050
	36.7000	1	2		2.17298588	0.00244515
	36.8000	1	2		2.17199155	0.00249636
	36.9000	1	2		2.17098103	0.00265118
	37.0000	1	2		2.16998526	0.00238321
	37.1000	1	2		2.16897945	0.00248931
	37.2000	1	2		2.16798368	0.00248245
	37.3000	1	2		2.16697807	0.00245712
	37.4000	1	2		2.16598087	0.00230323
	37.5000	1	2		2.16497977	0.00237103
	37.6000	1	2		2.16398502	0.00233281
	37.7000	1	2		2.16297717	0.00236517
	37.8000	1	2		2.16198385	0.00228604
	37.9000	1	2		2.16097989	0.00232585
	38.0000	1	2		2.15999006	0.00234034
	38.1000	1	2		2.15898671	0.00219754
	38.2000	1	2		2.15799176	0.00215122
	38.3000	1	2		2.15698718	0.00212883
	38.4000	1	2		2.15599141	0.00219434
	38.5000	1	2		2.15497576	0.00214279
	38.6000	1	2		2.15398778	0.00210808
	38.7000	1	2		2.15297972	0.00212336
	38.8000	1	2		2.15198599	0.00203355
	38.9000	1	2		2.15098428	0.00204489
	39.0000	1	2		2.14998114	0.00192047
	39.1000	1	2		2.14897697	0.00186245
	39.2000	1	2		2.14798529	0.00189685
	39.3000	1	2		2.14697744	0.00190133
	39.4000	1	2		2.14598576	0.00184980
	39.5000	1	2		2.14498569	0.00184441
	39.6000	1	2		2.14398418	0.00172060
	39.7000	1	2		2.14297858	0.00161151
	39.8000	1	2		2.14199305	0.00165089
	39.9000	1	2		2.14098540	0.00161732
	40.0000	1	2		2.13998778	0.00150322
	40.1000	1	2		2.13898443	0.00146802
	40.2000	1	2		2.13799051	0.00153897
	40.3000	1	2		2.13699125	0.00143757
	40.4000	1	2		2.13599262	0.00125780
	40.5000	1	2		2.13498373	0.00145496
	40.6000	1	2		2.13399042	0.00126763
	40.7000	1	2		2.13298543	0.00118558
	40.8000	1	2		2.13199007	0.00109600
	40.9000	1	2		2.13097914	0.00102858
	41.0000	1	2		2.12998808	0.00115722
	41.1000	1	2		2.12897449	0.00105170
	41.2000	1	2		2.12798363	0.00106572
	41.3000	1	2		2.12697168	0.00095590
	41.4000	1	2		2.12598738	0.00086950
	41.5000	1	2		2.12497788	0.00080262
	41.6000	1	2		2.12399236	0.00088028
	41.7000	1	2		2.12299126	0.00074268
	41.8000	1	2		2.12199447	0.00061277
	41.9000	1	2		2.12098640	0.00058011
	42.0000	1	2		2.11998817	0.00053398
	42.1000	1	2		2.11897724	0.00037435
	42.2000	1	2		2.11798372	0.00048162
	42.3000	1	2		2.11697628	0.00045110
	42.4000	1	2		2.11598768	0.00015658
	42.5000	1	2		2.11498453	0.00029308
	42.6000	1	2		2.11399163	0.00024866
	42.7000	1	2		2.11298766	0.00000519
	42.8000	1	2		2.11199087	-0.00003910
	42.9000	1	2		2.11097994	0.00002695
	43.0000	1	2		2.10997802	-0.00005814
	43.1000	1	2		2.10897323	-0.00020583
	43.2000	1	2		2.10799242	-0.00023137
	43.3000	1	2		2.10698108	-0.00024296
	43.4000	1	2		2.10598162	-0.00038877
	43.5000	1	2		2.10497766	-0.00045931
	43.6000	1	2		2.10398352	-0.00054677
	43.7000	1	2		2.10298263	-0.00043282
	43.8000	1	2		2.10198625	-0.00062084
	43.9000	1	2		2.10098372	-0.00070817
	44.0000	1	2		2.09999020	-0.00087661
	44.1000	1	2		2.09898214	-0.00085076
	44.2000	1	2		2.09798268	-0.00088334
	44.3000	1	2		2.09696785	-0.00097888
	44.4000	1	2		2.09598192	-0.00109554
	44.5000	1	2		2.09497119	-0.00114069
	44.6000	1	2		2.09397993	-0.00135440
	44.7000	1	2		2.09298088	-0.00128713
	44.8000	1	2		2.09199392	-0.00145033
	44.9000	1	2		2.09097869	-0.00172239
	45.0000	1	2		2.08998599	-0.00179714
	45.1000	1	2		2.08898038	-0.00181322
	45.2000	1	2		2.08800141	-0.00188290
	45.3000	1	2		2.08699171	-0.00198303
	45.4000	1	2		2.08599123	-0.00202639
	45.5000	1	2		2.08499239	-0.00211319
	45.6000	1	2		2.08399129	-0.00233144
	45.7000	1	2		2.08298732	-0.00232508
	45.8000	1	2		2.08199114	-0.00251677
	45.9000	1	2		2.08098964	-0.00253473
	46.0000	1	2		2.07999284	-0.00270669
	46.1000	1	2		2.07898621	-0.00268690
	46.2000	1	2		2.07799044	-0.00281265
	46.3000	1	2		2.07698935	-0.00290866
	46.4000	1	2		2.07599460	-0.00307088
	46.5000	1	2		2.07498223	-0.00319340
	46.6000	1	2		2.07399671	-0.00340530
	46.7000	1	2		2.07298905	-0.00356302
	46.8000	1	2		2.07199800	-0.00359614
	46.9000	1	2		2.07099055	-0.00371414
	47.0000	1	2		2.06999806	-0.00383308
	47.1000	1	2		2.06898999	-0.00390818
	47.2000	1	2		2.06799771	-0.00403683
	47.3000	1	2		2.06698718	-0.00426599
	47.4000	1	2		2.06599551	-0.00431300
	47.5000	1	2		2.06499769	-0.00450184
	47.6000	1	2		2.06399127	-0.00469408
	47.7000	1	2		2.06297849	-0.00483995
	47.8000	1	2		2.06200137	-0.00489595
	47.9000	1	2		2.06098839	-0.00505549
	48.0000	1	2		2.05999200	-0.00526194
	48.1000	1	2		2.05898168	-0.00522126
	48.2000	1	2		2.05799677	-0.00551959
	48.3000	1	2		2.05698482	-0.00575888
	48.4000	1	2		2.05600113	-0.00572311
	48.5000	1	2		2.05498365	-0.00601450
	48.6000	1	2		2.05400632	-0.00620428
	48.7000	1	2		2.05298924	-0.00630591
	48.8000	1	2		2.05200187	-0.00639540
	48.9000	1	2		2.05099175	-0.00668737
	49.0000	1	2		2.05000029	-0.00684887
	49.1000	1	2		2.04899694	-0.00697050
	49.2000	1	2		2.04799789	-0.00719680
	49.3000	1	2		2.04698368	-0.00736903
	49.4000	1	2		2.04598996	-0.00745440
	49.5000	1	2		2.04497841	-0.00761815
	49.6000	1	2		2.04399002	-0.00782475
	49.7000	1	2		2.04298257	-0.00798961
	49.8000	1	2		2.04199192	-0.00825547
	49.9000	1	2		2.04098672	-0.00850369
	50.0000	1	2		2.03998850	-0.00876990
	50.1000	1	2		2.03899539	-0.00886922
	50.2000	1	2		2.03800351	-0.00908263
	50.3000	1	2		2.03699401	-0.00924768
	50.4000	1	2		2.03599558	-0.00957735
	50.5000	1	2		2.03498957	-0.00978316
	50.6000	1	2		2.03399769	-0.01000335
	50.7000	1	2		2.03298717	-0.01034324
	50.8000	1	2		2.03199181	-0.01046787
	50.9000	1	2		2.03097698	-0.01071357
	51.0000	1	2		2.02998674	-0.01086363
	51.1000	1	2		2.02898606	-0.01110714
	51.2000	1	2		2.02799008	-0.01137875
	51.3000	1	2		2.02698714	-0.01175828
	51.4000	1	2		2.02599424	-0.01188822
	51.5000	1	2		2.02498392	-0.01234199
	51.6000	1	2		2.02399450	-0.01249126
	51.7000	1	2		2.02298849	-0.01289558
	51.8000	1	2		2.02199702	-0.01313871
	51.9000	1	2		2.02098342	-0.01345192
	52.0000	1	2		2.01999380	-0.01367929
	52.1000	1	2		2.01898779	-0.01400251
	52.2000	1	2		2.01799837	-0.01422003
	52.3000	1	2		2.01699030	-0.01455145
	52.4000	1	2		2.01600334	-0.01491352
	52.5000	1	2		2.01498360	-0.01527028
	52.6000	1	2		2.01399582	-0.01552841
	52.7000	1	2		2.01298632	-0.01587117
	52.8000	1	2		2.01199076	-0.01605901
	52.9000	1	2		2.01099069	-0.01639632
	53.0000	1	2		2.00999656	-0.01680092
	53.1000	1	2		2.00898767	-0.01699626
	53.2000	1	2		2.00799764	-0.01733603
	53.3000	1	2		2.00699429	-0.01772784
	53.4000	1	2		2.00601389	-0.01805675
	53.5000	1	2		2.00499681	-0.01842610
	53.6000	1	2		2.00401149	-0.01865942
	53.7000	1	2		2.00299174	-0.01911750
	53.8000	1	2		2.00200233	-0.01933198
	53.9000	1	2		2.00099733	-0.01965129
	54.0000	1	2		1.99999624	-0.02011352
	54.1000	1	2		1.99899412	-0.02040211
	54.2000	1	2		1.99800203	-0.02076782
	54.3000	1	2		1.99699848	-0.02108319
	54.4000	1	2		1.99600599	-0.02143153
	54.5000	1	2		1.99498522	-0.02175137
	54.6000	1	2		1.99399969	-0.02199641
	54.7000	1	2		1.99299347	-0.02265721
	54.8000	1	2		1.99200774	-0.02287347
	54.9000	1	2		1.99100337	-0.02319535
	55.0000	1	2		1.99001190	-0.02353439
	55.1000	1	2		1.98899503	-0.02392117
	55.2000	1	2		1.98800008	-0.02411698
	55.3000	1	2		1.98700287	-0.02460651
	55.4000	1	2		1.98600669	-0.02492515
	55.5000	1	2		1.98500068	-0.02514409
	55.6000	1	2		1.98400860	-0.02579667
	55.7000	1	2		1.98299705	-0.02587976
	55.8000	1	2		1.98199800	-0.02630191
	55.9000	1	2		1.98099096	-0.02672906
	56.0000	1	2		1.98000175	-0.02714148
	56.1000	1	2		1.97898795	-0.02734649
	56.2000	1	2		1.97799750	-0.02785927
	56.3000	1	2		1.97699190	-0.02813064
	56.4000	1	2		1.97600084	-0.02848007
	56.5000	1	2		1.97499647	-0.02891153
	56.6000	1	2		1.97400397	-0.02929899
	56.7000	1	2		1.97299755	-0.02966002
	56.8000	1	2		1.97201797	-0.03004536
	56.9000	1	2		1.97100355	-0.03050413
	57.0000	1	2		1.97000573	-0.03071859
	57.1000	1	2		1.96899623	-0.03106542
	57.2000	1	2		1.96800620	-0.03160935
	57.3000	1	2		1.96699998	-0.03190607
	57.4000	1	2		1.96600442	-0.03218922
	57.5000	1	2		1.96499348	-0.03271094
	57.6000	1	2		1.96399751	-0.03312943
	57.7000	1	2		1.96300153	-0.03330272
	57.8000	1	2		1.96200740	-0.03380464
	57.9000	1	2		1.96099955	-0.03412061
	58.0000	1	2		1.95999763	-0.03447578
	58.1000	1	2		1.95899141	-0.03482406
	58.2000	1	2		1.95800732	-0.03530155
	58.3000	1	2		1.95700540	-0.03569965
	58.4000	1	2		1.95601352	-0.03597737
	58.5000	1	2		1.95500915	-0.03665906
	58.6000	1	2		1.95401010	-0.03689860
	58.7000	1	2		1.95300880	-0.03721138
	58.8000	1	2		1.95201344	-0.03765336
	58.9000	1	2		1.95099595	-0.03800146
	59.0000	1	2		1.95001022	-0.03839199
	59.1000	1	2		1.94899949	-0.03885710
	59.2000	1	2		1.94800126	-0.03925533
	59.3000	1	2		1.94699299	-0.03963176
	59.4000	1	2		1.94600726	-0.03988114
	59.5000	1	2		1.94500002	-0.04048336
	59.6000	1	2		1.94400159	-0.04061815
	59.7000	1	2		1.94299619	-0.04102689
	59.8000	1	2		1.94201127	-0.04141474
	59.9000	1	2		1.94100342	-0.04176333
	60.0000	1	2		1.94000416	-0.04229446
	60.1000	1	2		1.93899753	-0.04264743
	60.2000	1	2		1.93801262	-0.04304240
	60.3000	1	2		1.93700968	-0.04335407
	60.4000	1	2		1.93601350	-0.04386977
	60.5000	1	2		1.93500626	-0.04423566
	60.6000	1	2		1.93401008	-0.04469970
	60.7000	1	2		1.93300775	-0.04524864
	60.8000	1	2		1.93200542	-0.04558311
	60.9000	1	2		1.93099900	-0.04604069
	61.0000	1	2		1.93000835	-0.04640357
	61.1000	1	2		1.92900275	-0.04661848
	61.2000	1	2		1.92801374	-0.04714162
	61.3000	1	2		1.92699871	-0.04736259
	61.4000	1	2		1.92600355	-0.04763986
	61.5000	1	2		1.92500922	-0.04816434
	61.6000	1	2		1.92401550	-0.04864756
	61.7000	1	2		1.92300969	-0.04907776
	61.8000	1	2		1.92202027	-0.04906897
	61.9000	1	2		1.92101712	-0.04957829
	62.0000	1	2		1.92001377	-0.04991910
	62.1000	1	2		1.91900632	-0.05038348
	62.2000	1	2		1.91801690	-0.05095218
	62.3000	1	2		1.91699491	-0.05124239
	62.4000	1	2		1.91600733	-0.05163348
	62.5000	1	2		1.91499599	-0.05195116
	62.6000	1	2		1.91400063	-0.05254450
	62.7000	1	2		1.91300302	-0.05309981
	62.8000	1	2		1.91200356	-0.05336645
	62.9000	1	2		1.91100390	-0.05392444
	63.0000	1	2		1.91000956	-0.05423360
	63.1000	1	2		1.90900621	-0.05449507
	63.2000	1	2		1.90800962	-0.05507785
	63.3000	1	2		1.90700709	-0.05584640
	63.4000	1	2		1.90601214	-0.05600079
	63.5000	1	2		1.90500899	-0.05639611
	63.6000	1	2		1.90398474	-0.05685411
	63.7000	1	2		1.90300536	-0.05723403
	63.8000	1	2		1.90201799	-0.05758145
	63.9000	1	2		1.90100788	-0.05804385
	64.0000	1	2		1.90001375	-0.05854549
	64.1000	1	2		1.89900610	-0.05879206
	64.2000	1	2		1.89800787	-0.05937084
	64.3000	1	2		1.89700820	-0.05969751
	64.4000	1	2		1.89601223	-0.05994987
	64.5000	1	2		1.89499699	-0.06020735
	64.6000	1	2		1.89401331	-0.06068157
	64.7000	1	2		1.89299828	-0.06125031
	64.8000	1	2		1.89202095	-0.06167650
	64.9000	1	2		1.89101146	-0.06215629
	65.0000	1	2		1.89001999	-0.06270678
	65.1000	1	2		1.88900926	-0.06307232
	65.2000	1	2		1.88801349	-0.06341402
	65.3000	1	2		1.88700317	-0.06407899
	65.4000	1	2		1.88601703	-0.06442797
	65.5000	1	2		1.88501204	-0.06477471
	65.6000	1	2		1.88401668	-0.06530464
	65.7000	1	2		1.88300473	-0.06584511
	65.8000	1	2		1.88201715	-0.06630928
	65.9000	1	2		1.88101380	-0.06672792
	66.0000	1	2		1.88001619	-0.06721369
	66.1000	1	2		1.87900095	-0.06766698
	66.2000	1	2		1.87800805	-0.06805057
	66.3000	1	2		1.87699609	-0.06847491
	66.4000	1	2		1.87600852	-0.06889810
	66.5000	1	2		1.87500087	-0.06946546
	66.6000	1	2		1.87401903	-0.06974020
	66.7000	1	2		1.87300359	-0.07019985
	66.8000	1	2		1.87201192	-0.07060225
	66.9000	1	2		1.87099627	-0.07100292
	67.0000	1	2		1.87001075	-0.07155481
	67.1000	1	2		1.86900985	-0.07198244
	67.2000	1	2		1.86801162	-0.07253931
	67.3000	1	2		1.86700541	-0.07288260
	67.4000	1	2		1.86601189	-0.07325407
	67.5000	1	2		1.86500260	-0.07378225
	67.6000	1	2		1.86400724	-0.07410072
	67.7000	1	2		1.86300040	-0.07461361
	67.8000	1	2		1.86200443	-0.07502381
	67.9000	1	2		1.86100005	-0.07556998
	68.0000	1	2		1.86001125	-0.07598941
	68.1000	1	2		1.85900032	-0.07636345
	68.2000	1	2		1.85801028	-0.07687458
	68.3000	1	2		1.85700365	-0.07750841
	68.4000	1	2		1.85600788	-0.07797382
	68.5000	1	2		1.85499716	-0.07846740
	68.6000	1	2		1.85401757	-0.07906161
	68.7000	1	2		1.85301156	-0.07941504
	68.8000	1	2		1.85202173	-0.07998082
	68.9000	1	2		1.85101100	-0.08051527
	69.0000	1	2		1.85002404	-0.08092646
	69.1000	1	2		1.84901311	-0.08146451
	69.2000	1	2		1.84800607	-0.08193024
	69.3000	1	2		1.84700190	-0.08231686
	69.4000	1	2		1.84600633	-0.08282604
	69.5000	1	2		1.84500647	-0.08336401
	69.6000	1	2		1.84401029	-0.08382998
	69.7000	1	2		1.84300796	-0.08422337
	69.8000	1	2		1.84201465	-0.08478898
	69.9000	1	2		1.84100105	-0.08523230
	70.0000	1	2		1.84001020	-0.08586991
	70.1000	1	2		1.83900419	-0.08624060
	70.2000	1	2		1.83801907	-0.08673198
	70.3000	1	2		1.83701531	-0.08730548
	70.4000	1	2		1.83601626	-0.08777848
	70.5000	1	2		1.83500635	-0.08828541
	70.6000	1	2		1.83400935	-0.08891114
	70.7000	1	2		1.83300150	-0.08945847
	70.8000	1	2		1.83200573	-0.09000234
	70.9000	1	2		1.83100135	-0.09059886
	71.0000	1	2		1.83001029	-0.09110742
	71.1000	1	2		1.82900469	-0.09146674
	71.2000	1	2		1.82800830	-0.09202499
	71.3000	1	2		1.82700311	-0.09234721
	71.4000	1	2		1.82601041	-0.09295033
	71.5000	1	2		1.82500583	-0.09349191
	71.6000	1	2		1.82401559	-0.09399377
	71.7000	1	2		1.82300077	-0.09464934
	71.8000	1	2		1.82202036	-0.09528575
	71.9000	1	2		1.82101189	-0.09563769
	72.0000	1	2		1.82001735	-0.09631122
	72.1000	1	2		1.81900580	-0.09686857
	72.2000	1	2		1.81801700	-0.09742254
	72.3000	1	2		1.81699951	-0.09792769
	72.4000	1	2		1.81601235	-0.09861926
	72.5000	1	2		1.81499998	-0.09919687
	72.6000	1	2		1.81400974	-0.09972790
	72.7000	1	2		1.81300414	-0.10022732
	72.8000	1	2		1.81201697	-0.10083510
	72.9000	1	2		1.81099989	-0.10125897
	73.0000	1	2		1.81001683	-0.10197653
	73.1000	1	2		1.80900549	-0.10251492
	73.2000	1	2		1.80801566	-0.10313625
	73.3000	1	2		1.80701456	-0.10360300
	73.4000	1	2		1.80602125	-0.10429473
	73.5000	1	2		1.80501974	-0.10474867
	73.6000	1	2		1.80402500	-0.10531643
	73.7000	1	2		1.80301570	-0.10592804
	73.8000	1	2		1.80201440	-0.10639287
	73.9000	1	2		1.80101412	-0.10709112
	74.0000	1	2		1.80000831	-0.10770195
	74.1000	1	2		1.79900373	-0.10828943
	74.2000	1	2		1.79801411	-0.10882210
	74.3000	1	2		1.79700769	-0.10955653
	74.4000	1	2		1.79601335	-0.11019166
	74.5000	1	2		1.79501246	-0.11074566
	74.6000	1	2		1.79401792	-0.11126842
	74.7000	1	2		1.79300698	-0.11194988
	74.8000	1	2		1.79202822	-0.11253552
	74.9000	1	2		1.79102548	-0.11323275
	75.0000	1	2		1.79003299	-0.11374645
	75.1000	1	2		1.78902226	-0.11454470
	75.2000	1	2		1.78803182	-0.11488114
	75.3000	1	2		1.78702253	-0.11472625
	75.4000	1	2		1.78603270	-0.11546822
	75.5000	1	2		1.78502505	-0.11609907
	75.6000	1	2		1.78402948	-0.11661306
	75.7000	1	2		1.78301158	-0.11728161
	75.8000	1	2		1.78201950	-0.11805412
	75.9000	1	2		1.78101205	-0.11866834
	76.0000	1	2		1.78002263	-0.11922639
	76.1000	1	2		1.77900822	-0.12002519
	76.2000	1	2		1.77802023	-0.12059205
	76.3000	1	2		1.77701483	-0.12130158
	76.4000	1	2		1.77602029	-0.12187020
	76.5000	1	2		1.77501817	-0.12270893
	76.6000	1	2		1.77402261	-0.12294330
	76.7000	1	2		1.77301434	-0.12364178
	76.8000	1	2		1.77203107	-0.12435354
	76.9000	1	2		1.77101030	-0.12503632
	77.0000	1	2		1.77002314	-0.12544100
	77.1000	1	2		1.76901528	-0.12618982
	77.2000	1	2		1.76802647	-0.12699159
	77.3000	1	2		1.76701083	-0.12749902
	77.4000	1	2		1.76603022	-0.12811586
	77.5000	1	2		1.76502421	-0.12909555
	77.6000	1	2		1.76402966	-0.12977227
	77.7000	1	2		1.76301545	-0.13030277
	77.8000	1	2		1.76202276	-0.13119623
	77.9000	1	2		1.76102166	-0.13177419
	78.0000	1	2		1.76002384	-0.13244553
	78.1000	1	2		1.75901988	-0.13321755
	78.2000	1	2		1.75802615	-0.13389684
	78.3000	1	2		1.75701666	-0.13456428
	78.4000	1	2		1.75602519	-0.13534938
	78.5000	1	2		1.75501426	-0.13617959
	78.6000	1	2		1.75402935	-0.13675874
	78.7000	1	2		1.75302559	-0.13748983
	78.8000	1	2		1.75202736	-0.13822710
	78.9000	1	2		1.75102175	-0.13874830
	79.0000	1	2		1.75002865	-0.13959866
	79.1000	1	2		1.74901607	-0.14032193
	79.2000	1	2		1.74802358	-0.14118927
	79.3000	1	2		1.74701490	-0.14183532
	79.4000	1	2		1.74602958	-0.14266625
	79.5000	1	2		1.74501865	-0.14342857
	79.6000	1	2		1.74402821	-0.14414254
	79.7000	1	2		1.74301605	-0.14485426
	79.8000	1	2		1.74202929	-0.14559811
	79.9000	1	2		1.74102369	-0.14637743
	80.0000	1	2		1.74003120	-0.14688175
	80.1000	1	2		1.73901903	-0.14731570
	80.2000	1	2		1.73804109	-0.14824442
	80.3000	1	2		1.73702504	-0.14883532
	80.4000	1	2		1.73603316	-0.14960961
	80.5000	1	2		1.73502387	-0.15031601
	80.6000	1	2		1.73403055	-0.15106501
	80.7000	1	2		1.73302331	-0.15192631
	80.8000	1	2		1.73203328	-0.15266668
	80.9000	1	2		1.73101886	-0.15348984
	81.0000	1	2		1.73002596	-0.15435014
	81.1000	1	2		1.72901216	-0.15504260
	81.2000	1	2		1.72802561	-0.15571948
	81.3000	1	2		1.72702308	-0.15647879
	81.4000	1	2		1.72602731	-0.15729032
	81.5000	1	2		1.72502498	-0.15793180
	81.6000	1	2		1.72403044	-0.15866330
	81.7000	1	2		1.72302279	-0.15952440
	81.8000	1	2		1.72203501	-0.16018139
	81.9000	1	2		1.72102510	-0.16037472
	82.0000	1	2		1.72003507	-0.16116351
	82.1000	1	2		1.71902598	-0.16198028
	82.2000	1	2		1.71803267	-0.16288675
	82.3000	1	2		1.71702153	-0.16345043
	82.4000	1	2		1.71602996	-0.16381651
	82.5000	1	2		1.71500807	-0.16462492
	82.6000	1	2		1.71402039	-0.16562048
	82.7000	1	2		1.71301899	-0.16637314
	82.8000	1	2		1.71201830	-0.16725209
	82.9000	1	2		1.71101003	-0.16807983
	83.0000	1	2		1.71003301	-0.16891012
	83.1000	1	2		1.70902556	-0.16966376
	83.2000	1	2		1.70803593	-0.17067330
	83.3000	1	2		1.70702972	-0.17152321
	83.4000	1	2		1.70603364	-0.17239794
	83.5000	1	2		1.70502414	-0.17313322
	83.6000	1	2		1.70403544	-0.17347470
	83.7000	1	2		1.70302563	-0.17441362
	83.8000	1	2		1.70203775	-0.17503783
	83.9000	1	2		1.70101965	-0.17606093
	84.0000	1	2		1.70002828	-0.17695313
	84.1000	1	2		1.69902165	-0.17786605
	84.2000	1	2		1.69802967	-0.17879471
	84.3000	1	2		1.69701413	-0.17962681
	84.4000	1	2		1.69602379	-0.17991267
	84.5000	1	2		1.69501501	-0.18077837
	84.6000	1	2		1.69402180	-0.18164633
	84.7000	1	2		1.69301364	-0.18255206
	84.8000	1	2		1.69203487	-0.18354530
	84.9000	1	2		1.69101718	-0.18438345
	85.0000	1	2		1.69003053	-0.18536571
	85.1000	1	2		1.68902748	-0.18629225
	85.2000	1	2		1.68803018	-0.18732730
	85.3000	1	2		1.68702099	-0.18816594
	85.4000	1	2		1.68603300	-0.18908979
	85.5000	1	2		1.68502145	-0.19000137
	85.6000	1	2		1.68402743	-0.19095853
	85.7000	1	2		1.68301906	-0.19187322
	85.8000	1	2		1.68202410	-0.19291082
	85.9000	1	2		1.68102260	-0.19393027
	86.0000	1	2		1.68003062	-0.19481488
	86.1000	1	2		1.67901292	-0.19587457
	86.2000	1	2		1.67802596	-0.19676594
	86.3000	1	2		1.67702405	-0.19751586
	86.4000	1	2		1.67602654	-0.19839270
	86.5000	1	2		1.67503025	-0.19954838
	86.6000	1	2		1.67403705	-0.20053180
	86.7000	1	2		1.67302068	-0.20138407
	86.8000	1	2		1.67203567	-0.20241948
	86.9000	1	2		1.67101757	-0.20345535
	87.0000	1	2		1.67004474	-0.20452283
	87.1000	1	2		1.66903381	-0.20554196
	87.2000	1	2		1.66803763	-0.20646188
	87.3000	1	2		1.66702711	-0.20721851
	87.4000	1	2		1.66604619	-0.20784896
	87.5000	1	2		1.66503086	-0.20861309
	87.6000	1	2		1.66403755	-0.20945691
	87.7000	1	2		1.66303440	-0.21033913
	87.8000	1	2		1.66204129	-0.21135101
	87.9000	1	2		1.66104931	-0.21242185
	88.0000	1	2		1.66004689	-0.21334136
	88.1000	1	2		1.65904456	-0.21431571
	88.2000	1	2		1.65805555	-0.21545194
	88.3000	1	2		1.65704554	-0.21657716
	88.4000	1	2		1.65605377	-0.21765828
	88.5000	1	2		1.65504826	-0.21857440
	88.6000	1	2		1.65405977	-0.21961870
	88.7000	1	2		1.65305283	-0.22086827
	88.8000	1	2		1.65205450	-0.22180844
	88.9000	1	2		1.65104480	-0.22288505
	89.0000	1	2		1.65005128	-0.22391127
	89.1000	1	2		1.64904188	-0.22495341
	89.2000	1	2		1.64804827	-0.22589376
	89.3000	1	2		1.64704471	-0.22706190
	89.4000	1	2		1.64604310	-0.22805575
	89.5000	1	2		1.64504385	-0.22922348
	89.6000	1	2		1.64404541	-0.23021029
	89.7000	1	2		1.64303919	-0.23117013
	89.8000	1	2		1.64204814	-0.23147002
	89.9000	1	2		1.64104233	-0.23258040
	90.0000	1	2		1.64005004	-0.23381423
	90.1000	1	2		1.63904146	-0.23383150
	90.2000	1	2		1.63805358	-0.23466099
	90.3000	1	2		1.63704460	-0.23595387
	90.4000	1	2		1.63604780	-0.23706073
	90.5000	1	2		1.63503328	-0.23822384
	90.6000	1	2		1.63405063	-0.23933126
	90.7000	1	2		1.63304144	-0.24046184
	90.8000	1	2		1.63204423	-0.24149634
	90.9000	1	2		1.63103504	-0.24221433
	91.0000	1	2		1.63004736	-0.24334069
	91.1000	1	2		1.62903725	-0.24440050
	91.2000	1	2		1.62804865	-0.24534244
	91.3000	1	2		1.62704049	-0.24652619
	91.4000	1	2		1.62605804	-0.24769388
	91.5000	1	2		1.62505007	-0.24890440
	91.6000	1	2		1.62405369	-0.25009384
	91.7000	1	2		1.62304143	-0.25123285
	91.8000	1	2		1.62206778	-0.25244769
	91.9000	1	2		1.62105316	-0.25371386
	92.0000	1	2		1.62005606	-0.25500637
	92.1000	1	2		1.61904943	-0.25610408
	92.2000	1	2		1.61805766	-0.25719952
	92.3000	1	2		1.61705154	-0.25866020
	92.4000	1	2		1.61604788	-0.25980869
	92.5000	1	2		1.61503920	-0.26102750
	92.6000	1	2		1.61404743	-0.26227392
	92.7000	1	2		1.61304029	-0.26354155
	92.8000	1	2		1.61205251	-0.26482936
	92.9000	1	2		1.61104588	-0.26616910
	93.0000	1	2		1.61005841	-0.26740642
	93.1000	1	2		1.60905178	-0.26863068
	93.2000	1	2		1.60805427	-0.26986629
	93.3000	1	2		1.60704743	-0.27118424
	93.4000	1	2		1.60605699	-0.27244665
	93.5000	1	2		1.60504964	-0.27349057
	93.6000	1	2		1.60405090	-0.27403638
	93.7000	1	2		1.60304530	-0.27498402
	93.8000	1	2		1.60205362	-0.27552156
	93.9000	1	2		1.60104587	-0.27633164
	94.0000	1	2		1.60005901	-0.27748816
	94.1000	1	2		1.59904582	-0.27869266
	94.2000	1	2		1.59805671	-0.28004888
	94.3000	1	2		1.59704394	-0.28146608
	94.4000	1	2		1.59605380	-0.28223291
	94.5000	1	2		1.59504451	-0.28330589
	94.6000	1	2		1.59405458	-0.28469432
	94.7000	1	2		1.59305194	-0.28604036
	94.8000	1	2		1.59205156	-0.28742118
	94.9000	1	2		1.59104289	-0.28879991
	95.0000	1	2		1.59005767	-0.29027056
	95.1000	1	2		1.58905606	-0.29153835
	95.2000	1	2		1.58805517	-0.29291064
	95.3000	1	2		1.58706114	-0.29383756
	95.4000	1	2		1.58605266	-0.29469170
	95.5000	1	2		1.58504911	-0.29612979
	95.6000	1	2		1.58405723	-0.29745338
	95.7000	1	2		1.58304866	-0.29896570
	95.8000	1	2		1.58205647	-0.30037494
	95.9000	1	2		1.58105681	-0.30163169
	96.0000	1	2		1.58005059	-0.30292900
	96.1000	1	2		1.57905174	-0.30450853
	96.2000	1	2		1.57805372	-0.30588163
	96.3000	1	2		1.57705344	-0.30724829
	96.4000	1	2		1.57605644	-0.30851619
	96.5000	1	2		1.57505043	-0.30931035
	96.6000	1	2		1.57406050	-0.31070139
	96.7000	1	2		1.57305203	-0.31217396
	96.8000	1	2		1.57206302	-0.31369567
	96.9000	1	2		1.57105106	-0.31521894
	97.0000	1	2		1.57006553	-0.31666148
	97.1000	1	2		1.56905337	-0.31815074
	97.2000	1	2		1.56806775	-0.31951927
	97.3000	1	2		1.56704708	-0.32110866
	97.4000	1	2		1.56606494	-0.32235801
	97.5000	1	2		1.56504796	-0.32406885
	97.6000	1	2		1.56405875	-0.32553256
	97.7000	1	2		1.56305048	-0.32698564
	97.8000	1	2		1.56206085	-0.32833800
	97.9000	1	2		1.56105043	-0.32989267
	98.0000	1	2		1.56006112	-0.33151712
	98.1000	1	2		1.55905111	-0.33273555
	98.2000	1	2		1.55805698	-0.33396211
	98.3000	1	2		1.55705824	-0.33542763
	98.4000	1	2		1.55606861	-0.33692792
	98.5000	1	2		1.55505737	-0.33820223
	98.6000	1	2		1.55406171	-0.33864643
	98.7000	1	2		1.55305631	-0.33918589
	98.8000	1	2		1.55206115	-0.34052704
	98.9000	1	2		1.55105073	-0.34223657
	99.0000	1	2		1.55006141	-0.34379601
	99.1000	1	2		1.54905263	-0.34552976
	99.2000	1	2		1.54805973	-0.34716960
	99.3000	1	2		1.54705607	-0.34885887
	99.4000	1	2		1.54606164	-0.35043351
	99.5000	1	2		1.54506791	-0.35155691
	99.6000	1	2		1.54407768	-0.35240572
	99.7000	1	2		1.54306982	-0.35413228
	99.8000	1	2		1.54207938	-0.35584521
	99.9000	1	2		1.54106814	-0.35750292
	100.0000	1	2		1.54007329	-0.35904530
	100.1000	1	2		1.53907383	-0.36065385
	100.2000	1	2		1.53807499	-0.36224030
	100.3000	1	2		1.53706518	-0.36309917
	100.4000	1	2		1.53606910	-0.36460124
	100.5000	1	2		1.53506217	-0.36637120
	100.6000	1	2		1.53407070	-0.36796808
	100.7000	1	2		1.53306366	-0.36974456
	100.8000	1	2		1.53207404	-0.37137207
	100.9000	1	2		1.53106638	-0.37313748
	101.0000	1	2		1.53007184	-0.37477389
	101.1000	1	2		1.52906532	-0.37623741
	101.2000	1	2		1.52807067	-0.37769493
	101.3000	1	2		1.52706732	-0.37946325
	101.4000	1	2		1.52607032	-0.38114071
	101.5000	1	2		1.52507148	-0.38293287
	101.6000	1	2		1.52407909	-0.38460791
	101.7000	1	2		1.52306406	-0.38651560
	101.8000	1	2		1.52206470	-0.38815800
	101.9000	1	2		1.52106258	-0.39012711
	102.0000	1	2		1.52006456	-0.39177772
	102.1000	1	2		1.51906244	-0.39355468
	102.2000	1	2		1.51806113	-0.39502658
	102.3000	1	2		1.51705727	-0.39677951
	102.4000	1	2		1.51607246	-0.39818447
	102.5000	1	2		1.51505723	-0.39954897
	102.6000	1	2		1.51406842	-0.40099252
	102.7000	1	2		1.51306354	-0.40227938
	102.8000	1	2		1.51207002	-0.40391307
	102.9000	1	2		1.51105878	-0.40548585
	103.0000	1	2		1.51006936	-0.40715441
	103.1000	1	2		1.50906652	-0.40884472
	103.2000	1	2		1.50807372	-0.41069340
	103.3000	1	2		1.50706955	-0.41246518
	103.4000	1	2		1.50607327	-0.41360628
	103.5000	1	2		1.50507012	-0.41517254
	103.6000	1	2		1.50407128	-0.41702490
	103.7000	1	2		1.50306680	-0.41911870
	103.8000	1	2		1.50207144	-0.42071704
	103.9000	1	2		1.50106717	-0.42157363
	104.0000	1	2		1.50007693	-0.42329244
	104.1000	1	2		1.49906825	-0.42505376
	104.2000	1	2		1.49807566	-0.42685676
	104.3000	1	2		1.49707098	-0.42887166
	104.4000	1	2		1.49607562	-0.43079838
	104.5000	1	2		1.49507073	-0.43292787
	104.6000	1	2		1.49407578	-0.43493029
	104.7000	1	2		1.49307366	-0.43710969
	104.8000	1	2		1.49206990	-0.43897185
	104.9000	1	2		1.49106378	-0.43927707
	105.0000	1	2		1.49007928	-0.44115908
	105.1000	1	2		1.48907121	-0.44310853
	105.2000	1	2		1.48807544	-0.44495426
	105.3000	1	2		1.48707722	-0.44658139
	105.4000	1	2		1.48607970	-0.44802040
	105.5000	1	2		1.48507420	-0.44998769
	105.6000	1	2		1.48407372	-0.45220476
	105.7000	1	2		1.48306770	-0.45433369
	105.8000	1	2		1.48207890	-0.45645785
	105.9000	1	2		1.48107565	-0.45853034
	106.0000	1	2		1.48008019	-0.46071768
	106.0010	1	2		1.48007056	-0.46076011
