# Supplementary material for: Hyaluronic Acid Enhances the Mechanical Properties of Tissue-Engineered Cartilage Constructs
Source: PLoS One. 2014 Dec 1;9(12):e113216. doi: 10.1371/journal.pone.0113216 (PMC4249877; doi:10.1371/journal.pone.0113216)
Supplement: Dataset S1 — Raw data from hydrogel constructs. Data on wet weight, dry weight, compressive modulus, DNA content, and GAG content are provided in a spreadsheet for all analysed hydrogel constructs. Additionally, raw data from mechanical compression tests (time, displacement, and load) are provided. (ZIP) [file pone.0113216.s004.zip › Data/Mechanical testing/Microtester/Day 56/G1 P1 M5 ramp.csv]

G1 P1 M5 3Feb2014
Notes	Time	Sequence	Block	Cycle	5800:Extension mm	5800:5N_Load_Cell N
Test Started : 02/03/2014 10:56:45 AM	4.0020	1	2		2.50227456	0.00205234
	4.0150	1	2		2.50071349	0.00229044
	4.1000	1	2		2.49844248	0.00188534
	4.2000	1	2		2.49778929	0.00179687
	4.3000	1	2		2.49689289	0.00177552
	4.4000	1	2		2.49593810	0.00175659
	4.5000	1	2		2.49494622	0.00179618
	4.6000	1	2		2.49394430	0.00182578
	4.7000	1	2		2.49293317	0.00161595
	4.8000	1	2		2.49193863	0.00191777
	4.9000	1	2		2.49094675	0.00184339
	5.0000	1	2		2.48994258	0.00170513
	5.1000	1	2		2.48894435	0.00178711
	5.2000	1	2		2.48794018	0.00173135
	5.3000	1	2		2.48694154	0.00146232
	5.4000	1	2		2.48594106	0.00164068
	5.5000	1	2		2.48495451	0.00155476
	5.6000	1	2		2.48394870	0.00160110
	5.7000	1	2		2.48294781	0.00160557
	5.8000	1	2		2.48194712	0.00165369
	5.9000	1	2		2.48094602	0.00152906
	6.0000	1	2		2.47995128	0.00169036
	6.1000	1	2		2.47894997	0.00163713
	6.2000	1	2		2.47795564	0.00163354
	6.3000	1	2		2.47694634	0.00168892
	6.4000	1	2		2.47594750	0.00176973
	6.5000	1	2		2.47494825	0.00184019
	6.6000	1	2		2.47394858	0.00145178
	6.7000	1	2		2.47294196	0.00180336
	6.8000	1	2		2.47194434	0.00170055
	6.9000	1	2		2.47094693	0.00179466
	7.0000	1	2		2.46993641	0.00167146
	7.1000	1	2		2.46893961	0.00161445
	7.2000	1	2		2.46794323	0.00170109
	7.3000	1	2		2.46694439	0.00172920
	7.4000	1	2		2.46593673	0.00158865
	7.5000	1	2		2.46496145	0.00172093
	7.6000	1	2		2.46393987	0.00158264
	7.7000	1	2		2.46294901	0.00165233
	7.8000	1	2		2.46194607	0.00175724
	7.9000	1	2		2.46093862	0.00158616
	8.0000	1	2		2.45994654	0.00184864
	8.1000	1	2		2.45895528	0.00164051
	8.2000	1	2		2.45794517	0.00171784
	8.3000	1	2		2.45693813	0.00157430
	8.4000	1	2		2.45594420	0.00143843
	8.5000	1	2		2.45495806	0.00162797
	8.6000	1	2		2.45395307	0.00131280
	8.7000	1	2		2.45295648	0.00148822
	8.8000	1	2		2.45196460	0.00151299
	8.9000	1	2		2.45095838	0.00149587
	9.0000	1	2		2.44995606	0.00154804
	9.1000	1	2		2.44895209	0.00173915
	9.2000	1	2		2.44795263	0.00148789
	9.3000	1	2		2.44695195	0.00152078
	9.4000	1	2		2.44594778	0.00160526
	9.5000	1	2		2.44495405	0.00162295
	9.6000	1	2		2.44395234	0.00173471
	9.7000	1	2		2.44295329	0.00151678
	9.8000	1	2		2.44193785	0.00177796
	9.9000	1	2		2.44095356	0.00179825
	10.0000	1	2		2.43995021	0.00169396
	10.1000	1	2		2.43895772	0.00159064
	10.2000	1	2		2.43794678	0.00174465
	10.3000	1	2		2.43696023	0.00172631
	10.4000	1	2		2.43595340	0.00181875
	10.5000	1	2		2.43494554	0.00172053
	10.6000	1	2		2.43394649	0.00184041
	10.7000	1	2		2.43296383	0.00167262
	10.8000	1	2		2.43195126	0.00164047
	10.9000	1	2		2.43095652	0.00165273
	11.0000	1	2		2.42995255	0.00167551
	11.1000	1	2		2.42894756	0.00160620
	11.2000	1	2		2.42795568	0.00155018
	11.3000	1	2		2.42695479	0.00177506
	11.4000	1	2		2.42594468	0.00164836
	11.5000	1	2		2.42494911	0.00167028
	11.6000	1	2		2.42395642	0.00167322
	11.7000	1	2		2.42296106	0.00171302
	11.8000	1	2		2.42195095	0.00160963
	11.9000	1	2		2.42094923	0.00168869
	12.0000	1	2		2.41995019	0.00164645
	12.1000	1	2		2.41894888	0.00165683
	12.2000	1	2		2.41794922	0.00168745
	12.3000	1	2		2.41694402	0.00171853
	12.4000	1	2		2.41594641	0.00171866
	12.5000	1	2		2.41494326	0.00175169
	12.6000	1	2		2.41394893	0.00171136
	12.7000	1	2		2.41295562	0.00185249
	12.8000	1	2		2.41194919	0.00174022
	12.9000	1	2		2.41094625	0.00170547
	13.0000	1	2		2.40995683	0.00175287
	13.1000	1	2		2.40895266	0.00180122
	13.2000	1	2		2.40795484	0.00154451
	13.3000	1	2		2.40695231	0.00170745
	13.4000	1	2		2.40595449	0.00155687
	13.5000	1	2		2.40495114	0.00172419
	13.6000	1	2		2.40396152	0.00150782
	13.7000	1	2		2.40295673	0.00144268
	13.8000	1	2		2.40196404	0.00157073
	13.9000	1	2		2.40095515	0.00151204
	14.0000	1	2		2.39995856	0.00145264
	14.1000	1	2		2.39895357	0.00152961
	14.2000	1	2		2.39795719	0.00143809
	14.3000	1	2		2.39695179	0.00136093
	14.4000	1	2		2.39595602	0.00166932
	14.5000	1	2		2.39495164	0.00155102
	14.6000	1	2		2.39396182	0.00136853
	14.7000	1	2		2.39295027	0.00156829
	14.8000	1	2		2.39195757	0.00147389
	14.9000	1	2		2.39095381	0.00153939
	15.0000	1	2		2.38995661	0.00139385
	15.1000	1	2		2.38894793	0.00153489
	15.2000	1	2		2.38796322	0.00154215
	15.3000	1	2		2.38695413	0.00151525
	15.4000	1	2		2.38595918	0.00155796
	15.5000	1	2		2.38494989	0.00158594
	15.6000	1	2		2.38396006	0.00150662
	15.7000	1	2		2.38295466	0.00153675
	15.8000	1	2		2.38196074	0.00153943
	15.9000	1	2		2.38095534	0.00148519
	16.0000	1	2		2.37995875	0.00159403
	16.1000	1	2		2.37895232	0.00150691
	16.2000	1	2		2.37795963	0.00143105
	16.3000	1	2		2.37695361	0.00136652
	16.4000	1	2		2.37596050	0.00136698
	16.5000	1	2		2.37495592	0.00154422
	16.6000	1	2		2.37395729	0.00112891
	16.7000	1	2		2.37295168	0.00141424
	16.8000	1	2		2.37195939	0.00151239
	16.9000	1	2		2.37096117	0.00142992
	17.0000	1	2		2.36996130	0.00146034
	17.1000	1	2		2.36895098	0.00134161
	17.2000	1	2		2.36795992	0.00141435
	17.3000	1	2		2.36695780	0.00145766
	17.4000	1	2		2.36596039	0.00152528
	17.5000	1	2		2.36495335	0.00160663
	17.6000	1	2		2.36395861	0.00144042
	17.7000	1	2		2.36295259	0.00159723
	17.8000	1	2		2.36196051	0.00174458
	17.9000	1	2		2.36095265	0.00145888
	18.0000	1	2		2.35995975	0.00143105
	18.1000	1	2		2.35895824	0.00147298
	18.2000	1	2		2.35796145	0.00144613
	18.3000	1	2		2.35695400	0.00146188
	18.4000	1	2		2.35596151	0.00164099
	18.5000	1	2		2.35495180	0.00164676
	18.6000	1	2		2.35395829	0.00160058
	18.7000	1	2		2.35295842	0.00161689
	18.8000	1	2		2.35195917	0.00164645
	18.9000	1	2		2.35096299	0.00147226
	19.0000	1	2		2.34995943	0.00146579
	19.1000	1	2		2.34895608	0.00166515
	19.2000	1	2		2.34795826	0.00160683
	19.3000	1	2		2.34696065	0.00148785
	19.4000	1	2		2.34595197	0.00166112
	19.5000	1	2		2.34495395	0.00162764
	19.6000	1	2		2.34396145	0.00147928
	19.7000	1	2		2.34295134	0.00146706
	19.8000	1	2		2.34195782	0.00156804
	19.9000	1	2		2.34094689	0.00148184
	20.0000	1	2		2.33995809	0.00130689
	20.1000	1	2		2.33895904	0.00145453
	20.2000	1	2		2.33795692	0.00153452
	20.3000	1	2		2.33698246	0.00127216
	20.4000	1	2		2.33596702	0.00133558
	20.5000	1	2		2.33497022	0.00137398
	20.6000	1	2		2.33395868	0.00140778
	20.7000	1	2		2.33295737	0.00133213
	20.8000	1	2		2.33196304	0.00120127
	20.9000	1	2		2.33095989	0.00143787
	21.0000	1	2		2.32995798	0.00129221
	21.1000	1	2		2.32897184	0.00135245
	21.2000	1	2		2.32795722	0.00158179
	21.3000	1	2		2.32696636	0.00134351
	21.4000	1	2		2.32595256	0.00152349
	21.5000	1	2		2.32495310	0.00150284
	21.6000	1	2		2.32395959	0.00168514
	21.7000	1	2		2.32295562	0.00133950
	21.8000	1	2		2.32195862	0.00147313
	21.9000	1	2		2.32095712	0.00144765
	22.0000	1	2		2.31992795	0.00143684
	22.1000	1	2		2.31896107	0.00129545
	22.2000	1	2		2.31796673	0.00144156
	22.3000	1	2		2.31696010	0.00143501
	22.4000	1	2		2.31596597	0.00128587
	22.5000	1	2		2.31496364	0.00140010
	22.6000	1	2		2.31395845	0.00141888
	22.7000	1	2		2.31296186	0.00126144
	22.8000	1	2		2.31196814	0.00133158
	22.9000	1	2		2.31096622	0.00125063
	23.0000	1	2		2.30995652	0.00132331
	23.1000	1	2		2.30895809	0.00116906
	23.2000	1	2		2.30796047	0.00116937
	23.3000	1	2		2.30695835	0.00141900
	23.4000	1	2		2.30596381	0.00125080
	23.5000	1	2		2.30495738	0.00124739
	23.6000	1	2		2.30396715	0.00136435
	23.7000	1	2		2.30296605	0.00120334
	23.8000	1	2		2.30196331	0.00133383
	23.9000	1	2		2.30095996	0.00133444
	24.0000	1	2		2.29996972	0.00130643
	24.1000	1	2		2.29896719	0.00144232
	24.2000	1	2		2.29795544	0.00133228
	24.3000	1	2		2.29696807	0.00147404
	24.4000	1	2		2.29596083	0.00151007
	24.5000	1	2		2.29496178	0.00135275
	24.6000	1	2		2.29396990	0.00156988
	24.7000	1	2		2.29296389	0.00147148
	24.8000	1	2		2.29197488	0.00135677
	24.9000	1	2		2.29096518	0.00143777
	25.0000	1	2		2.28996859	0.00146282
	25.1000	1	2		2.28896339	0.00143413
	25.2000	1	2		2.28796106	0.00145415
	25.3000	1	2		2.28696816	0.00134228
	25.4000	1	2		2.28596625	0.00144610
	25.5000	1	2		2.28496515	0.00132629
	25.6000	1	2		2.28396159	0.00134637
	25.7000	1	2		2.28296500	0.00140916
	25.8000	1	2		2.28195714	0.00136740
	25.9000	1	2		2.28095174	0.00134912
	26.0000	1	2		2.27996765	0.00139149
	26.1000	1	2		2.27895734	0.00136474
	26.2000	1	2		2.27796669	0.00129687
	26.3000	1	2		2.27695801	0.00134949
	26.4000	1	2		2.27596736	0.00133239
	26.5000	1	2		2.27496360	0.00133748
	26.6000	1	2		2.27397480	0.00125807
	26.7000	1	2		2.27296981	0.00140573
	26.8000	1	2		2.27196625	0.00147501
	26.9000	1	2		2.27097069	0.00125335
	27.0000	1	2		2.26996631	0.00132035
	27.1000	1	2		2.26895948	0.00136723
	27.2000	1	2		2.26796657	0.00139605
	27.3000	1	2		2.26696671	0.00132879
	27.4000	1	2		2.26596991	0.00135141
	27.5000	1	2		2.26496820	0.00138623
	27.6000	1	2		2.26396997	0.00137611
	27.7000	1	2		2.26297277	0.00144346
	27.8000	1	2		2.26197310	0.00140825
	27.9000	1	2		2.26096545	0.00126855
	28.0000	1	2		2.25997111	0.00134739
	28.1000	1	2		2.25896346	0.00133830
	28.2000	1	2		2.25796769	0.00129441
	28.3000	1	2		2.25697602	0.00138075
	28.4000	1	2		2.25596775	0.00126740
	28.5000	1	2		2.25497977	0.00117052
	28.6000	1	2		2.25397539	0.00122745
	28.7000	1	2		2.25297060	0.00111688
	28.8000	1	2		2.25196787	0.00125432
	28.9000	1	2		2.25097169	0.00110770
	29.0000	1	2		2.24996772	0.00095503
	29.1000	1	2		2.24896908	0.00117699
	29.2000	1	2		2.24797475	0.00112733
	29.3000	1	2		2.24697283	0.00105779
	29.4000	1	2		2.24597522	0.00112983
	29.5000	1	2		2.24496879	0.00100926
	29.6000	1	2		2.24396893	0.00114708
	29.7000	1	2		2.24298668	0.00118385
	29.8000	1	2		2.24197001	0.00101632
	29.9000	1	2		2.24097280	0.00130676
	30.0000	1	2		2.23996659	0.00117686
	30.1000	1	2		2.23897778	0.00119647
	30.2000	1	2		2.23796419	0.00122313
	30.3000	1	2		2.23696821	0.00122112
	30.4000	1	2		2.23597531	0.00125432
	30.5000	1	2		2.23497093	0.00123675
	30.6000	1	2		2.23397578	0.00114241
	30.7000	1	2		2.23295440	0.00131249
	30.8000	1	2		2.23196477	0.00125565
	30.9000	1	2		2.23097023	0.00121412
	31.0000	1	2		2.22996688	0.00134507
	31.1000	1	2		2.22896210	0.00128063
	31.2000	1	2		2.22797473	0.00127447
	31.3000	1	2		2.22696400	0.00116024
	31.4000	1	2		2.22596925	0.00128906
	31.5000	1	2		2.22496754	0.00131222
	31.6000	1	2		2.22397259	0.00116889
	31.7000	1	2		2.22296822	0.00122631
	31.8000	1	2		2.22197081	0.00130636
	31.9000	1	2		2.22096213	0.00115747
	32.0000	1	2		2.21996595	0.00126900
	32.1000	1	2		2.21896260	0.00112229
	32.2000	1	2		2.21796826	0.00119631
	32.3000	1	2		2.21696163	0.00111029
	32.4000	1	2		2.21597344	0.00121700
	32.5000	1	2		2.21496661	0.00122403
	32.6000	1	2		2.21396510	0.00106549
	32.7000	1	2		2.21296400	0.00114468
	32.8000	1	2		2.21197028	0.00123359
	32.9000	1	2		2.21097656	0.00114940
	33.0000	1	2		2.20997383	0.00123352
	33.1000	1	2		2.20897375	0.00121702
	33.2000	1	2		2.20797245	0.00115495
	33.3000	1	2		2.20697361	0.00127791
	33.4000	1	2		2.20597435	0.00132218
	33.5000	1	2		2.20497326	0.00132092
	33.6000	1	2		2.20397708	0.00131501
	33.7000	1	2		2.20296963	0.00126870
	33.8000	1	2		2.20196894	0.00138787
	33.9000	1	2		2.20096620	0.00132914
	34.0000	1	2		2.19997658	0.00128252
	34.1000	1	2		2.19897794	0.00126217
	34.2000	1	2		2.19796312	0.00135269
	34.3000	1	2		2.19697104	0.00122316
	34.4000	1	2		2.19597690	0.00123110
	34.5000	1	2		2.19497437	0.00127992
	34.6000	1	2		2.19397635	0.00125638
	34.7000	1	2		2.19297177	0.00133159
	34.8000	1	2		2.19198481	0.00113428
	34.9000	1	2		2.19097388	0.00125190
	35.0000	1	2		2.18998057	0.00117504
	35.1000	1	2		2.18895632	0.00112373
	35.2000	1	2		2.18799681	0.00123110
	35.3000	1	2		2.18699244	0.00115844
	35.4000	1	2		2.18597249	0.00108198
	35.5000	1	2		2.18496811	0.00123859
	35.6000	1	2		2.18397521	0.00108881
	35.7000	1	2		2.18297125	0.00111763
	35.8000	1	2		2.18197486	0.00121244
	35.9000	1	2		2.18097008	0.00106565
	36.0000	1	2		2.17997308	0.00113296
	36.1000	1	2		2.17897239	0.00116049
	36.2000	1	2		2.17797723	0.00115782
	36.3000	1	2		2.17697081	0.00109198
	36.4000	1	2		2.17598692	0.00115497
	36.5000	1	2		2.17496964	0.00114461
	36.6000	1	2		2.17397366	0.00110204
	36.7000	1	2		2.17295433	0.00128483
	36.8000	1	2		2.17199442	0.00139044
	36.9000	1	2		2.17098123	0.00114166
	37.0000	1	2		2.16998034	0.00122347
	37.1000	1	2		2.16898006	0.00118145
	37.2000	1	2		2.16797978	0.00115941
	37.3000	1	2		2.16697643	0.00121886
	37.4000	1	2		2.16597656	0.00106989
	37.5000	1	2		2.16497936	0.00118788
	37.6000	1	2		2.16397621	0.00099689
	37.7000	1	2		2.16297696	0.00107395
	37.8000	1	2		2.16197771	0.00123248
	37.9000	1	2		2.16097497	0.00114944
	38.0000	1	2		2.15997777	0.00111625
	38.1000	1	2		2.15898323	0.00107381
	38.2000	1	2		2.15797988	0.00107722
	38.3000	1	2		2.15698103	0.00102618
	38.4000	1	2		2.15598260	0.00105342
	38.5000	1	2		2.15498970	0.00111933
	38.6000	1	2		2.15398040	0.00110546
	38.7000	1	2		2.15297746	0.00097040
	38.8000	1	2		2.15197616	0.00101226
	38.9000	1	2		2.15097527	0.00105883
	39.0000	1	2		2.14997888	0.00099141
	39.1000	1	2		2.14897492	0.00097686
	39.2000	1	2		2.14798734	0.00101933
	39.3000	1	2		2.14699014	0.00107849
	39.4000	1	2		2.14598494	0.00099921
	39.5000	1	2		2.14498426	0.00105316
	39.6000	1	2		2.14398685	0.00121405
	39.7000	1	2		2.14298575	0.00125515
	39.8000	1	2		2.14198486	0.00106182
	39.9000	1	2		2.14098069	0.00121734
	40.0000	1	2		2.13997795	0.00122955
	40.1000	1	2		2.13897378	0.00118017
	40.2000	1	2		2.13797678	0.00121970
	40.3000	1	2		2.13697917	0.00119187
	40.4000	1	2		2.13597950	0.00121478
	40.5000	1	2		2.13497595	0.00109681
	40.6000	1	2		2.13397936	0.00112096
	40.7000	1	2		2.13297621	0.00117494
	40.8000	1	2		2.13198454	0.00112882
	40.9000	1	2		2.13097873	0.00105789
	41.0000	1	2		2.12998091	0.00104865
	41.1000	1	2		2.12897674	0.00102858
	41.2000	1	2		2.12798076	0.00116911
	41.3000	1	2		2.12697721	0.00108635
	41.4000	1	2		2.12598492	0.00101844
	41.5000	1	2		2.12498854	0.00103390
	41.6000	1	2		2.12398375	0.00101276
	41.7000	1	2		2.12297938	0.00103213
	41.8000	1	2		2.12198688	0.00109186
	41.9000	1	2		2.12097513	0.00093983
	42.0000	1	2		2.11998039	0.00109632
	42.1000	1	2		2.11898134	0.00103185
	42.2000	1	2		2.11798905	0.00103267
	42.3000	1	2		2.11698816	0.00113440
	42.4000	1	2		2.11597846	0.00110787
	42.5000	1	2		2.11497552	0.00103999
	42.6000	1	2		2.11397790	0.00111555
	42.7000	1	2		2.11297516	0.00108615
	42.8000	1	2		2.11198821	0.00105479
	42.9000	1	2		2.11097994	0.00104002
	43.0000	1	2		2.10998007	0.00110178
	43.1000	1	2		2.10899905	0.00106930
	43.2000	1	2		2.10799037	0.00102828
	43.3000	1	2		2.10699255	0.00098956
	43.4000	1	2		2.10599310	0.00098809
	43.5000	1	2		2.10499425	0.00085039
	43.6000	1	2		2.10399418	0.00082598
	43.7000	1	2		2.10299226	0.00085051
	43.8000	1	2		2.10199178	0.00081435
	43.9000	1	2		2.10099109	0.00077611
	44.0000	1	2		2.10000003	0.00084674
	44.1000	1	2		2.09898296	0.00081547
	44.2000	1	2		2.09797817	0.00064353
	44.3000	1	2		2.09697564	0.00069822
	44.4000	1	2		2.09596880	0.00074929
	44.5000	1	2		2.09497631	0.00062071
	44.6000	1	2		2.09398034	0.00064725
	44.7000	1	2		2.09298088	0.00058589
	44.8000	1	2		2.09198777	0.00056737
	44.9000	1	2		2.09100409	0.00041187
	45.0000	1	2		2.08998845	0.00039443
	45.1000	1	2		2.08899944	0.00050514
	45.2000	1	2		2.08799588	0.00035095
	45.3000	1	2		2.08699151	0.00035893
	45.4000	1	2		2.08598939	0.00042979
	45.5000	1	2		2.08498419	0.00038487
	45.6000	1	2		2.08398289	0.00030468
	45.7000	1	2		2.08298241	0.00037073
	45.8000	1	2		2.08197578	0.00021749
	45.9000	1	2		2.08099312	0.00025422
	46.0000	1	2		2.07998157	0.00029315
	46.1000	1	2		2.07899461	0.00017416
	46.2000	1	2		2.07797528	0.00021302
	46.3000	1	2		2.07698648	0.00003806
	46.4000	1	2		2.07599112	0.00003254
	46.5000	1	2		2.07499555	0.00009822
	46.6000	1	2		2.07398954	-0.00019844
	46.7000	1	2		2.07298823	-0.00008022
	46.8000	1	2		2.07198837	-0.00006734
	46.9000	1	2		2.07099178	-0.00029554
	47.0000	1	2		2.06998822	-0.00026613
	47.1000	1	2		2.06899184	-0.00047701
	47.2000	1	2		2.06798521	-0.00051112
	47.3000	1	2		2.06697714	-0.00058834
	47.4000	1	2		2.06598711	-0.00057084
	47.5000	1	2		2.06497700	-0.00073681
	47.6000	1	2		2.06398574	-0.00079444
	47.7000	1	2		2.06297808	-0.00087210
	47.8000	1	2		2.06197965	-0.00073510
	47.9000	1	2		2.06098121	-0.00087323
	48.0000	1	2		2.05998401	-0.00104773
	48.1000	1	2		2.05898394	-0.00102063
	48.2000	1	2		2.05798878	-0.00112660
	48.3000	1	2		2.05698400	-0.00112006
	48.4000	1	2		2.05598495	-0.00132049
	48.5000	1	2		2.05498795	-0.00130387
	48.6000	1	2		2.05399156	-0.00139502
	48.7000	1	2		2.05299026	-0.00145360
	48.8000	1	2		2.05199367	-0.00143380
	48.9000	1	2		2.05098315	-0.00151881
	49.0000	1	2		2.04998287	-0.00166468
	49.1000	1	2		2.04897604	-0.00162171
	49.2000	1	2		2.04798846	-0.00183252
	49.3000	1	2		2.04698327	-0.00190187
	49.4000	1	2		2.04599323	-0.00192938
	49.5000	1	2		2.04498661	-0.00211015
	49.6000	1	2		2.04398387	-0.00206452
	49.7000	1	2		2.04299035	-0.00229965
	49.8000	1	2		2.04198393	-0.00225201
	49.9000	1	2		2.04098611	-0.00232418
	50.0000	1	2		2.03999095	-0.00249689
	50.1000	1	2		2.03898514	-0.00264433
	50.2000	1	2		2.03799286	-0.00279665
	50.3000	1	2		2.03698869	-0.00294558
	50.4000	1	2		2.03599251	-0.00300240
	50.5000	1	2		2.03499182	-0.00314468
	50.6000	1	2		2.03398888	-0.00340188
	50.7000	1	2		2.03299147	-0.00336907
	50.8000	1	2		2.03199426	-0.00362813
	50.9000	1	2		2.03098968	-0.00356306
	51.0000	1	2		2.02998285	-0.00382607
	51.1000	1	2		2.02899241	-0.00393679
	51.2000	1	2		2.02799951	-0.00394786
	51.3000	1	2		2.02700025	-0.00424250
	51.4000	1	2		2.02598993	-0.00438040
	51.5000	1	2		2.02499724	-0.00445612
	51.6000	1	2		2.02399327	-0.00460896
	51.7000	1	2		2.02298541	-0.00457602
	51.8000	1	2		2.02198882	-0.00472669
	51.9000	1	2		2.02099346	-0.00493784
	52.0000	1	2		2.01999831	-0.00496122
	52.1000	1	2		2.01898943	-0.00520219
	52.2000	1	2		2.01799714	-0.00524019
	52.3000	1	2		2.01699686	-0.00533187
	52.4000	1	2		2.01599535	-0.00559467
	52.5000	1	2		2.01498995	-0.00575727
	52.6000	1	2		2.01399459	-0.00588931
	52.7000	1	2		2.01299083	-0.00607364
	52.8000	1	2		2.01199015	-0.00617233
	52.9000	1	2		2.01098372	-0.00633544
	53.0000	1	2		2.00998979	-0.00650769
	53.1000	1	2		2.00899116	-0.00674820
	53.2000	1	2		2.00799948	-0.00691120
	53.3000	1	2		2.00700351	-0.00706884
	53.4000	1	2		2.00599012	-0.00726057
	53.5000	1	2		2.00500336	-0.00736053
	53.6000	1	2		2.00399038	-0.00744864
	53.7000	1	2		2.00299973	-0.00767560
	53.8000	1	2		2.00199720	-0.00789149
	53.9000	1	2		2.00100553	-0.00803882
	54.0000	1	2		1.99999726	-0.00820302
	54.1000	1	2		1.99900149	-0.00845339
	54.2000	1	2		1.99799630	-0.00862973
	54.3000	1	2		1.99700012	-0.00888554
	54.4000	1	2		1.99599472	-0.00900714
	54.5000	1	2		1.99499034	-0.00925354
	54.6000	1	2		1.99399580	-0.00940912
	54.7000	1	2		1.99300065	-0.00977513
	54.8000	1	2		1.99199012	-0.00974643
	54.9000	1	2		1.99100665	-0.01000280
	55.0000	1	2		1.98999920	-0.01018486
	55.1000	1	2		1.98900240	-0.01045167
	55.2000	1	2		1.98800110	-0.01052084
	55.3000	1	2		1.98700082	-0.01082576
	55.4000	1	2		1.98599952	-0.01104878
	55.5000	1	2		1.98500293	-0.01113658
	55.6000	1	2		1.98400020	-0.01140667
	55.7000	1	2		1.98299602	-0.01160267
	55.8000	1	2		1.98199103	-0.01189763
	55.9000	1	2		1.98099055	-0.01198937
	56.0000	1	2		1.97999540	-0.01230600
	56.1000	1	2		1.97900147	-0.01240960
	56.2000	1	2		1.97799382	-0.01254631
	56.3000	1	2		1.97699538	-0.01295360
	56.4000	1	2		1.97599490	-0.01306821
	56.5000	1	2		1.97499298	-0.01317500
	56.6000	1	2		1.97399516	-0.01342819
	56.7000	1	2		1.97299120	-0.01375679
	56.8000	1	2		1.97199727	-0.01400938
	56.9000	1	2		1.97099822	-0.01412039
	57.0000	1	2		1.97000307	-0.01440614
	57.1000	1	2		1.96899542	-0.01471892
	57.2000	1	2		1.96800456	-0.01492749
	57.3000	1	2		1.96699998	-0.01515423
	57.4000	1	2		1.96599643	-0.01545517
	57.5000	1	2		1.96499492	-0.01558219
	57.6000	1	2		1.96400345	-0.01585513
	57.7000	1	2		1.96300113	-0.01633723
	57.8000	1	2		1.96200167	-0.01648275
	57.9000	1	2		1.96098828	-0.01675494
	58.0000	1	2		1.95999374	-0.01697108
	58.1000	1	2		1.95900001	-0.01728817
	58.2000	1	2		1.95799216	-0.01755055
	58.3000	1	2		1.95700069	-0.01779071
	58.4000	1	2		1.95600041	-0.01809991
	58.5000	1	2		1.95500669	-0.01838225
	58.6000	1	2		1.95400211	-0.01869016
	58.7000	1	2		1.95300286	-0.01899001
	58.8000	1	2		1.95200483	-0.01915202
	58.9000	1	2		1.95100455	-0.01955677
	59.0000	1	2		1.94999465	-0.01969196
	59.1000	1	2		1.94899314	-0.02003442
	59.2000	1	2		1.94799491	-0.02039157
	59.3000	1	2		1.94698992	-0.02054159
	59.4000	1	2		1.94599210	-0.02081478
	59.5000	1	2		1.94500473	-0.02110460
	59.6000	1	2		1.94398991	-0.02136602
	59.7000	1	2		1.94299537	-0.02169736
	59.8000	1	2		1.94199365	-0.02193640
	59.9000	1	2		1.94100424	-0.02211946
	60.0000	1	2		1.94000765	-0.02247534
	60.1000	1	2		1.93901003	-0.02272002
	60.2000	1	2		1.93800709	-0.02310564
	60.3000	1	2		1.93700497	-0.02337446
	60.4000	1	2		1.93600879	-0.02365952
	60.5000	1	2		1.93500277	-0.02391401
	60.6000	1	2		1.93400311	-0.02424774
	60.7000	1	2		1.93300304	-0.02455928
	60.8000	1	2		1.93200604	-0.02480374
	60.9000	1	2		1.93100228	-0.02513865
	61.0000	1	2		1.92999626	-0.02544544
	61.1000	1	2		1.92899271	-0.02580361
	61.2000	1	2		1.92800001	-0.02619378
	61.3000	1	2		1.92699666	-0.02636455
	61.4000	1	2		1.92600273	-0.02667137
	61.5000	1	2		1.92500184	-0.02693679
	61.6000	1	2		1.92400095	-0.02742341
	61.7000	1	2		1.92300334	-0.02768171
	61.8000	1	2		1.92200367	-0.02808499
	61.9000	1	2		1.92100462	-0.02830838
	62.0000	1	2		1.92000168	-0.02869716
	62.1000	1	2		1.91899977	-0.02891995
	62.2000	1	2		1.91799949	-0.02924577
	62.3000	1	2		1.91700413	-0.02970291
	62.4000	1	2		1.91600016	-0.02990832
	62.5000	1	2		1.91499906	-0.03021861
	62.6000	1	2		1.91400514	-0.03062864
	62.7000	1	2		1.91299933	-0.03089032
	62.8000	1	2		1.91200499	-0.03115722
	62.9000	1	2		1.91099693	-0.03158311
	63.0000	1	2		1.91000116	-0.03194939
	63.1000	1	2		1.90901154	-0.03216824
	63.2000	1	2		1.90799876	-0.03237386
	63.3000	1	2		1.90701016	-0.03285277
	63.4000	1	2		1.90600824	-0.03314749
	63.5000	1	2		1.90499629	-0.03348374
	63.6000	1	2		1.90400462	-0.03363216
	63.7000	1	2		1.90300413	-0.03427323
	63.8000	1	2		1.90200508	-0.03447115
	63.9000	1	2		1.90099518	-0.03479897
	64.0000	1	2		1.90000924	-0.03521630
	64.1000	1	2		1.89900241	-0.03566389
	64.2000	1	2		1.89800090	-0.03595521
	64.3000	1	2		1.89701476	-0.03616332
	64.4000	1	2		1.89600465	-0.03678575
	64.5000	1	2		1.89500150	-0.03705655
	64.6000	1	2		1.89399610	-0.03723005
	64.7000	1	2		1.89299214	-0.03765606
	64.8000	1	2		1.89199964	-0.03823547
	64.9000	1	2		1.89099732	-0.03837317
	65.0000	1	2		1.88999827	-0.03881479
	65.1000	1	2		1.88901930	-0.03922494
	65.2000	1	2		1.88800673	-0.03978678
	65.3000	1	2		1.88700563	-0.04000125
	65.4000	1	2		1.88601027	-0.04031214
	65.5000	1	2		1.88501245	-0.04098158
	65.6000	1	2		1.88401238	-0.04106568
	65.7000	1	2		1.88300821	-0.04146951
	65.8000	1	2		1.88201019	-0.04206368
	65.9000	1	2		1.88100704	-0.04234698
	66.0000	1	2		1.88001516	-0.04263427
	66.1000	1	2		1.87900833	-0.04302509
	66.2000	1	2		1.87800682	-0.04355153
	66.3000	1	2		1.87700654	-0.04377409
	66.4000	1	2		1.87601590	-0.04416652
	66.5000	1	2		1.87500476	-0.04459776
	66.6000	1	2		1.87401268	-0.04505326
	66.7000	1	2		1.87300830	-0.04517509
	66.8000	1	2		1.87201458	-0.04570864
	66.9000	1	2		1.87100549	-0.04610649
	67.0000	1	2		1.87001525	-0.04652434
	67.1000	1	2		1.86900862	-0.04695504
	67.2000	1	2		1.86801695	-0.04727759
	67.3000	1	2		1.86701483	-0.04763448
	67.4000	1	2		1.86601599	-0.04814161
	67.5000	1	2		1.86500055	-0.04856654
	67.6000	1	2		1.86401010	-0.04903289
	67.7000	1	2		1.86301229	-0.04929417
	67.8000	1	2		1.86200545	-0.04990166
	67.9000	1	2		1.86100230	-0.05034451
	68.0000	1	2		1.85995531	-0.05070722
	68.1000	1	2		1.85900667	-0.05113177
	68.2000	1	2		1.85801028	-0.05161771
	68.3000	1	2		1.85700160	-0.05193722
	68.4000	1	2		1.85602018	-0.05237880
	68.5000	1	2		1.85500781	-0.05287424
	68.6000	1	2		1.85400979	-0.05322841
	68.7000	1	2		1.85301176	-0.05362091
	68.8000	1	2		1.85201046	-0.05412674
	68.9000	1	2		1.85101305	-0.05469676
	69.0000	1	2		1.85001400	-0.05503293
	69.1000	1	2		1.84900799	-0.05539562
	69.2000	1	2		1.84800484	-0.05605072
	69.3000	1	2		1.84700374	-0.05643205
	69.4000	1	2		1.84600285	-0.05680446
	69.5000	1	2		1.84500647	-0.05717494
	69.6000	1	2		1.84400824	-0.05768732
	69.7000	1	2		1.84300427	-0.05810747
	69.8000	1	2		1.84200686	-0.05855898
	69.9000	1	2		1.84100700	-0.05896194
	70.0000	1	2		1.84000897	-0.05948298
	70.1000	1	2		1.83902365	-0.05983807
	70.2000	1	2		1.83801190	-0.06035359
	70.3000	1	2		1.83701121	-0.06080628
	70.4000	1	2		1.83601360	-0.06118027
	70.5000	1	2		1.83501373	-0.06168251
	70.6000	1	2		1.83401386	-0.06205961
	70.7000	1	2		1.83301830	-0.06256873
	70.8000	1	2		1.83201003	-0.06308598
	70.9000	1	2		1.83100422	-0.06339251
	71.0000	1	2		1.83001398	-0.06387376
	71.1000	1	2		1.82901534	-0.06437826
	71.2000	1	2		1.82801486	-0.06479319
	71.3000	1	2		1.82700905	-0.06536663
	71.4000	1	2		1.82600631	-0.06576007
	71.5000	1	2		1.82501546	-0.06628965
	71.6000	1	2		1.82401703	-0.06684154
	71.7000	1	2		1.82302023	-0.06730997
	71.8000	1	2		1.82201196	-0.06778252
	71.9000	1	2		1.82101619	-0.06827217
	72.0000	1	2		1.82002391	-0.06877950
	72.1000	1	2		1.81901502	-0.06930576
	72.2000	1	2		1.81801843	-0.06969720
	72.3000	1	2		1.81700894	-0.07019601
	72.4000	1	2		1.81601624	-0.07087359
	72.5000	1	2		1.81501514	-0.07131793
	72.6000	1	2		1.81401282	-0.07176913
	72.7000	1	2		1.81300987	-0.07226818
	72.8000	1	2		1.81201656	-0.07270037
	72.9000	1	2		1.81101075	-0.07325736
	73.0000	1	2		1.81001601	-0.07366504
	73.1000	1	2		1.80902003	-0.07427439
	73.2000	1	2		1.80800972	-0.07472995
	73.3000	1	2		1.80700944	-0.07513356
	73.4000	1	2		1.80600834	-0.07570725
	73.5000	1	2		1.80501503	-0.07626492
	73.6000	1	2		1.80401700	-0.07674937
	73.7000	1	2		1.80300751	-0.07719609
	73.8000	1	2		1.80201543	-0.07772583
	73.9000	1	2		1.80101802	-0.07832813
	74.0000	1	2		1.80001569	-0.07890926
	74.1000	1	2		1.79901090	-0.07925581
	74.2000	1	2		1.79800755	-0.07988914
	74.3000	1	2		1.79700707	-0.08037899
	74.4000	1	2		1.79601376	-0.08091937
	74.5000	1	2		1.79500979	-0.08145547
	74.6000	1	2		1.79401566	-0.08203961
	74.7000	1	2		1.79301989	-0.08264633
	74.8000	1	2		1.79200998	-0.08312020
	74.9000	1	2		1.79101053	-0.08362413
	75.0000	1	2		1.79001189	-0.08429845
	75.1000	1	2		1.78901632	-0.08489775
	75.2000	1	2		1.78801461	-0.08533794
	75.3000	1	2		1.78701269	-0.08595880
	75.4000	1	2		1.78601938	-0.08651326
	75.5000	1	2		1.78501542	-0.08713495
	75.6000	1	2		1.78401043	-0.08774084
	75.7000	1	2		1.78300912	-0.08832210
	75.8000	1	2		1.78201090	-0.08881909
	75.9000	1	2		1.78101041	-0.08937981
	76.0000	1	2		1.78001915	-0.09004484
	76.1000	1	2		1.77901703	-0.09061530
	76.2000	1	2		1.77801040	-0.09105670
	76.3000	1	2		1.77701627	-0.09165064
	76.4000	1	2		1.77601251	-0.09227108
	76.5000	1	2		1.77502247	-0.09287992
	76.6000	1	2		1.77400806	-0.09349207
	76.7000	1	2		1.77301331	-0.09400571
	76.8000	1	2		1.77202390	-0.09467712
	76.9000	1	2		1.77100907	-0.09521706
	77.0000	1	2		1.77001965	-0.09572027
	77.1000	1	2		1.76900749	-0.09637957
	77.2000	1	2		1.76801951	-0.09688514
	77.3000	1	2		1.76701575	-0.09746475
	77.4000	1	2		1.76601731	-0.09825099
	77.5000	1	2		1.76501826	-0.09863809
	77.6000	1	2		1.76401676	-0.09932566
	77.7000	1	2		1.76301361	-0.09986967
	77.8000	1	2		1.76201477	-0.10057690
	77.9000	1	2		1.76101224	-0.10120289
	78.0000	1	2		1.76002855	-0.10178001
	78.1000	1	2		1.75901209	-0.10245412
	78.2000	1	2		1.75801427	-0.10303363
	78.3000	1	2		1.75702239	-0.10369527
	78.4000	1	2		1.75601597	-0.10438287
	78.5000	1	2		1.75502163	-0.10511426
	78.6000	1	2		1.75401726	-0.10558567
	78.7000	1	2		1.75303481	-0.10627691
	78.8000	1	2		1.75201260	-0.10698171
	78.9000	1	2		1.75101786	-0.10749626
	79.0000	1	2		1.75002045	-0.10809422
	79.1000	1	2		1.74903472	-0.10870353
	79.2000	1	2		1.74801969	-0.10943384
	79.3000	1	2		1.74702945	-0.10987841
	79.4000	1	2		1.74602528	-0.11067681
	79.5000	1	2		1.74501824	-0.11127437
	79.6000	1	2		1.74402063	-0.11188151
	79.7000	1	2		1.74301933	-0.11264181
	79.8000	1	2		1.74202007	-0.11318834
	79.9000	1	2		1.74102901	-0.11377369
	80.0000	1	2		1.74002382	-0.11452168
	80.1000	1	2		1.73901678	-0.11515236
	80.2000	1	2		1.73802060	-0.11565019
	80.3000	1	2		1.73701807	-0.11628864
	80.4000	1	2		1.73602435	-0.11698863
	80.5000	1	2		1.73501567	-0.11776022
	80.6000	1	2		1.73402133	-0.11832920
	80.7000	1	2		1.73302311	-0.11897136
	80.8000	1	2		1.73202488	-0.11970986
	80.9000	1	2		1.73101538	-0.12033803
	81.0000	1	2		1.73002022	-0.12104033
	81.1000	1	2		1.72901749	-0.12171631
	81.2000	1	2		1.72802110	-0.12230192
	81.3000	1	2		1.72702287	-0.12311019
	81.4000	1	2		1.72602055	-0.12361638
	81.5000	1	2		1.72501945	-0.12430410
	81.6000	1	2		1.72401938	-0.12513769
	81.7000	1	2		1.72302381	-0.12572329
	81.8000	1	2		1.72202067	-0.12644153
	81.9000	1	2		1.72101998	-0.12708308
	82.0000	1	2		1.72002892	-0.12784703
	82.1000	1	2		1.71901573	-0.12852176
	82.2000	1	2		1.71802099	-0.12930620
	82.3000	1	2		1.71701969	-0.13000314
	82.4000	1	2		1.71602125	-0.13071709
	82.5000	1	2		1.71502958	-0.13142616
	82.6000	1	2		1.71402439	-0.13221291
	82.7000	1	2		1.71302626	-0.13285429
	82.8000	1	2		1.71203090	-0.13353301
	82.9000	1	2		1.71101659	-0.13438715
	83.0000	1	2		1.71001754	-0.13495688
	83.1000	1	2		1.70901798	-0.13570653
	83.2000	1	2		1.70802917	-0.13647861
	83.3000	1	2		1.70703166	-0.13724812
	83.4000	1	2		1.70602688	-0.13802806
	83.5000	1	2		1.70502865	-0.13864474
	83.6000	1	2		1.70402335	-0.13945131
	83.7000	1	2		1.70302768	-0.14024135
	83.8000	1	2		1.70202710	-0.14108565
	83.9000	1	2		1.70102323	-0.14174554
	84.0000	1	2		1.70001896	-0.14250259
	84.1000	1	2		1.69901786	-0.14312801
	84.2000	1	2		1.69802793	-0.14420512
	84.3000	1	2		1.69701956	-0.14472030
	84.4000	1	2		1.69602656	-0.14559350
	84.5000	1	2		1.69502710	-0.14639125
	84.6000	1	2		1.69402600	-0.14719002
	84.7000	1	2		1.69304027	-0.14794436
	84.8000	1	2		1.69202094	-0.14862696
	84.9000	1	2		1.69102292	-0.14948249
	85.0000	1	2		1.69002530	-0.15028864
	85.1000	1	2		1.68902574	-0.15088185
	85.2000	1	2		1.68802352	-0.15194414
	85.3000	1	2		1.68703184	-0.15252444
	85.4000	1	2		1.68602593	-0.15330907
	85.5000	1	2		1.68503231	-0.15410961
	85.6000	1	2		1.68403695	-0.15499744
	85.7000	1	2		1.68302326	-0.15573151
	85.8000	1	2		1.68202667	-0.15647195
	85.9000	1	2		1.68102168	-0.15722176
	86.0000	1	2		1.68003000	-0.15811931
	86.1000	1	2		1.67902573	-0.15878655
	86.2000	1	2		1.67803385	-0.15962157
	86.3000	1	2		1.67703276	-0.16049303
	86.4000	1	2		1.67602797	-0.16131692
	86.5000	1	2		1.67502902	-0.16200434
	86.6000	1	2		1.67402772	-0.16299028
	86.7000	1	2		1.67302017	-0.16363056
	86.8000	1	2		1.67202102	-0.16436923
	86.9000	1	2		1.67102494	-0.16514095
	87.0000	1	2		1.67002487	-0.16089207
	87.1000	1	2		1.66902357	-0.14980704
	87.2000	1	2		1.66802821	-0.15058229
	87.3000	1	2		1.66701133	-0.15143215
	87.4000	1	2		1.66601956	-0.15191931
	87.5000	1	2		1.66502184	-0.15270291
	87.6000	1	2		1.66402413	-0.15370717
	87.7000	1	2		1.66302959	-0.15455282
	87.8000	1	2		1.66202787	-0.15490238
	87.9000	1	2		1.66105485	-0.15567912
	88.0000	1	2		1.66003838	-0.15651671
	88.1000	1	2		1.65903595	-0.15736111
	88.2000	1	2		1.65804305	-0.15810471
	88.3000	1	2		1.65703437	-0.15909730
	88.4000	1	2		1.65604495	-0.16018009
	88.5000	1	2		1.65503955	-0.16086165
	88.6000	1	2		1.65404573	-0.16174134
	88.7000	1	2		1.65304668	-0.16271798
	88.8000	1	2		1.65204098	-0.16357590
	88.9000	1	2		1.65103527	-0.16448746
	89.0000	1	2		1.65004718	-0.16541695
	89.1000	1	2		1.64904547	-0.16635800
	89.2000	1	2		1.64804786	-0.16722664
	89.3000	1	2		1.64703610	-0.16804740
	89.4000	1	2		1.64604966	-0.16900992
	89.5000	1	2		1.64503196	-0.16986117
	89.6000	1	2		1.64403947	-0.17071778
	89.7000	1	2		1.64303950	-0.17174538
	89.8000	1	2		1.64204670	-0.17256279
	89.9000	1	2		1.64104028	-0.17347917
	90.0000	1	2		1.64004645	-0.17440490
	90.1000	1	2		1.63904280	-0.17490689
	90.2000	1	2		1.63804395	-0.17538998
	90.3000	1	2		1.63704142	-0.17612554
	90.4000	1	2		1.63605067	-0.17701808
	90.5000	1	2		1.63504230	-0.15827423
	90.6000	1	2		1.63404786	-0.15909139
	90.7000	1	2		1.63304349	-0.15957374
	90.8000	1	2		1.63205161	-0.16024200
	90.9000	1	2		1.63104662	-0.16112229
	91.0000	1	2		1.63004982	-0.16209161
	91.1000	1	2		1.62904668	-0.16287094
	91.2000	1	2		1.62804988	-0.16372843
	91.3000	1	2		1.62704817	-0.16473830
	91.4000	1	2		1.62605179	-0.16563877
	91.5000	1	2		1.62505007	-0.16612241
	91.6000	1	2		1.62405133	-0.16670061
	91.7000	1	2		1.62304726	-0.16730582
	91.8000	1	2		1.62205692	-0.16812148
	91.9000	1	2		1.62104989	-0.16830815
	92.0000	1	2		1.62005442	-0.16786255
	92.1000	1	2		1.61904800	-0.16855357
	92.2000	1	2		1.61805356	-0.16929971
	92.3000	1	2		1.61704314	-0.16979221
	92.4000	1	2		1.61604880	-0.17038073
	92.5000	1	2		1.61504084	-0.17087867
	92.6000	1	2		1.61405081	-0.17100831
	92.7000	1	2		1.61304633	-0.16814902
	92.8000	1	2		1.61204575	-0.16821777
	92.9000	1	2		1.61104762	-0.16886121
	93.0000	1	2		1.61005339	-0.16967582
	93.1000	1	2		1.60904399	-0.17033650
	93.2000	1	2		1.60804679	-0.17108504
	93.3000	1	2		1.60704313	-0.17181300
	93.4000	1	2		1.60605822	-0.17263569
	93.5000	1	2		1.60503807	-0.17294098
	93.6000	1	2		1.60404783	-0.17364094
	93.7000	1	2		1.60304683	-0.17436778
	93.8000	1	2		1.60205065	-0.17522652
	93.9000	1	2		1.60104792	-0.17608723
	94.0000	1	2		1.60004846	-0.17689813
	94.1000	1	2		1.59901396	-0.17773198
	94.2000	1	2		1.59805149	-0.17868619
	94.3000	1	2		1.59705039	-0.17939869
	94.4000	1	2		1.59605114	-0.18028481
	94.5000	1	2		1.59505332	-0.18105358
	94.6000	1	2		1.59405386	-0.18126711
	94.7000	1	2		1.59304826	-0.18173952
	94.8000	1	2		1.59205802	-0.18238531
	94.9000	1	2		1.59105538	-0.18289326
	95.0000	1	2		1.59006474	-0.18381840
	95.1000	1	2		1.58904581	-0.18460853
	95.2000	1	2		1.58804759	-0.18552816
	95.3000	1	2		1.58704905	-0.18625857
	95.4000	1	2		1.58604529	-0.18710224
	95.5000	1	2		1.58504286	-0.18674683
	95.6000	1	2		1.58404391	-0.18474655
	95.7000	1	2		1.58304466	-0.18530285
	95.8000	1	2		1.58204530	-0.18566664
	95.9000	1	2		1.58104523	-0.18622698
	96.0000	1	2		1.58004792	-0.18689357
	96.1000	1	2		1.57905123	-0.18749638
	96.2000	1	2		1.57804737	-0.18825687
	96.3000	1	2		1.57705191	-0.18889349
	96.4000	1	2		1.57605081	-0.18972585
	96.5000	1	2		1.57504582	-0.19051552
	96.6000	1	2		1.57405343	-0.19137762
	96.7000	1	2		1.57304905	-0.19217003
	96.8000	1	2		1.57205246	-0.19321391
	96.9000	1	2		1.57105403	-0.19401016
	97.0000	1	2		1.57005119	-0.19489054
	97.1000	1	2		1.56904846	-0.19592209
	97.2000	1	2		1.56805463	-0.19681210
	97.3000	1	2		1.56704421	-0.19777739
	97.4000	1	2		1.56605059	-0.19859012
	97.5000	1	2		1.56504642	-0.19918269
	97.6000	1	2		1.56405035	-0.19988757
	97.7000	1	2		1.56305181	-0.20072723
	97.8000	1	2		1.56205645	-0.20163413
	97.9000	1	2		1.56104787	-0.20256072
	98.0000	1	2		1.56005046	-0.20345263
	98.1000	1	2		1.55904875	-0.20450192
	98.2000	1	2		1.55805472	-0.20536728
	98.3000	1	2		1.55705086	-0.20478718
	98.4000	1	2		1.55605489	-0.20471556
	98.5000	1	2		1.55505369	-0.20539423
	98.6000	1	2		1.55405331	-0.20631909
	98.7000	1	2		1.55305026	-0.20714978
	98.8000	1	2		1.55206033	-0.20789593
	98.9000	1	2		1.55105616	-0.20862969
	99.0000	1	2		1.55006182	-0.20885846
	99.1000	1	2		1.54905130	-0.20951742
	99.2000	1	2		1.54805881	-0.20937173
	99.3000	1	2		1.54705710	-0.19917581
	99.4000	1	2		1.54605354	-0.19553086
	99.5000	1	2		1.54506863	-0.19592008
	99.6000	1	2		1.54406835	-0.19642653
	99.7000	1	2		1.54306931	-0.19705575
	99.8000	1	2		1.54206698	-0.19786410
	99.9000	1	2		1.54106977	-0.19858863
	100.0000	1	2		1.54006571	-0.19954698
	100.1000	1	2		1.53906635	-0.20038418
	100.2000	1	2		1.53806515	-0.20134389
	100.3000	1	2		1.53705801	-0.20203447
	100.4000	1	2		1.53606664	-0.20292414
	100.5000	1	2		1.53505243	-0.20392146
	100.6000	1	2		1.53406312	-0.20457577
	100.7000	1	2		1.53306889	-0.20523896
	100.8000	1	2		1.53206687	-0.20553781
	100.9000	1	2		1.53106556	-0.20620501
	101.0000	1	2		1.53006887	-0.20671384
	101.1000	1	2		1.52906173	-0.20657428
	101.2000	1	2		1.52806463	-0.20733193
	101.3000	1	2		1.52705687	-0.20779725
	101.4000	1	2		1.52606807	-0.20851143
	101.5000	1	2		1.52505703	-0.20929947
	101.6000	1	2		1.52406290	-0.21014839
	101.7000	1	2		1.52306642	-0.21104395
	101.8000	1	2		1.52206808	-0.21191586
	101.9000	1	2		1.52105961	-0.21296762
	102.0000	1	2		1.52006835	-0.21375405
	102.1000	1	2		1.51906008	-0.21473426
	102.2000	1	2		1.51806646	-0.21556590
	102.3000	1	2		1.51706393	-0.21618446
	102.4000	1	2		1.51606755	-0.21647008
	102.5000	1	2		1.51506624	-0.21697843
	102.6000	1	2		1.51406392	-0.21783534
	102.7000	1	2		1.51306610	-0.21863490
	102.8000	1	2		1.51207033	-0.21974225
	102.9000	1	2		1.51105970	-0.22075575
	103.0000	1	2		1.51006824	-0.22138188
	103.1000	1	2		1.50905925	-0.22221524
	103.2000	1	2		1.50806747	-0.22300772
	103.3000	1	2		1.50706392	-0.22409992
	103.4000	1	2		1.50606559	-0.22443073
	103.5000	1	2		1.50506592	-0.22411959
	103.6000	1	2		1.50407774	-0.22400845
	103.7000	1	2		1.50306721	-0.22471828
	103.8000	1	2		1.50206827	-0.22570917
	103.9000	1	2		1.50105897	-0.22656744
	104.0000	1	2		1.50007027	-0.22766393
	104.1000	1	2		1.49906856	-0.22850204
	104.2000	1	2		1.49807699	-0.22918791
	104.3000	1	2		1.49707354	-0.22979237
	104.4000	1	2		1.49607705	-0.23072660
	104.5000	1	2		1.49506919	-0.23160178
	104.6000	1	2		1.49407045	-0.23229590
	104.7000	1	2		1.49307888	-0.23324464
	104.8000	1	2		1.49206877	-0.23390168
	104.9000	1	2		1.49107495	-0.23486523
	105.0000	1	2		1.49008071	-0.23562884
	105.1000	1	2		1.48907798	-0.23643849
	105.2000	1	2		1.48807964	-0.23752419
	105.3000	1	2		1.48707865	-0.23836810
	105.4000	1	2		1.48607632	-0.23926007
	105.5000	1	2		1.48507062	-0.24038365
	105.6000	1	2		1.48406962	-0.23990063
	105.7000	1	2		1.48306893	-0.23993859
	105.8000	1	2		1.48207091	-0.24027990
	105.9000	1	2		1.48106643	-0.24116864
	106.0000	1	2		1.48007486	-0.24211831
	106.1000	1	2		1.47906772	-0.24302263
	106.2000	1	2		1.47807072	-0.24390804
	106.3000	1	2		1.47706829	-0.24463307
	106.4000	1	2		1.47607006	-0.24564069
	106.5000	1	2		1.47507009	-0.24683075
	106.6000	1	2		1.47406879	-0.24790525
	106.7000	1	2		1.47307066	-0.24885770
	106.8000	1	2		1.47207284	-0.24997514
	106.9000	1	2		1.47107523	-0.25085047
	107.0000	1	2		1.47007208	-0.25193123
	107.1000	1	2		1.46906423	-0.25285283
	107.2000	1	2		1.46807614	-0.25378719
	107.3000	1	2		1.46707535	-0.25454581
	107.4000	1	2		1.46607138	-0.25453039
	107.5000	1	2		1.46506383	-0.25501890
	107.6000	1	2		1.46407206	-0.25603404
	107.7000	1	2		1.46306737	-0.25707338
	107.8000	1	2		1.46206761	-0.25787696
	107.9000	1	2		1.46107256	-0.25770590
	108.0000	1	2		1.46007556	-0.25773000
	108.1000	1	2		1.45907262	-0.25751831
	108.2000	1	2		1.45807490	-0.25772568
	108.3000	1	2		1.45707462	-0.25879275
	108.4000	1	2		1.45608244	-0.25969090
	108.5000	1	2		1.45506966	-0.26057770
	108.6000	1	2		1.45407440	-0.26157433
	108.7000	1	2		1.45308089	-0.26266884
	108.8000	1	2		1.45207590	-0.26387308
	108.9000	1	2		1.45106978	-0.26489548
	109.0000	1	2		1.45007667	-0.26601734
	109.1000	1	2		1.44906769	-0.26717145
	109.2000	1	2		1.44806956	-0.26845787
	109.3000	1	2		1.44707482	-0.26941052
	109.4000	1	2		1.44607372	-0.27039405
	109.5000	1	2		1.44507231	-0.27144726
	109.6000	1	2		1.44407265	-0.27262704
	109.7000	1	2		1.44307002	-0.27384019
	109.8000	1	2		1.44207199	-0.27492546
	109.9000	1	2		1.44107090	-0.27602416
	110.0000	1	2		1.44007881	-0.27702240
	110.1000	1	2		1.43907618	-0.27800329
	110.2000	1	2		1.43807764	-0.27914438
	110.3000	1	2		1.43708157	-0.28010914
	110.4000	1	2		1.43607238	-0.28133627
	110.5000	1	2		1.43507302	-0.28230889
	110.6000	1	2		1.43407694	-0.28350856
	110.7000	1	2		1.43307175	-0.28469797
	110.8000	1	2		1.43207833	-0.28601758
	110.9000	1	2		1.43107457	-0.28724993
	111.0000	1	2		1.43007491	-0.28853226
	111.1000	1	2		1.42908272	-0.28959429
	111.2000	1	2		1.42806790	-0.29065879
	111.3000	1	2		1.42706906	-0.29176181
	111.4000	1	2		1.42606550	-0.29279513
	111.5000	1	2		1.42506850	-0.29394494
	111.6000	1	2		1.42407939	-0.29500876
	111.7000	1	2		1.42306549	-0.29615030
	111.8000	1	2		1.42207371	-0.29757174
	111.9000	1	2		1.42107395	-0.29842958
	112.0000	1	2		1.42007346	-0.29966976
	112.1000	1	2		1.41907165	-0.30075954
	112.2000	1	2		1.41807680	-0.30191543
	112.3000	1	2		1.41706925	-0.30277103
	112.4000	1	2		1.41607594	-0.30365044
	112.5000	1	2		1.41506910	-0.30455751
	112.6000	1	2		1.41407713	-0.30582482
	112.7000	1	2		1.41307039	-0.30686412
	112.8000	1	2		1.41207616	-0.30806394
	112.9000	1	2		1.41106758	-0.30906362
	113.0000	1	2		1.41007171	-0.30991498
	113.1000	1	2		1.40907512	-0.31041699
	113.2000	1	2		1.40807495	-0.31057583
	113.3000	1	2		1.40707180	-0.31160379
	113.4000	1	2		1.40607460	-0.31261530
	113.5000	1	2		1.40507155	-0.31211752
	113.6000	1	2		1.40407957	-0.31301152
	113.7000	1	2		1.40307192	-0.31409193
	113.8000	1	2		1.40209039	-0.31527333
	113.9000	1	2		1.40107393	-0.31642020
	114.0000	1	2		1.40008645	-0.31757604
	114.0010	1	2		1.40007611	-0.31760480
