# Supplementary material for: Hyaluronic Acid Enhances the Mechanical Properties of Tissue-Engineered Cartilage Constructs
Source: PLoS One. 2014 Dec 1;9(12):e113216. doi: 10.1371/journal.pone.0113216 (PMC4249877; doi:10.1371/journal.pone.0113216)
Supplement: Dataset S1 — Raw data from hydrogel constructs. Data on wet weight, dry weight, compressive modulus, DNA content, and GAG content are provided in a spreadsheet for all analysed hydrogel constructs. Additionally, raw data from mechanical compression tests (time, displacement, and load) are provided. (ZIP) [file pone.0113216.s004.zip › Data/Mechanical testing/Microtester/Day 56/G1 P2 M5 ramp.csv]

G1 P2 M5 3Feb104
Notes	Time	Sequence	Block	Cycle	5800:Extension mm	5800:5N_Load_Cell N
Test Started : 02/03/2014 11:12:15 AM	4.0020	1	2		2.49969416	0.00296270
	4.1000	1	2		2.49901945	0.00269574
	4.2000	1	2		2.49798742	0.00265208
	4.3000	1	2		2.49696501	0.00280218
	4.4000	1	2		2.49596105	0.00270409
	4.5000	1	2		2.49495483	0.00273393
	4.6000	1	2		2.49394512	0.00284205
	4.7000	1	2		2.49293993	0.00279837
	4.8000	1	2		2.49194395	0.00288873
	4.9000	1	2		2.49093896	0.00286661
	5.0000	1	2		2.48994032	0.00289078
	5.0440	1	2		2.48950022	0.00303887
	5.1000	1	2		2.48893841	0.00290114
	5.2000	1	2		2.48794510	0.00283058
	5.3000	1	2		2.48695260	0.00288608
	5.4000	1	2		2.48594085	0.00284942
	5.5000	1	2		2.48494180	0.00277303
	5.6000	1	2		2.48395280	0.00281806
	5.7000	1	2		2.48294555	0.00283278
	5.8000	1	2		2.48195408	0.00273766
	5.9000	1	2		2.48094254	0.00270378
	6.0000	1	2		2.47994820	0.00277646
	6.1000	1	2		2.47894219	0.00280294
	6.2000	1	2		2.47794416	0.00268175
	6.3000	1	2		2.47693712	0.00264404
	6.4000	1	2		2.47593971	0.00280249
	6.5000	1	2		2.47494579	0.00273054
	6.6000	1	2		2.47394817	0.00257635
	6.7000	1	2		2.47294216	0.00277408
	6.8000	1	2		2.47195049	0.00274680
	6.9000	1	2		2.47094345	0.00275871
	7.0000	1	2		2.46995137	0.00279867
	7.1000	1	2		2.46894064	0.00276059
	7.2000	1	2		2.46794651	0.00272628
	7.3000	1	2		2.46694787	0.00272190
	7.4000	1	2		2.46594001	0.00267317
	7.5000	1	2		2.46493809	0.00276451
	7.6000	1	2		2.46394376	0.00265887
	7.7000	1	2		2.46293692	0.00274201
	7.8000	1	2		2.46194033	0.00275978
	7.9000	1	2		2.46093985	0.00274719
	8.0000	1	2		2.45994634	0.00277071
	8.1000	1	2		2.45893745	0.00265406
	8.2000	1	2		2.45794394	0.00269915
	8.3000	1	2		2.45693977	0.00264302
	8.4000	1	2		2.45595383	0.00272356
	8.5000	1	2		2.45495458	0.00265095
	8.6000	1	2		2.45395922	0.00279053
	8.7000	1	2		2.45295095	0.00268328
	8.8000	1	2		2.45194944	0.00265389
	8.9000	1	2		2.45095408	0.00261792
	9.0000	1	2		2.44994971	0.00258598
	9.1000	1	2		2.44894902	0.00253973
	9.2000	1	2		2.44795263	0.00244568
	9.3000	1	2		2.44694662	0.00251311
	9.4000	1	2		2.44594224	0.00246430
	9.5000	1	2		2.44494729	0.00257583
	9.6000	1	2		2.44395070	0.00244285
	9.7000	1	2		2.44294735	0.00257424
	9.8000	1	2		2.44195486	0.00262765
	9.9000	1	2		2.44094741	0.00240430
	10.0000	1	2		2.43994775	0.00247549
	10.1000	1	2		2.43894768	0.00256415
	10.2000	1	2		2.43794822	0.00253426
	10.3000	1	2		2.43695900	0.00257520
	10.4000	1	2		2.43595729	0.00264929
	10.5000	1	2		2.43494411	0.00266110
	10.6000	1	2		2.43394690	0.00275820
	10.7000	1	2		2.43294068	0.00269564
	10.8000	1	2		2.43194450	0.00262824
	10.9000	1	2		2.43094054	0.00270198
	11.0000	1	2		2.42994026	0.00259446
	11.1000	1	2		2.42894449	0.00250718
	11.2000	1	2		2.42794749	0.00267332
	11.3000	1	2		2.42695295	0.00266120
	11.4000	1	2		2.42595451	0.00260656
	11.5000	1	2		2.42494563	0.00265660
	11.6000	1	2		2.42395990	0.00270995
	11.7000	1	2		2.42295696	0.00270318
	11.8000	1	2		2.42196078	0.00265680
	11.9000	1	2		2.42094698	0.00262135
	12.0000	1	2		2.41995264	0.00267723
	12.1000	1	2		2.41894704	0.00268655
	12.2000	1	2		2.41794697	0.00270668
	12.3000	1	2		2.41694321	0.00261119
	12.4000	1	2		2.41594825	0.00263291
	12.5000	1	2		2.41494388	0.00267996
	12.6000	1	2		2.41395385	0.00258765
	12.7000	1	2		2.41294599	0.00266654
	12.8000	1	2		2.41195001	0.00254828
	12.9000	1	2		2.41094236	0.00261311
	13.0000	1	2		2.40994823	0.00261731
	13.1000	1	2		2.40894242	0.00254745
	13.2000	1	2		2.40795177	0.00255652
	13.3000	1	2		2.40694248	0.00262591
	13.4000	1	2		2.40595142	0.00251236
	13.5000	1	2		2.40494971	0.00259697
	13.6000	1	2		2.40394943	0.00264826
	13.7000	1	2		2.40294608	0.00260623
	13.8000	1	2		2.40195297	0.00258307
	13.9000	1	2		2.40094061	0.00259874
	14.0000	1	2		2.39994955	0.00260580
	14.1000	1	2		2.39895337	0.00274790
	14.2000	1	2		2.39796067	0.00259178
	14.3000	1	2		2.39695076	0.00271067
	14.4000	1	2		2.39595028	0.00275955
	14.5000	1	2		2.39495103	0.00269813
	14.6000	1	2		2.39395096	0.00261676
	14.7000	1	2		2.39295887	0.00257980
	14.8000	1	2		2.39194528	0.00276381
	14.9000	1	2		2.39095320	0.00254421
	15.0000	1	2		2.38995333	0.00263272
	15.1000	1	2		2.38895551	0.00265800
	15.2000	1	2		2.38796466	0.00260858
	15.3000	1	2		2.38695639	0.00268009
	15.4000	1	2		2.38595140	0.00258338
	15.5000	1	2		2.38494928	0.00273346
	15.6000	1	2		2.38396498	0.00258016
	15.7000	1	2		2.38296819	0.00245971
	15.8000	1	2		2.38196094	0.00259864
	15.9000	1	2		2.38095452	0.00254103
	16.0000	1	2		2.37996244	0.00249427
	16.1000	1	2		2.37895744	0.00244940
	16.2000	1	2		2.37796270	0.00247105
	16.3000	1	2		2.37695320	0.00240591
	16.4000	1	2		2.37595415	0.00237489
	16.5000	1	2		2.37494814	0.00238731
	16.6000	1	2		2.37395278	0.00232905
	16.7000	1	2		2.37295271	0.00250472
	16.8000	1	2		2.37196001	0.00230628
	16.9000	1	2		2.37095912	0.00236397
	17.0000	1	2		2.36996109	0.00247191
	17.1000	1	2		2.36895713	0.00239658
	17.2000	1	2		2.36796259	0.00231896
	17.3000	1	2		2.36695227	0.00251283
	17.4000	1	2		2.36595588	0.00231745
	17.5000	1	2		2.36495007	0.00248249
	17.6000	1	2		2.36395389	0.00240985
	17.7000	1	2		2.36295792	0.00241820
	17.8000	1	2		2.36195477	0.00238368
	17.9000	1	2		2.36095839	0.00237328
	18.0000	1	2		2.35995770	0.00243173
	18.1000	1	2		2.35896111	0.00242987
	18.2000	1	2		2.35795776	0.00247444
	18.3000	1	2		2.35695748	0.00245256
	18.4000	1	2		2.35596438	0.00238951
	18.5000	1	2		2.35496143	0.00250232
	18.6000	1	2		2.35396013	0.00250822
	18.7000	1	2		2.35296723	0.00251323
	18.8000	1	2		2.35196716	0.00242211
	18.9000	1	2		2.35096545	0.00253463
	19.0000	1	2		2.34996169	0.00247311
	19.1000	1	2		2.34895915	0.00257846
	19.2000	1	2		2.34795621	0.00248862
	19.3000	1	2		2.34696126	0.00253429
	19.4000	1	2		2.34596631	0.00252051
	19.5000	1	2		2.34495784	0.00249228
	19.6000	1	2		2.34395674	0.00260673
	19.7000	1	2		2.34295318	0.00247914
	19.8000	1	2		2.34196110	0.00246292
	19.9000	1	2		2.34095755	0.00253620
	20.0000	1	2		2.33996280	0.00250872
	20.1000	1	2		2.33896088	0.00244683
	20.2000	1	2		2.33796450	0.00253694
	20.3000	1	2		2.33697611	0.00249089
	20.4000	1	2		2.33596661	0.00249242
	20.5000	1	2		2.33496449	0.00237804
	20.6000	1	2		2.33396462	0.00247844
	20.7000	1	2		2.33296598	0.00227815
	20.8000	1	2		2.33196816	0.00244589
	20.9000	1	2		2.33096194	0.00245122
	21.0000	1	2		2.32996556	0.00241304
	21.1000	1	2		2.32895688	0.00244939
	21.2000	1	2		2.32795435	0.00246396
	21.3000	1	2		2.32695776	0.00240298
	21.4000	1	2		2.32595133	0.00246722
	21.5000	1	2		2.32495474	0.00250476
	21.6000	1	2		2.32395815	0.00242722
	21.7000	1	2		2.32296464	0.00240153
	21.8000	1	2		2.32196108	0.00241042
	21.9000	1	2		2.32096101	0.00246037
	22.0000	1	2		2.31996442	0.00231197
	22.1000	1	2		2.31896373	0.00252112
	22.2000	1	2		2.31796140	0.00259876
	22.3000	1	2		2.31695641	0.00248207
	22.4000	1	2		2.31596618	0.00235935
	22.5000	1	2		2.31495934	0.00251892
	22.6000	1	2		2.31395824	0.00251658
	22.7000	1	2		2.31295715	0.00236202
	22.8000	1	2		2.31195687	0.00247291
	22.9000	1	2		2.31095577	0.00244680
	23.0000	1	2		2.30995754	0.00247353
	23.1000	1	2		2.30896608	0.00243821
	23.2000	1	2		2.30795945	0.00243165
	23.3000	1	2		2.30696327	0.00252207
	23.4000	1	2		2.30596729	0.00242319
	23.5000	1	2		2.30496906	0.00245366
	23.6000	1	2		2.30397780	0.00249417
	23.7000	1	2		2.30296912	0.00235287
	23.8000	1	2		2.30197540	0.00244144
	23.9000	1	2		2.30096037	0.00240366
	24.0000	1	2		2.29996870	0.00235602
	24.1000	1	2		2.29896576	0.00230875
	24.2000	1	2		2.29796589	0.00232857
	24.3000	1	2		2.29696029	0.00221009
	24.4000	1	2		2.29597005	0.00216004
	24.5000	1	2		2.29496916	0.00225657
	24.6000	1	2		2.29397052	0.00212788
	24.7000	1	2		2.29296512	0.00216585
	24.8000	1	2		2.29196812	0.00213224
	24.9000	1	2		2.29096579	0.00224141
	25.0000	1	2		2.28997678	0.00209136
	25.1000	1	2		2.28896728	0.00212426
	25.2000	1	2		2.28795984	0.00227343
	25.3000	1	2		2.28695321	0.00215067
	25.4000	1	2		2.28596625	0.00220292
	25.5000	1	2		2.28496781	0.00212147
	25.6000	1	2		2.28396528	0.00223265
	25.7000	1	2		2.28296357	0.00228184
	25.8000	1	2		2.28196432	0.00220451
	25.9000	1	2		2.28096076	0.00237018
	26.0000	1	2		2.27996069	0.00227511
	26.1000	1	2		2.27896348	0.00231866
	26.2000	1	2		2.27796443	0.00227179
	26.3000	1	2		2.27695862	0.00243889
	26.4000	1	2		2.27596757	0.00231911
	26.5000	1	2		2.27496401	0.00245905
	26.6000	1	2		2.27397008	0.00243915
	26.7000	1	2		2.27297001	0.00242016
	26.8000	1	2		2.27196318	0.00242000
	26.9000	1	2		2.27095880	0.00241454
	27.0000	1	2		2.26996672	0.00243514
	27.1000	1	2		2.26897607	0.00235356
	27.2000	1	2		2.26796535	0.00237133
	27.3000	1	2		2.26697244	0.00240292
	27.4000	1	2		2.26596315	0.00242398
	27.5000	1	2		2.26495980	0.00226615
	27.6000	1	2		2.26397223	0.00236601
	27.7000	1	2		2.26296109	0.00237049
	27.8000	1	2		2.26197106	0.00238101
	27.9000	1	2		2.26096176	0.00235803
	28.0000	1	2		2.25997091	0.00223998
	28.1000	1	2		2.25896551	0.00234015
	28.2000	1	2		2.25796093	0.00225270
	28.3000	1	2		2.25696618	0.00232749
	28.4000	1	2		2.25596857	0.00228200
	28.5000	1	2		2.25498018	0.00229707
	28.6000	1	2		2.25397027	0.00225654
	28.7000	1	2		2.25297429	0.00232169
	28.8000	1	2		2.25196705	0.00228037
	28.9000	1	2		2.25096165	0.00219467
	29.0000	1	2		2.24995932	0.00226738
	29.1000	1	2		2.24895863	0.00226239
	29.2000	1	2		2.24795897	0.00237051
	29.3000	1	2		2.24696402	0.00224405
	29.4000	1	2		2.24596579	0.00232007
	29.5000	1	2		2.24496101	0.00227246
	29.6000	1	2		2.24396360	0.00226642
	29.7000	1	2		2.24296066	0.00237070
	29.8000	1	2		2.24196304	0.00228093
	29.9000	1	2		2.24096809	0.00239326
	30.0000	1	2		2.23997232	0.00231737
	30.1000	1	2		2.23896938	0.00221809
	30.2000	1	2		2.23796664	0.00238737
	30.3000	1	2		2.23696719	0.00234781
	30.4000	1	2		2.23596957	0.00232220
	30.5000	1	2		2.23497626	0.00227855
	30.6000	1	2		2.23396328	0.00215249
	30.7000	1	2		2.23296894	0.00236910
	30.8000	1	2		2.23196600	0.00232865
	30.9000	1	2		2.23098191	0.00227821
	31.0000	1	2		2.22996319	0.00228856
	31.1000	1	2		2.22897091	0.00222441
	31.2000	1	2		2.22796653	0.00232495
	31.3000	1	2		2.22696338	0.00219396
	31.4000	1	2		2.22597212	0.00224079
	31.5000	1	2		2.22496365	0.00221008
	31.6000	1	2		2.22397300	0.00219019
	31.7000	1	2		2.22296596	0.00210066
	31.8000	1	2		2.22196937	0.00213307
	31.9000	1	2		2.22096746	0.00209451
	32.0000	1	2		2.21997066	0.00217225
	32.1000	1	2		2.21895850	0.00206155
	32.2000	1	2		2.21796539	0.00195295
	32.3000	1	2		2.21695999	0.00209341
	32.4000	1	2		2.21597242	0.00206717
	32.5000	1	2		2.21496579	0.00212916
	32.6000	1	2		2.21396490	0.00216234
	32.7000	1	2		2.21297056	0.00198782
	32.8000	1	2		2.21196721	0.00228315
	32.9000	1	2		2.21096837	0.00197804
	33.0000	1	2		2.20997362	0.00206391
	33.1000	1	2		2.20896494	0.00229772
	33.2000	1	2		2.20796774	0.00216202
	33.3000	1	2		2.20697996	0.00219267
	33.4000	1	2		2.20597333	0.00222539
	33.5000	1	2		2.20496322	0.00235625
	33.6000	1	2		2.20397073	0.00239786
	33.7000	1	2		2.20297475	0.00215104
	33.8000	1	2		2.20196730	0.00225832
	33.9000	1	2		2.20095944	0.00229128
	34.0000	1	2		2.19996572	0.00212576
	34.1000	1	2		2.19897016	0.00232517
	34.2000	1	2		2.19796435	0.00225808
	34.3000	1	2		2.19696161	0.00213870
	34.4000	1	2		2.19597096	0.00211661
	34.5000	1	2		2.19497191	0.00219064
	34.6000	1	2		2.19397328	0.00226394
	34.7000	1	2		2.19297976	0.00212718
	34.8000	1	2		2.19197538	0.00218140
	34.9000	1	2		2.19098105	0.00215044
	35.0000	1	2		2.18996684	0.00216285
	35.1000	1	2		2.18896943	0.00208656
	35.2000	1	2		2.18796997	0.00223549
	35.3000	1	2		2.18696641	0.00214058
	35.4000	1	2		2.18597228	0.00202375
	35.5000	1	2		2.18496115	0.00221365
	35.6000	1	2		2.18397111	0.00212979
	35.7000	1	2		2.18296817	0.00212430
	35.8000	1	2		2.18196646	0.00211650
	35.9000	1	2		2.18096844	0.00220998
	36.0000	1	2		2.17998168	0.00216573
	36.1000	1	2		2.17897259	0.00198503
	36.2000	1	2		2.17796781	0.00225798
	36.3000	1	2		2.17697532	0.00214229
	36.4000	1	2		2.17596746	0.00218498
	36.5000	1	2		2.17496698	0.00223587
	36.6000	1	2		2.17396752	0.00212356
	36.7000	1	2		2.17297707	0.00238613
	36.8000	1	2		2.17197331	0.00220363
	36.9000	1	2		2.17096996	0.00221288
	37.0000	1	2		2.16997317	0.00234533
	37.1000	1	2		2.16896715	0.00239752
	37.2000	1	2		2.16797138	0.00208495
	37.3000	1	2		2.16697602	0.00225863
	37.4000	1	2		2.16597677	0.00217859
	37.5000	1	2		2.16496953	0.00217918
	37.6000	1	2		2.16397376	0.00202914
	37.7000	1	2		2.16297245	0.00201317
	37.8000	1	2		2.16198037	0.00199204
	37.9000	1	2		2.16097538	0.00204781
	38.0000	1	2		2.15998227	0.00196320
	38.1000	1	2		2.15898179	0.00207878
	38.2000	1	2		2.15797434	0.00195852
	38.3000	1	2		2.15697591	0.00193669
	38.4000	1	2		2.15597174	0.00201607
	38.5000	1	2		2.15497781	0.00193133
	38.6000	1	2		2.15397528	0.00199789
	38.7000	1	2		2.15299201	0.00203649
	38.8000	1	2		2.15198046	0.00193375
	38.9000	1	2		2.15097465	0.00203389
	39.0000	1	2		2.14997683	0.00195059
	39.1000	1	2		2.14897942	0.00204726
	39.2000	1	2		2.14799042	0.00190094
	39.3000	1	2		2.14698625	0.00202101
	39.4000	1	2		2.14598351	0.00202988
	39.5000	1	2		2.14497954	0.00201525
	39.6000	1	2		2.14397927	0.00202043
	39.7000	1	2		2.14296628	0.00201387
	39.8000	1	2		2.14197994	0.00191805
	39.9000	1	2		2.14097659	0.00201109
	40.0000	1	2		2.13997897	0.00193896
	40.1000	1	2		2.13897931	0.00213546
	40.2000	1	2		2.13797207	0.00204971
	40.3000	1	2		2.13697691	0.00203040
	40.4000	1	2		2.13598114	0.00215885
	40.5000	1	2		2.13497082	0.00213294
	40.6000	1	2		2.13397731	0.00209826
	40.7000	1	2		2.13296986	0.00202696
	40.8000	1	2		2.13197614	0.00191503
	40.9000	1	2		2.13097320	0.00194451
	41.0000	1	2		2.12997743	0.00192309
	41.1000	1	2		2.12897756	0.00191007
	41.2000	1	2		2.12798322	0.00197431
	41.3000	1	2		2.12697700	0.00202228
	41.4000	1	2		2.12598103	0.00196881
	41.5000	1	2		2.12497850	0.00199994
	41.6000	1	2		2.12398273	0.00196818
	41.7000	1	2		2.12298552	0.00189355
	41.8000	1	2		2.12199221	0.00186962
	41.9000	1	2		2.12098599	0.00186695
	42.0000	1	2		2.11998387	0.00192427
	42.1000	1	2		2.11898072	0.00196564
	42.2000	1	2		2.11798659	0.00194426
	42.3000	1	2		2.11697914	0.00207175
	42.4000	1	2		2.11598727	0.00188632
	42.5000	1	2		2.11498064	0.00196044
	42.6000	1	2		2.11398487	0.00199366
	42.7000	1	2		2.11298910	0.00197407
	42.8000	1	2		2.11198657	0.00188775
	42.9000	1	2		2.11098076	0.00187643
	43.0000	1	2		2.10998663	0.00205039
	43.1000	1	2		2.10899126	0.00203648
	43.2000	1	2		2.10799652	0.00185058
	43.3000	1	2		2.10698415	0.00196719
	43.4000	1	2		2.10600088	0.00206994
	43.5000	1	2		2.10498483	0.00196101
	43.6000	1	2		2.10398619	0.00195234
	43.7000	1	2		2.10298427	0.00192218
	43.8000	1	2		2.10198809	0.00178830
	43.9000	1	2		2.10097962	0.00180155
	44.0000	1	2		2.09998344	0.00180563
	44.1000	1	2		2.09897886	0.00180165
	44.2000	1	2		2.09798206	0.00172418
	44.3000	1	2		2.09698568	0.00161131
	44.4000	1	2		2.09598540	0.00169749
	44.5000	1	2		2.09497836	0.00157920
	44.6000	1	2		2.09398177	0.00155292
	44.7000	1	2		2.09297986	0.00155380
	44.8000	1	2		2.09199433	0.00146498
	44.9000	1	2		2.09099323	0.00144843
	45.0000	1	2		2.08998763	0.00137300
	45.1000	1	2		2.08898325	0.00147353
	45.2000	1	2		2.08798543	0.00145426
	45.3000	1	2		2.08698946	0.00129200
	45.4000	1	2		2.08598467	0.00137803
	45.5000	1	2		2.08497804	0.00136016
	45.6000	1	2		2.08398494	0.00129013
	45.7000	1	2		2.08297626	0.00135697
	45.8000	1	2		2.08197373	0.00124950
	45.9000	1	2		2.08097652	0.00132738
	46.0000	1	2		2.07998055	0.00128046
	46.1000	1	2		2.07897884	0.00121607
	46.2000	1	2		2.07797958	0.00112209
	46.3000	1	2		2.07698320	0.00118962
	46.4000	1	2		2.07599378	0.00106978
	46.5000	1	2		2.07498940	0.00113817
	46.6000	1	2		2.07398790	0.00106597
	46.7000	1	2		2.07299438	0.00111656
	46.8000	1	2		2.07198939	0.00108165
	46.9000	1	2		2.07099239	0.00097821
	47.0000	1	2		2.06999191	0.00102866
	47.1000	1	2		2.06898712	0.00098844
	47.2000	1	2		2.06799115	0.00084126
	47.3000	1	2		2.06698247	0.00092267
	47.4000	1	2		2.06599428	0.00082251
	47.5000	1	2		2.06499114	0.00079802
	47.6000	1	2		2.06399209	0.00076752
	47.7000	1	2		2.06299468	0.00064366
	47.8000	1	2		2.06199153	0.00067438
	47.9000	1	2		2.06098511	0.00070546
	48.0000	1	2		2.05999016	0.00064894
	48.1000	1	2		2.05899172	0.00048515
	48.2000	1	2		2.05799104	0.00043613
	48.3000	1	2		2.05698461	0.00059125
	48.4000	1	2		2.05599109	0.00040615
	48.5000	1	2		2.05499082	0.00045153
	48.6000	1	2		2.05399095	0.00047348
	48.7000	1	2		2.05299436	0.00037870
	48.8000	1	2		2.05198363	0.00041012
	48.9000	1	2		2.05098253	0.00032851
	49.0000	1	2		2.04998164	0.00035126
	49.1000	1	2		2.04898136	0.00027981
	49.2000	1	2		2.04799092	0.00026796
	49.3000	1	2		2.04697999	0.00014163
	49.4000	1	2		2.04597951	0.00022430
	49.5000	1	2		2.04499152	0.00013324
	49.6000	1	2		2.04398633	0.00009127
	49.7000	1	2		2.04299609	0.00014480
	49.8000	1	2		2.04198721	-0.00005736
	49.9000	1	2		2.04099082	-0.00005994
	50.0000	1	2		2.03999034	-0.00020571
	50.1000	1	2		2.03899600	-0.00018427
	50.2000	1	2		2.03798774	-0.00012087
	50.3000	1	2		2.03698910	-0.00022940
	50.4000	1	2		2.03599804	-0.00042342
	50.5000	1	2		2.03498588	-0.00046563
	50.6000	1	2		2.03398785	-0.00044711
	50.7000	1	2		2.03298778	-0.00044453
	50.8000	1	2		2.03199406	-0.00049596
	50.9000	1	2		2.03098436	-0.00062373
	51.0000	1	2		2.03000621	-0.00070085
	51.1000	1	2		2.02898872	-0.00081141
	51.2000	1	2		2.02798865	-0.00073190
	51.3000	1	2		2.02698837	-0.00081623
	51.4000	1	2		2.02599116	-0.00098996
	51.5000	1	2		2.02499396	-0.00091306
	51.6000	1	2		2.02399368	-0.00105741
	51.7000	1	2		2.02298828	-0.00101172
	51.8000	1	2		2.02199251	-0.00117844
	51.9000	1	2		2.02099449	-0.00123992
	52.0000	1	2		2.01999462	-0.00119300
	52.1000	1	2		2.01899147	-0.00135014
	52.2000	1	2		2.01799570	-0.00131447
	52.3000	1	2		2.01699051	-0.00138415
	52.4000	1	2		2.01599597	-0.00152560
	52.5000	1	2		2.01498852	-0.00148028
	52.6000	1	2		2.01399582	-0.00157412
	52.7000	1	2		2.01298469	-0.00165530
	52.8000	1	2		2.01199588	-0.00179783
	52.9000	1	2		2.01099192	-0.00190244
	53.0000	1	2		2.00999348	-0.00198696
	53.1000	1	2		2.00899771	-0.00201477
	53.2000	1	2		2.00799067	-0.00218254
	53.3000	1	2		2.00699654	-0.00225676
	53.4000	1	2		2.00599504	-0.00236021
	53.5000	1	2		2.00499209	-0.00246565
	53.6000	1	2		2.00399878	-0.00260716
	53.7000	1	2		2.00299215	-0.00263257
	53.8000	1	2		2.00200130	-0.00268618
	53.9000	1	2		2.00100205	-0.00271719
	54.0000	1	2		2.00000648	-0.00286227
	54.1000	1	2		1.99899965	-0.00295309
	54.2000	1	2		1.99800224	-0.00296738
	54.3000	1	2		1.99699684	-0.00311568
	54.4000	1	2		1.99600025	-0.00313236
	54.5000	1	2		1.99499219	-0.00333832
	54.6000	1	2		1.99399150	-0.00330874
	54.7000	1	2		1.99300167	-0.00331373
	54.8000	1	2		1.99200385	-0.00336901
	54.9000	1	2		1.99099558	-0.00343017
	55.0000	1	2		1.99000678	-0.00351337
	55.1000	1	2		1.98900835	-0.00354129
	55.2000	1	2		1.98800930	-0.00367446
	55.3000	1	2		1.98700226	-0.00377759
	55.4000	1	2		1.98599870	-0.00374507
	55.5000	1	2		1.98499781	-0.00394418
	55.6000	1	2		1.98399979	-0.00402044
	55.7000	1	2		1.98299213	-0.00413084
	55.8000	1	2		1.98200107	-0.00425194
	55.9000	1	2		1.98098932	-0.00438684
	56.0000	1	2		1.97999888	-0.00436334
	56.1000	1	2		1.97899778	-0.00450375
	56.2000	1	2		1.97799033	-0.00473467
	56.3000	1	2		1.97699702	-0.00477345
	56.4000	1	2		1.97599674	-0.00490029
	56.5000	1	2		1.97499339	-0.00497259
	56.6000	1	2		1.97399783	-0.00515017
	56.7000	1	2		1.97299837	-0.00522631
	56.8000	1	2		1.97200096	-0.00519001
	56.9000	1	2		1.97099986	-0.00523351
	57.0000	1	2		1.96999856	-0.00543454
	57.1000	1	2		1.96899562	-0.00547944
	57.2000	1	2		1.96799944	-0.00564770
	57.3000	1	2		1.96699179	-0.00565956
	57.4000	1	2		1.96599643	-0.00580146
	57.5000	1	2		1.96498754	-0.00574702
	57.6000	1	2		1.96398522	-0.00589692
	57.7000	1	2		1.96299334	-0.00609639
	57.8000	1	2		1.96199388	-0.00606565
	57.9000	1	2		1.96099217	-0.00622269
	58.0000	1	2		1.95999374	-0.00645947
	58.1000	1	2		1.95898629	-0.00646334
	58.2000	1	2		1.95800261	-0.00661970
	58.3000	1	2		1.95700151	-0.00664434
	58.4000	1	2		1.95600328	-0.00683951
	58.5000	1	2		1.95500300	-0.00707439
	58.6000	1	2		1.95400785	-0.00691488
	58.7000	1	2		1.95299486	-0.00732713
	58.8000	1	2		1.95200135	-0.00756855
	58.9000	1	2		1.95100660	-0.00762057
	59.0000	1	2		1.94998993	-0.00781848
	59.1000	1	2		1.94899621	-0.00788954
	59.2000	1	2		1.94798753	-0.00814631
	59.3000	1	2		1.94699627	-0.00814246
	59.4000	1	2		1.94599702	-0.00826205
	59.5000	1	2		1.94499449	-0.00862780
	59.6000	1	2		1.94399278	-0.00864714
	59.7000	1	2		1.94299209	-0.00868834
	59.8000	1	2		1.94198853	-0.00900996
	59.9000	1	2		1.94099194	-0.00905920
	60.0000	1	2		1.93999556	-0.00902032
	60.1000	1	2		1.93899221	-0.00929631
	60.2000	1	2		1.93799705	-0.00939785
	60.3000	1	2		1.93699350	-0.00974157
	60.4000	1	2		1.93600510	-0.00964432
	60.5000	1	2		1.93499417	-0.00972937
	60.6000	1	2		1.93399983	-0.01013840
	60.7000	1	2		1.93299034	-0.01008383
	60.8000	1	2		1.93199416	-0.01014391
	60.9000	1	2		1.93100474	-0.01047310
	61.0000	1	2		1.93000098	-0.01063370
	61.1000	1	2		1.92900111	-0.01080576
	61.2000	1	2		1.92800083	-0.01090762
	61.3000	1	2		1.92699891	-0.01123908
	61.4000	1	2		1.92599946	-0.01144088
	61.5000	1	2		1.92500246	-0.01153183
	61.6000	1	2		1.92400587	-0.01180494
	61.7000	1	2		1.92300661	-0.01184536
	61.8000	1	2		1.92199548	-0.01206364
	61.9000	1	2		1.92099213	-0.01236240
	62.0000	1	2		1.91999984	-0.01251929
	62.1000	1	2		1.91900059	-0.01285385
	62.2000	1	2		1.91799949	-0.01284157
	62.3000	1	2		1.91699470	-0.01287688
	62.4000	1	2		1.91600160	-0.01328431
	62.5000	1	2		1.91499456	-0.01348020
	62.6000	1	2		1.91398936	-0.01365115
	62.7000	1	2		1.91300097	-0.01383460
	62.8000	1	2		1.91199987	-0.01396926
	62.9000	1	2		1.91100021	-0.01417419
	63.0000	1	2		1.90999399	-0.01439071
	63.1000	1	2		1.90900375	-0.01460440
	63.2000	1	2		1.90800040	-0.01467405
	63.3000	1	2		1.90701037	-0.01502307
	63.4000	1	2		1.90601050	-0.01497576
	63.5000	1	2		1.90499567	-0.01529544
	63.6000	1	2		1.90401015	-0.01550652
	63.7000	1	2		1.90301540	-0.01563949
	63.8000	1	2		1.90201492	-0.01589555
	63.9000	1	2		1.90100009	-0.01609026
	64.0000	1	2		1.90000924	-0.01634958
	64.1000	1	2		1.89900179	-0.01644555
	64.2000	1	2		1.89800910	-0.01676579
	64.3000	1	2		1.89700124	-0.01708453
	64.4000	1	2		1.89600752	-0.01723693
	64.5000	1	2		1.89499945	-0.01736457
	64.6000	1	2		1.89400573	-0.01768602
	64.7000	1	2		1.89299992	-0.01803024
	64.8000	1	2		1.89200395	-0.01821142
	64.9000	1	2		1.89100244	-0.01842785
	65.0000	1	2		1.89000810	-0.01873262
	65.1000	1	2		1.88900229	-0.01897145
	65.2000	1	2		1.88800960	-0.01919148
	65.3000	1	2		1.88700645	-0.01944418
	65.4000	1	2		1.88600863	-0.01972219
	65.5000	1	2		1.88500487	-0.01994344
	65.6000	1	2		1.88401074	-0.02014031
	65.7000	1	2		1.88302112	-0.02028158
	65.8000	1	2		1.88200998	-0.02064670
	65.9000	1	2		1.88101831	-0.02081595
	66.0000	1	2		1.88000820	-0.02101603
	66.1000	1	2		1.87901284	-0.02138769
	66.2000	1	2		1.87800846	-0.02153050
	66.3000	1	2		1.87700142	-0.02187422
	66.4000	1	2		1.87600729	-0.02200933
	66.5000	1	2		1.87500209	-0.02226828
	66.6000	1	2		1.87400673	-0.02258878
	66.7000	1	2		1.87301506	-0.02285005
	66.8000	1	2		1.87201130	-0.02317354
	66.9000	1	2		1.87100713	-0.02337706
	67.0000	1	2		1.87001034	-0.02359562
	67.1000	1	2		1.86900473	-0.02397073
	67.2000	1	2		1.86800794	-0.02426983
	67.3000	1	2		1.86700377	-0.02449353
	67.4000	1	2		1.86600431	-0.02481687
	67.5000	1	2		1.86500260	-0.02505770
	67.6000	1	2		1.86400949	-0.02529538
	67.7000	1	2		1.86300040	-0.02571438
	67.8000	1	2		1.86199930	-0.02598340
	67.9000	1	2		1.86099841	-0.02630307
	68.0000	1	2		1.86000694	-0.02665223
	68.1000	1	2		1.85900359	-0.02689535
	68.2000	1	2		1.85800373	-0.02720446
	68.3000	1	2		1.85700386	-0.02740238
	68.4000	1	2		1.85600870	-0.02778831
	68.5000	1	2		1.85501047	-0.02808227
	68.6000	1	2		1.85400589	-0.02833820
	68.7000	1	2		1.85300623	-0.02853059
	68.8000	1	2		1.85200882	-0.02884480
	68.9000	1	2		1.85101305	-0.02918293
	69.0000	1	2		1.85000990	-0.02957160
	69.1000	1	2		1.84900368	-0.02983537
	69.2000	1	2		1.84800730	-0.03013932
	69.3000	1	2		1.84700907	-0.03049832
	69.4000	1	2		1.84600797	-0.03061437
	69.5000	1	2		1.84500339	-0.03105481
	69.6000	1	2		1.84401275	-0.03152009
	69.7000	1	2		1.84301349	-0.03168159
	69.8000	1	2		1.84200789	-0.03200679
	69.9000	1	2		1.84100945	-0.03223842
	70.0000	1	2		1.84001963	-0.03270520
	70.1000	1	2		1.83900992	-0.03293635
	70.2000	1	2		1.83801497	-0.03337792
	70.3000	1	2		1.83700998	-0.03368400
	70.4000	1	2		1.83601216	-0.03390791
	70.5000	1	2		1.83502336	-0.03420719
	70.6000	1	2		1.83401673	-0.03455123
	70.7000	1	2		1.83301481	-0.03498359
	70.8000	1	2		1.83201925	-0.03535911
	70.9000	1	2		1.83101508	-0.03576199
	71.0000	1	2		1.83000783	-0.03601743
	71.1000	1	2		1.82900551	-0.03641749
	71.2000	1	2		1.82801158	-0.03675582
	71.3000	1	2		1.82701438	-0.03708406
	71.4000	1	2		1.82601820	-0.03745255
	71.5000	1	2		1.82500501	-0.03783204
	71.6000	1	2		1.82401436	-0.03824130
	71.7000	1	2		1.82300917	-0.03852174
	71.8000	1	2		1.82201852	-0.03882831
	71.9000	1	2		1.82101087	-0.03917062
	72.0000	1	2		1.82001489	-0.03945326
	72.1000	1	2		1.81901789	-0.03976238
	72.2000	1	2		1.81801352	-0.04021965
	72.3000	1	2		1.81700668	-0.04052636
	72.4000	1	2		1.81601296	-0.04084346
	72.5000	1	2		1.81500715	-0.04120885
	72.6000	1	2		1.81401220	-0.04171709
	72.7000	1	2		1.81300475	-0.04195842
	72.8000	1	2		1.81201349	-0.04232510
	72.9000	1	2		1.81101383	-0.04274695
	73.0000	1	2		1.81000945	-0.04320489
	73.1000	1	2		1.80899606	-0.04346056
	73.2000	1	2		1.80800541	-0.04394809
	73.3000	1	2		1.80699243	-0.04422931
	73.4000	1	2		1.80601264	-0.04463117
	73.5000	1	2		1.80500745	-0.04511759
	73.6000	1	2		1.80402479	-0.04548901
	73.7000	1	2		1.80300177	-0.04599764
	73.8000	1	2		1.80202014	-0.04626782
	73.9000	1	2		1.80100736	-0.04677046
	74.0000	1	2		1.80001057	-0.04723168
	74.1000	1	2		1.79900558	-0.04769018
	74.2000	1	2		1.79801083	-0.04794602
	74.3000	1	2		1.79701055	-0.04849778
	74.4000	1	2		1.79601724	-0.04893505
	74.5000	1	2		1.79500774	-0.04927674
	74.6000	1	2		1.79402160	-0.04979183
	74.7000	1	2		1.79301702	-0.05003930
	74.8000	1	2		1.79202023	-0.05063426
	74.9000	1	2		1.79101258	-0.05094071
	75.0000	1	2		1.79001250	-0.05140243
	75.1000	1	2		1.78901120	-0.05188121
	75.2000	1	2		1.78800785	-0.05214243
	75.3000	1	2		1.78701864	-0.05261294
	75.4000	1	2		1.78602266	-0.05299183
	75.5000	1	2		1.78502300	-0.05349841
	75.6000	1	2		1.78401391	-0.05396834
	75.7000	1	2		1.78302306	-0.05437117
	75.8000	1	2		1.78200803	-0.05478912
	75.9000	1	2		1.78100877	-0.05523086
	76.0000	1	2		1.78001096	-0.05570885
	76.1000	1	2		1.77901990	-0.05629349
	76.2000	1	2		1.77801081	-0.05664527
	76.3000	1	2		1.77702160	-0.05717701
	76.4000	1	2		1.77601435	-0.05760440
	76.5000	1	2		1.77500936	-0.05806592
	76.6000	1	2		1.77400867	-0.05854122
	76.7000	1	2		1.77301024	-0.05902724
	76.8000	1	2		1.77201283	-0.05945166
	76.9000	1	2		1.77102935	-0.05996963
	77.0000	1	2		1.77001637	-0.06036794
	77.1000	1	2		1.76902818	-0.06086852
	77.2000	1	2		1.76801008	-0.06129446
	77.3000	1	2		1.76700775	-0.06163617
	77.4000	1	2		1.76601239	-0.06234619
	77.5000	1	2		1.76502646	-0.06276274
	77.6000	1	2		1.76401962	-0.06321937
	77.7000	1	2		1.76301361	-0.06374857
	77.8000	1	2		1.76201477	-0.06414571
	77.9000	1	2		1.76102350	-0.06452812
	78.0000	1	2		1.76001728	-0.06508171
	78.1000	1	2		1.75902110	-0.06561546
	78.2000	1	2		1.75802144	-0.06609267
	78.3000	1	2		1.75702956	-0.06652333
	78.4000	1	2		1.75602376	-0.06710734
	78.5000	1	2		1.75502839	-0.06761228
	78.6000	1	2		1.75402340	-0.06793887
	78.7000	1	2		1.75302415	-0.06849010
	78.8000	1	2		1.75201978	-0.06907002
	78.9000	1	2		1.75102708	-0.06936267
	79.0000	1	2		1.75001984	-0.07002438
	79.1000	1	2		1.74902755	-0.07058344
	79.2000	1	2		1.74801723	-0.07088772
	79.3000	1	2		1.74700999	-0.07158022
	79.4000	1	2		1.74602180	-0.07211223
	79.5000	1	2		1.74501312	-0.07255479
	79.6000	1	2		1.74402165	-0.07300814
	79.7000	1	2		1.74301543	-0.07383538
	79.8000	1	2		1.74202560	-0.07414763
	79.9000	1	2		1.74101836	-0.07462999
	80.0000	1	2		1.74002361	-0.07538858
	80.1000	1	2		1.73902641	-0.07584484
	80.2000	1	2		1.73802798	-0.07630849
	80.3000	1	2		1.73702217	-0.07690624
	80.4000	1	2		1.73602086	-0.07742146
	80.5000	1	2		1.73502428	-0.07782297
	80.6000	1	2		1.73402379	-0.07850294
	80.7000	1	2		1.73302065	-0.07901189
	80.8000	1	2		1.73202447	-0.07948105
	80.9000	1	2		1.73101989	-0.08009401
	81.0000	1	2		1.73001920	-0.08064180
	81.1000	1	2		1.72902445	-0.08124942
	81.2000	1	2		1.72801700	-0.08175019
	81.3000	1	2		1.72701755	-0.08226826
	81.4000	1	2		1.72602423	-0.08289495
	81.5000	1	2		1.72502273	-0.08354021
	81.6000	1	2		1.72402983	-0.08403921
	81.7000	1	2		1.72302750	-0.08467949
	81.8000	1	2		1.72202312	-0.08519539
	81.9000	1	2		1.72101813	-0.08588390
	82.0000	1	2		1.72001868	-0.08643244
	82.1000	1	2		1.71901922	-0.08699746
	82.2000	1	2		1.71801812	-0.08779764
	82.3000	1	2		1.71701713	-0.08829024
	82.4000	1	2		1.71601746	-0.08892457
	82.5000	1	2		1.71502292	-0.08966555
	82.6000	1	2		1.71401670	-0.09018851
	82.7000	1	2		1.71301222	-0.09085737
	82.8000	1	2		1.71202045	-0.09150990
	82.9000	1	2		1.71101566	-0.09210789
	83.0000	1	2		1.71002071	-0.09274300
	83.1000	1	2		1.70902259	-0.09336065
	83.2000	1	2		1.70802805	-0.09395866
	83.3000	1	2		1.70702470	-0.09463241
	83.4000	1	2		1.70602688	-0.09536904
	83.5000	1	2		1.70503049	-0.09591212
	83.6000	1	2		1.70402939	-0.09659193
	83.7000	1	2		1.70302317	-0.09725404
	83.8000	1	2		1.70202536	-0.09789531
	83.9000	1	2		1.70103327	-0.09843281
	84.0000	1	2		1.70002808	-0.09919776
	84.1000	1	2		1.69902575	-0.09993837
	84.2000	1	2		1.69802158	-0.10053476
	84.3000	1	2		1.69702264	-0.10107248
	84.4000	1	2		1.69602809	-0.10185101
	84.5000	1	2		1.69503038	-0.10242943
	84.6000	1	2		1.69402283	-0.10312755
	84.7000	1	2		1.69302859	-0.10363686
	84.8000	1	2		1.69203303	-0.10438905
	84.9000	1	2		1.69103418	-0.10515376
	85.0000	1	2		1.69002643	-0.10576661
	85.1000	1	2		1.68902000	-0.10662901
	85.2000	1	2		1.68802721	-0.10724608
	85.3000	1	2		1.68702959	-0.10787527
	85.4000	1	2		1.68602901	-0.10861201
	85.5000	1	2		1.68502719	-0.10926796
	85.6000	1	2		1.68403060	-0.11009506
	85.7000	1	2		1.68302459	-0.11080046
	85.8000	1	2		1.68202216	-0.11142054
	85.9000	1	2		1.68101338	-0.11234910
	86.0000	1	2		1.68002242	-0.11294259
	86.1000	1	2		1.67901374	-0.11379063
	86.2000	1	2		1.67801920	-0.11455982
	86.3000	1	2		1.67702169	-0.11523525
	86.4000	1	2		1.67603309	-0.11600044
	86.5000	1	2		1.67502216	-0.11684168
	86.6000	1	2		1.67402127	-0.11757813
	86.7000	1	2		1.67303185	-0.11824741
	86.8000	1	2		1.67202420	-0.11899754
	86.9000	1	2		1.67102904	-0.11984059
	87.0000	1	2		1.67002907	-0.12052322
	87.1000	1	2		1.66901804	-0.12134049
	87.2000	1	2		1.66802944	-0.12215651
	87.3000	1	2		1.66701769	-0.12285432
	87.4000	1	2		1.66603175	-0.12366809
	87.5000	1	2		1.66502512	-0.12453754
	87.6000	1	2		1.66403078	-0.12528122
	87.7000	1	2		1.66302805	-0.12603453
	87.8000	1	2		1.66203638	-0.12699468
	87.9000	1	2		1.66103466	-0.12769005
	88.0000	1	2		1.66004637	-0.12858493
	88.1000	1	2		1.65904138	-0.12927736
	88.2000	1	2		1.65804879	-0.13021108
	88.3000	1	2		1.65704339	-0.13105399
	88.4000	1	2		1.65605110	-0.13171272
	88.5000	1	2		1.65504365	-0.13269317
	88.6000	1	2		1.65404891	-0.13341605
	88.7000	1	2		1.65304525	-0.13418907
	88.8000	1	2		1.65204886	-0.13515110
	88.9000	1	2		1.65104254	-0.13593771
	89.0000	1	2		1.65004616	-0.13684428
	89.1000	1	2		1.64904383	-0.13768588
	89.2000	1	2		1.64804560	-0.13856244
	89.3000	1	2		1.64704307	-0.13949068
	89.4000	1	2		1.64603972	-0.14032442
	89.5000	1	2		1.64505573	-0.14113052
	89.6000	1	2		1.64404623	-0.14210615
	89.7000	1	2		1.64303079	-0.14303274
	89.8000	1	2		1.64203676	-0.14391449
	89.9000	1	2		1.64105124	-0.14482858
	90.0000	1	2		1.64004512	-0.14561965
	90.1000	1	2		1.63904495	-0.14663220
	90.2000	1	2		1.63804467	-0.14762186
	90.3000	1	2		1.63704941	-0.14846549
	90.4000	1	2		1.63605210	-0.14947871
	90.5000	1	2		1.63504373	-0.15044893
	90.6000	1	2		1.63404581	-0.15140137
	90.7000	1	2		1.63304185	-0.15230544
	90.8000	1	2		1.63204536	-0.15323962
	90.9000	1	2		1.63103760	-0.15421016
	91.0000	1	2		1.63004419	-0.15515472
	91.1000	1	2		1.62903182	-0.15606138
	91.2000	1	2		1.62804630	-0.15703781
	91.3000	1	2		1.62703741	-0.15795359
	91.4000	1	2		1.62604175	-0.15904369
	91.5000	1	2		1.62504516	-0.15992422
	91.6000	1	2		1.62404560	-0.16099399
	91.7000	1	2		1.62305187	-0.16189685
	91.8000	1	2		1.62204719	-0.16294375
	91.9000	1	2		1.62104487	-0.16384171
	92.0000	1	2		1.62004715	-0.16494734
	92.1000	1	2		1.61904451	-0.16586846
	92.2000	1	2		1.61804014	-0.16694080
	92.3000	1	2		1.61704386	-0.16778605
	92.4000	1	2		1.61604583	-0.16876189
	92.5000	1	2		1.61504504	-0.16978379
	92.6000	1	2		1.61404968	-0.17087782
	92.7000	1	2		1.61303885	-0.17179806
	92.8000	1	2		1.61204534	-0.17297948
	92.9000	1	2		1.61104864	-0.17384589
	93.0000	1	2		1.61004693	-0.17498013
	93.1000	1	2		1.60903795	-0.17594766
	93.2000	1	2		1.60805273	-0.17703075
	93.3000	1	2		1.60704641	-0.17801702
	93.4000	1	2		1.60604685	-0.17913913
	93.5000	1	2		1.60505487	-0.18015040
	93.6000	1	2		1.60404762	-0.18120933
	93.7000	1	2		1.60304478	-0.18223556
	93.8000	1	2		1.60205014	-0.18351458
	93.9000	1	2		1.60105242	-0.18437412
	94.0000	1	2		1.60005614	-0.18556142
	94.1000	1	2		1.59904726	-0.18660365
	94.2000	1	2		1.59804667	-0.18770207
	94.3000	1	2		1.59704455	-0.18881692
	94.4000	1	2		1.59605790	-0.19001404
	94.5000	1	2		1.59505096	-0.19102709
	94.6000	1	2		1.59405202	-0.19223321
	94.7000	1	2		1.59305205	-0.19333731
	94.8000	1	2		1.59205740	-0.19457690
	94.9000	1	2		1.59105057	-0.19573234
	95.0000	1	2		1.59005470	-0.19692842
	95.1000	1	2		1.58905288	-0.19807672
	95.2000	1	2		1.58805527	-0.19920992
	95.3000	1	2		1.58704772	-0.20026993
	95.4000	1	2		1.58605400	-0.20159591
	95.5000	1	2		1.58504327	-0.20270174
	95.6000	1	2		1.58403633	-0.20397110
	95.7000	1	2		1.58304835	-0.20512898
	95.8000	1	2		1.58205483	-0.20641303
	95.9000	1	2		1.58105353	-0.20762375
	96.0000	1	2		1.58005796	-0.20878363
	96.1000	1	2		1.57904908	-0.20996952
	96.2000	1	2		1.57804952	-0.21124732
	96.3000	1	2		1.57704566	-0.21241007
	96.4000	1	2		1.57605429	-0.21368636
	96.5000	1	2		1.57504305	-0.21489503
	96.6000	1	2		1.57405077	-0.21619590
	96.7000	1	2		1.57305438	-0.21744488
	96.8000	1	2		1.57205318	-0.21873660
	96.9000	1	2		1.57104942	-0.21987777
	97.0000	1	2		1.57005427	-0.22124644
	97.1000	1	2		1.56904610	-0.22248266
	97.2000	1	2		1.56804869	-0.22374138
	97.3000	1	2		1.56704575	-0.22481270
	97.4000	1	2		1.56604650	-0.22631852
	97.5000	1	2		1.56504509	-0.22746442
	97.6000	1	2		1.56404983	-0.22864889
	97.7000	1	2		1.56305099	-0.23005616
	97.8000	1	2		1.56205450	-0.23139773
	97.9000	1	2		1.56105566	-0.23254117
	98.0000	1	2		1.56005087	-0.23394775
	98.1000	1	2		1.55904681	-0.23531992
	98.2000	1	2		1.55804540	-0.23669010
	98.3000	1	2		1.55704625	-0.23786848
	98.4000	1	2		1.55605171	-0.23927089
	98.5000	1	2		1.55504785	-0.24067523
	98.6000	1	2		1.55405167	-0.24211884
	98.7000	1	2		1.55305989	-0.24331938
	98.8000	1	2		1.55204804	-0.24483042
	98.9000	1	2		1.55105739	-0.24610054
	99.0000	1	2		1.55005609	-0.24752652
	99.1000	1	2		1.54904874	-0.24887420
	99.2000	1	2		1.54805697	-0.25016202
	99.3000	1	2		1.54704399	-0.25172075
	99.4000	1	2		1.54605723	-0.25320381
	99.5000	1	2		1.54505695	-0.25458969
	99.6000	1	2		1.54406579	-0.25607498
	99.7000	1	2		1.54305394	-0.25743393
	99.8000	1	2		1.54206872	-0.25891332
	99.9000	1	2		1.54105881	-0.26031582
	100.0000	1	2		1.54006550	-0.26171945
	100.1000	1	2		1.53907660	-0.26326256
	100.2000	1	2		1.53806239	-0.26465777
	100.3000	1	2		1.53706272	-0.26597882
	100.4000	1	2		1.53606347	-0.26738593
	100.5000	1	2		1.53506309	-0.26868055
	100.6000	1	2		1.53406691	-0.27014446
	100.7000	1	2		1.53305608	-0.27080340
	100.8000	1	2		1.53206369	-0.27226506
	100.9000	1	2		1.53105747	-0.27381405
	101.0000	1	2		1.53006354	-0.27552629
	101.1000	1	2		1.52905630	-0.27704520
	101.2000	1	2		1.52806555	-0.27863473
	101.3000	1	2		1.52705800	-0.28005911
	101.3700	1	2		1.52636834	-0.28146835
	101.4000	1	2		1.52606377	-0.27823791
	101.4730	1	2		1.52533271	-0.22819988
	101.5000	1	2		1.52506205	-0.22763133
	101.6000	1	2		1.52406557	-0.20174077
	101.7000	1	2		1.52305914	-0.20286426
	101.8000	1	2		1.52206429	-0.20397255
	101.9000	1	2		1.52106279	-0.20539982
	102.0000	1	2		1.52006579	-0.20699823
	102.1000	1	2		1.51905936	-0.20878924
	102.2000	1	2		1.51806308	-0.21021357
	102.3000	1	2		1.51706178	-0.21174878
	102.4000	1	2		1.51606334	-0.21305939
	102.5000	1	2		1.51507280	-0.21474136
	102.6000	1	2		1.51406453	-0.21656463
	102.7000	1	2		1.51305759	-0.21800010
	102.8000	1	2		1.51206930	-0.21829722
	102.9000	1	2		1.51107445	-0.21954417
	103.0000	1	2		1.51006229	-0.22143999
	103.1000	1	2		1.50906232	-0.22321654
	103.2000	1	2		1.50806727	-0.22498095
	103.3000	1	2		1.50706177	-0.22675866
	103.4000	1	2		1.50606743	-0.22854635
	103.5000	1	2		1.50506951	-0.22980167
	103.6000	1	2		1.50406862	-0.22983517
	103.7000	1	2		1.50306814	-0.23047412
	103.8000	1	2		1.50206888	-0.22903237
	103.9000	1	2		1.50108161	-0.23065861
	104.0000	1	2		1.50006730	-0.23256378
	104.0010	1	2		1.50005696	-0.23258539
