# Supplementary material for: Hyaluronic Acid Enhances the Mechanical Properties of Tissue-Engineered Cartilage Constructs
Source: PLoS One. 2014 Dec 1;9(12):e113216. doi: 10.1371/journal.pone.0113216 (PMC4249877; doi:10.1371/journal.pone.0113216)
Supplement: Dataset S1 — Raw data from hydrogel constructs. Data on wet weight, dry weight, compressive modulus, DNA content, and GAG content are provided in a spreadsheet for all analysed hydrogel constructs. Additionally, raw data from mechanical compression tests (time, displacement, and load) are provided. (ZIP) [file pone.0113216.s004.zip › Data/Mechanical testing/Microtester/Day 56/G1 P4 M5 ramp.csv]

G1 P4 M5 5Feb2014
Notes	Time	Sequence	Block	Cycle	5800:Extension mm	5800:5N_Load_Cell N
Test Started : 02/05/2014 9:23:23 AM	4.0020	1	2		2.59938099	0.00181922
	4.0480	1	2		2.59978995	0.00172220
	4.1000	1	2		2.59931399	0.00164643
	4.1830	1	2		2.59827314	0.00194852
	4.2000	1	2		2.59808075	0.00173130
	4.3000	1	2		2.59700405	0.00173139
	4.4000	1	2		2.59595992	0.00173293
	4.5000	1	2		2.59495412	0.00180398
	4.6000	1	2		2.59393929	0.00169091
	4.7000	1	2		2.59295049	0.00173869
	4.8000	1	2		2.59193812	0.00164925
	4.9000	1	2		2.59093989	0.00171942
	5.0000	1	2		2.58994064	0.00181336
	5.1000	1	2		2.58894589	0.00169038
	5.2000	1	2		2.58793598	0.00169927
	5.3000	1	2		2.58694247	0.00177883
	5.4000	1	2		2.58593666	0.00168900
	5.5000	1	2		2.58493863	0.00155504
	5.6000	1	2		2.58393221	0.00173057
	5.7000	1	2		2.58293992	0.00180215
	5.8000	1	2		2.58193063	0.00173032
	5.9000	1	2		2.58093957	0.00167058
	6.0000	1	2		2.57993233	0.00173198
	6.1000	1	2		2.57894045	0.00182427
	6.2000	1	2		2.57793403	0.00170180
	6.3000	1	2		2.57693662	0.00180413
	6.4000	1	2		2.57593224	0.00176419
	6.5000	1	2		2.57493791	0.00181112
	6.6000	1	2		2.57393476	0.00160572
	6.7000	1	2		2.57293981	0.00187311
	6.8000	1	2		2.57193707	0.00182137
	6.9000	1	2		2.57094581	0.00187585
	7.0000	1	2		2.56993590	0.00174356
	7.1000	1	2		2.56894259	0.00188511
	7.2000	1	2		2.56794068	0.00182144
	7.3000	1	2		2.56694142	0.00178173
	7.4000	1	2		2.56593459	0.00167656
	7.5000	1	2		2.56494148	0.00173302
	7.6000	1	2		2.56394120	0.00170976
	7.7000	1	2		2.56293908	0.00164211
	7.8000	1	2		2.56193839	0.00169849
	7.9000	1	2		2.56095717	0.00174638
	8.0000	1	2		2.55993477	0.00176032
	8.1000	1	2		2.55894145	0.00173321
	8.2000	1	2		2.55793073	0.00172180
	8.3000	1	2		2.55693496	0.00167206
	8.4000	1	2		2.55592874	0.00170895
	8.5000	1	2		2.55494506	0.00181441
	8.6000	1	2		2.55393761	0.00173902
	8.7000	1	2		2.55293405	0.00177804
	8.8000	1	2		2.55192783	0.00174182
	8.9000	1	2		2.55093247	0.00168281
	9.0000	1	2		2.54993035	0.00172361
	9.1000	1	2		2.54894585	0.00168839
	9.2000	1	2		2.54793246	0.00161027
	9.3000	1	2		2.54693648	0.00176052
	9.4000	1	2		2.54593211	0.00175926
	9.5000	1	2		2.54494064	0.00159713
	9.6000	1	2		2.54393217	0.00159226
	9.7000	1	2		2.54293886	0.00161883
	9.8000	1	2		2.54191952	0.00156141
	9.9000	1	2		2.54093297	0.00168294
	10.0000	1	2		2.53993864	0.00153029
	10.1000	1	2		2.53894512	0.00169751
	10.2000	1	2		2.53793214	0.00165378
	10.3000	1	2		2.53694948	0.00167694
	10.4000	1	2		2.53593486	0.00173416
	10.5000	1	2		2.53494401	0.00163399
	10.6000	1	2		2.53393656	0.00146817
	10.7000	1	2		2.53293792	0.00163756
	10.8000	1	2		2.53193724	0.00164054
	10.9000	1	2		2.53093573	0.00157739
	11.0000	1	2		2.52993217	0.00156249
	11.1000	1	2		2.52893907	0.00182768
	11.2000	1	2		2.52793244	0.00170872
	11.3000	1	2		2.52693810	0.00145113
	11.4000	1	2		2.52594028	0.00159573
	11.5000	1	2		2.52495148	0.00164361
	11.6000	1	2		2.52393071	0.00153614
	11.7000	1	2		2.52294621	0.00153478
	11.8000	1	2		2.52194511	0.00157733
	11.9000	1	2		2.52094279	0.00159017
	12.0000	1	2		2.51993452	0.00153833
	12.1000	1	2		2.51893875	0.00169293
	12.2000	1	2		2.51794544	0.00158520
	12.3000	1	2		2.51695151	0.00157631
	12.4000	1	2		2.51595144	0.00139498
	12.5000	1	2		2.51495710	0.00147249
	12.6000	1	2		2.51393367	0.00166213
	12.7000	1	2		2.51295081	0.00152392
	12.8000	1	2		2.51194316	0.00149886
	12.9000	1	2		2.51094882	0.00158498
	13.0000	1	2		2.50993010	0.00163684
	13.1000	1	2		2.50893618	0.00163663
	13.2000	1	2		2.50795106	0.00160106
	13.3000	1	2		2.50694976	0.00161632
	13.4000	1	2		2.50593145	0.00153112
	13.5000	1	2		2.50495043	0.00155569
	13.6000	1	2		2.50393909	0.00161513
	13.7000	1	2		2.50294578	0.00161475
	13.8000	1	2		2.50194202	0.00153196
	13.9000	1	2		2.50094194	0.00151366
	14.0000	1	2		2.49994269	0.00166623
	14.1000	1	2		2.49894610	0.00161057
	14.2000	1	2		2.49793537	0.00149695
	14.3000	1	2		2.49694309	0.00158657
	14.4000	1	2		2.49593707	0.00164990
	14.5000	1	2		2.49494028	0.00158923
	14.6000	1	2		2.49393857	0.00164683
	14.7000	1	2		2.49294669	0.00158215
	14.8000	1	2		2.49194231	0.00156040
	14.9000	1	2		2.49094695	0.00153653
	15.0000	1	2		2.48993828	0.00152074
	15.1000	1	2		2.48894742	0.00160850
	15.2000	1	2		2.48794407	0.00158189
	15.3000	1	2		2.48694400	0.00157143
	15.4000	1	2		2.48593102	0.00167564
	15.5000	1	2		2.48495061	0.00161587
	15.6000	1	2		2.48394194	0.00162810
	15.7000	1	2		2.48294924	0.00148288
	15.8000	1	2		2.48193667	0.00160495
	15.9000	1	2		2.48095012	0.00155645
	16.0000	1	2		2.47993324	0.00152780
	16.1000	1	2		2.47894321	0.00156866
	16.2000	1	2		2.47793699	0.00175023
	16.3000	1	2		2.47694532	0.00161970
	16.4000	1	2		2.47593849	0.00159241
	16.5000	1	2		2.47494272	0.00164093
	16.6000	1	2		2.47393629	0.00162654
	16.7000	1	2		2.47294831	0.00153114
	16.8000	1	2		2.47194086	0.00156437
	16.9000	1	2		2.47095062	0.00166635
	17.0000	1	2		2.46994153	0.00151432
	17.1000	1	2		2.46894781	0.00149959
	17.2000	1	2		2.46795532	0.00146739
	17.3000	1	2		2.46695381	0.00155313
	17.4000	1	2		2.46595087	0.00149784
	17.5000	1	2		2.46495551	0.00145872
	17.6000	1	2		2.46395113	0.00152491
	17.7000	1	2		2.46295577	0.00147114
	17.8000	1	2		2.46194648	0.00155455
	17.9000	1	2		2.46094764	0.00144809
	18.0000	1	2		2.45993916	0.00168870
	18.1000	1	2		2.45894073	0.00159367
	18.2000	1	2		2.45794967	0.00163274
	18.3000	1	2		2.45695329	0.00153213
	18.4000	1	2		2.45594174	0.00155251
	18.5000	1	2		2.45495253	0.00148196
	18.6000	1	2		2.45394467	0.00148689
	18.7000	1	2		2.45294890	0.00151274
	18.8000	1	2		2.45193776	0.00156571
	18.9000	1	2		2.45094568	0.00152525
	19.0000	1	2		2.44994028	0.00162085
	19.1000	1	2		2.44894533	0.00169808
	19.2000	1	2		2.44794095	0.00154066
	19.3000	1	2		2.44694764	0.00154135
	19.4000	1	2		2.44594327	0.00158334
	19.5000	1	2		2.44494709	0.00155273
	19.6000	1	2		2.44394046	0.00148444
	19.7000	1	2		2.44294510	0.00152295
	19.8000	1	2		2.44193929	0.00141678
	19.9000	1	2		2.44094741	0.00144376
	20.0000	1	2		2.43994816	0.00147101
	20.1000	1	2		2.43894972	0.00154658
	20.2000	1	2		2.43794781	0.00150900
	20.3000	1	2		2.43695573	0.00153537
	20.4000	1	2		2.43594643	0.00146707
	20.5000	1	2		2.43495394	0.00163082
	20.6000	1	2		2.43394690	0.00152821
	20.7000	1	2		2.43294990	0.00146754
	20.8000	1	2		2.43194245	0.00142021
	20.9000	1	2		2.43095119	0.00149053
	21.0000	1	2		2.42995849	0.00139550
	21.1000	1	2		2.42895043	0.00133472
	21.2000	1	2		2.42794954	0.00142907
	21.3000	1	2		2.42694619	0.00141147
	21.4000	1	2		2.42594468	0.00129851
	21.5000	1	2		2.42495895	0.00134874
	21.6000	1	2		2.42394535	0.00145156
	21.7000	1	2		2.42295163	0.00134471
	21.8000	1	2		2.42194767	0.00134117
	21.9000	1	2		2.42095374	0.00143134
	22.0000	1	2		2.41996104	0.00133330
	22.1000	1	2		2.41895114	0.00132337
	22.2000	1	2		2.41795742	0.00131242
	22.3000	1	2		2.41694751	0.00144015
	22.4000	1	2		2.41594989	0.00143164
	22.5000	1	2		2.41495638	0.00133229
	22.6000	1	2		2.41394790	0.00149474
	22.7000	1	2		2.41294845	0.00151114
	22.8000	1	2		2.41194960	0.00153634
	22.9000	1	2		2.41095404	0.00130926
	23.0000	1	2		2.40994515	0.00132447
	23.1000	1	2		2.40896147	0.00141974
	23.2000	1	2		2.40794480	0.00136836
	23.3000	1	2		2.40695641	0.00147266
	23.4000	1	2		2.40594240	0.00144594
	23.5000	1	2		2.40495585	0.00141620
	23.6000	1	2		2.40395578	0.00140294
	23.7000	1	2		2.40295776	0.00132220
	23.8000	1	2		2.40195195	0.00144111
	23.9000	1	2		2.40097462	0.00131507
	24.0000	1	2		2.39995856	0.00136946
	24.1000	1	2		2.39895624	0.00142979
	24.2000	1	2		2.39795207	0.00142493
	24.3000	1	2		2.39696879	0.00140407
	24.4000	1	2		2.39594946	0.00129585
	24.5000	1	2		2.39495922	0.00141992
	24.6000	1	2		2.39395198	0.00137491
	24.7000	1	2		2.39296523	0.00136166
	24.8000	1	2		2.39195552	0.00142940
	24.9000	1	2		2.39095463	0.00138306
	25.0000	1	2		2.38995538	0.00141862
	25.1000	1	2		2.38895100	0.00128833
	25.2000	1	2		2.38794827	0.00137159
	25.3000	1	2		2.38695004	0.00136332
	25.4000	1	2		2.38594935	0.00130174
	25.5000	1	2		2.38495378	0.00140998
	25.6000	1	2		2.38396396	0.00141057
	25.7000	1	2		2.38296060	0.00139357
	25.8000	1	2		2.38195869	0.00144905
	25.9000	1	2		2.38095226	0.00136353
	26.0000	1	2		2.37995813	0.00141395
	26.1000	1	2		2.37895519	0.00143368
	26.2000	1	2		2.37794180	0.00145461
	26.3000	1	2		2.37695873	0.00131779
	26.4000	1	2		2.37594944	0.00139152
	26.5000	1	2		2.37494834	0.00134065
	26.6000	1	2		2.37394171	0.00131309
	26.7000	1	2		2.37296725	0.00136802
	26.8000	1	2		2.37195161	0.00141889
	26.9000	1	2		2.37094805	0.00144633
	27.0000	1	2		2.36994798	0.00134149
	27.1000	1	2		2.36895159	0.00123137
	27.2000	1	2		2.36795357	0.00134208
	27.3000	1	2		2.36695719	0.00131885
	27.4000	1	2		2.36595527	0.00137309
	27.5000	1	2		2.36496913	0.00134232
	27.6000	1	2		2.36395103	0.00124724
	27.7000	1	2		2.36295997	0.00123829
	27.8000	1	2		2.36195354	0.00120464
	27.9000	1	2		2.36095982	0.00136930
	28.0000	1	2		2.35994725	0.00118159
	28.1000	1	2		2.35896869	0.00112410
	28.2000	1	2		2.35795735	0.00125017
	28.3000	1	2		2.35696035	0.00135445
	28.4000	1	2		2.35595577	0.00124198
	28.5000	1	2		2.35496266	0.00115480
	28.6000	1	2		2.35395767	0.00135048
	28.7000	1	2		2.35297911	0.00126453
	28.8000	1	2		2.35197146	0.00113030
	28.9000	1	2		2.35097036	0.00119069
	29.0000	1	2		2.34996763	0.00133598
	29.1000	1	2		2.34897329	0.00115893
	29.2000	1	2		2.34796748	0.00124211
	29.3000	1	2		2.34696413	0.00124493
	29.4000	1	2		2.34596016	0.00134395
	29.5000	1	2		2.34496112	0.00123213
	29.6000	1	2		2.34395613	0.00126413
	29.7000	1	2		2.34296118	0.00128851
	29.8000	1	2		2.34194942	0.00121559
	29.9000	1	2		2.34096308	0.00126129
	30.0000	1	2		2.33995686	0.00122202
	30.1000	1	2		2.33896314	0.00127799
	30.2000	1	2		2.33795835	0.00129068
	30.3000	1	2		2.33697488	0.00128974
	30.4000	1	2		2.33596292	0.00133585
	30.5000	1	2		2.33496817	0.00119356
	30.6000	1	2		2.33396646	0.00125647
	30.7000	1	2		2.33296741	0.00119583
	30.8000	1	2		2.33196488	0.00128588
	30.9000	1	2		2.33096297	0.00128867
	31.0000	1	2		2.32995347	0.00119336
	31.1000	1	2		2.32896016	0.00126701
	31.2000	1	2		2.32797033	0.00118467
	31.3000	1	2		2.32696288	0.00122341
	31.4000	1	2		2.32596916	0.00111133
	31.5000	1	2		2.32496150	0.00116903
	31.6000	1	2		2.32395119	0.00123249
	31.7000	1	2		2.32296218	0.00122587
	31.8000	1	2		2.32195616	0.00119776
	31.9000	1	2		2.32097576	0.00122444
	32.0000	1	2		2.31995909	0.00124502
	32.1000	1	2		2.31896598	0.00111412
	32.2000	1	2		2.31795874	0.00121344
	32.3000	1	2		2.31696113	0.00120163
	32.4000	1	2		2.31595429	0.00120427
	32.5000	1	2		2.31495750	0.00124501
	32.6000	1	2		2.31395251	0.00125803
	32.7000	1	2		2.31295879	0.00119224
	32.8000	1	2		2.31195441	0.00116054
	32.9000	1	2		2.31096253	0.00110159
	33.0000	1	2		2.30995877	0.00120209
	33.1000	1	2		2.30896669	0.00109805
	33.2000	1	2		2.30795494	0.00115450
	33.3000	1	2		2.30696470	0.00114568
	33.4000	1	2		2.30595869	0.00127890
	33.5000	1	2		2.30497029	0.00118497
	33.6000	1	2		2.30396407	0.00109604
	33.7000	1	2		2.30296810	0.00125342
	33.8000	1	2		2.30195922	0.00118737
	33.9000	1	2		2.30096611	0.00113979
	34.0000	1	2		2.29996808	0.00119224
	34.1000	1	2		2.29896883	0.00124121
	34.2000	1	2		2.29796220	0.00124436
	34.3000	1	2		2.29696541	0.00113687
	34.4000	1	2		2.29596226	0.00116623
	34.5000	1	2		2.29496895	0.00117301
	34.6000	1	2		2.29396068	0.00113918
	34.7000	1	2		2.29297270	0.00118996
	34.8000	1	2		2.29196873	0.00110878
	34.9000	1	2		2.29097522	0.00111920
	35.0000	1	2		2.28996039	0.00109073
	35.1000	1	2		2.28896831	0.00107609
	35.2000	1	2		2.28796106	0.00103418
	35.3000	1	2		2.28697533	0.00110274
	35.4000	1	2		2.28596010	0.00106198
	35.5000	1	2		2.28497539	0.00108757
	35.6000	1	2		2.28396241	0.00118940
	35.7000	1	2		2.28297238	0.00104820
	35.8000	1	2		2.28196575	0.00116868
	35.9000	1	2		2.28096691	0.00120981
	36.0000	1	2		2.27996397	0.00111977
	36.1000	1	2		2.27896410	0.00104624
	36.2000	1	2		2.27796648	0.00113525
	36.3000	1	2		2.27696703	0.00110931
	36.4000	1	2		2.27597740	0.00108325
	36.5000	1	2		2.27496504	0.00106354
	36.6000	1	2		2.27396230	0.00117200
	36.7000	1	2		2.27297022	0.00111742
	36.8000	1	2		2.27195785	0.00115186
	36.9000	1	2		2.27096987	0.00107902
	37.0000	1	2		2.26997061	0.00104866
	37.1000	1	2		2.26898038	0.00091938
	37.2000	1	2		2.26796371	0.00099055
	37.3000	1	2		2.26697511	0.00094548
	37.4000	1	2		2.26596499	0.00108736
	37.5000	1	2		2.26496615	0.00088998
	37.6000	1	2		2.26396444	0.00103832
	37.7000	1	2		2.26297338	0.00101166
	37.8000	1	2		2.26195712	0.00110547
	37.9000	1	2		2.26096607	0.00097273
	38.0000	1	2		2.25996681	0.00093977
	38.1000	1	2		2.25897330	0.00085088
	38.2000	1	2		2.25796134	0.00092335
	38.3000	1	2		2.25697192	0.00081889
	38.4000	1	2		2.25597472	0.00082886
	38.5000	1	2		2.25497444	0.00079243
	38.6000	1	2		2.25393585	0.00080508
	38.7000	1	2		2.25298556	0.00075713
	38.8000	1	2		2.25196684	0.00079693
	38.9000	1	2		2.25096616	0.00087701
	39.0000	1	2		2.24995727	0.00078715
	39.1000	1	2		2.24896335	0.00063292
	39.2000	1	2		2.24795815	0.00069845
	39.3000	1	2		2.24695931	0.00051692
	39.4000	1	2		2.24596231	0.00050557
	39.5000	1	2		2.24497310	0.00063636
	39.6000	1	2		2.24395745	0.00047761
	39.7000	1	2		2.24296762	0.00051521
	39.8000	1	2		2.24196325	0.00041498
	39.9000	1	2		2.24096809	0.00038351
	40.0000	1	2		2.23996126	0.00041908
	40.1000	1	2		2.23897122	0.00037991
	40.2000	1	2		2.23796705	0.00030149
	40.3000	1	2		2.23697149	0.00028755
	40.4000	1	2		2.23596363	0.00020410
	40.5000	1	2		2.23497483	0.00018431
	40.6000	1	2		2.23396861	0.00021331
	40.7000	1	2		2.23298083	0.00001767
	40.8000	1	2		2.23196887	0.00006314
	40.9000	1	2		2.23097228	-0.00004011
	41.0000	1	2		2.22996299	0.00000206
	41.1000	1	2		2.22897500	-0.00011350
	41.2000	1	2		2.22796469	-0.00014858
	41.3000	1	2		2.22697015	-0.00014557
	41.4000	1	2		2.22597233	-0.00028962
	41.5000	1	2		2.22497000	-0.00017752
	41.6000	1	2		2.22396399	-0.00031732
	41.7000	1	2		2.22297313	-0.00038590
	41.8000	1	2		2.22196999	-0.00036246
	41.9000	1	2		2.22098323	-0.00047883
	42.0000	1	2		2.21996861	-0.00051166
	42.1000	1	2		2.21896731	-0.00058910
	42.2000	1	2		2.21797011	-0.00064231
	42.3000	1	2		2.21697126	-0.00066782
	42.4000	1	2		2.21596709	-0.00076926
	42.5000	1	2		2.21498157	-0.00075998
	42.6000	1	2		2.21397002	-0.00092369
	42.7000	1	2		2.21296667	-0.00084066
	42.8000	1	2		2.21196045	-0.00103005
	42.9000	1	2		2.21097574	-0.00107666
	43.0000	1	2		2.20996461	-0.00119601
	43.1000	1	2		2.20897601	-0.00115634
	43.2000	1	2		2.20796835	-0.00127256
	43.3000	1	2		2.20697217	-0.00132254
	43.4000	1	2		2.20596513	-0.00137019
	43.5000	1	2		2.20497408	-0.00152766
	43.6000	1	2		2.20397155	-0.00148834
	43.7000	1	2		2.20297885	-0.00161006
	43.8000	1	2		2.20196669	-0.00163350
	43.9000	1	2		2.20097030	-0.00177546
	44.0000	1	2		2.19996961	-0.00182315
	44.1000	1	2		2.19897938	-0.00190152
	44.2000	1	2		2.19797193	-0.00203087
	44.3000	1	2		2.19697862	-0.00204918
	44.4000	1	2		2.19596502	-0.00215681
	44.5000	1	2		2.19497540	-0.00220031
	44.6000	1	2		2.19396774	-0.00228012
	44.7000	1	2		2.19297915	-0.00231300
	44.8000	1	2		2.19196493	-0.00234591
	44.9000	1	2		2.19097552	-0.00245182
	45.0000	1	2		2.18996520	-0.00253577
	45.1000	1	2		2.18897271	-0.00268497
	45.2000	1	2		2.18796977	-0.00271981
	45.3000	1	2		2.18697748	-0.00295280
	45.4000	1	2		2.18596942	-0.00288442
	45.5000	1	2		2.18497201	-0.00298218
	45.6000	1	2		2.18397767	-0.00309854
	45.7000	1	2		2.18297924	-0.00326946
	45.8000	1	2		2.18197630	-0.00324118
	45.9000	1	2		2.18097274	-0.00336654
	46.0000	1	2		2.17996857	-0.00346678
	46.1000	1	2		2.17896932	-0.00360414
	46.2000	1	2		2.17796986	-0.00362451
	46.3000	1	2		2.17697798	-0.00368289
	46.4000	1	2		2.17597197	-0.00377558
	46.5000	1	2		2.17497210	-0.00394321
	46.6000	1	2		2.17396854	-0.00401216
	46.7000	1	2		2.17297851	-0.00403357
	46.8000	1	2		2.17197823	-0.00411937
	46.9000	1	2		2.17098246	-0.00437439
	47.0000	1	2		2.16997768	-0.00442819
	47.1000	1	2		2.16897412	-0.00453123
	47.2000	1	2		2.16798101	-0.00459015
	47.3000	1	2		2.16697356	-0.00475924
	47.4000	1	2		2.16597144	-0.00485802
	47.5000	1	2		2.16497157	-0.00495545
	47.6000	1	2		2.16397109	-0.00506865
	47.7000	1	2		2.16298270	-0.00520219
	47.8000	1	2		2.16197668	-0.00529065
	47.9000	1	2		2.16098378	-0.00547568
	48.0000	1	2		2.15997633	-0.00565543
	48.1000	1	2		2.15898302	-0.00578536
	48.2000	1	2		2.15797496	-0.00576729
	48.3000	1	2		2.15698533	-0.00592744
	48.4000	1	2		2.15597481	-0.00623542
	48.5000	1	2		2.15497003	-0.00635985
	48.6000	1	2		2.15397200	-0.00641000
	48.7000	1	2		2.15298607	-0.00652861
	48.8000	1	2		2.15198599	-0.00676284
	48.9000	1	2		2.15097978	-0.00696066
	49.0000	1	2		2.14997991	-0.00694983
	49.1000	1	2		2.14897799	-0.00714003
	49.2000	1	2		2.14797587	-0.00737231
	49.3000	1	2		2.14697559	-0.00744605
	49.4000	1	2		2.14597470	-0.00747095
	49.5000	1	2		2.14497852	-0.00774695
	49.6000	1	2		2.14398234	-0.00788871
	49.7000	1	2		2.14297632	-0.00798434
	49.8000	1	2		2.14196007	-0.00808550
	49.9000	1	2		2.14098069	-0.00827054
	50.0000	1	2		2.13997611	-0.00845740
	50.1000	1	2		2.13898894	-0.00854157
	50.2000	1	2		2.13798457	-0.00883250
	50.3000	1	2		2.13697630	-0.00906832
	50.4000	1	2		2.13597274	-0.00909320
	50.5000	1	2		2.13498804	-0.00929838
	50.6000	1	2		2.13397444	-0.00960184
	50.7000	1	2		2.13298051	-0.00959870
	50.8000	1	2		2.13196856	-0.00972010
	50.9000	1	2		2.13097750	-0.00997195
	51.0000	1	2		2.12997046	-0.01018148
	51.1000	1	2		2.12898330	-0.01030678
	51.2000	1	2		2.12797933	-0.01050926
	51.3000	1	2		2.12697885	-0.01075591
	51.4000	1	2		2.12597017	-0.01095797
	51.5000	1	2		2.12498874	-0.01110013
	51.6000	1	2		2.12398437	-0.01125729
	51.7000	1	2		2.12298532	-0.01152921
	51.8000	1	2		2.12197643	-0.01166166
	51.9000	1	2		2.12098169	-0.01175180
	52.0000	1	2		2.11998633	-0.01205544
	52.1000	1	2		2.11898031	-0.01228882
	52.2000	1	2		2.11796651	-0.01228673
	52.3000	1	2		2.11698673	-0.01254464
	52.4000	1	2		2.11598092	-0.01284472
	52.5000	1	2		2.11498351	-0.01309125
	52.6000	1	2		2.11398179	-0.01324040
	52.7000	1	2		2.11298234	-0.01357690
	52.8000	1	2		2.11196915	-0.01370523
	52.9000	1	2		2.11097789	-0.01385653
	53.0000	1	2		2.10998724	-0.01413803
	53.1000	1	2		2.10898368	-0.01433819
	53.2000	1	2		2.10797972	-0.01448130
	53.3000	1	2		2.10698559	-0.01472613
	53.4000	1	2		2.10598654	-0.01496662
	53.5000	1	2		2.10499138	-0.01513655
	53.6000	1	2		2.10398455	-0.01547674
	53.7000	1	2		2.10298017	-0.01569881
	53.8000	1	2		2.10197846	-0.01585474
	53.9000	1	2		2.10098740	-0.01614187
	54.0000	1	2		2.09997709	-0.01628682
	54.1000	1	2		2.09898644	-0.01659611
	54.2000	1	2		2.09797817	-0.01685874
	54.3000	1	2		2.09698650	-0.01709298
	54.4000	1	2		2.09597864	-0.01737759
	54.5000	1	2		2.09499332	-0.01760632
	54.6000	1	2		2.09398157	-0.01794432
	54.7000	1	2		2.09298088	-0.01817917
	54.8000	1	2		2.09197855	-0.01837549
	54.9000	1	2		2.09098688	-0.01864232
	55.0000	1	2		2.08997759	-0.01898932
	55.1000	1	2		2.08898448	-0.01923915
	55.2000	1	2		2.08797539	-0.01931912
	55.3000	1	2		2.08698618	-0.01977268
	55.4000	1	2		2.08597750	-0.02000874
	55.5000	1	2		2.08499423	-0.02030700
	55.6000	1	2		2.08398883	-0.02068873
	55.7000	1	2		2.08299347	-0.02085120
	55.8000	1	2		2.08198377	-0.02108935
	55.9000	1	2		2.08098779	-0.02134135
	56.0000	1	2		2.07998690	-0.02176353
	56.1000	1	2		2.07897884	-0.02191429
	56.2000	1	2		2.07797139	-0.02225133
	56.3000	1	2		2.07698771	-0.02239401
	56.4000	1	2		2.07598210	-0.02289729
	56.5000	1	2		2.07498531	-0.02312249
	56.6000	1	2		2.07397724	-0.02336849
	56.7000	1	2		2.07299233	-0.02370814
	56.8000	1	2		2.07198120	-0.02401324
	56.9000	1	2		2.07099424	-0.02436361
	57.0000	1	2		2.06998904	-0.02455189
	57.1000	1	2		2.06899450	-0.02490276
	57.2000	1	2		2.06798377	-0.02516948
	57.3000	1	2		2.06699825	-0.02538797
	57.4000	1	2		2.06598506	-0.02565107
	57.5000	1	2		2.06498294	-0.02605065
	57.6000	1	2		2.06398164	-0.02638009
	57.7000	1	2		2.06299222	-0.02658714
	57.8000	1	2		2.06198702	-0.02699692
	57.9000	1	2		2.06099535	-0.02723466
	58.0000	1	2		2.05998585	-0.02752093
	58.1000	1	2		2.05898291	-0.02789984
	58.2000	1	2		2.05797137	-0.02825120
	58.3000	1	2		2.05698072	-0.02854590
	58.4000	1	2		2.05598331	-0.02878620
	58.5000	1	2		2.05498672	-0.02920898
	58.6000	1	2		2.05397558	-0.02944526
	58.7000	1	2		2.05299436	-0.02975535
	58.8000	1	2		2.05197687	-0.03004135
	58.9000	1	2		2.05100159	-0.03027122
	59.0000	1	2		2.04997365	-0.03068710
	59.1000	1	2		2.04900062	-0.03100279
	59.2000	1	2		2.04798826	-0.03139414
	59.3000	1	2		2.04698532	-0.03170635
	59.4000	1	2		2.04597766	-0.03193058
	59.5000	1	2		2.04499132	-0.03227804
	59.6000	1	2		2.04398653	-0.03266374
	59.7000	1	2		2.04298646	-0.03302504
	59.8000	1	2		2.04197614	-0.03338765
	59.9000	1	2		2.04098898	-0.03363129
	60.0000	1	2		2.03998255	-0.03396316
	60.1000	1	2		2.03899129	-0.03431802
	60.2000	1	2		2.03798466	-0.03469848
	60.3000	1	2		2.03699422	-0.03490847
	60.4000	1	2		2.03598349	-0.03537994
	60.5000	1	2		2.03499161	-0.03569447
	60.6000	1	2		2.03397863	-0.03608195
	60.7000	1	2		2.03299003	-0.03641350
	60.8000	1	2		2.03200062	-0.03683394
	60.9000	1	2		2.03099829	-0.03717605
	61.0000	1	2		2.02999166	-0.03752419
	61.1000	1	2		2.02899487	-0.03785596
	61.2000	1	2		2.02797881	-0.03832364
	61.3000	1	2		2.02698960	-0.03856906
	61.4000	1	2		2.02599506	-0.03885561
	61.5000	1	2		2.02499744	-0.03938058
	61.6000	1	2		2.02398057	-0.03977775
	61.7000	1	2		2.02300590	-0.04009075
	61.8000	1	2		2.02199477	-0.04044919
	61.9000	1	2		2.02098998	-0.04084527
	62.0000	1	2		2.01997598	-0.04126963
	62.1000	1	2		2.01900069	-0.04149287
	62.2000	1	2		2.01799550	-0.04191389
	62.3000	1	2		2.01699952	-0.04219035
	62.4000	1	2		2.01598613	-0.04261172
	62.5000	1	2		2.01500163	-0.04299636
	62.6000	1	2		2.01395976	-0.04341840
	62.7000	1	2		2.01299227	-0.04393632
	62.8000	1	2		2.01201473	-0.04419117
	62.9000	1	2		2.01100114	-0.04462523
	63.0000	1	2		2.00999102	-0.04506695
	63.1000	1	2		2.00899402	-0.04540522
	63.2000	1	2		2.00799108	-0.04563866
	63.3000	1	2		2.00698384	-0.04605823
	63.4000	1	2		2.00598090	-0.04656862
	63.5000	1	2		2.00499435	-0.04688033
	63.6000	1	2		2.00398342	-0.04728532
	63.7000	1	2		2.00299728	-0.04776213
	63.8000	1	2		2.00200192	-0.04816617
	63.9000	1	2		2.00099488	-0.04859476
	64.0000	1	2		1.99999173	-0.04909168
	64.1000	1	2		1.99900457	-0.04936998
	64.2000	1	2		1.99797663	-0.04968945
	64.3000	1	2		1.99699499	-0.05008554
	64.4000	1	2		1.99597853	-0.05049694
	64.5000	1	2		1.99499608	-0.05098714
	64.6000	1	2		1.99399252	-0.05144826
	64.7000	1	2		1.99300802	-0.05181528
	64.8000	1	2		1.99199074	-0.05212601
	64.9000	1	2		1.99099702	-0.05269801
	65.0000	1	2		1.98998322	-0.05315052
	65.1000	1	2		1.98900384	-0.05350611
	65.2000	1	2		1.98799782	-0.05402100
	65.3000	1	2		1.98700000	-0.05430944
	65.4000	1	2		1.98599460	-0.05466233
	65.5000	1	2		1.98499822	-0.05520117
	65.6000	1	2		1.98399302	-0.05554453
	65.7000	1	2		1.98299398	-0.05616020
	65.8000	1	2		1.98199083	-0.05651397
	65.9000	1	2		1.98099055	-0.05709319
	66.0000	1	2		1.97998536	-0.05747667
	66.1000	1	2		1.97899491	-0.05790849
	66.2000	1	2		1.97798378	-0.05828650
	66.3000	1	2		1.97698719	-0.05864698
	66.4000	1	2		1.97598793	-0.05914779
	66.5000	1	2		1.97499462	-0.05957683
	66.6000	1	2		1.97398431	-0.06003001
	66.7000	1	2		1.97299181	-0.06055778
	66.8000	1	2		1.97198559	-0.06102775
	66.9000	1	2		1.97100150	-0.06141327
	67.0000	1	2		1.96999426	-0.06187144
	67.1000	1	2		1.96899972	-0.06233306
	67.2000	1	2		1.96798080	-0.06272481
	67.3000	1	2		1.96701043	-0.06320096
	67.4000	1	2		1.96598680	-0.06369471
	67.5000	1	2		1.96500537	-0.06415509
	67.6000	1	2		1.96400099	-0.06472554
	67.7000	1	2		1.96299293	-0.06517539
	67.8000	1	2		1.96200044	-0.06557800
	67.9000	1	2		1.96098971	-0.06607108
	68.0000	1	2		1.95998738	-0.06656259
	68.1000	1	2		1.95899653	-0.06701937
	68.2000	1	2		1.95799543	-0.06747696
	68.3000	1	2		1.95699843	-0.06800795
	68.4000	1	2		1.95598976	-0.06833712
	68.5000	1	2		1.95500976	-0.06875181
	68.6000	1	2		1.95399801	-0.06934762
	68.7000	1	2		1.95300941	-0.06988257
	68.8000	1	2		1.95200709	-0.07031425
	68.9000	1	2		1.95100066	-0.07079576
	69.0000	1	2		1.95000202	-0.07132582
	69.1000	1	2		1.94900789	-0.07161172
	69.2000	1	2		1.94799163	-0.07214905
	69.3000	1	2		1.94699873	-0.07242256
	69.4000	1	2		1.94598964	-0.07239268
	69.5000	1	2		1.94500084	-0.07271595
	69.6000	1	2		1.94398847	-0.07336812
	69.7000	1	2		1.94299578	-0.07404919
	69.8000	1	2		1.94198771	-0.07452959
	69.9000	1	2		1.94099747	-0.07503935
	70.0000	1	2		1.94000847	-0.07554458
	70.1000	1	2		1.93899733	-0.07602271
	70.2000	1	2		1.93799418	-0.07661080
	70.3000	1	2		1.93700026	-0.07717349
	70.4000	1	2		1.93599199	-0.07780021
	70.5000	1	2		1.93500196	-0.07825568
	70.6000	1	2		1.93399389	-0.07892602
	70.7000	1	2		1.93300304	-0.07927334
	70.8000	1	2		1.93199825	-0.08000839
	70.9000	1	2		1.93100002	-0.08054269
	71.0000	1	2		1.92998725	-0.08105039
	71.1000	1	2		1.92899660	-0.08156912
	71.2000	1	2		1.92799325	-0.08213791
	71.3000	1	2		1.92699564	-0.08274785
	71.4000	1	2		1.92601093	-0.08322338
	71.5000	1	2		1.92500082	-0.08384557
	71.6000	1	2		1.92400423	-0.08437765
	71.7000	1	2		1.92300149	-0.08489789
	71.8000	1	2		1.92199117	-0.08544387
	71.9000	1	2		1.92101139	-0.08596682
	72.0000	1	2		1.91999451	-0.08656876
	72.1000	1	2		1.91900140	-0.08709647
	72.2000	1	2		1.91800809	-0.08779302
	72.3000	1	2		1.91700146	-0.08828252
	72.4000	1	2		1.91598869	-0.08796265
	72.5000	1	2		1.91501464	-0.08830195
	72.6000	1	2		1.91399162	-0.08891641
	72.7000	1	2		1.91300896	-0.08941216
	72.8000	1	2		1.91199618	-0.09004337
	72.9000	1	2		1.91100144	-0.09066897
	73.0000	1	2		1.90999010	-0.09151462
	73.1000	1	2		1.90900273	-0.09200389
	73.2000	1	2		1.90799856	-0.09257452
	73.3000	1	2		1.90700135	-0.09333448
	73.4000	1	2		1.90599165	-0.09393137
	73.5000	1	2		1.90500387	-0.09449779
	73.6000	1	2		1.90399908	-0.09516077
	73.7000	1	2		1.90300864	-0.09575962
	73.8000	1	2		1.90199238	-0.09639016
	73.9000	1	2		1.90100214	-0.09697651
	74.0000	1	2		1.90000084	-0.09762455
	74.1000	1	2		1.89900138	-0.09819401
	74.2000	1	2		1.89799701	-0.09886486
	74.3000	1	2		1.89701169	-0.09935625
	74.4000	1	2		1.89599338	-0.10004890
	74.5000	1	2		1.89500662	-0.10074297
	74.6000	1	2		1.89401044	-0.10133717
	74.7000	1	2		1.89301590	-0.10204262
	74.8000	1	2		1.89200579	-0.10267797
	74.9000	1	2		1.89101350	-0.10318098
	75.0000	1	2		1.88998434	-0.10387534
	75.1000	1	2		1.88899963	-0.10458489
	75.2000	1	2		1.88799751	-0.10510785
	75.3000	1	2		1.88700543	-0.10570297
	75.4000	1	2		1.88599736	-0.10642275
	75.5000	1	2		1.88500917	-0.10692956
	75.6000	1	2		1.88400705	-0.10651266
	75.7000	1	2		1.88301681	-0.10717799
	75.8000	1	2		1.88200117	-0.10785789
	75.9000	1	2		1.88100233	-0.10866113
	76.0000	1	2		1.87999611	-0.10932447
	76.1000	1	2		1.87900915	-0.10998106
	76.2000	1	2		1.87799985	-0.11081092
	76.3000	1	2		1.87700921	-0.11158037
	76.4000	1	2		1.87600278	-0.11229566
	76.5000	1	2		1.87500968	-0.11292084
	76.6000	1	2		1.87400530	-0.11366902
	76.7000	1	2		1.87301281	-0.11436355
	76.8000	1	2		1.87200290	-0.11507360
	76.9000	1	2		1.87101082	-0.11588224
	77.0000	1	2		1.87000337	-0.11650341
	77.1000	1	2		1.86901600	-0.11721668
	77.2000	1	2		1.86801388	-0.11783713
	77.3000	1	2		1.86701688	-0.11860937
	77.4000	1	2		1.86600923	-0.11940599
	77.5000	1	2		1.86501673	-0.12005541
	77.6000	1	2		1.86400355	-0.12076435
	77.7000	1	2		1.86301372	-0.12165334
	77.8000	1	2		1.86199992	-0.12229267
	77.9000	1	2		1.86101050	-0.12292546
	78.0000	1	2		1.86000694	-0.12361463
	78.1000	1	2		1.85900605	-0.12446795
	78.2000	1	2		1.85799266	-0.12511144
	78.3000	1	2		1.85701226	-0.12594960
	78.4000	1	2		1.85600645	-0.12667503
	78.5000	1	2		1.85501375	-0.12608756
	78.6000	1	2		1.85400610	-0.12698201
	78.7000	1	2		1.85301934	-0.12783450
	78.8000	1	2		1.85201312	-0.12866589
	78.9000	1	2		1.85100567	-0.12943855
	79.0000	1	2		1.85000376	-0.13032960
	79.1000	1	2		1.84900983	-0.13110216
	79.2000	1	2		1.84799828	-0.13186472
	79.3000	1	2		1.84700211	-0.13269400
	79.4000	1	2		1.84599937	-0.13350697
	79.5000	1	2		1.84500688	-0.13435901
	79.6000	1	2		1.84399328	-0.13518299
	79.7000	1	2		1.84301062	-0.13593991
	79.8000	1	2		1.84200318	-0.13674158
	79.9000	1	2		1.84101109	-0.13757237
	80.0000	1	2		1.84000467	-0.13837364
	80.1000	1	2		1.83900890	-0.13907780
	80.2000	1	2		1.83800944	-0.13991264
	80.3000	1	2		1.83700793	-0.14077743
	80.4000	1	2		1.83599700	-0.13954317
	80.5000	1	2		1.83500902	-0.14019123
	80.6000	1	2		1.83400013	-0.14099891
	80.7000	1	2		1.83301727	-0.14202530
	80.8000	1	2		1.83200204	-0.14291137
	80.9000	1	2		1.83100750	-0.14371838
	81.0000	1	2		1.82999964	-0.14478406
	81.1000	1	2		1.82900858	-0.14556605
	81.2000	1	2		1.82801261	-0.14651434
	81.3000	1	2		1.82701888	-0.14748650
	81.4000	1	2		1.82599586	-0.14844865
	81.5000	1	2		1.82501239	-0.14926199
	81.6000	1	2		1.82400699	-0.15009517
	81.7000	1	2		1.82301634	-0.15101627
	81.8000	1	2		1.82200500	-0.15201798
	81.9000	1	2		1.82101599	-0.15278772
	82.0000	1	2		1.81999911	-0.15360231
	82.1000	1	2		1.81901134	-0.15446008
	82.2000	1	2		1.81800245	-0.15534954
	82.3000	1	2		1.81701488	-0.15624986
	82.4000	1	2		1.81600538	-0.15711015
	82.5000	1	2		1.81500346	-0.15796604
	82.6000	1	2		1.81400482	-0.15889261
	82.7000	1	2		1.81301110	-0.15960647
	82.8000	1	2		1.81200755	-0.15975341
	82.9000	1	2		1.81101096	-0.16051197
	83.0000	1	2		1.81000453	-0.16142052
	83.1000	1	2		1.80901327	-0.16232694
	83.2000	1	2		1.80800931	-0.16334876
	83.3000	1	2		1.80701415	-0.16428843
	83.4000	1	2		1.80600178	-0.16522322
	83.5000	1	2		1.80501646	-0.16621042
	83.6000	1	2		1.80400553	-0.16724819
	83.7000	1	2		1.80301878	-0.16812492
	83.8000	1	2		1.80200600	-0.16913075
	83.9000	1	2		1.80101003	-0.16993226
	84.0000	1	2		1.80000258	-0.17097676
	84.1000	1	2		1.79900967	-0.17198196
	84.2000	1	2		1.79801411	-0.17287506
	84.3000	1	2		1.79701240	-0.17383091
	84.4000	1	2		1.79601642	-0.16248733
	84.5000	1	2		1.79501696	-0.16128233
	84.6000	1	2		1.79400603	-0.16242869
	84.7000	1	2		1.79301047	-0.16339416
	84.8000	1	2		1.79201306	-0.16435849
	84.9000	1	2		1.79101831	-0.16554290
	85.0000	1	2		1.79002234	-0.16650904
	85.1000	1	2		1.78901550	-0.16737225
	85.2000	1	2		1.78801973	-0.16752528
	85.3000	1	2		1.78701700	-0.16286587
	85.4000	1	2		1.78601631	-0.16407508
	85.5000	1	2		1.78501419	-0.16519859
	85.6000	1	2		1.78400961	-0.16641231
	85.7000	1	2		1.78302449	-0.16751450
	85.8000	1	2		1.78201663	-0.16855862
	85.9000	1	2		1.78102250	-0.16963447
	86.0000	1	2		1.78002099	-0.17079582
	86.1000	1	2		1.77902236	-0.17193448
	86.2000	1	2		1.77801634	-0.17308034
	86.3000	1	2		1.77701483	-0.17402507
	86.4000	1	2		1.77601968	-0.17520031
	86.5000	1	2		1.77501920	-0.17636269
	86.6000	1	2		1.77401277	-0.17732158
	86.7000	1	2		1.77302786	-0.17832678
	86.8000	1	2		1.77201140	-0.17953163
	86.9000	1	2		1.77103181	-0.18067917
	87.0000	1	2		1.77001801	-0.18168021
	87.1000	1	2		1.76902368	-0.18279828
	87.2000	1	2		1.76800578	-0.18381324
	87.3000	1	2		1.76701636	-0.18479798
	87.4000	1	2		1.76602161	-0.18569119
	87.5000	1	2		1.76501355	-0.18565156
	87.6000	1	2		1.76400938	-0.18564716
	87.7000	1	2		1.76301935	-0.18670924
	87.8000	1	2		1.76201661	-0.18799420
	87.9000	1	2		1.76101080	-0.18910196
	88.0000	1	2		1.76001052	-0.19046720
	88.1000	1	2		1.75900717	-0.19153271
	88.2000	1	2		1.75800546	-0.19274369
	88.3000	1	2		1.75701850	-0.19393990
	88.4000	1	2		1.75601003	-0.19519078
	88.5000	1	2		1.75501487	-0.19610023
	88.6000	1	2		1.75401009	-0.19720428
	88.7000	1	2		1.75303317	-0.19843735
	88.8000	1	2		1.75201219	-0.19972282
	88.9000	1	2		1.75101479	-0.20081917
	89.0000	1	2		1.75000590	-0.20202110
	89.1000	1	2		1.74901198	-0.20312581
	89.2000	1	2		1.74800842	-0.20418592
	89.3000	1	2		1.74702003	-0.20526698
	89.4000	1	2		1.74602303	-0.20639660
	89.5000	1	2		1.74501291	-0.20722467
	89.6000	1	2		1.74401551	-0.20655822
	89.7000	1	2		1.74302670	-0.20649051
	89.8000	1	2		1.74201802	-0.20434622
	89.9000	1	2		1.74101979	-0.20552328
	90.0000	1	2		1.74001583	-0.20694623
	90.1000	1	2		1.73902006	-0.20813989
	90.2000	1	2		1.73801937	-0.20945385
	90.3000	1	2		1.73702565	-0.21092273
	90.4000	1	2		1.73602332	-0.21215115
	90.5000	1	2		1.73502468	-0.21354999
	90.6000	1	2		1.73401621	-0.21494269
	90.7000	1	2		1.73301614	-0.21616075
	90.8000	1	2		1.73201914	-0.21752743
	90.9000	1	2		1.73101292	-0.21884829
	91.0000	1	2		1.73001449	-0.22011550
	91.1000	1	2		1.72901933	-0.22134986
	91.2000	1	2		1.72801967	-0.22268714
	91.3000	1	2		1.72702103	-0.22367392
	91.4000	1	2		1.72601215	-0.22494264
	91.5000	1	2		1.72501883	-0.22611378
	91.6000	1	2		1.72402450	-0.22588653
	91.7000	1	2		1.72303426	-0.22570048
	91.8000	1	2		1.72201657	-0.22715131
	91.9000	1	2		1.72101936	-0.22839462
	92.0000	1	2		1.72001335	-0.22978693
	92.1000	1	2		1.71903069	-0.23122847
	92.2000	1	2		1.71802929	-0.23259392
	92.3000	1	2		1.71701754	-0.23388891
	92.4000	1	2		1.71601705	-0.23525564
	92.5000	1	2		1.71502098	-0.23659278
	92.6000	1	2		1.71401732	-0.23782443
	92.7000	1	2		1.71302790	-0.23739461
	92.8000	1	2		1.71202578	-0.23600008
	92.9000	1	2		1.71102509	-0.23712434
	93.0000	1	2		1.71002143	-0.23856584
	93.1000	1	2		1.70902628	-0.23988359
	93.2000	1	2		1.70801831	-0.24119781
	93.3000	1	2		1.70702849	-0.24264233
	93.4000	1	2		1.70601100	-0.24399813
	93.5000	1	2		1.70502516	-0.24525588
	93.6000	1	2		1.70402222	-0.24643876
	93.7000	1	2		1.70303311	-0.24738025
	93.8000	1	2		1.70202505	-0.24842869
	93.9000	1	2		1.70102067	-0.24981290
	94.0000	1	2		1.70001466	-0.25012404
	94.1000	1	2		1.69902370	-0.25029333
	94.2000	1	2		1.69801759	-0.25174605
	94.3000	1	2		1.69702284	-0.25292739
	94.4000	1	2		1.69603660	-0.25436779
	94.5000	1	2		1.69501819	-0.25584126
	94.6000	1	2		1.69400726	-0.25718164
	94.7000	1	2		1.69303853	-0.25835117
	94.8000	1	2		1.69201080	-0.25616357
	94.9000	1	2		1.69103050	-0.25779178
	95.0000	1	2		1.69002899	-0.25896357
	95.1000	1	2		1.68902318	-0.26037969
	95.2000	1	2		1.68801286	-0.26179587
	95.3000	1	2		1.68702344	-0.26274189
	95.4000	1	2		1.68602286	-0.26365556
	95.5000	1	2		1.68502422	-0.26521076
	95.6000	1	2		1.68402609	-0.26662771
	95.7000	1	2		1.68302285	-0.26810935
	95.8000	1	2		1.68201642	-0.26961381
	95.9000	1	2		1.68102311	-0.27105784
	96.0000	1	2		1.68001986	-0.27238734
	96.1000	1	2		1.67902645	-0.27364653
	96.2000	1	2		1.67802771	-0.27366633
	96.3000	1	2		1.67702722	-0.27081389
	96.4000	1	2		1.67601977	-0.27158078
	96.5000	1	2		1.67502882	-0.27319374
	96.6000	1	2		1.67400816	-0.27447198
	96.7000	1	2		1.67302663	-0.27559141
	96.8000	1	2		1.67202164	-0.27688887
	96.9000	1	2		1.67102054	-0.27841354
	97.0000	1	2		1.67002087	-0.27807541
	97.1000	1	2		1.66903484	-0.26634665
	97.2000	1	2		1.66803097	-0.26714655
	97.3000	1	2		1.66702639	-0.26591556
	97.4000	1	2		1.66601454	-0.26669361
	97.5000	1	2		1.66503383	-0.26794132
	97.6000	1	2		1.66403099	-0.26773470
	97.7000	1	2		1.66302938	-0.26293186
	97.8000	1	2		1.66202787	-0.26403394
	97.9000	1	2		1.66104522	-0.26566364
	98.0000	1	2		1.66004545	-0.26720772
	98.1000	1	2		1.65904169	-0.26889080
	98.2000	1	2		1.65803670	-0.27048189
	98.3000	1	2		1.65704574	-0.27211167
	98.4000	1	2		1.65604106	-0.27375253
	98.5000	1	2		1.65504498	-0.27548432
	98.6000	1	2		1.65403579	-0.27696688
	98.7000	1	2		1.65304474	-0.27832968
	98.8000	1	2		1.65203442	-0.27986528
	98.9000	1	2		1.65104305	-0.28141450
	99.0000	1	2		1.65003837	-0.28287793
	99.1000	1	2		1.64905090	-0.28399451
	99.2000	1	2		1.64804068	-0.28492900
	99.3000	1	2		1.64704420	-0.28534705
	99.4000	1	2		1.64603828	-0.28582007
	99.5000	1	2		1.64504456	-0.28702233
	99.6000	1	2		1.64404039	-0.28864132
	99.7000	1	2		1.64304565	-0.29015925
	99.8000	1	2		1.64203769	-0.28602246
	99.9000	1	2		1.64104540	-0.28242910
	100.0000	1	2		1.64004154	-0.28188160
	100.1000	1	2		1.63904822	-0.28311064
	100.2000	1	2		1.63804211	-0.28452139
	100.3000	1	2		1.63705361	-0.28604243
	100.4000	1	2		1.63604022	-0.28772136
	100.5000	1	2		1.63504547	-0.28891012
	100.6000	1	2		1.63403792	-0.29042196
	100.7000	1	2		1.63305619	-0.29173240
	100.8000	1	2		1.63202415	-0.29292928
	100.9000	1	2		1.63104160	-0.29330993
	101.0000	1	2		1.63004409	-0.29388849
	101.1000	1	2		1.62905006	-0.29390927
	101.2000	1	2		1.62804148	-0.28492291
	101.3000	1	2		1.62703659	-0.24911219
	101.4000	1	2		1.62603519	-0.25132149
	101.5000	1	2		1.62504075	-0.25233317
	101.6000	1	2		1.62405605	-0.25363581
	101.7000	1	2		1.62304983	-0.25530253
	101.8000	1	2		1.62204863	-0.25691429
	101.9000	1	2		1.62104978	-0.25863225
	102.0000	1	2		1.62004746	-0.26039982
	102.1000	1	2		1.61904677	-0.26210714
	102.2000	1	2		1.61804024	-0.26382852
	102.3000	1	2		1.61704324	-0.26543422
	102.4000	1	2		1.61603426	-0.26719522
	102.5000	1	2		1.61504955	-0.26898757
	102.6000	1	2		1.61402694	-0.27056260
	102.7000	1	2		1.61305125	-0.27213784
	102.8000	1	2		1.61204903	-0.27371932
	102.9000	1	2		1.61104926	-0.27526582
	103.0000	1	2		1.61003966	-0.27639270
	103.1000	1	2		1.60904758	-0.27652219
	103.2000	1	2		1.60804095	-0.27756654
	103.3000	1	2		1.60705276	-0.27906422
	103.4000	1	2		1.60604398	-0.28050169
	103.5000	1	2		1.60505056	-0.28185800
	103.6000	1	2		1.60404301	-0.28302496
	103.7000	1	2		1.60304540	-0.28375270
	103.8000	1	2		1.60204031	-0.28474825
	103.9000	1	2		1.60105294	-0.28620267
	104.0000	1	2		1.60004508	-0.28782582
	104.1000	1	2		1.59904296	-0.28947096
	104.2000	1	2		1.59803643	-0.29118540
	104.3000	1	2		1.59704773	-0.29274778
	104.4000	1	2		1.59604776	-0.29428577
	104.5000	1	2		1.59505455	-0.29585304
	104.6000	1	2		1.59404567	-0.29738156
	104.7000	1	2		1.59304723	-0.29872602
	104.8000	1	2		1.59203968	-0.29995417
	104.9000	1	2		1.59105098	-0.29815461
	105.0000	1	2		1.59004404	-0.29651284
	105.1000	1	2		1.58904899	-0.29758748
	105.2000	1	2		1.58804144	-0.29926738
	105.3000	1	2		1.58705499	-0.30051567
	105.4000	1	2		1.58603883	-0.30136589
	105.5000	1	2		1.58504901	-0.30222794
	105.6000	1	2		1.58404873	-0.27217388
	105.7000	1	2		1.58304978	-0.26643030
	105.8000	1	2		1.58203895	-0.26657376
	105.9000	1	2		1.58105732	-0.26557865
	106.0000	1	2		1.58004823	-0.26689479
	106.1000	1	2		1.57905256	-0.26863359
	106.2000	1	2		1.57804317	-0.27030250
	106.3000	1	2		1.57705406	-0.27211377
	106.4000	1	2		1.57604251	-0.27375594
	106.5000	1	2		1.57505227	-0.27556913
	106.6000	1	2		1.57404482	-0.27730916
	106.7000	1	2		1.57304711	-0.27843701
	106.8000	1	2		1.57204396	-0.28008135
	106.9000	1	2		1.57105424	-0.28171953
	107.0000	1	2		1.57004925	-0.28337875
	107.1000	1	2		1.56905696	-0.28482851
	107.2000	1	2		1.56805176	-0.28641531
	107.3000	1	2		1.56705200	-0.28744536
	107.4000	1	2		1.56604230	-0.28820228
	107.5000	1	2		1.56505359	-0.28702699
	107.6000	1	2		1.56404543	-0.28530909
	107.7000	1	2		1.56304423	-0.28684450
	107.8000	1	2		1.56204969	-0.28852092
	107.9000	1	2		1.56105330	-0.29002834
	108.0000	1	2		1.56005272	-0.29153353
	108.1000	1	2		1.55905234	-0.29339967
	108.2000	1	2		1.55804141	-0.29510926
	108.3000	1	2		1.55705035	-0.29660970
	108.4000	1	2		1.55606144	-0.29850924
	108.5000	1	2		1.55505614	-0.30021559
	108.6000	1	2		1.55405218	-0.30181114
	108.7000	1	2		1.55305518	-0.30321782
	108.8000	1	2		1.55205685	-0.30474361
	108.9000	1	2		1.55105862	-0.30560525
	109.0000	1	2		1.55004625	-0.30663664
	109.1000	1	2		1.54906052	-0.30592201
	109.2000	1	2		1.54804877	-0.30677721
	109.3000	1	2		1.54705464	-0.30838525
	109.4000	1	2		1.54604944	-0.31005068
	109.5000	1	2		1.54505839	-0.31181853
	109.6000	1	2		1.54405422	-0.31366322
	109.7000	1	2		1.54306541	-0.31546187
	109.8000	1	2		1.54205981	-0.31728320
	109.9000	1	2		1.54106486	-0.31906646
	110.0000	1	2		1.54005864	-0.32074366
	110.1000	1	2		1.53906727	-0.32202337
	110.2000	1	2		1.53805614	-0.32383200
	110.3000	1	2		1.53706651	-0.32541208
	110.4000	1	2		1.53607023	-0.32153077
	110.5000	1	2		1.53505756	-0.32339901
	110.6000	1	2		1.53406824	-0.32507841
	110.7000	1	2		1.53306448	-0.32650266
	110.8000	1	2		1.53206615	-0.32816019
	110.9000	1	2		1.53106690	-0.32883737
	111.0000	1	2		1.53005709	-0.33020273
	111.1000	1	2		1.52906583	-0.33203714
	111.2000	1	2		1.52805449	-0.33384655
	111.3000	1	2		1.52706630	-0.33582591
	111.4000	1	2		1.52605936	-0.33764627
	111.5000	1	2		1.52506656	-0.33932991
	111.6000	1	2		1.52405973	-0.34125075
	111.7000	1	2		1.52307041	-0.34296572
	111.8000	1	2		1.52205804	-0.34472201
	111.9000	1	2		1.52106699	-0.34040317
	112.0000	1	2		1.52005626	-0.34109976
	112.1000	1	2		1.51906899	-0.34311682
	112.2000	1	2		1.51805570	-0.34530561
	112.3000	1	2		1.51706065	-0.34748346
	112.4000	1	2		1.51605453	-0.34952641
	112.5000	1	2		1.51507669	-0.35154108
	112.6000	1	2		1.51406166	-0.35356842
	112.7000	1	2		1.51307276	-0.35546396
	112.8000	1	2		1.51205691	-0.35763357
	112.9000	1	2		1.51107138	-0.35919216
	113.0000	1	2		1.51006475	-0.35999600
	113.1000	1	2		1.50906335	-0.36160253
	113.2000	1	2		1.50805037	-0.36302872
	113.3000	1	2		1.50707836	-0.36427394
	113.4000	1	2		1.50605790	-0.36552899
	113.5000	1	2		1.50506869	-0.36691494
	113.6000	1	2		1.50406688	-0.36865551
	113.7000	1	2		1.50306721	-0.37056755
	113.8000	1	2		1.50207226	-0.37254222
	113.8570	1	2		1.50166924	-0.37335113
	113.8720	1	2		1.50165726	-0.37314616
	113.9000	1	2		1.50166248	-0.37270512
	114.0000	1	2		1.50168225	-0.37147306
	114.1000	1	2		1.50172108	-0.37048865
	114.2000	1	2		1.50174044	-0.36962263
	114.3000	1	2		1.50175919	-0.36896404
	114.4000	1	2		1.50177650	-0.36830716
	114.5000	1	2		1.50178480	-0.36782838
Test Stopped:02/05/2014 9:25:18 AM : Operator Reset
