# Supplementary material for: Hyaluronic Acid Enhances the Mechanical Properties of Tissue-Engineered Cartilage Constructs
Source: PLoS One. 2014 Dec 1;9(12):e113216. doi: 10.1371/journal.pone.0113216 (PMC4249877; doi:10.1371/journal.pone.0113216)
Supplement: Dataset S1 — Raw data from hydrogel constructs. Data on wet weight, dry weight, compressive modulus, DNA content, and GAG content are provided in a spreadsheet for all analysed hydrogel constructs. Additionally, raw data from mechanical compression tests (time, displacement, and load) are provided. (ZIP) [file pone.0113216.s004.zip › Data/Mechanical testing/Microtester/Day 56/G1 P5 M5 ramp.csv]

G1 P5 M5 5feb2014
Notes	Time	Sequence	Block	Cycle	5800:Extension mm	5800:5N_Load_Cell N
Test Started : 02/05/2014 9:40:03 AM	4.0020	1	2		2.59966579	0.00123362
	4.0370	1	2		2.59967275	0.00099596
	4.1000	1	2		2.59927690	0.00141999
	4.2000	1	2		2.59805842	0.00099845
	4.3000	1	2		2.59700180	0.00102383
	4.4000	1	2		2.59596095	0.00127178
	4.5000	1	2		2.59494694	0.00108972
	4.6000	1	2		2.59393171	0.00094053
	4.7000	1	2		2.59293532	0.00122958
	4.8000	1	2		2.59192849	0.00126494
	4.9000	1	2		2.59093682	0.00113928
	5.0000	1	2		2.58992507	0.00108957
	5.1000	1	2		2.58893729	0.00112658
	5.2000	1	2		2.58793230	0.00109584
	5.3000	1	2		2.58693817	0.00115010
	5.4000	1	2		2.58593789	0.00106500
	5.5000	1	2		2.58494027	0.00119222
	5.6000	1	2		2.58393446	0.00123589
	5.7000	1	2		2.58294505	0.00107826
	5.8000	1	2		2.58193002	0.00086063
	5.9000	1	2		2.58094285	0.00116400
	6.0000	1	2		2.57992926	0.00116642
	6.1000	1	2		2.57893676	0.00093190
	6.2000	1	2		2.57792501	0.00111713
	6.3000	1	2		2.57694195	0.00133455
	6.4000	1	2		2.57592876	0.00113601
	6.5000	1	2		2.57493504	0.00097566
	6.6000	1	2		2.57392595	0.00126760
	6.7000	1	2		2.57293551	0.00123970
	6.8000	1	2		2.57192499	0.00102514
	6.9000	1	2		2.57094274	0.00104203
	7.0000	1	2		2.56993713	0.00128561
	7.1000	1	2		2.56894403	0.00117171
	7.2000	1	2		2.56793986	0.00091383
	7.3000	1	2		2.56694060	0.00114887
	7.4000	1	2		2.56593684	0.00125633
	7.5000	1	2		2.56493923	0.00103279
	7.6000	1	2		2.56393260	0.00110319
	7.7000	1	2		2.56292986	0.00123893
	7.8000	1	2		2.56192672	0.00108701
	7.9000	1	2		2.56093402	0.00107823
	8.0000	1	2		2.55992329	0.00118996
	8.1000	1	2		2.55893531	0.00126787
	8.2000	1	2		2.55792212	0.00107647
	8.3000	1	2		2.55693660	0.00099103
	8.4000	1	2		2.55592628	0.00125031
	8.5000	1	2		2.55493543	0.00121036
	8.6000	1	2		2.55392798	0.00102236
	8.7000	1	2		2.55295618	0.00111748
	8.8000	1	2		2.55193582	0.00107290
	8.9000	1	2		2.55094313	0.00118336
	9.0000	1	2		2.54993465	0.00106460
	9.1000	1	2		2.54893294	0.00111650
	9.2000	1	2		2.54792611	0.00124261
	9.3000	1	2		2.54693095	0.00112236
	9.4000	1	2		2.54592473	0.00108987
	9.5000	1	2		2.54494207	0.00121846
	9.6000	1	2		2.54392684	0.00110182
	9.7000	1	2		2.54293537	0.00094486
	9.8000	1	2		2.54192895	0.00117375
	9.9000	1	2		2.54093625	0.00096178
	10.0000	1	2		2.53993536	0.00118370
	10.1000	1	2		2.53894184	0.00116093
	10.2000	1	2		2.53794361	0.00106825
	10.2990	1	2		2.53695952	0.00153935
	10.3000	1	2		2.53694948	0.00152587
	10.4000	1	2		2.53593548	0.00124056
	10.5000	1	2		2.53494544	0.00123798
	10.6000	1	2		2.53393328	0.00099857
	10.7000	1	2		2.53293710	0.00094607
	10.8000	1	2		2.53193314	0.00113335
	10.9000	1	2		2.53094331	0.00098058
	11.0000	1	2		2.52993115	0.00110702
	11.1000	1	2		2.52894255	0.00097169
	11.2000	1	2		2.52794289	0.00123593
	11.3000	1	2		2.52694486	0.00098974
	11.4000	1	2		2.52593147	0.00111903
	11.5000	1	2		2.52494554	0.00118536
	11.6000	1	2		2.52393092	0.00109856
	11.7000	1	2		2.52294846	0.00104032
	11.8000	1	2		2.52194020	0.00108659
	11.9000	1	2		2.52094606	0.00116539
	12.0000	1	2		2.51994558	0.00100819
	12.1000	1	2		2.51894244	0.00107044
	12.2000	1	2		2.51793683	0.00104146
	12.3000	1	2		2.51696053	0.00102266
	12.4000	1	2		2.51593320	0.00094539
	12.5000	1	2		2.51494645	0.00103085
	12.6000	1	2		2.51393900	0.00104407
	12.7000	1	2		2.51295429	0.00091744
	12.8000	1	2		2.51194397	0.00094099
	12.9000	1	2		2.51094493	0.00100335
	13.0000	1	2		2.50993133	0.00115914
	13.1000	1	2		2.50894683	0.00094733
	13.2000	1	2		2.50794348	0.00094207
	13.3000	1	2		2.50695037	0.00096596
	13.4000	1	2		2.50593780	0.00105131
	13.5000	1	2		2.50495494	0.00095866
	13.6000	1	2		2.50394319	0.00106797
	13.7000	1	2		2.50295377	0.00130096
	13.8000	1	2		2.50194796	0.00093998
	13.9000	1	2		2.50094912	0.00089082
	14.0000	1	2		2.49994331	0.00111049
	14.1000	1	2		2.49895266	0.00112079
	14.2000	1	2		2.49793619	0.00082031
	14.3000	1	2		2.49694411	0.00093503
	14.4000	1	2		2.49594035	0.00099976
	14.5000	1	2		2.49494704	0.00097740
	14.6000	1	2		2.49393467	0.00069934
	14.7000	1	2		2.49294689	0.00101970
	14.8000	1	2		2.49193514	0.00092004
	14.9000	1	2		2.49093958	0.00084263
	15.0000	1	2		2.48993602	0.00097335
	15.1000	1	2		2.48895295	0.00099559
	15.2000	1	2		2.48794940	0.00100462
	15.3000	1	2		2.48695240	0.00082699
	15.4000	1	2		2.48594065	0.00095093
	15.5000	1	2		2.48495266	0.00104507
	15.6000	1	2		2.48394624	0.00095046
	15.7000	1	2		2.48294760	0.00077593
	15.8000	1	2		2.48194056	0.00107818
	15.9000	1	2		2.48094684	0.00093835
	16.0000	1	2		2.47993919	0.00089689
	16.1000	1	2		2.47893932	0.00088600
	16.2000	1	2		2.47793064	0.00098999
	16.3000	1	2		2.47694757	0.00084313
	16.4000	1	2		2.47593152	0.00088653
	16.5000	1	2		2.47494026	0.00091073
	16.6000	1	2		2.47393732	0.00092691
	16.7000	1	2		2.47294093	0.00081653
	16.8000	1	2		2.47193328	0.00102236
	16.9000	1	2		2.47094242	0.00092898
	17.0000	1	2		2.46993948	0.00084111
	17.1000	1	2		2.46894863	0.00090251
	17.2000	1	2		2.46794077	0.00101928
	17.3000	1	2		2.46694254	0.00108032
	17.4000	1	2		2.46595312	0.00081290
	17.5000	1	2		2.46495285	0.00097279
	17.6000	1	2		2.46393577	0.00121833
	17.7000	1	2		2.46294307	0.00103528
	17.8000	1	2		2.46193439	0.00076269
	17.9000	1	2		2.46094600	0.00101653
	18.0000	1	2		2.45993937	0.00126634
	18.1000	1	2		2.45895487	0.00078848
	18.2000	1	2		2.45794435	0.00090184
	18.3000	1	2		2.45694386	0.00121528
	18.4000	1	2		2.45594113	0.00103178
	18.5000	1	2		2.45495007	0.00080511
	18.6000	1	2		2.45393443	0.00089138
	18.7000	1	2		2.45294869	0.00110063
	18.8000	1	2		2.45193326	0.00092533
	18.9000	1	2		2.45095039	0.00091769
	19.0000	1	2		2.44994131	0.00097877
	19.1000	1	2		2.44894738	0.00104659
	19.2000	1	2		2.44793706	0.00087721
	19.3000	1	2		2.44694334	0.00077823
	19.4000	1	2		2.44593528	0.00111239
	19.5000	1	2		2.44493848	0.00096171
	19.6000	1	2		2.44393513	0.00078419
	19.7000	1	2		2.44295022	0.00099069
	19.8000	1	2		2.44193540	0.00102060
	19.9000	1	2		2.44094680	0.00106511
	20.0000	1	2		2.43993525	0.00078043
	20.1000	1	2		2.43895157	0.00082873
	20.2000	1	2		2.43793961	0.00109050
	20.3000	1	2		2.43694323	0.00086590
	20.4000	1	2		2.43594356	0.00066486
	20.5000	1	2		2.43495353	0.00110943
	20.6000	1	2		2.43393809	0.00103073
	20.7000	1	2		2.43295072	0.00058405
	20.8000	1	2		2.43193815	0.00088498
	20.9000	1	2		2.43094648	0.00099286
	21.0000	1	2		2.42993063	0.00088492
	21.1000	1	2		2.42894223	0.00077819
	21.2000	1	2		2.42794401	0.00092868
	21.3000	1	2		2.42695520	0.00099430
	21.4000	1	2		2.42594099	0.00062318
	21.5000	1	2		2.42494461	0.00077351
	21.6000	1	2		2.42394412	0.00090118
	21.7000	1	2		2.42294713	0.00076978
	21.8000	1	2		2.42196385	0.00061630
	21.9000	1	2		2.42095763	0.00069903
	22.0000	1	2		2.41995490	0.00082548
	22.1000	1	2		2.41896241	0.00058280
	22.2000	1	2		2.41795393	0.00085848
	22.3000	1	2		2.41695714	0.00080665
	22.4000	1	2		2.41594887	0.00077824
	22.5000	1	2		2.41495986	0.00076594
	22.6000	1	2		2.41395077	0.00079983
	22.7000	1	2		2.41296566	0.00075643
	22.8000	1	2		2.41195247	0.00065671
	22.9000	1	2		2.41095445	0.00089325
	23.0000	1	2		2.40995089	0.00072414
	23.1000	1	2		2.40895328	0.00071958
	23.2000	1	2		2.40794685	0.00074755
	23.3000	1	2		2.40695948	0.00076849
	23.4000	1	2		2.40595818	0.00073957
	23.5000	1	2		2.40495872	0.00078271
	23.6000	1	2		2.40395681	0.00081154
	23.7000	1	2		2.40295612	0.00078994
	23.8000	1	2		2.40195195	0.00071260
	23.9000	1	2		2.40096171	0.00071842
	24.0000	1	2		2.39994033	0.00081966
	24.1000	1	2		2.39895214	0.00074034
	24.2000	1	2		2.39794551	0.00073965
	24.3000	1	2		2.39696634	0.00080075
	24.4000	1	2		2.39595520	0.00078664
	24.5000	1	2		2.39495082	0.00076569
	24.6000	1	2		2.39393928	0.00073674
	24.7000	1	2		2.39294863	0.00076514
	24.8000	1	2		2.39194528	0.00079460
	24.9000	1	2		2.39095340	0.00081112
	25.0000	1	2		2.38994165	0.00083679
	25.1000	1	2		2.38896002	0.00078378
	25.2000	1	2		2.38796035	0.00059874
	25.3000	1	2		2.38696008	0.00061094
	25.4000	1	2		2.38595611	0.00060648
	25.5000	1	2		2.38495952	0.00077213
	25.6000	1	2		2.38396006	0.00060902
	25.7000	1	2		2.38295876	0.00065012
	25.8000	1	2		2.38195951	0.00068265
	25.9000	1	2		2.38095780	0.00067053
	26.0000	1	2		2.37995731	0.00081339
	26.1000	1	2		2.37895888	0.00071436
	26.2000	1	2		2.37795307	0.00072961
	26.3000	1	2		2.37695853	0.00059952
	26.4000	1	2		2.37595251	0.00059912
	26.5000	1	2		2.37496084	0.00074522
	26.6000	1	2		2.37394684	0.00066407
	26.7000	1	2		2.37296070	0.00068376
	26.8000	1	2		2.37195673	0.00058308
	26.9000	1	2		2.37096137	0.00063878
	27.0000	1	2		2.36995781	0.00049046
	27.1000	1	2		2.36896430	0.00053022
	27.2000	1	2		2.36796177	0.00058430
	27.3000	1	2		2.36697050	0.00049922
	27.4000	1	2		2.36595158	0.00048282
	27.5000	1	2		2.36496073	0.00048905
	27.6000	1	2		2.36394939	0.00057378
	27.7000	1	2		2.36295403	0.00047082
	27.8000	1	2		2.36194842	0.00053871
	27.9000	1	2		2.36095388	0.00049001
	28.0000	1	2		2.35994029	0.00040977
	28.1000	1	2		2.35895230	0.00033672
	28.2000	1	2		2.35794485	0.00041720
	28.3000	1	2		2.35695379	0.00034084
	28.4000	1	2		2.35595823	0.00031260
	28.5000	1	2		2.35496307	0.00031838
	28.6000	1	2		2.35395091	0.00028952
	28.7000	1	2		2.35296559	0.00022966
	28.8000	1	2		2.35195507	0.00014710
	28.9000	1	2		2.35095787	0.00028894
	29.0000	1	2		2.34995021	0.00023392
	29.1000	1	2		2.34895792	0.00011419
	29.2000	1	2		2.34795232	0.00015492
	29.3000	1	2		2.34695512	0.00007581
	29.4000	1	2		2.34594890	0.00010240
	29.5000	1	2		2.34495784	0.00001400
	29.6000	1	2		2.34394465	0.00004560
	29.7000	1	2		2.34295421	-0.00006672
	29.8000	1	2		2.34194451	0.00000738
	29.9000	1	2		2.34095898	-0.00001986
	30.0000	1	2		2.33994764	-0.00016659
	30.1000	1	2		2.33896109	-0.00018403
	30.2000	1	2		2.33795466	-0.00009466
	30.3000	1	2		2.33695664	-0.00030159
	30.4000	1	2		2.33595083	-0.00031416
	30.5000	1	2		2.33495895	-0.00026939
	30.6000	1	2		2.33395232	-0.00033844
	30.7000	1	2		2.33295451	-0.00039799
	30.8000	1	2		2.33194911	-0.00046472
	30.9000	1	2		2.33095149	-0.00037737
	31.0000	1	2		2.32994425	-0.00050071
	31.1000	1	2		2.32895462	-0.00055012
	31.2000	1	2		2.32795189	-0.00051315
	31.3000	1	2		2.32695960	-0.00049664
	31.4000	1	2		2.32595051	-0.00074656
	31.5000	1	2		2.32495515	-0.00054926
	31.6000	1	2		2.32394627	-0.00070547
	31.7000	1	2		2.32296197	-0.00082030
	31.8000	1	2		2.32195207	-0.00083098
	31.9000	1	2		2.32096654	-0.00080445
	32.0000	1	2		2.31996012	-0.00091875
	32.1000	1	2		2.31895758	-0.00103961
	32.2000	1	2		2.31794645	-0.00096865
	32.3000	1	2		2.31695682	-0.00098436
	32.4000	1	2		2.31594978	-0.00101611
	32.5000	1	2		2.31495955	-0.00118116
	32.6000	1	2		2.31395148	-0.00113389
	32.7000	1	2		2.31295940	-0.00120574
	32.8000	1	2		2.31194970	-0.00139698
	32.9000	1	2		2.31096151	-0.00127751
	33.0000	1	2		2.30995365	-0.00138152
	33.1000	1	2		2.30897017	-0.00147864
	33.2000	1	2		2.30795883	-0.00146666
	33.3000	1	2		2.30696655	-0.00158288
	33.4000	1	2		2.30596094	-0.00159820
	33.5000	1	2		2.30496763	-0.00171437
	33.6000	1	2		2.30396120	-0.00174122
	33.7000	1	2		2.30296789	-0.00177771
	33.8000	1	2		2.30195942	-0.00173725
	33.9000	1	2		2.30096324	-0.00189161
	34.0000	1	2		2.29995723	-0.00202470
	34.1000	1	2		2.29896863	-0.00197648
	34.2000	1	2		2.29796650	-0.00206884
	34.3000	1	2		2.29696951	-0.00217476
	34.4000	1	2		2.29595448	-0.00218269
	34.5000	1	2		2.29496670	-0.00223967
	34.6000	1	2		2.29396806	-0.00233143
	34.7000	1	2		2.29297167	-0.00237623
	34.8000	1	2		2.29197058	-0.00248007
	34.9000	1	2		2.29096415	-0.00242293
	35.0000	1	2		2.28995978	-0.00248761
	35.1000	1	2		2.28896790	-0.00275309
	35.2000	1	2		2.28796352	-0.00259696
	35.3000	1	2		2.28697329	-0.00282249
	35.4000	1	2		2.28597321	-0.00282492
	35.5000	1	2		2.28497293	-0.00285325
	35.6000	1	2		2.28396118	-0.00292477
	35.7000	1	2		2.28296808	-0.00314609
	35.8000	1	2		2.28197108	-0.00311857
	35.9000	1	2		2.28096937	-0.00304208
	36.0000	1	2		2.27997175	-0.00336943
	36.1000	1	2		2.27897680	-0.00339290
	36.2000	1	2		2.27796956	-0.00339244
	36.3000	1	2		2.27697440	-0.00340369
	36.4000	1	2		2.27596716	-0.00358546
	36.5000	1	2		2.27497282	-0.00368725
	36.6000	1	2		2.27396722	-0.00364532
	36.7000	1	2		2.27296919	-0.00382623
	36.8000	1	2		2.27195601	-0.00375479
	36.9000	1	2		2.27096761	-0.00393860
	37.0000	1	2		2.26996242	-0.00400690
	37.1000	1	2		2.26897443	-0.00414554
	37.2000	1	2		2.26796862	-0.00422481
	37.3000	1	2		2.26697613	-0.00424029
	37.4000	1	2		2.26595967	-0.00437172
	37.5000	1	2		2.26496820	-0.00442852
	37.6000	1	2		2.26396710	-0.00462168
	37.7000	1	2		2.26297236	-0.00468740
	37.8000	1	2		2.26196552	-0.00476243
	37.9000	1	2		2.26096320	-0.00481214
	38.0000	1	2		2.25997091	-0.00501591
	38.1000	1	2		2.25897412	-0.00511911
	38.2000	1	2		2.25796072	-0.00505716
	38.3000	1	2		2.25696987	-0.00524925
	38.4000	1	2		2.25596795	-0.00536918
	38.5000	1	2		2.25496255	-0.00533618
	38.6000	1	2		2.25396002	-0.00557459
	38.7000	1	2		2.25297040	-0.00553472
	38.8000	1	2		2.25196029	-0.00563569
	38.9000	1	2		2.25096226	-0.00570367
	39.0000	1	2		2.24995522	-0.00585467
	39.1000	1	2		2.24896335	-0.00599079
	39.2000	1	2		2.24796471	-0.00608830
	39.3000	1	2		2.24696873	-0.00621661
	39.4000	1	2		2.24596538	-0.00635338
	39.5000	1	2		2.24496982	-0.00640881
	39.6000	1	2		2.24395458	-0.00661368
	39.7000	1	2		2.24296783	-0.00672675
	39.8000	1	2		2.24195935	-0.00682289
	39.9000	1	2		2.24097137	-0.00701557
	40.0000	1	2		2.23997314	-0.00693433
	40.1000	1	2		2.23897409	-0.00723380
	40.2000	1	2		2.23797443	-0.00742227
	40.3000	1	2		2.23697559	-0.00744790
	40.4000	1	2		2.23597510	-0.00757874
	40.5000	1	2		2.23497810	-0.00777295
	40.6000	1	2		2.23396656	-0.00787217
	40.7000	1	2		2.23297550	-0.00788331
	40.8000	1	2		2.23196436	-0.00816895
	40.9000	1	2		2.23096859	-0.00836326
	41.0000	1	2		2.22995643	-0.00842615
	41.1000	1	2		2.22897275	-0.00859880
	41.2000	1	2		2.22797145	-0.00874240
	41.3000	1	2		2.22697301	-0.00897252
	41.4000	1	2		2.22596413	-0.00906053
	41.5000	1	2		2.22497758	-0.00926537
	41.6000	1	2		2.22391850	-0.00941176
	41.7000	1	2		2.22296924	-0.00969201
	41.8000	1	2		2.22195974	-0.00965810
	41.9000	1	2		2.22096807	-0.00984078
	42.0000	1	2		2.21998214	-0.01015350
	42.1000	1	2		2.21897182	-0.01026534
	42.2000	1	2		2.21796293	-0.01041727
	42.3000	1	2		2.21697516	-0.01069391
	42.4000	1	2		2.21596422	-0.01080308
	42.5000	1	2		2.21496333	-0.01096617
	42.6000	1	2		2.21396490	-0.01111743
	42.7000	1	2		2.21298388	-0.01139182
	42.8000	1	2		2.21196926	-0.01154894
	42.9000	1	2		2.21097902	-0.01179231
	43.0000	1	2		2.20997014	-0.01198688
	43.1000	1	2		2.20896781	-0.01233079
	43.2000	1	2		2.20795749	-0.01251100
	43.3000	1	2		2.20697279	-0.01260899
	43.4000	1	2		2.20597231	-0.01293125
	43.5000	1	2		2.20497592	-0.01318516
	43.6000	1	2		2.20396868	-0.01337827
	43.7000	1	2		2.20298008	-0.01347926
	43.8000	1	2		2.20197201	-0.01379124
	43.9000	1	2		2.20097727	-0.01396947
	44.0000	1	2		2.19996634	-0.01417786
	44.1000	1	2		2.19898347	-0.01445904
	44.2000	1	2		2.19796619	-0.01472772
	44.3000	1	2		2.19697227	-0.01493860
	44.4000	1	2		2.19596932	-0.01513724
	44.5000	1	2		2.19497048	-0.01535121
	44.6000	1	2		2.19396570	-0.01554807
	44.7000	1	2		2.19298365	-0.01574412
	44.8000	1	2		2.19197108	-0.01599445
	44.9000	1	2		2.19097879	-0.01629998
	45.0000	1	2		2.18996581	-0.01647764
	45.1000	1	2		2.18898008	-0.01669677
	45.2000	1	2		2.18797960	-0.01703018
	45.3000	1	2		2.18697133	-0.01719065
	45.4000	1	2		2.18595835	-0.01747898
	45.5000	1	2		2.18497918	-0.01770514
	45.6000	1	2		2.18397337	-0.01799510
	45.7000	1	2		2.18297411	-0.01825591
	45.8000	1	2		2.18197793	-0.01853938
	45.9000	1	2		2.18098053	-0.01875097
	46.0000	1	2		2.17997881	-0.01905397
	46.1000	1	2		2.17898120	-0.01925912
	46.2000	1	2		2.17797068	-0.01958464
	46.3000	1	2		2.17698741	-0.01973069
	46.4000	1	2		2.17597565	-0.02006569
	46.5000	1	2		2.17497722	-0.02039155
	46.6000	1	2		2.17397366	-0.02054493
	46.7000	1	2		2.17297974	-0.02073658
	46.8000	1	2		2.17196635	-0.02106284
	46.9000	1	2		2.17097857	-0.02129626
	47.0000	1	2		2.16997399	-0.02153213
	47.1000	1	2		2.16899420	-0.02184797
	47.2000	1	2		2.16797446	-0.02226085
	47.3000	1	2		2.16698647	-0.02247503
	47.4000	1	2		2.16597615	-0.02270469
	47.5000	1	2		2.16497629	-0.02290221
	47.6000	1	2		2.16396617	-0.02321456
	47.7000	1	2		2.16297184	-0.02347306
	47.8000	1	2		2.16196726	-0.02371523
	47.9000	1	2		2.16097026	-0.02408537
	48.0000	1	2		2.15997060	-0.02433738
	48.1000	1	2		2.15897769	-0.02448813
	48.2000	1	2		2.15797147	-0.02485378
	48.3000	1	2		2.15697652	-0.02514929
	48.4000	1	2		2.15597030	-0.02532416
	48.5000	1	2		2.15497576	-0.02569854
	48.6000	1	2		2.15397241	-0.02593608
	48.7000	1	2		2.15298586	-0.02617944
	48.8000	1	2		2.15197964	-0.02643507
	48.9000	1	2		2.15098326	-0.02684642
	49.0000	1	2		2.14997335	-0.02706970
	49.1000	1	2		2.14898004	-0.02746639
	49.2000	1	2		2.14797730	-0.02758880
	49.3000	1	2		2.14697436	-0.02789302
	49.4000	1	2		2.14597634	-0.02818520
	49.5000	1	2		2.14498303	-0.02844258
	49.6000	1	2		2.14396984	-0.02877704
	49.7000	1	2		2.14297817	-0.02908402
	49.8000	1	2		2.14196703	-0.02937562
	49.9000	1	2		2.14098396	-0.02967856
	50.0000	1	2		2.13997488	-0.03006379
	50.1000	1	2		2.13898710	-0.03036233
	50.2000	1	2		2.13798108	-0.03058167
	50.3000	1	2		2.13698921	-0.03095917
	50.4000	1	2		2.13598196	-0.03119135
	50.5000	1	2		2.13498742	-0.03144066
	50.6000	1	2		2.13397301	-0.03185610
	50.7000	1	2		2.13297191	-0.03217934
	50.8000	1	2		2.13195852	-0.03241034
	50.9000	1	2		2.13097299	-0.03276843
	51.0000	1	2		2.12997763	-0.03316127
	51.1000	1	2		2.12897981	-0.03342019
	51.2000	1	2		2.12797872	-0.03372265
	51.3000	1	2		2.12698336	-0.03408403
	51.4000	1	2		2.12598021	-0.03436759
	51.5000	1	2		2.12498710	-0.03455219
	51.6000	1	2		2.12398887	-0.03499977
	51.7000	1	2		2.12298388	-0.03534356
	51.8000	1	2		2.12198197	-0.03558706
	51.9000	1	2		2.12098476	-0.03600691
	52.0000	1	2		2.11998059	-0.03626107
	52.1000	1	2		2.11898216	-0.03660710
	52.2000	1	2		2.11797512	-0.03703183
	52.3000	1	2		2.11698181	-0.03730969
	52.4000	1	2		2.11597211	-0.03756945
	52.5000	1	2		2.11497900	-0.03800609
	52.6000	1	2		2.11397257	-0.03833583
	52.7000	1	2		2.11298008	-0.03864633
	52.8000	1	2		2.11197222	-0.03916463
	52.9000	1	2		2.11097973	-0.03941767
	53.0000	1	2		2.10996880	-0.03976291
	53.1000	1	2		2.10898594	-0.04021019
	53.2000	1	2		2.10797869	-0.04053903
	53.3000	1	2		2.10698784	-0.04076927
	53.4000	1	2		2.10598039	-0.04117357
	53.5000	1	2		2.10499384	-0.04150570
	53.6000	1	2		2.10398537	-0.04188090
	53.7000	1	2		2.10298653	-0.04214086
	53.8000	1	2		2.10198031	-0.04256358
	53.9000	1	2		2.10099335	-0.04296573
	54.0000	1	2		2.09998692	-0.04332830
	54.1000	1	2		2.09898009	-0.04361165
	54.2000	1	2		2.09797899	-0.04407400
	54.3000	1	2		2.09698711	-0.04439446
	54.4000	1	2		2.09597311	-0.04472958
	54.5000	1	2		2.09498492	-0.04506628
	54.6000	1	2		2.09398218	-0.04546174
	54.7000	1	2		2.09298805	-0.04582878
	54.8000	1	2		2.09197794	-0.04623360
	54.9000	1	2		2.09098442	-0.04645810
	55.0000	1	2		2.08998107	-0.04693074
	55.1000	1	2		2.08899186	-0.04739637
	55.2000	1	2		2.08797949	-0.04768981
	55.3000	1	2		2.08699786	-0.04815442
	55.4000	1	2		2.08598242	-0.04851424
	55.5000	1	2		2.08498685	-0.04882858
	55.6000	1	2		2.08399026	-0.04915772
	55.7000	1	2		2.08299511	-0.04966457
	55.8000	1	2		2.08198643	-0.05006423
	55.9000	1	2		2.08098636	-0.05035239
	56.0000	1	2		2.07998670	-0.05077145
	56.1000	1	2		2.07898888	-0.05119307
	56.2000	1	2		2.07798389	-0.05155497
	56.3000	1	2		2.07699037	-0.05195651
	56.4000	1	2		2.07598702	-0.05232837
	56.5000	1	2		2.07498305	-0.05281814
	56.6000	1	2		2.07397704	-0.05316485
	56.7000	1	2		2.07298127	-0.05354769
	56.8000	1	2		2.07198570	-0.05399638
	56.9000	1	2		2.07099178	-0.05432778
	57.0000	1	2		2.06999170	-0.05474569
	57.1000	1	2		2.06900208	-0.05520334
	57.2000	1	2		2.06798521	-0.05563924
	57.3000	1	2		2.06699312	-0.05598308
	57.4000	1	2		2.06598055	-0.05639559
	57.5000	1	2		2.06499523	-0.05695356
	57.6000	1	2		2.06398983	-0.05740425
	57.7000	1	2		2.06299078	-0.05772655
	57.8000	1	2		2.06198682	-0.05814915
	57.9000	1	2		2.06099064	-0.05866284
	58.0000	1	2		2.05998688	-0.05891167
	58.1000	1	2		2.05899275	-0.05940937
	58.2000	1	2		2.05798735	-0.05996552
	58.3000	1	2		2.05699096	-0.06031523
	58.4000	1	2		2.05598556	-0.06072730
	58.5000	1	2		2.05499614	-0.06124726
	58.6000	1	2		2.05398972	-0.06163341
	58.7000	1	2		2.05299006	-0.06209122
	58.8000	1	2		2.05198220	-0.06245635
	58.9000	1	2		2.05098991	-0.06297286
	59.0000	1	2		2.04997611	-0.06345801
	59.1000	1	2		2.04898936	-0.06381330
	59.2000	1	2		2.04799072	-0.06425924
	59.3000	1	2		2.04698429	-0.06474247
	59.4000	1	2		2.04597951	-0.06531232
	59.5000	1	2		2.04498906	-0.06571275
	59.6000	1	2		2.04398407	-0.06617213
	59.7000	1	2		2.04298687	-0.06664737
	59.8000	1	2		2.04198475	-0.06700274
	59.9000	1	2		2.04098816	-0.06743039
	60.0000	1	2		2.03999218	-0.06807134
	60.1000	1	2		2.03899395	-0.06850994
	60.2000	1	2		2.03798610	-0.06893165
	60.3000	1	2		2.03699504	-0.06937993
	60.4000	1	2		2.03599251	-0.06988944
	60.5000	1	2		2.03499920	-0.07032308
	60.6000	1	2		2.03399072	-0.07084391
	60.7000	1	2		2.03298696	-0.07133556
	60.8000	1	2		2.03198484	-0.07180322
	60.9000	1	2		2.03099440	-0.07224798
	61.0000	1	2		2.02998019	-0.07285328
	61.1000	1	2		2.02899978	-0.07339327
	61.2000	1	2		2.02798742	-0.07388846
	61.3000	1	2		2.02699062	-0.07431580
	61.4000	1	2		2.02599506	-0.07486343
	61.5000	1	2		2.02499580	-0.07516155
	61.6000	1	2		2.02398569	-0.07582810
	61.7000	1	2		2.02300959	-0.07633566
	61.8000	1	2		2.02199661	-0.07679257
	61.9000	1	2		2.02099982	-0.07733454
	62.0000	1	2		2.01999728	-0.07778974
	62.1000	1	2		2.01901176	-0.07825322
	62.2000	1	2		2.01798956	-0.07870215
	62.3000	1	2		2.01700096	-0.07919354
	62.4000	1	2		2.01598798	-0.07983379
	62.5000	1	2		2.01498975	-0.08028612
	62.6000	1	2		2.01399193	-0.08086768
	62.7000	1	2		2.01299677	-0.08139797
	62.8000	1	2		2.01198625	-0.08183300
	62.9000	1	2		2.01098761	-0.08239470
	63.0000	1	2		2.00998201	-0.08295073
	63.1000	1	2		2.00898439	-0.08338331
	63.2000	1	2		2.00798330	-0.08378176
	63.3000	1	2		2.00699285	-0.08443411
	63.4000	1	2		2.00598807	-0.08493825
	63.5000	1	2		2.00499865	-0.08550423
	63.6000	1	2		2.00400124	-0.08596393
	63.7000	1	2		2.00300773	-0.08667370
	63.8000	1	2		2.00199638	-0.08711796
	63.9000	1	2		2.00100143	-0.08763891
	64.0000	1	2		1.99999480	-0.08818734
	64.1000	1	2		1.99899186	-0.08882539
	64.2000	1	2		1.99799199	-0.08930575
	64.3000	1	2		1.99698844	-0.08974130
	64.4000	1	2		1.99598816	-0.09026144
	64.5000	1	2		1.99499219	-0.09094104
	64.6000	1	2		1.99398781	-0.09145333
	64.7000	1	2		1.99300044	-0.09198300
	64.8000	1	2		1.99199484	-0.09260537
	64.9000	1	2		1.99099415	-0.09325391
	65.0000	1	2		1.98998322	-0.09362308
	65.1000	1	2		1.98900363	-0.09428092
	65.2000	1	2		1.98798635	-0.09490979
	65.3000	1	2		1.98700451	-0.09536884
	65.4000	1	2		1.98599440	-0.09601230
	65.5000	1	2		1.98499842	-0.09653346
	65.6000	1	2		1.98398975	-0.09707587
	65.7000	1	2		1.98296242	-0.09770745
	65.8000	1	2		1.98198632	-0.09829925
	65.9000	1	2		1.98100203	-0.09887449
	66.0000	1	2		1.97999376	-0.09939528
	66.1000	1	2		1.97899963	-0.10000217
	66.2000	1	2		1.97797988	-0.10066365
	66.3000	1	2		1.97699333	-0.10126252
	66.4000	1	2		1.97598302	-0.10180484
	66.5000	1	2		1.97499257	-0.10239489
	66.6000	1	2		1.97398922	-0.10300267
	66.7000	1	2		1.97299345	-0.10362851
	66.8000	1	2		1.97199379	-0.10416057
	66.9000	1	2		1.97100478	-0.10478654
	67.0000	1	2		1.96999774	-0.10542836
	67.1000	1	2		1.96899132	-0.10594111
	67.2000	1	2		1.96800518	-0.10660180
	67.3000	1	2		1.96699363	-0.10720583
	67.4000	1	2		1.96598782	-0.10780171
	67.5000	1	2		1.96500414	-0.10835448
	67.6000	1	2		1.96399341	-0.10904809
	67.7000	1	2		1.96300276	-0.10979626
	67.8000	1	2		1.96199286	-0.11027597
	67.9000	1	2		1.96100118	-0.11096857
	68.0000	1	2		1.95999292	-0.11152295
	68.1000	1	2		1.95899674	-0.11229003
	68.2000	1	2		1.95798642	-0.11276346
	68.3000	1	2		1.95699208	-0.11343877
	68.4000	1	2		1.95598976	-0.11408509
	68.5000	1	2		1.95500997	-0.11465265
	68.6000	1	2		1.95399842	-0.11532242
	68.7000	1	2		1.95300142	-0.11587649
	68.8000	1	2		1.95200196	-0.11648838
	68.9000	1	2		1.95100189	-0.11720293
	69.0000	1	2		1.94999997	-0.11792961
	69.1000	1	2		1.94900851	-0.11851643
	69.2000	1	2		1.94799962	-0.11932933
	69.3000	1	2		1.94700139	-0.11990644
	69.4000	1	2		1.94598841	-0.12053764
	69.5000	1	2		1.94500985	-0.12115669
	69.6000	1	2		1.94399441	-0.12199033
	69.7000	1	2		1.94300151	-0.12263067
	69.8000	1	2		1.94199816	-0.12319156
	69.9000	1	2		1.94099850	-0.12387182
	70.0000	1	2		1.93999781	-0.12458102
	70.1000	1	2		1.93900696	-0.12519307
	70.2000	1	2		1.93800156	-0.12584119
	70.3000	1	2		1.93700476	-0.12652147
	70.4000	1	2		1.93599834	-0.12725705
	70.5000	1	2		1.93500995	-0.12792541
	70.6000	1	2		1.93399287	-0.12870545
	70.7000	1	2		1.93300242	-0.12939761
	70.8000	1	2		1.93200235	-0.13008846
	70.9000	1	2		1.93100474	-0.13076520
	71.0000	1	2		1.92999381	-0.13146663
	71.1000	1	2		1.92901094	-0.13218590
	71.2000	1	2		1.92799735	-0.13288585
	71.3000	1	2		1.92700404	-0.13359983
	71.4000	1	2		1.92599761	-0.13436202
	71.5000	1	2		1.92500061	-0.13498956
	71.6000	1	2		1.92399152	-0.13576225
	71.7000	1	2		1.92299719	-0.13637128
	71.8000	1	2		1.92200060	-0.13699390
	71.9000	1	2		1.92101405	-0.13774908
	72.0000	1	2		1.92000271	-0.13839614
	72.1000	1	2		1.91901022	-0.13909046
	72.2000	1	2		1.91799314	-0.13978909
	72.3000	1	2		1.91701130	-0.14059762
	72.4000	1	2		1.91600303	-0.14122165
	72.5000	1	2		1.91501197	-0.14194991
	72.6000	1	2		1.91399448	-0.14262423
	72.7000	1	2		1.91301511	-0.14314037
	72.8000	1	2		1.91200438	-0.14396158
	72.9000	1	2		1.91100144	-0.14474791
	73.0000	1	2		1.90999665	-0.14548264
	73.1000	1	2		1.90900170	-0.14628669
	73.2000	1	2		1.90799958	-0.14706838
	73.3000	1	2		1.90699930	-0.14774681
	73.4000	1	2		1.90600865	-0.14858334
	73.5000	1	2		1.90501452	-0.14932801
	73.6000	1	2		1.90400277	-0.15008954
	73.7000	1	2		1.90301089	-0.15078145
	73.8000	1	2		1.90199914	-0.15146484
	73.9000	1	2		1.90100747	-0.15218433
	74.0000	1	2		1.90000371	-0.15303746
	74.1000	1	2		1.89900692	-0.15378466
	74.2000	1	2		1.89799865	-0.15442794
	74.3000	1	2		1.89699837	-0.15522936
	74.4000	1	2		1.89599522	-0.15598497
	74.5000	1	2		1.89501072	-0.15676511
	74.6000	1	2		1.89399774	-0.15762309
	74.7000	1	2		1.89301529	-0.15838824
	74.8000	1	2		1.89200907	-0.15928263
	74.9000	1	2		1.89100777	-0.15993448
	75.0000	1	2		1.88999745	-0.16086252
	75.1000	1	2		1.88899656	-0.16155932
	75.2000	1	2		1.88799464	-0.16245069
	75.3000	1	2		1.88701198	-0.16318714
	75.4000	1	2		1.88599716	-0.16412489
	75.5000	1	2		1.88500958	-0.16489672
	75.6000	1	2		1.88400336	-0.16574923
	75.7000	1	2		1.88301702	-0.16645662
	75.8000	1	2		1.88199646	-0.16735027
	75.9000	1	2		1.88100601	-0.16815944
	76.0000	1	2		1.88000102	-0.16892305
	76.1000	1	2		1.87900587	-0.16981196
	76.2000	1	2		1.87800047	-0.17065370
	76.3000	1	2		1.87700613	-0.17139332
	76.4000	1	2		1.87600135	-0.17224004
	76.5000	1	2		1.87500865	-0.17318208
	76.6000	1	2		1.87400305	-0.17399231
	76.7000	1	2		1.87301014	-0.17480083
	76.8000	1	2		1.87200393	-0.17565129
	76.9000	1	2		1.87100734	-0.17642574
	77.0000	1	2		1.86999722	-0.17734380
	77.1000	1	2		1.86900821	-0.17815279
	77.2000	1	2		1.86800056	-0.17654529
	77.3000	1	2		1.86701667	-0.17504599
	77.4000	1	2		1.86600984	-0.17037900
	77.5000	1	2		1.86500280	-0.17066346
	77.6000	1	2		1.86399064	-0.17148647
	77.7000	1	2		1.86299794	-0.17226761
	77.8000	1	2		1.86199459	-0.17285250
	77.9000	1	2		1.86100620	-0.17367149
	78.0000	1	2		1.85999568	-0.17443705
	78.1000	1	2		1.85899847	-0.17538441
	78.2000	1	2		1.85799532	-0.17630607
	78.3000	1	2		1.85700652	-0.17701223
	78.4000	1	2		1.85600051	-0.17788380
	78.5000	1	2		1.85500412	-0.17887075
	78.6000	1	2		1.85400077	-0.17996464
	78.7000	1	2		1.85301135	-0.18063428
	78.8000	1	2		1.85198321	-0.18142732
	78.9000	1	2		1.85102309	-0.18233091
	79.0000	1	2		1.85001154	-0.18314458
	79.1000	1	2		1.84901106	-0.18390825
	79.2000	1	2		1.84801037	-0.18487766
	79.3000	1	2		1.84701337	-0.18159440
	79.4000	1	2		1.84600715	-0.18128151
	79.5000	1	2		1.84501159	-0.18116020
	79.6000	1	2		1.84400906	-0.18201251
	79.7000	1	2		1.84300980	-0.18294493
	79.8000	1	2		1.84200092	-0.18384265
	79.9000	1	2		1.84100904	-0.18470448
	80.0000	1	2		1.84000385	-0.18538512
	80.1000	1	2		1.83901238	-0.18613849
	80.2000	1	2		1.83800801	-0.18705212
	80.3000	1	2		1.83701203	-0.18780177
	80.4000	1	2		1.83601565	-0.18873863
	80.5000	1	2		1.83501291	-0.18967038
	80.6000	1	2		1.83399645	-0.19062540
	80.7000	1	2		1.83301276	-0.19151494
	80.8000	1	2		1.83200306	-0.19251414
	80.9000	1	2		1.83100791	-0.19360568
	81.0000	1	2		1.83000660	-0.19440636
	81.1000	1	2		1.82901473	-0.19479698
	81.2000	1	2		1.82800011	-0.19575825
	81.3000	1	2		1.82700495	-0.19661959
	81.4000	1	2		1.82600590	-0.19701403
	81.5000	1	2		1.82501300	-0.19277101
	81.6000	1	2		1.82400227	-0.19330066
	81.7000	1	2		1.82301183	-0.19377109
	81.8000	1	2		1.82199988	-0.19300472
	81.9000	1	2		1.82101271	-0.19335119
	82.0000	1	2		1.82000670	-0.19380866
	82.1000	1	2		1.81902015	-0.19442428
	82.2000	1	2		1.81800737	-0.19522056
	82.3000	1	2		1.81700853	-0.19594794
	82.4000	1	2		1.81600313	-0.18462291
	82.5000	1	2		1.81501371	-0.18563531
	82.6000	1	2		1.81401814	-0.18641377
	82.7000	1	2		1.81301028	-0.18672187
	82.8000	1	2		1.81200345	-0.18773155
	82.9000	1	2		1.81101854	-0.18851791
	83.0000	1	2		1.81000679	-0.18953981
	83.1000	1	2		1.80902065	-0.19069636
	83.2000	1	2		1.80801525	-0.19124452
	83.3000	1	2		1.80700985	-0.19221360
	83.4000	1	2		1.80601162	-0.19315142
	83.5000	1	2		1.80501872	-0.19425754
	83.6000	1	2		1.80401373	-0.19550527
	83.7000	1	2		1.80301468	-0.19613301
	83.8000	1	2		1.80200825	-0.19703660
	83.9000	1	2		1.80101269	-0.19776259
	84.0000	1	2		1.80000360	-0.19883491
	84.1000	1	2		1.79901131	-0.19964293
	84.2000	1	2		1.79801329	-0.20059638
	84.3000	1	2		1.79701076	-0.20133629
	84.4000	1	2		1.79600413	-0.20151092
	84.5000	1	2		1.79501102	-0.20026833
	84.6000	1	2		1.79400521	-0.19913599
	84.7000	1	2		1.79301846	-0.19173475
	84.8000	1	2		1.79201777	-0.19214889
	84.9000	1	2		1.79101585	-0.19287772
	85.0000	1	2		1.79000513	-0.19387182
	85.1000	1	2		1.78902534	-0.19497119
	85.2000	1	2		1.78801359	-0.19588359
	85.3000	1	2		1.78702355	-0.19710300
	85.4000	1	2		1.78602696	-0.19826395
	85.5000	1	2		1.78501972	-0.19916141
	85.6000	1	2		1.78401370	-0.19928087
	85.7000	1	2		1.78301875	-0.19976275
	85.8000	1	2		1.78201807	-0.20015765
	85.9000	1	2		1.78102701	-0.20041795
	86.0000	1	2		1.78001505	-0.20118963
	86.1000	1	2		1.77902522	-0.20208884
	86.2000	1	2		1.77801429	-0.20288935
	86.3000	1	2		1.77702078	-0.20391660
	86.4000	1	2		1.77601251	-0.20476673
	86.5000	1	2		1.77502125	-0.20571576
	86.6000	1	2		1.77401646	-0.20663744
	86.7000	1	2		1.77302438	-0.20768799
	86.8000	1	2		1.77201918	-0.20850830
	86.9000	1	2		1.77102772	-0.20921020
	87.0000	1	2		1.77001678	-0.21023888
	87.1000	1	2		1.76902798	-0.21104787
	87.2000	1	2		1.76802033	-0.21205088
	87.3000	1	2		1.76702579	-0.21295654
	87.4000	1	2		1.76604723	-0.21389777
	87.4120	1	2		1.76600092	-0.21397499
	87.4740	1	2		1.76595974	-0.21367654
	87.5000	1	2		1.76595974	-0.21345718
	87.6000	1	2		1.76595974	-0.21297574
	87.7000	1	2		1.76595974	-0.21192580
	87.8000	1	2		1.76602120	-0.21139001
	87.9000	1	2		1.76602981	-0.21102611
	88.0000	1	2		1.76602981	-0.21047765
	88.1000	1	2		1.76602981	-0.20825755
Test Stopped:02/05/2014 9:41:31 AM : Operator Reset
