# Supplementary material for: Hyaluronic Acid Enhances the Mechanical Properties of Tissue-Engineered Cartilage Constructs
Source: PLoS One. 2014 Dec 1;9(12):e113216. doi: 10.1371/journal.pone.0113216 (PMC4249877; doi:10.1371/journal.pone.0113216)
Supplement: Dataset S1 — Raw data from hydrogel constructs. Data on wet weight, dry weight, compressive modulus, DNA content, and GAG content are provided in a spreadsheet for all analysed hydrogel constructs. Additionally, raw data from mechanical compression tests (time, displacement, and load) are provided. (ZIP) [file pone.0113216.s004.zip › Data/Mechanical testing/Microtester/Day 56/G2 P1 M5 ramp.csv]

G2 P1 M5 3Feb2014
Notes	Time	Sequence	Block	Cycle	5800:Extension mm	5800:5N_Load_Cell N
Test Started : 02/03/2014 11:00:29 AM	4.0020	1	2		2.49854738	0.00249195
	4.0040	1	2		2.49865516	0.00253420
	4.0520	1	2		2.50004698	0.00220616
	4.1000	1	2		2.49952594	0.00227316
	4.2000	1	2		2.49818206	0.00230017
	4.3000	1	2		2.49702504	0.00221743
	4.4000	1	2		2.49598748	0.00223543
	4.5000	1	2		2.49497245	0.00230486
	4.6000	1	2		2.49395680	0.00214742
	4.7000	1	2		2.49295325	0.00219427
	4.8000	1	2		2.49195666	0.00208666
	4.9000	1	2		2.49095494	0.00210814
	5.0000	1	2		2.48995672	0.00216869
	5.1000	1	2		2.48895828	0.00217245
	5.2000	1	2		2.48795165	0.00222806
	5.3000	1	2		2.48694625	0.00209307
	5.4000	1	2		2.48594946	0.00204415
	5.5000	1	2		2.48494734	0.00197456
	5.6000	1	2		2.48395157	0.00198223
	5.7000	1	2		2.48295006	0.00204113
	5.8000	1	2		2.48195634	0.00200938
	5.9000	1	2		2.48094008	0.00203785
	6.0000	1	2		2.47995824	0.00201125
	6.1000	1	2		2.47894854	0.00218277
	6.2000	1	2		2.47794724	0.00201958
	6.3000	1	2		2.47694245	0.00215707
	6.4000	1	2		2.47594299	0.00204824
	6.5000	1	2		2.47493903	0.00206128
	6.6000	1	2		2.47394264	0.00218453
	6.7000	1	2		2.47294134	0.00218277
	6.8000	1	2		2.47194537	0.00218377
	6.9000	1	2		2.47094038	0.00212942
	7.0000	1	2		2.46994850	0.00218112
	7.1000	1	2		2.46894945	0.00217262
	7.2000	1	2		2.46794303	0.00218591
	7.3000	1	2		2.46694295	0.00206147
	7.4000	1	2		2.46594063	0.00210714
	7.5000	1	2		2.46494281	0.00202442
	7.6000	1	2		2.46395113	0.00207555
	7.7000	1	2		2.46294512	0.00211400
	7.8000	1	2		2.46193337	0.00200432
	7.9000	1	2		2.46094313	0.00207683
	8.0000	1	2		2.45994654	0.00208107
	8.1000	1	2		2.45893540	0.00206252
	8.2000	1	2		2.45793656	0.00212731
	8.3000	1	2		2.45694386	0.00208044
	8.4000	1	2		2.45594707	0.00206898
	8.5000	1	2		2.45494474	0.00200904
	8.6000	1	2		2.45395000	0.00194388
	8.7000	1	2		2.45294398	0.00209606
	8.8000	1	2		2.45195088	0.00201482
	8.9000	1	2		2.45094630	0.00201515
	9.0000	1	2		2.44994971	0.00207034
	9.1000	1	2		2.44894820	0.00213576
	9.2000	1	2		2.44795038	0.00205435
	9.3000	1	2		2.44695707	0.00225930
	9.4000	1	2		2.44594655	0.00206287
	9.5000	1	2		2.44494934	0.00216866
	9.6000	1	2		2.44394824	0.00222148
	9.7000	1	2		2.44294489	0.00214346
	9.8000	1	2		2.44195220	0.00227847
	9.9000	1	2		2.44095581	0.00220692
	10.0000	1	2		2.43994734	0.00229030
	10.1000	1	2		2.43894481	0.00223998
	10.2000	1	2		2.43794330	0.00219878
	10.3000	1	2		2.43694384	0.00238307
	10.4000	1	2		2.43594684	0.00230637
	10.5000	1	2		2.43494370	0.00224735
	10.6000	1	2		2.43394772	0.00222676
	10.7000	1	2		2.43293413	0.00228035
	10.8000	1	2		2.43194368	0.00216016
	10.9000	1	2		2.43095570	0.00212119
	11.0000	1	2		2.42994395	0.00234402
	11.1000	1	2		2.42895432	0.00216514
	11.2000	1	2		2.42794892	0.00213720
	11.3000	1	2		2.42695090	0.00202930
	11.4000	1	2		2.42594591	0.00210920
	11.5000	1	2		2.42495506	0.00202355
	11.6000	1	2		2.42395478	0.00203393
	11.7000	1	2		2.42295553	0.00204670
	11.8000	1	2		2.42195463	0.00196705
	11.9000	1	2		2.42095087	0.00202927
	12.0000	1	2		2.41995367	0.00194164
	12.1000	1	2		2.41894417	0.00204056
	12.2000	1	2		2.41794758	0.00205738
	12.3000	1	2		2.41695611	0.00190889
	12.4000	1	2		2.41595112	0.00187438
	12.5000	1	2		2.41495105	0.00202169
	12.6000	1	2		2.41395180	0.00187668
	12.7000	1	2		2.41294906	0.00202227
	12.8000	1	2		2.41195657	0.00198245
	12.9000	1	2		2.41094851	0.00208578
	13.0000	1	2		2.40995151	0.00208112
	13.1000	1	2		2.40894775	0.00214999
	13.2000	1	2		2.40795095	0.00219168
	13.3000	1	2		2.40693940	0.00206089
	13.4000	1	2		2.40595265	0.00198440
	13.5000	1	2		2.40494397	0.00204076
	13.6000	1	2		2.40395353	0.00194685
	13.7000	1	2		2.40294526	0.00206943
	13.8000	1	2		2.40194990	0.00212638
	13.9000	1	2		2.40094266	0.00198970
	14.0000	1	2		2.39996041	0.00202612
	14.1000	1	2		2.39894374	0.00193776
	14.2000	1	2		2.39795821	0.00199837
	14.3000	1	2		2.39694769	0.00191372
	14.4000	1	2		2.39595807	0.00195393
	14.5000	1	2		2.39494693	0.00185133
	14.6000	1	2		2.39395751	0.00194512
	14.7000	1	2		2.39294289	0.00198622
	14.8000	1	2		2.39195265	0.00180149
	14.9000	1	2		2.39094459	0.00191552
	15.0000	1	2		2.38995312	0.00181307
	15.1000	1	2		2.38894608	0.00188545
	15.2000	1	2		2.38795400	0.00188380
	15.3000	1	2		2.38695454	0.00189340
	15.4000	1	2		2.38595673	0.00200652
	15.5000	1	2		2.38495563	0.00198187
	15.6000	1	2		2.38396334	0.00197878
	15.7000	1	2		2.38295405	0.00198473
	15.8000	1	2		2.38195746	0.00198897
	15.9000	1	2		2.38095349	0.00221313
	16.0000	1	2		2.37995670	0.00197830
	16.1000	1	2		2.37895109	0.00206527
	16.2000	1	2		2.37796413	0.00208586
	16.3000	1	2		2.37694644	0.00193791
	16.4000	1	2		2.37594944	0.00203036
	16.5000	1	2		2.37494445	0.00211636
	16.6000	1	2		2.37395852	0.00197729
	16.7000	1	2		2.37296623	0.00202229
	16.8000	1	2		2.37196247	0.00205449
	16.9000	1	2		2.37095276	0.00198770
	17.0000	1	2		2.36996478	0.00201930
	17.1000	1	2		2.36895487	0.00200227
	17.2000	1	2		2.36795726	0.00203406
	17.3000	1	2		2.36695145	0.00185788
	17.4000	1	2		2.36596101	0.00197968
	17.5000	1	2		2.36495315	0.00189716
	17.6000	1	2		2.36395861	0.00188561
	17.7000	1	2		2.36295751	0.00188080
	17.8000	1	2		2.36195928	0.00200002
	17.9000	1	2		2.36096474	0.00193716
	18.0000	1	2		2.35995442	0.00192078
	18.1000	1	2		2.35895251	0.00206233
	18.2000	1	2		2.35796022	0.00185546
	18.3000	1	2		2.35695113	0.00191862
	18.4000	1	2		2.35595782	0.00196905
	18.5000	1	2		2.35495262	0.00201208
	18.6000	1	2		2.35395235	0.00204238
	18.7000	1	2		2.35295863	0.00177679
	18.8000	1	2		2.35196408	0.00198230
	18.9000	1	2		2.35095520	0.00207141
	19.0000	1	2		2.34996250	0.00191442
	19.1000	1	2		2.34895813	0.00198394
	19.2000	1	2		2.34796052	0.00192782
	19.3000	1	2		2.34695757	0.00194384
	19.4000	1	2		2.34596160	0.00199411
	19.5000	1	2		2.34495231	0.00204530
	19.6000	1	2		2.34395264	0.00199099
	19.7000	1	2		2.34295626	0.00195603
	19.8000	1	2		2.34195844	0.00181339
	19.9000	1	2		2.34094751	0.00199770
	20.0000	1	2		2.33995788	0.00184454
	20.1000	1	2		2.33895658	0.00181469
	20.2000	1	2		2.33796901	0.00181331
	20.3000	1	2		2.33696750	0.00183212
	20.4000	1	2		2.33595821	0.00173578
	20.5000	1	2		2.33496756	0.00177394
	20.6000	1	2		2.33396257	0.00169620
	20.7000	1	2		2.33295942	0.00183918
	20.8000	1	2		2.33195853	0.00167599
	20.9000	1	2		2.33095477	0.00170879
	21.0000	1	2		2.32996207	0.00184341
	21.1000	1	2		2.32897081	0.00160036
	21.2000	1	2		2.32796439	0.00165180
	21.3000	1	2		2.32696022	0.00176082
	21.4000	1	2		2.32596240	0.00166484
	21.5000	1	2		2.32495413	0.00172757
	21.6000	1	2		2.32396082	0.00160683
	21.7000	1	2		2.32295747	0.00177449
	21.8000	1	2		2.32196313	0.00172894
	21.9000	1	2		2.32095834	0.00176276
	22.0000	1	2		2.31995458	0.00191498
	22.1000	1	2		2.31895267	0.00179070
	22.2000	1	2		2.31795895	0.00181770
	22.3000	1	2		2.31695416	0.00183048
	22.4000	1	2		2.31595532	0.00166832
	22.5000	1	2		2.31495442	0.00188626
	22.6000	1	2		2.31396439	0.00185495
	22.7000	1	2		2.31296739	0.00173410
	22.8000	1	2		2.31197777	0.00185922
	22.9000	1	2		2.31095229	0.00180717
	23.0000	1	2		2.30995816	0.00182788
	23.1000	1	2		2.30895788	0.00166162
	23.2000	1	2		2.30796027	0.00185636
	23.3000	1	2		2.30696306	0.00175955
	23.4000	1	2		2.30596340	0.00169368
	23.5000	1	2		2.30496025	0.00165387
	23.6000	1	2		2.30396120	0.00172287
	23.7000	1	2		2.30296830	0.00161358
	23.8000	1	2		2.30196885	0.00161051
	23.9000	1	2		2.30096775	0.00189554
	24.0000	1	2		2.29996481	0.00167663
	24.1000	1	2		2.29896453	0.00173594
	24.2000	1	2		2.29796876	0.00177078
	24.3000	1	2		2.29696889	0.00186754
	24.4000	1	2		2.29596226	0.00197623
	24.5000	1	2		2.29495522	0.00159776
	24.6000	1	2		2.29395843	0.00189150
	24.7000	1	2		2.29295098	0.00185712
	24.8000	1	2		2.29196156	0.00186674
	24.9000	1	2		2.29096108	0.00187460
	25.0000	1	2		2.28995834	0.00184646
	25.1000	1	2		2.28895233	0.00189953
	25.2000	1	2		2.28796783	0.00199688
	25.3000	1	2		2.28696263	0.00177599
	25.4000	1	2		2.28596030	0.00184208
	25.5000	1	2		2.28496146	0.00185390
	25.6000	1	2		2.28396487	0.00193314
	25.7000	1	2		2.28297320	0.00201059
	25.8000	1	2		2.28197087	0.00195966
	25.9000	1	2		2.28096096	0.00183515
	26.0000	1	2		2.27996499	0.00194114
	26.1000	1	2		2.27896451	0.00194265
	26.2000	1	2		2.27796075	0.00187516
	26.3000	1	2		2.27697174	0.00188040
	26.4000	1	2		2.27595773	0.00193320
	26.5000	1	2		2.27495520	0.00188625
	26.6000	1	2		2.27396660	0.00182646
	26.7000	1	2		2.27295055	0.00185519
	26.8000	1	2		2.27196154	0.00187918
	26.9000	1	2		2.27096003	0.00181795
	27.0000	1	2		2.26996672	0.00184016
	27.1000	1	2		2.26895825	0.00172148
	27.2000	1	2		2.26796760	0.00174432
	27.3000	1	2		2.26697859	0.00183589
	27.4000	1	2		2.26597237	0.00174527
	27.5000	1	2		2.26496390	0.00175809
	27.6000	1	2		2.26396403	0.00184043
	27.7000	1	2		2.26295699	0.00168762
	27.8000	1	2		2.26196737	0.00176090
	27.9000	1	2		2.26096402	0.00168516
	28.0000	1	2		2.25996907	0.00176522
	28.1000	1	2		2.25896182	0.00179042
	28.2000	1	2		2.25796892	0.00172643
	28.3000	1	2		2.25696024	0.00178744
	28.4000	1	2		2.25597123	0.00168319
	28.5000	1	2		2.25496911	0.00183356
	28.6000	1	2		2.25397129	0.00177741
	28.7000	1	2		2.25296220	0.00183763
	28.8000	1	2		2.25197320	0.00168372
	28.9000	1	2		2.25096698	0.00180466
	29.0000	1	2		2.24997182	0.00157110
	29.1000	1	2		2.24896888	0.00169961
	29.2000	1	2		2.24796983	0.00174501
	29.3000	1	2		2.24696791	0.00163715
	29.4000	1	2		2.24596579	0.00171879
	29.5000	1	2		2.24496142	0.00155350
	29.6000	1	2		2.24397487	0.00163604
	29.7000	1	2		2.24297008	0.00159603
	29.8000	1	2		2.24197144	0.00157678
	29.9000	1	2		2.24096584	0.00157220
	30.0000	1	2		2.23996925	0.00146375
	30.1000	1	2		2.23897307	0.00158448
	30.2000	1	2		2.23797996	0.00157972
	30.3000	1	2		2.23697169	0.00142040
	30.4000	1	2		2.23597715	0.00152460
	30.5000	1	2		2.23496909	0.00149910
	30.6000	1	2		2.23397885	0.00149277
	30.7000	1	2		2.23297079	0.00156246
	30.8000	1	2		2.23197543	0.00164815
	30.9000	1	2		2.23095999	0.00155080
	31.0000	1	2		2.22997467	0.00167673
	31.1000	1	2		2.22896783	0.00151185
	31.2000	1	2		2.22797493	0.00165367
	31.3000	1	2		2.22697404	0.00173673
	31.4000	1	2		2.22597499	0.00157225
	31.5000	1	2		2.22495976	0.00178285
	31.6000	1	2		2.22397403	0.00162999
	31.7000	1	2		2.22296822	0.00171109
	31.8000	1	2		2.22197224	0.00173232
	31.9000	1	2		2.22096684	0.00159815
	32.0000	1	2		2.21997414	0.00168882
	32.1000	1	2		2.21897059	0.00162451
	32.2000	1	2		2.21796970	0.00156652
	32.3000	1	2		2.21696880	0.00160678
	32.4000	1	2		2.21597877	0.00157613
	32.5000	1	2		2.21498484	0.00152318
	32.6000	1	2		2.21397801	0.00159193
	32.7000	1	2		2.21296708	0.00150528
	32.8000	1	2		2.21198217	0.00155334
	32.9000	1	2		2.21096734	0.00155216
	33.0000	1	2		2.20997506	0.00159757
	33.1000	1	2		2.20897478	0.00163591
	33.2000	1	2		2.20798065	0.00150985
	33.3000	1	2		2.20697176	0.00153048
	33.4000	1	2		2.20597026	0.00163829
	33.5000	1	2		2.20497018	0.00156304
	33.6000	1	2		2.20397011	0.00156638
	33.7000	1	2		2.20296840	0.00155445
	33.8000	1	2		2.20197079	0.00168427
	33.9000	1	2		2.20098116	0.00174430
	34.0000	1	2		2.19997392	0.00157505
	34.1000	1	2		2.19896708	0.00164243
	34.2000	1	2		2.19797459	0.00160068
	34.3000	1	2		2.19696591	0.00167741
	34.4000	1	2		2.19598223	0.00163793
	34.5000	1	2		2.19497253	0.00161279
	34.6000	1	2		2.19397901	0.00158410
	34.7000	1	2		2.19297259	0.00162436
	34.8000	1	2		2.19198174	0.00153836
	34.9000	1	2		2.19097121	0.00154500
	35.0000	1	2		2.18996376	0.00145482
	35.1000	1	2		2.18897844	0.00149237
	35.2000	1	2		2.18797550	0.00155804
	35.3000	1	2		2.18697441	0.00141277
	35.4000	1	2		2.18597864	0.00131161
	35.5000	1	2		2.18497016	0.00151301
	35.6000	1	2		2.18397706	0.00152850
	35.7000	1	2		2.18297883	0.00144442
	35.8000	1	2		2.18197527	0.00138493
	35.9000	1	2		2.18097131	0.00150968
	36.0000	1	2		2.17997267	0.00156158
	36.1000	1	2		2.17896932	0.00151423
	36.2000	1	2		2.17797355	0.00153047
	36.3000	1	2		2.17696364	0.00160896
	36.4000	1	2		2.17597176	0.00147176
	36.5000	1	2		2.17497148	0.00148958
	36.6000	1	2		2.17397448	0.00153343
	36.7000	1	2		2.17296888	0.00151149
	36.8000	1	2		2.17198110	0.00164209
	36.9000	1	2		2.17097345	0.00157841
	37.0000	1	2		2.16997419	0.00165017
	37.1000	1	2		2.16897904	0.00160579
	37.2000	1	2		2.16797958	0.00148419
	37.3000	1	2		2.16697930	0.00149735
	37.4000	1	2		2.16597677	0.00141446
	37.5000	1	2		2.16497178	0.00152571
	37.6000	1	2		2.16397724	0.00144643
	37.7000	1	2		2.16297573	0.00151670
	37.8000	1	2		2.16197853	0.00137746
	37.9000	1	2		2.16097333	0.00142395
	38.0000	1	2		2.15997408	0.00151421
	38.1000	1	2		2.15897708	0.00152200
	38.2000	1	2		2.15798438	0.00137720
	38.3000	1	2		2.15697570	0.00155920
	38.4000	1	2		2.15597604	0.00155758
	38.5000	1	2		2.15497310	0.00135717
	38.6000	1	2		2.15397077	0.00149985
	38.7000	1	2		2.15297009	0.00145754
	38.8000	1	2		2.15197841	0.00167929
	38.9000	1	2		2.15097342	0.00148390
	39.0000	1	2		2.14998052	0.00156795
	39.1000	1	2		2.14898147	0.00153503
	39.2000	1	2		2.14797853	0.00177486
	39.3000	1	2		2.14698440	0.00146808
	39.4000	1	2		2.14598023	0.00157418
	39.5000	1	2		2.14497299	0.00156339
	39.6000	1	2		2.14398336	0.00147627
	39.7000	1	2		2.14298575	0.00162693
	39.8000	1	2		2.14197769	0.00157445
	39.9000	1	2		2.14098581	0.00158090
	40.0000	1	2		2.13998000	0.00148440
	40.1000	1	2		2.13898505	0.00152568
	40.2000	1	2		2.13798272	0.00151897
	40.3000	1	2		2.13698798	0.00153664
	40.4000	1	2		2.13598340	0.00133993
	40.5000	1	2		2.13497923	0.00146996
	40.6000	1	2		2.13398120	0.00137360
	40.7000	1	2		2.13298482	0.00143440
	40.8000	1	2		2.13198597	0.00131832
	40.9000	1	2		2.13098160	0.00129351
	41.0000	1	2		2.12998009	0.00138735
	41.1000	1	2		2.12897531	0.00140133
	41.2000	1	2		2.12798138	0.00155302
	41.3000	1	2		2.12698295	0.00128764
	41.4000	1	2		2.12598636	0.00128700
	41.5000	1	2		2.12497604	0.00140883
	41.6000	1	2		2.12398170	0.00152380
	41.7000	1	2		2.12297651	0.00132200
	41.8000	1	2		2.12199016	0.00145257
	41.9000	1	2		2.12097390	0.00148299
	42.0000	1	2		2.11998797	0.00150507
	42.1000	1	2		2.11898462	0.00148922
	42.2000	1	2		2.11797942	0.00153234
	42.3000	1	2		2.11698611	0.00150818
	42.4000	1	2		2.11598051	0.00139052
	42.5000	1	2		2.11498371	0.00148335
	42.6000	1	2		2.11398569	0.00145838
	42.7000	1	2		2.11298438	0.00135930
	42.8000	1	2		2.11197796	0.00137718
	42.9000	1	2		2.11097625	0.00133765
	43.0000	1	2		2.10997700	0.00127040
	43.1000	1	2		2.10898102	0.00119252
	43.2000	1	2		2.10798648	0.00115253
	43.3000	1	2		2.10699009	0.00117599
	43.4000	1	2		2.10598551	0.00120509
	43.5000	1	2		2.10498052	0.00118269
	43.6000	1	2		2.10398127	0.00122049
	43.7000	1	2		2.10297669	0.00116455
	43.8000	1	2		2.10198625	0.00117855
	43.9000	1	2		2.10097900	0.00116193
	44.0000	1	2		2.09997647	0.00111437
	44.1000	1	2		2.09898029	0.00123467
	44.2000	1	2		2.09797571	0.00119389
	44.3000	1	2		2.09698424	0.00116030
	44.4000	1	2		2.09598397	0.00130408
	44.5000	1	2		2.09497160	0.00135417
	44.6000	1	2		2.09397440	0.00120403
	44.7000	1	2		2.09299010	0.00128006
	44.8000	1	2		2.09198921	0.00122850
	44.9000	1	2		2.09098688	0.00123794
	45.0000	1	2		2.08998148	0.00122224
	45.1000	1	2		2.08898407	0.00114763
	45.2000	1	2		2.08798482	0.00119838
	45.3000	1	2		2.08698905	0.00131906
	45.4000	1	2		2.08598303	0.00124648
	45.5000	1	2		2.08497477	0.00127558
	45.6000	1	2		2.08398617	0.00101752
	45.7000	1	2		2.08298548	0.00119339
	45.8000	1	2		2.08198582	0.00108790
	45.9000	1	2		2.08097960	0.00101183
	46.0000	1	2		2.07998075	0.00112798
	46.1000	1	2		2.07899379	0.00105357
	46.2000	1	2		2.07798675	0.00096199
	46.3000	1	2		2.07698689	0.00106544
	46.4000	1	2		2.07598087	0.00079633
	46.5000	1	2		2.07498818	0.00104132
	46.6000	1	2		2.07399036	0.00089059
	46.7000	1	2		2.07298106	0.00093764
	46.8000	1	2		2.07198611	0.00094061
	46.9000	1	2		2.07099055	0.00087600
	47.0000	1	2		2.06998699	0.00098702
	47.1000	1	2		2.06898958	0.00095388
	47.2000	1	2		2.06799074	0.00075304
	47.3000	1	2		2.06698411	0.00088260
	47.4000	1	2		2.06598178	0.00084066
	47.5000	1	2		2.06498376	0.00068161
	47.6000	1	2		2.06399127	0.00076553
	47.7000	1	2		2.06298792	0.00065017
	47.8000	1	2		2.06199542	0.00060404
	47.9000	1	2		2.06098900	0.00064106
	48.0000	1	2		2.05999302	0.00053136
	48.1000	1	2		2.05897861	0.00046062
	48.2000	1	2		2.05797895	0.00034280
	48.3000	1	2		2.05697580	0.00038647
	48.4000	1	2		2.05598864	0.00027617
	48.5000	1	2		2.05498959	0.00013727
	48.6000	1	2		2.05399279	0.00003375
	48.7000	1	2		2.05298207	-0.00010349
	48.8000	1	2		2.05199101	-0.00011034
	48.9000	1	2		2.05099012	-0.00014900
	49.0000	1	2		2.04998492	-0.00033544
	49.1000	1	2		2.04897891	-0.00045076
	49.2000	1	2		2.04798273	-0.00040156
	49.3000	1	2		2.04698060	-0.00071321
	49.4000	1	2		2.04598565	-0.00061454
	49.5000	1	2		2.04498722	-0.00080457
	49.6000	1	2		2.04398694	-0.00083572
	49.7000	1	2		2.04298769	-0.00087170
	49.8000	1	2		2.04198864	-0.00096272
	49.9000	1	2		2.04098590	-0.00107677
	50.0000	1	2		2.03998747	-0.00117242
	50.1000	1	2		2.03899354	-0.00131648
	50.2000	1	2		2.03799327	-0.00146702
	50.3000	1	2		2.03698828	-0.00149851
	50.4000	1	2		2.03599497	-0.00155432
	50.5000	1	2		2.03499346	-0.00169042
	50.6000	1	2		2.03399093	-0.00187454
	50.7000	1	2		2.03299516	-0.00179538
	50.8000	1	2		2.03198996	-0.00197065
	50.9000	1	2		2.03098456	-0.00212031
	51.0000	1	2		2.02999187	-0.00224707
	51.1000	1	2		2.02898810	-0.00241721
	51.2000	1	2		2.02799664	-0.00245563
	51.3000	1	2		2.02699738	-0.00259486
	51.4000	1	2		2.02599075	-0.00280568
	51.5000	1	2		2.02498290	-0.00281036
	51.6000	1	2		2.02399409	-0.00317136
	51.7000	1	2		2.02298890	-0.00313849
	51.8000	1	2		2.02199169	-0.00342167
	51.9000	1	2		2.02098547	-0.00360472
	52.0000	1	2		2.01999401	-0.00378846
	52.1000	1	2		2.01899291	-0.00384888
	52.2000	1	2		2.01799837	-0.00410362
	52.3000	1	2		2.01700178	-0.00426433
	52.4000	1	2		2.01600437	-0.00441408
	52.5000	1	2		2.01499405	-0.00464475
	52.6000	1	2		2.01399910	-0.00484613
	52.7000	1	2		2.01298653	-0.00491254
	52.8000	1	2		2.01198687	-0.00497292
	52.9000	1	2		2.01098577	-0.00530669
	53.0000	1	2		2.00998897	-0.00551089
	53.1000	1	2		2.00899177	-0.00568254
	53.2000	1	2		2.00798740	-0.00592056
	53.3000	1	2		2.00700125	-0.00608342
	53.4000	1	2		2.00599483	-0.00625689
	53.5000	1	2		2.00500439	-0.00652222
	53.6000	1	2		2.00399468	-0.00671863
	53.7000	1	2		2.00299420	-0.00685741
	53.8000	1	2		2.00199782	-0.00725248
	53.9000	1	2		2.00099877	-0.00753472
	54.0000	1	2		1.99999808	-0.00769598
	54.1000	1	2		1.99899698	-0.00786940
	54.2000	1	2		1.99800347	-0.00825388
	54.3000	1	2		1.99699151	-0.00847135
	54.4000	1	2		1.99599328	-0.00868833
	54.5000	1	2		1.99499362	-0.00909569
	54.6000	1	2		1.99399252	-0.00941245
	54.7000	1	2		1.99299163	-0.00953534
	54.8000	1	2		1.99199545	-0.00991883
	54.9000	1	2		1.99099210	-0.01018712
	55.0000	1	2		1.99000022	-0.01051845
	55.1000	1	2		1.98900527	-0.01078574
	55.2000	1	2		1.98800069	-0.01106704
	55.3000	1	2		1.98701353	-0.01156915
	55.4000	1	2		1.98600075	-0.01177989
	55.5000	1	2		1.98499678	-0.01201445
	55.6000	1	2		1.98400101	-0.01244224
	55.7000	1	2		1.98299992	-0.01279965
	55.8000	1	2		1.98199308	-0.01303311
	55.9000	1	2		1.98099649	-0.01326190
	56.0000	1	2		1.97999540	-0.01375235
	56.1000	1	2		1.97899389	-0.01409213
	56.2000	1	2		1.97799095	-0.01429776
	56.3000	1	2		1.97700419	-0.01459226
	56.4000	1	2		1.97599797	-0.01511004
	56.5000	1	2		1.97500056	-0.01533039
	56.6000	1	2		1.97400131	-0.01568724
	56.7000	1	2		1.97298894	-0.01615036
	56.8000	1	2		1.97200014	-0.01631001
	56.9000	1	2		1.97100806	-0.01673277
	57.0000	1	2		1.96999651	-0.01710904
	57.1000	1	2		1.96900095	-0.01751802
	57.2000	1	2		1.96800046	-0.01783466
	57.3000	1	2		1.96699404	-0.01816976
	57.4000	1	2		1.96599376	-0.01858239
	57.5000	1	2		1.96498877	-0.01895967
	57.6000	1	2		1.96399464	-0.01931886
	57.7000	1	2		1.96299170	-0.01976384
	57.8000	1	2		1.96199695	-0.02028526
	57.9000	1	2		1.96099073	-0.02060091
	58.0000	1	2		1.95999968	-0.02103674
	58.1000	1	2		1.95899530	-0.02137292
	58.2000	1	2		1.95799277	-0.02163628
	58.3000	1	2		1.95699536	-0.02221014
	58.4000	1	2		1.95599734	-0.02256267
	58.5000	1	2		1.95499644	-0.02296950
	58.6000	1	2		1.95400272	-0.02332646
	58.7000	1	2		1.95300040	-0.02383613
	58.8000	1	2		1.95199828	-0.02425834
	58.9000	1	2		1.95099718	-0.02457787
	59.0000	1	2		1.94999485	-0.02498533
	59.1000	1	2		1.94899273	-0.02539156
	59.2000	1	2		1.94799942	-0.02579824
	59.3000	1	2		1.94699791	-0.02611572
	59.4000	1	2		1.94599968	-0.02667700
	59.5000	1	2		1.94498937	-0.02696626
	59.6000	1	2		1.94399851	-0.02750053
	59.7000	1	2		1.94299045	-0.02781034
	59.8000	1	2		1.94198976	-0.02830921
	59.9000	1	2		1.94098805	-0.02874127
	60.0000	1	2		1.93999638	-0.02929077
	60.1000	1	2		1.93899508	-0.02984211
	60.2000	1	2		1.93799603	-0.03006512
	60.3000	1	2		1.93699595	-0.03068708
	60.4000	1	2		1.93599568	-0.03105356
	60.5000	1	2		1.93499622	-0.03153885
	60.6000	1	2		1.93399819	-0.03199089
	60.7000	1	2		1.93299423	-0.03249748
	60.8000	1	2		1.93199682	-0.03290802
	60.9000	1	2		1.93100248	-0.03341581
	61.0000	1	2		1.92998930	-0.03389342
	61.1000	1	2		1.92900254	-0.03427646
	61.2000	1	2		1.92800616	-0.03481191
	61.3000	1	2		1.92699891	-0.03514857
	61.4000	1	2		1.92599167	-0.03573806
	61.5000	1	2		1.92500266	-0.03610235
	61.6000	1	2		1.92400751	-0.03654865
	61.7000	1	2		1.92301010	-0.03711601
	61.8000	1	2		1.92199998	-0.03738172
	61.9000	1	2		1.92098946	-0.03802313
	62.0000	1	2		1.91999738	-0.03855299
	62.1000	1	2		1.91900632	-0.03885566
	62.2000	1	2		1.91800789	-0.03941761
	62.3000	1	2		1.91699716	-0.03985915
	62.4000	1	2		1.91600385	-0.04041855
	62.5000	1	2		1.91500214	-0.04099844
	62.6000	1	2		1.91399121	-0.04138636
	62.7000	1	2		1.91300281	-0.04194575
	62.8000	1	2		1.91199618	-0.04247592
	62.9000	1	2		1.91099242	-0.04289099
	63.0000	1	2		1.90999378	-0.04350991
	63.1000	1	2		1.90898879	-0.04397687
	63.2000	1	2		1.90800081	-0.04461362
	63.3000	1	2		1.90700504	-0.04507271
	63.4000	1	2		1.90600312	-0.04574202
	63.5000	1	2		1.90501309	-0.04615648
	63.6000	1	2		1.90400421	-0.04672747
	63.7000	1	2		1.90300454	-0.04719723
	63.8000	1	2		1.90201410	-0.04773865
	63.9000	1	2		1.90100645	-0.04830502
	64.0000	1	2		1.90001436	-0.04878126
	64.1000	1	2		1.89900261	-0.04947635
	64.2000	1	2		1.89800705	-0.04975728
	64.3000	1	2		1.89700206	-0.05043052
	64.4000	1	2		1.89600608	-0.05091948
	64.5000	1	2		1.89499576	-0.05137305
	64.6000	1	2		1.89400245	-0.05190638
	64.7000	1	2		1.89299439	-0.05238550
	64.8000	1	2		1.89199882	-0.05294814
	64.9000	1	2		1.89099138	-0.05356436
	65.0000	1	2		1.88999868	-0.05413551
	65.1000	1	2		1.88901213	-0.05459239
	65.2000	1	2		1.88800407	-0.05530513
	65.3000	1	2		1.88700522	-0.05571319
	65.4000	1	2		1.88600945	-0.05636116
	65.5000	1	2		1.88500692	-0.05687975
	65.6000	1	2		1.88400931	-0.05760332
	65.7000	1	2		1.88300534	-0.05801325
	65.8000	1	2		1.88200609	-0.05860591
	65.9000	1	2		1.88100622	-0.05928835
	66.0000	1	2		1.88000717	-0.05980490
	66.1000	1	2		1.87900362	-0.06046818
	66.2000	1	2		1.87800395	-0.06096798
	66.3000	1	2		1.87699445	-0.06154227
	66.4000	1	2		1.87601221	-0.06212708
	66.5000	1	2		1.87499779	-0.06271241
	66.6000	1	2		1.87400120	-0.06316560
	66.7000	1	2		1.87300174	-0.06373377
	66.8000	1	2		1.87200577	-0.06428230
	66.9000	1	2		1.87100754	-0.06488403
	67.0000	1	2		1.87001034	-0.06542214
	67.1000	1	2		1.86900002	-0.06602963
	67.2000	1	2		1.86800835	-0.06676742
	67.3000	1	2		1.86700971	-0.06722803
	67.4000	1	2		1.86600554	-0.06772297
	67.5000	1	2		1.86499727	-0.06835022
	67.6000	1	2		1.86400621	-0.06882354
	67.7000	1	2		1.86300184	-0.06958172
	67.8000	1	2		1.86200156	-0.07017576
	67.9000	1	2		1.86099616	-0.07081608
	68.0000	1	2		1.86000920	-0.07128226
	68.1000	1	2		1.85899888	-0.07200747
	68.2000	1	2		1.85800823	-0.07258542
	68.3000	1	2		1.85700734	-0.07325660
	68.4000	1	2		1.85600829	-0.07392080
	68.5000	1	2		1.85500863	-0.07456370
	68.6000	1	2		1.85401655	-0.07520928
	68.7000	1	2		1.85301012	-0.07584302
	68.8000	1	2		1.85200390	-0.07658131
	68.9000	1	2		1.85100670	-0.07718333
	69.0000	1	2		1.85001523	-0.07778289
	69.1000	1	2		1.84901188	-0.07852899
	69.2000	1	2		1.84800730	-0.07907400
	69.3000	1	2		1.84701092	-0.07988359
	69.4000	1	2		1.84600920	-0.08056643
	69.5000	1	2		1.84499622	-0.08115358
	69.6000	1	2		1.84400271	-0.08191228
	69.7000	1	2		1.84299976	-0.08246784
	69.8000	1	2		1.84200174	-0.08309219
	69.9000	1	2		1.84101253	-0.08376588
	70.0000	1	2		1.84001266	-0.08450787
	70.1000	1	2		1.83902037	-0.08503241
	70.2000	1	2		1.83800965	-0.08564537
	70.3000	1	2		1.83701060	-0.08661071
	70.4000	1	2		1.83602261	-0.08703686
	70.5000	1	2		1.83501475	-0.08768840
	70.6000	1	2		1.83401243	-0.08848703
	70.7000	1	2		1.83300928	-0.08917859
	70.8000	1	2		1.83200511	-0.08978541
	70.9000	1	2		1.83100401	-0.09054172
	71.0000	1	2		1.83000558	-0.09129670
	71.1000	1	2		1.82900325	-0.09204661
	71.2000	1	2		1.82800871	-0.09293322
	71.3000	1	2		1.82700167	-0.09332461
	71.4000	1	2		1.82600713	-0.09429951
	71.5000	1	2		1.82501853	-0.09490233
	71.6000	1	2		1.82401354	-0.09571443
	71.7000	1	2		1.82301204	-0.09649374
	71.8000	1	2		1.82201012	-0.09724578
	71.9000	1	2		1.82100021	-0.09784798
	72.0000	1	2		1.82001100	-0.09858905
	72.1000	1	2		1.81901420	-0.09928500
	72.2000	1	2		1.81800921	-0.10017166
	72.3000	1	2		1.81700709	-0.10073048
	72.4000	1	2		1.81601542	-0.10158113
	72.5000	1	2		1.81500818	-0.10229198
	72.6000	1	2		1.81401077	-0.10303213
	72.7000	1	2		1.81301028	-0.10373262
	72.8000	1	2		1.81201267	-0.10437763
	72.9000	1	2		1.81101280	-0.10516866
	73.0000	1	2		1.81000433	-0.10590128
	73.1000	1	2		1.80901245	-0.10664268
	73.2000	1	2		1.80800746	-0.10750727
	73.3000	1	2		1.80701251	-0.10816014
	73.4000	1	2		1.80601387	-0.10895204
	73.5000	1	2		1.80502466	-0.10970673
	73.6000	1	2		1.80402008	-0.11047085
	73.7000	1	2		1.80301611	-0.11119606
	73.8000	1	2		1.80201133	-0.11207486
	73.9000	1	2		1.80102006	-0.11265214
	74.0000	1	2		1.80000606	-0.11354881
	74.1000	1	2		1.79901254	-0.11440844
	74.2000	1	2		1.79801309	-0.11511694
	74.3000	1	2		1.79701568	-0.11598463
	74.4000	1	2		1.79601704	-0.11678600
	74.5000	1	2		1.79501635	-0.11761661
	74.6000	1	2		1.79401259	-0.11856170
	74.7000	1	2		1.79301108	-0.11916704
	74.8000	1	2		1.79201613	-0.12008430
	74.9000	1	2		1.79103306	-0.12097651
	75.0000	1	2		1.79001578	-0.12163389
	75.1000	1	2		1.78901161	-0.12264945
	75.2000	1	2		1.78802055	-0.12333808
	75.3000	1	2		1.78701331	-0.12412790
	75.4000	1	2		1.78602205	-0.12495113
	75.5000	1	2		1.78500948	-0.12577486
	75.6000	1	2		1.78401555	-0.12659634
	75.7000	1	2		1.78301507	-0.12751157
	75.8000	1	2		1.78201069	-0.12826500
	75.9000	1	2		1.78097271	-0.12920881
	76.0000	1	2		1.78002407	-0.13002815
	76.1000	1	2		1.77902133	-0.13084132
	76.2000	1	2		1.77802269	-0.13177954
	76.3000	1	2		1.77701770	-0.13249759
	76.4000	1	2		1.77601169	-0.13333077
	76.5000	1	2		1.77501141	-0.13422976
	76.6000	1	2		1.77401400	-0.13512302
	76.7000	1	2		1.77301536	-0.13606995
	76.8000	1	2		1.77201836	-0.13687815
	76.9000	1	2		1.77102423	-0.13785612
	77.0000	1	2		1.77002436	-0.13873040
	77.1000	1	2		1.76901569	-0.13956289
	77.2000	1	2		1.76801828	-0.14052225
	77.3000	1	2		1.76701636	-0.14149226
	77.4000	1	2		1.76601506	-0.14229991
	77.5000	1	2		1.76501232	-0.14323623
	77.6000	1	2		1.76401163	-0.14418837
	77.7000	1	2		1.76301177	-0.14523446
	77.8000	1	2		1.76201825	-0.14610316
	77.9000	1	2		1.76101695	-0.14703427
	78.0000	1	2		1.76001851	-0.14808145
	78.1000	1	2		1.75902274	-0.14894833
	78.2000	1	2		1.75802411	-0.14990203
	78.3000	1	2		1.75701789	-0.15083422
	78.4000	1	2		1.75602068	-0.15183005
	78.5000	1	2		1.75501836	-0.15272138
	78.6000	1	2		1.75402381	-0.15375005
	78.7000	1	2		1.75302210	-0.15455719
	78.8000	1	2		1.75202367	-0.15565413
	78.9000	1	2		1.75101868	-0.15656231
	79.0000	1	2		1.75001758	-0.15750896
	79.1000	1	2		1.74901546	-0.15843675
	79.2000	1	2		1.74801662	-0.15941242
	79.3000	1	2		1.74702556	-0.16037397
	79.4000	1	2		1.74602303	-0.16135931
	79.5000	1	2		1.74502808	-0.16242122
	79.6000	1	2		1.74402124	-0.16344838
	79.7000	1	2		1.74302137	-0.16434081
	79.8000	1	2		1.74202724	-0.16543163
	79.9000	1	2		1.74102287	-0.16640084
	80.0000	1	2		1.74002239	-0.16723087
	80.1000	1	2		1.73902498	-0.16833285
	80.2000	1	2		1.73801527	-0.16936291
	80.3000	1	2		1.73701889	-0.17033039
	80.4000	1	2		1.73602414	-0.17151676
	80.5000	1	2		1.73501710	-0.17238997
	80.6000	1	2		1.73401785	-0.17352208
	80.7000	1	2		1.73302392	-0.17459013
	80.8000	1	2		1.73202774	-0.17563654
	80.9000	1	2		1.73101804	-0.17676402
	81.0000	1	2		1.73002268	-0.17775038
	81.1000	1	2		1.72901667	-0.17881278
	81.2000	1	2		1.72802192	-0.17990306
	81.3000	1	2		1.72701714	-0.18096656
	81.4000	1	2		1.72602342	-0.18207315
	81.5000	1	2		1.72502109	-0.18298559
	81.6000	1	2		1.72403187	-0.18407492
	81.7000	1	2		1.72302402	-0.18516663
	81.8000	1	2		1.72202333	-0.18629186
	81.9000	1	2		1.72102223	-0.18720547
	82.0000	1	2		1.72002687	-0.18843690
	82.1000	1	2		1.71902147	-0.18943653
	82.2000	1	2		1.71802017	-0.19053418
	82.3000	1	2		1.71702286	-0.19167919
	82.4000	1	2		1.71601941	-0.19266943
	82.5000	1	2		1.71502313	-0.19379955
	82.6000	1	2		1.71402541	-0.19500617
	82.7000	1	2		1.71302831	-0.19618025
	82.8000	1	2		1.71202824	-0.19723764
	82.9000	1	2		1.71102499	-0.19829759
	83.0000	1	2		1.71002307	-0.19962093
	83.1000	1	2		1.70901624	-0.20072198
	83.2000	1	2		1.70802723	-0.20183653
	83.3000	1	2		1.70701824	-0.20305367
	83.4000	1	2		1.70603435	-0.20426303
	83.5000	1	2		1.70502773	-0.20531828
	83.6000	1	2		1.70402724	-0.20660300
	83.7000	1	2		1.70303209	-0.20767758
	83.8000	1	2		1.70203007	-0.20896342
	83.9000	1	2		1.70101156	-0.21017756
	84.0000	1	2		1.70002419	-0.21132262
	84.1000	1	2		1.69902083	-0.21260826
	84.2000	1	2		1.69802629	-0.21377355
	84.3000	1	2		1.69702694	-0.21287190
	84.4000	1	2		1.69602912	-0.19462423
	84.5000	1	2		1.69502075	-0.19295817
	84.6000	1	2		1.69403051	-0.19364983
	84.7000	1	2		1.69301999	-0.19426018
	84.8000	1	2		1.69203149	-0.19533373
	84.9000	1	2		1.69103050	-0.19658417
	85.0000	1	2		1.69002756	-0.19761076
	85.1000	1	2		1.68903004	-0.19878868
	85.2000	1	2		1.68803499	-0.20005923
	85.3000	1	2		1.68702416	-0.20108286
	85.4000	1	2		1.68603136	-0.20240085
	85.5000	1	2		1.68502576	-0.20346079
	85.6000	1	2		1.68403081	-0.20467216
	85.7000	1	2		1.68301906	-0.20589873
	85.8000	1	2		1.68202431	-0.20730587
	85.9000	1	2		1.68102465	-0.20861568
	86.0000	1	2		1.68002191	-0.20992974
	86.1000	1	2		1.67902184	-0.21109492
	86.2000	1	2		1.67802474	-0.21256873
	86.3000	1	2		1.67701934	-0.21378685
	86.4000	1	2		1.67602418	-0.21512417
	86.5000	1	2		1.67503138	-0.21646259
	86.6000	1	2		1.67402772	-0.21778265
	86.7000	1	2		1.67302273	-0.21906123
	86.8000	1	2		1.67202891	-0.22043213
	86.9000	1	2		1.67102013	-0.22170814
	87.0000	1	2		1.67003173	-0.22315284
	87.1000	1	2		1.66903064	-0.22449885
	87.2000	1	2		1.66803456	-0.22602832
	87.3000	1	2		1.66703582	-0.22729054
	87.4000	1	2		1.66603667	-0.22859385
	87.5000	1	2		1.66503485	-0.22988765
	87.6000	1	2		1.66403314	-0.23127241
	87.7000	1	2		1.66303389	-0.23256307
	87.8000	1	2		1.66203084	-0.23409706
	87.9000	1	2		1.66103968	-0.23539761
	88.0000	1	2		1.66004525	-0.23670897
	88.1000	1	2		1.65904169	-0.23807269
	88.2000	1	2		1.65803865	-0.23932103
	88.3000	1	2		1.65704277	-0.24066335
	88.4000	1	2		1.65604557	-0.24200730
	88.5000	1	2		1.65504714	-0.24332717
	88.6000	1	2		1.65404542	-0.24416851
	88.7000	1	2		1.65304187	-0.24522657
	88.8000	1	2		1.65204948	-0.24667015
	88.9000	1	2		1.65104510	-0.24801375
	89.0000	1	2		1.65004114	-0.24944138
	89.1000	1	2		1.64904762	-0.25070600
	89.2000	1	2		1.64804468	-0.25206307
	89.3000	1	2		1.64703682	-0.25349503
	89.4000	1	2		1.64604597	-0.25493430
	89.5000	1	2		1.64503565	-0.25616160
	89.6000	1	2		1.64404593	-0.25745051
	89.7000	1	2		1.64303878	-0.25895406
	89.8000	1	2		1.64204414	-0.25940131
	89.9000	1	2		1.64103638	-0.26086718
	90.0000	1	2		1.64004451	-0.26231207
	90.1000	1	2		1.63904290	-0.26372319
	90.2000	1	2		1.63804323	-0.26540387
	90.3000	1	2		1.63704480	-0.26681107
	90.4000	1	2		1.63604770	-0.26837174
	90.5000	1	2		1.63504138	-0.26969666
	90.6000	1	2		1.63403936	-0.27141122
	90.7000	1	2		1.63303918	-0.27288485
	90.8000	1	2		1.63204239	-0.27440935
	90.9000	1	2		1.63104283	-0.27589194
	91.0000	1	2		1.63003876	-0.27743351
	91.1000	1	2		1.62904115	-0.27889503
	91.2000	1	2		1.62803923	-0.28036706
	91.3000	1	2		1.62703864	-0.28157810
	91.4000	1	2		1.62603970	-0.28075540
	91.5000	1	2		1.62503655	-0.28212374
	91.6000	1	2		1.62404724	-0.28366292
	91.7000	1	2		1.62304296	-0.28520923
	91.8000	1	2		1.62204770	-0.28675614
	91.9000	1	2		1.62105204	-0.28815648
	92.0000	1	2		1.62005125	-0.28987400
	92.1000	1	2		1.61905169	-0.29154718
	92.2000	1	2		1.61803901	-0.29325977
	92.3000	1	2		1.61703792	-0.29472113
	92.4000	1	2		1.61604296	-0.29644765
	92.5000	1	2		1.61503756	-0.29798867
	92.6000	1	2		1.61404210	-0.29960668
	92.7000	1	2		1.61303680	-0.30110182
	92.8000	1	2		1.61204267	-0.30262282
	92.9000	1	2		1.61103973	-0.30391412
	93.0000	1	2		1.61004243	-0.30562010
	93.1000	1	2		1.60905075	-0.30715657
	93.2000	1	2		1.60805140	-0.30875569
	93.3000	1	2		1.60703924	-0.31039253
	93.4000	1	2		1.60604480	-0.31189922
	93.5000	1	2		1.60504073	-0.31344641
	93.6000	1	2		1.60404660	-0.31513076
	93.7000	1	2		1.60304550	-0.31675961
	93.8000	1	2		1.60204246	-0.31843249
	93.9000	1	2		1.60106011	-0.31987756
	94.0000	1	2		1.60004682	-0.32080818
	94.1000	1	2		1.59904162	-0.32093588
	94.2000	1	2		1.59804585	-0.32242388
	94.3000	1	2		1.59704578	-0.32388080
	94.4000	1	2		1.59604919	-0.32530084
	94.5000	1	2		1.59504328	-0.32699861
	94.6000	1	2		1.59405028	-0.32874677
	94.7000	1	2		1.59304959	-0.33045430
	94.8000	1	2		1.59205392	-0.33222407
	94.9000	1	2		1.59104811	-0.33400424
	95.0000	1	2		1.59005275	-0.33574138
	95.1000	1	2		1.58904981	-0.33763077
	95.2000	1	2		1.58805517	-0.33936568
	95.3000	1	2		1.58704690	-0.34095366
	95.4000	1	2		1.58605369	-0.34267686
	95.5000	1	2		1.58504347	-0.34423508
	95.6000	1	2		1.58403285	-0.34592945
	95.7000	1	2		1.58305142	-0.34734428
	95.8000	1	2		1.58205114	-0.34904782
	95.9000	1	2		1.58105025	-0.35074741
	96.0000	1	2		1.58004895	-0.35244200
	96.1000	1	2		1.57905297	-0.35336323
	96.2000	1	2		1.57805516	-0.35511371
	96.3000	1	2		1.57705221	-0.35680551
	96.4000	1	2		1.57605327	-0.35857279
	96.5000	1	2		1.57504869	-0.35997640
	96.6000	1	2		1.57405118	-0.36141429
	96.7000	1	2		1.57304957	-0.36259294
	96.8000	1	2		1.57204980	-0.36440726
	96.9000	1	2		1.57106018	-0.36607672
	97.0000	1	2		1.57005847	-0.36780559
	97.1000	1	2		1.56904948	-0.36944885
	97.2000	1	2		1.56804644	-0.37066929
	97.3000	1	2		1.56704237	-0.37104938
	97.4000	1	2		1.56605111	-0.37244201
	97.5000	1	2		1.56504591	-0.36826279
	97.6000	1	2		1.56405219	-0.36598537
	97.7000	1	2		1.56305826	-0.35852022
	97.8000	1	2		1.56204969	-0.35998996
	97.9000	1	2		1.56105228	-0.36181424
	98.0000	1	2		1.56005118	-0.36401197
	98.1000	1	2		1.55904967	-0.36607582
	98.2000	1	2		1.55804571	-0.36818832
	98.3000	1	2		1.55705813	-0.37017144
	98.4000	1	2		1.55605570	-0.37215762
	98.5000	1	2		1.55504385	-0.37417248
	98.6000	1	2		1.55404982	-0.37604835
	98.7000	1	2		1.55306204	-0.37650209
	98.8000	1	2		1.55205121	-0.36236495
	98.9000	1	2		1.55105145	-0.35554063
	99.0000	1	2		1.55005537	-0.35552453
	99.1000	1	2		1.54905059	-0.35471261
	99.2000	1	2		1.54806096	-0.35616074
	99.3000	1	2		1.54705064	-0.35723086
	99.4000	1	2		1.54605354	-0.35372745
	99.5000	1	2		1.54507365	-0.35435334
	99.6000	1	2		1.54407133	-0.35644151
	99.7000	1	2		1.54306879	-0.35845127
	99.8000	1	2		1.54207251	-0.36065254
	99.9000	1	2		1.54106332	-0.36277201
	100.0000	1	2		1.54006827	-0.36509592
	100.1000	1	2		1.53906789	-0.36722530
	100.2000	1	2		1.53806720	-0.36827326
	100.3000	1	2		1.53706662	-0.36937043
	100.4000	1	2		1.53606828	-0.37050840
	100.5000	1	2		1.53506473	-0.37176337
	100.6000	1	2		1.53406404	-0.37284493
	100.7000	1	2		1.53306356	-0.37323762
	100.8000	1	2		1.53206574	-0.37487410
	100.9000	1	2		1.53105655	-0.37674602
	101.0000	1	2		1.53006057	-0.37794720
	101.1000	1	2		1.52905989	-0.37865452
	101.2000	1	2		1.52806453	-0.38019683
	101.3000	1	2		1.52706240	-0.38166799
	101.4000	1	2		1.52606018	-0.38366601
	101.5000	1	2		1.52505458	-0.38560692
	101.6000	1	2		1.52406659	-0.38766965
	101.7000	1	2		1.52306437	-0.38960662
	101.8000	1	2		1.52206757	-0.39147500
	101.9000	1	2		1.52106330	-0.39321322
	102.0000	1	2		1.52007245	-0.39510161
	102.1000	1	2		1.51906981	-0.39070413
	102.2000	1	2		1.51806708	-0.38899258
	102.3000	1	2		1.51706332	-0.39112739
	102.4000	1	2		1.51606714	-0.39347742
	102.5000	1	2		1.51506532	-0.39571792
	102.6000	1	2		1.51406504	-0.39826650
	102.7000	1	2		1.51306057	-0.40023282
	102.8000	1	2		1.51206490	-0.40240262
	102.9000	1	2		1.51106093	-0.40480271
	103.0000	1	2		1.51006936	-0.40705439
	103.1000	1	2		1.50906898	-0.40879551
	103.2000	1	2		1.50807803	-0.41070264
	103.3000	1	2		1.50707744	-0.41264996
	103.4000	1	2		1.50607973	-0.41452147
	103.5000	1	2		1.50507730	-0.41631699
	103.6000	1	2		1.50408388	-0.41586678
	103.7000	1	2		1.50307674	-0.41713674
	103.8000	1	2		1.50207657	-0.41784428
	103.9000	1	2		1.50107362	-0.41853521
	103.9990	1	2		1.50008441	-0.42054072
	104.0000	1	2		1.50007417	-0.42053174
	104.0010	1	2		1.50006372	-0.42053293
