# Supplementary material for: Hyaluronic Acid Enhances the Mechanical Properties of Tissue-Engineered Cartilage Constructs
Source: PLoS One. 2014 Dec 1;9(12):e113216. doi: 10.1371/journal.pone.0113216 (PMC4249877; doi:10.1371/journal.pone.0113216)
Supplement: Dataset S1 — Raw data from hydrogel constructs. Data on wet weight, dry weight, compressive modulus, DNA content, and GAG content are provided in a spreadsheet for all analysed hydrogel constructs. Additionally, raw data from mechanical compression tests (time, displacement, and load) are provided. (ZIP) [file pone.0113216.s004.zip › Data/Mechanical testing/Microtester/Day 56/G2 P2 M5 ramp.csv]

G2 P2 M5 3Feb2014
Notes	Time	Sequence	Block	Cycle	5800:Extension mm	5800:5N_Load_Cell N
Test Started : 02/03/2014 11:15:10 AM	4.0020	1	2		2.49970850	0.00284293
	4.1000	1	2		2.49901331	0.00271722
	4.2000	1	2		2.49796570	0.00261624
	4.3000	1	2		2.49694698	0.00270005
	4.4000	1	2		2.49594875	0.00269600
	4.5000	1	2		2.49493987	0.00273843
	4.6000	1	2		2.49394574	0.00280859
	4.7000	1	2		2.49294792	0.00269996
	4.8000	1	2		2.49194518	0.00268823
	4.9000	1	2		2.49094183	0.00283314
	5.0000	1	2		2.48994545	0.00273199
	5.1000	1	2		2.48894210	0.00289273
	5.2000	1	2		2.48794694	0.00284177
	5.3000	1	2		2.48694810	0.00279782
	5.4000	1	2		2.48594946	0.00278709
	5.5000	1	2		2.48494918	0.00268278
	5.6000	1	2		2.48395976	0.00276082
	5.7000	1	2		2.48295047	0.00267579
	5.8000	1	2		2.48194568	0.00267145
	5.9000	1	2		2.48094725	0.00277583
	6.0000	1	2		2.47994451	0.00265656
	6.1000	1	2		2.47894547	0.00259807
	6.2000	1	2		2.47794252	0.00279034
	6.3000	1	2		2.47694368	0.00261167
	6.4000	1	2		2.47594750	0.00263635
	6.5000	1	2		2.47494251	0.00252500
	6.6000	1	2		2.47393936	0.00257118
	6.7000	1	2		2.47294441	0.00267900
	6.8000	1	2		2.47194885	0.00255258
	6.8720	1	2		2.47122948	0.00294314
	6.9000	1	2		2.47094406	0.00250913
	7.0000	1	2		2.46994235	0.00271348
	7.1000	1	2		2.46893900	0.00253166
	7.2000	1	2		2.46794548	0.00259258
	7.3000	1	2		2.46694357	0.00246964
	7.4000	1	2		2.46594165	0.00256496
	7.5000	1	2		2.46493850	0.00262426
	7.6000	1	2		2.46395072	0.00257812
	7.7000	1	2		2.46294696	0.00257737
	7.8000	1	2		2.46194710	0.00267744
	7.9000	1	2		2.46094661	0.00256384
	8.0000	1	2		2.45994777	0.00251060
	8.1000	1	2		2.45894135	0.00271368
	8.2000	1	2		2.45795398	0.00259361
	8.3000	1	2		2.45694345	0.00275763
	8.4000	1	2		2.45594994	0.00259184
	8.5000	1	2		2.45494146	0.00277495
	8.6000	1	2		2.45394959	0.00273949
	8.7000	1	2		2.45294275	0.00259947
	8.8000	1	2		2.45194965	0.00271435
	8.9000	1	2		2.45093585	0.00275404
	9.0000	1	2		2.44994643	0.00259300
	9.1000	1	2		2.44893754	0.00273199
	9.2000	1	2		2.44794628	0.00269370
	9.3000	1	2		2.44693924	0.00267974
	9.4000	1	2		2.44594286	0.00265168
	9.5000	1	2		2.44493828	0.00264391
	9.6000	1	2		2.44395501	0.00273983
	9.7000	1	2		2.44295350	0.00259121
	9.8000	1	2		2.44194605	0.00262279
	9.9000	1	2		2.44095233	0.00259949
	10.0000	1	2		2.43994734	0.00258719
	10.1000	1	2		2.43895116	0.00257882
	10.2000	1	2		2.43796235	0.00263101
	10.3000	1	2		2.43694179	0.00255924
	10.4000	1	2		2.43593926	0.00264966
	10.5000	1	2		2.43494800	0.00256722
	10.6000	1	2		2.43394998	0.00252642
	10.7000	1	2		2.43294089	0.00270509
	10.8000	1	2		2.43194594	0.00246790
	10.9000	1	2		2.43094504	0.00256303
	11.0000	1	2		2.42994374	0.00257427
	11.1000	1	2		2.42894264	0.00255844
	11.2000	1	2		2.42794606	0.00257225
	11.3000	1	2		2.42694045	0.00250742
	11.4000	1	2		2.42595206	0.00258071
	11.5000	1	2		2.42494789	0.00256213
	11.6000	1	2		2.42395375	0.00250788
	11.7000	1	2		2.42294999	0.00262157
	11.8000	1	2		2.42194644	0.00262739
	11.9000	1	2		2.42094534	0.00253477
	12.0000	1	2		2.41995203	0.00268546
	12.1000	1	2		2.41894130	0.00266889
	12.2000	1	2		2.41794861	0.00276087
	12.3000	1	2		2.41694177	0.00262026
	12.4000	1	2		2.41595563	0.00271803
	12.5000	1	2		2.41494982	0.00281367
	12.6000	1	2		2.41394627	0.00278720
	12.7000	1	2		2.41294845	0.00271314
	12.8000	1	2		2.41194653	0.00276689
	12.9000	1	2		2.41095035	0.00262526
	13.0000	1	2		2.40995253	0.00251582
	13.1000	1	2		2.40894488	0.00260566
	13.2000	1	2		2.40794521	0.00267336
	13.3000	1	2		2.40694596	0.00265755
	13.4000	1	2		2.40595613	0.00253102
	13.5000	1	2		2.40494151	0.00252469
	13.6000	1	2		2.40395353	0.00258369
	13.7000	1	2		2.40295038	0.00244363
	13.8000	1	2		2.40195051	0.00254008
	13.9000	1	2		2.40094716	0.00239111
	14.0000	1	2		2.39995221	0.00232456
	14.1000	1	2		2.39895583	0.00246979
	14.2000	1	2		2.39794797	0.00238948
	14.3000	1	2		2.39695671	0.00245452
	14.4000	1	2		2.39595172	0.00240384
	14.5000	1	2		2.39493955	0.00255965
	14.6000	1	2		2.39394378	0.00246610
	14.7000	1	2		2.39294187	0.00237093
	14.8000	1	2		2.39195142	0.00251516
	14.9000	1	2		2.39095586	0.00255852
	15.0000	1	2		2.38994985	0.00251256
	15.1000	1	2		2.38895592	0.00256146
	15.2000	1	2		2.38796834	0.00245888
	15.3000	1	2		2.38695557	0.00249608
	15.4000	1	2		2.38596164	0.00258490
	15.5000	1	2		2.38496259	0.00246851
	15.6000	1	2		2.38396068	0.00256252
	15.7000	1	2		2.38295794	0.00248246
	15.8000	1	2		2.38195746	0.00246779
	15.9000	1	2		2.38095595	0.00259868
	16.0000	1	2		2.37995649	0.00246471
	16.1000	1	2		2.37895109	0.00251689
	16.2000	1	2		2.37795553	0.00253431
	16.3000	1	2		2.37694460	0.00248302
	16.4000	1	2		2.37595272	0.00261063
	16.5000	1	2		2.37494937	0.00249701
	16.6000	1	2		2.37395483	0.00249348
	16.7000	1	2		2.37295312	0.00249461
	16.8000	1	2		2.37196103	0.00244639
	16.9000	1	2		2.37095358	0.00246482
	17.0000	1	2		2.36995638	0.00250356
	17.1000	1	2		2.36895508	0.00243626
	17.2000	1	2		2.36795746	0.00250379
	17.3000	1	2		2.36695555	0.00237681
	17.4000	1	2		2.36595875	0.00241967
	17.5000	1	2		2.36494680	0.00244760
	17.6000	1	2		2.36395410	0.00241971
	17.7000	1	2		2.36295198	0.00256469
	17.8000	1	2		2.36195580	0.00247072
	17.9000	1	2		2.36094671	0.00247926
	18.0000	1	2		2.35995053	0.00244565
	18.1000	1	2		2.35895107	0.00253624
	18.2000	1	2		2.35794772	0.00241159
	18.3000	1	2		2.35695625	0.00245165
	18.4000	1	2		2.35596171	0.00247482
	18.5000	1	2		2.35495836	0.00241423
	18.6000	1	2		2.35395767	0.00254812
	18.7000	1	2		2.35295781	0.00264311
	18.8000	1	2		2.35196204	0.00259808
	18.9000	1	2		2.35095909	0.00252832
	19.0000	1	2		2.34995984	0.00263361
	19.1000	1	2		2.34895751	0.00267685
	19.2000	1	2		2.34795662	0.00258619
	19.3000	1	2		2.34695122	0.00267155
	19.4000	1	2		2.34595299	0.00257997
	19.5000	1	2		2.34494657	0.00238681
	19.6000	1	2		2.34395408	0.00253243
	19.7000	1	2		2.34295175	0.00250043
	19.8000	1	2		2.34195598	0.00248449
	19.9000	1	2		2.34096226	0.00252215
	20.0000	1	2		2.33995932	0.00247443
	20.1000	1	2		2.33895371	0.00242463
	20.2000	1	2		2.33795733	0.00252701
	20.3000	1	2		2.33695644	0.00229866
	20.4000	1	2		2.33596046	0.00240099
	20.5000	1	2		2.33496203	0.00214309
	20.6000	1	2		2.33396687	0.00225636
	20.7000	1	2		2.33296885	0.00226600
	20.8000	1	2		2.33196468	0.00220368
	20.9000	1	2		2.33095006	0.00227487
	21.0000	1	2		2.32996105	0.00218639
	21.1000	1	2		2.32895585	0.00229392
	21.2000	1	2		2.32795803	0.00220993
	21.3000	1	2		2.32695079	0.00229757
	21.4000	1	2		2.32595727	0.00230659
	21.5000	1	2		2.32494942	0.00225607
	21.6000	1	2		2.32396532	0.00219029
	21.7000	1	2		2.32296464	0.00232363
	21.8000	1	2		2.32197153	0.00231413
	21.9000	1	2		2.32095773	0.00234671
	22.0000	1	2		2.31996278	0.00235914
	22.1000	1	2		2.31896045	0.00223054
	22.2000	1	2		2.31795751	0.00244074
	22.3000	1	2		2.31695539	0.00243396
	22.4000	1	2		2.31596064	0.00244689
	22.5000	1	2		2.31496098	0.00247056
	22.6000	1	2		2.31396378	0.00243829
	22.7000	1	2		2.31295674	0.00233794
	22.8000	1	2		2.31196548	0.00244494
	22.9000	1	2		2.31095598	0.00241026
	23.0000	1	2		2.30996082	0.00235648
	23.1000	1	2		2.30896116	0.00232871
	23.2000	1	2		2.30796068	0.00240656
	23.3000	1	2		2.30696245	0.00245032
	23.4000	1	2		2.30596770	0.00227128
	23.5000	1	2		2.30496579	0.00245973
	23.6000	1	2		2.30396797	0.00244001
	23.7000	1	2		2.30296687	0.00224973
	23.8000	1	2		2.30197007	0.00231561
	23.9000	1	2		2.30096304	0.00236262
	24.0000	1	2		2.29997341	0.00237785
	24.1000	1	2		2.29896391	0.00236982
	24.2000	1	2		2.29796405	0.00227176
	24.3000	1	2		2.29696233	0.00233659
	24.4000	1	2		2.29595878	0.00227886
	24.5000	1	2		2.29495993	0.00220084
	24.6000	1	2		2.29396027	0.00242001
	24.7000	1	2		2.29297147	0.00230343
	24.8000	1	2		2.29196812	0.00237308
	24.9000	1	2		2.29096641	0.00233583
	25.0000	1	2		2.28997043	0.00228738
	25.1000	1	2		2.28896564	0.00225366
	25.2000	1	2		2.28796332	0.00239183
	25.3000	1	2		2.28696919	0.00236148
	25.4000	1	2		2.28596891	0.00224605
	25.5000	1	2		2.28496843	0.00245507
	25.6000	1	2		2.28397266	0.00232606
	25.7000	1	2		2.28296398	0.00234756
	25.8000	1	2		2.28196493	0.00236304
	25.9000	1	2		2.28096650	0.00234160
	26.0000	1	2		2.27996642	0.00238698
	26.1000	1	2		2.27895938	0.00226977
	26.2000	1	2		2.27796894	0.00242088
	26.3000	1	2		2.27696723	0.00238578
	26.4000	1	2		2.27597125	0.00229001
	26.5000	1	2		2.27496606	0.00238176
	26.6000	1	2		2.27396291	0.00234176
	26.7000	1	2		2.27296489	0.00235160
	26.8000	1	2		2.27196400	0.00239633
	26.9000	1	2		2.27096987	0.00232862
	27.0000	1	2		2.26996508	0.00235903
	27.1000	1	2		2.26897238	0.00219385
	27.2000	1	2		2.26796985	0.00224775
	27.3000	1	2		2.26696917	0.00233143
	27.4000	1	2		2.26596520	0.00225372
	27.5000	1	2		2.26497885	0.00223972
	27.6000	1	2		2.26396731	0.00222521
	27.7000	1	2		2.26297092	0.00216955
	27.8000	1	2		2.26196040	0.00214139
	27.9000	1	2		2.26096381	0.00213487
	28.0000	1	2		2.25996845	0.00213908
	28.1000	1	2		2.25896449	0.00212485
	28.2000	1	2		2.25796728	0.00211758
	28.3000	1	2		2.25697971	0.00211762
	28.4000	1	2		2.25597677	0.00198429
	28.5000	1	2		2.25496624	0.00216776
	28.6000	1	2		2.25397396	0.00216532
	28.7000	1	2		2.25297306	0.00210313
	28.8000	1	2		2.25197627	0.00217503
	28.9000	1	2		2.25097066	0.00228331
	29.0000	1	2		2.24996526	0.00210575
	29.1000	1	2		2.24897544	0.00217006
	29.2000	1	2		2.24797577	0.00218313
	29.3000	1	2		2.24697550	0.00225717
	29.4000	1	2		2.24597194	0.00233417
	29.5000	1	2		2.24496818	0.00207776
	29.6000	1	2		2.24396995	0.00237742
	29.7000	1	2		2.24297213	0.00227877
	29.8000	1	2		2.24197083	0.00223418
	29.9000	1	2		2.24097239	0.00227625
	30.0000	1	2		2.23996904	0.00219600
	30.1000	1	2		2.23897778	0.00235266
	30.2000	1	2		2.23797873	0.00216003
	30.3000	1	2		2.23697497	0.00227659
	30.4000	1	2		2.23597592	0.00221134
	30.5000	1	2		2.23497360	0.00211899
	30.6000	1	2		2.23397168	0.00215800
	30.7000	1	2		2.23296567	0.00226224
	30.8000	1	2		2.23197297	0.00225357
	30.9000	1	2		2.23097228	0.00194775
	31.0000	1	2		2.22998122	0.00219806
	31.1000	1	2		2.22896906	0.00199550
	31.2000	1	2		2.22797903	0.00216616
	31.3000	1	2		2.22697793	0.00209374
	31.4000	1	2		2.22597765	0.00211370
	31.5000	1	2		2.22496775	0.00227161
	31.6000	1	2		2.22396952	0.00218547
	31.7000	1	2		2.22296719	0.00229293
	31.8000	1	2		2.22197347	0.00229157
	31.9000	1	2		2.22097852	0.00212157
	32.0000	1	2		2.21997681	0.00219854
	32.1000	1	2		2.21897940	0.00227528
	32.2000	1	2		2.21797994	0.00228591
	32.3000	1	2		2.21697516	0.00230400
	32.4000	1	2		2.21597795	0.00223041
	32.5000	1	2		2.21496763	0.00230915
	32.6000	1	2		2.21396613	0.00233416
	32.7000	1	2		2.21297466	0.00231338
	32.8000	1	2		2.21197848	0.00242198
	32.9000	1	2		2.21096980	0.00231651
	33.0000	1	2		2.20997813	0.00222908
	33.1000	1	2		2.20897048	0.00234413
	33.2000	1	2		2.20796323	0.00231551
	33.3000	1	2		2.20697115	0.00236236
	33.4000	1	2		2.20596657	0.00213035
	33.5000	1	2		2.20496936	0.00222240
	33.6000	1	2		2.20397810	0.00229983
	33.7000	1	2		2.20297782	0.00216862
	33.8000	1	2		2.20196997	0.00214185
	33.9000	1	2		2.20097870	0.00208661
	34.0000	1	2		2.19997884	0.00207779
	34.1000	1	2		2.19897098	0.00215670
	34.2000	1	2		2.19796885	0.00214289
	34.3000	1	2		2.19696858	0.00210009
	34.4000	1	2		2.19597875	0.00199820
	34.5000	1	2		2.19497089	0.00206810
	34.6000	1	2		2.19397573	0.00210634
	34.7000	1	2		2.19296583	0.00213855
	34.8000	1	2		2.19198071	0.00193532
	34.9000	1	2		2.19098556	0.00204506
	35.0000	1	2		2.18998098	0.00210330
	35.1000	1	2		2.18897086	0.00230101
	35.2000	1	2		2.18798165	0.00218357
	35.3000	1	2		2.18698137	0.00206005
	35.4000	1	2		2.18599134	0.00225294
	35.5000	1	2		2.18496463	0.00228602
	35.6000	1	2		2.18397439	0.00222577
	35.7000	1	2		2.18297575	0.00219379
	35.8000	1	2		2.18197527	0.00218082
	35.9000	1	2		2.18097438	0.00222751
	36.0000	1	2		2.17998025	0.00208753
	36.1000	1	2		2.17897792	0.00200246
	36.2000	1	2		2.17798338	0.00213047
	36.3000	1	2		2.17697798	0.00212508
	36.4000	1	2		2.17598692	0.00193227
	36.5000	1	2		2.17498275	0.00209587
	36.6000	1	2		2.17398165	0.00207958
	36.7000	1	2		2.17297400	0.00202801
	36.8000	1	2		2.17198274	0.00197188
	36.9000	1	2		2.17094927	0.00189504
	37.0000	1	2		2.16997931	0.00202273
	37.1000	1	2		2.16898006	0.00185722
	37.2000	1	2		2.16798614	0.00216597
	37.3000	1	2		2.16697848	0.00185872
	37.4000	1	2		2.16596550	0.00204669
	37.5000	1	2		2.16497239	0.00202205
	37.6000	1	2		2.16397539	0.00201554
	37.7000	1	2		2.16297983	0.00197379
	37.8000	1	2		2.16197300	0.00202343
	37.9000	1	2		2.16097456	0.00198101
	38.0000	1	2		2.15998207	0.00204419
	38.1000	1	2		2.15897380	0.00210528
	38.2000	1	2		2.15797311	0.00207561
	38.3000	1	2		2.15697734	0.00222070
	38.4000	1	2		2.15597420	0.00207586
	38.5000	1	2		2.15498294	0.00207250
	38.6000	1	2		2.15398040	0.00225525
	38.7000	1	2		2.15297890	0.00207003
	38.8000	1	2		2.15198477	0.00222881
	38.9000	1	2		2.15097875	0.00209810
	39.0000	1	2		2.14997417	0.00221131
	39.1000	1	2		2.14896754	0.00221878
	39.2000	1	2		2.14798284	0.00207706
	39.3000	1	2		2.14697211	0.00206374
	39.4000	1	2		2.14597245	0.00211114
	39.5000	1	2		2.14497114	0.00209862
	39.6000	1	2		2.14397865	0.00213355
	39.7000	1	2		2.14297735	0.00205972
	39.8000	1	2		2.14197953	0.00204932
	39.9000	1	2		2.14097597	0.00208552
	40.0000	1	2		2.13997631	0.00208092
	40.1000	1	2		2.13897890	0.00208003
	40.2000	1	2		2.13797596	0.00207412
	40.3000	1	2		2.13697384	0.00194981
	40.4000	1	2		2.13598483	0.00205237
	40.5000	1	2		2.13496980	0.00202265
	40.6000	1	2		2.13398161	0.00208853
	40.7000	1	2		2.13297580	0.00213420
	40.8000	1	2		2.13198290	0.00200935
	40.9000	1	2		2.13097607	0.00200210
	41.0000	1	2		2.12998030	0.00207471
	41.1000	1	2		2.12898473	0.00203397
	41.2000	1	2		2.12798425	0.00201690
	41.3000	1	2		2.12698274	0.00194699
	41.4000	1	2		2.12598164	0.00206931
	41.5000	1	2		2.12498464	0.00209793
	41.6000	1	2		2.12398519	0.00215902
	41.7000	1	2		2.12297876	0.00211251
	41.8000	1	2		2.12198627	0.00216817
	41.9000	1	2		2.12097144	0.00200259
	42.0000	1	2		2.11998182	0.00223537
	42.1000	1	2		2.11897786	0.00209800
	42.2000	1	2		2.11797778	0.00195486
	42.3000	1	2		2.11697361	0.00205017
	42.4000	1	2		2.11598153	0.00202988
	42.5000	1	2		2.11497470	0.00203617
	42.6000	1	2		2.11397565	0.00183104
	42.7000	1	2		2.11297865	0.00194763
	42.8000	1	2		2.11197653	0.00198754
	42.9000	1	2		2.11098158	0.00199472
	43.0000	1	2		2.10998519	0.00189182
	43.1000	1	2		2.10898573	0.00194118
	43.2000	1	2		2.10798259	0.00181384
	43.3000	1	2		2.10697555	0.00194739
	43.4000	1	2		2.10599842	0.00181055
	43.5000	1	2		2.10498524	0.00184068
	43.6000	1	2		2.10397738	0.00182857
	43.7000	1	2		2.10298017	0.00186691
	43.8000	1	2		2.10198133	0.00197194
	43.9000	1	2		2.10098167	0.00187380
	44.0000	1	2		2.09997996	0.00185608
	44.1000	1	2		2.09898623	0.00193749
	44.2000	1	2		2.09797366	0.00193471
	44.3000	1	2		2.09696724	0.00192663
	44.4000	1	2		2.09598335	0.00193361
	44.5000	1	2		2.09498471	0.00184852
	44.6000	1	2		2.09398403	0.00194946
	44.7000	1	2		2.09298600	0.00188723
	44.8000	1	2		2.09198695	0.00194680
	44.9000	1	2		2.09098545	0.00204786
	45.0000	1	2		2.08998496	0.00193878
	45.1000	1	2		2.08898817	0.00203867
	45.2000	1	2		2.08799650	0.00200658
	45.3000	1	2		2.08699745	0.00197102
	45.4000	1	2		2.08597894	0.00198110
	45.5000	1	2		2.08498481	0.00199080
	45.6000	1	2		2.08398002	0.00195718
	45.7000	1	2		2.08297728	0.00190227
	45.8000	1	2		2.08197373	0.00183930
	45.9000	1	2		2.08098206	0.00191616
	46.0000	1	2		2.07998854	0.00193879
	46.1000	1	2		2.07897925	0.00175505
	46.2000	1	2		2.07798368	0.00183106
	46.3000	1	2		2.07699262	0.00192929
	46.4000	1	2		2.07598313	0.00196001
	46.5000	1	2		2.07499535	0.00195605
	46.6000	1	2		2.07398769	0.00184233
	46.7000	1	2		2.07298106	0.00189575
	46.8000	1	2		2.07199001	0.00192212
	46.9000	1	2		2.07098256	0.00198709
	47.0000	1	2		2.06997941	0.00201565
	47.1000	1	2		2.06898794	0.00203819
	47.2000	1	2		2.06798234	0.00191689
	47.3000	1	2		2.06697673	0.00195657
	47.4000	1	2		2.06598752	0.00190602
	47.5000	1	2		2.06498601	0.00200553
	47.6000	1	2		2.06398246	0.00195218
	47.7000	1	2		2.06298812	0.00208835
	47.8000	1	2		2.06198067	0.00202282
	47.9000	1	2		2.06098879	0.00193547
	48.0000	1	2		2.05998647	0.00196951
	48.1000	1	2		2.05898291	0.00217879
	48.2000	1	2		2.05799370	0.00190799
	48.3000	1	2		2.05699260	0.00199619
	48.4000	1	2		2.05598905	0.00202287
	48.5000	1	2		2.05499348	0.00202650
	48.6000	1	2		2.05399505	0.00198312
	48.7000	1	2		2.05299047	0.00204185
	48.8000	1	2		2.05199634	0.00200130
	48.9000	1	2		2.05099380	0.00195293
	49.0000	1	2		2.04998492	0.00183573
	49.1000	1	2		2.04898239	0.00201224
	49.2000	1	2		2.04799031	0.00185812
	49.3000	1	2		2.04697978	0.00182004
	49.4000	1	2		2.04598709	0.00178157
	49.5000	1	2		2.04497821	0.00184332
	49.6000	1	2		2.04399227	0.00178310
	49.7000	1	2		2.04298564	0.00173009
	49.8000	1	2		2.04199479	0.00178039
	49.9000	1	2		2.04098160	0.00179287
	50.0000	1	2		2.03999013	0.00162254
	50.1000	1	2		2.03898658	0.00169081
	50.2000	1	2		2.03798589	0.00179798
	50.3000	1	2		2.03698561	0.00162274
	50.4000	1	2		2.03599292	0.00158384
	50.5000	1	2		2.03499551	0.00165012
	50.6000	1	2		2.03399195	0.00174902
	50.7000	1	2		2.03299249	0.00175788
	50.8000	1	2		2.03199406	0.00167613
	50.9000	1	2		2.03099214	0.00179572
	51.0000	1	2		2.02999043	0.00178918
	51.1000	1	2		2.02898790	0.00170174
	51.2000	1	2		2.02799172	0.00172484
	51.3000	1	2		2.02699001	0.00179296
	51.4000	1	2		2.02599178	0.00178896
	51.5000	1	2		2.02499232	0.00165774
	51.6000	1	2		2.02399430	0.00168285
	51.7000	1	2		2.02298869	0.00183525
	51.8000	1	2		2.02199968	0.00168054
	51.9000	1	2		2.02099223	0.00172114
	52.0000	1	2		2.02000200	0.00177498
	52.1000	1	2		2.01898902	0.00174300
	52.2000	1	2		2.01798976	0.00158567
	52.3000	1	2		2.01699092	0.00172825
	52.4000	1	2		2.01599597	0.00168131
	52.5000	1	2		2.01499159	0.00157204
	52.6000	1	2		2.01400258	0.00156525
	52.7000	1	2		2.01299534	0.00158140
	52.8000	1	2		2.01200141	0.00170389
	52.9000	1	2		2.01099499	0.00153566
	53.0000	1	2		2.00999102	0.00156568
	53.1000	1	2		2.00898726	0.00156935
	53.2000	1	2		2.00800317	0.00160578
	53.3000	1	2		2.00700535	0.00152852
	53.4000	1	2		2.00600323	0.00154993
	53.5000	1	2		2.00499537	0.00157708
	53.6000	1	2		2.00399735	0.00152991
	53.7000	1	2		2.00299891	0.00164877
	53.8000	1	2		2.00200253	0.00171246
	53.9000	1	2		2.00100020	0.00164708
	54.0000	1	2		1.99999747	0.00167849
	54.1000	1	2		1.99899350	0.00176446
	54.2000	1	2		1.99799712	0.00156343
	54.3000	1	2		1.99700094	0.00164008
	54.4000	1	2		1.99600107	0.00161254
	54.5000	1	2		1.99499977	0.00160216
	54.6000	1	2		1.99398617	0.00156813
	54.7000	1	2		1.99298958	0.00156989
	54.8000	1	2		1.99199791	0.00153444
	54.9000	1	2		1.99099353	0.00155337
	55.0000	1	2		1.99000186	0.00155119
	55.1000	1	2		1.98900568	0.00151194
	55.2000	1	2		1.98800684	0.00136899
	55.3000	1	2		1.98700390	0.00141755
	55.4000	1	2		1.98600423	0.00133260
	55.5000	1	2		1.98500846	0.00135302
	55.6000	1	2		1.98400327	0.00123336
	55.7000	1	2		1.98300381	0.00126613
	55.8000	1	2		1.98199923	0.00115567
	55.9000	1	2		1.98099526	0.00115859
	56.0000	1	2		1.98000482	0.00118426
	56.1000	1	2		1.97899676	0.00107289
	56.2000	1	2		1.97800304	0.00116783
	56.3000	1	2		1.97699620	0.00105537
	56.4000	1	2		1.97600474	0.00105535
	56.5000	1	2		1.97499401	0.00101929
	56.6000	1	2		1.97399844	0.00094615
	56.7000	1	2		1.97299489	0.00094149
	56.8000	1	2		1.97201039	0.00093442
	56.9000	1	2		1.97100109	0.00093998
	57.0000	1	2		1.97000614	0.00090068
	57.1000	1	2		1.96899992	0.00075072
	57.2000	1	2		1.96799042	0.00081867
	57.3000	1	2		1.96698687	0.00080775
	57.4000	1	2		1.96599212	0.00088545
	57.5000	1	2		1.96498775	0.00086849
	57.6000	1	2		1.96399956	0.00083138
	57.7000	1	2		1.96299170	0.00078416
	57.8000	1	2		1.96199695	0.00080585
	57.9000	1	2		1.96098746	0.00074810
	58.0000	1	2		1.95999619	0.00077806
	58.1000	1	2		1.95899284	0.00070093
	58.2000	1	2		1.95799482	0.00054313
	58.3000	1	2		1.95699372	0.00058204
	58.4000	1	2		1.95599262	0.00059636
	58.5000	1	2		1.95499481	0.00035864
	58.6000	1	2		1.95399432	0.00048171
	58.7000	1	2		1.95299425	0.00029096
	58.8000	1	2		1.95200750	0.00035002
	58.9000	1	2		1.95100148	0.00029649
	59.0000	1	2		1.94999567	0.00033169
	59.1000	1	2		1.94900154	0.00034866
	59.2000	1	2		1.94799819	0.00011480
	59.3000	1	2		1.94699504	0.00013181
	59.4000	1	2		1.94599948	0.00025784
	59.5000	1	2		1.94499797	0.00005592
	59.6000	1	2		1.94399400	0.00005327
	59.7000	1	2		1.94300500	-0.00003315
	59.8000	1	2		1.94199304	-0.00004343
	59.9000	1	2		1.94100833	-0.00014035
	60.0000	1	2		1.93999433	-0.00005572
	60.1000	1	2		1.93900614	-0.00014993
	60.2000	1	2		1.93800033	-0.00030716
	60.3000	1	2		1.93700353	-0.00022466
	60.4000	1	2		1.93599752	-0.00024119
	60.5000	1	2		1.93499888	-0.00036169
	60.6000	1	2		1.93400311	-0.00038283
	60.7000	1	2		1.93300468	-0.00033750
	60.8000	1	2		1.93199047	-0.00045730
	60.9000	1	2		1.93100351	-0.00042669
	61.0000	1	2		1.92999708	-0.00050824
	61.1000	1	2		1.92899045	-0.00060500
	61.2000	1	2		1.92799673	-0.00045746
	61.3000	1	2		1.92700240	-0.00073929
	61.4000	1	2		1.92600028	-0.00068178
	61.5000	1	2		1.92500287	-0.00085418
	61.6000	1	2		1.92399747	-0.00097090
	61.7000	1	2		1.92299452	-0.00086710
	61.8000	1	2		1.92199671	-0.00106454
	61.9000	1	2		1.92099868	-0.00120343
	62.0000	1	2		1.92000619	-0.00122633
	62.1000	1	2		1.91899997	-0.00137022
	62.2000	1	2		1.91799867	-0.00139714
	62.3000	1	2		1.91700126	-0.00149755
	62.4000	1	2		1.91600446	-0.00155281
	62.5000	1	2		1.91500296	-0.00163860
	62.6000	1	2		1.91400186	-0.00168751
	62.7000	1	2		1.91299667	-0.00176255
	62.8000	1	2		1.91200376	-0.00189066
	62.9000	1	2		1.91099713	-0.00199841
	63.0000	1	2		1.90999645	-0.00211424
	63.1000	1	2		1.90899433	-0.00205812
	63.2000	1	2		1.90800122	-0.00220373
	63.3000	1	2		1.90699541	-0.00229633
	63.4000	1	2		1.90599861	-0.00243314
	63.5000	1	2		1.90500039	-0.00249599
	63.6000	1	2		1.90400544	-0.00265939
	63.7000	1	2		1.90302667	-0.00276704
	63.8000	1	2		1.90200652	-0.00262406
	63.9000	1	2		1.90100501	-0.00283882
	64.0000	1	2		1.90000371	-0.00285428
	64.1000	1	2		1.89899954	-0.00305330
	64.2000	1	2		1.89799988	-0.00311569
	64.3000	1	2		1.89699653	-0.00316204
	64.4000	1	2		1.89600075	-0.00329033
	64.5000	1	2		1.89500130	-0.00348705
	64.6000	1	2		1.89399487	-0.00348072
	64.7000	1	2		1.89300115	-0.00380799
	64.8000	1	2		1.89200518	-0.00370648
	64.9000	1	2		1.89099322	-0.00384275
	65.0000	1	2		1.89000646	-0.00407529
	65.1000	1	2		1.88901069	-0.00417471
	65.2000	1	2		1.88800448	-0.00427702
	65.3000	1	2		1.88700789	-0.00433849
	65.4000	1	2		1.88600966	-0.00457972
	65.5000	1	2		1.88501163	-0.00461010
	65.6000	1	2		1.88400664	-0.00476079
	65.7000	1	2		1.88300309	-0.00491497
	65.8000	1	2		1.88200957	-0.00512514
	65.9000	1	2		1.88100089	-0.00514986
	66.0000	1	2		1.88001127	-0.00525571
	66.1000	1	2		1.87900321	-0.00542124
	66.2000	1	2		1.87800846	-0.00546602
	66.3000	1	2		1.87699691	-0.00564700
	66.4000	1	2		1.87600627	-0.00566976
	66.5000	1	2		1.87501213	-0.00581000
	66.6000	1	2		1.87401595	-0.00595203
	66.7000	1	2		1.87301199	-0.00603236
	66.8000	1	2		1.87201540	-0.00613634
	66.9000	1	2		1.87101328	-0.00632790
	67.0000	1	2		1.87001464	-0.00646747
	67.1000	1	2		1.86901416	-0.00665303
	67.2000	1	2		1.86801347	-0.00664533
	67.3000	1	2		1.86700745	-0.00693318
	67.4000	1	2		1.86601086	-0.00708928
	67.5000	1	2		1.86500424	-0.00728471
	67.6000	1	2		1.86400928	-0.00748069
	67.7000	1	2		1.86300306	-0.00758298
	67.8000	1	2		1.86200422	-0.00763868
	67.9000	1	2		1.86100108	-0.00796669
	68.0000	1	2		1.86000858	-0.00820621
	68.1000	1	2		1.85900667	-0.00834160
	68.2000	1	2		1.85801295	-0.00861751
	68.3000	1	2		1.85701472	-0.00866379
	68.4000	1	2		1.85602632	-0.00881190
	68.5000	1	2		1.85501047	-0.00899678
	68.6000	1	2		1.85401942	-0.00923955
	68.7000	1	2		1.85301586	-0.00941440
	68.8000	1	2		1.85201968	-0.00945590
	68.9000	1	2		1.85101428	-0.00977848
	69.0000	1	2		1.85002056	-0.00995728
	69.1000	1	2		1.84901250	-0.01000935
	69.2000	1	2		1.84800873	-0.01026447
	69.3000	1	2		1.84701112	-0.01037491
	69.4000	1	2		1.84601187	-0.01062077
	69.5000	1	2		1.84500708	-0.01075130
	69.6000	1	2		1.84401090	-0.01091729
	69.7000	1	2		1.84300612	-0.01111594
	69.8000	1	2		1.84201567	-0.01133697
	69.9000	1	2		1.84101027	-0.01151597
	70.0000	1	2		1.84002004	-0.01184613
	70.1000	1	2		1.83901300	-0.01191876
	70.2000	1	2		1.83800883	-0.01211610
	70.3000	1	2		1.83701531	-0.01231278
	70.4000	1	2		1.83602036	-0.01258888
	70.5000	1	2		1.83501906	-0.01276799
	70.6000	1	2		1.83400956	-0.01304080
	70.7000	1	2		1.83301317	-0.01323277
	70.8000	1	2		1.83200593	-0.01346250
	70.9000	1	2		1.83100893	-0.01364443
	71.0000	1	2		1.83001357	-0.01408404
	71.1000	1	2		1.82901575	-0.01427671
	71.2000	1	2		1.82801179	-0.01438853
	71.3000	1	2		1.82700823	-0.01471436
	71.4000	1	2		1.82601676	-0.01502350
	71.5000	1	2		1.82501075	-0.01516636
	71.6000	1	2		1.82400822	-0.01551159
	71.7000	1	2		1.82301347	-0.01563697
	71.8000	1	2		1.82201114	-0.01589775
	71.9000	1	2		1.82102808	-0.01618018
	72.0000	1	2		1.82001633	-0.01638514
	72.1000	1	2		1.81901154	-0.01676340
	72.2000	1	2		1.81800983	-0.01687894
	72.3000	1	2		1.81700976	-0.01713913
	72.4000	1	2		1.81601194	-0.01745726
	72.5000	1	2		1.81500285	-0.01760731
	72.6000	1	2		1.81400995	-0.01791079
	72.7000	1	2		1.81300024	-0.01811586
	72.8000	1	2		1.81200406	-0.01836018
	72.9000	1	2		1.81098166	-0.01864909
	73.0000	1	2		1.81000679	-0.01891951
	73.1000	1	2		1.80900098	-0.01916287
	73.2000	1	2		1.80800808	-0.01941408
	73.3000	1	2		1.80700513	-0.01966730
	73.4000	1	2		1.80601223	-0.02011994
	73.5000	1	2		1.80501810	-0.02036163
	73.6000	1	2		1.80401844	-0.02043135
	73.7000	1	2		1.80301673	-0.02094464
	73.8000	1	2		1.80202034	-0.02107096
	73.9000	1	2		1.80101289	-0.02150957
	74.0000	1	2		1.80000975	-0.02174131
	74.1000	1	2		1.79901582	-0.02201367
	74.2000	1	2		1.79801186	-0.02241998
	74.3000	1	2		1.79700523	-0.02260973
	74.4000	1	2		1.79601232	-0.02299443
	74.5000	1	2		1.79500467	-0.02334939
	74.6000	1	2		1.79401300	-0.02357855
	74.7000	1	2		1.79300739	-0.02405493
	74.8000	1	2		1.79201736	-0.02442350
	74.9000	1	2		1.79101585	-0.02464660
	75.0000	1	2		1.79001660	-0.02512140
	75.1000	1	2		1.78901919	-0.02533248
	75.2000	1	2		1.78801994	-0.02561621
	75.3000	1	2		1.78701761	-0.02608257
	75.4000	1	2		1.78602020	-0.02630841
	75.5000	1	2		1.78501316	-0.02677554
	75.6000	1	2		1.78402518	-0.02710596
	75.7000	1	2		1.78301404	-0.02729786
	75.8000	1	2		1.78201930	-0.02783649
	75.9000	1	2		1.78101513	-0.02806867
	76.0000	1	2		1.78001833	-0.02843604
	76.1000	1	2		1.77901150	-0.02880370
	76.2000	1	2		1.77801593	-0.02919694
	76.3000	1	2		1.77701156	-0.02961603
	76.4000	1	2		1.77601353	-0.03000291
	76.5000	1	2		1.77501223	-0.03036719
	76.6000	1	2		1.77401707	-0.03087975
	76.7000	1	2		1.77301352	-0.03112364
	76.8000	1	2		1.77201754	-0.03165769
	76.9000	1	2		1.77101952	-0.03209869
	77.0000	1	2		1.77002150	-0.03249034
	77.1000	1	2		1.76902532	-0.03290583
	77.2000	1	2		1.76801910	-0.03335961
	77.3000	1	2		1.76701349	-0.03363277
	77.4000	1	2		1.76602243	-0.03431570
	77.5000	1	2		1.76501765	-0.03461798
	77.6000	1	2		1.76401962	-0.03509180
	77.7000	1	2		1.76302160	-0.03543835
	77.8000	1	2		1.76202071	-0.03587896
	77.9000	1	2		1.76101551	-0.03647038
	78.0000	1	2		1.76002138	-0.03679826
	78.1000	1	2		1.75901393	-0.03727118
	78.2000	1	2		1.75801714	-0.03784730
	78.3000	1	2		1.75702178	-0.03822739
	78.4000	1	2		1.75602580	-0.03869394
	78.5000	1	2		1.75503106	-0.03910184
	78.6000	1	2		1.75402648	-0.03957966
	78.7000	1	2		1.75302026	-0.04012943
	78.8000	1	2		1.75202203	-0.04047916
	78.9000	1	2		1.75102175	-0.04082992
	79.0000	1	2		1.75002004	-0.04132349
	79.1000	1	2		1.74902488	-0.04182299
	79.2000	1	2		1.74802010	-0.04239731
	79.3000	1	2		1.74702167	-0.04264293
	79.4000	1	2		1.74601954	-0.04310549
	79.5000	1	2		1.74501619	-0.04377605
	79.6000	1	2		1.74402452	-0.04422376
	79.7000	1	2		1.74301318	-0.04462096
	79.8000	1	2		1.74202089	-0.04536380
	79.9000	1	2		1.74101201	-0.04570593
	80.0000	1	2		1.74002198	-0.04618507
	80.1000	1	2		1.73902293	-0.04669504
	80.2000	1	2		1.73802511	-0.04719331
	80.3000	1	2		1.73702504	-0.04780476
	80.4000	1	2		1.73602722	-0.04824986
	80.5000	1	2		1.73502509	-0.04890787
	80.6000	1	2		1.73401908	-0.04938212
	80.7000	1	2		1.73301327	-0.04983764
	80.8000	1	2		1.73201893	-0.05034609
	80.9000	1	2		1.73102112	-0.05100374
	81.0000	1	2		1.73001838	-0.05143099
	81.1000	1	2		1.72901728	-0.05201945
	81.2000	1	2		1.72802745	-0.05252202
	81.3000	1	2		1.72703455	-0.05320587
	81.4000	1	2		1.72602444	-0.05373000
	81.5000	1	2		1.72501597	-0.05413585
	81.6000	1	2		1.72402901	-0.05486406
	81.7000	1	2		1.72301418	-0.05512428
	81.8000	1	2		1.72202907	-0.05579243
	81.9000	1	2		1.72101916	-0.05649422
	82.0000	1	2		1.72002564	-0.05682834
	82.1000	1	2		1.71901983	-0.05744993
	82.2000	1	2		1.71802201	-0.05791998
	82.3000	1	2		1.71701866	-0.05854998
	82.4000	1	2		1.71602709	-0.05910940
	82.5000	1	2		1.71502425	-0.05952305
	82.6000	1	2		1.71402203	-0.06015441
	82.7000	1	2		1.71301663	-0.06081738
	82.8000	1	2		1.71201553	-0.06124216
	82.9000	1	2		1.71101484	-0.06183458
	83.0000	1	2		1.71002225	-0.06253101
	83.1000	1	2		1.70901603	-0.06300556
	83.2000	1	2		1.70802487	-0.06356883
	83.3000	1	2		1.70702336	-0.06416599
	83.4000	1	2		1.70602780	-0.06491919
	83.5000	1	2		1.70502322	-0.06548148
	83.6000	1	2		1.70402212	-0.06601236
	83.7000	1	2		1.70302031	-0.06671796
	83.8000	1	2		1.70201665	-0.06737733
	83.9000	1	2		1.70101739	-0.06801134
	84.0000	1	2		1.70002337	-0.06857233
	84.1000	1	2		1.69901909	-0.06922814
	84.2000	1	2		1.69802773	-0.06991360
	84.3000	1	2		1.69703585	-0.07053317
	84.4000	1	2		1.69603209	-0.07119417
	84.5000	1	2		1.69503161	-0.07189358
	84.6000	1	2		1.69402733	-0.07234890
	84.7000	1	2		1.69301937	-0.07295589
	84.8000	1	2		1.69202934	-0.07362801
	84.9000	1	2		1.69102374	-0.07428211
	85.0000	1	2		1.69002520	-0.07501578
	85.1000	1	2		1.68901683	-0.07557878
	85.2000	1	2		1.68802782	-0.07625633
	85.3000	1	2		1.68702017	-0.07689683
	85.4000	1	2		1.68602788	-0.07748211
	85.5000	1	2		1.68502197	-0.07826386
	85.6000	1	2		1.68403296	-0.07897318
	85.7000	1	2		1.68303135	-0.07964703
	85.8000	1	2		1.68202892	-0.08035419
	85.9000	1	2		1.68102147	-0.08098626
	86.0000	1	2		1.68001863	-0.08161982
	86.1000	1	2		1.67901938	-0.08232756
	86.2000	1	2		1.67802043	-0.08296587
	86.3000	1	2		1.67701339	-0.08368213
	86.4000	1	2		1.67602438	-0.08456698
	86.5000	1	2		1.67502032	-0.08516049
	86.6000	1	2		1.67402342	-0.08602940
	86.7000	1	2		1.67301505	-0.08670731
	86.8000	1	2		1.67202440	-0.08741923
	86.9000	1	2		1.67103140	-0.08817196
	87.0000	1	2		1.67003450	-0.08888525
	87.1000	1	2		1.66902910	-0.08974438
	87.2000	1	2		1.66802667	-0.09048129
	87.3000	1	2		1.66702537	-0.09104318
	87.4000	1	2		1.66603175	-0.09189670
	87.5000	1	2		1.66503127	-0.09251150
	87.6000	1	2		1.66403376	-0.09334615
	87.7000	1	2		1.66302836	-0.09412693
	87.8000	1	2		1.66203986	-0.09481043
	87.9000	1	2		1.66103856	-0.09554968
	88.0000	1	2		1.66004607	-0.09622097
	88.1000	1	2		1.65904620	-0.09699338
	88.2000	1	2		1.65804469	-0.09778713
	88.3000	1	2		1.65705384	-0.09845424
	88.4000	1	2		1.65604588	-0.09935440
	88.5000	1	2		1.65505308	-0.10002113
	88.6000	1	2		1.65404983	-0.10082055
	88.7000	1	2		1.65304535	-0.10162106
	88.8000	1	2		1.65204917	-0.10242332
	88.9000	1	2		1.65104203	-0.10307835
	89.0000	1	2		1.65004862	-0.10394141
	89.1000	1	2		1.64903779	-0.10461504
	89.2000	1	2		1.64804304	-0.10547222
	89.3000	1	2		1.64704829	-0.10634522
	89.4000	1	2		1.64604269	-0.10715492
	89.5000	1	2		1.64504098	-0.10796038
	89.6000	1	2		1.64404162	-0.10874511
	89.7000	1	2		1.64304032	-0.10960614
	89.8000	1	2		1.64203974	-0.11052079
	89.9000	1	2		1.64103976	-0.11122100
	90.0000	1	2		1.64004215	-0.11208514
	90.1000	1	2		1.63904597	-0.11285872
	90.2000	1	2		1.63804303	-0.11368845
	90.3000	1	2		1.63704009	-0.11467641
	90.4000	1	2		1.63604473	-0.11539367
	90.5000	1	2		1.63503943	-0.11632604
	90.6000	1	2		1.63404161	-0.11712055
	90.7000	1	2		1.63304185	-0.11791039
	90.8000	1	2		1.63204444	-0.11883522
	90.9000	1	2		1.63103730	-0.11970606
	91.0000	1	2		1.63004439	-0.12056322
	91.1000	1	2		1.62903858	-0.12140902
	91.2000	1	2		1.62804701	-0.12224286
	91.3000	1	2		1.62704448	-0.12315325
	91.4000	1	2		1.62604810	-0.12397951
	91.5000	1	2		1.62503973	-0.12494842
	91.6000	1	2		1.62405277	-0.12585209
	91.7000	1	2		1.62304470	-0.12673366
	91.8000	1	2		1.62204402	-0.12763710
	91.9000	1	2		1.62104948	-0.12867662
	92.0000	1	2		1.62005012	-0.12946110
	92.1000	1	2		1.61904421	-0.13040215
	92.2000	1	2		1.61804444	-0.13113112
	92.3000	1	2		1.61704457	-0.13194867
	92.4000	1	2		1.61605577	-0.13291583
	92.5000	1	2		1.61505109	-0.13379372
	92.6000	1	2		1.61404477	-0.13487605
	92.7000	1	2		1.61304756	-0.13581473
	92.8000	1	2		1.61204882	-0.13668111
	92.9000	1	2		1.61104403	-0.13772794
	93.0000	1	2		1.61005328	-0.13859469
	93.1000	1	2		1.60905055	-0.13938582
	93.2000	1	2		1.60805509	-0.14035965
	93.3000	1	2		1.60703760	-0.14127159
	93.4000	1	2		1.60604603	-0.14224454
	93.5000	1	2		1.60504483	-0.14312222
	93.6000	1	2		1.60404844	-0.14400040
	93.7000	1	2		1.60304673	-0.14509360
	93.8000	1	2		1.60204225	-0.14620481
	93.9000	1	2		1.60104474	-0.14717978
	94.0000	1	2		1.60004580	-0.14826387
	94.1000	1	2		1.59904890	-0.14922449
	94.2000	1	2		1.59804381	-0.15040173
	94.3000	1	2		1.59704742	-0.15127541
	94.4000	1	2		1.59604581	-0.15240918
	94.5000	1	2		1.59504174	-0.15354466
	94.6000	1	2		1.59404474	-0.15451813
	94.7000	1	2		1.59305471	-0.15545661
	94.8000	1	2		1.59204972	-0.15633469
	94.9000	1	2		1.59104565	-0.15709341
	95.0000	1	2		1.59005029	-0.15827868
	95.1000	1	2		1.58905094	-0.15933447
	95.2000	1	2		1.58805332	-0.16043711
	95.3000	1	2		1.58705182	-0.16158678
	95.4000	1	2		1.58604580	-0.16271869
	95.5000	1	2		1.58504716	-0.16379949
	95.6000	1	2		1.58404064	-0.16481798
	95.7000	1	2		1.58304353	-0.16595094
	95.8000	1	2		1.58204008	-0.16721483
	95.9000	1	2		1.58103939	-0.16823461
	96.0000	1	2		1.58005213	-0.16930135
	96.1000	1	2		1.57904427	-0.17049614
	96.2000	1	2		1.57804573	-0.17153310
	96.3000	1	2		1.57704853	-0.17274518
	96.4000	1	2		1.57604845	-0.17375149
	96.5000	1	2		1.57504572	-0.17492238
	96.6000	1	2		1.57405589	-0.17615812
	96.7000	1	2		1.57304926	-0.17722381
	96.8000	1	2		1.57205031	-0.17843669
	96.9000	1	2		1.57104338	-0.17970523
	97.0000	1	2		1.57000386	-0.18099669
	97.1000	1	2		1.56904579	-0.18215222
	97.2000	1	2		1.56805115	-0.18330788
	97.3000	1	2		1.56705097	-0.18452950
	97.4000	1	2		1.56605356	-0.18583091
	97.5000	1	2		1.56505585	-0.18698661
	97.6000	1	2		1.56405444	-0.18820884
	97.7000	1	2		1.56304986	-0.18951053
	97.8000	1	2		1.56205204	-0.19068433
	97.9000	1	2		1.56105002	-0.19188153
	98.0000	1	2		1.56005241	-0.19330144
	98.1000	1	2		1.55904926	-0.19456076
	98.2000	1	2		1.55805104	-0.19589910
	98.3000	1	2		1.55705445	-0.19703293
	98.4000	1	2		1.55606708	-0.19824676
	98.5000	1	2		1.55504672	-0.19969596
	98.6000	1	2		1.55405208	-0.20087557
	98.7000	1	2		1.55305405	-0.20214297
	98.8000	1	2		1.55205869	-0.20325562
	98.9000	1	2		1.55105575	-0.20473855
	99.0000	1	2		1.55006008	-0.20605715
	99.1000	1	2		1.54905386	-0.20724285
	99.2000	1	2		1.54805820	-0.20862227
	99.3000	1	2		1.54705587	-0.20986328
	99.4000	1	2		1.54605242	-0.21120105
	99.5000	1	2		1.54505788	-0.21250840
	99.6000	1	2		1.54406108	-0.21387147
	99.7000	1	2		1.54306101	-0.21528259
	99.8000	1	2		1.54206688	-0.21670599
	99.9000	1	2		1.54106342	-0.21801351
	100.0000	1	2		1.54006356	-0.21953445
	100.1000	1	2		1.53906420	-0.22085482
	100.2000	1	2		1.53807253	-0.22229971
	100.3000	1	2		1.53706569	-0.22369890
	100.4000	1	2		1.53607105	-0.22492666
	100.5000	1	2		1.53506719	-0.22650583
	100.6000	1	2		1.53406261	-0.22788150
	100.7000	1	2		1.53306387	-0.22930874
	100.8000	1	2		1.53206922	-0.23091847
	100.9000	1	2		1.53105870	-0.23224236
	101.0000	1	2		1.53006416	-0.23376452
	101.1000	1	2		1.52906521	-0.23528982
	101.2000	1	2		1.52807508	-0.23675418
	101.3000	1	2		1.52706998	-0.23801206
	101.4000	1	2		1.52606899	-0.23955682
	101.5000	1	2		1.52506922	-0.24100430
	101.6000	1	2		1.52407520	-0.24261057
	101.7000	1	2		1.52307031	-0.24400432
	101.8000	1	2		1.52207730	-0.24552736
	101.9000	1	2		1.52106975	-0.24693852
	102.0000	1	2		1.52007665	-0.24848782
	102.1000	1	2		1.51906623	-0.25000311
	102.2000	1	2		1.51806441	-0.25102951
	102.3000	1	2		1.51706670	-0.25247227
	102.4000	1	2		1.51606570	-0.25415681
	102.5000	1	2		1.51506440	-0.25560522
	102.6000	1	2		1.51406310	-0.25724569
	102.7000	1	2		1.51306046	-0.25868058
	102.8000	1	2		1.51206797	-0.26043255
	102.9000	1	2		1.51106872	-0.26193960
	103.0000	1	2		1.51006824	-0.26355049
	103.1000	1	2		1.50906109	-0.26497666
	103.2000	1	2		1.50806963	-0.26680114
	103.3000	1	2		1.50707191	-0.26823139
	103.4000	1	2		1.50607399	-0.27007390
	103.5000	1	2		1.50507197	-0.27161648
	103.6000	1	2		1.50407272	-0.27325070
	103.7000	1	2		1.50306885	-0.27494235
	103.8000	1	2		1.50207441	-0.27650220
	103.9000	1	2		1.50106369	-0.27818736
	104.0000	1	2		1.50007181	-0.27991557
	104.0010	1	2		1.50006095	-0.27988357
