# Supplementary material for: Hyaluronic Acid Enhances the Mechanical Properties of Tissue-Engineered Cartilage Constructs
Source: PLoS One. 2014 Dec 1;9(12):e113216. doi: 10.1371/journal.pone.0113216 (PMC4249877; doi:10.1371/journal.pone.0113216)
Supplement: Dataset S1 — Raw data from hydrogel constructs. Data on wet weight, dry weight, compressive modulus, DNA content, and GAG content are provided in a spreadsheet for all analysed hydrogel constructs. Additionally, raw data from mechanical compression tests (time, displacement, and load) are provided. (ZIP) [file pone.0113216.s004.zip › Data/Mechanical testing/Microtester/Day 56/G2 P4 M5 ramp.csv]

G2 P4 M5 5feb2014
Notes	Time	Sequence	Block	Cycle	5800:Extension mm	5800:5N_Load_Cell N
Test Started : 02/05/2014 9:26:48 AM	4.0020	1	2		2.59989424	0.00161793
	4.1000	1	2		2.59893802	0.00151668
	4.2000	1	2		2.59793446	0.00160933
	4.3000	1	2		2.59693828	0.00152747
	4.4000	1	2		2.59592530	0.00147024
	4.5000	1	2		2.59494203	0.00163383
	4.6000	1	2		2.59393499	0.00150302
	4.7000	1	2		2.59293020	0.00154577
	4.8000	1	2		2.59191640	0.00149467
	4.9000	1	2		2.59092821	0.00162521
	5.0000	1	2		2.58993244	0.00151715
	5.1000	1	2		2.58893749	0.00154669
	5.2000	1	2		2.58792533	0.00150699
	5.3000	1	2		2.58693018	0.00157273
	5.4000	1	2		2.58594199	0.00144695
	5.5000	1	2		2.58494212	0.00131762
	5.6000	1	2		2.58393856	0.00144832
	5.7000	1	2		2.58293685	0.00143910
	5.8000	1	2		2.58193043	0.00138259
	5.8350	1	2		2.58158785	0.00167985
	5.9000	1	2		2.58093691	0.00136880
	6.0000	1	2		2.57994421	0.00139972
	6.1000	1	2		2.57893267	0.00137581
	6.2000	1	2		2.57792194	0.00147957
	6.3000	1	2		2.57693928	0.00144559
	6.4000	1	2		2.57592917	0.00149818
	6.5000	1	2		2.57492992	0.00140149
	6.6000	1	2		2.57392820	0.00125032
	6.7000	1	2		2.57293120	0.00149668
	6.8000	1	2		2.57194199	0.00139024
	6.9000	1	2		2.57093147	0.00143796
	7.0000	1	2		2.56993385	0.00132085
	7.1000	1	2		2.56894116	0.00140653
	7.2000	1	2		2.56794764	0.00129397
	7.3000	1	2		2.56693732	0.00143067
	7.4000	1	2		2.56592578	0.00147087
	7.5000	1	2		2.56494148	0.00138296
	7.6000	1	2		2.56392707	0.00146742
	7.7000	1	2		2.56293949	0.00138015
	7.8000	1	2		2.56192733	0.00148222
	7.9000	1	2		2.56093627	0.00133708
	8.0000	1	2		2.55992780	0.00137826
	8.1000	1	2		2.55893490	0.00143694
	8.2000	1	2		2.55793155	0.00148175
	8.3000	1	2		2.55694028	0.00134993
	8.4000	1	2		2.55592771	0.00131761
	8.5000	1	2		2.55493440	0.00146237
	8.6000	1	2		2.55393474	0.00149474
	8.7000	1	2		2.55293712	0.00142482
	8.8000	1	2		2.55193541	0.00150009
	8.9000	1	2		2.55093493	0.00139451
	9.0000	1	2		2.54993568	0.00141268
	9.1000	1	2		2.54894360	0.00139949
	9.2000	1	2		2.54793225	0.00145265
	9.3000	1	2		2.54693443	0.00156700
	9.4000	1	2		2.54592801	0.00137639
	9.5000	1	2		2.54493019	0.00140866
	9.6000	1	2		2.54392438	0.00147277
	9.7000	1	2		2.54294172	0.00149341
	9.8000	1	2		2.54193059	0.00141914
	9.9000	1	2		2.54094219	0.00160451
	10.0000	1	2		2.53992839	0.00149667
	10.1000	1	2		2.53894205	0.00148854
	10.2000	1	2		2.53793603	0.00147354
	10.3000	1	2		2.53694129	0.00147679
	10.4000	1	2		2.53592954	0.00137290
	10.5000	1	2		2.53493827	0.00142429
	10.6000	1	2		2.53393513	0.00153941
	10.7000	1	2		2.53294591	0.00137587
	10.8000	1	2		2.53194482	0.00148399
	10.9000	1	2		2.53093614	0.00144082
	11.0000	1	2		2.52994692	0.00136208
	11.1000	1	2		2.52893661	0.00146278
	11.2000	1	2		2.52794207	0.00130980
	11.3000	1	2		2.52694814	0.00148253
	11.4000	1	2		2.52592758	0.00138387
	11.5000	1	2		2.52494144	0.00144648
	11.6000	1	2		2.52394526	0.00148883
	11.7000	1	2		2.52295154	0.00142707
	11.8000	1	2		2.52193835	0.00151460
	11.9000	1	2		2.52094750	0.00130320
	12.0000	1	2		2.51993862	0.00131287
	12.1000	1	2		2.51894489	0.00134334
	12.2000	1	2		2.51794236	0.00127136
	12.3000	1	2		2.51695315	0.00128543
	12.4000	1	2		2.51594754	0.00123885
	12.5000	1	2		2.51494932	0.00136396
	12.6000	1	2		2.51393531	0.00138981
	12.7000	1	2		2.51293831	0.00137289
	12.8000	1	2		2.51191672	0.00144429
	12.9000	1	2		2.51095189	0.00136518
	13.0000	1	2		2.50994670	0.00133448
	13.1000	1	2		2.50894109	0.00129273
	13.2000	1	2		2.50794389	0.00134706
	13.3000	1	2		2.50694627	0.00138742
	13.4000	1	2		2.50594641	0.00129289
	13.5000	1	2		2.50494101	0.00123016
	13.6000	1	2		2.50393848	0.00126738
	13.7000	1	2		2.50294906	0.00129659
	13.8000	1	2		2.50194857	0.00129733
	13.9000	1	2		2.50094153	0.00118301
	14.0000	1	2		2.49994187	0.00124863
	14.1000	1	2		2.49895532	0.00122782
	14.2000	1	2		2.49795218	0.00121862
	14.3000	1	2		2.49694719	0.00127186
	14.4000	1	2		2.49593830	0.00130784
	14.5000	1	2		2.49494212	0.00123379
	14.6000	1	2		2.49393017	0.00126047
	14.7000	1	2		2.49293931	0.00144000
	14.8000	1	2		2.49192797	0.00126782
	14.9000	1	2		2.49094654	0.00118746
	15.0000	1	2		2.48994954	0.00125160
	15.1000	1	2		2.48894619	0.00118985
	15.2000	1	2		2.48793792	0.00122642
	15.3000	1	2		2.48695322	0.00124790
	15.4000	1	2		2.48593696	0.00139017
	15.5000	1	2		2.48494590	0.00133797
	15.6000	1	2		2.48394603	0.00112504
	15.7000	1	2		2.48294227	0.00125475
	15.8000	1	2		2.48193298	0.00126743
	15.9000	1	2		2.48094377	0.00121233
	16.0000	1	2		2.47994083	0.00111862
	16.1000	1	2		2.47895038	0.00118713
	16.2000	1	2		2.47794703	0.00128820
	16.3000	1	2		2.47695352	0.00112000
	16.4000	1	2		2.47594545	0.00122578
	16.5000	1	2		2.47495112	0.00116766
	16.6000	1	2		2.47395473	0.00116432
	16.7000	1	2		2.47295855	0.00120388
	16.8000	1	2		2.47192119	0.00140061
	16.9000	1	2		2.47095390	0.00128029
	17.0000	1	2		2.46994051	0.00130652
	17.1000	1	2		2.46895109	0.00128792
	17.2000	1	2		2.46794630	0.00134096
	17.3000	1	2		2.46695115	0.00131931
	17.4000	1	2		2.46595702	0.00134917
	17.5000	1	2		2.46494260	0.00138233
	17.6000	1	2		2.46393269	0.00130295
	17.7000	1	2		2.46294922	0.00123204
	17.8000	1	2		2.46194484	0.00134072
	17.9000	1	2		2.46094989	0.00126152
	18.0000	1	2		2.45994429	0.00129251
	18.1000	1	2		2.45894483	0.00123059
	18.2000	1	2		2.45793902	0.00123996
	18.3000	1	2		2.45694940	0.00123605
	18.4000	1	2		2.45594441	0.00127240
	18.5000	1	2		2.45495335	0.00128670
	18.6000	1	2		2.45394815	0.00119123
	18.7000	1	2		2.45294624	0.00133913
	18.8000	1	2		2.45196010	0.00140348
	18.9000	1	2		2.45094814	0.00121445
	19.0000	1	2		2.44994499	0.00131793
	19.1000	1	2		2.44894615	0.00133007
	19.2000	1	2		2.44793112	0.00135542
	19.3000	1	2		2.44695625	0.00121277
	19.4000	1	2		2.44593794	0.00129450
	19.5000	1	2		2.44495078	0.00118332
	19.6000	1	2		2.44393943	0.00118867
	19.7000	1	2		2.44294776	0.00123813
	19.8000	1	2		2.44194564	0.00122312
	19.9000	1	2		2.44094967	0.00119777
	20.0000	1	2		2.43994713	0.00118615
	20.1000	1	2		2.43895218	0.00116474
	20.2000	1	2		2.43795867	0.00132635
	20.3000	1	2		2.43695552	0.00112867
	20.4000	1	2		2.43594705	0.00120531
	20.5000	1	2		2.43495742	0.00115058
	20.6000	1	2		2.43395018	0.00102400
	20.7000	1	2		2.43295134	0.00113215
	20.8000	1	2		2.43194266	0.00112575
	20.9000	1	2		2.43095570	0.00114962
	21.0000	1	2		2.42994292	0.00114961
	21.1000	1	2		2.42894818	0.00114875
	21.2000	1	2		2.42795568	0.00109820
	21.3000	1	2		2.42694762	0.00119344
	21.4000	1	2		2.42594161	0.00125953
	21.5000	1	2		2.42494911	0.00110905
	21.6000	1	2		2.42395416	0.00108813
	21.7000	1	2		2.42295696	0.00120016
	21.8000	1	2		2.42195320	0.00117033
	21.9000	1	2		2.42095067	0.00108556
	22.0000	1	2		2.41994260	0.00115795
	22.1000	1	2		2.41895237	0.00126705
	22.2000	1	2		2.41794553	0.00115525
	22.3000	1	2		2.41695140	0.00120044
	22.4000	1	2		2.41595276	0.00115001
	22.5000	1	2		2.41494839	0.00121405
	22.6000	1	2		2.41395098	0.00107733
	22.7000	1	2		2.41295009	0.00102439
	22.8000	1	2		2.41195739	0.00108548
	22.9000	1	2		2.41094973	0.00110024
	23.0000	1	2		2.40994024	0.00109496
	23.1000	1	2		2.40894979	0.00119121
	23.2000	1	2		2.40795997	0.00119882
	23.3000	1	2		2.40694698	0.00110839
	23.4000	1	2		2.40594712	0.00110628
	23.5000	1	2		2.40495032	0.00115497
	23.6000	1	2		2.40394697	0.00119094
	23.7000	1	2		2.40295653	0.00109190
	23.8000	1	2		2.40193761	0.00111859
	23.9000	1	2		2.40095310	0.00111317
	24.0000	1	2		2.39994729	0.00113401
	24.1000	1	2		2.39895357	0.00105440
	24.2000	1	2		2.39794756	0.00128421
	24.3000	1	2		2.39695240	0.00113644
	24.4000	1	2		2.39596913	0.00109049
	24.5000	1	2		2.39495595	0.00105770
	24.6000	1	2		2.39395198	0.00112069
	24.7000	1	2		2.39295252	0.00114616
	24.8000	1	2		2.39194446	0.00114767
	24.9000	1	2		2.39095791	0.00105147
	25.0000	1	2		2.38994759	0.00116447
	25.1000	1	2		2.38895858	0.00114155
	25.2000	1	2		2.38795154	0.00103923
	25.3000	1	2		2.38695598	0.00120505
	25.4000	1	2		2.38594423	0.00117842
	25.5000	1	2		2.38497489	0.00100426
	25.6000	1	2		2.38394347	0.00109876
	25.7000	1	2		2.38294872	0.00108782
	25.8000	1	2		2.38194988	0.00094912
	25.9000	1	2		2.38097316	0.00095220
	26.0000	1	2		2.37995362	0.00096660
	26.1000	1	2		2.37897363	0.00103187
	26.2000	1	2		2.37795184	0.00107275
	26.3000	1	2		2.37694951	0.00103764
	26.4000	1	2		2.37595784	0.00103290
	26.5000	1	2		2.37494588	0.00106580
	26.6000	1	2		2.37394704	0.00108772
	26.7000	1	2		2.37294594	0.00106197
	26.8000	1	2		2.37194177	0.00102969
	26.9000	1	2		2.37095666	0.00100274
	27.0000	1	2		2.36994183	0.00111107
	27.1000	1	2		2.36896983	0.00100022
	27.2000	1	2		2.36796115	0.00115259
	27.3000	1	2		2.36695842	0.00108977
	27.4000	1	2		2.36595916	0.00105603
	27.5000	1	2		2.36496933	0.00101050
	27.6000	1	2		2.36393402	0.00100237
	27.7000	1	2		2.36296448	0.00089890
	27.8000	1	2		2.36196194	0.00101193
	27.9000	1	2		2.36095736	0.00100540
	28.0000	1	2		2.35995504	0.00097526
	28.1000	1	2		2.35895701	0.00097360
	28.2000	1	2		2.35796165	0.00107985
	28.3000	1	2		2.35696957	0.00108977
	28.4000	1	2		2.35594880	0.00112342
	28.5000	1	2		2.35496287	0.00110679
	28.6000	1	2		2.35393473	0.00101902
	28.7000	1	2		2.35297481	0.00101934
	28.8000	1	2		2.35196163	0.00096363
	28.9000	1	2		2.35096627	0.00094559
	29.0000	1	2		2.34996537	0.00110251
	29.1000	1	2		2.34896202	0.00102554
	29.2000	1	2		2.34795826	0.00098386
	29.3000	1	2		2.34695614	0.00107182
	29.4000	1	2		2.34596180	0.00106512
	29.5000	1	2		2.34496542	0.00092686
	29.6000	1	2		2.34395408	0.00108130
	29.7000	1	2		2.34295482	0.00104105
	29.8000	1	2		2.34194983	0.00107686
	29.9000	1	2		2.34095693	0.00104280
	30.0000	1	2		2.33994764	0.00099427
	30.1000	1	2		2.33896129	0.00114399
	30.2000	1	2		2.33795774	0.00098129
	30.3000	1	2		2.33696545	0.00098013
	30.4000	1	2		2.33595247	0.00103562
	30.5000	1	2		2.33496244	0.00100578
	30.6000	1	2		2.33394987	0.00089220
	30.7000	1	2		2.33295881	0.00095470
	30.8000	1	2		2.33195894	0.00093968
	30.9000	1	2		2.33096174	0.00099103
	31.0000	1	2		2.32995839	0.00094434
	31.1000	1	2		2.32895053	0.00104673
	31.2000	1	2		2.32795865	0.00098746
	31.3000	1	2		2.32695919	0.00088807
	31.4000	1	2		2.32595625	0.00114338
	31.5000	1	2		2.32496027	0.00107659
	31.6000	1	2		2.32395057	0.00108401
	31.7000	1	2		2.32295910	0.00100828
	31.8000	1	2		2.32195330	0.00099447
	31.9000	1	2		2.32095916	0.00091182
	32.0000	1	2		2.31997343	0.00105962
	32.1000	1	2		2.31896291	0.00098020
	32.2000	1	2		2.31796058	0.00095826
	32.3000	1	2		2.31697444	0.00108042
	32.4000	1	2		2.31595552	0.00108814
	32.5000	1	2		2.31495770	0.00088383
	32.6000	1	2		2.31395681	0.00100445
	32.7000	1	2		2.31297825	0.00092912
	32.8000	1	2		2.31195175	0.00086856
	32.9000	1	2		2.31096786	0.00091696
	33.0000	1	2		2.30995816	0.00107813
	33.1000	1	2		2.30896690	0.00090893
	33.2000	1	2		2.30796436	0.00091831
	33.3000	1	2		2.30696142	0.00089748
	33.4000	1	2		2.30594824	0.00087472
	33.5000	1	2		2.30495738	0.00093150
	33.6000	1	2		2.30395834	0.00083449
	33.7000	1	2		2.30297179	0.00099142
	33.8000	1	2		2.30195184	0.00093228
	33.9000	1	2		2.30095566	0.00095624
	34.0000	1	2		2.29995374	0.00091647
	34.1000	1	2		2.29895408	0.00083768
	34.2000	1	2		2.29796999	0.00082314
	34.3000	1	2		2.29689800	0.00085100
	34.4000	1	2		2.29596001	0.00074590
	34.5000	1	2		2.29496157	0.00074127
	34.6000	1	2		2.29396294	0.00077387
	34.7000	1	2		2.29296921	0.00065066
	34.8000	1	2		2.29197385	0.00083318
	34.9000	1	2		2.29095964	0.00088236
	35.0000	1	2		2.28995650	0.00070385
	35.1000	1	2		2.28897159	0.00071526
	35.2000	1	2		2.28796291	0.00082375
	35.3000	1	2		2.28697001	0.00089235
	35.4000	1	2		2.28596543	0.00090800
	35.5000	1	2		2.28496494	0.00067539
	35.6000	1	2		2.28395176	0.00080536
	35.7000	1	2		2.28296091	0.00079342
	35.8000	1	2		2.28196165	0.00080933
	35.9000	1	2		2.28096055	0.00087429
	36.0000	1	2		2.27995802	0.00088520
	36.1000	1	2		2.27896840	0.00089497
	36.2000	1	2		2.27795419	0.00071053
	36.3000	1	2		2.27697317	0.00065956
	36.4000	1	2		2.27596675	0.00095530
	36.5000	1	2		2.27496545	0.00080669
	36.6000	1	2		2.27396537	0.00069554
	36.7000	1	2		2.27297206	0.00073171
	36.8000	1	2		2.27196051	0.00089178
	36.9000	1	2		2.27097253	0.00088892
	37.0000	1	2		2.26996508	0.00074974
	37.1000	1	2		2.26896849	0.00089442
	37.2000	1	2		2.26797252	0.00081912
	37.3000	1	2		2.26696343	0.00094550
	37.4000	1	2		2.26595414	0.00097025
	37.5000	1	2		2.26496246	0.00095393
	37.6000	1	2		2.26396772	0.00078350
	37.7000	1	2		2.26296334	0.00089386
	37.8000	1	2		2.26196388	0.00113478
	37.9000	1	2		2.26096176	0.00097628
	38.0000	1	2		2.25995636	0.00078024
	38.1000	1	2		2.25896940	0.00092891
	38.2000	1	2		2.25796462	0.00079784
	38.3000	1	2		2.25696250	0.00074568
	38.4000	1	2		2.25598086	0.00063721
	38.5000	1	2		2.25497239	0.00071369
	38.6000	1	2		2.25397129	0.00081833
	38.7000	1	2		2.25297327	0.00085548
	38.8000	1	2		2.25196254	0.00085056
	38.9000	1	2		2.25096780	0.00077926
	39.0000	1	2		2.24997510	0.00078635
	39.1000	1	2		2.24897072	0.00077242
	39.2000	1	2		2.24796758	0.00084631
	39.3000	1	2		2.24696669	0.00082906
	39.4000	1	2		2.24597624	0.00079074
	39.5000	1	2		2.24496961	0.00076836
	39.6000	1	2		2.24395786	0.00071634
	39.7000	1	2		2.24296557	0.00084491
	39.8000	1	2		2.24196386	0.00074730
	39.9000	1	2		2.24096481	0.00082087
	40.0000	1	2		2.23996474	0.00089971
	40.1000	1	2		2.23896651	0.00085441
	40.2000	1	2		2.23797894	0.00075217
	40.3000	1	2		2.23697005	0.00080230
	40.4000	1	2		2.23596547	0.00082645
	40.5000	1	2		2.23496847	0.00077847
	40.6000	1	2		2.23396840	0.00089135
	40.7000	1	2		2.23297345	0.00094961
	40.8000	1	2		2.23196826	0.00094174
	40.9000	1	2		2.23097884	0.00087616
	41.0000	1	2		2.22996340	0.00082889
	41.1000	1	2		2.22896988	0.00097756
	41.2000	1	2		2.22795875	0.00082034
	41.3000	1	2		2.22697097	0.00079266
	41.4000	1	2		2.22594836	0.00091393
	41.5000	1	2		2.22498229	0.00085053
	41.6000	1	2		2.22396911	0.00075967
	41.7000	1	2		2.22297026	0.00066822
	41.8000	1	2		2.22197982	0.00070492
	41.9000	1	2		2.22097401	0.00070200
	42.0000	1	2		2.21996329	0.00070421
	42.1000	1	2		2.21896280	0.00073984
	42.2000	1	2		2.21798015	0.00070900
	42.3000	1	2		2.21697311	0.00062930
	42.4000	1	2		2.21597672	0.00048373
	42.5000	1	2		2.21496210	0.00061077
	42.6000	1	2		2.21395896	0.00071339
	42.7000	1	2		2.21297732	0.00059806
	42.8000	1	2		2.21197418	0.00069955
	42.9000	1	2		2.21097328	0.00075576
	43.0000	1	2		2.20997813	0.00064341
	43.1000	1	2		2.20896433	0.00066346
	43.2000	1	2		2.20798393	0.00065361
	43.3000	1	2		2.20696910	0.00069515
	43.4000	1	2		2.20597251	0.00061530
	43.5000	1	2		2.20496568	0.00066712
	43.6000	1	2		2.20396683	0.00071906
	43.7000	1	2		2.20297618	0.00067329
	43.8000	1	2		2.20196443	0.00074205
	43.9000	1	2		2.20097297	0.00071452
	44.0000	1	2		2.19996921	0.00062031
	44.1000	1	2		2.19897610	0.00069893
	44.2000	1	2		2.19796947	0.00058447
	44.3000	1	2		2.19697698	0.00069839
	44.4000	1	2		2.19597178	0.00069596
	44.5000	1	2		2.19497581	0.00062336
	44.6000	1	2		2.19397205	0.00062674
	44.7000	1	2		2.19297710	0.00064995
	44.8000	1	2		2.19197272	0.00063930
	44.9000	1	2		2.19097961	0.00057889
	45.0000	1	2		2.18997749	0.00068849
	45.1000	1	2		2.18897291	0.00063665
	45.2000	1	2		2.18798493	0.00062153
	45.3000	1	2		2.18697748	0.00048667
	45.4000	1	2		2.18597495	0.00060008
	45.5000	1	2		2.18497754	0.00069571
	45.6000	1	2		2.18396497	0.00062849
	45.7000	1	2		2.18297596	0.00051152
	45.8000	1	2		2.18196748	0.00070337
	45.9000	1	2		2.18097930	0.00061299
	46.0000	1	2		2.17996406	0.00056705
	46.1000	1	2		2.17896870	0.00062030
	46.2000	1	2		2.17796760	0.00062450
	46.3000	1	2		2.17697204	0.00063297
	46.4000	1	2		2.17596520	0.00050450
	46.5000	1	2		2.17497271	0.00053660
	46.6000	1	2		2.17396711	0.00064532
	46.7000	1	2		2.17297339	0.00052522
	46.8000	1	2		2.17196553	0.00059985
	46.9000	1	2		2.17097488	0.00059397
	47.0000	1	2		2.16997132	0.00068870
	47.1000	1	2		2.16897842	0.00050271
	47.2000	1	2		2.16797528	0.00041632
	47.3000	1	2		2.16698668	0.00056245
	47.4000	1	2		2.16597185	0.00043045
	47.5000	1	2		2.16498120	0.00042045
	47.6000	1	2		2.16398052	0.00049274
	47.7000	1	2		2.16297450	0.00042589
	47.8000	1	2		2.16197627	0.00031070
	47.9000	1	2		2.16098419	0.00034779
	48.0000	1	2		2.15997777	0.00054372
	48.1000	1	2		2.15898364	0.00034640
	48.2000	1	2		2.15798069	0.00035460
	48.3000	1	2		2.15698206	0.00046818
	48.4000	1	2		2.15598055	0.00042544
	48.5000	1	2		2.15499052	0.00022699
	48.6000	1	2		2.15397200	0.00026175
	48.7000	1	2		2.15298504	0.00025526
	48.8000	1	2		2.15197534	0.00030030
	48.9000	1	2		2.15098654	0.00018697
	49.0000	1	2		2.14998401	0.00038538
	49.1000	1	2		2.14899090	0.00020993
	49.2000	1	2		2.14798427	0.00006388
	49.3000	1	2		2.14698502	0.00015994
	49.4000	1	2		2.14597142	0.00019885
	49.5000	1	2		2.14497831	0.00022963
	49.6000	1	2		2.14396349	0.00001143
	49.7000	1	2		2.14297510	0.00013648
	49.8000	1	2		2.14198875	-0.00003847
	49.9000	1	2		2.14099052	-0.00017743
	50.0000	1	2		2.13998102	-0.00021044
	50.1000	1	2		2.13898198	-0.00027264
	50.2000	1	2		2.13797719	-0.00028429
	50.3000	1	2		2.13698572	-0.00037340
	50.4000	1	2		2.13598114	-0.00032520
	50.5000	1	2		2.13499275	-0.00045305
	50.6000	1	2		2.13395846	-0.00051075
	50.7000	1	2		2.13297334	-0.00052273
	50.8000	1	2		2.13197163	-0.00052893
	50.9000	1	2		2.13098098	-0.00062442
	51.0000	1	2		2.12996472	-0.00073858
	51.1000	1	2		2.12897100	-0.00077840
	51.2000	1	2		2.12797052	-0.00086844
	51.3000	1	2		2.12698028	-0.00103332
	51.4000	1	2		2.12598123	-0.00094403
	51.5000	1	2		2.12498751	-0.00120887
	51.6000	1	2		2.12398478	-0.00126337
	51.7000	1	2		2.12299761	-0.00136451
	51.8000	1	2		2.12197316	-0.00137860
	51.9000	1	2		2.12098927	-0.00139698
	52.0000	1	2		2.11998223	-0.00161925
	52.1000	1	2		2.11898093	-0.00149945
	52.2000	1	2		2.11798352	-0.00169446
	52.3000	1	2		2.11697197	-0.00178955
	52.4000	1	2		2.11599096	-0.00180002
	52.5000	1	2		2.11497838	-0.00190763
	52.6000	1	2		2.11397114	-0.00211725
	52.7000	1	2		2.11298090	-0.00213806
	52.8000	1	2		2.11197980	-0.00226571
	52.9000	1	2		2.11099817	-0.00240908
	53.0000	1	2		2.10997966	-0.00246876
	53.1000	1	2		2.10899454	-0.00274258
	53.2000	1	2		2.10798197	-0.00278761
	53.3000	1	2		2.10698928	-0.00296921
	53.4000	1	2		2.10597998	-0.00312232
	53.5000	1	2		2.10498647	-0.00330400
	53.6000	1	2		2.10399951	-0.00337853
	53.7000	1	2		2.10299513	-0.00353008
	53.8000	1	2		2.10198891	-0.00368964
	53.9000	1	2		2.10098536	-0.00354156
	54.0000	1	2		2.09997442	-0.00385429
	54.1000	1	2		2.09899484	-0.00394931
	54.2000	1	2		2.09797366	-0.00404347
	54.3000	1	2		2.09697912	-0.00411312
	54.4000	1	2		2.09598028	-0.00435226
	54.5000	1	2		2.09497467	-0.00444649
	54.6000	1	2		2.09396866	-0.00455379
	54.7000	1	2		2.09298068	-0.00478316
	54.8000	1	2		2.09197302	-0.00493070
	54.9000	1	2		2.09097971	-0.00512565
	55.0000	1	2		2.08997349	-0.00529065
	55.1000	1	2		2.08898325	-0.00535121
	55.2000	1	2		2.08798994	-0.00565003
	55.3000	1	2		2.08698905	-0.00566070
	55.4000	1	2		2.08598426	-0.00580945
	55.5000	1	2		2.08498317	-0.00596780
	55.6000	1	2		2.08398514	-0.00626553
	55.7000	1	2		2.08299040	-0.00633046
	55.8000	1	2		2.08197905	-0.00656534
	55.9000	1	2		2.08098247	-0.00684899
	56.0000	1	2		2.07998629	-0.00704837
	56.1000	1	2		2.07899482	-0.00714831
	56.2000	1	2		2.07797180	-0.00747141
	56.3000	1	2		2.07698156	-0.00755623
	56.4000	1	2		2.07597575	-0.00771707
	56.5000	1	2		2.07498674	-0.00800559
	56.6000	1	2		2.07398380	-0.00829132
	56.7000	1	2		2.07298455	-0.00830030
	56.8000	1	2		2.07198570	-0.00871242
	56.9000	1	2		2.07098952	-0.00882560
	57.0000	1	2		2.06999334	-0.00905194
	57.1000	1	2		2.06898426	-0.00921468
	57.2000	1	2		2.06798603	-0.00947940
	57.3000	1	2		2.06698493	-0.00975910
	57.4000	1	2		2.06597973	-0.00987143
	57.5000	1	2		2.06499728	-0.01016478
	57.6000	1	2		2.06398922	-0.01045687
	57.7000	1	2		2.06298833	-0.01066440
	57.8000	1	2		2.06198416	-0.01081225
	57.9000	1	2		2.06099945	-0.01126586
	58.0000	1	2		2.05998975	-0.01136568
	58.1000	1	2		2.05898271	-0.01163702
	58.2000	1	2		2.05796665	-0.01185982
	58.3000	1	2		2.05699793	-0.01214437
	58.4000	1	2		2.05599191	-0.01221743
	58.5000	1	2		2.05499676	-0.01269606
	58.6000	1	2		2.05397271	-0.01287528
	58.7000	1	2		2.05299415	-0.01316905
	58.8000	1	2		2.05198609	-0.01337612
	58.9000	1	2		2.05098889	-0.01372644
	59.0000	1	2		2.04998123	-0.01397711
	59.1000	1	2		2.04899181	-0.01427408
	59.2000	1	2		2.04798478	-0.01444967
	59.3000	1	2		2.04699413	-0.01476006
	59.4000	1	2		2.04598217	-0.01505882
	59.5000	1	2		2.04499603	-0.01544782
	59.6000	1	2		2.04399186	-0.01573985
	59.7000	1	2		2.04298994	-0.01591140
	59.8000	1	2		2.04198495	-0.01622042
	59.9000	1	2		2.04098939	-0.01654233
	60.0000	1	2		2.03999218	-0.01673534
	60.1000	1	2		2.03899354	-0.01706621
	60.2000	1	2		2.03800126	-0.01744773
	60.3000	1	2		2.03699442	-0.01773482
	60.4000	1	2		2.03600275	-0.01804532
	60.5000	1	2		2.03499633	-0.01838687
	60.6000	1	2		2.03399441	-0.01877933
	60.7000	1	2		2.03300171	-0.01903075
	60.8000	1	2		2.03198443	-0.01936808
	60.9000	1	2		2.03099153	-0.01973901
	61.0000	1	2		2.02999146	-0.02003236
	61.1000	1	2		2.02898175	-0.02026882
	61.2000	1	2		2.02797676	-0.02064186
	61.3000	1	2		2.02700374	-0.02105596
	61.4000	1	2		2.02598276	-0.02156154
	61.5000	1	2		2.02498372	-0.02181256
	61.6000	1	2		2.02398549	-0.02215165
	61.7000	1	2		2.02300099	-0.02264157
	61.8000	1	2		2.02198473	-0.02298550
	61.9000	1	2		2.02099203	-0.02327726
	62.0000	1	2		2.01998130	-0.02353341
	62.1000	1	2		2.01899065	-0.02410000
	62.2000	1	2		2.01799058	-0.02445736
	62.3000	1	2		2.01699153	-0.02476006
	62.4000	1	2		2.01597999	-0.02522068
	62.5000	1	2		2.01498422	-0.02558226
	62.6000	1	2		2.01397964	-0.02596159
	62.7000	1	2		2.01299227	-0.02628578
	62.8000	1	2		2.01198912	-0.02697959
	62.9000	1	2		2.01099417	-0.02724406
	63.0000	1	2		2.00998426	-0.02755156
	63.1000	1	2		2.00898952	-0.02807378
	63.2000	1	2		2.00798166	-0.02850933
	63.3000	1	2		2.00699040	-0.02874188
	63.4000	1	2		2.00600159	-0.02928346
	63.5000	1	2		2.00499722	-0.02971992
	63.6000	1	2		2.00398792	-0.03014889
	63.7000	1	2		2.00300240	-0.03047709
	63.8000	1	2		2.00199188	-0.03109676
	63.9000	1	2		2.00100594	-0.03142443
	64.0000	1	2		1.99998149	-0.03182938
	64.1000	1	2		1.99900252	-0.03237282
	64.2000	1	2		1.99800675	-0.03290785
	64.3000	1	2		1.99699418	-0.03327660
	64.4000	1	2		1.99600804	-0.03366793
	64.5000	1	2		1.99499423	-0.03421763
	64.6000	1	2		1.99400564	-0.03469867
	64.7000	1	2		1.99300228	-0.03503405
	64.8000	1	2		1.99199053	-0.03548515
	64.9000	1	2		1.99099558	-0.03595179
	65.0000	1	2		1.98999817	-0.03630985
	65.1000	1	2		1.98899667	-0.03686616
	65.2000	1	2		1.98799946	-0.03730471
	65.3000	1	2		1.98699078	-0.03786845
	65.4000	1	2		1.98598559	-0.03825214
	65.5000	1	2		1.98499166	-0.03879600
	65.6000	1	2		1.98400101	-0.03914546
	65.7000	1	2		1.98300053	-0.03963114
	65.8000	1	2		1.98199472	-0.04019802
	65.9000	1	2		1.98098809	-0.04055214
	66.0000	1	2		1.98000011	-0.04106150
	66.1000	1	2		1.97899143	-0.04164265
	66.2000	1	2		1.97798111	-0.04207537
	66.3000	1	2		1.97700583	-0.04251630
	66.4000	1	2		1.97598015	-0.04319102
	66.5000	1	2		1.97499934	-0.04353886
	66.6000	1	2		1.97398635	-0.04406882
	66.7000	1	2		1.97299181	-0.04459855
	66.8000	1	2		1.97199174	-0.04516799
	66.9000	1	2		1.97099392	-0.04574157
	67.0000	1	2		1.96999651	-0.04606125
	67.1000	1	2		1.96899501	-0.04672111
	67.2000	1	2		1.96799411	-0.04729610
	67.3000	1	2		1.96701371	-0.04770990
	67.4000	1	2		1.96599704	-0.04834221
	67.5000	1	2		1.96499738	-0.04908256
	67.6000	1	2		1.96400120	-0.04947440
	67.7000	1	2		1.96299231	-0.04981645
	67.8000	1	2		1.96199552	-0.05049556
	67.9000	1	2		1.96099873	-0.05116578
	68.0000	1	2		1.96000316	-0.05164209
	68.1000	1	2		1.95899592	-0.05213346
	68.2000	1	2		1.95799236	-0.05285213
	68.3000	1	2		1.95699475	-0.05327618
	68.4000	1	2		1.95599877	-0.05381713
	68.5000	1	2		1.95499911	-0.05449386
	68.6000	1	2		1.95399064	-0.05518503
	68.7000	1	2		1.95300695	-0.05566359
	68.8000	1	2		1.95199192	-0.05623952
	68.9000	1	2		1.95099738	-0.05679166
	69.0000	1	2		1.94999526	-0.05757610
	69.1000	1	2		1.94899929	-0.05783361
	69.2000	1	2		1.94800106	-0.05848268
	69.3000	1	2		1.94700098	-0.05927874
	69.4000	1	2		1.94600337	-0.05975978
	69.5000	1	2		1.94499613	-0.06031026
	69.6000	1	2		1.94398868	-0.06100437
	69.7000	1	2		1.94299127	-0.06163769
	69.8000	1	2		1.94198300	-0.06213637
	69.9000	1	2		1.94099338	-0.06285959
	70.0000	1	2		1.93999371	-0.06347234
	70.1000	1	2		1.93900245	-0.06391280
	70.2000	1	2		1.93799849	-0.06476865
	70.3000	1	2		1.93700272	-0.06531671
	70.4000	1	2		1.93599568	-0.06589870
	70.5000	1	2		1.93500585	-0.06652213
	70.6000	1	2		1.93399307	-0.06717753
	70.7000	1	2		1.93300488	-0.06788965
	70.8000	1	2		1.93200645	-0.06841753
	70.9000	1	2		1.93100146	-0.06908452
	71.0000	1	2		1.93000180	-0.06978487
	71.1000	1	2		1.92900746	-0.07039411
	71.2000	1	2		1.92799755	-0.07098082
	71.3000	1	2		1.92700486	-0.07177205
	71.4000	1	2		1.92600376	-0.07236387
	71.5000	1	2		1.92500143	-0.07292141
	71.6000	1	2		1.92400402	-0.07367438
	71.7000	1	2		1.92300620	-0.07429227
	71.8000	1	2		1.92199794	-0.07493644
	71.9000	1	2		1.92100626	-0.07551844
	72.0000	1	2		1.92000517	-0.07644935
	72.1000	1	2		1.91900981	-0.07704593
	72.2000	1	2		1.91800215	-0.07780127
	72.3000	1	2		1.91701868	-0.07839276
	72.4000	1	2		1.91599545	-0.07908874
	72.5000	1	2		1.91501566	-0.07983658
	72.6000	1	2		1.91400207	-0.08057474
	72.7000	1	2		1.91301572	-0.08117517
	72.8000	1	2		1.91199721	-0.08186284
	72.9000	1	2		1.91100369	-0.08258807
	73.0000	1	2		1.91000341	-0.08330836
	73.1000	1	2		1.90901338	-0.08402952
	73.2000	1	2		1.90799405	-0.08487931
	73.3000	1	2		1.90700565	-0.08550710
	73.4000	1	2		1.90600456	-0.08619671
	73.5000	1	2		1.90499854	-0.08687337
	73.6000	1	2		1.90399949	-0.08772142
	73.7000	1	2		1.90300290	-0.08841385
	73.8000	1	2		1.90199423	-0.08914539
	73.9000	1	2		1.90101218	-0.09013414
	74.0000	1	2		1.90000760	-0.09065511
	74.1000	1	2		1.89901019	-0.09132805
	74.2000	1	2		1.89800479	-0.09220882
	74.3000	1	2		1.89701128	-0.09297623
	74.4000	1	2		1.89600260	-0.09366960
	74.5000	1	2		1.89501093	-0.09440808
	74.6000	1	2		1.89399938	-0.09533614
	74.7000	1	2		1.89301365	-0.09602900
	74.8000	1	2		1.89199760	-0.09673370
	74.9000	1	2		1.89099916	-0.09755817
	75.0000	1	2		1.89001384	-0.09834797
	75.1000	1	2		1.88900783	-0.09910910
	75.2000	1	2		1.88801226	-0.09984652
	75.3000	1	2		1.88699108	-0.10089631
	75.4000	1	2		1.88600802	-0.10149779
	75.5000	1	2		1.88499688	-0.10235466
	75.6000	1	2		1.88400459	-0.10310018
	75.7000	1	2		1.88301395	-0.10399909
	75.8000	1	2		1.88200773	-0.10474089
	75.9000	1	2		1.88099454	-0.10553208
	76.0000	1	2		1.88000574	-0.10651303
	76.1000	1	2		1.87899808	-0.10720355
	76.2000	1	2		1.87799760	-0.10800270
	76.3000	1	2		1.87699958	-0.10891110
	76.4000	1	2		1.87597799	-0.10959600
	76.5000	1	2		1.87500619	-0.11047551
	76.6000	1	2		1.87401145	-0.11134433
	76.7000	1	2		1.87300318	-0.11226478
	76.8000	1	2		1.87200188	-0.11301749
	76.9000	1	2		1.87100652	-0.11399271
	77.0000	1	2		1.87000296	-0.11489182
	77.1000	1	2		1.86901375	-0.11570340
	77.2000	1	2		1.86801224	-0.11650563
	77.3000	1	2		1.86700704	-0.11733937
	77.4000	1	2		1.86600943	-0.11826443
	77.5000	1	2		1.86501571	-0.11919813
	77.6000	1	2		1.86400969	-0.12003533
	77.7000	1	2		1.86300901	-0.12094398
	77.8000	1	2		1.86200094	-0.12174791
	77.9000	1	2		1.86101050	-0.12268296
	78.0000	1	2		1.86000264	-0.12369935
	78.1000	1	2		1.85900216	-0.12454339
	78.2000	1	2		1.85800270	-0.12542644
	78.3000	1	2		1.85700099	-0.12639259
	78.4000	1	2		1.85599948	-0.12718678
	78.5000	1	2		1.85500781	-0.12821008
	78.6000	1	2		1.85400405	-0.12906906
	78.7000	1	2		1.85301565	-0.12996856
	78.8000	1	2		1.85201128	-0.13091690
	78.9000	1	2		1.85101244	-0.13176205
	79.0000	1	2		1.85000232	-0.13281199
	79.1000	1	2		1.84901454	-0.13367390
	79.2000	1	2		1.84800996	-0.13472951
	79.3000	1	2		1.84701378	-0.13558878
	79.4000	1	2		1.84600326	-0.13657397
	79.5000	1	2		1.84501220	-0.13760736
	79.6000	1	2		1.84400680	-0.13855464
	79.7000	1	2		1.84300571	-0.13952820
	79.8000	1	2		1.84199805	-0.14040141
	79.9000	1	2		1.84099982	-0.14141369
	80.0000	1	2		1.83999565	-0.14239153
	80.1000	1	2		1.83901218	-0.14346747
	80.2000	1	2		1.83800555	-0.14425377
	80.3000	1	2		1.83701408	-0.14530884
	80.4000	1	2		1.83600479	-0.14634210
	80.5000	1	2		1.83500984	-0.14749834
	80.6000	1	2		1.83400239	-0.14831784
	80.7000	1	2		1.83300990	-0.14939351
	80.8000	1	2		1.83200204	-0.15035246
	80.9000	1	2		1.83100565	-0.15136851
	81.0000	1	2		1.83001029	-0.15232480
	81.1000	1	2		1.82900633	-0.15346182
	81.2000	1	2		1.82801220	-0.15447821
	81.3000	1	2		1.82701786	-0.15524186
	81.4000	1	2		1.82600631	-0.15644794
	81.5000	1	2		1.82501239	-0.15754357
	81.6000	1	2		1.82400986	-0.15858013
	81.7000	1	2		1.82301593	-0.15968734
	81.8000	1	2		1.82201319	-0.16078364
	81.9000	1	2		1.82100820	-0.16173743
	82.0000	1	2		1.82000424	-0.16286505
	82.1000	1	2		1.81902322	-0.16400177
	82.2000	1	2		1.81800860	-0.16509566
	82.3000	1	2		1.81700832	-0.16619984
	82.4000	1	2		1.81601644	-0.16715799
	82.5000	1	2		1.81501822	-0.16842917
	82.6000	1	2		1.81400114	-0.16943322
	82.7000	1	2		1.81300475	-0.17052423
	82.8000	1	2		1.81200243	-0.17167499
	82.9000	1	2		1.81101239	-0.17265830
	83.0000	1	2		1.81000248	-0.17388068
	83.1000	1	2		1.80900938	-0.17482297
	83.2000	1	2		1.80800685	-0.17613558
	83.3000	1	2		1.80700432	-0.17708877
	83.4000	1	2		1.80600793	-0.17843354
	83.5000	1	2		1.80502671	-0.17949881
	83.6000	1	2		1.80400492	-0.18073037
	83.7000	1	2		1.80301591	-0.18194137
	83.8000	1	2		1.80200026	-0.18314138
	83.9000	1	2		1.80101043	-0.18423112
	84.0000	1	2		1.80000442	-0.18539416
	84.1000	1	2		1.79900640	-0.18665096
	84.2000	1	2		1.79801042	-0.18779794
	84.3000	1	2		1.79702387	-0.18884495
	84.4000	1	2		1.79602277	-0.19017555
	84.5000	1	2		1.79501533	-0.19126644
	84.6000	1	2		1.79402468	-0.19243646
	84.7000	1	2		1.79302133	-0.19367564
	84.8000	1	2		1.79201429	-0.19493664
	84.9000	1	2		1.79102671	-0.19621238
	85.0000	1	2		1.79001414	-0.19742044
	85.1000	1	2		1.78901509	-0.19867318
	85.2000	1	2		1.78801768	-0.19986827
	85.3000	1	2		1.78701536	-0.20118326
	85.4000	1	2		1.78600955	-0.20236650
	85.5000	1	2		1.78502710	-0.20358719
	85.6000	1	2		1.78400264	-0.20485226
	85.7000	1	2		1.78301957	-0.20617807
	85.8000	1	2		1.78201479	-0.20732753
	85.9000	1	2		1.78101881	-0.20867493
	86.0000	1	2		1.78001813	-0.20989820
	86.1000	1	2		1.77901437	-0.21122502
	86.2000	1	2		1.77801614	-0.21251082
	86.3000	1	2		1.77701955	-0.21380203
	86.4000	1	2		1.77601845	-0.21518072
	86.5000	1	2		1.77501182	-0.21646043
	86.6000	1	2		1.77400867	-0.21786693
	86.7000	1	2		1.77302417	-0.21910634
	86.8000	1	2		1.77202246	-0.22039255
	86.9000	1	2		1.77101850	-0.22167711
	87.0000	1	2		1.77002273	-0.22297503
	87.1000	1	2		1.76902491	-0.22437984
	87.2000	1	2		1.76801295	-0.22574581
	87.3000	1	2		1.76701984	-0.22696469
	87.4000	1	2		1.76601526	-0.22822127
	87.5000	1	2		1.76502789	-0.22952870
	87.6000	1	2		1.76401245	-0.23090443
	87.7000	1	2		1.76301238	-0.23233557
	87.8000	1	2		1.76201559	-0.23348942
	87.9000	1	2		1.76102371	-0.23488740
	88.0000	1	2		1.76000663	-0.23636248
	88.1000	1	2		1.75901475	-0.23786671
	88.2000	1	2		1.75802964	-0.23931665
	88.3000	1	2		1.75701297	-0.24077453
	88.4000	1	2		1.75601556	-0.24222309
	88.5000	1	2		1.75502102	-0.24365434
	88.6000	1	2		1.75401234	-0.24513513
	88.7000	1	2		1.75302456	-0.24636874
	88.8000	1	2		1.75202777	-0.24790229
	88.9000	1	2		1.75102442	-0.24939781
	89.0000	1	2		1.75001451	-0.25099019
	89.1000	1	2		1.74901382	-0.25232261
	89.2000	1	2		1.74801662	-0.25386602
	89.3000	1	2		1.74702515	-0.25529930
	89.4000	1	2		1.74601442	-0.25680896
	89.5000	1	2		1.74502562	-0.25823936
	89.6000	1	2		1.74402780	-0.25979877
	89.7000	1	2		1.74301646	-0.26126357
	89.8000	1	2		1.74202089	-0.26282182
	89.9000	1	2		1.74103209	-0.26426723
	90.0000	1	2		1.74001829	-0.26576815
	90.1000	1	2		1.73902764	-0.26730219
	90.2000	1	2		1.73801814	-0.26874380
	90.3000	1	2		1.73702135	-0.27037265
	90.4000	1	2		1.73601390	-0.27190516
	90.5000	1	2		1.73502018	-0.27336836
	90.6000	1	2		1.73401744	-0.27487075
	90.7000	1	2		1.73301675	-0.27639335
	90.8000	1	2		1.73201012	-0.27792761
	90.9000	1	2		1.73102460	-0.27911587
	91.0000	1	2		1.73001654	-0.28044337
	91.1000	1	2		1.72903408	-0.28201174
	91.2000	1	2		1.72801004	-0.28365748
	91.3000	1	2		1.72702246	-0.28515929
	91.4000	1	2		1.72601460	-0.28691052
	91.5000	1	2		1.72501883	-0.28847711
	91.6000	1	2		1.72401548	-0.29010519
	91.7000	1	2		1.72302934	-0.29161120
	91.8000	1	2		1.72202866	-0.29334029
	91.9000	1	2		1.72102776	-0.29502936
	92.0000	1	2		1.72003117	-0.29663103
	92.1000	1	2		1.71903069	-0.29844470
	92.2000	1	2		1.71801894	-0.30016290
	92.3000	1	2		1.71702522	-0.30191671
	92.4000	1	2		1.71601849	-0.30360375
	92.5000	1	2		1.71501770	-0.30533820
	92.6000	1	2		1.71400738	-0.30703392
	92.7000	1	2		1.71303200	-0.30868178
	92.8000	1	2		1.71202680	-0.31044364
	92.9000	1	2		1.71101925	-0.31226551
	93.0000	1	2		1.71001323	-0.31402048
	93.1000	1	2		1.70902740	-0.31570230
	93.2000	1	2		1.70802303	-0.31746596
	93.3000	1	2		1.70702254	-0.31928565
	93.4000	1	2		1.70602309	-0.32101013
	93.5000	1	2		1.70502732	-0.32268144
	93.6000	1	2		1.70402950	-0.32447334
	93.7000	1	2		1.70303229	-0.32627404
	93.8000	1	2		1.70202372	-0.32795895
	93.9000	1	2		1.70103471	-0.32977629
	94.0000	1	2		1.70001640	-0.33156823
	94.1000	1	2		1.69902831	-0.33341900
	94.2000	1	2		1.69801820	-0.33515099
	94.3000	1	2		1.69703011	-0.33684950
	94.4000	1	2		1.69602789	-0.33848803
	94.5000	1	2		1.69503530	-0.34021061
	94.6000	1	2		1.69402160	-0.34213692
	94.7000	1	2		1.69303023	-0.34380451
	94.8000	1	2		1.69202504	-0.34568943
	94.9000	1	2		1.69103296	-0.34757379
	95.0000	1	2		1.69002284	-0.34939840
	95.1000	1	2		1.68904613	-0.35127353
	95.2000	1	2		1.68803212	-0.35325769
	95.3000	1	2		1.68703246	-0.35511274
	95.4000	1	2		1.68602061	-0.35696615
	95.5000	1	2		1.68503467	-0.35888128
	95.6000	1	2		1.68402579	-0.36084868
	95.7000	1	2		1.68302418	-0.36273260
	95.8000	1	2		1.68201919	-0.36465347
	95.9000	1	2		1.68102874	-0.36623213
	96.0000	1	2		1.68002570	-0.36792278
	96.1000	1	2		1.67902194	-0.36987424
	96.2000	1	2		1.67801664	-0.37194896
	96.3000	1	2		1.67702733	-0.37393462
	96.4000	1	2		1.67601732	-0.37589110
	96.5000	1	2		1.67502216	-0.37798587
	96.6000	1	2		1.67401574	-0.37994340
	96.7000	1	2		1.67302949	-0.38194779
	96.8000	1	2		1.67201692	-0.38407542
	96.9000	1	2		1.67102361	-0.38615517
	97.0000	1	2		1.67002272	-0.38820785
	97.1000	1	2		1.66903012	-0.39019395
	97.2000	1	2		1.66801755	-0.39221764
	97.3000	1	2		1.66702240	-0.39433409
	97.4000	1	2		1.66601700	-0.39631769
	97.5000	1	2		1.66502543	-0.39826117
	97.6000	1	2		1.66402187	-0.40024765
	97.7000	1	2		1.66302180	-0.40104982
	97.8000	1	2		1.66202531	-0.40306989
	97.9000	1	2		1.66104102	-0.40513787
	98.0000	1	2		1.66003019	-0.40732138
	98.1000	1	2		1.65904251	-0.40950600
	98.2000	1	2		1.65803158	-0.41172028
	98.3000	1	2		1.65704329	-0.41382466
	98.4000	1	2		1.65604014	-0.41594964
	98.5000	1	2		1.65504847	-0.41817907
	98.6000	1	2		1.65404604	-0.42035807
	98.7000	1	2		1.65304095	-0.42253684
	98.8000	1	2		1.65203503	-0.42485755
	98.9000	1	2		1.65104295	-0.42696346
	99.0000	1	2		1.65003540	-0.42928301
	99.1000	1	2		1.64904629	-0.43141030
	99.2000	1	2		1.64803597	-0.43372974
	99.3000	1	2		1.64704440	-0.43593865
	99.4000	1	2		1.64603552	-0.43800071
	99.5000	1	2		1.64504190	-0.44028010
	99.6000	1	2		1.64403927	-0.44271685
	99.7000	1	2		1.64304165	-0.44493753
	99.8000	1	2		1.64204127	-0.44716842
	99.9000	1	2		1.64105144	-0.44947725
	100.0000	1	2		1.64004461	-0.45173157
	100.1000	1	2		1.63905120	-0.45390870
	100.2000	1	2		1.63804221	-0.45610711
	100.3000	1	2		1.63704562	-0.45841273
	100.4000	1	2		1.63604073	-0.46057191
	100.5000	1	2		1.63504414	-0.46284672
	100.6000	1	2		1.63404089	-0.46387367
	100.7000	1	2		1.63305793	-0.46512116
	100.8000	1	2		1.63203737	-0.46736330
	100.9000	1	2		1.63099652	-0.46969425
	101.0000	1	2		1.63003651	-0.47182921
	101.1000	1	2		1.62904811	-0.47415003
	101.2000	1	2		1.62804896	-0.47670584
	101.3000	1	2		1.62703854	-0.47911923
	101.4000	1	2		1.62603324	-0.48174642
	101.5000	1	2		1.62504987	-0.48402406
	101.6000	1	2		1.62404939	-0.48649736
	101.7000	1	2		1.62305464	-0.48883300
	101.8000	1	2		1.62204156	-0.49075715
	101.9000	1	2		1.62105111	-0.49312416
	102.0000	1	2		1.62004766	-0.49565233
	102.1000	1	2		1.61904451	-0.49172744
	102.2000	1	2		1.61803235	-0.49251534
	102.3000	1	2		1.61704078	-0.49395919
	102.4000	1	2		1.61604040	-0.49505346
	102.5000	1	2		1.61504074	-0.49527790
	102.6000	1	2		1.61404507	-0.49754508
	102.7000	1	2		1.61303762	-0.49999926
	102.8000	1	2		1.61203591	-0.50246052
	102.9000	1	2		1.61104127	-0.50446838
	103.0000	1	2		1.61003198	-0.50693247
	103.1000	1	2		1.60905301	-0.50928932
	103.2000	1	2		1.60804853	-0.51184900
	103.3000	1	2		1.60704630	-0.51440235
	103.4000	1	2		1.60604306	-0.51686440
	103.5000	1	2		1.60504575	-0.51921956
	103.6000	1	2		1.60403728	-0.52155070
	103.7000	1	2		1.60305421	-0.52390665
	103.8000	1	2		1.60204461	-0.52642733
	103.9000	1	2		1.60104822	-0.52843146
	104.0000	1	2		1.60004108	-0.52987944
	104.1000	1	2		1.59904552	-0.53101406
	104.2000	1	2		1.59804811	-0.53013399
	104.3000	1	2		1.59704322	-0.53169489
	104.4000	1	2		1.59603966	-0.52898336
	104.5000	1	2		1.59505424	-0.53129382
	104.6000	1	2		1.59404341	-0.53394012
	104.7000	1	2		1.59304928	-0.53666588
	104.8000	1	2		1.59205720	-0.53927161
	104.9000	1	2		1.59104770	-0.54184470
	105.0000	1	2		1.59003954	-0.54417308
	105.1000	1	2		1.58904715	-0.54670211
	105.2000	1	2		1.58804379	-0.54941688
	105.3000	1	2		1.58705233	-0.55179954
	105.4000	1	2		1.58604006	-0.55356383
	105.5000	1	2		1.58504942	-0.55538945
	105.6000	1	2		1.58404545	-0.55531632
	105.7000	1	2		1.58304947	-0.55747565
	105.8000	1	2		1.58205606	-0.56004263
	105.9000	1	2		1.58104564	-0.56277014
	106.0000	1	2		1.58004106	-0.56551002
	106.1000	1	2		1.57904765	-0.56375567
	106.2000	1	2		1.57804092	-0.56473043
	106.3000	1	2		1.57704986	-0.56620117
	106.4000	1	2		1.57605194	-0.56854174
	106.5000	1	2		1.57504828	-0.57107180
	106.6000	1	2		1.57404093	-0.57320401
	106.7000	1	2		1.57305233	-0.57491191
	106.8000	1	2		1.57204314	-0.56316890
	106.9000	1	2		1.57105301	-0.52131560
	107.0000	1	2		1.57004638	-0.52158941
	107.1000	1	2		1.56904989	-0.52340806
	107.2000	1	2		1.56804101	-0.50511677
	107.3000	1	2		1.56705159	-0.50739333
	107.4000	1	2		1.56604639	-0.51001016
	107.5000	1	2		1.56506958	-0.51278170
	107.6000	1	2		1.56403477	-0.51595010
	107.7000	1	2		1.56304310	-0.51871926
	107.8000	1	2		1.56205327	-0.52171327
	107.9000	1	2		1.56105033	-0.52464660
	108.0000	1	2		1.56004124	-0.52776173
	108.1000	1	2		1.55905121	-0.53014547
	108.2000	1	2		1.55804325	-0.53275447
	108.3000	1	2		1.55704676	-0.53573314
	108.4000	1	2		1.55604136	-0.53754114
	108.5000	1	2		1.55504641	-0.54007616
	108.6000	1	2		1.55404327	-0.54325517
	108.7000	1	2		1.55305559	-0.54635834
	108.8000	1	2		1.55204835	-0.54947656
	108.9000	1	2		1.55104991	-0.55269159
	109.0000	1	2		1.55004892	-0.55564638
	109.1000	1	2		1.54904546	-0.55816412
	109.2000	1	2		1.54805256	-0.55970024
	109.3000	1	2		1.54704603	-0.56221709
	109.4000	1	2		1.54604586	-0.56197014
	109.5000	1	2		1.54506535	-0.56482043
	109.6000	1	2		1.54405985	-0.56803253
	109.7000	1	2		1.54306705	-0.57071496
	109.8000	1	2		1.54205192	-0.57357725
	109.9000	1	2		1.54106383	-0.57684928
	110.0000	1	2		1.54006007	-0.58025137
	110.1000	1	2		1.53906738	-0.58322813
	110.2000	1	2		1.53806095	-0.58656465
	110.3000	1	2		1.53707133	-0.58992676
	110.4000	1	2		1.53606439	-0.59330374
	110.5000	1	2		1.53506463	-0.59655238
	110.6000	1	2		1.53405205	-0.59902050
	110.7000	1	2		1.53305915	-0.59957109
	110.8000	1	2		1.53205365	-0.60303081
	110.9000	1	2		1.53106556	-0.60635388
	111.0000	1	2		1.53005535	-0.60708776
	111.1000	1	2		1.52906429	-0.60953893
	111.2000	1	2		1.52805172	-0.61303604
	111.3000	1	2		1.52706722	-0.61624441
	111.4000	1	2		1.52607104	-0.61972369
	111.5000	1	2		1.52505888	-0.62303614
	111.6000	1	2		1.52407806	-0.62630810
	111.7000	1	2		1.52307451	-0.62982403
	111.8000	1	2		1.52207505	-0.63307263
	111.9000	1	2		1.52107795	-0.63493565
	112.0000	1	2		1.52007275	-0.63670374
	112.1000	1	2		1.51907053	-0.64022772
	112.2000	1	2		1.51806810	-0.64340189
	112.3000	1	2		1.51707213	-0.64648651
	112.4000	1	2		1.51607820	-0.64881951
	112.5000	1	2		1.51507065	-0.65196790
	112.6000	1	2		1.51406740	-0.65486602
	112.7000	1	2		1.51307101	-0.64914122
	112.8000	1	2		1.51206305	-0.65244667
	112.9000	1	2		1.51106339	-0.65597184
	113.0000	1	2		1.51006004	-0.65972023
	113.1000	1	2		1.50907001	-0.66345461
	113.2000	1	2		1.50806112	-0.66702753
	113.3000	1	2		1.50707437	-0.67037538
	113.4000	1	2		1.50605852	-0.67396246
	113.5000	1	2		1.50506080	-0.67737073
	113.6000	1	2		1.50406011	-0.65043092
	113.7000	1	2		1.50307807	-0.64836144
	113.8000	1	2		1.50205526	-0.64977251
	113.9000	1	2		1.50106399	-0.64586259
	114.0000	1	2		1.50007406	-0.64758778
	114.1000	1	2		1.49905668	-0.65065734
	114.2000	1	2		1.49806921	-0.65387338
	114.3000	1	2		1.49705848	-0.65742530
	114.4000	1	2		1.49607480	-0.66073239
	114.5000	1	2		1.49506612	-0.66334292
	114.6000	1	2		1.49406267	-0.66585176
	114.7000	1	2		1.49307673	-0.66902190
	114.8000	1	2		1.49206887	-0.67235947
	114.9000	1	2		1.49107361	-0.67183182
	115.0000	1	2		1.49007231	-0.65151490
	115.1000	1	2		1.48907562	-0.65418892
	115.2000	1	2		1.48806930	-0.65819003
	115.3000	1	2		1.48707138	-0.66206552
	115.4000	1	2		1.48606772	-0.66585831
	115.5000	1	2		1.48507482	-0.66937365
	115.6000	1	2		1.48406624	-0.67302942
	115.7000	1	2		1.48306217	-0.67670725
	115.8000	1	2		1.48205524	-0.68043694
	115.9000	1	2		1.48106858	-0.68385363
	116.0000	1	2		1.48006953	-0.68750829
	116.1000	1	2		1.47906403	-0.69119267
	116.2000	1	2		1.47806898	-0.69451995
	116.3000	1	2		1.47706891	-0.69694929
	116.4000	1	2		1.47606422	-0.68586469
	116.5000	1	2		1.47507583	-0.66863969
	116.6000	1	2		1.47406459	-0.65062143
	116.7000	1	2		1.47307363	-0.65249629
	116.8000	1	2		1.47207735	-0.65511137
	116.9000	1	2		1.47106181	-0.65755390
	117.0000	1	2		1.47006881	-0.66061512
	117.1000	1	2		1.46907396	-0.66400707
	117.2000	1	2		1.46807491	-0.66762127
	117.3000	1	2		1.46706265	-0.67149848
	117.4000	1	2		1.46607241	-0.67512825
	117.5000	1	2		1.46506650	-0.67894004
	117.6000	1	2		1.46407390	-0.68274997
	117.7000	1	2		1.46306932	-0.68665639
	117.8000	1	2		1.46206392	-0.69047198
	117.9000	1	2		1.46107297	-0.69432199
	118.0000	1	2		1.46006275	-0.69831707
	118.1000	1	2		1.45906770	-0.70218839
	118.1510	1	2		1.45860116	-0.70411108
	118.1820	1	2		1.45854646	-0.70356607
	118.2000	1	2		1.45854646	-0.70315205
	118.3000	1	2		1.45854646	-0.70057534
	118.4000	1	2		1.45857924	-0.69855884
	118.5000	1	2		1.45859717	-0.69651417
	118.6000	1	2		1.45861694	-0.69468893
	118.7000	1	2		1.45864491	-0.69294415
	118.8000	1	2		1.45864757	-0.69145158
Test Stopped:02/05/2014 9:28:48 AM : Operator Reset
