# Supplementary material for: Hyaluronic Acid Enhances the Mechanical Properties of Tissue-Engineered Cartilage Constructs
Source: PLoS One. 2014 Dec 1;9(12):e113216. doi: 10.1371/journal.pone.0113216 (PMC4249877; doi:10.1371/journal.pone.0113216)
Supplement: Dataset S1 — Raw data from hydrogel constructs. Data on wet weight, dry weight, compressive modulus, DNA content, and GAG content are provided in a spreadsheet for all analysed hydrogel constructs. Additionally, raw data from mechanical compression tests (time, displacement, and load) are provided. (ZIP) [file pone.0113216.s004.zip › Data/Mechanical testing/Microtester/Day 56/G2 P4 M6 ramp.csv]

G2 P4 M6 5Feb2014
Notes	Time	Sequence	Block	Cycle	5800:Extension mm	5800:5N_Load_Cell N
Test Started : 02/05/2014 4:50:17 PM	4.0020	1	2		2.60106130	0.00175042
	4.0180	1	2		2.60007680	0.00193551
	4.1000	1	2		2.59868989	0.00152534
	4.2000	1	2		2.59785189	0.00158858
	4.3000	1	2		2.59690119	0.00161903
	4.4000	1	2		2.59592878	0.00162529
	4.5000	1	2		2.59492400	0.00161589
	4.6000	1	2		2.59393765	0.00157150
	4.7000	1	2		2.59293491	0.00156544
	4.8000	1	2		2.59194734	0.00158632
	4.9000	1	2		2.59094276	0.00148783
	5.0000	1	2		2.58995027	0.00143973
	5.1000	1	2		2.58894343	0.00144721
	5.2000	1	2		2.58795094	0.00168093
	5.3000	1	2		2.58693120	0.00149758
	5.4000	1	2		2.58594916	0.00150129
	5.5000	1	2		2.58494519	0.00163394
	5.6000	1	2		2.58394983	0.00162222
	5.7000	1	2		2.58294095	0.00150001
	5.8000	1	2		2.58193821	0.00153709
	5.9000	1	2		2.58093568	0.00161973
	6.0000	1	2		2.57993499	0.00146716
	6.1000	1	2		2.57892918	0.00147547
	6.2000	1	2		2.57793894	0.00158423
	6.3000	1	2		2.57693949	0.00144722
	6.4000	1	2		2.57595540	0.00153601
	6.5000	1	2		2.57494959	0.00155785
	6.6000	1	2		2.57394869	0.00147144
	6.7000	1	2		2.57294514	0.00161715
	6.8000	1	2		2.57194261	0.00156156
	6.9000	1	2		2.57093864	0.00156193
	7.0000	1	2		2.56995434	0.00160502
	7.1000	1	2		2.56893829	0.00143662
	7.2000	1	2		2.56794518	0.00157901
	7.3000	1	2		2.56693917	0.00144525
	7.4000	1	2		2.56594360	0.00152380
	7.5000	1	2		2.56493329	0.00146198
	7.6000	1	2		2.56395657	0.00144931
	7.7000	1	2		2.56294134	0.00157577
	7.8000	1	2		2.56194516	0.00149038
	7.9000	1	2		2.56093627	0.00149434
	8.0000	1	2		2.55994276	0.00166809
	8.1000	1	2		2.55894227	0.00149526
	8.2000	1	2		2.55794261	0.00156677
	8.3000	1	2		2.55694664	0.00148001
	8.4000	1	2		2.55594144	0.00153103
	8.5000	1	2		2.55493686	0.00152961
	8.6000	1	2		2.55394232	0.00146125
	8.7000	1	2		2.55293385	0.00166552
	8.8000	1	2		2.55194668	0.00152586
	8.9000	1	2		2.55094927	0.00153210
	9.0000	1	2		2.54994797	0.00155961
	9.1000	1	2		2.54894790	0.00152512
	9.2000	1	2		2.54794680	0.00162478
	9.3000	1	2		2.54694427	0.00146282
	9.4000	1	2		2.54595301	0.00149851
	9.5000	1	2		2.54494371	0.00146917
	9.6000	1	2		2.54394282	0.00157669
	9.7000	1	2		2.54294869	0.00146104
	9.8000	1	2		2.54194616	0.00159462
	9.9000	1	2		2.54094322	0.00153686
	10.0000	1	2		2.53995503	0.00153094
	10.1000	1	2		2.53894983	0.00151407
	10.2000	1	2		2.53795427	0.00149379
	10.3000	1	2		2.53694641	0.00161520
	10.4000	1	2		2.53595392	0.00148183
	10.5000	1	2		2.53494503	0.00146891
	10.6000	1	2		2.53394763	0.00167659
	10.7000	1	2		2.53295882	0.00147160
	10.8000	1	2		2.53195076	0.00142096
	10.9000	1	2		2.53094679	0.00158994
	11.0000	1	2		2.52994938	0.00153026
	11.1000	1	2		2.52894173	0.00144737
	11.2000	1	2		2.52793981	0.00152195
	11.3000	1	2		2.52694199	0.00145501
	11.4000	1	2		2.52594663	0.00153359
	11.5000	1	2		2.52494144	0.00133094
	11.6000	1	2		2.52394833	0.00138270
	11.7000	1	2		2.52295051	0.00148413
	11.8000	1	2		2.52194552	0.00158073
	11.9000	1	2		2.52092865	0.00150136
	12.0000	1	2		2.51994599	0.00140800
	12.1000	1	2		2.51894387	0.00151642
	12.2000	1	2		2.51795261	0.00148053
	12.3000	1	2		2.51693840	0.00134918
	12.4000	1	2		2.51595041	0.00155013
	12.5000	1	2		2.51493928	0.00147059
	12.6000	1	2		2.51394535	0.00135452
	12.7000	1	2		2.51293360	0.00145290
	12.8000	1	2		2.51196016	0.00143669
	12.9000	1	2		2.51093796	0.00147216
	13.0000	1	2		2.50994547	0.00146458
	13.1000	1	2		2.50893822	0.00145548
	13.2000	1	2		2.50793938	0.00142770
	13.3000	1	2		2.50693726	0.00134428
	13.4000	1	2		2.50595563	0.00143959
	13.5000	1	2		2.50494142	0.00144536
	13.6000	1	2		2.50394421	0.00116676
	13.7000	1	2		2.50293820	0.00138279
	13.8000	1	2		2.50194345	0.00139757
	13.9000	1	2		2.50094194	0.00142938
	14.0000	1	2		2.49994863	0.00135027
	14.1000	1	2		2.49894692	0.00137283
	14.2000	1	2		2.49795341	0.00137983
	14.3000	1	2		2.49694923	0.00134596
	14.4000	1	2		2.49594916	0.00135915
	14.5000	1	2		2.49495319	0.00145596
	14.6000	1	2		2.49395557	0.00129572
	14.7000	1	2		2.49294464	0.00115998
	14.8000	1	2		2.49194457	0.00144689
	14.9000	1	2		2.49095269	0.00145046
	15.0000	1	2		2.48995282	0.00122304
	15.1000	1	2		2.48893677	0.00145408
	15.2000	1	2		2.48794940	0.00142703
	15.3000	1	2		2.48694748	0.00122682
	15.4000	1	2		2.48595847	0.00138914
	15.5000	1	2		2.48495799	0.00147789
	15.6000	1	2		2.48397001	0.00124688
	15.7000	1	2		2.48295108	0.00136860
	15.8000	1	2		2.48194937	0.00138590
	15.9000	1	2		2.48094561	0.00132166
	16.0000	1	2		2.47995087	0.00128599
	16.1000	1	2		2.47895305	0.00129685
	16.2000	1	2		2.47796117	0.00150926
	16.3000	1	2		2.47693569	0.00143207
	16.4000	1	2		2.47595979	0.00127915
	16.5000	1	2		2.47494907	0.00148028
	16.6000	1	2		2.47395289	0.00130786
	16.7000	1	2		2.47295097	0.00127094
	16.8000	1	2		2.47195254	0.00134051
	16.9000	1	2		2.47093792	0.00140665
	17.0000	1	2		2.46994993	0.00122993
	17.1000	1	2		2.46894494	0.00132091
	17.2000	1	2		2.46795061	0.00145772
	17.3000	1	2		2.46695914	0.00121797
	17.4000	1	2		2.46595497	0.00150771
	17.5000	1	2		2.46494260	0.00141438
	17.6000	1	2		2.46396896	0.00135154
	17.7000	1	2		2.46295495	0.00129581
	17.8000	1	2		2.46194874	0.00141497
	17.9000	1	2		2.46094620	0.00150051
	18.0000	1	2		2.45996150	0.00140353
	18.1000	1	2		2.45893766	0.00146943
	18.2000	1	2		2.45795131	0.00144005
	18.3000	1	2		2.45693751	0.00137697
	18.4000	1	2		2.45596367	0.00139369
	18.5000	1	2		2.45494925	0.00140716
	18.6000	1	2		2.45396434	0.00136593
	18.7000	1	2		2.45294747	0.00139283
	18.8000	1	2		2.45195702	0.00143611
	18.9000	1	2		2.45095490	0.00130998
	19.0000	1	2		2.44995278	0.00123713
	19.1000	1	2		2.44894308	0.00125014
	19.2000	1	2		2.44795776	0.00133011
	19.3000	1	2		2.44695543	0.00117488
	19.4000	1	2		2.44595536	0.00139772
	19.5000	1	2		2.44495774	0.00136180
	19.6000	1	2		2.44395091	0.00118525
	19.7000	1	2		2.44294653	0.00123809
	19.8000	1	2		2.44195322	0.00127313
	19.9000	1	2		2.44094659	0.00127862
	20.0000	1	2		2.43996086	0.00132084
	20.1000	1	2		2.43894399	0.00133110
	20.2000	1	2		2.43795232	0.00127302
	20.3000	1	2		2.43695122	0.00122348
	20.4000	1	2		2.43594664	0.00126331
	20.5000	1	2		2.43495599	0.00130756
	20.6000	1	2		2.43395243	0.00127679
	20.7000	1	2		2.43295380	0.00116545
	20.8000	1	2		2.43195454	0.00127796
	20.9000	1	2		2.43095365	0.00129255
	21.0000	1	2		2.42997161	0.00134185
	21.1000	1	2		2.42894818	0.00131181
	21.2000	1	2		2.42796265	0.00133711
	21.3000	1	2		2.42695274	0.00117833
	21.4000	1	2		2.42597316	0.00110620
	21.5000	1	2		2.42495403	0.00125676
	21.6000	1	2		2.42394904	0.00125765
	21.7000	1	2		2.42294610	0.00128178
	21.8000	1	2		2.42195095	0.00120017
	21.9000	1	2		2.42095128	0.00102577
	22.0000	1	2		2.41995162	0.00113370
	22.1000	1	2		2.41895585	0.00118441
	22.2000	1	2		2.41795885	0.00113221
	22.3000	1	2		2.41695529	0.00109407
	22.4000	1	2		2.41596219	0.00115725
	22.5000	1	2		2.41496027	0.00106721
	22.6000	1	2		2.41395999	0.00114058
	22.7000	1	2		2.41296013	0.00111958
	22.8000	1	2		2.41196456	0.00123383
	22.9000	1	2		2.41096182	0.00110488
	23.0000	1	2		2.40996667	0.00117143
	23.1000	1	2		2.40896537	0.00123569
	23.2000	1	2		2.40797267	0.00109982
	23.3000	1	2		2.40694391	0.00113657
	23.4000	1	2		2.40595142	0.00123593
	23.5000	1	2		2.40494459	0.00106825
	23.6000	1	2		2.40395045	0.00100832
	23.7000	1	2		2.40295427	0.00112191
	23.8000	1	2		2.40195809	0.00105447
	23.9000	1	2		2.40095454	0.00094300
	24.0000	1	2		2.39995918	0.00107605
	24.1000	1	2		2.39896423	0.00109364
	24.2000	1	2		2.39796334	0.00092294
	24.3000	1	2		2.39695015	0.00087585
	24.4000	1	2		2.39597282	0.00105756
	24.5000	1	2		2.39495984	0.00090762
	24.6000	1	2		2.39396694	0.00092159
	24.7000	1	2		2.39294781	0.00098263
	24.8000	1	2		2.39196269	0.00090057
	24.9000	1	2		2.39095279	0.00095753
	25.0000	1	2		2.38996726	0.00096071
	25.1000	1	2		2.38895899	0.00085233
	25.2000	1	2		2.38795810	0.00068926
	25.3000	1	2		2.38694676	0.00082219
	25.4000	1	2		2.38595201	0.00078850
	25.5000	1	2		2.38495071	0.00064188
	25.6000	1	2		2.38396211	0.00067634
	25.7000	1	2		2.38296060	0.00064665
	25.8000	1	2		2.38195500	0.00063225
	25.9000	1	2		2.38095021	0.00058957
	26.0000	1	2		2.37996489	0.00058323
	26.1000	1	2		2.37895990	0.00052889
	26.2000	1	2		2.37796926	0.00061664
	26.3000	1	2		2.37695341	0.00028391
	26.4000	1	2		2.37596296	0.00053215
	26.5000	1	2		2.37496064	0.00027762
	26.6000	1	2		2.37396794	0.00019065
	26.7000	1	2		2.37296152	0.00035706
	26.8000	1	2		2.37196288	0.00032001
	26.9000	1	2		2.37095625	0.00009496
	27.0000	1	2		2.36997339	0.00020777
	27.1000	1	2		2.36896348	0.00014015
	27.2000	1	2		2.36796341	0.00017051
	27.3000	1	2		2.36696251	0.00003624
	27.4000	1	2		2.36596695	0.00003464
	27.5000	1	2		2.36496483	0.00002538
	27.6000	1	2		2.36397049	-0.00002945
	27.7000	1	2		2.36297103	-0.00022827
	27.8000	1	2		2.36196748	-0.00018764
	27.9000	1	2		2.36095224	-0.00002744
	28.0000	1	2		2.35996795	-0.00031572
	28.1000	1	2		2.35895824	-0.00019782
	28.2000	1	2		2.35796882	-0.00024830
	28.3000	1	2		2.35695175	-0.00041200
	28.4000	1	2		2.35596663	-0.00046281
	28.5000	1	2		2.35496266	-0.00037977
	28.6000	1	2		2.35397591	-0.00041788
	28.7000	1	2		2.35296149	-0.00044696
	28.8000	1	2		2.35196286	-0.00061883
	28.9000	1	2		2.35095377	-0.00064075
	29.0000	1	2		2.34996517	-0.00057857
	29.1000	1	2		2.34895567	-0.00077622
	29.2000	1	2		2.34797322	-0.00078399
	29.3000	1	2		2.34696413	-0.00070476
	29.4000	1	2		2.34596979	-0.00092489
	29.5000	1	2		2.34497402	-0.00084541
	29.6000	1	2		2.34397825	-0.00097752
	29.7000	1	2		2.34296240	-0.00095314
	29.8000	1	2		2.34196213	-0.00100603
	29.9000	1	2		2.34094853	-0.00100099
	30.0000	1	2		2.33995379	-0.00120152
	30.1000	1	2		2.33895966	-0.00092030
	30.2000	1	2		2.33796143	-0.00114803
	30.3000	1	2		2.33696115	-0.00133489
	30.4000	1	2		2.33596005	-0.00128543
	30.5000	1	2		2.33496018	-0.00130623
	30.6000	1	2		2.33396954	-0.00132201
	30.7000	1	2		2.33296516	-0.00154275
	30.8000	1	2		2.33196386	-0.00135516
	30.9000	1	2		2.33096768	-0.00142562
	31.0000	1	2		2.32997785	-0.00173124
	31.1000	1	2		2.32895585	-0.00151013
	31.2000	1	2		2.32796480	-0.00172422
	31.3000	1	2		2.32696903	-0.00176271
	31.4000	1	2		2.32597182	-0.00175833
	31.5000	1	2		2.32495905	-0.00184080
	31.6000	1	2		2.32397762	-0.00188922
	31.7000	1	2		2.32296751	-0.00207926
	31.8000	1	2		2.32196805	-0.00203945
	31.9000	1	2		2.32096306	-0.00190363
	32.0000	1	2		2.31996278	-0.00215532
	32.1000	1	2		2.31896066	-0.00206273
	32.2000	1	2		2.31797370	-0.00216666
	32.3000	1	2		2.31696891	-0.00224002
	32.4000	1	2		2.31596413	-0.00222587
	32.5000	1	2		2.31496446	-0.00235571
	32.6000	1	2		2.31396828	-0.00244611
	32.7000	1	2		2.31296411	-0.00232515
	32.8000	1	2		2.31196199	-0.00248171
	32.9000	1	2		2.31097032	-0.00254297
	33.0000	1	2		2.30997353	-0.00262314
	33.1000	1	2		2.30896280	-0.00264409
	33.2000	1	2		2.30797973	-0.00274644
	33.3000	1	2		2.30695569	-0.00263593
	33.4000	1	2		2.30595869	-0.00285325
	33.5000	1	2		2.30496333	-0.00283779
	33.6000	1	2		2.30396223	-0.00270956
	33.7000	1	2		2.30296052	-0.00291554
	33.8000	1	2		2.30197192	-0.00299683
	33.9000	1	2		2.30096734	-0.00303719
	34.0000	1	2		2.29996768	-0.00316290
	34.1000	1	2		2.29896904	-0.00317549
	34.2000	1	2		2.29796650	-0.00318024
	34.3000	1	2		2.29695639	-0.00329279
	34.4000	1	2		2.29596902	-0.00349999
	34.5000	1	2		2.29496383	-0.00335373
	34.6000	1	2		2.29396929	-0.00344599
	34.7000	1	2		2.29296061	-0.00353647
	34.8000	1	2		2.29196689	-0.00366590
	34.9000	1	2		2.29096456	-0.00373190
	35.0000	1	2		2.28997227	-0.00367689
	35.1000	1	2		2.28897077	-0.00385008
	35.2000	1	2		2.28797131	-0.00391963
	35.3000	1	2		2.28697206	-0.00401484
	35.4000	1	2		2.28597792	-0.00415143
	35.5000	1	2		2.28497806	-0.00409035
	35.6000	1	2		2.28398085	-0.00419042
	35.7000	1	2		2.28297853	-0.00417086
	35.8000	1	2		2.28197579	-0.00437697
	35.9000	1	2		2.28096404	-0.00439296
	36.0000	1	2		2.27997544	-0.00443317
	36.1000	1	2		2.27896615	-0.00450136
	36.2000	1	2		2.27796423	-0.00470635
	36.3000	1	2		2.27696067	-0.00454182
	36.4000	1	2		2.27596900	-0.00480176
	36.5000	1	2		2.27496360	-0.00478965
	36.6000	1	2		2.27397685	-0.00484010
	36.7000	1	2		2.27297780	-0.00493847
	36.8000	1	2		2.27198141	-0.00489700
	36.9000	1	2		2.27096474	-0.00495199
	37.0000	1	2		2.26996938	-0.00507853
	37.1000	1	2		2.26896931	-0.00523012
	37.2000	1	2		2.26797559	-0.00523604
	37.3000	1	2		2.26696958	-0.00531154
	37.4000	1	2		2.26597749	-0.00545728
	37.5000	1	2		2.26496492	-0.00550952
	37.6000	1	2		2.26397509	-0.00546122
	37.7000	1	2		2.26296867	-0.00572774
	37.8000	1	2		2.26197044	-0.00575879
	37.9000	1	2		2.26096566	-0.00589909
	38.0000	1	2		2.25997357	-0.00586255
	38.1000	1	2		2.25896961	-0.00592650
	38.2000	1	2		2.25797896	-0.00601134
	38.3000	1	2		2.25696782	-0.00605863
	38.4000	1	2		2.25597103	-0.00607162
	38.5000	1	2		2.25497321	-0.00625091
	38.6000	1	2		2.25398133	-0.00628987
	38.7000	1	2		2.25296589	-0.00630677
	38.8000	1	2		2.25197832	-0.00645757
	38.9000	1	2		2.25098234	-0.00645293
	39.0000	1	2		2.24998227	-0.00663794
	39.1000	1	2		2.24896888	-0.00658852
	39.2000	1	2		2.24797946	-0.00668691
	39.3000	1	2		2.24697488	-0.00690890
	39.4000	1	2		2.24597173	-0.00682096
	39.5000	1	2		2.24496224	-0.00691347
	39.6000	1	2		2.24398101	-0.00700166
	39.7000	1	2		2.24297664	-0.00706128
	39.8000	1	2		2.24198333	-0.00714546
	39.9000	1	2		2.24097588	-0.00721646
	40.0000	1	2		2.23999220	-0.00720644
	40.1000	1	2		2.23898065	-0.00741864
	40.2000	1	2		2.23798058	-0.00742943
	40.3000	1	2		2.23696801	-0.00750482
	40.4000	1	2		2.23598125	-0.00760195
	40.5000	1	2		2.23497974	-0.00773884
	40.6000	1	2		2.23397803	-0.00770531
	40.7000	1	2		2.23296874	-0.00779164
	40.8000	1	2		2.23198936	-0.00794605
	40.9000	1	2		2.23096695	-0.00805783
	41.0000	1	2		2.22997877	-0.00806150
	41.1000	1	2		2.22898095	-0.00825764
	41.2000	1	2		2.22797964	-0.00825933
	41.3000	1	2		2.22697424	-0.00834604
	41.4000	1	2		2.22596905	-0.00848731
	41.5000	1	2		2.22496693	-0.00850085
	41.6000	1	2		2.22396296	-0.00856499
	41.7000	1	2		2.22296719	-0.00874947
	41.8000	1	2		2.22197388	-0.00879205
	41.9000	1	2		2.22097258	-0.00880918
	42.0000	1	2		2.21998009	-0.00899747
	42.1000	1	2		2.21898268	-0.00909388
	42.2000	1	2		2.21798015	-0.00919860
	42.3000	1	2		2.21697352	-0.00925730
	42.4000	1	2		2.21597713	-0.00942952
	42.5000	1	2		2.21498157	-0.00947461
	42.6000	1	2		2.21398457	-0.00951269
	42.7000	1	2		2.21296093	-0.00955839
	42.8000	1	2		2.21198114	-0.00983937
	42.9000	1	2		2.21097021	-0.00985920
	43.0000	1	2		2.20997424	-0.00987601
	43.1000	1	2		2.20897068	-0.00997841
	43.2000	1	2		2.20797245	-0.01022200
	43.3000	1	2		2.20695742	-0.01028701
	43.4000	1	2		2.20597353	-0.01032514
	43.5000	1	2		2.20497223	-0.01049128
	43.6000	1	2		2.20397769	-0.01062825
	43.7000	1	2		2.20297537	-0.01063480
	43.8000	1	2		2.20197775	-0.01072181
	43.9000	1	2		2.20097153	-0.01082811
	44.0000	1	2		2.19998498	-0.01101646
	44.1000	1	2		2.19897241	-0.01107933
	44.2000	1	2		2.19797459	-0.01128305
	44.3000	1	2		2.19697206	-0.01143865
	44.4000	1	2		2.19596953	-0.01147734
	44.5000	1	2		2.19497437	-0.01160553
	44.6000	1	2		2.19398844	-0.01163295
	44.7000	1	2		2.19296706	-0.01186582
	44.8000	1	2		2.19198706	-0.01195825
	44.9000	1	2		2.19097121	-0.01200972
	45.0000	1	2		2.18998958	-0.01218034
	45.1000	1	2		2.18896963	-0.01229774
	45.2000	1	2		2.18798390	-0.01247843
	45.3000	1	2		2.18698096	-0.01257962
	45.4000	1	2		2.18599503	-0.01269212
	45.5000	1	2		2.18499803	-0.01276559
	45.6000	1	2		2.18398320	-0.01291998
	45.7000	1	2		2.18298805	-0.01305590
	45.8000	1	2		2.18198838	-0.01324511
	45.9000	1	2		2.18097049	-0.01327217
	46.0000	1	2		2.17998885	-0.01337826
	46.1000	1	2		2.17897976	-0.01355418
	46.2000	1	2		2.17798318	-0.01364392
	46.3000	1	2		2.17698023	-0.01378870
	46.4000	1	2		2.17599942	-0.01390043
	46.5000	1	2		2.17498542	-0.01414112
	46.6000	1	2		2.17398862	-0.01416903
	46.7000	1	2		2.17297769	-0.01431656
	46.8000	1	2		2.17198725	-0.01440937
	46.9000	1	2		2.17097570	-0.01461032
	47.0000	1	2		2.16998444	-0.01478008
	47.1000	1	2		2.16897412	-0.01470175
	47.2000	1	2		2.16798962	-0.01503319
	47.3000	1	2		2.16697971	-0.01509095
	47.4000	1	2		2.16599398	-0.01527605
	47.5000	1	2		2.16498264	-0.01538259
	47.6000	1	2		2.16398830	-0.01553759
	47.7000	1	2		2.16298680	-0.01573761
	47.8000	1	2		2.16199943	-0.01581784
	47.9000	1	2		2.16098173	-0.01599307
	48.0000	1	2		2.15999457	-0.01619164
	48.1000	1	2		2.15898364	-0.01635678
	48.2000	1	2		2.15799114	-0.01640975
	48.3000	1	2		2.15698820	-0.01664348
	48.4000	1	2		2.15599428	-0.01671575
	48.5000	1	2		2.15497904	-0.01692310
	48.6000	1	2		2.15398512	-0.01704593
	48.7000	1	2		2.15297582	-0.01730645
	48.8000	1	2		2.15199583	-0.01759392
	48.9000	1	2		2.15098736	-0.01765273
	49.0000	1	2		2.14998892	-0.01783580
	49.1000	1	2		2.14898045	-0.01805333
	49.2000	1	2		2.14798243	-0.01812356
	49.3000	1	2		2.14698256	-0.01829422
	49.4000	1	2		2.14598289	-0.01857783
	49.5000	1	2		2.14498630	-0.01872344
	49.6000	1	2		2.14398439	-0.01891508
	49.7000	1	2		2.14298493	-0.01914116
	49.8000	1	2		2.14198158	-0.01926367
	49.9000	1	2		2.14098028	-0.01953927
	50.0000	1	2		2.13998082	-0.01968954
	50.1000	1	2		2.13897521	-0.01976112
	50.2000	1	2		2.13798723	-0.02006356
	50.3000	1	2		2.13697343	-0.02033601
	50.4000	1	2		2.13599569	-0.02046125
	50.5000	1	2		2.13499029	-0.02057308
	50.6000	1	2		2.13398346	-0.02082880
	50.7000	1	2		2.13298010	-0.02102723
	50.8000	1	2		2.13198229	-0.02122458
	50.9000	1	2		2.13098611	-0.02139175
	51.0000	1	2		2.12998808	-0.02153343
	51.1000	1	2		2.12898227	-0.02183678
	51.2000	1	2		2.12799265	-0.02205033
	51.3000	1	2		2.12697065	-0.02211113
	51.4000	1	2		2.12598410	-0.02243486
	51.5000	1	2		2.12498116	-0.02271098
	51.6000	1	2		2.12397801	-0.02287064
	51.7000	1	2		2.12297343	-0.02309662
	51.8000	1	2		2.12198033	-0.02343302
	51.9000	1	2		2.12097616	-0.02349515
	52.0000	1	2		2.11998469	-0.02376605
	52.1000	1	2		2.11898031	-0.02398042
	52.2000	1	2		2.11798987	-0.02417589
	52.3000	1	2		2.11699123	-0.02441382
	52.4000	1	2		2.11598891	-0.02467789
	52.5000	1	2		2.11498248	-0.02481546
	52.6000	1	2		2.11399183	-0.02502836
	52.7000	1	2		2.11298029	-0.02534475
	52.8000	1	2		2.11198595	-0.02542435
	52.9000	1	2		2.11097830	-0.02566498
	53.0000	1	2		2.10998253	-0.02594055
	53.1000	1	2		2.10897221	-0.02604877
	53.2000	1	2		2.10798505	-0.02632223
	53.3000	1	2		2.10697801	-0.02664812
	53.4000	1	2		2.10598756	-0.02690305
	53.5000	1	2		2.10497643	-0.02695846
	53.6000	1	2		2.10398824	-0.02730721
	53.7000	1	2		2.10298263	-0.02763150
	53.8000	1	2		2.10198686	-0.02794586
	53.9000	1	2		2.10098781	-0.02808570
	54.0000	1	2		2.09999040	-0.02828287
	54.1000	1	2		2.09898214	-0.02861199
	54.2000	1	2		2.09798883	-0.02882930
	54.3000	1	2		2.09698486	-0.02917791
	54.4000	1	2		2.09598643	-0.02934142
	54.5000	1	2		2.09497631	-0.02963422
	54.6000	1	2		2.09397173	-0.03000543
	54.7000	1	2		2.09298293	-0.03015970
	54.8000	1	2		2.09199167	-0.03045586
	54.9000	1	2		2.09099118	-0.03074144
	55.0000	1	2		2.09000033	-0.03100067
	55.1000	1	2		2.08898182	-0.03124496
	55.2000	1	2		2.08800244	-0.03171104
	55.3000	1	2		2.08699212	-0.03186357
	55.4000	1	2		2.08600229	-0.03215128
	55.5000	1	2		2.08499116	-0.03255485
	55.6000	1	2		2.08399703	-0.03278906
	55.7000	1	2		2.08300638	-0.03307864
	55.8000	1	2		2.08200303	-0.03338903
	55.9000	1	2		2.08099066	-0.03384088
	56.0000	1	2		2.07999243	-0.03402069
	56.1000	1	2		2.07899195	-0.03440901
	56.2000	1	2		2.07799229	-0.03480694
	56.3000	1	2		2.07699795	-0.03522081
	56.4000	1	2		2.07600054	-0.03565268
	56.5000	1	2		2.07498756	-0.03592208
	56.6000	1	2		2.07399835	-0.03627808
	56.7000	1	2		2.07298721	-0.03675435
	56.8000	1	2		2.07199800	-0.03707313
	56.9000	1	2		2.07099219	-0.03755700
	57.0000	1	2		2.06999621	-0.03786308
	57.1000	1	2		2.06900208	-0.03834971
	57.2000	1	2		2.06800057	-0.03870298
	57.3000	1	2		2.06699497	-0.03926561
	57.4000	1	2		2.06599428	-0.03967212
	57.5000	1	2		2.06498929	-0.04013305
	57.6000	1	2		2.06399086	-0.04044425
	57.7000	1	2		2.06298751	-0.04093958
	57.8000	1	2		2.06199604	-0.04137220
	57.9000	1	2		2.06099105	-0.04189894
	58.0000	1	2		2.05999651	-0.04225458
	58.1000	1	2		2.05898230	-0.04268769
	58.2000	1	2		2.05799964	-0.04314656
	58.3000	1	2		2.05698584	-0.04368355
	58.4000	1	2		2.05598700	-0.04407854
	58.5000	1	2		2.05498713	-0.04461453
	58.6000	1	2		2.05399054	-0.04502506
	58.7000	1	2		2.05298514	-0.04554827
	58.8000	1	2		2.05199552	-0.04604509
	58.9000	1	2		2.05099114	-0.04651214
	59.0000	1	2		2.04999271	-0.04699012
	59.1000	1	2		2.04898362	-0.04753170
	59.2000	1	2		2.04799768	-0.04814562
	59.3000	1	2		2.04699454	-0.04868024
	59.4000	1	2		2.04600000	-0.04904090
	59.5000	1	2		2.04499214	-0.04970552
	59.6000	1	2		2.04399965	-0.05020534
	59.7000	1	2		2.04299404	-0.05074796
	59.8000	1	2		2.04199376	-0.05122318
	59.9000	1	2		2.04098242	-0.05192834
	60.0000	1	2		2.03998624	-0.05233921
	60.1000	1	2		2.03898781	-0.05294995
	60.2000	1	2		2.03799388	-0.05346550
	60.3000	1	2		2.03698807	-0.05404938
	60.4000	1	2		2.03599005	-0.05459317
	60.5000	1	2		2.03498711	-0.05510669
	60.6000	1	2		2.03400179	-0.05567722
	60.7000	1	2		2.03299413	-0.05626984
	60.8000	1	2		2.03199959	-0.05678722
	60.9000	1	2		2.03099686	-0.05739223
	61.0000	1	2		2.03000150	-0.05796201
	61.1000	1	2		2.02899364	-0.05862928
	61.2000	1	2		2.02799828	-0.05914997
	61.3000	1	2		2.02699759	-0.05986318
	61.4000	1	2		2.02599752	-0.06045954
	61.5000	1	2		2.02498556	-0.06112220
	61.6000	1	2		2.02399798	-0.06167063
	61.7000	1	2		2.02298623	-0.06221390
	61.8000	1	2		2.02200009	-0.06296366
	61.9000	1	2		2.02099019	-0.06354582
	62.0000	1	2		2.02000015	-0.06421697
	62.1000	1	2		2.01899024	-0.06478855
	62.2000	1	2		2.01800882	-0.06539119
	62.3000	1	2		2.01699092	-0.06594624
	62.4000	1	2		2.01599494	-0.06653661
	62.5000	1	2		2.01499241	-0.06735141
	62.6000	1	2		2.01399254	-0.06792685
	62.7000	1	2		2.01298489	-0.06865946
	62.8000	1	2		2.01199055	-0.06929362
	62.9000	1	2		2.01098638	-0.06989502
	63.0000	1	2		2.00999123	-0.07064564
	63.1000	1	2		2.00898808	-0.07121505
	63.2000	1	2		2.00799928	-0.07203334
	63.3000	1	2		2.00698609	-0.07262263
	63.4000	1	2		2.00599094	-0.07340848
	63.5000	1	2		2.00499291	-0.07402899
	63.6000	1	2		2.00399694	-0.07465799
	63.7000	1	2		2.00298908	-0.07550804
	63.8000	1	2		2.00200642	-0.07617359
	63.9000	1	2		2.00099283	-0.07687842
	64.0000	1	2		1.99999829	-0.07751749
	64.1000	1	2		1.99898879	-0.07830964
	64.2000	1	2		1.99800203	-0.07902556
	64.3000	1	2		1.99699213	-0.07984271
	64.4000	1	2		1.99600476	-0.08036806
	64.5000	1	2		1.99501022	-0.08111332
	64.6000	1	2		1.99400912	-0.08190091
	64.7000	1	2		1.99300351	-0.08263237
	64.8000	1	2		1.99200549	-0.08338184
	64.9000	1	2		1.99100193	-0.08409674
	65.0000	1	2		1.99001456	-0.08479879
	65.1000	1	2		1.98900015	-0.08559613
	65.2000	1	2		1.98800254	-0.08630947
	65.3000	1	2		1.98700103	-0.08710464
	65.4000	1	2		1.98600608	-0.08795862
	65.5000	1	2		1.98499412	-0.08859135
	65.6000	1	2		1.98400060	-0.08929560
	65.7000	1	2		1.98299090	-0.09028946
	65.8000	1	2		1.98200599	-0.09106675
	65.9000	1	2		1.98100674	-0.09184875
	66.0000	1	2		1.98000728	-0.09252826
	66.1000	1	2		1.97900208	-0.09343055
	66.2000	1	2		1.97800263	-0.09416692
	66.3000	1	2		1.97700132	-0.09501466
	66.4000	1	2		1.97600105	-0.09573508
	66.5000	1	2		1.97499257	-0.09662236
	66.6000	1	2		1.97400828	-0.09728205
	66.7000	1	2		1.97299714	-0.09817129
	66.8000	1	2		1.97201633	-0.09899082
	66.9000	1	2		1.97100314	-0.09979490
	67.0000	1	2		1.97000143	-0.10054165
	67.1000	1	2		1.96899644	-0.10140410
	67.2000	1	2		1.96800436	-0.10230822
	67.3000	1	2		1.96700408	-0.10309348
	67.4000	1	2		1.96600606	-0.10389844
	67.5000	1	2		1.96499984	-0.10478161
	67.6000	1	2		1.96401185	-0.10556307
	67.7000	1	2		1.96300440	-0.10653557
	67.8000	1	2		1.96199736	-0.10733601
	67.9000	1	2		1.96099934	-0.10827941
	68.0000	1	2		1.96000091	-0.10908928
	68.1000	1	2		1.95899735	-0.10995462
	68.2000	1	2		1.95800834	-0.11075102
	68.3000	1	2		1.95699085	-0.11162899
	68.4000	1	2		1.95600021	-0.11227863
	68.5000	1	2		1.95500403	-0.11337087
	68.6000	1	2		1.95400067	-0.11423499
	68.7000	1	2		1.95299486	-0.11514015
	68.8000	1	2		1.95199766	-0.11598809
	68.9000	1	2		1.95100845	-0.11705033
	69.0000	1	2		1.95000653	-0.11780095
	69.1000	1	2		1.94900318	-0.11862189
	69.2000	1	2		1.94800864	-0.11963450
	69.3000	1	2		1.94699996	-0.12059298
	69.4000	1	2		1.94599722	-0.12129903
	69.5000	1	2		1.94500043	-0.12214351
	69.6000	1	2		1.94400200	-0.12308908
	69.7000	1	2		1.94299578	-0.12398526
	69.8000	1	2		1.94199796	-0.12480040
	69.9000	1	2		1.94099809	-0.12574397
	70.0000	1	2		1.93999740	-0.12670551
	70.1000	1	2		1.93899303	-0.12775037
	70.2000	1	2		1.93800730	-0.12866949
	70.3000	1	2		1.93700210	-0.12949879
	70.4000	1	2		1.93600797	-0.13036973
	70.5000	1	2		1.93499110	-0.13152550
	70.6000	1	2		1.93401172	-0.13238816
	70.7000	1	2		1.93300488	-0.13339680
	70.8000	1	2		1.93201301	-0.13413579
	70.9000	1	2		1.93101375	-0.13525799
	71.0000	1	2		1.93001532	-0.13611477
	71.1000	1	2		1.92899332	-0.13719149
	71.2000	1	2		1.92801087	-0.13807388
	71.3000	1	2		1.92699809	-0.13910227
	71.4000	1	2		1.92601831	-0.14004293
	71.5000	1	2		1.92500901	-0.14100846
	71.6000	1	2		1.92400259	-0.14188750
	71.7000	1	2		1.92300252	-0.14282902
	71.8000	1	2		1.92201125	-0.14390222
	71.9000	1	2		1.92099950	-0.14483311
	72.0000	1	2		1.92001254	-0.14584812
	72.1000	1	2		1.91900571	-0.14693555
	72.2000	1	2		1.91800092	-0.14785873
	72.3000	1	2		1.91700003	-0.14896408
	72.4000	1	2		1.91601041	-0.14989572
	72.5000	1	2		1.91501136	-0.15089598
	72.6000	1	2		1.91402092	-0.15188484
	72.7000	1	2		1.91300343	-0.15309310
	72.8000	1	2		1.91200438	-0.15395137
	72.9000	1	2		1.91099980	-0.15494779
	73.0000	1	2		1.91000444	-0.15591089
	73.1000	1	2		1.90900232	-0.15706832
	73.2000	1	2		1.90801413	-0.15796576
	73.3000	1	2		1.90700279	-0.15914265
	73.4000	1	2		1.90599759	-0.16034611
	73.5000	1	2		1.90499690	-0.16108530
	73.6000	1	2		1.90401384	-0.16222289
	73.7000	1	2		1.90300208	-0.16339594
	73.8000	1	2		1.90201328	-0.16435353
	73.9000	1	2		1.90101136	-0.16548403
	74.0000	1	2		1.90002461	-0.16658647
	74.1000	1	2		1.89902249	-0.16760416
	74.2000	1	2		1.89802098	-0.16863964
	74.3000	1	2		1.89701312	-0.16970148
	74.4000	1	2		1.89601264	-0.17088417
	74.5000	1	2		1.89501236	-0.17180515
	74.6000	1	2		1.89401495	-0.17279804
	74.7000	1	2		1.89300402	-0.17405311
	74.8000	1	2		1.89202136	-0.17506491
	74.9000	1	2		1.89100961	-0.17613698
	75.0000	1	2		1.89000319	-0.17716112
	75.1000	1	2		1.88899492	-0.17845491
	75.2000	1	2		1.88800509	-0.17945692
	75.3000	1	2		1.88700071	-0.18042121
	75.4000	1	2		1.88601867	-0.18161068
	75.5000	1	2		1.88501020	-0.18268092
	75.6000	1	2		1.88400910	-0.18379731
	75.7000	1	2		1.88300616	-0.18506670
	75.8000	1	2		1.88202248	-0.18609868
	75.9000	1	2		1.88101401	-0.18732702
	76.0000	1	2		1.88000922	-0.18832013
	76.1000	1	2		1.87901796	-0.18945236
	76.2000	1	2		1.87801666	-0.19053031
	76.3000	1	2		1.87700859	-0.19174121
	76.4000	1	2		1.87600258	-0.19281493
	76.5000	1	2		1.87501050	-0.19405153
	76.6000	1	2		1.87401636	-0.19519283
	76.7000	1	2		1.87301977	-0.19634282
	76.8000	1	2		1.87202237	-0.19741857
	76.9000	1	2		1.87101492	-0.19848779
	77.0000	1	2		1.87002038	-0.19972617
	77.1000	1	2		1.86901641	-0.20091331
	77.2000	1	2		1.86801367	-0.20201048
	77.3000	1	2		1.86696012	-0.20338424
	77.4000	1	2		1.86602746	-0.20442070
	77.5000	1	2		1.86502513	-0.20560626
	77.6000	1	2		1.86402178	-0.20656046
	77.7000	1	2		1.86300409	-0.20795029
	77.8000	1	2		1.86202348	-0.20921396
	77.9000	1	2		1.86100763	-0.21022016
	78.0000	1	2		1.86001719	-0.21147948
	78.1000	1	2		1.85900974	-0.21275286
	78.2000	1	2		1.85801499	-0.21387164
	78.3000	1	2		1.85700939	-0.21515539
	78.4000	1	2		1.85602038	-0.21620018
	78.5000	1	2		1.85502072	-0.21759374
	78.6000	1	2		1.85402024	-0.21868009
	78.7000	1	2		1.85300828	-0.21996964
	78.8000	1	2		1.85201333	-0.22119591
	78.9000	1	2		1.85101694	-0.22247151
	79.0000	1	2		1.85001892	-0.22358363
	79.1000	1	2		1.84900266	-0.22496408
	79.2000	1	2		1.84801140	-0.22603888
	79.3000	1	2		1.84701337	-0.22746414
	79.4000	1	2		1.84602006	-0.22873471
	79.5000	1	2		1.84501671	-0.23004135
	79.6000	1	2		1.84401111	-0.23116088
	79.7000	1	2		1.84300427	-0.23253646
	79.8000	1	2		1.84201055	-0.23384552
	79.9000	1	2		1.84100392	-0.23519924
	80.0000	1	2		1.84001655	-0.23642007
	80.1000	1	2		1.83900603	-0.23777105
	80.2000	1	2		1.83801743	-0.23894571
	80.3000	1	2		1.83700834	-0.24039401
	80.4000	1	2		1.83601483	-0.24153218
	80.5000	1	2		1.83500963	-0.24292896
	80.6000	1	2		1.83402329	-0.24417384
	80.7000	1	2		1.83301932	-0.24559336
	80.8000	1	2		1.83201597	-0.24682833
	80.9000	1	2		1.83101713	-0.24812365
	81.0000	1	2		1.83002586	-0.24938662
	81.1000	1	2		1.82901186	-0.25091909
	81.2000	1	2		1.82802592	-0.25213869
	81.3000	1	2		1.82701192	-0.25358183
	81.4000	1	2		1.82602332	-0.25493518
	81.5000	1	2		1.82500747	-0.25626767
	81.6000	1	2		1.82402461	-0.25768867
	81.7000	1	2		1.82301654	-0.25919454
	81.8000	1	2		1.82201114	-0.26058352
	81.9000	1	2		1.82101373	-0.26201092
	82.0000	1	2		1.82001141	-0.26325256
	82.1000	1	2		1.81901605	-0.26487913
	82.2000	1	2		1.81801782	-0.26614428
	82.3000	1	2		1.81701590	-0.26763637
	82.4000	1	2		1.81603591	-0.26893130
	82.5000	1	2		1.81501740	-0.27041694
	82.6000	1	2		1.81403167	-0.27180513
	82.7000	1	2		1.81302053	-0.27318319
	82.8000	1	2		1.81202107	-0.27476441
	82.9000	1	2		1.81102407	-0.27613251
	83.0000	1	2		1.81001109	-0.27746066
	83.1000	1	2		1.80900856	-0.27892744
	83.2000	1	2		1.80801730	-0.28016154
	83.3000	1	2		1.80701005	-0.28175540
	83.4000	1	2		1.80600936	-0.28305789
	83.5000	1	2		1.80500171	-0.28452940
	83.6000	1	2		1.80401557	-0.28587800
	83.7000	1	2		1.80300792	-0.28742960
	83.8000	1	2		1.80201543	-0.28891059
	83.9000	1	2		1.80102170	-0.29030113
	84.0000	1	2		1.80001323	-0.29167375
	84.1000	1	2		1.79900988	-0.29330123
	84.2000	1	2		1.79801616	-0.29475629
	84.3000	1	2		1.79701691	-0.29619902
	84.4000	1	2		1.79602503	-0.29757366
	84.5000	1	2		1.79501389	-0.29918857
	84.6000	1	2		1.79402386	-0.30072719
	84.7000	1	2		1.79301416	-0.30224517
	84.8000	1	2		1.79202002	-0.30371899
	84.9000	1	2		1.79101770	-0.30515147
	85.0000	1	2		1.79001537	-0.30675974
	85.1000	1	2		1.78901899	-0.30833062
	85.2000	1	2		1.78802035	-0.30971514
	85.3000	1	2		1.78701495	-0.31140659
	85.4000	1	2		1.78601897	-0.31287476
	85.5000	1	2		1.78501829	-0.31449903
	85.6000	1	2		1.78402846	-0.31585332
	85.7000	1	2		1.78301753	-0.31755600
	85.8000	1	2		1.78201889	-0.31901684
	85.9000	1	2		1.78102250	-0.32060038
	86.0000	1	2		1.78002386	-0.32210194
	86.1000	1	2		1.77902277	-0.32368287
	86.2000	1	2		1.77802187	-0.32523043
	86.3000	1	2		1.77701504	-0.32683797
	86.4000	1	2		1.77602009	-0.32841500
	86.5000	1	2		1.77501940	-0.32996282
	86.6000	1	2		1.77401974	-0.33158924
	86.7000	1	2		1.77302971	-0.33326354
	86.8000	1	2		1.77202287	-0.33477701
	86.9000	1	2		1.77102341	-0.33635762
	87.0000	1	2		1.77003072	-0.33805564
	87.1000	1	2		1.76903187	-0.33971898
	87.2000	1	2		1.76803016	-0.34129910
	87.3000	1	2		1.76703562	-0.34303889
	87.4000	1	2		1.76602838	-0.34459978
	87.5000	1	2		1.76502257	-0.34626286
	87.6000	1	2		1.76403069	-0.34784008
	87.7000	1	2		1.76301689	-0.34954403
	87.8000	1	2		1.76204202	-0.35110470
	87.9000	1	2		1.76101920	-0.35269443
	88.0000	1	2		1.76002999	-0.35435535
	88.1000	1	2		1.75901926	-0.35606712
	88.2000	1	2		1.75802636	-0.35771016
	88.3000	1	2		1.75701604	-0.35931163
	88.4000	1	2		1.75604301	-0.36084447
	88.5000	1	2		1.75500934	-0.36270007
	88.6000	1	2		1.75402996	-0.36428701
	88.7000	1	2		1.75302210	-0.36602713
	88.8000	1	2		1.75204108	-0.36755294
	88.9000	1	2		1.75102483	-0.36924791
	89.0000	1	2		1.75003315	-0.37077427
	89.1000	1	2		1.74902304	-0.37248284
	89.2000	1	2		1.74802850	-0.37291374
	89.3000	1	2		1.74702187	-0.37426382
	89.4000	1	2		1.74603491	-0.37576813
	89.5000	1	2		1.74503648	-0.37750538
	89.6000	1	2		1.74402739	-0.37902009
	89.7000	1	2		1.74302424	-0.37979882
	89.8000	1	2		1.74203421	-0.38114443
	89.9000	1	2		1.74102123	-0.38285766
	90.0000	1	2		1.74002894	-0.38428664
	90.1000	1	2		1.73902395	-0.38613629
	90.2000	1	2		1.73802941	-0.38773339
	90.3000	1	2		1.73702463	-0.38971044
	90.4000	1	2		1.73603377	-0.39143741
	90.5000	1	2		1.73502366	-0.39329313
	90.6000	1	2		1.73402400	-0.39512582
	90.7000	1	2		1.73303970	-0.39694093
	90.8000	1	2		1.73203082	-0.39860070
	90.9000	1	2		1.73102808	-0.40032916
	91.0000	1	2		1.73004440	-0.40205099
	91.1000	1	2		1.72901974	-0.40413260
	91.2000	1	2		1.72802643	-0.40570661
	91.3000	1	2		1.72702922	-0.40752497
	91.4000	1	2		1.72602710	-0.40940762
	91.5000	1	2		1.72500695	-0.41121993
	91.6000	1	2		1.72402245	-0.41289024
	91.7000	1	2		1.72302094	-0.41487601
	91.8000	1	2		1.72202497	-0.41644480
	91.9000	1	2		1.72101875	-0.41818410
	92.0000	1	2		1.72003691	-0.41984595
	92.1000	1	2		1.71903684	-0.42159948
	92.2000	1	2		1.71803840	-0.42338986
	92.3000	1	2		1.71702225	-0.42531185
	92.4000	1	2		1.71604410	-0.42701952
	92.5000	1	2		1.71503829	-0.42888489
	92.6000	1	2		1.71402818	-0.43064557
	92.7000	1	2		1.71302667	-0.43258484
	92.8000	1	2		1.71203592	-0.43447800
	92.9000	1	2		1.71102335	-0.43636188
	93.0000	1	2		1.71003516	-0.43821253
	93.1000	1	2		1.70902576	-0.44016592
	93.2000	1	2		1.70802846	-0.44212949
	93.3000	1	2		1.70702695	-0.44399321
	93.4000	1	2		1.70602503	-0.44592272
	93.5000	1	2		1.70502322	-0.44793654
	93.6000	1	2		1.70403523	-0.44954188
	93.7000	1	2		1.70302953	-0.45167942
	93.8000	1	2		1.70203703	-0.45352641
	93.9000	1	2		1.70102774	-0.45538876
	94.0000	1	2		1.70003402	-0.45730408
	94.1000	1	2		1.69903108	-0.45919638
	94.2000	1	2		1.69803111	-0.46103936
	94.3000	1	2		1.69702970	-0.46302427
	94.4000	1	2		1.69604223	-0.46490200
	94.5000	1	2		1.69502730	-0.46717569
	94.6000	1	2		1.69402457	-0.46889238
	94.7000	1	2		1.69302296	-0.47061961
	94.8000	1	2		1.69202299	-0.47240555
	94.9000	1	2		1.69102650	-0.47447987
	95.0000	1	2		1.69002797	-0.47617495
	95.1000	1	2		1.68902082	-0.47808349
	95.2000	1	2		1.68802936	-0.47980376
	95.3000	1	2		1.68703605	-0.48198290
	95.4000	1	2		1.68603105	-0.48396941
	95.5000	1	2		1.68502996	-0.48604507
	95.6000	1	2		1.68402968	-0.48806354
	95.7000	1	2		1.68302746	-0.49020257
	95.8000	1	2		1.68203906	-0.49222421
	95.9000	1	2		1.68103458	-0.49443081
	96.0000	1	2		1.68003984	-0.49640875
	96.1000	1	2		1.67903516	-0.49850035
	96.2000	1	2		1.67804102	-0.50061475
	96.3000	1	2		1.67702364	-0.50275549
	96.4000	1	2		1.67603330	-0.50482191
	96.5000	1	2		1.67502984	-0.50692178
	96.6000	1	2		1.67403510	-0.50888624
	96.7000	1	2		1.67302765	-0.51087849
	96.8000	1	2		1.67202840	-0.51225275
	96.9000	1	2		1.67103345	-0.51280957
	97.0000	1	2		1.67003870	-0.51426675
	97.1000	1	2		1.66904016	-0.51622797
	97.2000	1	2		1.66803313	-0.51816724
	97.3000	1	2		1.66702834	-0.52038644
	97.4000	1	2		1.66604240	-0.52236844
	97.5000	1	2		1.66503998	-0.52467886
	97.6000	1	2		1.66403417	-0.52680358
	97.7000	1	2		1.66302918	-0.52916054
	97.8000	1	2		1.66204109	-0.53131290
	97.9000	1	2		1.66103589	-0.53367537
	98.0000	1	2		1.66004238	-0.53497247
	98.1000	1	2		1.65903831	-0.53517152
	98.2000	1	2		1.65804182	-0.53617869
	98.3000	1	2		1.65703663	-0.53783979
	98.4000	1	2		1.65605899	-0.53915393
	98.5000	1	2		1.65503843	-0.54102149
	98.6000	1	2		1.65404471	-0.54260246
	98.7000	1	2		1.65304638	-0.54472547
	98.8000	1	2		1.65205265	-0.54601811
	98.9000	1	2		1.65105104	-0.54790035
	99.0000	1	2		1.65005394	-0.54860983
	99.1000	1	2		1.64904772	-0.54983225
	99.2000	1	2		1.64805072	-0.54470833
	99.3000	1	2		1.64705168	-0.52523542
	99.4000	1	2		1.64604976	-0.51265687
	99.5000	1	2		1.64504538	-0.51401570
	99.6000	1	2		1.64405617	-0.51600162
	99.7000	1	2		1.64305159	-0.51857337
	99.8000	1	2		1.64205787	-0.52072566
	99.9000	1	2		1.64104437	-0.52298091
	100.0000	1	2		1.64005424	-0.52419286
	100.1000	1	2		1.63904730	-0.52684534
	100.2000	1	2		1.63804938	-0.52927464
	100.3000	1	2		1.63704029	-0.53172205
	100.4000	1	2		1.63605221	-0.53420976
	100.5000	1	2		1.63504968	-0.53680405
	100.6000	1	2		1.63405114	-0.53889152
	100.7000	1	2		1.63303908	-0.52362531
	100.8000	1	2		1.63205581	-0.51782846
	100.9000	1	2		1.63105133	-0.51731724
	101.0000	1	2		1.63005228	-0.49773745
	101.1000	1	2		1.62904412	-0.47128025
	101.2000	1	2		1.62805275	-0.47349032
	101.3000	1	2		1.62704366	-0.47626935
	101.4000	1	2		1.62604851	-0.47871739
	101.5000	1	2		1.62504178	-0.48124392
	101.6000	1	2		1.62405000	-0.48369486
	101.7000	1	2		1.62305567	-0.48628211
	101.8000	1	2		1.62205129	-0.48878465
	101.9000	1	2		1.62105234	-0.49135532
	102.0000	1	2		1.62005504	-0.49380466
	102.1000	1	2		1.61905425	-0.49648557
	102.2000	1	2		1.61805571	-0.49907051
	102.3000	1	2		1.61704703	-0.50191596
	102.4000	1	2		1.61605229	-0.50455164
	102.5000	1	2		1.61505139	-0.50728053
	102.6000	1	2		1.61405358	-0.50959416
	102.7000	1	2		1.61305156	-0.51149871
	102.8000	1	2		1.61205435	-0.51402908
	102.9000	1	2		1.61105090	-0.51691841
	103.0000	1	2		1.61004929	-0.51962197
	103.1000	1	2		1.60905229	-0.52238438
	103.2000	1	2		1.60805457	-0.52459110
	103.3000	1	2		1.60705091	-0.52559335
	103.4000	1	2		1.60605535	-0.52792311
	103.5000	1	2		1.60505220	-0.53070180
	103.6000	1	2		1.60404885	-0.53311322
	103.7000	1	2		1.60303587	-0.53601701
	103.8000	1	2		1.60206233	-0.53838398
	103.9000	1	2		1.60105130	-0.54102618
	104.0000	1	2		1.60006147	-0.54367315
	104.1000	1	2		1.59905679	-0.54648768
	104.2000	1	2		1.59805641	-0.54907180
	104.3000	1	2		1.59705285	-0.55209782
	104.4000	1	2		1.59605165	-0.55480737
	104.5000	1	2		1.59504932	-0.55758681
	104.6000	1	2		1.59405448	-0.56005947
	104.7000	1	2		1.59305133	-0.56289002
	104.8000	1	2		1.59205945	-0.56536637
	104.9000	1	2		1.59104914	-0.56809399
	105.0000	1	2		1.59006340	-0.57026960
	105.1000	1	2		1.58904489	-0.57294112
	105.2000	1	2		1.58805117	-0.56726642
	105.3000	1	2		1.58705622	-0.56884315
	105.4000	1	2		1.58605799	-0.57129547
	105.5000	1	2		1.58504665	-0.57403658
	105.6000	1	2		1.58405651	-0.57657883
	105.7000	1	2		1.58305337	-0.57952318
	105.8000	1	2		1.58205719	-0.58208719
	105.9000	1	2		1.58105312	-0.58475457
	106.0000	1	2		1.58005315	-0.58727879
	106.1000	1	2		1.57905431	-0.59025191
	106.2000	1	2		1.57805085	-0.59302695
	106.3000	1	2		1.57704371	-0.59576627
	106.4000	1	2		1.57604702	-0.59812859
	106.5000	1	2		1.57504848	-0.60050581
	106.6000	1	2		1.57405947	-0.60289919
	106.7000	1	2		1.57305274	-0.60574736
	106.8000	1	2		1.57205953	-0.60837373
	106.9000	1	2		1.57104768	-0.61134540
	107.0000	1	2		1.57005509	-0.61395407
	107.1000	1	2		1.56904569	-0.61694108
	107.2000	1	2		1.56805289	-0.61947249
	107.3000	1	2		1.56706050	-0.62231243
	107.4000	1	2		1.56606227	-0.62504075
	107.5000	1	2		1.56506107	-0.62463146
	107.6000	1	2		1.56406120	-0.62405363
	107.7000	1	2		1.56305232	-0.62630586
	107.8000	1	2		1.56205665	-0.62822968
	107.9000	1	2		1.56106027	-0.62992491
	108.0000	1	2		1.56006173	-0.63166007
	108.1000	1	2		1.55905213	-0.63368306
	108.2000	1	2		1.55805349	-0.63467726
	108.2700	1	2		1.55736158	-0.58442306
	108.3000	1	2		1.55705025	-0.57683505
	108.4000	1	2		1.55605683	-0.57704572
	108.5000	1	2		1.55505553	-0.57872713
	108.6000	1	2		1.55406447	-0.58103662
	108.7000	1	2		1.55305047	-0.58339376
	108.8000	1	2		1.55206525	-0.58506966
	108.9000	1	2		1.55105421	-0.58769315
	109.0000	1	2		1.55006029	-0.59031110
	109.1000	1	2		1.54905110	-0.59356861
	109.2000	1	2		1.54805430	-0.59488904
	109.3000	1	2		1.54705505	-0.59770320
	109.4000	1	2		1.54605692	-0.60050875
	109.5000	1	2		1.54505716	-0.60351774
	109.6000	1	2		1.54407153	-0.60579784
	109.7000	1	2		1.54307258	-0.60762871
	109.8000	1	2		1.54207118	-0.60920358
	109.9000	1	2		1.54106814	-0.61068483
	110.0000	1	2		1.54007237	-0.61223190
	110.1000	1	2		1.53906645	-0.61198480
	110.2000	1	2		1.53807048	-0.61332472
	110.3000	1	2		1.53706139	-0.61546091
	110.4000	1	2		1.53606542	-0.61788060
	110.5000	1	2		1.53506801	-0.61870322
	110.6000	1	2		1.53406824	-0.62163994
	110.7000	1	2		1.53306305	-0.62482636
	110.8000	1	2		1.53206758	-0.62768370
	110.9000	1	2		1.53106536	-0.63091524
	111.0000	1	2		1.53007020	-0.63351214
	111.1000	1	2		1.52906849	-0.63639760
	111.2000	1	2		1.52806760	-0.63956715
	111.3000	1	2		1.52706742	-0.64294219
	111.4000	1	2		1.52606428	-0.64616621
	111.5000	1	2		1.52506759	-0.64931564
	111.6000	1	2		1.52406803	-0.65146975
	111.7000	1	2		1.52306375	-0.65216705
	111.8000	1	2		1.52206808	-0.65128617
	111.9000	1	2		1.52106647	-0.65294720
	112.0000	1	2		1.52006999	-0.65451086
	112.1000	1	2		1.51905998	-0.65675408
	112.2000	1	2		1.51807179	-0.65918185
	112.3000	1	2		1.51707213	-0.66213191
	112.4000	1	2		1.51607564	-0.66507317
	112.5000	1	2		1.51507239	-0.66852912
	112.6000	1	2		1.51407539	-0.67006692
	112.7000	1	2		1.51306958	-0.67060880
	112.8000	1	2		1.51207309	-0.67318976
	112.9000	1	2		1.51106585	-0.67584284
	113.0000	1	2		1.51007069	-0.67821212
	113.1000	1	2		1.50906570	-0.68070449
	113.2000	1	2		1.50806911	-0.68141736
	113.2640	1	2		1.50743354	-0.68242446
	113.3000	1	2		1.50707099	-0.68012930
	113.3980	1	2		1.50609345	-0.62911086
	113.4000	1	2		1.50607266	-0.62462065
	113.4280	1	2		1.50580189	-0.57379656
	113.5000	1	2		1.50506511	-0.55937231
	113.6000	1	2		1.50406759	-0.55807997
	113.7000	1	2		1.50307356	-0.55429302
	113.8000	1	2		1.50208322	-0.55306375
	113.9000	1	2		1.50107834	-0.55569507
	114.0000	1	2		1.50008072	-0.55781357
	114.1000	1	2		1.49908475	-0.56114241
	114.2000	1	2		1.49807740	-0.56419041
	114.3000	1	2		1.49707333	-0.56770757
	114.4000	1	2		1.49607541	-0.57084430
	114.5000	1	2		1.49507093	-0.57332471
	114.6000	1	2		1.49407711	-0.57561852
	114.7000	1	2		1.49374252	-0.57490729
	114.8000	1	2		1.49374252	-0.57365868
	114.9000	1	2		1.49374252	-0.57271384
	115.0000	1	2		1.49377490	-0.57178814
	115.1000	1	2		1.49378237	-0.57088744
	115.2000	1	2		1.49379498	-0.57007939
	115.3000	1	2		1.49381485	-0.56934252
Test Stopped:02/05/2014 4:52:13 PM : Operator Reset
