# Supplementary material for: Hyaluronic Acid Enhances the Mechanical Properties of Tissue-Engineered Cartilage Constructs
Source: PLoS One. 2014 Dec 1;9(12):e113216. doi: 10.1371/journal.pone.0113216 (PMC4249877; doi:10.1371/journal.pone.0113216)
Supplement: Dataset S1 — Raw data from hydrogel constructs. Data on wet weight, dry weight, compressive modulus, DNA content, and GAG content are provided in a spreadsheet for all analysed hydrogel constructs. Additionally, raw data from mechanical compression tests (time, displacement, and load) are provided. (ZIP) [file pone.0113216.s004.zip › Data/Mechanical testing/Microtester/Day 56/G2 P5 M5 ramp.csv]

G2 P5 M5 5feb2014
Notes	Time	Sequence	Block	Cycle	5800:Extension mm	5800:5N_Load_Cell N
Test Started : 02/05/2014 9:46:56 AM	4.0020	1	2		2.59972213	0.00151041
	4.1000	1	2		2.59899006	0.00143921
	4.2000	1	2		2.59795597	0.00144092
	4.3000	1	2		2.59694484	0.00138256
	4.4000	1	2		2.59593145	0.00128640
	4.5000	1	2		2.59494018	0.00145448
	4.6000	1	2		2.59393273	0.00145326
	4.7000	1	2		2.59293225	0.00134556
	4.8000	1	2		2.59192419	0.00146041
	4.9000	1	2		2.59093682	0.00144304
	5.0000	1	2		2.58992384	0.00148007
	5.1000	1	2		2.58893462	0.00154335
	5.2000	1	2		2.58792902	0.00143195
	5.3000	1	2		2.58693899	0.00149133
	5.4000	1	2		2.58592437	0.00149534
	5.5000	1	2		2.58493310	0.00144938
	5.6000	1	2		2.58392565	0.00149415
	5.6510	1	2		2.58342224	0.00162726
	5.7000	1	2		2.58292886	0.00142321
	5.8000	1	2		2.58192592	0.00146284
	5.9000	1	2		2.58093589	0.00150837
	6.0000	1	2		2.57992639	0.00140232
	6.1000	1	2		2.57893758	0.00134835
	6.2000	1	2		2.57793034	0.00154251
	6.3000	1	2		2.57693088	0.00134101
	6.4000	1	2		2.57592733	0.00133289
	6.5000	1	2		2.57493463	0.00143114
	6.6000	1	2		2.57393210	0.00139402
	6.7000	1	2		2.57294124	0.00131800
	6.8000	1	2		2.57193093	0.00139998
	6.9000	1	2		2.57093229	0.00143466
	7.0000	1	2		2.56993590	0.00132916
	7.1000	1	2		2.56893993	0.00146181
	7.2000	1	2		2.56792469	0.00147005
	7.3000	1	2		2.56693282	0.00141458
	7.4000	1	2		2.56592229	0.00138639
	7.5000	1	2		2.56493923	0.00136485
	7.6000	1	2		2.56393608	0.00143288
	7.7000	1	2		2.56294134	0.00140833
	7.8000	1	2		2.56193430	0.00128925
	7.9000	1	2		2.56093996	0.00140098
	8.0000	1	2		2.55993784	0.00117139
	8.1000	1	2		2.55894227	0.00130021
	8.2000	1	2		2.55794200	0.00129274
	8.3000	1	2		2.55693824	0.00127775
	8.4000	1	2		2.55593939	0.00131950
	8.5000	1	2		2.55493809	0.00117536
	8.6000	1	2		2.55393781	0.00123395
	8.7000	1	2		2.55294286	0.00139894
	8.8000	1	2		2.55192947	0.00127108
	8.9000	1	2		2.55093739	0.00126262
	9.0000	1	2		2.54993793	0.00123557
	9.1000	1	2		2.54893356	0.00136185
	9.2000	1	2		2.54793205	0.00122308
	9.3000	1	2		2.54693874	0.00119103
	9.4000	1	2		2.54594071	0.00134639
	9.5000	1	2		2.54494105	0.00126367
	9.6000	1	2		2.54393913	0.00121904
	9.7000	1	2		2.54293824	0.00125695
	9.8000	1	2		2.54192874	0.00132886
	9.9000	1	2		2.54094363	0.00111978
	10.0000	1	2		2.53993864	0.00131784
	10.1000	1	2		2.53893078	0.00134637
	10.2000	1	2		2.53792661	0.00135887
	10.3000	1	2		2.53694211	0.00120701
	10.4000	1	2		2.53594203	0.00132627
	10.5000	1	2		2.53493766	0.00140061
	10.6000	1	2		2.53393738	0.00127935
	10.7000	1	2		2.53295349	0.00126170
	10.8000	1	2		2.53193027	0.00136380
	10.9000	1	2		2.53094782	0.00130170
	11.0000	1	2		2.52994221	0.00132857
	11.1000	1	2		2.52894398	0.00124347
	11.2000	1	2		2.52794309	0.00136862
	11.3000	1	2		2.52694281	0.00130541
	11.4000	1	2		2.52593782	0.00126398
	11.5000	1	2		2.52494677	0.00127154
	11.6000	1	2		2.52393706	0.00122508
	11.7000	1	2		2.52293699	0.00136970
	11.8000	1	2		2.52194060	0.00133710
	11.9000	1	2		2.52093910	0.00127091
	12.0000	1	2		2.51993431	0.00136619
	12.1000	1	2		2.51894244	0.00136121
	12.2000	1	2		2.51795261	0.00129446
	12.3000	1	2		2.51695397	0.00139057
	12.4000	1	2		2.51594181	0.00132765
	12.5000	1	2		2.51494030	0.00140660
	12.6000	1	2		2.51394433	0.00135592
	12.7000	1	2		2.51293319	0.00133217
	12.8000	1	2		2.51193578	0.00139294
	12.9000	1	2		2.51094554	0.00120469
	13.0000	1	2		2.50993543	0.00130986
	13.1000	1	2		2.50893761	0.00143037
	13.2000	1	2		2.50794082	0.00119626
	13.3000	1	2		2.50695304	0.00128676
	13.4000	1	2		2.50593268	0.00127980
	13.5000	1	2		2.50493486	0.00132238
	13.6000	1	2		2.50393151	0.00123315
	13.7000	1	2		2.50294475	0.00123505
	13.8000	1	2		2.50192870	0.00129422
	13.9000	1	2		2.50094932	0.00122696
	14.0000	1	2		2.49993634	0.00121989
	14.1000	1	2		2.49894897	0.00120427
	14.2000	1	2		2.49794398	0.00121200
	14.3000	1	2		2.49694022	0.00120842
	14.4000	1	2		2.49594301	0.00117426
	14.5000	1	2		2.49493106	0.00130490
	14.6000	1	2		2.49392791	0.00131135
	14.7000	1	2		2.49293808	0.00137346
	14.8000	1	2		2.49193330	0.00120886
	14.9000	1	2		2.49094449	0.00124815
	15.0000	1	2		2.48993561	0.00122306
	15.1000	1	2		2.48895480	0.00119604
	15.2000	1	2		2.48793362	0.00122822
	15.3000	1	2		2.48694994	0.00121577
	15.4000	1	2		2.48594126	0.00123736
	15.5000	1	2		2.48495697	0.00108533
	15.6000	1	2		2.48394255	0.00125177
	15.7000	1	2		2.48294924	0.00131254
	15.8000	1	2		2.48194999	0.00116263
	15.9000	1	2		2.48094930	0.00132682
	16.0000	1	2		2.47993324	0.00133566
	16.1000	1	2		2.47894424	0.00131899
	16.2000	1	2		2.47794211	0.00121216
	16.3000	1	2		2.47694122	0.00122129
	16.4000	1	2		2.47594258	0.00128881
	16.5000	1	2		2.47494087	0.00127212
	16.6000	1	2		2.47393691	0.00121327
	16.7000	1	2		2.47294749	0.00131865
	16.8000	1	2		2.47195049	0.00112000
	16.9000	1	2		2.47094406	0.00113614
	17.0000	1	2		2.46995096	0.00115866
	17.1000	1	2		2.46895027	0.00118351
	17.2000	1	2		2.46794241	0.00115978
	17.3000	1	2		2.46694152	0.00118325
	17.4000	1	2		2.46593509	0.00125780
	17.5000	1	2		2.46494588	0.00113243
	17.6000	1	2		2.46394150	0.00135389
	17.7000	1	2		2.46294860	0.00110365
	17.8000	1	2		2.46193747	0.00116791
	17.9000	1	2		2.46095174	0.00110620
	18.0000	1	2		2.45993978	0.00114015
	18.1000	1	2		2.45894094	0.00128998
	18.2000	1	2		2.45793431	0.00114821
	18.3000	1	2		2.45694776	0.00118447
	18.4000	1	2		2.45594092	0.00109949
	18.5000	1	2		2.45494310	0.00119606
	18.6000	1	2		2.45394426	0.00121689
	18.7000	1	2		2.45295054	0.00115639
	18.8000	1	2		2.45193776	0.00117810
	18.9000	1	2		2.45094507	0.00126138
	19.0000	1	2		2.44993823	0.00123205
	19.1000	1	2		2.44895230	0.00119384
	19.2000	1	2		2.44793809	0.00120561
	19.3000	1	2		2.44695236	0.00124173
	19.4000	1	2		2.44594019	0.00110678
	19.5000	1	2		2.44494934	0.00105894
	19.6000	1	2		2.44394497	0.00120820
	19.7000	1	2		2.44295206	0.00120304
	19.8000	1	2		2.44194113	0.00106074
	19.9000	1	2		2.44095192	0.00109263
	20.0000	1	2		2.43994877	0.00119222
	20.1000	1	2		2.43894972	0.00120078
	20.2000	1	2		2.43794494	0.00114480
	20.3000	1	2		2.43695081	0.00114792
	20.4000	1	2		2.43594787	0.00119229
	20.5000	1	2		2.43494431	0.00118444
	20.6000	1	2		2.43393912	0.00104654
	20.7000	1	2		2.43294970	0.00116140
	20.8000	1	2		2.43194635	0.00116775
	20.9000	1	2		2.43094545	0.00107672
	21.0000	1	2		2.42993903	0.00113481
	21.1000	1	2		2.42894736	0.00122680
	21.2000	1	2		2.42794483	0.00103742
	21.3000	1	2		2.42694475	0.00112540
	21.4000	1	2		2.42593956	0.00103456
	21.5000	1	2		2.42494911	0.00110378
	21.6000	1	2		2.42393634	0.00114231
	21.7000	1	2		2.42294487	0.00110156
	21.8000	1	2		2.42194685	0.00119487
	21.9000	1	2		2.42094596	0.00116976
	22.0000	1	2		2.41994588	0.00121890
	22.1000	1	2		2.41895032	0.00116860
	22.2000	1	2		2.41794594	0.00124667
	22.3000	1	2		2.41695857	0.00108135
	22.4000	1	2		2.41595133	0.00112950
	22.5000	1	2		2.41495843	0.00107277
	22.6000	1	2		2.41395077	0.00106462
	22.7000	1	2		2.41294681	0.00107278
	22.8000	1	2		2.41194141	0.00106784
	22.9000	1	2		2.41095670	0.00104150
	23.0000	1	2		2.40994331	0.00113527
	23.1000	1	2		2.40895061	0.00097216
	23.2000	1	2		2.40794378	0.00106475
	23.3000	1	2		2.40695600	0.00094058
	23.4000	1	2		2.40595695	0.00101625
	23.5000	1	2		2.40495934	0.00094835
	23.6000	1	2		2.40395886	0.00104433
	23.7000	1	2		2.40296165	0.00093235
	23.8000	1	2		2.40195502	0.00100290
	23.9000	1	2		2.40095966	0.00095712
	24.0000	1	2		2.39995570	0.00098749
	24.1000	1	2		2.39895952	0.00101114
	24.2000	1	2		2.39795207	0.00094245
	24.3000	1	2		2.39695548	0.00093466
	24.4000	1	2		2.39595110	0.00099073
	24.5000	1	2		2.39494898	0.00105535
	24.6000	1	2		2.39394419	0.00098519
	24.7000	1	2		2.39295109	0.00096269
	24.8000	1	2		2.39194180	0.00110162
	24.9000	1	2		2.39095033	0.00103982
	25.0000	1	2		2.38994841	0.00093806
	25.1000	1	2		2.38896022	0.00101927
	25.2000	1	2		2.38795011	0.00109363
	25.3000	1	2		2.38695721	0.00093595
	25.4000	1	2		2.38594566	0.00093701
	25.5000	1	2		2.38496034	0.00106592
	25.6000	1	2		2.38395474	0.00103628
	25.7000	1	2		2.38295856	0.00101000
	25.8000	1	2		2.38194578	0.00097447
	25.9000	1	2		2.38095923	0.00108442
	26.0000	1	2		2.37995670	0.00101238
	26.1000	1	2		2.37895171	0.00095133
	26.2000	1	2		2.37795266	0.00102103
	26.3000	1	2		2.37695566	0.00109311
	26.4000	1	2		2.37595395	0.00095296
	26.5000	1	2		2.37495920	0.00086403
	26.6000	1	2		2.37394991	0.00099065
	26.7000	1	2		2.37295414	0.00100714
	26.8000	1	2		2.37195366	0.00093099
	26.9000	1	2		2.37095604	0.00089536
	27.0000	1	2		2.36996273	0.00101575
	27.1000	1	2		2.36895856	0.00098462
	27.2000	1	2		2.36794886	0.00097488
	27.3000	1	2		2.36695698	0.00109186
	27.4000	1	2		2.36594830	0.00105874
	27.5000	1	2		2.36495950	0.00098189
	27.6000	1	2		2.36394631	0.00099905
	27.7000	1	2		2.36295382	0.00108241
	27.8000	1	2		2.36194637	0.00100578
	27.9000	1	2		2.36095245	0.00093745
	28.0000	1	2		2.35994991	0.00098732
	28.1000	1	2		2.35895455	0.00094209
	28.2000	1	2		2.35794711	0.00099974
	28.3000	1	2		2.35695953	0.00095137
	28.4000	1	2		2.35596212	0.00095477
	28.5000	1	2		2.35496164	0.00101288
	28.6000	1	2		2.35395870	0.00098119
	28.7000	1	2		2.35296026	0.00097502
	28.8000	1	2		2.35195445	0.00095990
	28.9000	1	2		2.35096319	0.00096092
	29.0000	1	2		2.34994960	0.00092439
	29.1000	1	2		2.34897083	0.00095777
	29.2000	1	2		2.34796502	0.00089192
	29.3000	1	2		2.34696188	0.00086640
	29.4000	1	2		2.34596160	0.00072846
	29.5000	1	2		2.34497239	0.00086922
	29.6000	1	2		2.34396268	0.00093222
	29.7000	1	2		2.34296138	0.00084279
	29.8000	1	2		2.34195864	0.00087184
	29.9000	1	2		2.34096308	0.00084077
	30.0000	1	2		2.33995112	0.00069128
	30.1000	1	2		2.33895658	0.00076395
	30.2000	1	2		2.33795589	0.00079753
	30.3000	1	2		2.33696873	0.00069136
	30.4000	1	2		2.33596108	0.00071073
	30.5000	1	2		2.33497063	0.00068530
	30.6000	1	2		2.33396872	0.00073330
	30.7000	1	2		2.33296659	0.00049790
	30.8000	1	2		2.33196181	0.00054401
	30.9000	1	2		2.33096379	0.00054056
	31.0000	1	2		2.32995920	0.00046648
	31.1000	1	2		2.32896241	0.00039794
	31.2000	1	2		2.32796603	0.00038347
	31.3000	1	2		2.32696718	0.00033019
	31.4000	1	2		2.32596076	0.00022753
	31.5000	1	2		2.32496724	0.00016341
	31.6000	1	2		2.32395897	0.00011344
	31.7000	1	2		2.32296033	0.00007511
	31.8000	1	2		2.32196108	-0.00005972
	31.9000	1	2		2.32097269	-0.00011198
	32.0000	1	2		2.31996216	-0.00030883
	32.1000	1	2		2.31896312	-0.00026671
	32.2000	1	2		2.31796735	-0.00037599
	32.3000	1	2		2.31696891	-0.00057535
	32.4000	1	2		2.31595757	-0.00072855
	32.5000	1	2		2.31495279	-0.00067004
	32.6000	1	2		2.31395333	-0.00127346
	32.7000	1	2		2.31296473	-0.00130970
	32.8000	1	2		2.31196240	-0.00096643
	32.9000	1	2		2.31097052	-0.00122358
	33.0000	1	2		2.30995754	-0.00146345
	33.1000	1	2		2.30894928	-0.00142400
	33.2000	1	2		2.30794982	-0.00153238
	33.3000	1	2		2.30695282	-0.00172453
	33.4000	1	2		2.30594824	-0.00186595
	33.5000	1	2		2.30496394	-0.00194528
	33.6000	1	2		2.30396264	-0.00219823
	33.7000	1	2		2.30297486	-0.00252032
	33.8000	1	2		2.30196454	-0.00258632
	33.9000	1	2		2.30096345	-0.00275224
	34.0000	1	2		2.29995374	-0.00301014
	34.1000	1	2		2.29895941	-0.00314446
	34.2000	1	2		2.29795421	-0.00329552
	34.3000	1	2		2.29696356	-0.00336847
	34.4000	1	2		2.29595734	-0.00385541
	34.5000	1	2		2.29497038	-0.00378793
	34.6000	1	2		2.29395822	-0.00415473
	34.7000	1	2		2.29296758	-0.00436470
	34.8000	1	2		2.29196177	-0.00441324
	34.9000	1	2		2.29096415	-0.00470872
	35.0000	1	2		2.28995732	-0.00481725
	35.1000	1	2		2.28896421	-0.00521376
	35.2000	1	2		2.28796229	-0.00533100
	35.3000	1	2		2.28696755	-0.00552289
	35.4000	1	2		2.28595928	-0.00574814
	35.5000	1	2		2.28496597	-0.00601431
	35.6000	1	2		2.28395790	-0.00632994
	35.7000	1	2		2.28296582	-0.00654730
	35.8000	1	2		2.28195919	-0.00685630
	35.9000	1	2		2.28096240	-0.00717401
	36.0000	1	2		2.27996212	-0.00721912
	36.1000	1	2		2.27896533	-0.00759324
	36.2000	1	2		2.27795726	-0.00774777
	36.3000	1	2		2.27697727	-0.00803338
	36.4000	1	2		2.27596634	-0.00832764
	36.5000	1	2		2.27497200	-0.00849715
	36.6000	1	2		2.27396271	-0.00894099
	36.7000	1	2		2.27297431	-0.00918191
	36.8000	1	2		2.27195703	-0.00933166
	36.9000	1	2		2.27097724	-0.00974713
	37.0000	1	2		2.26996385	-0.00993209
	37.1000	1	2		2.26897116	-0.01039275
	37.2000	1	2		2.26797375	-0.01037114
	37.3000	1	2		2.26696179	-0.01079707
	37.4000	1	2		2.26596622	-0.01115141
	37.5000	1	2		2.26496369	-0.01132298
	37.6000	1	2		2.26395727	-0.01176340
	37.7000	1	2		2.26296006	-0.01185320
	37.8000	1	2		2.26195446	-0.01257922
	37.9000	1	2		2.26097529	-0.01262475
	38.0000	1	2		2.25995636	-0.01287124
	38.1000	1	2		2.25897002	-0.01319575
	38.2000	1	2		2.25796175	-0.01337831
	38.3000	1	2		2.25696495	-0.01380184
	38.4000	1	2		2.25595484	-0.01408776
	38.5000	1	2		2.25496071	-0.01462264
	38.6000	1	2		2.25396945	-0.01481406
	38.7000	1	2		2.25296815	-0.01495572
	38.8000	1	2		2.25196254	-0.01553156
	38.9000	1	2		2.25097189	-0.01589797
	39.0000	1	2		2.24995850	-0.01618054
	39.1000	1	2		2.24896888	-0.01630300
	39.2000	1	2		2.24796819	-0.01673938
	39.3000	1	2		2.24697058	-0.01721497
	39.4000	1	2		2.24595821	-0.01737819
	39.5000	1	2		2.24497146	-0.01778792
	39.6000	1	2		2.24395991	-0.01802061
	39.7000	1	2		2.24296271	-0.01840604
	39.8000	1	2		2.24194891	-0.01875455
	39.9000	1	2		2.24097219	-0.01913949
	40.0000	1	2		2.23997027	-0.01961327
	40.1000	1	2		2.23897471	-0.01992214
	40.2000	1	2		2.23796746	-0.02011035
	40.3000	1	2		2.23697067	-0.02063660
	40.4000	1	2		2.23596076	-0.02108688
	40.5000	1	2		2.23497626	-0.02150955
	40.6000	1	2		2.23396328	-0.02161853
	40.7000	1	2		2.23298247	-0.02210745
	40.8000	1	2		2.23197113	-0.02256289
	40.9000	1	2		2.23096859	-0.02270009
	41.0000	1	2		2.22995766	-0.02320793
	41.1000	1	2		2.22896312	-0.02365472
	41.2000	1	2		2.22797780	-0.02396437
	41.3000	1	2		2.22696441	-0.02431654
	41.4000	1	2		2.22596065	-0.02464600
	41.5000	1	2		2.22497225	-0.02493197
	41.6000	1	2		2.22396091	-0.02552973
	41.7000	1	2		2.22297088	-0.02571069
	41.8000	1	2		2.22196241	-0.02625070
	41.9000	1	2		2.22098426	-0.02650999
	42.0000	1	2		2.21997824	-0.02695483
	42.1000	1	2		2.21897817	-0.02748589
	42.2000	1	2		2.21797093	-0.02767865
	42.3000	1	2		2.21697516	-0.02807106
	42.4000	1	2		2.21597385	-0.02837523
	42.5000	1	2		2.21497788	-0.02889563
	42.6000	1	2		2.21397719	-0.02909357
	42.7000	1	2		2.21296892	-0.02971720
	42.8000	1	2		2.21196598	-0.03019327
	42.9000	1	2		2.21097615	-0.03037154
	43.0000	1	2		2.20996071	-0.03096437
	43.1000	1	2		2.20897498	-0.03129617
	43.2000	1	2		2.20796917	-0.03169969
	43.3000	1	2		2.20697750	-0.03210714
	43.4000	1	2		2.20597538	-0.03263406
	43.5000	1	2		2.20496895	-0.03292608
	43.6000	1	2		2.20396253	-0.03333664
	43.7000	1	2		2.20297311	-0.03382725
	43.8000	1	2		2.20197714	-0.03412879
	43.9000	1	2		2.20097809	-0.03456139
	44.0000	1	2		2.19997125	-0.03503157
	44.1000	1	2		2.19897364	-0.03536208
	44.2000	1	2		2.19796414	-0.03586083
	44.3000	1	2		2.19698005	-0.03634745
	44.4000	1	2		2.19597527	-0.03678331
	44.5000	1	2		2.19498195	-0.03722282
	44.6000	1	2		2.19396959	-0.03765713
	44.7000	1	2		2.19297423	-0.03811362
	44.8000	1	2		2.19196842	-0.03848468
	44.9000	1	2		2.19097613	-0.03895372
	45.0000	1	2		2.18998569	-0.03939858
	45.1000	1	2		2.18899238	-0.03979295
	45.2000	1	2		2.18797038	-0.04018418
	45.3000	1	2		2.18697768	-0.04078963
	45.4000	1	2		2.18598929	-0.04119985
	45.5000	1	2		2.18498696	-0.04156674
	45.6000	1	2		2.18396763	-0.04209214
	45.7000	1	2		2.18298190	-0.04254524
	45.8000	1	2		2.18197650	-0.04301428
	45.9000	1	2		2.18097704	-0.04337969
	46.0000	1	2		2.17997205	-0.04384651
	46.1000	1	2		2.17897403	-0.04431571
	46.2000	1	2		2.17797170	-0.04471311
	46.3000	1	2		2.17698228	-0.04520431
	46.4000	1	2		2.17597197	-0.04582330
	46.5000	1	2		2.17497886	-0.04623944
	46.6000	1	2		2.17397838	-0.04667548
	46.7000	1	2		2.17298117	-0.04717542
	46.8000	1	2		2.17197085	-0.04764270
	46.9000	1	2		2.17097529	-0.04806250
	47.0000	1	2		2.16996887	-0.04858660
	47.1000	1	2		2.16898395	-0.04903893
	47.2000	1	2		2.16797630	-0.04955390
	47.3000	1	2		2.16698319	-0.04998075
	47.4000	1	2		2.16597267	-0.05057344
	47.5000	1	2		2.16497424	-0.05093715
	47.6000	1	2		2.16398236	-0.05143732
	47.7000	1	2		2.16298249	-0.05200122
	47.8000	1	2		2.16197525	-0.05240335
	47.9000	1	2		2.16098276	-0.05292774
	48.0000	1	2		2.15998207	-0.05337750
	48.1000	1	2		2.15898384	-0.05398812
	48.2000	1	2		2.15798377	-0.05429987
	48.3000	1	2		2.15698923	-0.05495992
	48.4000	1	2		2.15597358	-0.05541755
	48.5000	1	2		2.15498416	-0.05598983
	48.6000	1	2		2.15397405	-0.05643867
	48.7000	1	2		2.15298607	-0.05701432
	48.8000	1	2		2.15198026	-0.05742019
	48.9000	1	2		2.15098162	-0.05796303
	49.0000	1	2		2.14997479	-0.05852737
	49.1000	1	2		2.14898147	-0.05896667
	49.2000	1	2		2.14798406	-0.05944884
	49.3000	1	2		2.14698194	-0.06008260
	49.4000	1	2		2.14597183	-0.06046697
	49.5000	1	2		2.14498958	-0.06109573
	49.6000	1	2		2.14398234	-0.06148574
	49.7000	1	2		2.14298206	-0.06210565
	49.8000	1	2		2.14198117	-0.06254332
	49.9000	1	2		2.14097352	-0.06300515
	50.0000	1	2		2.13997549	-0.06356189
	50.1000	1	2		2.13899058	-0.06418326
	50.2000	1	2		2.13797289	-0.06471392
	50.3000	1	2		2.13698429	-0.06509329
	50.4000	1	2		2.13597479	-0.06586506
	50.5000	1	2		2.13498517	-0.06642543
	50.6000	1	2		2.13397424	-0.06667747
	50.7000	1	2		2.13297498	-0.06740983
	50.8000	1	2		2.13196856	-0.06791078
	50.9000	1	2		2.13097729	-0.06845191
	51.0000	1	2		2.12997374	-0.06908614
	51.1000	1	2		2.12898104	-0.06944487
	51.2000	1	2		2.12797339	-0.07039010
	51.3000	1	2		2.12698479	-0.07059415
	51.4000	1	2		2.12598205	-0.07152822
	51.5000	1	2		2.12498178	-0.07168734
	51.6000	1	2		2.12398314	-0.07251822
	51.7000	1	2		2.12298696	-0.07301533
	51.8000	1	2		2.12197541	-0.07339438
	51.9000	1	2		2.12098825	-0.07421385
	52.0000	1	2		2.11998141	-0.07454593
	52.1000	1	2		2.11898462	-0.07529418
	52.2000	1	2		2.11797614	-0.07558924
	52.3000	1	2		2.11697628	-0.07647696
	52.4000	1	2		2.11596821	-0.07676706
	52.5000	1	2		2.11498433	-0.07746568
	52.6000	1	2		2.11397913	-0.07801904
	52.7000	1	2		2.11298541	-0.07864526
	52.8000	1	2		2.11196669	-0.07928128
	52.9000	1	2		2.11097502	-0.07968817
	53.0000	1	2		2.10997044	-0.08032279
	53.1000	1	2		2.10899311	-0.08083498
	53.2000	1	2		2.10797173	-0.08197619
	53.3000	1	2		2.10698251	-0.08208953
	53.4000	1	2		2.10597199	-0.08306132
	53.5000	1	2		2.10498216	-0.08343225
	53.6000	1	2		2.10398496	-0.08421836
	53.7000	1	2		2.10298755	-0.08443907
	53.8000	1	2		2.10197477	-0.08543300
	53.9000	1	2		2.10098495	-0.08599595
	54.0000	1	2		2.09997770	-0.08668242
	54.1000	1	2		2.09898644	-0.08699186
	54.2000	1	2		2.09797960	-0.08791579
	54.3000	1	2		2.09697502	-0.08848983
	54.4000	1	2		2.09597372	-0.08947964
	54.5000	1	2		2.09497488	-0.08962231
	54.6000	1	2		2.09397214	-0.09051560
	54.7000	1	2		2.09297863	-0.09103528
	54.8000	1	2		2.09197937	-0.09162059
	54.9000	1	2		2.09098934	-0.09235004
	55.0000	1	2		2.08998025	-0.09294513
	55.1000	1	2		2.08898120	-0.09363023
	55.2000	1	2		2.08797642	-0.09430060
	55.3000	1	2		2.08698413	-0.09496951
	55.4000	1	2		2.08597504	-0.09559117
	55.5000	1	2		2.08498931	-0.09612552
	55.6000	1	2		2.08398104	-0.09679492
	55.7000	1	2		2.08298855	-0.09714770
	55.8000	1	2		2.08197496	-0.09785289
	55.9000	1	2		2.08098718	-0.09856705
	56.0000	1	2		2.07997604	-0.09927237
	56.1000	1	2		2.07898765	-0.09993074
	56.2000	1	2		2.07797794	-0.10064733
	56.3000	1	2		2.07698750	-0.10140181
	56.4000	1	2		2.07597677	-0.10218212
	56.5000	1	2		2.07498715	-0.10287531
	56.6000	1	2		2.07398339	-0.10354165
	56.7000	1	2		2.07297738	-0.10421569
	56.8000	1	2		2.07197423	-0.10505020
	56.9000	1	2		2.07099465	-0.10565361
	57.0000	1	2		2.06999129	-0.10634481
	57.1000	1	2		2.06898815	-0.10714644
	57.2000	1	2		2.06798193	-0.10784292
	57.3000	1	2		2.06699722	-0.10844433
	57.4000	1	2		2.06599182	-0.10911096
	57.5000	1	2		2.06498950	-0.10983008
	57.6000	1	2		2.06398963	-0.11041326
	57.7000	1	2		2.06299693	-0.11112073
	57.8000	1	2		2.06198231	-0.11174841
	57.9000	1	2		2.06099597	-0.11254474
	58.0000	1	2		2.05998708	-0.11329357
	58.1000	1	2		2.05899910	-0.11405068
	58.2000	1	2		2.05798222	-0.11425959
	58.3000	1	2		2.05699977	-0.11467674
	58.4000	1	2		2.05598556	-0.11521398
	58.5000	1	2		2.05499553	-0.11614969
	58.6000	1	2		2.05398501	-0.11687596
	58.7000	1	2		2.05299825	-0.11749121
	58.8000	1	2		2.05199183	-0.11832027
	58.9000	1	2		2.05099995	-0.11891689
	59.0000	1	2		2.04998717	-0.11976289
	59.1000	1	2		2.04899468	-0.12043809
	59.2000	1	2		2.04798662	-0.12124092
	59.3000	1	2		2.04699208	-0.12204781
	59.4000	1	2		2.04597254	-0.12280420
	59.5000	1	2		2.04498558	-0.12365396
	59.6000	1	2		2.04398018	-0.12450027
	59.7000	1	2		2.04298052	-0.12529049
	59.8000	1	2		2.04198270	-0.12603889
	59.9000	1	2		2.04100414	-0.12670758
	60.0000	1	2		2.03998522	-0.12781468
	60.1000	1	2		2.03899150	-0.12841310
	60.2000	1	2		2.03799101	-0.12924158
	60.3000	1	2		2.03699914	-0.13008121
	60.4000	1	2		2.03599333	-0.13086089
	60.5000	1	2		2.03499571	-0.13160146
	60.6000	1	2		2.03398888	-0.13241485
	60.7000	1	2		2.03299454	-0.13336384
	60.8000	1	2		2.03199447	-0.13400170
	60.9000	1	2		2.03099440	-0.13443232
	61.0000	1	2		2.02998019	-0.13534332
	61.1000	1	2		2.02899528	-0.13605491
	61.2000	1	2		2.02798639	-0.13689001
	61.3000	1	2		2.02699902	-0.13767960
	61.4000	1	2		2.02598338	-0.13846743
	61.5000	1	2		2.02499150	-0.13902937
	61.6000	1	2		2.02399368	-0.13987861
	61.7000	1	2		2.02299607	-0.14054350
	61.8000	1	2		2.02199005	-0.14154604
	61.9000	1	2		2.02099920	-0.14237006
	62.0000	1	2		2.02000937	-0.14301099
	62.1000	1	2		2.01900151	-0.14404866
	62.2000	1	2		2.01798894	-0.14483731
	62.3000	1	2		2.01699420	-0.14565848
	62.4000	1	2		2.01598839	-0.14663364
	62.5000	1	2		2.01499610	-0.14743797
	62.6000	1	2		2.01399132	-0.14838654
	62.7000	1	2		2.01299616	-0.14916646
	62.8000	1	2		2.01198420	-0.15007234
	62.9000	1	2		2.01100114	-0.15092310
	63.0000	1	2		2.00998488	-0.15190352
	63.1000	1	2		2.00899239	-0.15255062
	63.2000	1	2		2.00799313	-0.15327583
	63.3000	1	2		2.00699654	-0.15423120
	63.4000	1	2		2.00599463	-0.15523267
	63.5000	1	2		2.00500316	-0.15601666
	63.6000	1	2		2.00399612	-0.15697993
	63.7000	1	2		2.00300424	-0.15690951
	63.8000	1	2		2.00199597	-0.15701827
	63.9000	1	2		2.00099611	-0.15744612
	64.0000	1	2		1.99998927	-0.15848372
	64.1000	1	2		1.99899309	-0.15931528
	64.2000	1	2		1.99798810	-0.16026260
	64.3000	1	2		1.99699868	-0.16122647
	64.4000	1	2		1.99599554	-0.16232675
	64.5000	1	2		1.99499382	-0.16335376
	64.6000	1	2		1.99399027	-0.16433900
	64.7000	1	2		1.99299470	-0.16530810
	64.8000	1	2		1.99199545	-0.16634207
	64.9000	1	2		1.99099517	-0.16727822
	65.0000	1	2		1.98999223	-0.16817110
	65.1000	1	2		1.98899728	-0.16926723
	65.2000	1	2		1.98799229	-0.17025871
	65.3000	1	2		1.98699632	-0.17121650
	65.4000	1	2		1.98599932	-0.17207658
	65.5000	1	2		1.98500293	-0.17306132
	65.6000	1	2		1.98399098	-0.17411290
	65.7000	1	2		1.98299910	-0.17514132
	65.8000	1	2		1.98198981	-0.17591035
	65.9000	1	2		1.98099875	-0.17676819
	66.0000	1	2		1.97998843	-0.17779343
	66.1000	1	2		1.97899491	-0.17852798
	66.2000	1	2		1.97798009	-0.17935498
	66.3000	1	2		1.97699497	-0.18046787
	66.4000	1	2		1.97599613	-0.18144688
	66.5000	1	2		1.97499360	-0.18239051
	66.6000	1	2		1.97399394	-0.18317873
	66.7000	1	2		1.97299140	-0.18419376
	66.8000	1	2		1.97198949	-0.18512510
	66.9000	1	2		1.97099167	-0.18611552
	67.0000	1	2		1.96998893	-0.18724691
	67.1000	1	2		1.96900177	-0.18818032
	67.2000	1	2		1.96799186	-0.18935811
	67.3000	1	2		1.96699670	-0.18982120
	67.4000	1	2		1.96599479	-0.19005479
	67.5000	1	2		1.96500598	-0.19095676
	67.6000	1	2		1.96399976	-0.19234404
	67.7000	1	2		1.96299600	-0.19327849
	67.8000	1	2		1.96199286	-0.19438483
	67.9000	1	2		1.96099114	-0.19524878
	68.0000	1	2		1.95998800	-0.19628026
	68.1000	1	2		1.95899940	-0.19750813
	68.2000	1	2		1.95798376	-0.19838996
	68.3000	1	2		1.95699393	-0.19955836
	68.4000	1	2		1.95598832	-0.20048589
	68.5000	1	2		1.95501017	-0.20156659
	68.6000	1	2		1.95400231	-0.20240001
	68.7000	1	2		1.95300757	-0.20332593
	68.8000	1	2		1.95199397	-0.20400092
	68.9000	1	2		1.95100005	-0.20366684
	69.0000	1	2		1.94999588	-0.20473184
	69.1000	1	2		1.94900297	-0.20588566
	69.2000	1	2		1.94798876	-0.20696376
	69.3000	1	2		1.94699832	-0.20807054
	69.4000	1	2		1.94599456	-0.20936966
	69.5000	1	2		1.94500576	-0.21055818
	69.6000	1	2		1.94399646	-0.21148331
	69.7000	1	2		1.94300643	-0.21278614
	69.8000	1	2		1.94199529	-0.21386618
	69.9000	1	2		1.94100731	-0.21520669
	70.0000	1	2		1.93999802	-0.21638460
	70.1000	1	2		1.93900716	-0.21752810
	70.2000	1	2		1.93800320	-0.21869477
	70.3000	1	2		1.93700640	-0.21978507
	70.4000	1	2		1.93600080	-0.22093365
	70.5000	1	2		1.93500257	-0.22213366
	70.6000	1	2		1.93399696	-0.22316940
	70.7000	1	2		1.93299628	-0.22410065
	70.8000	1	2		1.93199457	-0.22289062
	70.9000	1	2		1.93099306	-0.22379462
	71.0000	1	2		1.92999258	-0.22499818
	71.1000	1	2		1.92900152	-0.22630306
	71.2000	1	2		1.92799386	-0.22578007
	71.3000	1	2		1.92700424	-0.22657132
	71.4000	1	2		1.92599700	-0.22779685
	71.5000	1	2		1.92500328	-0.22886422
	71.6000	1	2		1.92399685	-0.22989210
	71.7000	1	2		1.92299371	-0.23130611
	71.8000	1	2		1.92198810	-0.23236634
	71.9000	1	2		1.92099376	-0.23361186
	72.0000	1	2		1.91999513	-0.23480643
	72.1000	1	2		1.91900284	-0.23612527
	72.2000	1	2		1.91800215	-0.23732826
	72.3000	1	2		1.91700679	-0.23852224
	72.4000	1	2		1.91600590	-0.23991602
	72.5000	1	2		1.91500685	-0.24115242
	72.6000	1	2		1.91400227	-0.24241157
	72.7000	1	2		1.91300957	-0.24354950
	72.8000	1	2		1.91199926	-0.24495507
	72.9000	1	2		1.91100902	-0.24615329
	73.0000	1	2		1.90999214	-0.24731509
	73.1000	1	2		1.90900805	-0.24841145
	73.2000	1	2		1.90799630	-0.24910623
	73.3000	1	2		1.90700893	-0.25045013
	73.4000	1	2		1.90598817	-0.25097063
	73.5000	1	2		1.90500510	-0.25181353
	73.6000	1	2		1.90399724	-0.25214933
	73.7000	1	2		1.90300618	-0.25344038
	73.8000	1	2		1.90200160	-0.25474571
	73.9000	1	2		1.90100317	-0.25569553
	74.0000	1	2		1.89999633	-0.25666840
	74.1000	1	2		1.89900179	-0.25789831
	74.2000	1	2		1.89799578	-0.25935873
	74.3000	1	2		1.89700226	-0.26072318
	74.4000	1	2		1.89599707	-0.26203735
	74.5000	1	2		1.89499556	-0.26357546
	74.6000	1	2		1.89399098	-0.26488621
	74.7000	1	2		1.89299890	-0.26615968
	74.8000	1	2		1.89199268	-0.26730657
	74.9000	1	2		1.89100777	-0.26844725
	75.0000	1	2		1.88999786	-0.26989030
	75.1000	1	2		1.88900660	-0.27125427
	75.2000	1	2		1.88800243	-0.27261229
	75.3000	1	2		1.88700358	-0.27405651
	75.4000	1	2		1.88598589	-0.27541004
	75.5000	1	2		1.88500876	-0.27669022
	75.6000	1	2		1.88400357	-0.27722208
	75.7000	1	2		1.88301149	-0.27815711
	75.8000	1	2		1.88201531	-0.27954940
	75.9000	1	2		1.88101605	-0.28102424
	76.0000	1	2		1.88000553	-0.28250434
	76.1000	1	2		1.87900402	-0.28387202
	76.2000	1	2		1.87800662	-0.28544350
	76.3000	1	2		1.87701187	-0.28684964
	76.4000	1	2		1.87599397	-0.28802408
	76.5000	1	2		1.87500414	-0.28913818
	76.6000	1	2		1.87400223	-0.28957458
	76.7000	1	2		1.87301670	-0.29091464
	76.8000	1	2		1.87199860	-0.29245824
	76.9000	1	2		1.87101697	-0.29408965
	77.0000	1	2		1.87002242	-0.29560674
	77.1000	1	2		1.86901928	-0.29708643
	77.2000	1	2		1.86801244	-0.29857837
	77.3000	1	2		1.86701094	-0.29983310
	77.4000	1	2		1.86601373	-0.30118762
	77.5000	1	2		1.86501182	-0.30246690
	77.6000	1	2		1.86400457	-0.30379204
	77.7000	1	2		1.86301126	-0.30509297
	77.8000	1	2		1.86199828	-0.30688483
	77.9000	1	2		1.86100579	-0.30811876
	78.0000	1	2		1.86000182	-0.30960999
	78.1000	1	2		1.85901445	-0.30950656
	78.2000	1	2		1.85799737	-0.31134840
	78.3000	1	2		1.85700980	-0.31269822
	78.4000	1	2		1.85600727	-0.31466465
	78.5000	1	2		1.85500740	-0.31587910
	78.6000	1	2		1.85399995	-0.31794626
	78.7000	1	2		1.85301709	-0.31905524
	78.8000	1	2		1.85200882	-0.32101497
	78.9000	1	2		1.85101612	-0.32240767
	79.0000	1	2		1.84999945	-0.32432374
	79.1000	1	2		1.84900819	-0.32590713
	79.2000	1	2		1.84800648	-0.32746658
	79.3000	1	2		1.84701809	-0.32913491
	79.4000	1	2		1.84600019	-0.33043753
	79.5000	1	2		1.84500831	-0.33178039
	79.6000	1	2		1.84400066	-0.33161510
	79.7000	1	2		1.84300407	-0.33229884
	79.8000	1	2		1.84199826	-0.33375513
	79.9000	1	2		1.84100597	-0.33511281
	80.0000	1	2		1.83999955	-0.33667758
	80.1000	1	2		1.83901648	-0.33883676
	80.2000	1	2		1.83800473	-0.34027550
	80.3000	1	2		1.83701388	-0.34222785
	80.4000	1	2		1.83601626	-0.34395643
	80.5000	1	2		1.83501393	-0.34579568
	80.6000	1	2		1.83401366	-0.34724660
	80.7000	1	2		1.83300703	-0.34899537
	80.8000	1	2		1.83199671	-0.35072125
	80.9000	1	2		1.83101057	-0.35227858
	81.0000	1	2		1.82999984	-0.27062867
	81.1000	1	2		1.82901001	-0.26148202
	81.2000	1	2		1.82799806	-0.26298895
	81.3000	1	2		1.82701274	-0.26438447
	81.4000	1	2		1.82600181	-0.26589701
	81.5000	1	2		1.82501116	-0.26773922
	81.6000	1	2		1.82402051	-0.26943067
	81.7000	1	2		1.82301081	-0.27086968
	81.8000	1	2		1.82201483	-0.27258027
	81.9000	1	2		1.82101107	-0.27422551
	82.0000	1	2		1.82000075	-0.27582809
	82.1000	1	2		1.81901134	-0.27741276
	82.2000	1	2		1.81799876	-0.27905086
	82.3000	1	2		1.81701385	-0.28066477
	82.4000	1	2		1.81599739	-0.28142851
	82.5000	1	2		1.81501186	-0.28291734
	82.6000	1	2		1.81400482	-0.28473241
	82.7000	1	2		1.81301028	-0.28630588
	82.8000	1	2		1.81200837	-0.28788967
	82.9000	1	2		1.81101936	-0.28955694
	83.0000	1	2		1.81000412	-0.29120721
	83.1000	1	2		1.80900958	-0.29284408
	83.2000	1	2		1.80801832	-0.29447526
	83.3000	1	2		1.80701579	-0.29621119
	83.4000	1	2		1.80601162	-0.29795546
	83.5000	1	2		1.80501359	-0.29958704
	83.6000	1	2		1.80400738	-0.30133544
	83.7000	1	2		1.80303005	-0.30304290
	83.8000	1	2		1.80200887	-0.30477200
	83.9000	1	2		1.80101802	-0.30637052
	84.0000	1	2		1.79999991	-0.30755429
	84.1000	1	2		1.79901500	-0.30663446
	84.2000	1	2		1.79800243	-0.30833604
	84.3000	1	2		1.79701977	-0.31005260
	84.4000	1	2		1.79599573	-0.31204162
	84.5000	1	2		1.79501533	-0.31375319
	84.6000	1	2		1.79400972	-0.31557050
	84.7000	1	2		1.79302440	-0.31731516
	84.8000	1	2		1.79201777	-0.31909183
	84.9000	1	2		1.79102630	-0.32091357
	85.0000	1	2		1.79001701	-0.32265432
	85.1000	1	2		1.78902206	-0.32440893
	85.2000	1	2		1.78801727	-0.32626010
	85.3000	1	2		1.78702478	-0.32792248
	85.4000	1	2		1.78601426	-0.32924511
	85.5000	1	2		1.78502628	-0.32998625
	85.6000	1	2		1.78400551	-0.33155616
	85.7000	1	2		1.78301916	-0.33332020
	85.8000	1	2		1.78201725	-0.33530384
	85.9000	1	2		1.78102127	-0.33711825
	86.0000	1	2		1.78002079	-0.33899020
	86.1000	1	2		1.77902830	-0.34084633
	86.2000	1	2		1.77801224	-0.34280203
	86.3000	1	2		1.77702160	-0.34464281
	86.4000	1	2		1.77601783	-0.34658417
	86.5000	1	2		1.77502842	-0.34728419
	86.6000	1	2		1.77401871	-0.34652814
	86.7000	1	2		1.77302438	-0.34788761
	86.8000	1	2		1.77202041	-0.34987178
	86.9000	1	2		1.77103263	-0.35176422
	87.0000	1	2		1.77001125	-0.35378844
	87.1000	1	2		1.76901712	-0.35558522
	87.2000	1	2		1.76801070	-0.35749085
	87.3000	1	2		1.76702619	-0.35937648
	87.4000	1	2		1.76601916	-0.36137164
	87.5000	1	2		1.76502912	-0.36316816
	87.6000	1	2		1.76402454	-0.36420550
	87.7000	1	2		1.76302959	-0.36546268
	87.8000	1	2		1.76201968	-0.36704507
	87.9000	1	2		1.76102309	-0.36884237
	88.0000	1	2		1.76001298	-0.37069786
	88.1000	1	2		1.75902336	-0.37259392
	88.2000	1	2		1.75801017	-0.37463069
	88.3000	1	2		1.75702444	-0.37632905
	88.4000	1	2		1.75602089	-0.37804782
	88.5000	1	2		1.75502635	-0.37906047
	88.6000	1	2		1.75401890	-0.38042340
	88.7000	1	2		1.75302272	-0.38189135
	88.8000	1	2		1.75203002	-0.38377050
	88.9000	1	2		1.75103056	-0.38572136
	89.0000	1	2		1.75002188	-0.38708627
	89.1000	1	2		1.74903124	-0.38642783
	89.2000	1	2		1.74802051	-0.38803849
	89.3000	1	2		1.74702597	-0.38889155
	89.4000	1	2		1.74601729	-0.39075565
	89.5000	1	2		1.74502582	-0.39272062
	89.6000	1	2		1.74401899	-0.39487317
	89.7000	1	2		1.74303121	-0.39699942
	89.8000	1	2		1.74201434	-0.39912146
	89.9000	1	2		1.74101836	-0.40121406
	90.0000	1	2		1.74002320	-0.40302016
	90.1000	1	2		1.73903788	-0.40333625
	90.2000	1	2		1.73802572	-0.40344186
	90.3000	1	2		1.73704143	-0.40529225
	90.4000	1	2		1.73603398	-0.40752418
	90.5000	1	2		1.73502530	-0.40952813
	90.6000	1	2		1.73402502	-0.41193761
	90.7000	1	2		1.73302761	-0.41406736
	90.8000	1	2		1.73202385	-0.41611899
	90.9000	1	2		1.73103116	-0.41717075
	91.0000	1	2		1.73002494	-0.41902017
	91.1000	1	2		1.72902281	-0.42118553
	91.2000	1	2		1.72802110	-0.42316303
	91.3000	1	2		1.72701509	-0.42528294
	91.4000	1	2		1.72601665	-0.42752299
	91.5000	1	2		1.72503338	-0.42965651
	91.6000	1	2		1.72402409	-0.43177441
	91.7000	1	2		1.72302279	-0.43399461
	91.8000	1	2		1.72202763	-0.43621652
	91.9000	1	2		1.72103842	-0.43817796
	92.0000	1	2		1.72001990	-0.44032145
	92.1000	1	2		1.71902844	-0.44159967
	92.2000	1	2		1.71801914	-0.43861579
	92.3000	1	2		1.71702645	-0.42696562
	92.4000	1	2		1.71601715	-0.42974923
	92.5000	1	2		1.71502251	-0.43237556
	92.6000	1	2		1.71401670	-0.43477155
	92.7000	1	2		1.71302329	-0.43735769
	92.8000	1	2		1.71201861	-0.43974288
	92.9000	1	2		1.71102622	-0.44228602
	93.0000	1	2		1.71002184	-0.44464782
	93.1000	1	2		1.70902750	-0.44687651
	93.2000	1	2		1.70803552	-0.44937313
	93.3000	1	2		1.70703392	-0.45192238
	93.4000	1	2		1.70602503	-0.45424972
	93.5000	1	2		1.70503264	-0.45652550
	93.6000	1	2		1.70403431	-0.45909494
	93.7000	1	2		1.70303352	-0.46134450
	93.8000	1	2		1.70202413	-0.46357892
	93.9000	1	2		1.70103963	-0.46544418
	94.0000	1	2		1.70002828	-0.46352394
	94.1000	1	2		1.69902801	-0.46536785
	94.2000	1	2		1.69801502	-0.46785653
	94.3000	1	2		1.69701854	-0.47019579
	94.4000	1	2		1.69601724	-0.47262490
	94.5000	1	2		1.69502136	-0.47508184
	94.6000	1	2		1.69402436	-0.47756303
	94.7000	1	2		1.69302890	-0.47988433
	94.8000	1	2		1.69202166	-0.48023339
	94.9000	1	2		1.69102691	-0.48038360
	95.0000	1	2		1.69002438	-0.48196424
	95.1000	1	2		1.68903271	-0.48260890
	95.2000	1	2		1.68802024	-0.48083767
	95.3000	1	2		1.68702928	-0.47903229
	95.4000	1	2		1.68601979	-0.48131064
	95.5000	1	2		1.68503211	-0.48398413
	95.6000	1	2		1.68401739	-0.48674271
	95.7000	1	2		1.68302694	-0.48922949
	95.8000	1	2		1.68202626	-0.49177792
	95.9000	1	2		1.68103889	-0.49429301
	96.0000	1	2		1.68001781	-0.49709298
	96.1000	1	2		1.67902696	-0.49938425
	96.2000	1	2		1.67802176	-0.50209302
	96.3000	1	2		1.67703388	-0.50454434
	96.4000	1	2		1.67603340	-0.50681163
	96.5000	1	2		1.67503374	-0.50924901
	96.6000	1	2		1.67401963	-0.51136561
	96.7000	1	2		1.67302468	-0.51216070
	96.8000	1	2		1.67201928	-0.51311810
	96.9000	1	2		1.67103427	-0.51524129
	97.0000	1	2		1.67001883	-0.51614095
	97.1000	1	2		1.66902992	-0.51784381
	97.2000	1	2		1.66802268	-0.52015573
	97.3000	1	2		1.66703285	-0.52165058
	97.4000	1	2		1.66601536	-0.52302845
	97.5000	1	2		1.66503168	-0.51978655
	97.6000	1	2		1.66402146	-0.52058663
	97.7000	1	2		1.66303553	-0.52193534
	97.8000	1	2		1.66202910	-0.52281406
	97.9000	1	2		1.66104686	-0.52389093
	98.0000	1	2		1.66003142	-0.52479338
	98.1000	1	2		1.65904487	-0.52611589
	98.2000	1	2		1.65804162	-0.52791156
	98.3000	1	2		1.65702966	-0.53038243
	98.4000	1	2		1.65604465	-0.53243101
	98.5000	1	2		1.65504908	-0.53474907
	98.6000	1	2		1.65403395	-0.53723611
	98.7000	1	2		1.65304822	-0.53982560
	98.8000	1	2		1.65203903	-0.54215766
	98.9000	1	2		1.65104613	-0.54413114
	99.0000	1	2		1.65003294	-0.54660376
	99.1000	1	2		1.64904772	-0.54812364
	99.2000	1	2		1.64803177	-0.54737728
	99.3000	1	2		1.64704491	-0.54974396
	99.4000	1	2		1.64603490	-0.55194795
	99.5000	1	2		1.64504733	-0.55452593
	99.6000	1	2		1.64404285	-0.55699691
	99.7000	1	2		1.64304790	-0.55981379
	99.8000	1	2		1.64204066	-0.56206342
	99.9000	1	2		1.64104417	-0.56403682
	100.0000	1	2		1.64003621	-0.56443933
	100.1000	1	2		1.63904556	-0.56569353
	100.2000	1	2		1.63804047	-0.56761350
	100.3000	1	2		1.63705259	-0.56899436
	100.3120	1	2		1.63692955	-0.56904726
	100.4000	1	2		1.63603940	-0.56271117
	100.5000	1	2		1.63504701	-0.55025943
	100.6000	1	2		1.63403813	-0.55210385
	100.7000	1	2		1.63304154	-0.55475090
	100.8000	1	2		1.63203470	-0.55680715
	100.9000	1	2		1.63104170	-0.55850290
	101.0000	1	2		1.63003425	-0.55855464
	101.1000	1	2		1.62903899	-0.55608854
	101.2000	1	2		1.62803236	-0.51421251
	101.3000	1	2		1.62704725	-0.50894715
	101.4000	1	2		1.62603324	-0.51138621
	101.5000	1	2		1.62507046	-0.51411964
	101.5330	1	2		1.62499496	-0.51412325
	101.6000	1	2		1.62501196	-0.51344447
	101.7000	1	2		1.62503901	-0.51273633
	101.8000	1	2		1.62508450	-0.51168084
	101.9000	1	2		1.62510468	-0.51104750
	102.0000	1	2		1.62514453	-0.51039271
	102.1000	1	2		1.62515006	-0.50982662
	102.2000	1	2		1.62515785	-0.50923921
Test Stopped:02/05/2014 9:48:39 AM : Operator Reset
