# Supplementary material for: Hyaluronic Acid Enhances the Mechanical Properties of Tissue-Engineered Cartilage Constructs
Source: PLoS One. 2014 Dec 1;9(12):e113216. doi: 10.1371/journal.pone.0113216 (PMC4249877; doi:10.1371/journal.pone.0113216)
Supplement: Dataset S1 — Raw data from hydrogel constructs. Data on wet weight, dry weight, compressive modulus, DNA content, and GAG content are provided in a spreadsheet for all analysed hydrogel constructs. Additionally, raw data from mechanical compression tests (time, displacement, and load) are provided. (ZIP) [file pone.0113216.s004.zip › Data/Mechanical testing/Microtester/Day 56/G3 P1 M5 ramp.csv]

G3 P1 M5 3Feb2014
Notes	Time	Sequence	Block	Cycle	5800:Extension mm	5800:5N_Load_Cell N
Test Started : 02/03/2014 11:03:27 AM	4.0020	1	2		2.50056310	0.00193530
	4.1000	1	2		2.49878526	0.00187969
	4.2000	1	2		2.49789726	0.00192578
	4.3000	1	2		2.49694124	0.00193657
	4.4000	1	2		2.49594609	0.00179558
	4.5000	1	2		2.49494786	0.00203366
	4.5880	1	2		2.49407420	0.00216350
	4.6000	1	2		2.49395229	0.00191382
	4.7000	1	2		2.49294321	0.00213067
	4.8000	1	2		2.49195112	0.00202511
	4.9000	1	2		2.49094859	0.00190355
	5.0000	1	2		2.48995057	0.00209923
	5.1000	1	2		2.48894619	0.00193331
	5.2000	1	2		2.48794694	0.00196065
	5.3000	1	2		2.48694605	0.00199276
	5.4000	1	2		2.48594823	0.00196688
	5.5000	1	2		2.48494385	0.00201129
	5.6000	1	2		2.48395136	0.00191064
	5.7000	1	2		2.48294862	0.00193515
	5.8000	1	2		2.48194425	0.00188131
	5.9000	1	2		2.48094827	0.00182357
	6.0000	1	2		2.47994923	0.00192611
	6.1000	1	2		2.47896247	0.00192998
	6.2000	1	2		2.47795236	0.00175957
	6.3000	1	2		2.47694655	0.00177702
	6.4000	1	2		2.47596020	0.00182385
	6.5000	1	2		2.47494681	0.00182027
	6.6000	1	2		2.47394469	0.00184118
	6.7000	1	2		2.47294564	0.00188200
	6.8000	1	2		2.47195766	0.00190324
	6.9000	1	2		2.47094980	0.00181530
	7.0000	1	2		2.46995567	0.00189727
	7.1000	1	2		2.46895006	0.00183840
	7.2000	1	2		2.46794999	0.00191216
	7.3000	1	2		2.46693885	0.00189678
	7.4000	1	2		2.46595271	0.00191665
	7.5000	1	2		2.46494445	0.00192331
	7.6000	1	2		2.46394827	0.00190449
	7.7000	1	2		2.46294737	0.00205856
	7.8000	1	2		2.46194341	0.00198354
	7.9000	1	2		2.46094231	0.00199116
	8.0000	1	2		2.45994470	0.00186843
	8.1000	1	2		2.45895098	0.00199145
	8.2000	1	2		2.45794742	0.00204092
	8.3000	1	2		2.45694591	0.00187675
	8.4000	1	2		2.45594850	0.00192864
	8.5000	1	2		2.45496667	0.00190247
	8.6000	1	2		2.45395348	0.00184048
	8.7000	1	2		2.45295914	0.00183307
	8.8000	1	2		2.45196317	0.00183101
	8.9000	1	2		2.45095920	0.00179262
	9.0000	1	2		2.44995872	0.00173666
	9.1000	1	2		2.44895557	0.00170466
	9.2000	1	2		2.44795550	0.00177453
	9.3000	1	2		2.44695010	0.00175422
	9.4000	1	2		2.44594900	0.00180021
	9.5000	1	2		2.44495467	0.00169593
	9.6000	1	2		2.44393452	0.00173767
	9.7000	1	2		2.44294448	0.00176894
	9.8000	1	2		2.44195117	0.00164248
	9.9000	1	2		2.44095417	0.00168217
	10.0000	1	2		2.43995123	0.00182007
	10.1000	1	2		2.43895567	0.00170355
	10.2000	1	2		2.43795846	0.00162456
	10.3000	1	2		2.43695593	0.00182257
	10.4000	1	2		2.43596037	0.00169103
	10.5000	1	2		2.43494902	0.00171695
	10.6000	1	2		2.43395284	0.00172219
	10.7000	1	2		2.43295933	0.00172904
	10.8000	1	2		2.43194471	0.00188473
	10.9000	1	2		2.43094443	0.00169627
	11.0000	1	2		2.42993985	0.00181028
	11.1000	1	2		2.42894060	0.00189270
	11.2000	1	2		2.42794565	0.00181640
	11.3000	1	2		2.42694988	0.00183930
	11.4000	1	2		2.42594345	0.00178293
	11.5000	1	2		2.42494256	0.00180165
	11.6000	1	2		2.42395929	0.00182067
	11.7000	1	2		2.42295389	0.00161624
	11.8000	1	2		2.42195320	0.00181346
	11.9000	1	2		2.42095579	0.00189369
	12.0000	1	2		2.41995285	0.00168064
	12.1000	1	2		2.41894970	0.00190344
	12.2000	1	2		2.41795168	0.00179614
	12.3000	1	2		2.41695693	0.00180894
	12.4000	1	2		2.41595502	0.00174566
	12.5000	1	2		2.41495986	0.00186017
	12.6000	1	2		2.41394749	0.00182543
	12.7000	1	2		2.41294701	0.00188375
	12.8000	1	2		2.41195309	0.00195167
	12.9000	1	2		2.41095773	0.00170330
	13.0000	1	2		2.40995171	0.00183028
	13.1000	1	2		2.40894324	0.00175771
	13.2000	1	2		2.40795689	0.00183124
	13.3000	1	2		2.40695149	0.00171928
	13.4000	1	2		2.40595326	0.00171744
	13.5000	1	2		2.40494745	0.00170178
	13.6000	1	2		2.40395394	0.00170612
	13.7000	1	2		2.40295407	0.00172899
	13.8000	1	2		2.40195564	0.00169229
	13.9000	1	2		2.40094819	0.00167641
	14.0000	1	2		2.39995570	0.00180434
	14.1000	1	2		2.39894763	0.00171123
	14.2000	1	2		2.39795555	0.00175406
	14.3000	1	2		2.39694216	0.00175461
	14.4000	1	2		2.39595745	0.00169846
	14.5000	1	2		2.39495554	0.00182187
	14.6000	1	2		2.39395792	0.00167114
	14.7000	1	2		2.39295027	0.00175842
	14.8000	1	2		2.39196187	0.00173190
	14.9000	1	2		2.39096447	0.00173548
	15.0000	1	2		2.38996357	0.00192082
	15.1000	1	2		2.38894977	0.00180006
	15.2000	1	2		2.38796117	0.00172496
	15.3000	1	2		2.38695721	0.00187587
	15.4000	1	2		2.38596062	0.00171772
	15.5000	1	2		2.38495337	0.00183513
	15.6000	1	2		2.38395863	0.00187828
	15.7000	1	2		2.38295528	0.00181646
	15.8000	1	2		2.38196094	0.00183787
	15.9000	1	2		2.38095267	0.00185662
	16.0000	1	2		2.37995731	0.00181248
	16.1000	1	2		2.37895191	0.00183615
	16.2000	1	2		2.37795737	0.00180462
	16.3000	1	2		2.37695607	0.00183895
	16.4000	1	2		2.37596542	0.00169855
	16.5000	1	2		2.37495613	0.00163753
	16.6000	1	2		2.37396774	0.00173610
	16.7000	1	2		2.37295516	0.00173348
	16.8000	1	2		2.37196370	0.00158142
	16.9000	1	2		2.37096117	0.00176413
	17.0000	1	2		2.36996806	0.00159426
	17.1000	1	2		2.36895344	0.00162093
	17.2000	1	2		2.36795746	0.00170466
	17.3000	1	2		2.36696210	0.00146475
	17.4000	1	2		2.36597023	0.00161178
	17.5000	1	2		2.36495725	0.00158354
	17.6000	1	2		2.36396783	0.00147423
	17.7000	1	2		2.36296079	0.00154525
	17.8000	1	2		2.36196358	0.00155119
	17.9000	1	2		2.36096413	0.00154140
	18.0000	1	2		2.35996692	0.00161378
	18.1000	1	2		2.35896377	0.00149146
	18.2000	1	2		2.35796514	0.00150308
	18.3000	1	2		2.35696322	0.00151557
	18.4000	1	2		2.35596130	0.00153699
	18.5000	1	2		2.35496328	0.00159875
	18.6000	1	2		2.35396607	0.00159430
	18.7000	1	2		2.35295801	0.00152536
	18.8000	1	2		2.35195937	0.00160287
	18.9000	1	2		2.35095827	0.00160964
	19.0000	1	2		2.34996128	0.00158040
	19.1000	1	2		2.34895772	0.00157380
	19.2000	1	2		2.34795478	0.00165991
	19.3000	1	2		2.34695102	0.00155150
	19.4000	1	2		2.34596016	0.00153685
	19.5000	1	2		2.34495149	0.00165848
	19.6000	1	2		2.34395961	0.00172996
	19.7000	1	2		2.34296118	0.00152342
	19.8000	1	2		2.34195741	0.00155132
	19.9000	1	2		2.34095939	0.00167436
	20.0000	1	2		2.33995645	0.00173496
	20.1000	1	2		2.33895679	0.00166143
	20.2000	1	2		2.33796860	0.00161788
	20.3000	1	2		2.33696402	0.00173711
	20.4000	1	2		2.33596435	0.00166713
	20.5000	1	2		2.33497145	0.00163412
	20.6000	1	2		2.33396482	0.00164798
	20.7000	1	2		2.33296250	0.00160811
	20.8000	1	2		2.33195833	0.00162630
	20.9000	1	2		2.33096194	0.00158954
	21.0000	1	2		2.32996412	0.00158956
	21.1000	1	2		2.32896057	0.00168316
	21.2000	1	2		2.32796111	0.00146834
	21.3000	1	2		2.32695386	0.00157164
	21.4000	1	2		2.32595502	0.00168641
	21.5000	1	2		2.32496601	0.00162806
	21.6000	1	2		2.32395897	0.00155546
	21.7000	1	2		2.32296320	0.00160982
	21.8000	1	2		2.32195801	0.00160179
	21.9000	1	2		2.32097228	0.00162990
	22.0000	1	2		2.31995991	0.00169325
	22.1000	1	2		2.31896066	0.00165244
	22.2000	1	2		2.31796202	0.00172386
	22.3000	1	2		2.31695744	0.00163123
	22.4000	1	2		2.31596146	0.00162007
	22.5000	1	2		2.31494807	0.00162845
	22.6000	1	2		2.31396296	0.00169363
	22.7000	1	2		2.31295223	0.00166275
	22.8000	1	2		2.31195892	0.00163676
	22.9000	1	2		2.31095331	0.00161449
	23.0000	1	2		2.30995816	0.00163018
	23.1000	1	2		2.30895747	0.00160327
	23.2000	1	2		2.30796129	0.00157122
	23.3000	1	2		2.30696040	0.00160156
	23.4000	1	2		2.30596237	0.00160098
	23.5000	1	2		2.30496415	0.00174921
	23.6000	1	2		2.30396489	0.00168513
	23.7000	1	2		2.30296421	0.00173780
	23.8000	1	2		2.30197294	0.00169795
	23.9000	1	2		2.30096099	0.00156977
	24.0000	1	2		2.29995764	0.00162262
	24.1000	1	2		2.29896207	0.00156057
	24.2000	1	2		2.29796773	0.00167723
	24.3000	1	2		2.29696643	0.00160512
	24.4000	1	2		2.29596247	0.00161002
	24.5000	1	2		2.29495522	0.00164632
	24.6000	1	2		2.29396355	0.00159459
	24.7000	1	2		2.29296348	0.00150537
	24.8000	1	2		2.29196668	0.00163150
	24.9000	1	2		2.29095923	0.00151997
	25.0000	1	2		2.28996162	0.00157520
	25.1000	1	2		2.28896442	0.00155049
	25.2000	1	2		2.28796598	0.00145569
	25.3000	1	2		2.28696263	0.00160884
	25.4000	1	2		2.28597260	0.00151224
	25.5000	1	2		2.28496146	0.00145870
	25.6000	1	2		2.28396631	0.00150397
	25.7000	1	2		2.28296418	0.00147854
	25.8000	1	2		2.28196882	0.00148800
	25.9000	1	2		2.28096363	0.00138964
	26.0000	1	2		2.27996704	0.00142875
	26.1000	1	2		2.27896430	0.00143789
	26.2000	1	2		2.27795993	0.00144015
	26.3000	1	2		2.27696395	0.00139077
	26.4000	1	2		2.27596941	0.00133182
	26.5000	1	2		2.27496278	0.00131426
	26.6000	1	2		2.27397603	0.00137330
	26.7000	1	2		2.27296632	0.00126875
	26.8000	1	2		2.27196646	0.00137087
	26.9000	1	2		2.27096536	0.00147078
	27.0000	1	2		2.26996938	0.00133066
	27.1000	1	2		2.26896911	0.00141941
	27.2000	1	2		2.26797846	0.00141819
	27.3000	1	2		2.26696076	0.00137628
	27.4000	1	2		2.26596479	0.00153938
	27.5000	1	2		2.26496287	0.00122212
	27.6000	1	2		2.26396710	0.00143123
	27.7000	1	2		2.26296724	0.00154999
	27.8000	1	2		2.26196614	0.00147519
	27.9000	1	2		2.26097815	0.00152407
	28.0000	1	2		2.25997337	0.00157481
	28.1000	1	2		2.25897412	0.00143918
	28.2000	1	2		2.25797015	0.00152417
	28.3000	1	2		2.25697397	0.00164985
	28.4000	1	2		2.25596591	0.00140644
	28.5000	1	2		2.25497321	0.00152697
	28.6000	1	2		2.25397375	0.00145053
	28.7000	1	2		2.25297020	0.00155536
	28.8000	1	2		2.25196828	0.00141005
	28.9000	1	2		2.25097066	0.00139247
	29.0000	1	2		2.24996690	0.00153757
	29.1000	1	2		2.24896970	0.00148299
	29.2000	1	2		2.24797311	0.00141498
	29.3000	1	2		2.24698041	0.00146421
	29.4000	1	2		2.24598095	0.00143954
	29.5000	1	2		2.24497658	0.00140235
	29.6000	1	2		2.24398163	0.00143745
	29.7000	1	2		2.24297111	0.00143107
	29.8000	1	2		2.24198005	0.00149477
	29.9000	1	2		2.24097649	0.00150886
	30.0000	1	2		2.23998072	0.00147189
	30.1000	1	2		2.23897717	0.00155964
	30.2000	1	2		2.23797914	0.00148388
	30.3000	1	2		2.23696657	0.00156153
	30.4000	1	2		2.23596629	0.00155907
	30.5000	1	2		2.23498118	0.00141048
	30.6000	1	2		2.23396840	0.00149209
	30.7000	1	2		2.23297386	0.00157415
	30.8000	1	2		2.23196928	0.00158651
	30.9000	1	2		2.23098150	0.00152973
	31.0000	1	2		2.22996852	0.00152776
	31.1000	1	2		2.22897173	0.00162831
	31.2000	1	2		2.22797268	0.00150642
	31.3000	1	2		2.22697609	0.00149800
	31.4000	1	2		2.22597397	0.00152790
	31.5000	1	2		2.22497266	0.00138212
	31.6000	1	2		2.22397464	0.00125195
	31.7000	1	2		2.22296740	0.00140251
	31.8000	1	2		2.22196589	0.00139967
	31.9000	1	2		2.22097094	0.00147412
	32.0000	1	2		2.21997312	0.00131404
	32.1000	1	2		2.21897346	0.00131645
	32.2000	1	2		2.21797256	0.00143178
	32.3000	1	2		2.21697536	0.00119940
	32.4000	1	2		2.21597529	0.00135709
	32.5000	1	2		2.21497624	0.00136047
	32.6000	1	2		2.21396264	0.00127596
	32.7000	1	2		2.21296216	0.00138947
	32.8000	1	2		2.21197520	0.00135020
	32.9000	1	2		2.21096775	0.00133402
	33.0000	1	2		2.20996911	0.00125246
	33.1000	1	2		2.20896433	0.00122194
	33.2000	1	2		2.20796979	0.00146737
	33.3000	1	2		2.20696131	0.00137240
	33.4000	1	2		2.20597128	0.00135111
	33.5000	1	2		2.20498371	0.00140804
	33.6000	1	2		2.20396765	0.00140215
	33.7000	1	2		2.20297926	0.00154862
	33.8000	1	2		2.20197345	0.00147420
	33.9000	1	2		2.20097624	0.00140550
	34.0000	1	2		2.19997515	0.00139369
	34.1000	1	2		2.19895827	0.00140887
	34.2000	1	2		2.19796537	0.00138624
	34.3000	1	2		2.19696755	0.00140568
	34.4000	1	2		2.19598121	0.00129965
	34.5000	1	2		2.19496946	0.00127205
	34.6000	1	2		2.19397430	0.00135094
	34.7000	1	2		2.19297730	0.00127406
	34.8000	1	2		2.19197600	0.00130183
	34.9000	1	2		2.19096978	0.00156309
	35.0000	1	2		2.18997524	0.00104096
	35.1000	1	2		2.18897803	0.00136732
	35.2000	1	2		2.18797612	0.00128124
	35.3000	1	2		2.18696805	0.00123897
	35.4000	1	2		2.18597105	0.00134908
	35.5000	1	2		2.18496668	0.00119642
	35.6000	1	2		2.18397214	0.00146371
	35.7000	1	2		2.18296858	0.00126887
	35.8000	1	2		2.18197220	0.00135042
	35.9000	1	2		2.18097417	0.00142287
	36.0000	1	2		2.17997861	0.00122231
	36.1000	1	2		2.17898530	0.00137265
	36.2000	1	2		2.17797047	0.00146639
	36.3000	1	2		2.17697347	0.00142283
	36.4000	1	2		2.17597258	0.00146253
	36.5000	1	2		2.17498542	0.00117646
	36.6000	1	2		2.17397899	0.00147367
	36.7000	1	2		2.17298793	0.00137900
	36.8000	1	2		2.17197413	0.00139957
	36.9000	1	2		2.17097529	0.00129690
	37.0000	1	2		2.16997296	0.00136367
	37.1000	1	2		2.16897125	0.00139531
	37.2000	1	2		2.16798142	0.00129391
	37.3000	1	2		2.16697623	0.00133533
	37.4000	1	2		2.16598497	0.00121383
	37.5000	1	2		2.16498346	0.00122712
	37.6000	1	2		2.16398625	0.00125264
	37.7000	1	2		2.16297430	0.00123227
	37.8000	1	2		2.16197443	0.00124201
	37.9000	1	2		2.16098747	0.00121219
	38.0000	1	2		2.15998043	0.00130143
	38.1000	1	2		2.15897913	0.00136249
	38.2000	1	2		2.15799114	0.00122569
	38.3000	1	2		2.15697919	0.00132887
	38.4000	1	2		2.15597338	0.00141385
	38.5000	1	2		2.15497023	0.00141214
	38.6000	1	2		2.15397733	0.00134078
	38.7000	1	2		2.15297500	0.00132317
	38.8000	1	2		2.15197841	0.00147456
	38.9000	1	2		2.15097137	0.00132957
	39.0000	1	2		2.14997806	0.00130248
	39.1000	1	2		2.14896590	0.00134047
	39.2000	1	2		2.14797812	0.00127365
	39.3000	1	2		2.14697662	0.00134586
	39.4000	1	2		2.14598003	0.00116884
	39.5000	1	2		2.14496930	0.00118534
	39.6000	1	2		2.14397496	0.00111691
	39.7000	1	2		2.14297100	0.00110381
	39.8000	1	2		2.14197625	0.00102540
	39.9000	1	2		2.14096983	0.00098529
	40.0000	1	2		2.13998184	0.00091461
	40.1000	1	2		2.13897357	0.00092353
	40.2000	1	2		2.13798436	0.00088514
	40.3000	1	2		2.13697609	0.00077651
	40.4000	1	2		2.13597643	0.00062762
	40.5000	1	2		2.13491530	0.00063868
	40.6000	1	2		2.13398448	0.00069566
	40.7000	1	2		2.13298482	0.00056002
	40.8000	1	2		2.13198720	0.00054575
	40.9000	1	2		2.13098406	0.00061051
	41.0000	1	2		2.12998009	0.00038986
	41.1000	1	2		2.12897735	0.00048694
	41.2000	1	2		2.12798404	0.00041889
	41.3000	1	2		2.12699401	0.00037399
	41.4000	1	2		2.12598799	0.00053105
	41.5000	1	2		2.12498526	0.00018646
	41.6000	1	2		2.12399010	0.00015362
	41.7000	1	2		2.12299679	0.00014350
	41.8000	1	2		2.12200184	-0.00002014
	41.9000	1	2		2.12099316	-0.00006150
	42.0000	1	2		2.11999186	-0.00024973
	42.1000	1	2		2.11898667	-0.00013688
	42.2000	1	2		2.11798086	-0.00036065
	42.3000	1	2		2.11697730	-0.00040068
	42.4000	1	2		2.11598092	-0.00055481
	42.5000	1	2		2.11497633	-0.00055369
	42.6000	1	2		2.11398077	-0.00078203
	42.7000	1	2		2.11298213	-0.00080272
	42.8000	1	2		2.11198841	-0.00089901
	42.9000	1	2		2.11097707	-0.00114248
	43.0000	1	2		2.10998212	-0.00103493
	43.1000	1	2		2.10897651	-0.00124457
	43.2000	1	2		2.10797972	-0.00124501
	43.3000	1	2		2.10698620	-0.00156175
	43.4000	1	2		2.10597752	-0.00152076
	43.5000	1	2		2.10497520	-0.00155861
	43.6000	1	2		2.10398516	-0.00173480
	43.7000	1	2		2.10298816	-0.00182302
	43.8000	1	2		2.10198358	-0.00183964
	43.9000	1	2		2.10098167	-0.00194654
	44.0000	1	2		2.09998303	-0.00211859
	44.1000	1	2		2.09898029	-0.00223252
	44.2000	1	2		2.09798268	-0.00227774
	44.3000	1	2		2.09698261	-0.00250004
	44.4000	1	2		2.09598315	-0.00257251
	44.5000	1	2		2.09499045	-0.00275194
	44.6000	1	2		2.09398648	-0.00286384
	44.7000	1	2		2.09298211	-0.00323431
	44.8000	1	2		2.09199023	-0.00318904
	44.9000	1	2		2.09098668	-0.00338355
	45.0000	1	2		2.08998886	-0.00365798
	45.1000	1	2		2.08898960	-0.00376444
	45.2000	1	2		2.08799465	-0.00390432
	45.3000	1	2		2.08700011	-0.00418484
	45.4000	1	2		2.08597812	-0.00418895
	45.5000	1	2		2.08497599	-0.00434774
	45.6000	1	2		2.08398350	-0.00455326
	45.7000	1	2		2.08298077	-0.00474823
	45.8000	1	2		2.08198561	-0.00489736
	45.9000	1	2		2.08099107	-0.00510704
	46.0000	1	2		2.07998588	-0.00521860
	46.1000	1	2		2.07898355	-0.00534513
	46.2000	1	2		2.07798327	-0.00568961
	46.3000	1	2		2.07699119	-0.00587006
	46.4000	1	2		2.07598681	-0.00586264
	46.5000	1	2		2.07498121	-0.00617063
	46.6000	1	2		2.07398462	-0.00635306
	46.7000	1	2		2.07298434	-0.00652354
	46.8000	1	2		2.07199492	-0.00682097
	46.9000	1	2		2.07099628	-0.00689145
	47.0000	1	2		2.06999129	-0.00709749
	47.1000	1	2		2.06899839	-0.00722992
	47.2000	1	2		2.06798705	-0.00737047
	47.3000	1	2		2.06698288	-0.00775320
	47.4000	1	2		2.06598219	-0.00801724
	47.5000	1	2		2.06497925	-0.00814426
	47.6000	1	2		2.06398614	-0.00855642
	47.7000	1	2		2.06298607	-0.00876097
	47.8000	1	2		2.06198477	-0.00895459
	47.9000	1	2		2.06097404	-0.00925682
	48.0000	1	2		2.05998114	-0.00948977
	48.1000	1	2		2.05898271	-0.00969477
	48.2000	1	2		2.05798468	-0.01005791
	48.3000	1	2		2.05698994	-0.01029523
	48.4000	1	2		2.05599437	-0.01055373
	48.5000	1	2		2.05497361	-0.01060518
	48.6000	1	2		2.05398706	-0.01112137
	48.7000	1	2		2.05299661	-0.01122423
	48.8000	1	2		2.05199408	-0.01150876
	48.9000	1	2		2.05099319	-0.01186779
	49.0000	1	2		2.04998984	-0.01213393
	49.1000	1	2		2.04898034	-0.01232403
	49.2000	1	2		2.04799174	-0.01273305
	49.3000	1	2		2.04698982	-0.01290124
	49.4000	1	2		2.04598791	-0.01320164
	49.5000	1	2		2.04498947	-0.01336525
	49.6000	1	2		2.04399186	-0.01378418
	49.7000	1	2		2.04298441	-0.01405042
	49.8000	1	2		2.04199171	-0.01425219
	49.9000	1	2		2.04098775	-0.01463793
	50.0000	1	2		2.03999772	-0.01499634
	50.1000	1	2		2.03899375	-0.01525666
	50.2000	1	2		2.03799818	-0.01548297
	50.3000	1	2		2.03699914	-0.01593861
	50.4000	1	2		2.03600255	-0.01621570
	50.5000	1	2		2.03499571	-0.01654465
	50.6000	1	2		2.03399625	-0.01675991
	50.7000	1	2		2.03300356	-0.01720143
	50.8000	1	2		2.03199324	-0.01762226
	50.9000	1	2		2.03099829	-0.01776108
	51.0000	1	2		2.03000375	-0.01831663
	51.1000	1	2		2.02899405	-0.01855100
	51.2000	1	2		2.02800012	-0.01885208
	51.3000	1	2		2.02700537	-0.01913687
	51.4000	1	2		2.02600571	-0.01968470
	51.5000	1	2		2.02500031	-0.01990997
	51.6000	1	2		2.02399942	-0.02024948
	51.7000	1	2		2.02299791	-0.02060760
	51.8000	1	2		2.02199579	-0.02099428
	51.9000	1	2		2.02099182	-0.02119320
	52.0000	1	2		2.01999687	-0.02151301
	52.1000	1	2		2.01899824	-0.02196543
	52.2000	1	2		2.01799222	-0.02222852
	52.3000	1	2		2.01698723	-0.02261728
	52.4000	1	2		2.01598962	-0.02285402
	52.5000	1	2		2.01499077	-0.02334857
	52.6000	1	2		2.01398701	-0.02369373
	52.7000	1	2		2.01299862	-0.02402025
	52.8000	1	2		2.01199834	-0.02433665
	52.9000	1	2		2.01098659	-0.02479290
	53.0000	1	2		2.01000106	-0.02519417
	53.1000	1	2		2.00899402	-0.02556669
	53.2000	1	2		2.00800297	-0.02590019
	53.3000	1	2		2.00699572	-0.02641458
	53.4000	1	2		2.00600282	-0.02676867
	53.5000	1	2		2.00499230	-0.02714990
	53.6000	1	2		2.00399940	-0.02767632
	53.7000	1	2		2.00298642	-0.02804088
	53.8000	1	2		2.00199229	-0.02834334
	53.9000	1	2		2.00099139	-0.02888842
	54.0000	1	2		1.99999890	-0.02927677
	54.1000	1	2		1.99899657	-0.02961553
	54.2000	1	2		1.99800347	-0.03006313
	54.3000	1	2		1.99699356	-0.03056379
	54.4000	1	2		1.99599881	-0.03105219
	54.5000	1	2		1.99499034	-0.03129846
	54.6000	1	2		1.99400236	-0.03180237
	54.7000	1	2		1.99299450	-0.03230373
	54.8000	1	2		1.99200098	-0.03268944
	54.9000	1	2		1.99099435	-0.03306885
	55.0000	1	2		1.98999961	-0.03346826
	55.1000	1	2		1.98899605	-0.03396490
	55.2000	1	2		1.98799844	-0.03446127
	55.3000	1	2		1.98699427	-0.03488006
	55.4000	1	2		1.98599686	-0.03534340
	55.5000	1	2		1.98499412	-0.03579879
	55.6000	1	2		1.98399938	-0.03629196
	55.7000	1	2		1.98300402	-0.03673849
	55.8000	1	2		1.98199021	-0.03738390
	55.9000	1	2		1.98099219	-0.03770220
	56.0000	1	2		1.97999089	-0.03821964
	56.1000	1	2		1.97899246	-0.03871850
	56.2000	1	2		1.97799300	-0.03929432
	56.3000	1	2		1.97699026	-0.03992708
	56.4000	1	2		1.97599429	-0.04022633
	56.5000	1	2		1.97498458	-0.04097885
	56.6000	1	2		1.97399332	-0.04150956
	56.7000	1	2		1.97299489	-0.04204154
	56.8000	1	2		1.97199625	-0.04268091
	56.9000	1	2		1.97099659	-0.04337558
	57.0000	1	2		1.96999836	-0.04382903
	57.1000	1	2		1.96899910	-0.04434673
	57.2000	1	2		1.96800128	-0.04504284
	57.3000	1	2		1.96700367	-0.04563984
	57.4000	1	2		1.96600073	-0.04612773
	57.5000	1	2		1.96499943	-0.04679657
	57.6000	1	2		1.96398890	-0.04754924
	57.7000	1	2		1.96298740	-0.04812432
	57.8000	1	2		1.96198712	-0.04873754
	57.9000	1	2		1.96099237	-0.04955000
	58.0000	1	2		1.96000152	-0.05006788
	58.1000	1	2		1.95899305	-0.05067930
	58.2000	1	2		1.95799892	-0.05129608
	58.3000	1	2		1.95700745	-0.05204387
	58.4000	1	2		1.95600389	-0.05258180
	58.5000	1	2		1.95500607	-0.05330449
	58.6000	1	2		1.95400252	-0.05407067
	58.7000	1	2		1.95300060	-0.05466103
	58.8000	1	2		1.95201794	-0.05535660
	58.9000	1	2		1.95099656	-0.05608112
	59.0000	1	2		1.94999997	-0.05677558
	59.1000	1	2		1.94900277	-0.05745062
	59.2000	1	2		1.94800024	-0.05814824
	59.3000	1	2		1.94700631	-0.05878962
	59.4000	1	2		1.94600603	-0.05961301
	59.5000	1	2		1.94499121	-0.06038415
	59.6000	1	2		1.94399339	-0.06115637
	59.7000	1	2		1.94299701	-0.06190287
	59.8000	1	2		1.94199591	-0.06255140
	59.9000	1	2		1.94100034	-0.06343162
	60.0000	1	2		1.93999904	-0.06415949
	60.1000	1	2		1.93900020	-0.06467901
	60.2000	1	2		1.93800258	-0.06572015
	60.3000	1	2		1.93699452	-0.06629881
	60.4000	1	2		1.93600817	-0.06695073
	60.5000	1	2		1.93500298	-0.06779759
	60.6000	1	2		1.93400188	-0.06861802
	60.7000	1	2		1.93300509	-0.06935182
	60.8000	1	2		1.93199702	-0.06999872
	60.9000	1	2		1.93098917	-0.07084168
	61.0000	1	2		1.92999135	-0.07167747
	61.1000	1	2		1.92897591	-0.07236109
	61.2000	1	2		1.92800083	-0.07316046
	61.3000	1	2		1.92700014	-0.07398482
	61.4000	1	2		1.92599720	-0.07471852
	61.5000	1	2		1.92498873	-0.07541325
	61.6000	1	2		1.92400402	-0.07640063
	61.7000	1	2		1.92300067	-0.07699586
	61.8000	1	2		1.92200920	-0.07787161
	61.9000	1	2		1.92100298	-0.07863061
	62.0000	1	2		1.92000291	-0.07954949
	62.1000	1	2		1.91899792	-0.08036301
	62.2000	1	2		1.91797879	-0.08101977
	62.3000	1	2		1.91699245	-0.08196076
	62.4000	1	2		1.91600385	-0.08282586
	62.5000	1	2		1.91499005	-0.08365611
	62.6000	1	2		1.91399448	-0.08459668
	62.7000	1	2		1.91300384	-0.08547525
	62.8000	1	2		1.91199618	-0.08613577
	62.9000	1	2		1.91100144	-0.08716106
	63.0000	1	2		1.91000854	-0.08788163
	63.1000	1	2		1.90899494	-0.08871090
	63.2000	1	2		1.90800060	-0.08958319
	63.3000	1	2		1.90699602	-0.09043653
	63.4000	1	2		1.90600128	-0.09137409
	63.5000	1	2		1.90499813	-0.09216486
	63.6000	1	2		1.90400769	-0.09309151
	63.7000	1	2		1.90301048	-0.09397789
	63.8000	1	2		1.90200488	-0.09476596
	63.9000	1	2		1.90100645	-0.09574534
	64.0000	1	2		1.90000350	-0.09656936
	64.1000	1	2		1.89900056	-0.09748572
	64.2000	1	2		1.89800356	-0.09823688
	64.3000	1	2		1.89700329	-0.09906178
	64.4000	1	2		1.89600424	-0.09997169
	64.5000	1	2		1.89499945	-0.10087798
	64.6000	1	2		1.89400840	-0.10182512
	64.7000	1	2		1.89299828	-0.10257182
	64.8000	1	2		1.89200477	-0.10354013
	64.9000	1	2		1.89099609	-0.10437640
	65.0000	1	2		1.89000728	-0.10545532
	65.1000	1	2		1.88900066	-0.10617644
	65.2000	1	2		1.88801533	-0.10716716
	65.3000	1	2		1.88700481	-0.10818898
	65.4000	1	2		1.88600822	-0.10891823
	65.5000	1	2		1.88500549	-0.10995672
	65.6000	1	2		1.88401033	-0.11095879
	65.7000	1	2		1.88301354	-0.11185212
	65.8000	1	2		1.88201121	-0.11284991
	65.9000	1	2		1.88101482	-0.11375852
	66.0000	1	2		1.88000123	-0.11471896
	66.1000	1	2		1.87899726	-0.11550078
	66.2000	1	2		1.87800190	-0.11650387
	66.3000	1	2		1.87698790	-0.11756549
	66.4000	1	2		1.87600647	-0.11845349
	66.5000	1	2		1.87500353	-0.11927725
	66.6000	1	2		1.87401063	-0.12033284
	66.7000	1	2		1.87300277	-0.12122577
	66.8000	1	2		1.87200515	-0.12221934
	66.9000	1	2		1.87100672	-0.12311879
	67.0000	1	2		1.87001095	-0.12404758
	67.1000	1	2		1.86901067	-0.12498659
	67.2000	1	2		1.86800814	-0.12593598
	67.3000	1	2		1.86700684	-0.12684995
	67.4000	1	2		1.86600800	-0.12798405
	67.5000	1	2		1.86500260	-0.12879928
	67.6000	1	2		1.86400969	-0.12981176
	67.7000	1	2		1.86300306	-0.13092539
	67.8000	1	2		1.86201160	-0.13187203
	67.9000	1	2		1.86100251	-0.13287729
	68.0000	1	2		1.86000735	-0.13382140
	68.1000	1	2		1.85901097	-0.13486315
	68.2000	1	2		1.85800659	-0.13590862
	68.3000	1	2		1.85700877	-0.13681968
	68.4000	1	2		1.85600768	-0.13795068
	68.5000	1	2		1.85501355	-0.13892233
	68.6000	1	2		1.85400774	-0.13999054
	68.7000	1	2		1.85301135	-0.14101595
	68.8000	1	2		1.85201620	-0.14192674
	68.9000	1	2		1.85101182	-0.14288893
	69.0000	1	2		1.85001318	-0.14412831
	69.1000	1	2		1.84900082	-0.14501617
	69.2000	1	2		1.84800402	-0.14611597
	69.3000	1	2		1.84700456	-0.14711141
	69.4000	1	2		1.84601084	-0.14814626
	69.5000	1	2		1.84500524	-0.14925615
	69.6000	1	2		1.84400598	-0.15012793
	69.7000	1	2		1.84300427	-0.15118233
	69.8000	1	2		1.84200666	-0.15240995
	69.9000	1	2		1.84100372	-0.15328777
	70.0000	1	2		1.84000651	-0.15450915
	70.1000	1	2		1.83901341	-0.15563648
	70.2000	1	2		1.83801743	-0.15645619
	70.3000	1	2		1.83699892	-0.15773714
	70.4000	1	2		1.83601011	-0.15876362
	70.5000	1	2		1.83500902	-0.15987553
	70.6000	1	2		1.83401345	-0.16101988
	70.7000	1	2		1.83301133	-0.16209673
	70.8000	1	2		1.83201925	-0.16318565
	70.9000	1	2		1.83101159	-0.16436765
	71.0000	1	2		1.83001460	-0.16550321
	71.1000	1	2		1.82900264	-0.16663497
	71.2000	1	2		1.82800482	-0.16772296
	71.3000	1	2		1.82700516	-0.16893364
	71.4000	1	2		1.82600181	-0.16994933
	71.5000	1	2		1.82501710	-0.17108981
	71.6000	1	2		1.82400965	-0.17223423
	71.7000	1	2		1.82300507	-0.17330976
	71.8000	1	2		1.82201360	-0.17444357
	71.9000	1	2		1.82101742	-0.17557563
	72.0000	1	2		1.82001776	-0.17669499
	72.1000	1	2		1.81902199	-0.17781831
	72.2000	1	2		1.81801454	-0.17904662
	72.3000	1	2		1.81701570	-0.18018594
	72.4000	1	2		1.81601440	-0.18147690
	72.5000	1	2		1.81499588	-0.18235162
	72.6000	1	2		1.81401056	-0.18355493
	72.7000	1	2		1.81300701	-0.18478483
	72.8000	1	2		1.81200120	-0.18590027
	72.9000	1	2		1.81100051	-0.18685542
	73.0000	1	2		1.80999204	-0.18829530
	73.1000	1	2		1.80900508	-0.18949851
	73.2000	1	2		1.80801648	-0.19048944
	73.3000	1	2		1.80701026	-0.19166810
	73.4000	1	2		1.80601428	-0.19298296
	73.5000	1	2		1.80501175	-0.19421410
	73.6000	1	2		1.80402090	-0.19535486
	73.7000	1	2		1.80301693	-0.19665293
	73.8000	1	2		1.80201338	-0.19800181
	73.9000	1	2		1.80100695	-0.19892218
	74.0000	1	2		1.80001221	-0.20016532
	74.1000	1	2		1.79900517	-0.20147854
	74.2000	1	2		1.79801145	-0.20271353
	74.3000	1	2		1.79700728	-0.20388860
	74.4000	1	2		1.79601028	-0.20515036
	74.5000	1	2		1.79501246	-0.20639379
	74.6000	1	2		1.79401730	-0.20764802
	74.7000	1	2		1.79301334	-0.20880889
	74.8000	1	2		1.79202207	-0.21010188
	74.9000	1	2		1.79100254	-0.21138486
	75.0000	1	2		1.79001537	-0.21261275
	75.1000	1	2		1.78901263	-0.21393253
	75.2000	1	2		1.78801174	-0.21513704
	75.3000	1	2		1.78701228	-0.21622704
	75.4000	1	2		1.78601610	-0.21762630
	75.5000	1	2		1.78501337	-0.21872075
	75.6000	1	2		1.78401493	-0.22010705
	75.7000	1	2		1.78300564	-0.22124855
	75.8000	1	2		1.78201335	-0.22262396
	75.9000	1	2		1.78101513	-0.22388902
	76.0000	1	2		1.78002099	-0.22517234
	76.1000	1	2		1.77901273	-0.22633007
	76.2000	1	2		1.77801716	-0.22785306
	76.3000	1	2		1.77702139	-0.22892024
	76.4000	1	2		1.77602296	-0.23038702
	76.5000	1	2		1.77502104	-0.23169545
	76.6000	1	2		1.77402076	-0.23315737
	76.7000	1	2		1.77302704	-0.23433702
	76.8000	1	2		1.77202738	-0.23576967
	76.9000	1	2		1.77101768	-0.23721887
	77.0000	1	2		1.77001617	-0.23843827
	77.1000	1	2		1.76901712	-0.23975911
	77.2000	1	2		1.76801705	-0.24118520
	77.3000	1	2		1.76702005	-0.24242984
	77.4000	1	2		1.76601895	-0.24381151
	77.5000	1	2		1.76501376	-0.24518160
	77.6000	1	2		1.76402229	-0.24648795
	77.7000	1	2		1.76301914	-0.24793847
	77.8000	1	2		1.76201948	-0.24940208
	77.9000	1	2		1.76101531	-0.25071388
	78.0000	1	2		1.76002077	-0.25221892
	78.1000	1	2		1.75901557	-0.25351176
	78.2000	1	2		1.75801878	-0.25497636
	78.3000	1	2		1.75702444	-0.25628299
	78.4000	1	2		1.75601740	-0.25776230
	78.5000	1	2		1.75502614	-0.25912788
	78.6000	1	2		1.75402258	-0.26048280
	78.7000	1	2		1.75301104	-0.26200518
	78.8000	1	2		1.75202367	-0.26349703
	78.9000	1	2		1.75101786	-0.26486706
	79.0000	1	2		1.75002660	-0.26648548
	79.1000	1	2		1.74902611	-0.26786761
	79.2000	1	2		1.74801477	-0.26933789
	79.3000	1	2		1.74701511	-0.27096530
	79.4000	1	2		1.74602282	-0.27234571
	79.5000	1	2		1.74501496	-0.27375730
	79.6000	1	2		1.74402759	-0.27529595
	79.7000	1	2		1.74302383	-0.27671257
	79.8000	1	2		1.74202458	-0.27833443
	79.9000	1	2		1.74102553	-0.27973808
	80.0000	1	2		1.74002382	-0.28118771
	80.1000	1	2		1.73902231	-0.28279556
	80.2000	1	2		1.73802511	-0.28414857
	80.3000	1	2		1.73702422	-0.28568413
	80.4000	1	2		1.73602045	-0.28734872
	80.5000	1	2		1.73500829	-0.28879104
	80.6000	1	2		1.73402154	-0.29027382
	80.7000	1	2		1.73301040	-0.29197693
	80.8000	1	2		1.73202344	-0.29350737
	80.9000	1	2		1.73101804	-0.29501524
	81.0000	1	2		1.73001715	-0.29649142
	81.1000	1	2		1.72901687	-0.29807951
	81.2000	1	2		1.72801987	-0.29956371
	81.3000	1	2		1.72701939	-0.30107511
	81.4000	1	2		1.72601419	-0.30256364
	81.5000	1	2		1.72501392	-0.30410914
	81.6000	1	2		1.72402327	-0.30566208
	81.7000	1	2		1.72301418	-0.30727047
	81.8000	1	2		1.72202353	-0.30882305
	81.9000	1	2		1.72102326	-0.31034168
	82.0000	1	2		1.72002298	-0.31204330
	82.1000	1	2		1.71902045	-0.31341568
	82.2000	1	2		1.71802673	-0.31506781
	82.3000	1	2		1.71703014	-0.31656988
	82.4000	1	2		1.71602043	-0.31830378
	82.5000	1	2		1.71502251	-0.31978015
	82.6000	1	2		1.71403186	-0.32146715
	82.7000	1	2		1.71302892	-0.32292556
	82.8000	1	2		1.71203172	-0.32456923
	82.9000	1	2		1.71102663	-0.32611445
	83.0000	1	2		1.71002246	-0.32793146
	83.1000	1	2		1.70903181	-0.32928731
	83.2000	1	2		1.70803389	-0.33105552
	83.3000	1	2		1.70703248	-0.33263665
	83.4000	1	2		1.70602370	-0.33428390
	83.5000	1	2		1.70502342	-0.33555482
	83.6000	1	2		1.70403062	-0.33723053
	83.7000	1	2		1.70302184	-0.33883251
	83.8000	1	2		1.70202536	-0.34053408
	83.9000	1	2		1.70101688	-0.34206152
	84.0000	1	2		1.70002419	-0.34380704
	84.1000	1	2		1.69902206	-0.34537695
	84.2000	1	2		1.69801882	-0.34725573
	84.3000	1	2		1.69701598	-0.34883980
	84.4000	1	2		1.69602215	-0.35050333
	84.5000	1	2		1.69502167	-0.35212111
	84.6000	1	2		1.69402406	-0.35396464
	84.7000	1	2		1.69302870	-0.35551954
	84.8000	1	2		1.69202360	-0.35737339
	84.9000	1	2		1.69102712	-0.35902649
	85.0000	1	2		1.69003913	-0.36077268
	85.1000	1	2		1.68902390	-0.36259387
	85.2000	1	2		1.68802608	-0.36420420
	85.3000	1	2		1.68702344	-0.36609218
	85.4000	1	2		1.68602726	-0.36779422
	85.5000	1	2		1.68502596	-0.36949992
	85.6000	1	2		1.68402200	-0.37124775
	85.7000	1	2		1.68301670	-0.37294339
	85.8000	1	2		1.68201345	-0.37488595
	85.9000	1	2		1.68102127	-0.37654694
	86.0000	1	2		1.68002416	-0.37826143
	86.1000	1	2		1.67902307	-0.37994545
	86.2000	1	2		1.67802299	-0.38181603
	86.3000	1	2		1.67703194	-0.38346913
	86.4000	1	2		1.67603586	-0.38533781
	86.5000	1	2		1.67503210	-0.38693424
	86.6000	1	2		1.67402660	-0.38860697
	86.7000	1	2		1.67302345	-0.39051738
	86.8000	1	2		1.67204223	-0.39217383
	86.9000	1	2		1.67104010	-0.39399117
	87.0000	1	2		1.67003614	-0.39578285
	87.1000	1	2		1.66903187	-0.39757825
	87.2000	1	2		1.66803261	-0.39938029
	87.3000	1	2		1.66703561	-0.40123764
	87.4000	1	2		1.66602294	-0.40313862
	87.5000	1	2		1.66502737	-0.40485013
	87.6000	1	2		1.66402730	-0.40681340
	87.7000	1	2		1.66303870	-0.40854588
	87.8000	1	2		1.66202613	-0.41063726
	87.9000	1	2		1.66103589	-0.41249018
	88.0000	1	2		1.66004105	-0.41438956
	88.1000	1	2		1.65903903	-0.41640528
	88.2000	1	2		1.65804162	-0.41832756
	88.3000	1	2		1.65704144	-0.42025376
	88.4000	1	2		1.65604700	-0.42223103
	88.5000	1	2		1.65503822	-0.42428758
	88.6000	1	2		1.65404378	-0.42612303
	88.7000	1	2		1.65304023	-0.42803627
	88.8000	1	2		1.65204538	-0.42989951
	88.9000	1	2		1.65103517	-0.43180835
	89.0000	1	2		1.65004390	-0.43371104
	89.1000	1	2		1.64903625	-0.43567389
	89.2000	1	2		1.64803976	-0.43760430
	89.3000	1	2		1.64703979	-0.43960977
	89.4000	1	2		1.64603869	-0.44149440
	89.5000	1	2		1.64504415	-0.44347011
	89.6000	1	2		1.64404193	-0.44557277
	89.7000	1	2		1.64303868	-0.44739265
	89.8000	1	2		1.64204783	-0.44951443
	89.9000	1	2		1.64104120	-0.45140993
	90.0000	1	2		1.64005076	-0.45340493
	90.1000	1	2		1.63904874	-0.45540456
	90.2000	1	2		1.63805164	-0.45727696
	90.3000	1	2		1.63704255	-0.45905273
	90.4000	1	2		1.63604483	-0.46094500
	90.5000	1	2		1.63505029	-0.46285860
	90.6000	1	2		1.63405431	-0.46499703
	90.7000	1	2		1.63304103	-0.46689786
	90.8000	1	2		1.63204690	-0.46896316
	90.9000	1	2		1.63104529	-0.47095295
	91.0000	1	2		1.63005392	-0.47295928
	91.1000	1	2		1.62904780	-0.47487721
	91.2000	1	2		1.62805613	-0.47697928
	91.3000	1	2		1.62705124	-0.47868889
	91.4000	1	2		1.62605465	-0.48082594
	91.5000	1	2		1.62504843	-0.48283234
	91.6000	1	2		1.62404734	-0.48490882
	91.7000	1	2		1.62304829	-0.48702985
	91.8000	1	2		1.62204688	-0.48933633
	91.9000	1	2		1.62104825	-0.49136519
	92.0000	1	2		1.62004807	-0.49334887
	92.1000	1	2		1.61904790	-0.49538888
	92.2000	1	2		1.61805038	-0.49758300
	92.3000	1	2		1.61704519	-0.49955200
	92.4000	1	2		1.61604942	-0.50156426
	92.5000	1	2		1.61504586	-0.50367750
	92.6000	1	2		1.61405214	-0.50577924
	92.7000	1	2		1.61304285	-0.50772581
	92.8000	1	2		1.61205159	-0.50987735
	92.9000	1	2		1.61105192	-0.51181339
	93.0000	1	2		1.61005533	-0.51379219
	93.1000	1	2		1.60905229	-0.51432882
	93.2000	1	2		1.60805713	-0.51569439
	93.3000	1	2		1.60705471	-0.51755499
	93.4000	1	2		1.60605760	-0.52003354
	93.5000	1	2		1.60505251	-0.52210659
	93.6000	1	2		1.60405777	-0.52282605
	93.7000	1	2		1.60304786	-0.52404527
	93.8000	1	2		1.60205065	-0.52614000
	93.9000	1	2		1.60105427	-0.52712228
	94.0000	1	2		1.60005143	-0.52903816
	94.1000	1	2		1.59904839	-0.53114247
	94.2000	1	2		1.59805026	-0.53350363
	94.3000	1	2		1.59704609	-0.53571764
	94.4000	1	2		1.59605145	-0.53788345
	94.5000	1	2		1.59505363	-0.53993464
	94.6000	1	2		1.59405622	-0.54253463
	94.7000	1	2		1.59304324	-0.54455731
	94.8000	1	2		1.59205228	-0.54684941
	94.9000	1	2		1.59105436	-0.54878414
	95.0000	1	2		1.59005357	-0.55061266
	95.1000	1	2		1.58905042	-0.55253133
	95.2000	1	2		1.58805732	-0.55450406
	95.3000	1	2		1.58705059	-0.55610135
	95.4000	1	2		1.58597665	-0.55742703
	95.5000	1	2		1.58505597	-0.55859532
	95.6000	1	2		1.58405610	-0.56005400
	95.7000	1	2		1.58304712	-0.56113049
	95.8000	1	2		1.58205237	-0.56150552
	95.9000	1	2		1.58104339	-0.56247808
	96.0000	1	2		1.58005356	-0.56432776
	96.1000	1	2		1.57904795	-0.56646109
	96.2000	1	2		1.57805249	-0.56837313
	96.3000	1	2		1.57704453	-0.57047982
	96.4000	1	2		1.57605399	-0.57287991
	96.5000	1	2		1.57504602	-0.57538658
	96.6000	1	2		1.57405579	-0.57789821
	96.7000	1	2		1.57304496	-0.58037654
	96.8000	1	2		1.57204816	-0.58294889
	96.9000	1	2		1.57105987	-0.58548644
	97.0000	1	2		1.57005150	-0.58819387
	97.1000	1	2		1.56904897	-0.59039690
	97.2000	1	2		1.56805525	-0.59282113
	97.3000	1	2		1.56704657	-0.59523568
	97.4000	1	2		1.56604363	-0.59757762
	97.5000	1	2		1.56504560	-0.59563074
	97.6000	1	2		1.56404389	-0.59601244
	97.7000	1	2		1.56304556	-0.59659157
	97.8000	1	2		1.56205235	-0.59823744
	97.9000	1	2		1.56104285	-0.60025308
	98.0000	1	2		1.56004780	-0.60259782
	98.1000	1	2		1.55904783	-0.60444139
	98.2000	1	2		1.55804991	-0.60604613
	98.3000	1	2		1.55705199	-0.60800146
	98.4000	1	2		1.55605407	-0.61030190
	98.5000	1	2		1.55505000	-0.61254848
	98.6000	1	2		1.55405290	-0.61497755
	98.7000	1	2		1.55304309	-0.61686143
	98.8000	1	2		1.55204968	-0.61866757
	98.9000	1	2		1.55104807	-0.61943397
	99.0000	1	2		1.55005291	-0.62113903
	99.1000	1	2		1.54904362	-0.62103610
	99.2000	1	2		1.54804898	-0.62195312
	99.3000	1	2		1.54704808	-0.62366411
	99.4000	1	2		1.54605395	-0.62528133
	99.5000	1	2		1.54505470	-0.62537611
	99.6000	1	2		1.54406057	-0.62685214
	99.7000	1	2		1.54305978	-0.62859297
	99.8000	1	2		1.54206462	-0.62956899
	99.9000	1	2		1.54105820	-0.63150860
	100.0000	1	2		1.54006622	-0.63379526
	100.1000	1	2		1.53906174	-0.63654877
	100.2000	1	2		1.53806720	-0.63931093
	100.3000	1	2		1.53706631	-0.64179413
	100.4000	1	2		1.53607166	-0.64449899
	100.5000	1	2		1.53506155	-0.64716741
	100.6000	1	2		1.53405830	-0.65006964
	100.7000	1	2		1.53306387	-0.65286927
	100.8000	1	2		1.53206543	-0.65567121
	100.9000	1	2		1.53105634	-0.65815605
	101.0000	1	2		1.53006764	-0.66037416
	101.1000	1	2		1.52906716	-0.66192016
	101.2000	1	2		1.52806360	-0.66359237
	101.2040	1	2		1.52802283	-0.66362195
	101.3000	1	2		1.52706107	-0.63080847
	101.4000	1	2		1.52606499	-0.63185669
	101.5000	1	2		1.52506451	-0.63387893
	101.6000	1	2		1.52407233	-0.63651301
	101.7000	1	2		1.52306549	-0.63924350
	101.8000	1	2		1.52207280	-0.64191759
	101.9000	1	2		1.52106996	-0.64183056
	102.0000	1	2		1.52006907	-0.59226386
	102.1000	1	2		1.51906643	-0.58430213
	102.2000	1	2		1.51806697	-0.58706999
	102.3000	1	2		1.51706291	-0.58951247
	102.4000	1	2		1.51606673	-0.59091929
	102.5000	1	2		1.51506266	-0.59252240
	102.6000	1	2		1.51406996	-0.59498854
	102.7000	1	2		1.51306405	-0.59768595
	102.8000	1	2		1.51206756	-0.60087211
	102.9000	1	2		1.51106564	-0.60371343
	103.0000	1	2		1.51007797	-0.60556255
	103.1000	1	2		1.50906642	-0.60817093
	103.2000	1	2		1.50807270	-0.61078053
	103.3000	1	2		1.50706730	-0.61353840
	103.4000	1	2		1.50606979	-0.61612211
	103.5000	1	2		1.50507125	-0.61821118
	103.6000	1	2		1.50407466	-0.62053874
	103.7000	1	2		1.50306895	-0.62294833
	103.8000	1	2		1.50207062	-0.62538609
	103.9000	1	2		1.50106748	-0.62718399
	104.0000	1	2		1.50007171	-0.62935792
	104.0010	1	2		1.50006249	-0.62937669
