# Supplementary material for: Hyaluronic Acid Enhances the Mechanical Properties of Tissue-Engineered Cartilage Constructs
Source: PLoS One. 2014 Dec 1;9(12):e113216. doi: 10.1371/journal.pone.0113216 (PMC4249877; doi:10.1371/journal.pone.0113216)
Supplement: Dataset S1 — Raw data from hydrogel constructs. Data on wet weight, dry weight, compressive modulus, DNA content, and GAG content are provided in a spreadsheet for all analysed hydrogel constructs. Additionally, raw data from mechanical compression tests (time, displacement, and load) are provided. (ZIP) [file pone.0113216.s004.zip › Data/Mechanical testing/Microtester/Day 56/G3 P2 M5 ramp.csv]

G3 P2 M5 3Feb2014
Notes	Time	Sequence	Block	Cycle	5800:Extension mm	5800:5N_Load_Cell N
Test Started : 02/03/2014 11:17:58 AM	4.0020	1	2		2.49991626	0.00279167
	4.1000	1	2		2.49894672	0.00271026
	4.2000	1	2		2.49794378	0.00261168
	4.3000	1	2		2.49694165	0.00285299
	4.4000	1	2		2.49594711	0.00278588
	4.5000	1	2		2.49494643	0.00262164
	4.6000	1	2		2.49395147	0.00254311
	4.7000	1	2		2.49294259	0.00283551
	4.7100	1	2		2.49283769	0.00312707
	4.8000	1	2		2.49194805	0.00278210
	4.9000	1	2		2.49094470	0.00287469
	5.0000	1	2		2.48994422	0.00269834
	5.1000	1	2		2.48894414	0.00272661
	5.2000	1	2		2.48794510	0.00271792
	5.3000	1	2		2.48694011	0.00282825
	5.4000	1	2		2.48594720	0.00283381
	5.5000	1	2		2.48495082	0.00277059
	5.6000	1	2		2.48394624	0.00269918
	5.7000	1	2		2.48294412	0.00267335
	5.8000	1	2		2.48194404	0.00292285
	5.9000	1	2		2.48094315	0.00258875
	6.0000	1	2		2.47994923	0.00271391
	6.1000	1	2		2.47895141	0.00272469
	6.2000	1	2		2.47794765	0.00273569
	6.3000	1	2		2.47694389	0.00256165
	6.4000	1	2		2.47594668	0.00263589
	6.5000	1	2		2.47494149	0.00259603
	6.6000	1	2		2.47394490	0.00255963
	6.7000	1	2		2.47293786	0.00263889
	6.8000	1	2		2.47194823	0.00265081
	6.9000	1	2		2.47094591	0.00259242
	7.0000	1	2		2.46994645	0.00248966
	7.1000	1	2		2.46894904	0.00257753
	7.2000	1	2		2.46794466	0.00254737
	7.3000	1	2		2.46694685	0.00256323
	7.4000	1	2		2.46594472	0.00240801
	7.5000	1	2		2.46494731	0.00271174
	7.6000	1	2		2.46395380	0.00255059
	7.7000	1	2		2.46293529	0.00259110
	7.8000	1	2		2.46194710	0.00256936
	7.9000	1	2		2.46094415	0.00257068
	8.0000	1	2		2.45995207	0.00261078
	8.1000	1	2		2.45894462	0.00250413
	8.2000	1	2		2.45794537	0.00256914
	8.3000	1	2		2.45694427	0.00266433
	8.4000	1	2		2.45594645	0.00262478
	8.5000	1	2		2.45495048	0.00271755
	8.6000	1	2		2.45395184	0.00274560
	8.7000	1	2		2.45295013	0.00270227
	8.8000	1	2		2.45195354	0.00272460
	8.9000	1	2		2.45095244	0.00262299
	9.0000	1	2		2.44995544	0.00262936
	9.1000	1	2		2.44895189	0.00269218
	9.2000	1	2		2.44795038	0.00284599
	9.3000	1	2		2.44694785	0.00271643
	9.4000	1	2		2.44595822	0.00273480
	9.5000	1	2		2.44495078	0.00267800
	9.6000	1	2		2.44394722	0.00274994
	9.7000	1	2		2.44294264	0.00275791
	9.8000	1	2		2.44194687	0.00264007
	9.9000	1	2		2.44094782	0.00268777
	10.0000	1	2		2.43995082	0.00259913
	10.1000	1	2		2.43895259	0.00261486
	10.2000	1	2		2.43795621	0.00262420
	10.3000	1	2		2.43695019	0.00282198
	10.4000	1	2		2.43594725	0.00263451
	10.5000	1	2		2.43495353	0.00264346
	10.6000	1	2		2.43394752	0.00260619
	10.7000	1	2		2.43294007	0.00267710
	10.8000	1	2		2.43194266	0.00261558
	10.9000	1	2		2.43094238	0.00258347
	11.0000	1	2		2.42994661	0.00255818
	11.1000	1	2		2.42893855	0.00253079
	11.2000	1	2		2.42794380	0.00258401
	11.3000	1	2		2.42695623	0.00259213
	11.4000	1	2		2.42594755	0.00266257
	11.5000	1	2		2.42494850	0.00248577
	11.6000	1	2		2.42395416	0.00262910
	11.7000	1	2		2.42295635	0.00258936
	11.8000	1	2		2.42195136	0.00256804
	11.9000	1	2		2.42094677	0.00253942
	12.0000	1	2		2.41995756	0.00263302
	12.1000	1	2		2.41895482	0.00255192
	12.2000	1	2		2.41795537	0.00254061
	12.3000	1	2		2.41695243	0.00262582
	12.4000	1	2		2.41595399	0.00260178
	12.5000	1	2		2.41495064	0.00261683
	12.6000	1	2		2.41394422	0.00271099
	12.7000	1	2		2.41295705	0.00257940
	12.8000	1	2		2.41195145	0.00259471
	12.9000	1	2		2.41094933	0.00253601
	13.0000	1	2		2.40994577	0.00262536
	13.1000	1	2		2.40894242	0.00264633
	13.2000	1	2		2.40795505	0.00255224
	13.3000	1	2		2.40694514	0.00266793
	13.4000	1	2		2.40595757	0.00262470
	13.5000	1	2		2.40494684	0.00254412
	13.6000	1	2		2.40395353	0.00247763
	13.7000	1	2		2.40295059	0.00256785
	13.8000	1	2		2.40196117	0.00266033
	13.9000	1	2		2.40096724	0.00241018
	14.0000	1	2		2.39996000	0.00236101
	14.1000	1	2		2.39895378	0.00238041
	14.2000	1	2		2.39795494	0.00242706
	14.3000	1	2		2.39694851	0.00227123
	14.4000	1	2		2.39594803	0.00249655
	14.5000	1	2		2.39494222	0.00244949
	14.6000	1	2		2.39395239	0.00243878
	14.7000	1	2		2.39294904	0.00240212
	14.8000	1	2		2.39195163	0.00228927
	14.9000	1	2		2.39095914	0.00247514
	15.0000	1	2		2.38995558	0.00236602
	15.1000	1	2		2.38895715	0.00240112
	15.2000	1	2		2.38795605	0.00248180
	15.3000	1	2		2.38695065	0.00239271
	15.4000	1	2		2.38596000	0.00240473
	15.5000	1	2		2.38495870	0.00254691
	15.6000	1	2		2.38396047	0.00243266
	15.7000	1	2		2.38294749	0.00248744
	15.8000	1	2		2.38195275	0.00244888
	15.9000	1	2		2.38094980	0.00238744
	16.0000	1	2		2.37995342	0.00250491
	16.1000	1	2		2.37895437	0.00250312
	16.2000	1	2		2.37795758	0.00247454
	16.3000	1	2		2.37695443	0.00253506
	16.4000	1	2		2.37595415	0.00257629
	16.5000	1	2		2.37496432	0.00256272
	16.6000	1	2		2.37395954	0.00249972
	16.7000	1	2		2.37296090	0.00261951
	16.8000	1	2		2.37196636	0.00258689
	16.9000	1	2		2.37095707	0.00248896
	17.0000	1	2		2.36996048	0.00251704
	17.1000	1	2		2.36896081	0.00258724
	17.2000	1	2		2.36796115	0.00258054
	17.3000	1	2		2.36695575	0.00260852
	17.4000	1	2		2.36596162	0.00253739
	17.5000	1	2		2.36495417	0.00255288
	17.6000	1	2		2.36396270	0.00251225
	17.7000	1	2		2.36295546	0.00241638
	17.8000	1	2		2.36196338	0.00242789
	17.9000	1	2		2.36095777	0.00238650
	18.0000	1	2		2.35996262	0.00235008
	18.1000	1	2		2.35895619	0.00241964
	18.2000	1	2		2.35796083	0.00227273
	18.3000	1	2		2.35694888	0.00244292
	18.4000	1	2		2.35595331	0.00263278
	18.5000	1	2		2.35495816	0.00238243
	18.6000	1	2		2.35396177	0.00236936
	18.7000	1	2		2.35295678	0.00243454
	18.8000	1	2		2.35196019	0.00240244
	18.9000	1	2		2.35096360	0.00230824
	19.0000	1	2		2.34995984	0.00227200
	19.1000	1	2		2.34895670	0.00250932
	19.2000	1	2		2.34795806	0.00221913
	19.3000	1	2		2.34695778	0.00228949
	19.4000	1	2		2.34595996	0.00229968
	19.5000	1	2		2.34495804	0.00231342
	19.6000	1	2		2.34396022	0.00225822
	19.7000	1	2		2.34295974	0.00235036
	19.8000	1	2		2.34195721	0.00233743
	19.9000	1	2		2.34095406	0.00234009
	20.0000	1	2		2.33995788	0.00222411
	20.1000	1	2		2.33896150	0.00241932
	20.2000	1	2		2.33796020	0.00238859
	20.3000	1	2		2.33695705	0.00223495
	20.4000	1	2		2.33596722	0.00232308
	20.5000	1	2		2.33496654	0.00243745
	20.6000	1	2		2.33396974	0.00224235
	20.7000	1	2		2.33296618	0.00242439
	20.8000	1	2		2.33196386	0.00227461
	20.9000	1	2		2.33095928	0.00217963
	21.0000	1	2		2.32996187	0.00236258
	21.1000	1	2		2.32895319	0.00224816
	21.2000	1	2		2.32796439	0.00218563
	21.3000	1	2		2.32696124	0.00222302
	21.4000	1	2		2.32595748	0.00221601
	21.5000	1	2		2.32496191	0.00214435
	21.6000	1	2		2.32396389	0.00224859
	21.7000	1	2		2.32296935	0.00212796
	21.8000	1	2		2.32196641	0.00214265
	21.9000	1	2		2.32096879	0.00214989
	22.0000	1	2		2.31996688	0.00219402
	22.1000	1	2		2.31896127	0.00229077
	22.2000	1	2		2.31796940	0.00215121
	22.3000	1	2		2.31696236	0.00224694
	22.4000	1	2		2.31596228	0.00227734
	22.5000	1	2		2.31496303	0.00216630
	22.6000	1	2		2.31396419	0.00236100
	22.7000	1	2		2.31295653	0.00236787
	22.8000	1	2		2.31196609	0.00227070
	22.9000	1	2		2.31095618	0.00233918
	23.0000	1	2		2.30996000	0.00230238
	23.1000	1	2		2.30895952	0.00241594
	23.2000	1	2		2.30796006	0.00227871
	23.3000	1	2		2.30696655	0.00234861
	23.4000	1	2		2.30596381	0.00244241
	23.5000	1	2		2.30495677	0.00241779
	23.6000	1	2		2.30396694	0.00240260
	23.7000	1	2		2.30296339	0.00241371
	23.8000	1	2		2.30196557	0.00243247
	23.9000	1	2		2.30096078	0.00258656
	24.0000	1	2		2.29996808	0.00251923
	24.1000	1	2		2.29895756	0.00236852
	24.2000	1	2		2.29796261	0.00256393
	24.3000	1	2		2.29694840	0.00249026
	24.4000	1	2		2.29596595	0.00252221
	24.5000	1	2		2.29495502	0.00243484
	24.6000	1	2		2.29396273	0.00241976
	24.7000	1	2		2.29295487	0.00246214
	24.8000	1	2		2.29196668	0.00250669
	24.9000	1	2		2.29096210	0.00241827
	25.0000	1	2		2.28997289	0.00242425
	25.1000	1	2		2.28895499	0.00232396
	25.2000	1	2		2.28796434	0.00243638
	25.3000	1	2		2.28696427	0.00232759
	25.4000	1	2		2.28596850	0.00220475
	25.5000	1	2		2.28496556	0.00227507
	25.6000	1	2		2.28396856	0.00229075
	25.7000	1	2		2.28296418	0.00223768
	25.8000	1	2		2.28196944	0.00223994
	25.9000	1	2		2.28095871	0.00226869
	26.0000	1	2		2.27996970	0.00217519
	26.1000	1	2		2.27895877	0.00212836
	26.2000	1	2		2.27796894	0.00216819
	26.3000	1	2		2.27696211	0.00227732
	26.4000	1	2		2.27596900	0.00202417
	26.5000	1	2		2.27495991	0.00209173
	26.6000	1	2		2.27396619	0.00214714
	26.7000	1	2		2.27296243	0.00209640
	26.8000	1	2		2.27196687	0.00211115
	26.9000	1	2		2.27095921	0.00217605
	27.0000	1	2		2.26996754	0.00212821
	27.1000	1	2		2.26896050	0.00216566
	27.2000	1	2		2.26796924	0.00219658
	27.3000	1	2		2.26696773	0.00218740
	27.4000	1	2		2.26596315	0.00210850
	27.5000	1	2		2.26495447	0.00217006
	27.6000	1	2		2.26396280	0.00221555
	27.7000	1	2		2.26296437	0.00223907
	27.8000	1	2		2.26197495	0.00214766
	27.9000	1	2		2.26096607	0.00221404
	28.0000	1	2		2.25997234	0.00217906
	28.1000	1	2		2.25897084	0.00228281
	28.2000	1	2		2.25797732	0.00219542
	28.3000	1	2		2.25697151	0.00224884
	28.4000	1	2		2.25597472	0.00221351
	28.5000	1	2		2.25498038	0.00212751
	28.6000	1	2		2.25398256	0.00223177
	28.7000	1	2		2.25297552	0.00225959
	28.8000	1	2		2.25197873	0.00220201
	28.9000	1	2		2.25097579	0.00223631
	29.0000	1	2		2.24997326	0.00230663
	29.1000	1	2		2.24897298	0.00219425
	29.2000	1	2		2.24797413	0.00222780
	29.3000	1	2		2.24697468	0.00218884
	29.4000	1	2		2.24597214	0.00233669
	29.5000	1	2		2.24497924	0.00233899
	29.6000	1	2		2.24396811	0.00215586
	29.7000	1	2		2.24297479	0.00236434
	29.8000	1	2		2.24197267	0.00212845
	29.9000	1	2		2.24097239	0.00220893
	30.0000	1	2		2.23997048	0.00219689
	30.1000	1	2		2.23896877	0.00222949
	30.2000	1	2		2.23797136	0.00224570
	30.3000	1	2		2.23698337	0.00216147
	30.4000	1	2		2.23597633	0.00225791
	30.5000	1	2		2.23496479	0.00227027
	30.6000	1	2		2.23396779	0.00211651
	30.7000	1	2		2.23296280	0.00222870
	30.8000	1	2		2.23197338	0.00229577
	30.9000	1	2		2.23096470	0.00214196
	31.0000	1	2		2.22996340	0.00224944
	31.1000	1	2		2.22897890	0.00212871
	31.2000	1	2		2.22797104	0.00217280
	31.3000	1	2		2.22696769	0.00219590
	31.4000	1	2		2.22597110	0.00229354
	31.5000	1	2		2.22495996	0.00220227
	31.6000	1	2		2.22397136	0.00218422
	31.7000	1	2		2.22296924	0.00223239
	31.8000	1	2		2.22196978	0.00221677
	31.9000	1	2		2.22096807	0.00209549
	32.0000	1	2		2.21996288	0.00214787
	32.1000	1	2		2.21896792	0.00224706
	32.2000	1	2		2.21796662	0.00211554
	32.3000	1	2		2.21696614	0.00225000
	32.4000	1	2		2.21597406	0.00211202
	32.5000	1	2		2.21497194	0.00221903
	32.6000	1	2		2.21389605	0.00218040
	32.7000	1	2		2.21297958	0.00204687
	32.8000	1	2		2.21197377	0.00219997
	32.9000	1	2		2.21097042	0.00200760
	33.0000	1	2		2.20996850	0.00213657
	33.1000	1	2		2.20896248	0.00219530
	33.2000	1	2		2.20797143	0.00211391
	33.3000	1	2		2.20696603	0.00211356
	33.4000	1	2		2.20596698	0.00211687
	33.5000	1	2		2.20497961	0.00221392
	33.6000	1	2		2.20396806	0.00215859
	33.7000	1	2		2.20297373	0.00205570
	33.8000	1	2		2.20197304	0.00204100
	33.9000	1	2		2.20097440	0.00216637
	34.0000	1	2		2.19997023	0.00199093
	34.1000	1	2		2.19897180	0.00208110
	34.2000	1	2		2.19797172	0.00202413
	34.3000	1	2		2.19698333	0.00199490
	34.4000	1	2		2.19597424	0.00210243
	34.5000	1	2		2.19496577	0.00201253
	34.6000	1	2		2.19396488	0.00208849
	34.7000	1	2		2.19297136	0.00196808
	34.8000	1	2		2.19197395	0.00183360
	34.9000	1	2		2.19097121	0.00205672
	35.0000	1	2		2.18996786	0.00191415
	35.1000	1	2		2.18898275	0.00193572
	35.2000	1	2		2.18798083	0.00197777
	35.3000	1	2		2.18697809	0.00199142
	35.4000	1	2		2.18598007	0.00198657
	35.5000	1	2		2.18497180	0.00215621
	35.6000	1	2		2.18397583	0.00206491
	35.7000	1	2		2.18297678	0.00213966
	35.8000	1	2		2.18197671	0.00214161
	35.9000	1	2		2.18096147	0.00213000
	36.0000	1	2		2.17997390	0.00212447
	36.1000	1	2		2.17898038	0.00219191
	36.2000	1	2		2.17798277	0.00201286
	36.3000	1	2		2.17698577	0.00226013
	36.4000	1	2		2.17597115	0.00222690
	36.5000	1	2		2.17497353	0.00219999
	36.6000	1	2		2.17398124	0.00227319
	36.7000	1	2		2.17298015	0.00210318
	36.8000	1	2		2.17197680	0.00237205
	36.9000	1	2		2.17097181	0.00224624
	37.0000	1	2		2.16997829	0.00220891
	37.1000	1	2		2.16898191	0.00226770
	37.2000	1	2		2.16797036	0.00210337
	37.3000	1	2		2.16696988	0.00219689
	37.4000	1	2		2.16597718	0.00222697
	37.5000	1	2		2.16497670	0.00213509
	37.6000	1	2		2.16397990	0.00206776
	37.7000	1	2		2.16298536	0.00221757
	37.8000	1	2		2.16197115	0.00204684
	37.9000	1	2		2.16097395	0.00212914
	38.0000	1	2		2.15998084	0.00197409
	38.1000	1	2		2.15897483	0.00208555
	38.2000	1	2		2.15797291	0.00213053
	38.3000	1	2		2.15698513	0.00198649
	38.4000	1	2		2.15598854	0.00203835
	38.5000	1	2		2.15497945	0.00207387
	38.6000	1	2		2.15399024	0.00202963
	38.7000	1	2		2.15298504	0.00193811
	38.8000	1	2		2.15199112	0.00190829
	38.9000	1	2		2.15098818	0.00206582
	39.0000	1	2		2.14998093	0.00184646
	39.1000	1	2		2.14898701	0.00197612
	39.2000	1	2		2.14798263	0.00195396
	39.3000	1	2		2.14698379	0.00193907
	39.4000	1	2		2.14598433	0.00198483
	39.5000	1	2		2.14497708	0.00189680
	39.6000	1	2		2.14398193	0.00190178
	39.7000	1	2		2.14297632	0.00193638
	39.8000	1	2		2.14198629	0.00189567
	39.9000	1	2		2.14097618	0.00196986
	40.0000	1	2		2.13997959	0.00199480
	40.1000	1	2		2.13898259	0.00206579
	40.2000	1	2		2.13798661	0.00193891
	40.3000	1	2		2.13697753	0.00204733
	40.4000	1	2		2.13599221	0.00179049
	40.5000	1	2		2.13497882	0.00216155
	40.6000	1	2		2.13397731	0.00200265
	40.7000	1	2		2.13297560	0.00194403
	40.8000	1	2		2.13197675	0.00216637
	40.9000	1	2		2.13097238	0.00194567
	41.0000	1	2		2.12997681	0.00211717
	41.1000	1	2		2.12897121	0.00194673
	41.2000	1	2		2.12797974	0.00210192
	41.3000	1	2		2.12697905	0.00220049
	41.4000	1	2		2.12598062	0.00192040
	41.5000	1	2		2.12497215	0.00209549
	41.6000	1	2		2.12398006	0.00213478
	41.7000	1	2		2.12298040	0.00208208
	41.8000	1	2		2.12198688	0.00200212
	41.9000	1	2		2.12097657	0.00204946
	42.0000	1	2		2.11998080	0.00208047
	42.1000	1	2		2.11897294	0.00203922
	42.2000	1	2		2.11797922	0.00200812
	42.3000	1	2		2.11696849	0.00195115
	42.4000	1	2		2.11597784	0.00211278
	42.5000	1	2		2.11497142	0.00191672
	42.6000	1	2		2.11397831	0.00201199
	42.7000	1	2		2.11297496	0.00198840
	42.8000	1	2		2.11198452	0.00191795
	42.9000	1	2		2.11097871	0.00203601
	43.0000	1	2		2.10998458	0.00198918
	43.1000	1	2		2.10897467	0.00210149
	43.2000	1	2		2.10798382	0.00197639
	43.3000	1	2		2.10699214	0.00197308
	43.4000	1	2		2.10597978	0.00206433
	43.5000	1	2		2.10498114	0.00205501
	43.6000	1	2		2.10398168	0.00192577
	43.7000	1	2		2.10298017	0.00215614
	43.8000	1	2		2.10197846	0.00217003
	43.9000	1	2		2.10097245	0.00210000
	44.0000	1	2		2.09996787	0.00205746
	44.1000	1	2		2.09897906	0.00202610
	44.2000	1	2		2.09797981	0.00220016
	44.3000	1	2		2.09697728	0.00208048
	44.4000	1	2		2.09598069	0.00210275
	44.5000	1	2		2.09497508	0.00218057
	44.6000	1	2		2.09397583	0.00218344
	44.7000	1	2		2.09297576	0.00212274
	44.8000	1	2		2.09198511	0.00224736
	44.9000	1	2		2.09098340	0.00216034
	45.0000	1	2		2.08998189	0.00210387
	45.1000	1	2		2.08898715	0.00210461
	45.2000	1	2		2.08798564	0.00213783
	45.3000	1	2		2.08698659	0.00209317
	45.4000	1	2		2.08598570	0.00210759
	45.5000	1	2		2.08498767	0.00207325
	45.6000	1	2		2.08398412	0.00212116
	45.7000	1	2		2.08297421	0.00195748
	45.8000	1	2		2.08198500	0.00214788
	45.9000	1	2		2.08097325	0.00195340
	46.0000	1	2		2.07998116	0.00204314
	46.1000	1	2		2.07898191	0.00203548
	46.2000	1	2		2.07798450	0.00194572
	46.3000	1	2		2.07697746	0.00199732
	46.4000	1	2		2.07598538	0.00196085
	46.5000	1	2		2.07497629	0.00186656
	46.6000	1	2		2.07398216	0.00193916
	46.7000	1	2		2.07297553	0.00192724
	46.8000	1	2		2.07198427	0.00181826
	46.9000	1	2		2.07098870	0.00181663
	47.0000	1	2		2.06998433	0.00182175
	47.1000	1	2		2.06898835	0.00194171
	47.2000	1	2		2.06798480	0.00196598
	47.3000	1	2		2.06698165	0.00184969
	47.4000	1	2		2.06597236	0.00185706
	47.5000	1	2		2.06499154	0.00184961
	47.6000	1	2		2.06398451	0.00183356
	47.7000	1	2		2.06297993	0.00185004
	47.8000	1	2		2.06197780	0.00192381
	47.9000	1	2		2.06097445	0.00191316
	48.0000	1	2		2.05998196	0.00183898
	48.1000	1	2		2.05898025	0.00181425
	48.2000	1	2		2.05797628	0.00225407
	48.3000	1	2		2.05698707	0.00199907
	48.4000	1	2		2.05598782	0.00187576
	48.5000	1	2		2.05498385	0.00187602
	48.6000	1	2		2.05398357	0.00190236
	48.7000	1	2		2.05299477	0.00184596
	48.8000	1	2		2.05200494	0.00209471
	48.9000	1	2		2.05099339	0.00169393
	49.0000	1	2		2.04999885	0.00194919
	49.1000	1	2		2.04899489	0.00195760
	49.2000	1	2		2.04799727	0.00187379
	49.3000	1	2		2.04699126	0.00189797
	49.4000	1	2		2.04599242	0.00193131
	49.5000	1	2		2.04498681	0.00206025
	49.6000	1	2		2.04398735	0.00192191
	49.7000	1	2		2.04298154	0.00189992
	49.8000	1	2		2.04199008	0.00204113
	49.9000	1	2		2.04098324	0.00191622
	50.0000	1	2		2.03999382	0.00183135
	50.1000	1	2		2.03899170	0.00186830
	50.2000	1	2		2.03795577	0.00184352
	50.3000	1	2		2.03699094	0.00189411
	50.4000	1	2		2.03599599	0.00171684
	50.5000	1	2		2.03499018	0.00191994
	50.6000	1	2		2.03398519	0.00196059
	50.7000	1	2		2.03298717	0.00176989
	50.8000	1	2		2.03198771	0.00191543
	50.9000	1	2		2.03098333	0.00191506
	51.0000	1	2		2.02999105	0.00174582
	51.1000	1	2		2.02898257	0.00190682
	51.2000	1	2		2.02799356	0.00185260
	51.3000	1	2		2.02699021	0.00173262
	51.4000	1	2		2.02599301	0.00179290
	51.5000	1	2		2.02498925	0.00192242
	51.6000	1	2		2.02399594	0.00193834
	51.7000	1	2		2.02299218	0.00188779
	51.8000	1	2		2.02199374	0.00174345
	51.9000	1	2		2.02099019	0.00203985
	52.0000	1	2		2.02000179	0.00191572
	52.1000	1	2		2.01899168	0.00187147
	52.2000	1	2		2.01799714	0.00195372
	52.3000	1	2		2.01699584	0.00198195
	52.4000	1	2		2.01598900	0.00188414
	52.5000	1	2		2.01498913	0.00181099
	52.6000	1	2		2.01399234	0.00189313
	52.7000	1	2		2.01299083	0.00198101
	52.8000	1	2		2.01199814	0.00178000
	52.9000	1	2		2.01099233	0.00181051
	53.0000	1	2		2.00999676	0.00198202
	53.1000	1	2		2.00899812	0.00179806
	53.2000	1	2		2.00799846	0.00165173
	53.3000	1	2		2.00699429	0.00178703
	53.4000	1	2		2.00599667	0.00172856
	53.5000	1	2		2.00499517	0.00172162
	53.6000	1	2		2.00399755	0.00169988
	53.7000	1	2		2.00299912	0.00165001
	53.8000	1	2		2.00200233	0.00172728
	53.9000	1	2		2.00099713	0.00146409
	54.0000	1	2		2.00000443	0.00163120
	54.1000	1	2		1.99899760	0.00162571
	54.2000	1	2		1.99799937	0.00150598
	54.3000	1	2		1.99699295	0.00159568
	54.4000	1	2		1.99600004	0.00144394
	54.5000	1	2		1.99499997	0.00159749
	54.6000	1	2		1.99400277	0.00139516
	54.7000	1	2		1.99299224	0.00148132
	54.8000	1	2		1.99200447	0.00143995
	54.9000	1	2		1.99100296	0.00140874
	55.0000	1	2		1.99000514	0.00145080
	55.1000	1	2		1.98899912	0.00152534
	55.2000	1	2		1.98800008	0.00157667
	55.3000	1	2		1.98699877	0.00162514
	55.4000	1	2		1.98600239	0.00160486
	55.5000	1	2		1.98500191	0.00145591
	55.6000	1	2		1.98400675	0.00156970
	55.7000	1	2		1.98299500	0.00150627
	55.8000	1	2		1.98199698	0.00159359
	55.9000	1	2		1.98099690	0.00152338
	56.0000	1	2		1.97999745	0.00150602
	56.1000	1	2		1.97899389	0.00155629
	56.2000	1	2		1.97799873	0.00158052
	56.3000	1	2		1.97700440	0.00154379
	56.4000	1	2		1.97600392	0.00163611
	56.5000	1	2		1.97499852	0.00157638
	56.6000	1	2		1.97400377	0.00165229
	56.7000	1	2		1.97299612	0.00157926
	56.8000	1	2		1.97200219	0.00152474
	56.9000	1	2		1.97099822	0.00152924
	57.0000	1	2		1.97000245	0.00146873
	57.1000	1	2		1.96900197	0.00136485
	57.2000	1	2		1.96799575	0.00141489
	57.3000	1	2		1.96699814	0.00137963
	57.4000	1	2		1.96599888	0.00121738
	57.5000	1	2		1.96499697	0.00114827
	57.6000	1	2		1.96399771	0.00106819
	57.7000	1	2		1.96299764	0.00113071
	57.8000	1	2		1.96199347	0.00094381
	57.9000	1	2		1.96099381	0.00087556
	58.0000	1	2		1.95998984	0.00077331
	58.1000	1	2		1.95899612	0.00066515
	58.2000	1	2		1.95799543	0.00053640
	58.3000	1	2		1.95699680	0.00053256
	58.4000	1	2		1.95600143	0.00033667
	58.5000	1	2		1.95500321	0.00030986
	58.6000	1	2		1.95399658	0.00011937
	58.7000	1	2		1.95300757	0.00010935
	58.8000	1	2		1.95199991	0.00007367
	58.9000	1	2		1.95099943	-0.00025853
	59.0000	1	2		1.95000059	-0.00035357
	59.1000	1	2		1.94898576	-0.00032266
	59.2000	1	2		1.94799839	-0.00056288
	59.3000	1	2		1.94700324	-0.00062164
	59.4000	1	2		1.94599722	-0.00073683
	59.5000	1	2		1.94498937	-0.00084477
	59.6000	1	2		1.94399769	-0.00103208
	59.7000	1	2		1.94298983	-0.00117772
	59.8000	1	2		1.94199038	-0.00111000
	59.9000	1	2		1.94100649	-0.00131591
	60.0000	1	2		1.93999802	-0.00163991
	60.1000	1	2		1.93899856	-0.00159506
	60.2000	1	2		1.93799808	-0.00166427
	60.3000	1	2		1.93699431	-0.00187520
	60.4000	1	2		1.93601698	-0.00205771
	60.5000	1	2		1.93500995	-0.00212532
	60.6000	1	2		1.93399922	-0.00235308
	60.7000	1	2		1.93299382	-0.00253772
	60.8000	1	2		1.93200092	-0.00249838
	60.9000	1	2		1.93099183	-0.00266641
	61.0000	1	2		1.93000098	-0.00297048
	61.1000	1	2		1.92900008	-0.00308676
	61.2000	1	2		1.92799550	-0.00326910
	61.3000	1	2		1.92700014	-0.00348442
	61.4000	1	2		1.92599618	-0.00354548
	61.5000	1	2		1.92499221	-0.00372619
	61.6000	1	2		1.92399439	-0.00385512
	61.7000	1	2		1.92298961	-0.00413392
	61.8000	1	2		1.92199630	-0.00420162
	61.9000	1	2		1.92099971	-0.00450167
	62.0000	1	2		1.91999902	-0.00462869
	62.1000	1	2		1.91900100	-0.00481782
	62.2000	1	2		1.91799519	-0.00506131
	62.3000	1	2		1.91700843	-0.00534103
	62.4000	1	2		1.91600672	-0.00565815
	62.5000	1	2		1.91500398	-0.00580737
	62.6000	1	2		1.91400043	-0.00598905
	62.7000	1	2		1.91299277	-0.00624642
	62.8000	1	2		1.91199905	-0.00657646
	62.9000	1	2		1.91100472	-0.00672129
	63.0000	1	2		1.90999460	-0.00693409
	63.1000	1	2		1.90899535	-0.00716998
	63.2000	1	2		1.90800101	-0.00745068
	63.3000	1	2		1.90699643	-0.00771525
	63.4000	1	2		1.90600087	-0.00798119
	63.5000	1	2		1.90499199	-0.00811719
	63.6000	1	2		1.90400236	-0.00847958
	63.7000	1	2		1.90300352	-0.00874733
	63.8000	1	2		1.90200611	-0.00900909
	63.9000	1	2		1.90100931	-0.00938937
	64.0000	1	2		1.90001068	-0.00950844
	64.1000	1	2		1.89901204	-0.00977503
	64.2000	1	2		1.89799947	-0.01021405
	64.3000	1	2		1.89700534	-0.01038449
	64.4000	1	2		1.89600424	-0.01066630
	64.5000	1	2		1.89500560	-0.01104519
	64.6000	1	2		1.89400532	-0.01126686
	64.7000	1	2		1.89300259	-0.01160337
	64.8000	1	2		1.89200968	-0.01197248
	64.9000	1	2		1.89100080	-0.01234942
	65.0000	1	2		1.89000319	-0.01262429
	65.1000	1	2		1.88900496	-0.01282795
	65.2000	1	2		1.88800714	-0.01324873
	65.3000	1	2		1.88700871	-0.01366522
	65.4000	1	2		1.88600761	-0.01388454
	65.5000	1	2		1.88500610	-0.01440303
	65.6000	1	2		1.88401074	-0.01470334
	65.7000	1	2		1.88301108	-0.01505764
	65.8000	1	2		1.88201695	-0.01542692
	65.9000	1	2		1.88101564	-0.01584607
	66.0000	1	2		1.88001639	-0.01626155
	66.1000	1	2		1.87900402	-0.01667603
	66.2000	1	2		1.87800580	-0.01704944
	66.3000	1	2		1.87700204	-0.01754435
	66.4000	1	2		1.87600770	-0.01789392
	66.5000	1	2		1.87500845	-0.01823864
	66.6000	1	2		1.87400776	-0.01879537
	66.7000	1	2		1.87300031	-0.01907830
	66.8000	1	2		1.87200515	-0.01952291
	66.9000	1	2		1.87100652	-0.01983965
	67.0000	1	2		1.87000829	-0.02026666
	67.1000	1	2		1.86900473	-0.02076737
	67.2000	1	2		1.86801060	-0.02132058
	67.3000	1	2		1.86700930	-0.02166468
	67.4000	1	2		1.86600390	-0.02212696
	67.5000	1	2		1.86500977	-0.02246282
	67.6000	1	2		1.86401051	-0.02302519
	67.7000	1	2		1.86300798	-0.02343427
	67.8000	1	2		1.86200340	-0.02381694
	67.9000	1	2		1.86099882	-0.02432344
	68.0000	1	2		1.86000756	-0.02481337
	68.1000	1	2		1.85900400	-0.02513565
	68.2000	1	2		1.85800946	-0.02562712
	68.3000	1	2		1.85702291	-0.02605096
	68.4000	1	2		1.85601505	-0.02668306
	68.5000	1	2		1.85501457	-0.02694598
	68.6000	1	2		1.85401306	-0.02740787
	68.7000	1	2		1.85300848	-0.02786389
	68.8000	1	2		1.85202316	-0.02831256
	68.9000	1	2		1.85101797	-0.02877504
	69.0000	1	2		1.85001626	-0.02918663
	69.1000	1	2		1.84902151	-0.02968756
	69.2000	1	2		1.84801427	-0.03033332
	69.3000	1	2		1.84701378	-0.03069770
	69.4000	1	2		1.84601924	-0.03123629
	69.5000	1	2		1.84500934	-0.03172188
	69.6000	1	2		1.84401172	-0.03219845
	69.7000	1	2		1.84301411	-0.03257000
	69.8000	1	2		1.84202203	-0.03315568
	69.9000	1	2		1.84101376	-0.03359513
	70.0000	1	2		1.84001368	-0.03400477
	70.1000	1	2		1.83900767	-0.03450304
	70.2000	1	2		1.83797625	-0.03517823
	70.3000	1	2		1.83702064	-0.03568311
	70.4000	1	2		1.83601913	-0.03596500
	70.5000	1	2		1.83502336	-0.03665479
	70.6000	1	2		1.83401837	-0.03719506
	70.7000	1	2		1.83301481	-0.03761317
	70.8000	1	2		1.83201577	-0.03813179
	70.9000	1	2		1.83100914	-0.03870111
	71.0000	1	2		1.83000619	-0.03926386
	71.1000	1	2		1.82901821	-0.03985886
	71.2000	1	2		1.82801588	-0.04027362
	71.3000	1	2		1.82700229	-0.04086115
	71.4000	1	2		1.82600017	-0.04138685
	71.5000	1	2		1.82500153	-0.04194504
	71.6000	1	2		1.82400494	-0.04250323
	71.7000	1	2		1.82300917	-0.04292910
	71.8000	1	2		1.82201217	-0.04367155
	71.9000	1	2		1.82100574	-0.04410928
	72.0000	1	2		1.82002145	-0.04470394
	72.1000	1	2		1.81901277	-0.04530881
	72.2000	1	2		1.81801413	-0.04573727
	72.3000	1	2		1.81702266	-0.04628494
	72.4000	1	2		1.81601849	-0.04709762
	72.5000	1	2		1.81501781	-0.04750020
	72.6000	1	2		1.81401343	-0.04810359
	72.7000	1	2		1.81300926	-0.04856317
	72.8000	1	2		1.81200550	-0.04915128
	72.9000	1	2		1.81101055	-0.04978810
	73.0000	1	2		1.81000146	-0.05032697
	73.1000	1	2		1.80900118	-0.05081690
	73.2000	1	2		1.80800828	-0.05142217
	73.3000	1	2		1.80700350	-0.05195993
	73.4000	1	2		1.80601387	-0.05262431
	73.5000	1	2		1.80501134	-0.05316259
	73.6000	1	2		1.80401885	-0.05369650
	73.7000	1	2		1.80301447	-0.05444956
	73.8000	1	2		1.80201993	-0.05491969
	73.9000	1	2		1.80102416	-0.05561232
	74.0000	1	2		1.80001016	-0.05628988
	74.1000	1	2		1.79901562	-0.05684637
	74.2000	1	2		1.79802067	-0.05744906
	74.3000	1	2		1.79702080	-0.05796775
	74.4000	1	2		1.79601437	-0.05868483
	74.5000	1	2		1.79501205	-0.05937085
	74.6000	1	2		1.79401300	-0.05994629
	74.7000	1	2		1.79301682	-0.06058696
	74.8000	1	2		1.79201121	-0.06128641
	74.9000	1	2		1.79101503	-0.06183758
	75.0000	1	2		1.79000861	-0.06247582
	75.1000	1	2		1.78902431	-0.06314112
	75.2000	1	2		1.78802014	-0.06370537
	75.3000	1	2		1.78702540	-0.06460032
	75.4000	1	2		1.78600832	-0.06507978
	75.5000	1	2		1.78501624	-0.06580084
	75.6000	1	2		1.78400592	-0.06636888
	75.7000	1	2		1.78300544	-0.06711585
	75.8000	1	2		1.78201172	-0.06781382
	75.9000	1	2		1.78100857	-0.06842276
	76.0000	1	2		1.78003062	-0.06903992
	76.1000	1	2		1.77902051	-0.06976848
	76.2000	1	2		1.77801183	-0.07038624
	76.3000	1	2		1.77702508	-0.07105534
	76.4000	1	2		1.77600698	-0.07175945
	76.5000	1	2		1.77502022	-0.07221099
	76.6000	1	2		1.77401339	-0.07298011
	76.7000	1	2		1.77301946	-0.07358746
	76.8000	1	2		1.77202103	-0.07445624
	76.9000	1	2		1.77101522	-0.07504010
	77.0000	1	2		1.77001576	-0.07575659
	77.1000	1	2		1.76901753	-0.07633742
	77.2000	1	2		1.76801500	-0.07709161
	77.3000	1	2		1.76700857	-0.07775505
	77.4000	1	2		1.76601301	-0.07865253
	77.5000	1	2		1.76500658	-0.07927150
	77.6000	1	2		1.76402372	-0.07996085
	77.7000	1	2		1.76301136	-0.08052722
	77.8000	1	2		1.76201436	-0.08133136
	77.9000	1	2		1.76101101	-0.08211420
	78.0000	1	2		1.76001769	-0.08287109
	78.1000	1	2		1.75901721	-0.08343020
	78.2000	1	2		1.75802349	-0.08426785
	78.3000	1	2		1.75701297	-0.08496968
	78.4000	1	2		1.75602662	-0.08569768
	78.5000	1	2		1.75502122	-0.08655610
	78.6000	1	2		1.75402402	-0.08731984
	78.7000	1	2		1.75301165	-0.08811591
	78.8000	1	2		1.75202326	-0.08875701
	78.9000	1	2		1.75101192	-0.08956850
	79.0000	1	2		1.75002311	-0.09041092
	79.1000	1	2		1.74901751	-0.09108239
	79.2000	1	2		1.74802625	-0.09193592
	79.3000	1	2		1.74702433	-0.09269610
	79.4000	1	2		1.74602712	-0.09352520
	79.5000	1	2		1.74502050	-0.09421153
	79.6000	1	2		1.74402514	-0.09492517
	79.7000	1	2		1.74302281	-0.09586905
	79.8000	1	2		1.74202704	-0.09660606
	79.9000	1	2		1.74102164	-0.09736552
	80.0000	1	2		1.74002833	-0.09824792
	80.1000	1	2		1.73903030	-0.09904045
	80.2000	1	2		1.73802839	-0.09969314
	80.3000	1	2		1.73702237	-0.10055804
	80.4000	1	2		1.73602455	-0.10140804
	80.5000	1	2		1.73502612	-0.10213542
	80.6000	1	2		1.73402461	-0.10297759
	80.7000	1	2		1.73302106	-0.10375747
	80.8000	1	2		1.73202570	-0.10470266
	80.9000	1	2		1.73102439	-0.10546983
	81.0000	1	2		1.73002289	-0.10628277
	81.1000	1	2		1.72901892	-0.10722289
	81.2000	1	2		1.72803114	-0.10797518
	81.3000	1	2		1.72702328	-0.10885120
	81.4000	1	2		1.72602239	-0.10969578
	81.5000	1	2		1.72502027	-0.11050119
	81.6000	1	2		1.72402716	-0.11141230
	81.7000	1	2		1.72301848	-0.11230753
	81.8000	1	2		1.72202722	-0.11313909
	81.9000	1	2		1.72101793	-0.11408153
	82.0000	1	2		1.72002790	-0.11484528
	82.1000	1	2		1.71901983	-0.11588315
	82.2000	1	2		1.71802457	-0.11684085
	82.3000	1	2		1.71701241	-0.11754348
	82.4000	1	2		1.71602422	-0.11856090
	82.5000	1	2		1.71501852	-0.11919937
	82.6000	1	2		1.71402418	-0.12047165
	82.7000	1	2		1.71302093	-0.12115472
	82.8000	1	2		1.71202106	-0.12220532
	82.9000	1	2		1.71101741	-0.12313389
	83.0000	1	2		1.71001948	-0.12402873
	83.1000	1	2		1.70901982	-0.12505747
	83.2000	1	2		1.70802590	-0.12599237
	83.3000	1	2		1.70702162	-0.12678240
	83.4000	1	2		1.70602688	-0.12781043
	83.5000	1	2		1.70502711	-0.12872869
	83.6000	1	2		1.70402929	-0.12957034
	83.7000	1	2		1.70302615	-0.13062719
	83.8000	1	2		1.70202792	-0.13153326
	83.9000	1	2		1.70102200	-0.13243521
	84.0000	1	2		1.70001999	-0.13354279
	84.1000	1	2		1.69902708	-0.13427948
	84.2000	1	2		1.69801564	-0.13538577
	84.3000	1	2		1.69701936	-0.13627520
	84.4000	1	2		1.69602789	-0.13734796
	84.5000	1	2		1.69502925	-0.13813745
	84.6000	1	2		1.69402119	-0.13924215
	84.7000	1	2		1.69302316	-0.14024265
	84.8000	1	2		1.69202698	-0.14132709
	84.9000	1	2		1.69102333	-0.14220397
	85.0000	1	2		1.69002704	-0.14332809
	85.1000	1	2		1.68902636	-0.14424327
	85.2000	1	2		1.68803048	-0.14528300
	85.3000	1	2		1.68702754	-0.14639636
	85.4000	1	2		1.68602860	-0.14724473
	85.5000	1	2		1.68502576	-0.14833775
	85.6000	1	2		1.68402825	-0.14947416
	85.7000	1	2		1.68302356	-0.15029572
	85.8000	1	2		1.68202329	-0.15161726
	85.9000	1	2		1.68102536	-0.15247711
	86.0000	1	2		1.68003359	-0.15370794
	86.1000	1	2		1.67902542	-0.15473493
	86.2000	1	2		1.67801746	-0.15584491
	86.3000	1	2		1.67703101	-0.15695222
	86.4000	1	2		1.67603586	-0.15797259
	86.5000	1	2		1.67502349	-0.15898215
	86.6000	1	2		1.67403612	-0.16015699
	86.7000	1	2		1.67302161	-0.16136883
	86.8000	1	2		1.67202143	-0.16233338
	86.9000	1	2		1.67102156	-0.16354064
	87.0000	1	2		1.67003173	-0.16456336
	87.1000	1	2		1.66901629	-0.16574102
	87.2000	1	2		1.66802391	-0.16691986
	87.3000	1	2		1.66701861	-0.16794587
	87.4000	1	2		1.66603831	-0.16911380
	87.5000	1	2		1.66503823	-0.17010367
	87.6000	1	2		1.66403417	-0.17138222
	87.7000	1	2		1.66303553	-0.17256137
	87.8000	1	2		1.66202757	-0.17352130
	87.9000	1	2		1.66104993	-0.17483313
	88.0000	1	2		1.66004463	-0.17595308
	88.1000	1	2		1.65905388	-0.17703876
	88.2000	1	2		1.65803813	-0.17842738
	88.3000	1	2		1.65703120	-0.17950194
	88.4000	1	2		1.65604373	-0.18076250
	88.5000	1	2		1.65505636	-0.18187882
	88.6000	1	2		1.65404225	-0.18316170
	88.7000	1	2		1.65304289	-0.18437944
	88.8000	1	2		1.65204548	-0.18558325
	88.9000	1	2		1.65103906	-0.18683393
	89.0000	1	2		1.65004698	-0.18815121
	89.1000	1	2		1.64904127	-0.18939802
	89.2000	1	2		1.64804581	-0.19065801
	89.3000	1	2		1.64704020	-0.19190323
	89.4000	1	2		1.64604310	-0.19315979
	89.5000	1	2		1.64504815	-0.19451749
	89.6000	1	2		1.64405135	-0.19566266
	89.7000	1	2		1.64304339	-0.19698383
	89.8000	1	2		1.64204271	-0.19828198
	89.9000	1	2		1.64104458	-0.19941961
	90.0000	1	2		1.64004656	-0.20089887
	90.1000	1	2		1.63904239	-0.20209413
	90.2000	1	2		1.63804129	-0.20332247
	90.3000	1	2		1.63705730	-0.20490684
	90.4000	1	2		1.63604135	-0.20607684
	90.5000	1	2		1.63503451	-0.20743378
	90.6000	1	2		1.63404048	-0.20882396
	90.7000	1	2		1.63304564	-0.21008324
	90.8000	1	2		1.63204280	-0.21149993
	90.9000	1	2		1.63103607	-0.21273049
	91.0000	1	2		1.63004040	-0.21418361
	91.1000	1	2		1.62904248	-0.21549506
	91.2000	1	2		1.62804169	-0.21681460
	91.3000	1	2		1.62704663	-0.21823546
	91.4000	1	2		1.62604687	-0.21955185
	91.5000	1	2		1.62504085	-0.22093197
	91.6000	1	2		1.62404601	-0.22233121
	91.7000	1	2		1.62304317	-0.22370577
	91.8000	1	2		1.62204350	-0.22520131
	91.9000	1	2		1.62104343	-0.22657970
	92.0000	1	2		1.62004674	-0.22789616
	92.1000	1	2		1.61903581	-0.22945879
	92.2000	1	2		1.61804475	-0.23093600
	92.3000	1	2		1.61704037	-0.23225224
	92.4000	1	2		1.61604655	-0.23376008
	92.5000	1	2		1.61503726	-0.23508672
	92.6000	1	2		1.61404671	-0.23651781
	92.7000	1	2		1.61304787	-0.23797899
	92.8000	1	2		1.61204370	-0.23949135
	92.9000	1	2		1.61104178	-0.24094706
	93.0000	1	2		1.61004878	-0.24244960
	93.1000	1	2		1.60905024	-0.24398092
	93.2000	1	2		1.60804904	-0.24551911
	93.3000	1	2		1.60704784	-0.24690168
	93.4000	1	2		1.60605105	-0.24825279
	93.5000	1	2		1.60504134	-0.24947006
	93.6000	1	2		1.60404670	-0.25099574
	93.7000	1	2		1.60304755	-0.25276830
	93.8000	1	2		1.60204656	-0.25445858
	93.9000	1	2		1.60103900	-0.25605401
	94.0000	1	2		1.60004754	-0.25767202
	94.1000	1	2		1.59904234	-0.25935659
	94.2000	1	2		1.59804473	-0.26106659
	94.3000	1	2		1.59703728	-0.26277350
	94.4000	1	2		1.59604520	-0.26432995
	94.5000	1	2		1.59503857	-0.26586901
	94.6000	1	2		1.59404024	-0.26765147
	94.7000	1	2		1.59304713	-0.26910709
	94.8000	1	2		1.59204982	-0.27096197
	94.9000	1	2		1.59104627	-0.27248943
	95.0000	1	2		1.59004691	-0.27421463
	95.1000	1	2		1.58904151	-0.27577627
	95.2000	1	2		1.58804840	-0.27744805
	95.3000	1	2		1.58705120	-0.27900456
	95.4000	1	2		1.58604314	-0.28074224
	95.5000	1	2		1.58504491	-0.28231375
	95.6000	1	2		1.58404647	-0.28406557
	95.7000	1	2		1.58303903	-0.28562691
	95.8000	1	2		1.58204541	-0.28738607
	95.9000	1	2		1.58104677	-0.28906031
	96.0000	1	2		1.58004598	-0.29082691
	96.1000	1	2		1.57904509	-0.29254187
	96.2000	1	2		1.57804778	-0.29332442
	96.3000	1	2		1.57705180	-0.29503755
	96.4000	1	2		1.57604282	-0.29711187
	96.5000	1	2		1.57504254	-0.29897055
	96.6000	1	2		1.57404933	-0.30103737
	96.7000	1	2		1.57304424	-0.30272672
	96.8000	1	2		1.57205246	-0.30468127
	96.9000	1	2		1.57105403	-0.30650541
	97.0000	1	2		1.57006164	-0.30848982
	97.1000	1	2		1.56903391	-0.31031303
	97.2000	1	2		1.56806662	-0.31210179
	97.3000	1	2		1.56704831	-0.31395033
	97.4000	1	2		1.56605356	-0.31583834
	97.5000	1	2		1.56504448	-0.31755846
	97.6000	1	2		1.56404789	-0.31940881
	97.7000	1	2		1.56304064	-0.32132741
	97.8000	1	2		1.56204446	-0.32317504
	97.9000	1	2		1.56104275	-0.32494050
	98.0000	1	2		1.56004852	-0.32679465
	98.1000	1	2		1.55904025	-0.32854259
	98.2000	1	2		1.55804806	-0.33052504
	98.3000	1	2		1.55705311	-0.33217229
	98.4000	1	2		1.55605919	-0.33389900
	98.5000	1	2		1.55506055	-0.33588015
	98.6000	1	2		1.55405105	-0.33783723
	98.7000	1	2		1.55304401	-0.33981457
	98.8000	1	2		1.55204947	-0.34162968
	98.9000	1	2		1.55105278	-0.34349274
	99.0000	1	2		1.55004871	-0.34545146
	99.1000	1	2		1.54904536	-0.34644455
	99.2000	1	2		1.54805225	-0.34833770
	99.3000	1	2		1.54704573	-0.35038471
	99.4000	1	2		1.54604770	-0.35252366
	99.5000	1	2		1.54505613	-0.35463702
	99.6000	1	2		1.54406764	-0.35691146
	99.7000	1	2		1.54305660	-0.35897993
	99.8000	1	2		1.54206893	-0.36127284
	99.9000	1	2		1.54105564	-0.36330998
	100.0000	1	2		1.54006591	-0.36546696
	100.1000	1	2		1.53905775	-0.36744636
	100.2000	1	2		1.53806525	-0.36944829
	100.3000	1	2		1.53706272	-0.37148435
	100.4000	1	2		1.53606101	-0.37351891
	100.5000	1	2		1.53506063	-0.37565410
	100.6000	1	2		1.53406097	-0.37776884
	100.7000	1	2		1.53305290	-0.37980467
	100.8000	1	2		1.53207506	-0.38198773
	100.9000	1	2		1.53105122	-0.38418397
	101.0000	1	2		1.53005832	-0.38646445
	101.1000	1	2		1.52905097	-0.38867962
	101.2000	1	2		1.52805858	-0.39081082
	101.3000	1	2		1.52705872	-0.39289016
	101.4000	1	2		1.52606530	-0.39514378
	101.5000	1	2		1.52506359	-0.39698195
	101.6000	1	2		1.52406229	-0.39848831
	101.7000	1	2		1.52306396	-0.40085647
	101.8000	1	2		1.52206829	-0.40319517
	101.9000	1	2		1.52105674	-0.40573701
	102.0000	1	2		1.52006456	-0.40804569
	102.1000	1	2		1.51905567	-0.41043449
	102.2000	1	2		1.51805888	-0.41288510
	102.3000	1	2		1.51705543	-0.41507293
	102.4000	1	2		1.51606037	-0.41744366
	102.5000	1	2		1.51506061	-0.41944087
	102.6000	1	2		1.51406443	-0.42179238
	102.7000	1	2		1.51306354	-0.42372640
	102.8000	1	2		1.51206582	-0.42601056
	102.9000	1	2		1.51106062	-0.42809274
	103.0000	1	2		1.51006895	-0.43060627
	103.1000	1	2		1.50907390	-0.43279018
	103.2000	1	2		1.50806461	-0.43512415
	103.3000	1	2		1.50706177	-0.43747798
	103.4000	1	2		1.50606979	-0.43994784
	103.5000	1	2		1.50506531	-0.44214208
	103.6000	1	2		1.50407026	-0.44466153
	103.7000	1	2		1.50306291	-0.44698052
	103.8000	1	2		1.50206724	-0.44891234
	103.9000	1	2		1.50106799	-0.45091055
	104.0000	1	2		1.50006372	-0.45345034
	104.0010	1	2		1.50005419	-0.45347899
