# Supplementary material for: Hyaluronic Acid Enhances the Mechanical Properties of Tissue-Engineered Cartilage Constructs
Source: PLoS One. 2014 Dec 1;9(12):e113216. doi: 10.1371/journal.pone.0113216 (PMC4249877; doi:10.1371/journal.pone.0113216)
Supplement: Dataset S1 — Raw data from hydrogel constructs. Data on wet weight, dry weight, compressive modulus, DNA content, and GAG content are provided in a spreadsheet for all analysed hydrogel constructs. Additionally, raw data from mechanical compression tests (time, displacement, and load) are provided. (ZIP) [file pone.0113216.s004.zip › Data/Mechanical testing/Microtester/Day 56/G3 P4 M5 ramp.csv]

G3 P4 M5 5feb2014
Notes	Time	Sequence	Block	Cycle	5800:Extension mm	5800:5N_Load_Cell N
Test Started : 02/05/2014 9:30:16 AM	4.0020	1	2		2.59966866	0.00063206
	4.0340	1	2		2.59968689	0.00071011
	4.1000	1	2		2.59928572	0.00065413
	4.2000	1	2		2.59806129	0.00066033
	4.3000	1	2		2.59699012	0.00069089
	4.4000	1	2		2.59595808	0.00060241
	4.5000	1	2		2.59495084	0.00071940
	4.6000	1	2		2.59393068	0.00070117
	4.7000	1	2		2.59293860	0.00064808
	4.8000	1	2		2.59192849	0.00056696
	4.9000	1	2		2.59093231	0.00058405
	5.0000	1	2		2.58992650	0.00053938
	5.1000	1	2		2.58892848	0.00071410
	5.2000	1	2		2.58792410	0.00067039
	5.3000	1	2		2.58694165	0.00064219
	5.4000	1	2		2.58592949	0.00063656
	5.5000	1	2		2.58494724	0.00067682
	5.6000	1	2		2.58393283	0.00067777
	5.7000	1	2		2.58293665	0.00063371
	5.8000	1	2		2.58193698	0.00057079
	5.9000	1	2		2.58092810	0.00057923
	6.0000	1	2		2.57992987	0.00065698
	6.1000	1	2		2.57893431	0.00054249
	6.2000	1	2		2.57792891	0.00062587
	6.3000	1	2		2.57693314	0.00057691
	6.4000	1	2		2.57593122	0.00059207
	6.5000	1	2		2.57493217	0.00057305
	6.6000	1	2		2.57392411	0.00067685
	6.7000	1	2		2.57292793	0.00052488
	6.8000	1	2		2.57192908	0.00055666
	6.9000	1	2		2.57093782	0.00064454
	7.0000	1	2		2.56993345	0.00061677
	7.1000	1	2		2.56894013	0.00058514
	7.2000	1	2		2.56793801	0.00061139
	7.3000	1	2		2.56694019	0.00061522
	7.4000	1	2		2.56593070	0.00061537
	7.5000	1	2		2.56494230	0.00053382
	7.6000	1	2		2.56394366	0.00054271
	7.7000	1	2		2.56293826	0.00044550
	7.8000	1	2		2.56192754	0.00056449
	7.9000	1	2		2.56093812	0.00069654
	8.0000	1	2		2.55994194	0.00045354
	8.1000	1	2		2.55894330	0.00043995
	8.1860	1	2		2.55806657	0.00088839
	8.2000	1	2		2.55792970	0.00048604
	8.3000	1	2		2.55693987	0.00052360
	8.4000	1	2		2.55592730	0.00045801
	8.5000	1	2		2.55494403	0.00058232
	8.6000	1	2		2.55394027	0.00067609
	8.7000	1	2		2.55294409	0.00055997
	8.8000	1	2		2.55194013	0.00047508
	8.9000	1	2		2.55093739	0.00050453
	9.0000	1	2		2.54993301	0.00058502
	9.1000	1	2		2.54894073	0.00044822
	9.2000	1	2		2.54793082	0.00053726
	9.3000	1	2		2.54693669	0.00050736
	9.4000	1	2		2.54593764	0.00058050
	9.5000	1	2		2.54493941	0.00051278
	9.6000	1	2		2.54393258	0.00054877
	9.7000	1	2		2.54293189	0.00053314
	9.8000	1	2		2.54192792	0.00048735
	9.9000	1	2		2.54094363	0.00056188
	10.0000	1	2		2.53994089	0.00046730
	10.1000	1	2		2.53894676	0.00044490
	10.2000	1	2		2.53794197	0.00051055
	10.3000	1	2		2.53693698	0.00053205
	10.4000	1	2		2.53594162	0.00045586
	10.5000	1	2		2.53493663	0.00057971
	10.6000	1	2		2.53393246	0.00044607
	10.7000	1	2		2.53294304	0.00038761
	10.8000	1	2		2.53193785	0.00042188
	10.9000	1	2		2.53093102	0.00044059
	11.0000	1	2		2.52993197	0.00040926
	11.1000	1	2		2.52894378	0.00039864
	11.2000	1	2		2.52793879	0.00038240
	11.3000	1	2		2.52694281	0.00039801
	11.4000	1	2		2.52593864	0.00042425
	11.5000	1	2		2.52494103	0.00043012
	11.6000	1	2		2.52393891	0.00059689
	11.7000	1	2		2.52294396	0.00040912
	11.8000	1	2		2.52193794	0.00055287
	11.9000	1	2		2.52094852	0.00044784
	12.0000	1	2		2.51994271	0.00050870
	12.1000	1	2		2.51893957	0.00034720
	12.2000	1	2		2.51794339	0.00046363
	12.3000	1	2		2.51694127	0.00046748
	12.4000	1	2		2.51594263	0.00042456
	12.5000	1	2		2.51494481	0.00049943
	12.6000	1	2		2.51394658	0.00058834
	12.7000	1	2		2.51293770	0.00049608
	12.8000	1	2		2.51193660	0.00042304
	12.9000	1	2		2.51094021	0.00057050
	13.0000	1	2		2.50993256	0.00041097
	13.1000	1	2		2.50894191	0.00046042
	13.2000	1	2		2.50793364	0.00049880
	13.3000	1	2		2.50693275	0.00060231
	13.4000	1	2		2.50594641	0.00048711
	13.5000	1	2		2.50494654	0.00055138
	13.6000	1	2		2.50394134	0.00053233
	13.7000	1	2		2.50293123	0.00064761
	13.8000	1	2		2.50192563	0.00050329
	13.9000	1	2		2.50094215	0.00052792
	14.0000	1	2		2.49993511	0.00056874
	14.1000	1	2		2.49894467	0.00046414
	14.2000	1	2		2.49795381	0.00037108
	14.3000	1	2		2.49693940	0.00048078
	14.4000	1	2		2.49593687	0.00062651
	14.5000	1	2		2.49494663	0.00045039
	14.6000	1	2		2.49394594	0.00056322
	14.7000	1	2		2.49294403	0.00050936
	14.8000	1	2		2.49194703	0.00052116
	14.9000	1	2		2.49094409	0.00028346
	15.0000	1	2		2.48994319	0.00035309
	15.1000	1	2		2.48894537	0.00051861
	15.2000	1	2		2.48793588	0.00055210
	15.3000	1	2		2.48694933	0.00046739
	15.4000	1	2		2.48594946	0.00037567
	15.5000	1	2		2.48495000	0.00047627
	15.6000	1	2		2.48394993	0.00035199
	15.7000	1	2		2.48294781	0.00035814
	15.8000	1	2		2.48194282	0.00051204
	15.9000	1	2		2.48094643	0.00034106
	16.0000	1	2		2.47994677	0.00026968
	16.1000	1	2		2.47894096	0.00051619
	16.2000	1	2		2.47794170	0.00045774
	16.3000	1	2		2.47694634	0.00041644
	16.4000	1	2		2.47593685	0.00041084
	16.5000	1	2		2.47494784	0.00042808
	16.6000	1	2		2.47394940	0.00040039
	16.7000	1	2		2.47294564	0.00041198
	16.8000	1	2		2.47194332	0.00044100
	16.9000	1	2		2.47095062	0.00041028
	17.0000	1	2		2.46993600	0.00038564
	17.1000	1	2		2.46895068	0.00040012
	17.2000	1	2		2.46794446	0.00047100
	17.3000	1	2		2.46694644	0.00034306
	17.4000	1	2		2.46594882	0.00030958
	17.5000	1	2		2.46494506	0.00037061
	17.6000	1	2		2.46393331	0.00041537
	17.7000	1	2		2.46295577	0.00033872
	17.8000	1	2		2.46193665	0.00036170
	17.9000	1	2		2.46094026	0.00037116
	18.0000	1	2		2.45993630	0.00031968
	18.1000	1	2		2.45893458	0.00036184
	18.2000	1	2		2.45794230	0.00037370
	18.3000	1	2		2.45695103	0.00026965
	18.4000	1	2		2.45595137	0.00044227
	18.5000	1	2		2.45494577	0.00045516
	18.6000	1	2		2.45393934	0.00041583
	18.7000	1	2		2.45294685	0.00036880
	18.8000	1	2		2.45195928	0.00037662
	18.9000	1	2		2.45094752	0.00030180
	19.0000	1	2		2.44993967	0.00039747
	19.1000	1	2		2.44895516	0.00040536
	19.2000	1	2		2.44794546	0.00043295
	19.3000	1	2		2.44694477	0.00030607
	19.4000	1	2		2.44593937	0.00030892
	19.5000	1	2		2.44494975	0.00038734
	19.6000	1	2		2.44393349	0.00031498
	19.7000	1	2		2.44294039	0.00031859
	19.8000	1	2		2.44194441	0.00044264
	19.9000	1	2		2.44095028	0.00037574
	20.0000	1	2		2.43994263	0.00044957
	20.1000	1	2		2.43895259	0.00038171
	20.2000	1	2		2.43793326	0.00038340
	20.3000	1	2		2.43695306	0.00040681
	20.4000	1	2		2.43595299	0.00036682
	20.5000	1	2		2.43495333	0.00038466
	20.6000	1	2		2.43394157	0.00036565
	20.7000	1	2		2.43295707	0.00031789
	20.8000	1	2		2.43195044	0.00026221
	20.9000	1	2		2.43095324	0.00040361
	21.0000	1	2		2.42995440	0.00032828
	21.1000	1	2		2.42895043	0.00034240
	21.2000	1	2		2.42794134	0.00045426
	21.3000	1	2		2.42694988	0.00030631
	21.4000	1	2		2.42593689	0.00042216
	21.5000	1	2		2.42495219	0.00038812
	21.6000	1	2		2.42393818	0.00025283
	21.7000	1	2		2.42294774	0.00040935
	21.8000	1	2		2.42194336	0.00046257
	21.9000	1	2		2.42095927	0.00047301
	22.0000	1	2		2.41994322	0.00031354
	22.1000	1	2		2.41895646	0.00036065
	22.2000	1	2		2.41795004	0.00043734
	22.3000	1	2		2.41696021	0.00029736
	22.4000	1	2		2.41595051	0.00046987
	22.5000	1	2		2.41495535	0.00036589
	22.6000	1	2		2.41394627	0.00038288
	22.7000	1	2		2.41295603	0.00035510
	22.8000	1	2		2.41194981	0.00028749
	22.9000	1	2		2.41095322	0.00035760
	23.0000	1	2		2.40995540	0.00027716
	23.1000	1	2		2.40895799	0.00033452
	23.2000	1	2		2.40795013	0.00033916
	23.3000	1	2		2.40696030	0.00030689
	23.4000	1	2		2.40595736	0.00029605
	23.5000	1	2		2.40495770	0.00023286
	23.6000	1	2		2.40395107	0.00035888
	23.7000	1	2		2.40296227	0.00032182
	23.8000	1	2		2.40194928	0.00014469
	23.9000	1	2		2.40096151	0.00025535
	24.0000	1	2		2.39995652	0.00026058
	24.1000	1	2		2.39896423	0.00030215
	24.2000	1	2		2.39795678	0.00034882
	24.3000	1	2		2.39696654	0.00026031
	24.4000	1	2		2.39594229	0.00019648
	24.5000	1	2		2.39495287	0.00026377
	24.6000	1	2		2.39395710	0.00031036
	24.7000	1	2		2.39294801	0.00029885
	24.8000	1	2		2.39194446	0.00031622
	24.9000	1	2		2.39095832	0.00024841
	25.0000	1	2		2.38994698	0.00036217
	25.1000	1	2		2.38895428	0.00023738
	25.2000	1	2		2.38794765	0.00032347
	25.3000	1	2		2.38695291	0.00029154
	25.4000	1	2		2.38594382	0.00014714
	25.5000	1	2		2.38495706	0.00024663
	25.6000	1	2		2.38394797	0.00027101
	25.7000	1	2		2.38295384	0.00022953
	25.8000	1	2		2.38196176	0.00023877
	25.9000	1	2		2.38095390	0.00025144
	26.0000	1	2		2.37995485	0.00031640
	26.1000	1	2		2.37894986	0.00030064
	26.2000	1	2		2.37795164	0.00033481
	26.3000	1	2		2.37695402	0.00015591
	26.4000	1	2		2.37594965	0.00028059
	26.5000	1	2		2.37495572	0.00028431
	26.6000	1	2		2.37394970	0.00029681
	26.7000	1	2		2.37295619	0.00038029
	26.8000	1	2		2.37194751	0.00019580
	26.9000	1	2		2.37095399	0.00031311
	27.0000	1	2		2.36995843	0.00025705
	27.1000	1	2		2.36895467	0.00037964
	27.2000	1	2		2.36796054	0.00024735
	27.3000	1	2		2.36696436	0.00024785
	27.4000	1	2		2.36594543	0.00041764
	27.5000	1	2		2.36496974	0.00031962
	27.6000	1	2		2.36395615	0.00024608
	27.7000	1	2		2.36296243	0.00033765
	27.8000	1	2		2.36193346	0.00026905
	27.9000	1	2		2.36095818	0.00023712
	28.0000	1	2		2.35995340	0.00031314
	28.1000	1	2		2.35894595	0.00031718
	28.2000	1	2		2.35795325	0.00021813
	28.3000	1	2		2.35695297	0.00040692
	28.4000	1	2		2.35594737	0.00032872
	28.5000	1	2		2.35495344	0.00033531
	28.6000	1	2		2.35394702	0.00033966
	28.7000	1	2		2.35296252	0.00034431
	28.8000	1	2		2.35196552	0.00016859
	28.9000	1	2		2.35095868	0.00022121
	29.0000	1	2		2.34994816	0.00033557
	29.1000	1	2		2.34896366	0.00026588
	29.2000	1	2		2.34795334	0.00022741
	29.3000	1	2		2.34695327	0.00024302
	29.4000	1	2		2.34594090	0.00024974
	29.5000	1	2		2.34495354	0.00031216
	29.6000	1	2		2.34396063	0.00019749
	29.7000	1	2		2.34295503	0.00024421
	29.8000	1	2		2.34195967	0.00024864
	29.9000	1	2		2.34096738	0.00023277
	30.0000	1	2		2.33995215	0.00025040
	30.1000	1	2		2.33896027	0.00012458
	30.2000	1	2		2.33795630	0.00022384
	30.3000	1	2		2.33696135	0.00026368
	30.4000	1	2		2.33596927	0.00018470
	30.5000	1	2		2.33495281	0.00019265
	30.6000	1	2		2.33395314	0.00020656
	30.7000	1	2		2.33295471	0.00022734
	30.8000	1	2		2.33195361	0.00022689
	30.9000	1	2		2.33095334	0.00023984
	31.0000	1	2		2.32994425	0.00031971
	31.1000	1	2		2.32895299	0.00032282
	31.2000	1	2		2.32795353	0.00022810
	31.3000	1	2		2.32695284	0.00019581
	31.4000	1	2		2.32594764	0.00022721
	31.5000	1	2		2.32495843	0.00019738
	31.6000	1	2		2.32395365	0.00017244
	31.7000	1	2		2.32295808	0.00021673
	31.8000	1	2		2.32194899	0.00027425
	31.9000	1	2		2.32096347	0.00015332
	32.0000	1	2		2.31994946	0.00020874
	32.1000	1	2		2.31896127	0.00019893
	32.2000	1	2		2.31794952	0.00011329
	32.3000	1	2		2.31695293	0.00017794
	32.4000	1	2		2.31595368	0.00025560
	32.5000	1	2		2.31495381	0.00012926
	32.6000	1	2		2.31395517	0.00017563
	32.7000	1	2		2.31296247	0.00014870
	32.8000	1	2		2.31195769	0.00021528
	32.9000	1	2		2.31097032	0.00012819
	33.0000	1	2		2.30997086	0.00011842
	33.1000	1	2		2.30895850	0.00019115
	33.2000	1	2		2.30796047	0.00018223
	33.3000	1	2		2.30697310	0.00014418
	33.4000	1	2		2.30596033	0.00023886
	33.5000	1	2		2.30497521	0.00019737
	33.6000	1	2		2.30397370	0.00019670
	33.7000	1	2		2.30297486	0.00009247
	33.8000	1	2		2.30196188	0.00018371
	33.9000	1	2		2.30097062	0.00013408
	34.0000	1	2		2.29997690	0.00011794
	34.1000	1	2		2.29897580	0.00002699
	34.2000	1	2		2.29796384	0.00008085
	34.3000	1	2		2.29697135	0.00012393
	34.4000	1	2		2.29597271	0.00008528
	34.5000	1	2		2.29497448	0.00005268
	34.6000	1	2		2.29397052	0.00009352
	34.7000	1	2		2.29297044	0.00022477
	34.8000	1	2		2.29197365	0.00012103
	34.9000	1	2		2.29095882	0.00018148
	35.0000	1	2		2.28995650	0.00007591
	35.1000	1	2		2.28897179	0.00006402
	35.2000	1	2		2.28797233	0.00000426
	35.3000	1	2		2.28696468	0.00013709
	35.4000	1	2		2.28597362	0.00010299
	35.5000	1	2		2.28496617	0.00009537
	35.6000	1	2		2.28395688	0.00012075
	35.7000	1	2		2.28296480	0.00014010
	35.8000	1	2		2.28195510	0.00009879
	35.9000	1	2		2.28096855	0.00003164
	36.0000	1	2		2.27995393	0.00018627
	36.1000	1	2		2.27896860	0.00016147
	36.2000	1	2		2.27796423	0.00011824
	36.3000	1	2		2.27698547	0.00006599
	36.4000	1	2		2.27596900	0.00000598
	36.5000	1	2		2.27496606	0.00020208
	36.6000	1	2		2.27396127	0.00012760
	36.7000	1	2		2.27296632	0.00001416
	36.8000	1	2		2.27196051	-0.00000982
	36.9000	1	2		2.27097376	0.00007557
	37.0000	1	2		2.26996672	0.00008811
	37.1000	1	2		2.26896829	-0.00000211
	37.2000	1	2		2.26797149	0.00009988
	37.3000	1	2		2.26696404	0.00010228
	37.4000	1	2		2.26595537	0.00006744
	37.5000	1	2		2.26496943	0.00002306
	37.6000	1	2		2.26395706	0.00010976
	37.7000	1	2		2.26296867	-0.00002452
	37.8000	1	2		2.26197269	0.00000256
	37.9000	1	2		2.26096258	0.00006857
	38.0000	1	2		2.25996866	0.00008105
	38.1000	1	2		2.25897022	0.00010082
	38.2000	1	2		2.25795929	0.00001054
	38.3000	1	2		2.25696495	0.00011104
	38.4000	1	2		2.25595607	0.00012303
	38.5000	1	2		2.25498530	0.00004221
	38.6000	1	2		2.25396863	0.00004207
	38.7000	1	2		2.25296630	0.00003531
	38.8000	1	2		2.25196172	-0.00001168
	38.9000	1	2		2.25097025	-0.00003451
	39.0000	1	2		2.24995994	-0.00001824
	39.1000	1	2		2.24896724	0.00005582
	39.2000	1	2		2.24796041	-0.00006389
	39.3000	1	2		2.24696033	0.00011473
	39.4000	1	2		2.24596620	0.00006437
	39.5000	1	2		2.24497228	0.00006043
	39.6000	1	2		2.24395540	-0.00002457
	39.7000	1	2		2.24296127	-0.00012555
	39.8000	1	2		2.24197288	-0.00004794
	39.9000	1	2		2.24097321	-0.00004749
	40.0000	1	2		2.23996802	-0.00001641
	40.1000	1	2		2.23897225	0.00000128
	40.2000	1	2		2.23796439	-0.00000994
	40.3000	1	2		2.23697743	0.00008903
	40.4000	1	2		2.23595298	-0.00000649
	40.5000	1	2		2.23498302	-0.00003814
	40.6000	1	2		2.23396492	-0.00000121
	40.7000	1	2		2.23296915	0.00000156
	40.8000	1	2		2.23196354	-0.00012123
	40.9000	1	2		2.23096798	-0.00001602
	41.0000	1	2		2.22996668	0.00001669
	41.1000	1	2		2.22896496	-0.00000211
	41.2000	1	2		2.22794604	-0.00001014
	41.3000	1	2		2.22698346	-0.00000359
	41.4000	1	2		2.22596536	0.00017549
	41.5000	1	2		2.22497184	0.00004367
	41.6000	1	2		2.22398448	0.00006000
	41.7000	1	2		2.22298051	-0.00000231
	41.8000	1	2		2.22197101	0.00007916
	41.9000	1	2		2.22097237	0.00004857
	42.0000	1	2		2.21997210	-0.00008356
	42.1000	1	2		2.21897694	0.00003440
	42.2000	1	2		2.21796683	0.00006035
	42.3000	1	2		2.21697577	0.00001986
	42.4000	1	2		2.21596791	0.00012297
	42.5000	1	2		2.21497050	0.00002839
	42.6000	1	2		2.21394871	-0.00003815
	42.7000	1	2		2.21298695	-0.00007201
	42.8000	1	2		2.21195901	-0.00010366
	42.9000	1	2		2.21098373	-0.00018628
	43.0000	1	2		2.20996317	-0.00008917
	43.1000	1	2		2.20897621	0.00002428
	43.2000	1	2		2.20796794	-0.00008428
	43.3000	1	2		2.20697504	-0.00004780
	43.4000	1	2		2.20597128	-0.00005353
	43.5000	1	2		2.20497899	0.00004531
	43.6000	1	2		2.20397482	-0.00004401
	43.7000	1	2		2.20298008	-0.00006296
	43.8000	1	2		2.20196812	-0.00000016
	43.9000	1	2		2.20097891	0.00001207
	44.0000	1	2		2.19997043	-0.00005902
	44.1000	1	2		2.19898347	-0.00008075
	44.2000	1	2		2.19797726	-0.00008618
	44.3000	1	2		2.19697431	-0.00003506
	44.4000	1	2		2.19596543	-0.00007926
	44.5000	1	2		2.19497314	-0.00000566
	44.6000	1	2		2.19396570	-0.00004862
	44.7000	1	2		2.19297033	-0.00005058
	44.8000	1	2		2.19197743	-0.00019506
	44.9000	1	2		2.19098822	-0.00015280
	45.0000	1	2		2.18997872	-0.00012168
	45.1000	1	2		2.18896943	-0.00022398
	45.2000	1	2		2.18796915	-0.00017446
	45.3000	1	2		2.18697584	-0.00017330
	45.4000	1	2		2.18597064	-0.00013618
	45.5000	1	2		2.18497569	-0.00011561
	45.6000	1	2		2.18397029	-0.00005852
	45.7000	1	2		2.18298088	0.00000068
	45.8000	1	2		2.18196072	-0.00010547
	45.9000	1	2		2.18097356	-0.00013587
	46.0000	1	2		2.17996591	-0.00008862
	46.1000	1	2		2.17897280	-0.00002404
	46.2000	1	2		2.17797355	-0.00007651
	46.3000	1	2		2.17697737	-0.00016574
	46.4000	1	2		2.17597197	-0.00012379
	46.5000	1	2		2.17497579	-0.00021389
	46.6000	1	2		2.17394990	-0.00028438
	46.7000	1	2		2.17298814	-0.00033137
	46.8000	1	2		2.17197393	-0.00034823
	46.9000	1	2		2.17097939	-0.00023230
	47.0000	1	2		2.16997727	-0.00037086
	47.1000	1	2		2.16897719	-0.00034101
	47.2000	1	2		2.16797692	-0.00034928
	47.3000	1	2		2.16697971	-0.00042415
	47.4000	1	2		2.16598128	-0.00048821
	47.5000	1	2		2.16498387	-0.00040856
	47.6000	1	2		2.16398134	-0.00036548
	47.7000	1	2		2.16298721	-0.00053848
	47.8000	1	2		2.16197136	-0.00056411
	47.9000	1	2		2.16097866	-0.00053531
	48.0000	1	2		2.15997305	-0.00056642
	48.1000	1	2		2.15898630	-0.00065462
	48.2000	1	2		2.15797967	-0.00063433
	48.3000	1	2		2.15699312	-0.00070336
	48.4000	1	2		2.15597502	-0.00056998
	48.5000	1	2		2.15498171	-0.00071281
	48.6000	1	2		2.15398512	-0.00066984
	48.7000	1	2		2.15298832	-0.00064781
	48.8000	1	2		2.15198702	-0.00072228
	48.9000	1	2		2.15098449	-0.00087934
	49.0000	1	2		2.14997479	-0.00083521
	49.1000	1	2		2.14898250	-0.00070321
	49.2000	1	2		2.14797669	-0.00083897
	49.3000	1	2		2.14698973	-0.00087392
	49.4000	1	2		2.14598105	-0.00094098
	49.5000	1	2		2.14498036	-0.00095517
	49.6000	1	2		2.14398009	-0.00102587
	49.7000	1	2		2.14298350	-0.00097598
	49.8000	1	2		2.14197379	-0.00081784
	49.9000	1	2		2.14098499	-0.00093136
	50.0000	1	2		2.13997365	-0.00104342
	50.1000	1	2		2.13897480	-0.00112556
	50.2000	1	2		2.13797637	-0.00114025
	50.3000	1	2		2.13697671	-0.00120967
	50.4000	1	2		2.13597397	-0.00120087
	50.5000	1	2		2.13498640	-0.00125915
	50.6000	1	2		2.13398468	-0.00127338
	50.7000	1	2		2.13298871	-0.00136665
	50.8000	1	2		2.13196118	-0.00130976
	50.9000	1	2		2.13096971	-0.00134685
	51.0000	1	2		2.12998521	-0.00133859
	51.1000	1	2		2.12897285	-0.00150931
	51.2000	1	2		2.12796540	-0.00150709
	51.3000	1	2		2.12697864	-0.00140110
	51.4000	1	2		2.12598922	-0.00166578
	51.5000	1	2		2.12498096	-0.00155210
	51.6000	1	2		2.12398150	-0.00170146
	51.7000	1	2		2.12298552	-0.00165615
	51.8000	1	2		2.12197787	-0.00175804
	51.9000	1	2		2.12099603	-0.00180979
	52.0000	1	2		2.11997383	-0.00181272
	52.1000	1	2		2.11898236	-0.00173678
	52.2000	1	2		2.11799008	-0.00180789
	52.3000	1	2		2.11697607	-0.00194021
	52.4000	1	2		2.11598993	-0.00194521
	52.5000	1	2		2.11498433	-0.00199985
	52.6000	1	2		2.11397913	-0.00204877
	52.7000	1	2		2.11297824	-0.00208884
	52.8000	1	2		2.11197776	-0.00203803
	52.9000	1	2		2.11099059	-0.00210017
	53.0000	1	2		2.10997454	-0.00210532
	53.1000	1	2		2.10897078	-0.00211673
	53.2000	1	2		2.10799365	-0.00221995
	53.3000	1	2		2.10699276	-0.00233660
	53.4000	1	2		2.10594720	-0.00232536
	53.5000	1	2		2.10499692	-0.00245223
	53.6000	1	2		2.10398393	-0.00241928
	53.7000	1	2		2.10298079	-0.00258172
	53.8000	1	2		2.10198440	-0.00265215
	53.9000	1	2		2.10099703	-0.00273607
	54.0000	1	2		2.09997996	-0.00280628
	54.1000	1	2		2.09898460	-0.00281619
	54.2000	1	2		2.09797776	-0.00286000
	54.3000	1	2		2.09698302	-0.00289366
	54.4000	1	2		2.09598458	-0.00293628
	54.5000	1	2		2.09499414	-0.00311898
	54.6000	1	2		2.09397153	-0.00323215
	54.7000	1	2		2.09298436	-0.00307644
	54.8000	1	2		2.09197609	-0.00327028
	54.9000	1	2		2.09099057	-0.00341577
	55.0000	1	2		2.08997103	-0.00334432
	55.1000	1	2		2.08897711	-0.00340479
	55.2000	1	2		2.08798031	-0.00367406
	55.3000	1	2		2.08698966	-0.00365804
	55.4000	1	2		2.08598037	-0.00365525
	55.5000	1	2		2.08499177	-0.00379291
	55.6000	1	2		2.08398740	-0.00400487
	55.7000	1	2		2.08298650	-0.00385028
	55.8000	1	2		2.08198377	-0.00390484
	55.9000	1	2		2.08099353	-0.00416143
	56.0000	1	2		2.07997891	-0.00422071
	56.1000	1	2		2.07899359	-0.00415520
	56.2000	1	2		2.07797549	-0.00432687
	56.3000	1	2		2.07698894	-0.00452646
	56.4000	1	2		2.07598968	-0.00450369
	56.5000	1	2		2.07498613	-0.00457409
	56.6000	1	2		2.07397519	-0.00494134
	56.7000	1	2		2.07299049	-0.00486115
	56.8000	1	2		2.07198242	-0.00483950
	56.9000	1	2		2.07099587	-0.00499739
	57.0000	1	2		2.06998392	-0.00529097
	57.1000	1	2		2.06899573	-0.00529130
	57.2000	1	2		2.06798459	-0.00530686
	57.3000	1	2		2.06699558	-0.00557487
	57.4000	1	2		2.06598957	-0.00562660
	57.5000	1	2		2.06499421	-0.00561594
	57.6000	1	2		2.06398655	-0.00581560
	57.7000	1	2		2.06298689	-0.00598421
	57.8000	1	2		2.06198641	-0.00606385
	57.9000	1	2		2.06099924	-0.00609745
	58.0000	1	2		2.05998565	-0.00626806
	58.1000	1	2		2.05898619	-0.00650870
	58.2000	1	2		2.05797710	-0.00646054
	58.3000	1	2		2.05699014	-0.00670679
	58.4000	1	2		2.05597880	-0.00683578
	58.5000	1	2		2.05499123	-0.00697594
	58.6000	1	2		2.05398951	-0.00711008
	58.7000	1	2		2.05298924	-0.00724885
	58.8000	1	2		2.05199715	-0.00748766
	58.9000	1	2		2.05099647	-0.00748204
	59.0000	1	2		2.04999824	-0.00768491
	59.1000	1	2		2.04900165	-0.00789952
	59.2000	1	2		2.04799072	-0.00817240
	59.3000	1	2		2.04698347	-0.00815529
	59.4000	1	2		2.04597541	-0.00833506
	59.5000	1	2		2.04500587	-0.00844411
	59.6000	1	2		2.04398940	-0.00868369
	59.7000	1	2		2.04298421	-0.00885679
	59.8000	1	2		2.04197635	-0.00891283
	59.9000	1	2		2.04099185	-0.00909327
	60.0000	1	2		2.03998440	-0.00933765
	60.1000	1	2		2.03898740	-0.00953158
	60.2000	1	2		2.03798692	-0.00964866
	60.3000	1	2		2.03700385	-0.00988042
	60.4000	1	2		2.03598616	-0.01010645
	60.5000	1	2		2.03499981	-0.01027428
	60.6000	1	2		2.03399584	-0.01042650
	60.7000	1	2		2.03299946	-0.01068606
	60.8000	1	2		2.03198689	-0.01082275
	60.9000	1	2		2.03099214	-0.01111918
	61.0000	1	2		2.02998777	-0.01124444
	61.1000	1	2		2.02899732	-0.01150412
	61.2000	1	2		2.02798352	-0.01161922
	61.3000	1	2		2.02699247	-0.01191909
	61.4000	1	2		2.02598235	-0.01205964
	61.5000	1	2		2.02499007	-0.01237278
	61.6000	1	2		2.02399143	-0.01256393
	61.7000	1	2		2.02299156	-0.01281124
	61.8000	1	2		2.02198575	-0.01302918
	61.9000	1	2		2.02100494	-0.01334868
	62.0000	1	2		2.01998438	-0.01343070
	62.1000	1	2		2.01899024	-0.01368958
	62.2000	1	2		2.01798689	-0.01396714
	62.3000	1	2		2.01699768	-0.01412545
	62.4000	1	2		2.01598818	-0.01439861
	62.5000	1	2		2.01499303	-0.01468610
	62.6000	1	2		2.01398578	-0.01495117
	62.7000	1	2		2.01299145	-0.01512015
	62.8000	1	2		2.01199322	-0.01532456
	62.9000	1	2		2.01099397	-0.01558272
	63.0000	1	2		2.00998303	-0.01589009
	63.1000	1	2		2.00898993	-0.01604649
	63.2000	1	2		2.00798944	-0.01630922
	63.3000	1	2		2.00700207	-0.01661084
	63.4000	1	2		2.00598725	-0.01691496
	63.5000	1	2		2.00500193	-0.01715267
	63.6000	1	2		2.00398137	-0.01742578
	63.7000	1	2		2.00301551	-0.01777884
	63.8000	1	2		2.00199884	-0.01806069
	63.9000	1	2		2.00099795	-0.01838857
	64.0000	1	2		1.99997759	-0.01862845
	64.1000	1	2		1.99898326	-0.01883746
	64.2000	1	2		1.99799814	-0.01924220
	64.3000	1	2		1.99700032	-0.01942044
	64.4000	1	2		1.99598181	-0.01969313
	64.5000	1	2		1.99499301	-0.02022743
	64.6000	1	2		1.99400113	-0.02038434
	64.7000	1	2		1.99299450	-0.02063356
	64.8000	1	2		1.99199463	-0.02106614
	64.9000	1	2		1.99098308	-0.02128271
	65.0000	1	2		1.98998158	-0.02154341
	65.1000	1	2		1.98900445	-0.02200619
	65.2000	1	2		1.98799680	-0.02222792
	65.3000	1	2		1.98699078	-0.02261278
	65.4000	1	2		1.98598989	-0.02296126
	65.5000	1	2		1.98500170	-0.02324412
	65.6000	1	2		1.98399077	-0.02358697
	65.7000	1	2		1.98301016	-0.02409632
	65.8000	1	2		1.98197772	-0.02431993
	65.9000	1	2		1.98100858	-0.02468280
	66.0000	1	2		1.98000339	-0.02511449
	66.1000	1	2		1.97899942	-0.02542275
	66.2000	1	2		1.97798542	-0.02587293
	66.3000	1	2		1.97700624	-0.02623507
	66.4000	1	2		1.97599326	-0.02654483
	66.5000	1	2		1.97499114	-0.02697548
	66.6000	1	2		1.97397898	-0.02743627
	66.7000	1	2		1.97300575	-0.02782668
	66.8000	1	2		1.97199932	-0.02817939
	66.9000	1	2		1.97099659	-0.02863556
	67.0000	1	2		1.97000204	-0.02901790
	67.1000	1	2		1.96900894	-0.02950866
	67.2000	1	2		1.96800497	-0.02992974
	67.3000	1	2		1.96699035	-0.03038855
	67.4000	1	2		1.96600216	-0.03076056
	67.5000	1	2		1.96499430	-0.03117086
	67.6000	1	2		1.96399771	-0.03165047
	67.7000	1	2		1.96298760	-0.03220099
	67.8000	1	2		1.96198876	-0.03268919
	67.9000	1	2		1.96100016	-0.03316034
	68.0000	1	2		1.95998943	-0.03377727
	68.1000	1	2		1.95900575	-0.03425436
	68.2000	1	2		1.95799502	-0.03477362
	68.3000	1	2		1.95701237	-0.03530665
	68.4000	1	2		1.95599037	-0.03579457
	68.5000	1	2		1.95499214	-0.03638143
	68.6000	1	2		1.95401358	-0.03696995
	68.7000	1	2		1.95301515	-0.03740930
	68.8000	1	2		1.95200196	-0.03799085
	68.9000	1	2		1.95101869	-0.03863889
	69.0000	1	2		1.94999956	-0.03910679
	69.1000	1	2		1.94901486	-0.03965617
	69.2000	1	2		1.94799860	-0.04030177
	69.3000	1	2		1.94700898	-0.04093064
	69.4000	1	2		1.94599046	-0.04145267
	69.5000	1	2		1.94499777	-0.04198780
	69.6000	1	2		1.94400896	-0.04265780
	69.7000	1	2		1.94300315	-0.04316907
	69.8000	1	2		1.94200042	-0.04373143
	69.9000	1	2		1.94100772	-0.04447038
	70.0000	1	2		1.94000334	-0.04498412
	70.1000	1	2		1.93900634	-0.04552050
	70.2000	1	2		1.93799316	-0.04612409
	70.3000	1	2		1.93700968	-0.04670940
	70.4000	1	2		1.93599793	-0.04724351
	70.5000	1	2		1.93500585	-0.04791408
	70.6000	1	2		1.93400065	-0.04853451
	70.7000	1	2		1.93300058	-0.04923361
	70.8000	1	2		1.93199682	-0.04983949
	70.9000	1	2		1.93099798	-0.05042639
	71.0000	1	2		1.92999462	-0.05115589
	71.1000	1	2		1.92901770	-0.05185069
	71.2000	1	2		1.92799878	-0.05237797
	71.3000	1	2		1.92699932	-0.05307903
	71.4000	1	2		1.92599987	-0.05378717
	71.5000	1	2		1.92500655	-0.05436630
	71.6000	1	2		1.92400320	-0.05495077
	71.7000	1	2		1.92298100	-0.05556263
	71.8000	1	2		1.92199158	-0.05631292
	71.9000	1	2		1.92100831	-0.05675576
	72.0000	1	2		1.91999287	-0.05752552
	72.1000	1	2		1.91900981	-0.05824426
	72.2000	1	2		1.91800563	-0.05903843
	72.3000	1	2		1.91699860	-0.05953872
	72.4000	1	2		1.91599483	-0.06020288
	72.5000	1	2		1.91500419	-0.06101335
	72.6000	1	2		1.91399428	-0.06153824
	72.7000	1	2		1.91300855	-0.06224173
	72.8000	1	2		1.91200008	-0.06300515
	72.9000	1	2		1.91101025	-0.06373377
	73.0000	1	2		1.90999645	-0.06424719
	73.1000	1	2		1.90900436	-0.06505518
	73.2000	1	2		1.90800511	-0.06576262
	73.3000	1	2		1.90700012	-0.06649088
	73.4000	1	2		1.90599042	-0.06704276
	73.5000	1	2		1.90500121	-0.06780508
	73.6000	1	2		1.90399785	-0.06861363
	73.7000	1	2		1.90300700	-0.06922618
	73.8000	1	2		1.90200201	-0.07004500
	73.9000	1	2		1.90100132	-0.07074933
	74.0000	1	2		1.89999961	-0.07148683
	74.1000	1	2		1.89900999	-0.07221890
	74.2000	1	2		1.89800172	-0.07297294
	74.3000	1	2		1.89700534	-0.07373454
	74.4000	1	2		1.89599953	-0.07442255
	74.5000	1	2		1.89500703	-0.07509017
	74.6000	1	2		1.89400286	-0.07587338
	74.7000	1	2		1.89300607	-0.07662546
	74.8000	1	2		1.89200415	-0.07728721
	74.9000	1	2		1.89100510	-0.07812172
	75.0000	1	2		1.89000401	-0.07879913
	75.1000	1	2		1.88901336	-0.07958486
	75.2000	1	2		1.88799075	-0.08043498
	75.3000	1	2		1.88700297	-0.08114425
	75.4000	1	2		1.88599470	-0.08191599
	75.5000	1	2		1.88500323	-0.08257938
	75.6000	1	2		1.88399435	-0.08327479
	75.7000	1	2		1.88302173	-0.08423052
	75.8000	1	2		1.88200752	-0.08499421
	75.9000	1	2		1.88100438	-0.08575389
	76.0000	1	2		1.88000369	-0.08647717
	76.1000	1	2		1.87899399	-0.08721858
	76.2000	1	2		1.87798305	-0.08810092
	76.3000	1	2		1.87701085	-0.08880990
	76.4000	1	2		1.87599909	-0.08960975
	76.5000	1	2		1.87500763	-0.09036235
	76.6000	1	2		1.87400346	-0.09122375
	76.7000	1	2		1.87301178	-0.09198154
	76.8000	1	2		1.87201007	-0.09281800
	76.9000	1	2		1.87101000	-0.09360476
	77.0000	1	2		1.87000030	-0.09441200
	77.1000	1	2		1.86900862	-0.09523506
	77.2000	1	2		1.86801060	-0.09608123
	77.3000	1	2		1.86701360	-0.09682954
	77.4000	1	2		1.86599427	-0.09758291
	77.5000	1	2		1.86501100	-0.09844677
	77.6000	1	2		1.86401359	-0.09920103
	77.7000	1	2		1.86300696	-0.10016635
	77.8000	1	2		1.86200115	-0.10093953
	77.9000	1	2		1.86100353	-0.10166406
	78.0000	1	2		1.85999117	-0.10254635
	78.1000	1	2		1.85900113	-0.10338402
	78.2000	1	2		1.85800987	-0.10416924
	78.3000	1	2		1.85701615	-0.10499393
	78.4000	1	2		1.85600993	-0.10601182
	78.5000	1	2		1.85501437	-0.10682729
	78.6000	1	2		1.85400856	-0.10761132
	78.7000	1	2		1.85301750	-0.10844816
	78.8000	1	2		1.85201312	-0.10931023
	78.9000	1	2		1.85100731	-0.11022023
	79.0000	1	2		1.85000929	-0.11102903
	79.1000	1	2		1.84901270	-0.11195075
	79.2000	1	2		1.84800095	-0.11273069
	79.3000	1	2		1.84700743	-0.11366242
	79.4000	1	2		1.84601576	-0.11458556
	79.5000	1	2		1.84500893	-0.11551986
	79.6000	1	2		1.84400639	-0.11631547
	79.7000	1	2		1.84301185	-0.11727395
	79.8000	1	2		1.84199785	-0.11822301
	79.9000	1	2		1.84100986	-0.11909494
	80.0000	1	2		1.84000672	-0.11987808
	80.1000	1	2		1.83901443	-0.12091578
	80.2000	1	2		1.83800780	-0.12182634
	80.3000	1	2		1.83701265	-0.12286155
	80.4000	1	2		1.83601052	-0.12367817
	80.5000	1	2		1.83501803	-0.12458242
	80.6000	1	2		1.83400362	-0.12560754
	80.7000	1	2		1.83301276	-0.12643224
	80.8000	1	2		1.83201003	-0.12734975
	80.9000	1	2		1.83100811	-0.12839850
	81.0000	1	2		1.83001890	-0.12924052
	81.1000	1	2		1.82901534	-0.13022681
	81.2000	1	2		1.82800789	-0.13118843
	81.3000	1	2		1.82700598	-0.13208158
	81.4000	1	2		1.82600631	-0.13301308
	81.5000	1	2		1.82502284	-0.13396922
	81.6000	1	2		1.82401088	-0.13496060
	81.7000	1	2		1.82301409	-0.13591609
	81.8000	1	2		1.82200910	-0.13683944
	81.9000	1	2		1.82102029	-0.13777302
	82.0000	1	2		1.82001100	-0.13886939
	82.1000	1	2		1.81901994	-0.13989364
	82.2000	1	2		1.81800553	-0.14087755
	82.3000	1	2		1.81702902	-0.14182265
	82.4000	1	2		1.81601009	-0.14284938
	82.5000	1	2		1.81501699	-0.14393231
	82.6000	1	2		1.81400442	-0.14485526
	82.7000	1	2		1.81301151	-0.14590692
	82.8000	1	2		1.81200488	-0.14702640
	82.9000	1	2		1.81101977	-0.14796725
	83.0000	1	2		1.81000289	-0.14897283
	83.1000	1	2		1.80901552	-0.15003704
	83.2000	1	2		1.80800705	-0.15113069
	83.3000	1	2		1.80701395	-0.15202597
	83.4000	1	2		1.80600547	-0.15307950
	83.5000	1	2		1.80501564	-0.15403229
	83.6000	1	2		1.80401578	-0.15520037
	83.7000	1	2		1.80301960	-0.15624617
	83.8000	1	2		1.80201256	-0.15715402
	83.9000	1	2		1.80101802	-0.15817914
	84.0000	1	2		1.80001979	-0.15932411
	84.1000	1	2		1.79900886	-0.16035112
	84.2000	1	2		1.79800264	-0.16137274
	84.3000	1	2		1.79701178	-0.16244046
	84.4000	1	2		1.79600966	-0.16358523
	84.5000	1	2		1.79501287	-0.16469022
	84.6000	1	2		1.79401115	-0.16587805
	84.7000	1	2		1.79302071	-0.16698049
	84.8000	1	2		1.79201490	-0.16812151
	84.9000	1	2		1.79101196	-0.16925311
	85.0000	1	2		1.79000840	-0.17036907
	85.1000	1	2		1.78902944	-0.17147291
	85.2000	1	2		1.78801523	-0.17261304
	85.3000	1	2		1.78700983	-0.17385541
	85.4000	1	2		1.78600197	-0.17493570
	85.5000	1	2		1.78501193	-0.17608900
	85.6000	1	2		1.78400838	-0.17722130
	85.7000	1	2		1.78300871	-0.17836960
	85.8000	1	2		1.78200639	-0.17967438
	85.9000	1	2		1.78101635	-0.18062271
	86.0000	1	2		1.78001075	-0.18186359
	86.1000	1	2		1.77902563	-0.18295012
	86.2000	1	2		1.77802105	-0.18398292
	86.3000	1	2		1.77701668	-0.18515293
	86.4000	1	2		1.77601497	-0.18632067
	86.5000	1	2		1.77501694	-0.18755209
	86.6000	1	2		1.77401707	-0.18871032
	86.7000	1	2		1.77300983	-0.18991731
	86.8000	1	2		1.77200586	-0.19112375
	86.9000	1	2		1.77102444	-0.19239329
	87.0000	1	2		1.77001187	-0.19373599
	87.1000	1	2		1.76901384	-0.19495217
	87.2000	1	2		1.76800824	-0.19622173
	87.3000	1	2		1.76702128	-0.19763265
	87.4000	1	2		1.76602018	-0.19871637
	87.5000	1	2		1.76501765	-0.19998839
	87.6000	1	2		1.76400651	-0.20123720
	87.7000	1	2		1.76301463	-0.20255236
	87.8000	1	2		1.76200534	-0.20380426
	87.9000	1	2		1.76101490	-0.20496991
	88.0000	1	2		1.76000909	-0.20623650
	88.1000	1	2		1.75901906	-0.20760665
	88.2000	1	2		1.75800567	-0.20884186
	88.3000	1	2		1.75701809	-0.20999938
	88.4000	1	2		1.75600818	-0.21137612
	88.5000	1	2		1.75501282	-0.21258941
	88.6000	1	2		1.75401316	-0.21371264
	88.7000	1	2		1.75302149	-0.21508401
	88.8000	1	2		1.75200646	-0.21643242
	88.9000	1	2		1.75101724	-0.21783032
	89.0000	1	2		1.75001410	-0.21909371
	89.1000	1	2		1.74902099	-0.22063045
	89.2000	1	2		1.74802297	-0.22187253
	89.3000	1	2		1.74701408	-0.22323400
	89.4000	1	2		1.74600766	-0.22475062
	89.5000	1	2		1.74502234	-0.22587599
	89.6000	1	2		1.74401755	-0.22740355
	89.7000	1	2		1.74302629	-0.22888288
	89.8000	1	2		1.74202376	-0.23031840
	89.9000	1	2		1.74101570	-0.23171095
	90.0000	1	2		1.74001747	-0.23310574
	90.1000	1	2		1.73902641	-0.23454545
	90.2000	1	2		1.73802613	-0.23586450
	90.3000	1	2		1.73702872	-0.23731701
	90.4000	1	2		1.73602230	-0.23854859
	90.5000	1	2		1.73503104	-0.23997584
	90.6000	1	2		1.73401621	-0.24124239
	90.7000	1	2		1.73302454	-0.24254566
	90.8000	1	2		1.73200828	-0.24410980
	90.9000	1	2		1.73101497	-0.24543991
	91.0000	1	2		1.73001756	-0.24713002
	91.1000	1	2		1.72902179	-0.24853528
	91.2000	1	2		1.72802008	-0.24991175
	91.3000	1	2		1.72702759	-0.25145559
	91.4000	1	2		1.72602055	-0.25302026
	91.5000	1	2		1.72502805	-0.25462685
	91.6000	1	2		1.72402245	-0.25603753
	91.7000	1	2		1.72301828	-0.25762413
	91.8000	1	2		1.72202169	-0.25925951
	91.9000	1	2		1.72102490	-0.26064932
	92.0000	1	2		1.72002318	-0.26219774
	92.1000	1	2		1.71902844	-0.26368698
	92.2000	1	2		1.71801371	-0.26533816
	92.3000	1	2		1.71703710	-0.26668739
	92.4000	1	2		1.71602299	-0.26825819
	92.5000	1	2		1.71502804	-0.26973173
	92.6000	1	2		1.71402500	-0.27116189
	92.7000	1	2		1.71302605	-0.27256049
	92.8000	1	2		1.71202260	-0.27424850
	92.9000	1	2		1.71102140	-0.27582530
	93.0000	1	2		1.71002563	-0.27732076
	93.1000	1	2		1.70903529	-0.27897703
	93.2000	1	2		1.70801442	-0.28064143
	93.3000	1	2		1.70702910	-0.28232731
	93.4000	1	2		1.70602729	-0.28403444
	93.5000	1	2		1.70502445	-0.28562194
	93.6000	1	2		1.70401290	-0.28734399
	93.7000	1	2		1.70301990	-0.28890116
	93.8000	1	2		1.70202238	-0.29047333
	93.9000	1	2		1.70103717	-0.29225204
	94.0000	1	2		1.70001968	-0.29386075
	94.1000	1	2		1.69903036	-0.29544057
	94.2000	1	2		1.69802517	-0.29710261
	94.3000	1	2		1.69703124	-0.29864321
	94.4000	1	2		1.69601990	-0.30023970
	94.5000	1	2		1.69503243	-0.30195760
	94.6000	1	2		1.69401053	-0.30369788
	94.7000	1	2		1.69302859	-0.30535869
	94.8000	1	2		1.69202483	-0.30711001
	94.9000	1	2		1.69102455	-0.30879818
	95.0000	1	2		1.69003145	-0.31053286
	95.1000	1	2		1.68902933	-0.31242862
	95.2000	1	2		1.68802700	-0.31405639
	95.3000	1	2		1.68702816	-0.31591807
	95.4000	1	2		1.68602091	-0.31764004
	95.5000	1	2		1.68502791	-0.31938780
	95.6000	1	2		1.68401933	-0.32119293
	95.7000	1	2		1.68302653	-0.32317195
	95.8000	1	2		1.68201755	-0.32488674
	95.9000	1	2		1.68102895	-0.32656681
	96.0000	1	2		1.68002406	-0.32847721
	96.1000	1	2		1.67903587	-0.33015385
	96.2000	1	2		1.67803017	-0.33187494
	96.3000	1	2		1.67703409	-0.33356152
	96.4000	1	2		1.67603104	-0.33544868
	96.5000	1	2		1.67503804	-0.33724476
	96.6000	1	2		1.67402537	-0.33916399
	96.7000	1	2		1.67303185	-0.34101024
	96.8000	1	2		1.67202614	-0.34294892
	96.9000	1	2		1.67104390	-0.34479760
	97.0000	1	2		1.67003368	-0.34679443
	97.1000	1	2		1.66903422	-0.34870908
	97.2000	1	2		1.66802011	-0.35062149
	97.3000	1	2		1.66702906	-0.35263158
	97.4000	1	2		1.66602345	-0.35439178
	97.5000	1	2		1.66502789	-0.35622526
	97.6000	1	2		1.66402075	-0.35815619
	97.7000	1	2		1.66303010	-0.35997029
	97.8000	1	2		1.66202470	-0.36198974
	97.9000	1	2		1.66105423	-0.36377843
	98.0000	1	2		1.66004432	-0.36585670
	98.1000	1	2		1.65903862	-0.36776785
	98.2000	1	2		1.65803506	-0.36987413
	98.3000	1	2		1.65706152	-0.37160825
	98.4000	1	2		1.65604280	-0.37377767
	98.5000	1	2		1.65504621	-0.37577689
	98.6000	1	2		1.65403415	-0.37788399
	98.7000	1	2		1.65304238	-0.37988752
	98.8000	1	2		1.65203555	-0.38198717
	98.9000	1	2		1.65103988	-0.38398709
	99.0000	1	2		1.65002874	-0.38603339
	99.1000	1	2		1.64905418	-0.38794864
	99.2000	1	2		1.64803382	-0.38983665
	99.3000	1	2		1.64704430	-0.39182816
	99.4000	1	2		1.64604566	-0.39379846
	99.5000	1	2		1.64504006	-0.39599326
	99.6000	1	2		1.64403927	-0.39807618
	99.7000	1	2		1.64303714	-0.40016357
	99.8000	1	2		1.64204004	-0.39042447
	99.9000	1	2		1.64104345	-0.38993835
	100.0000	1	2		1.64003857	-0.38831767
	100.1000	1	2		1.63905365	-0.38993165
	100.2000	1	2		1.63804078	-0.39247822
	100.3000	1	2		1.63704849	-0.39481550
	100.4000	1	2		1.63603920	-0.39730400
	100.5000	1	2		1.63504927	-0.39975237
	100.6000	1	2		1.63403905	-0.40209919
	100.7000	1	2		1.63305250	-0.40433668
	100.8000	1	2		1.63203778	-0.40668301
	100.9000	1	2		1.63103771	-0.40876202
	101.0000	1	2		1.63003210	-0.41097037
	101.1000	1	2		1.62904401	-0.41317053
	101.2000	1	2		1.62803585	-0.41545536
	101.3000	1	2		1.62704305	-0.41778002
	101.4000	1	2		1.62605117	-0.42018365
	101.5000	1	2		1.62504249	-0.42263281
	101.6000	1	2		1.62404693	-0.42487182
	101.7000	1	2		1.62305382	-0.42729698
	101.8000	1	2		1.62204975	-0.42948060
	101.9000	1	2		1.62105726	-0.43084469
	102.0000	1	2		1.62004121	-0.43276228
	102.1000	1	2		1.61905230	-0.43505631
	102.2000	1	2		1.61804854	-0.43729112
	102.3000	1	2		1.61704078	-0.43221571
	102.4000	1	2		1.61603313	-0.42320974
	102.5000	1	2		1.61504105	-0.42510856
	102.6000	1	2		1.61403667	-0.42722329
	102.7000	1	2		1.61304449	-0.42811569
	102.8000	1	2		1.61204800	-0.42376380
	102.9000	1	2		1.61104731	-0.41256357
	103.0000	1	2		1.61003423	-0.40633392
	103.1000	1	2		1.60905372	-0.40525265
	103.2000	1	2		1.60804576	-0.40601503
	103.3000	1	2		1.60705296	-0.37324969
	103.4000	1	2		1.60604859	-0.35911396
	103.5000	1	2		1.60505251	-0.35771545
	103.6000	1	2		1.60404906	-0.35898268
	103.7000	1	2		1.60304786	-0.36089130
	103.8000	1	2		1.60203764	-0.36330968
	103.9000	1	2		1.60104956	-0.36562178
	104.0000	1	2		1.60004006	-0.36802266
	104.1000	1	2		1.59903865	-0.37026715
	104.2000	1	2		1.59804432	-0.37194196
	104.3000	1	2		1.59703943	-0.37306480
	104.4000	1	2		1.59603116	-0.37340946
	104.5000	1	2		1.59504512	-0.37443016
	104.6000	1	2		1.59405499	-0.37264433
	104.7000	1	2		1.59304498	-0.35665881
	104.8000	1	2		1.59204306	-0.35762001
	104.9000	1	2		1.59104616	-0.35980240
	105.0000	1	2		1.59004261	-0.36249723
	105.1000	1	2		1.58905145	-0.36505148
	105.2000	1	2		1.58804881	-0.36780480
	105.3000	1	2		1.58705233	-0.37057504
	105.4000	1	2		1.58605492	-0.37328605
	105.5000	1	2		1.58505146	-0.37611600
	105.6000	1	2		1.58404381	-0.37889760
	105.7000	1	2		1.58305265	-0.38165070
	105.8000	1	2		1.58204479	-0.38436443
	105.9000	1	2		1.58105179	-0.38692772
	106.0000	1	2		1.58004506	-0.38951330
	106.1000	1	2		1.57905554	-0.39122656
	106.2000	1	2		1.57804061	-0.39259225
	106.3000	1	2		1.57705447	-0.39445307
	106.4000	1	2		1.57604927	-0.39695315
	106.5000	1	2		1.57505729	-0.39938241
	106.6000	1	2		1.57403950	-0.40032011
	106.7000	1	2		1.57305243	-0.40169362
	106.8000	1	2		1.57205298	-0.40448681
	106.9000	1	2		1.57105116	-0.40720545
	107.0000	1	2		1.57004699	-0.41001871
	107.1000	1	2		1.56906403	-0.41280963
	107.2000	1	2		1.56804767	-0.41341484
	107.3000	1	2		1.56705097	-0.41015353
	107.4000	1	2		1.56605111	-0.41295469
	107.5000	1	2		1.56505831	-0.41595202
	107.6000	1	2		1.56404912	-0.41905653
	107.7000	1	2		1.56305304	-0.42210352
	107.8000	1	2		1.56204774	-0.42501852
	107.9000	1	2		1.56105197	-0.42777177
	108.0000	1	2		1.56004790	-0.43053791
	108.1000	1	2		1.55905142	-0.43325238
	108.2000	1	2		1.55804233	-0.43579862
	108.3000	1	2		1.55706776	-0.43719083
	108.4000	1	2		1.55605489	-0.43870542
	108.5000	1	2		1.55505440	-0.44071261
	108.6000	1	2		1.55404316	-0.44331592
	108.7000	1	2		1.55304852	-0.44597778
	108.8000	1	2		1.55204199	-0.44863287
	108.9000	1	2		1.55104479	-0.44815063
	109.0000	1	2		1.55003980	-0.44805143
	109.1000	1	2		1.54905540	-0.45091297
	109.2000	1	2		1.54805297	-0.45412708
	109.3000	1	2		1.54705464	-0.45731712
	109.4000	1	2		1.54604074	-0.46029534
	109.5000	1	2		1.54507273	-0.46316430
	109.6000	1	2		1.54406067	-0.46564829
	109.7000	1	2		1.54307084	-0.46859965
	109.7220	1	2		1.54294227	-0.46900880
	109.7440	1	2		1.54291174	-0.46869259
	109.8000	1	2		1.54292250	-0.46732571
	109.9000	1	2		1.54293869	-0.46589542
	110.0000	1	2		1.54293869	-0.46471134
	110.1000	1	2		1.54293869	-0.46377279
	110.2000	1	2		1.54296327	-0.46286397
	110.3000	1	2		1.54298069	-0.46208162
	110.4000	1	2		1.54299053	-0.46121720
Test Stopped:02/05/2014 9:32:07 AM : Operator Reset
