# Supplementary material for: Hyaluronic Acid Enhances the Mechanical Properties of Tissue-Engineered Cartilage Constructs
Source: PLoS One. 2014 Dec 1;9(12):e113216. doi: 10.1371/journal.pone.0113216 (PMC4249877; doi:10.1371/journal.pone.0113216)
Supplement: Dataset S1 — Raw data from hydrogel constructs. Data on wet weight, dry weight, compressive modulus, DNA content, and GAG content are provided in a spreadsheet for all analysed hydrogel constructs. Additionally, raw data from mechanical compression tests (time, displacement, and load) are provided. (ZIP) [file pone.0113216.s004.zip › Data/Mechanical testing/Microtester/Day 56/G3 P4 M6 ramp.csv]

G3 P4 M6 5Feb2014
Notes	Time	Sequence	Block	Cycle	5800:Extension mm	5800:5N_Load_Cell N
Test Started : 02/05/2014 4:54:23 PM	4.0020	1	2		2.70100404	0.00237247
	4.0140	1	2		2.70027914	0.00250507
	4.1000	1	2		2.69868467	0.00208443
	4.2000	1	2		2.69785814	0.00222240
	4.3000	1	2		2.69690540	0.00212781
	4.4000	1	2		2.69591762	0.00222750
	4.5000	1	2		2.69492144	0.00209783
	4.6000	1	2		2.69393325	0.00219964
	4.7000	1	2		2.69293175	0.00203554
	4.8000	1	2		2.69192798	0.00214340
	4.9000	1	2		2.69093058	0.00224956
	5.0000	1	2		2.68993009	0.00216340
	5.1000	1	2		2.68892469	0.00199244
	5.2000	1	2		2.68792851	0.00217914
	5.3000	1	2		2.68692762	0.00225043
	5.4000	1	2		2.68592939	0.00202075
	5.5000	1	2		2.68492256	0.00214834
	5.6000	1	2		2.68393908	0.00208044
	5.7000	1	2		2.68293143	0.00209272
	5.8000	1	2		2.68193033	0.00202505
	5.9000	1	2		2.68092001	0.00213900
	6.0000	1	2		2.67992998	0.00208823
	6.1000	1	2		2.67892417	0.00203276
	6.2000	1	2		2.67793557	0.00209488
	6.3000	1	2		2.67692730	0.00220618
	6.4000	1	2		2.67592887	0.00206430
	6.5000	1	2		2.67492183	0.00214934
	6.6000	1	2		2.67392749	0.00221501
	6.7000	1	2		2.67291820	0.00210888
	6.8000	1	2		2.67193411	0.00203562
	6.9000	1	2		2.67092297	0.00210098
	7.0000	1	2		2.66992229	0.00219841
	7.1000	1	2		2.66892733	0.00212972
	7.2000	1	2		2.66792665	0.00231170
	7.3000	1	2		2.66692248	0.00206918
	7.4000	1	2		2.66593982	0.00205264
	7.5000	1	2		2.66492827	0.00223747
	7.6000	1	2		2.66393373	0.00205518
	7.7000	1	2		2.66293079	0.00214308
	7.8000	1	2		2.66193133	0.00214500
	7.9000	1	2		2.66093700	0.00208923
	8.0000	1	2		2.65993119	0.00210459
	8.1000	1	2		2.65893009	0.00217002
	8.2000	1	2		2.65792899	0.00208072
	8.3000	1	2		2.65692462	0.00210783
	8.4000	1	2		2.65593909	0.00219623
	8.5000	1	2		2.65493185	0.00214314
	8.6000	1	2		2.65393649	0.00214358
	8.7000	1	2		2.65293416	0.00205847
	8.8000	1	2		2.65193880	0.00221675
	8.9000	1	2		2.65094119	0.00221679
	9.0000	1	2		2.64994357	0.00210841
	9.1000	1	2		2.64893776	0.00215961
	9.2000	1	2		2.64794896	0.00224431
	9.3000	1	2		2.64692696	0.00212489
	9.4000	1	2		2.64592771	0.00221366
	9.5000	1	2		2.64492661	0.00221665
	9.6000	1	2		2.64392961	0.00203420
	9.7000	1	2		2.64292360	0.00220738
	9.8000	1	2		2.64193336	0.00217866
	9.9000	1	2		2.64092263	0.00216180
	10.0000	1	2		2.63993526	0.00224622
	10.1000	1	2		2.63892454	0.00212149
	10.2000	1	2		2.63794126	0.00204272
	10.3000	1	2		2.63692849	0.00223042
	10.4000	1	2		2.63593702	0.00215084
	10.5000	1	2		2.63492834	0.00206168
	10.6000	1	2		2.63393708	0.00232887
	10.7000	1	2		2.63293045	0.00214600
	10.8000	1	2		2.63193550	0.00196103
	10.9000	1	2		2.63092170	0.00218668
	11.0000	1	2		2.62992593	0.00215472
	11.1000	1	2		2.62891848	0.00213247
	11.2000	1	2		2.62793214	0.00214957
	11.3000	1	2		2.62692633	0.00200201
	11.4000	1	2		2.62593322	0.00205096
	11.5000	1	2		2.62492516	0.00203237
	11.6000	1	2		2.62393082	0.00207419
	11.7000	1	2		2.62293853	0.00212128
	11.8000	1	2		2.62193559	0.00198240
	11.9000	1	2		2.62093081	0.00198452
	12.0000	1	2		2.61992950	0.00210507
	12.1000	1	2		2.61892431	0.00208585
	12.2000	1	2		2.61793817	0.00193662
	12.3000	1	2		2.61692621	0.00210033
	12.4000	1	2		2.61593577	0.00196287
	12.5000	1	2		2.61493508	0.00189027
	12.6000	1	2		2.61393378	0.00211998
	12.7000	1	2		2.61293186	0.00191735
	12.8000	1	2		2.61193978	0.00194444
	12.9000	1	2		2.61093356	0.00203922
	13.0000	1	2		2.60993656	0.00190496
	13.1000	1	2		2.60893260	0.00202094
	13.2000	1	2		2.60794400	0.00186875
	13.3000	1	2		2.60693860	0.00189058
	13.4000	1	2		2.60594119	0.00198733
	13.5000	1	2		2.60493271	0.00178649
	13.6000	1	2		2.60394084	0.00202175
	13.7000	1	2		2.60293277	0.00188109
	13.8000	1	2		2.60192942	0.00188768
	13.9000	1	2		2.60093242	0.00195912
	14.0000	1	2		2.59992928	0.00209430
	14.1000	1	2		2.59892961	0.00202955
	14.2000	1	2		2.59794347	0.00197013
	14.3000	1	2		2.59692701	0.00190439
	14.4000	1	2		2.59592837	0.00197367
	14.5000	1	2		2.59492338	0.00198716
	14.6000	1	2		2.59392987	0.00192184
	14.7000	1	2		2.59293164	0.00204381
	14.8000	1	2		2.59193730	0.00203242
	14.9000	1	2		2.59092411	0.00186973
	15.0000	1	2		2.58993265	0.00193874
	15.1000	1	2		2.58892356	0.00201213
	15.2000	1	2		2.58793291	0.00205976
	15.3000	1	2		2.58693714	0.00188026
	15.4000	1	2		2.58594137	0.00193336
	15.5000	1	2		2.58493372	0.00193909
	15.6000	1	2		2.58393487	0.00204470
	15.7000	1	2		2.58293050	0.00207067
	15.8000	1	2		2.58194354	0.00201660
	15.9000	1	2		2.58093629	0.00194954
	16.0000	1	2		2.57994257	0.00202671
	16.1000	1	2		2.57893840	0.00178815
	16.2000	1	2		2.57795329	0.00182850
	16.3000	1	2		2.57694133	0.00199073
	16.4000	1	2		2.57595109	0.00189314
	16.5000	1	2		2.57494733	0.00199686
	16.6000	1	2		2.57394890	0.00188272
	16.7000	1	2		2.57293202	0.00191696
	16.8000	1	2		2.57194117	0.00198547
	16.9000	1	2		2.57094274	0.00195042
	17.0000	1	2		2.56994062	0.00197026
	17.1000	1	2		2.56894177	0.00200012
	17.2000	1	2		2.56794580	0.00192485
	17.3000	1	2		2.56694183	0.00197004
	17.4000	1	2		2.56594258	0.00204687
	17.5000	1	2		2.56494927	0.00193773
	17.6000	1	2		2.56394571	0.00189689
	17.7000	1	2		2.56294687	0.00197060
	17.8000	1	2		2.56194188	0.00195679
	17.9000	1	2		2.56093586	0.00206702
	18.0000	1	2		2.55994685	0.00200894
	18.1000	1	2		2.55893715	0.00201026
	18.2000	1	2		2.55794343	0.00202906
	18.3000	1	2		2.55693721	0.00201032
	18.4000	1	2		2.55593939	0.00188822
	18.5000	1	2		2.55493399	0.00203182
	18.6000	1	2		2.55394171	0.00184343
	18.7000	1	2		2.55293672	0.00197840
	18.8000	1	2		2.55193992	0.00193836
	18.9000	1	2		2.55094436	0.00193933
	19.0000	1	2		2.54994572	0.00194188
	19.1000	1	2		2.54893868	0.00190265
	19.2000	1	2		2.54794987	0.00196377
	19.3000	1	2		2.54694365	0.00190473
	19.4000	1	2		2.54594256	0.00196456
	19.5000	1	2		2.54493757	0.00188283
	19.6000	1	2		2.54394241	0.00182991
	19.7000	1	2		2.54294357	0.00194861
	19.8000	1	2		2.54194124	0.00192753
	19.9000	1	2		2.54094055	0.00197758
	20.0000	1	2		2.53995462	0.00191955
	20.1000	1	2		2.53894881	0.00199634
	20.2000	1	2		2.53795160	0.00198344
	20.3000	1	2		2.53694211	0.00197828
	20.4000	1	2		2.53595720	0.00181792
	20.5000	1	2		2.53494381	0.00202804
	20.6000	1	2		2.53395131	0.00177555
	20.7000	1	2		2.53293464	0.00196755
	20.8000	1	2		2.53195649	0.00193486
	20.9000	1	2		2.53094085	0.00195662
	21.0000	1	2		2.52995123	0.00201868
	21.1000	1	2		2.52894152	0.00197661
	21.2000	1	2		2.52795047	0.00191396
	21.3000	1	2		2.52693400	0.00188196
	21.4000	1	2		2.52595094	0.00197226
	21.5000	1	2		2.52494308	0.00180013
	21.6000	1	2		2.52394567	0.00178158
	21.7000	1	2		2.52294047	0.00194889
	21.8000	1	2		2.52194204	0.00182143
	21.9000	1	2		2.52093766	0.00206077
	22.0000	1	2		2.51994128	0.00197479
	22.1000	1	2		2.51894551	0.00184929
	22.2000	1	2		2.51794810	0.00200088
	22.3000	1	2		2.51693553	0.00189013
	22.4000	1	2		2.51594959	0.00182586
	22.5000	1	2		2.51493026	0.00193654
	22.6000	1	2		2.51394248	0.00205042
	22.7000	1	2		2.51292807	0.00196056
	22.8000	1	2		2.51195115	0.00197961
	22.9000	1	2		2.51094411	0.00205803
	23.0000	1	2		2.50994834	0.00195789
	23.1000	1	2		2.50893884	0.00173438
	23.2000	1	2		2.50794676	0.00191477
	23.3000	1	2		2.50694074	0.00202609
	23.4000	1	2		2.50594866	0.00183250
	23.5000	1	2		2.50494306	0.00198828
	23.6000	1	2		2.50394462	0.00187062
	23.7000	1	2		2.50294107	0.00197086
	23.8000	1	2		2.50194386	0.00199763
	23.9000	1	2		2.50094215	0.00176527
	24.0000	1	2		2.49994105	0.00204601
	24.1000	1	2		2.49894016	0.00189847
	24.2000	1	2		2.49794459	0.00170336
	24.3000	1	2		2.49694596	0.00181086
	24.4000	1	2		2.49595859	0.00189335
	24.5000	1	2		2.49493884	0.00182896
	24.6000	1	2		2.49394861	0.00187791
	24.7000	1	2		2.49294259	0.00193093
	24.8000	1	2		2.49195625	0.00191372
	24.9000	1	2		2.49094163	0.00180546
	25.0000	1	2		2.48994668	0.00182845
	25.1000	1	2		2.48894210	0.00197616
	25.2000	1	2		2.48796067	0.00198119
	25.3000	1	2		2.48694871	0.00178005
	25.4000	1	2		2.48595417	0.00194103
	25.5000	1	2		2.48495410	0.00188292
	25.6000	1	2		2.48395894	0.00174691
	25.7000	1	2		2.48295846	0.00169867
	25.8000	1	2		2.48196023	0.00186728
	25.9000	1	2		2.48094971	0.00177766
	26.0000	1	2		2.47995804	0.00178764
	26.1000	1	2		2.47895018	0.00181751
	26.2000	1	2		2.47796178	0.00179794
	26.3000	1	2		2.47694450	0.00179113
	26.4000	1	2		2.47595775	0.00181674
	26.5000	1	2		2.47493759	0.00195513
	26.6000	1	2		2.47394428	0.00167219
	26.7000	1	2		2.47293663	0.00191289
	26.8000	1	2		2.47194516	0.00183119
	26.9000	1	2		2.47093956	0.00196550
	27.0000	1	2		2.46994645	0.00187975
	27.1000	1	2		2.46893982	0.00178251
	27.2000	1	2		2.46795716	0.00181862
	27.3000	1	2		2.46695484	0.00176510
	27.4000	1	2		2.46596009	0.00188925
	27.5000	1	2		2.46495059	0.00179834
	27.6000	1	2		2.46395093	0.00175094
	27.7000	1	2		2.46295373	0.00167439
	27.8000	1	2		2.46195652	0.00181547
	27.9000	1	2		2.46094252	0.00186455
	28.0000	1	2		2.45994736	0.00168602
	28.1000	1	2		2.45894339	0.00175788
	28.2000	1	2		2.45795562	0.00175022
	28.3000	1	2		2.45695226	0.00173197
	28.4000	1	2		2.45596039	0.00171958
	28.5000	1	2		2.45494905	0.00171366
	28.6000	1	2		2.45395450	0.00166748
	28.7000	1	2		2.45295587	0.00166946
	28.8000	1	2		2.45194760	0.00179402
	28.9000	1	2		2.45095552	0.00180981
	29.0000	1	2		2.44995298	0.00180395
	29.1000	1	2		2.44894472	0.00172279
	29.2000	1	2		2.44795653	0.00169134
	29.3000	1	2		2.44694723	0.00170727
	29.4000	1	2		2.44596068	0.00170236
	29.5000	1	2		2.44495938	0.00168868
	29.6000	1	2		2.44395992	0.00173831
	29.7000	1	2		2.44294325	0.00175375
	29.8000	1	2		2.44195404	0.00171565
	29.9000	1	2		2.44093717	0.00177360
	30.0000	1	2		2.43995103	0.00172260
	30.1000	1	2		2.43895280	0.00173452
	30.2000	1	2		2.43795354	0.00167490
	30.3000	1	2		2.43694425	0.00171657
	30.4000	1	2		2.43596364	0.00163266
	30.5000	1	2		2.43496009	0.00167726
	30.6000	1	2		2.43396370	0.00163828
	30.7000	1	2		2.43295482	0.00171714
	30.8000	1	2		2.43197155	0.00169317
	30.9000	1	2		2.43095611	0.00175670
	31.0000	1	2		2.42995747	0.00164668
	31.1000	1	2		2.42894695	0.00174834
	31.2000	1	2		2.42796491	0.00166470
	31.3000	1	2		2.42695172	0.00167463
	31.4000	1	2		2.42595861	0.00172580
	31.5000	1	2		2.42495157	0.00164258
	31.6000	1	2		2.42395847	0.00170085
	31.7000	1	2		2.42294385	0.00180111
	31.8000	1	2		2.42195299	0.00158189
	31.9000	1	2		2.42094063	0.00163799
	32.0000	1	2		2.41995162	0.00176844
	32.1000	1	2		2.41894724	0.00176730
	32.2000	1	2		2.41795332	0.00174394
	32.3000	1	2		2.41695365	0.00170053
	32.4000	1	2		2.41596034	0.00175250
	32.5000	1	2		2.41495085	0.00176863
	32.6000	1	2		2.41395651	0.00154944
	32.7000	1	2		2.41294394	0.00184100
	32.8000	1	2		2.41195145	0.00173828
	32.9000	1	2		2.41095117	0.00167303
	33.0000	1	2		2.40996482	0.00169108
	33.1000	1	2		2.40895738	0.00176510
	33.2000	1	2		2.40795525	0.00178350
	33.3000	1	2		2.40695354	0.00183231
	33.4000	1	2		2.40596043	0.00179088
	33.5000	1	2		2.40494479	0.00178350
	33.6000	1	2		2.40394697	0.00166994
	33.7000	1	2		2.40294731	0.00168229
	33.8000	1	2		2.40195932	0.00187039
	33.9000	1	2		2.40095310	0.00171069
	34.0000	1	2		2.39996758	0.00176521
	34.1000	1	2		2.39895234	0.00179391
	34.2000	1	2		2.39795309	0.00172511
	34.3000	1	2		2.39695589	0.00179958
	34.4000	1	2		2.39596339	0.00175562
	34.5000	1	2		2.39495144	0.00189599
	34.6000	1	2		2.39395751	0.00179398
	34.7000	1	2		2.39296277	0.00166374
	34.8000	1	2		2.39196024	0.00180661
	34.9000	1	2		2.39094828	0.00178910
	35.0000	1	2		2.38995681	0.00162677
	35.1000	1	2		2.38894813	0.00183973
	35.2000	1	2		2.38794929	0.00173689
	35.3000	1	2		2.38694758	0.00171021
	35.4000	1	2		2.38595119	0.00174920
	35.5000	1	2		2.38494805	0.00164629
	35.6000	1	2		2.38395556	0.00182210
	35.7000	1	2		2.38295036	0.00163390
	35.8000	1	2		2.38195705	0.00174198
	35.9000	1	2		2.38095575	0.00197015
	36.0000	1	2		2.37995834	0.00173465
	36.1000	1	2		2.37895888	0.00162069
	36.2000	1	2		2.37795758	0.00189205
	36.3000	1	2		2.37695361	0.00168701
	36.4000	1	2		2.37595620	0.00186358
	36.5000	1	2		2.37495388	0.00161845
	36.6000	1	2		2.37395974	0.00183038
	36.7000	1	2		2.37295475	0.00173508
	36.8000	1	2		2.37195960	0.00161579
	36.9000	1	2		2.37096219	0.00163828
	37.0000	1	2		2.36995310	0.00162760
	37.1000	1	2		2.36894647	0.00162812
	37.2000	1	2		2.36796095	0.00168817
	37.3000	1	2		2.36695944	0.00164679
	37.4000	1	2		2.36595855	0.00174242
	37.5000	1	2		2.36495192	0.00167660
	37.6000	1	2		2.36397459	0.00170367
	37.7000	1	2		2.36296345	0.00174073
	37.8000	1	2		2.36196338	0.00160851
	37.9000	1	2		2.36095081	0.00153008
	38.0000	1	2		2.35997081	0.00174446
	38.1000	1	2		2.35895722	0.00171990
	38.2000	1	2		2.35796370	0.00159126
	38.3000	1	2		2.35695625	0.00155660
	38.4000	1	2		2.35596069	0.00173776
	38.5000	1	2		2.35495385	0.00144485
	38.6000	1	2		2.35396812	0.00159062
	38.7000	1	2		2.35295699	0.00160915
	38.8000	1	2		2.35196040	0.00165640
	38.9000	1	2		2.35096094	0.00154850
	39.0000	1	2		2.34996148	0.00156247
	39.1000	1	2		2.34895895	0.00156548
	39.2000	1	2		2.34795621	0.00168131
	39.3000	1	2		2.34695696	0.00163782
	39.4000	1	2		2.34595914	0.00152792
	39.5000	1	2		2.34495415	0.00167900
	39.6000	1	2		2.34395654	0.00159112
	39.7000	1	2		2.34296056	0.00155807
	39.8000	1	2		2.34195741	0.00167812
	39.9000	1	2		2.34094669	0.00155372
	40.0000	1	2		2.33995133	0.00155121
	40.1000	1	2		2.33896068	0.00159263
	40.2000	1	2		2.33796757	0.00161688
	40.3000	1	2		2.33696299	0.00159637
	40.4000	1	2		2.33595780	0.00157578
	40.5000	1	2		2.33496531	0.00151888
	40.6000	1	2		2.33396236	0.00154837
	40.7000	1	2		2.33296086	0.00157333
	40.8000	1	2		2.33196447	0.00159606
	40.9000	1	2		2.33096030	0.00169042
	41.0000	1	2		2.32996105	0.00157446
	41.1000	1	2		2.32896384	0.00159664
	41.2000	1	2		2.32796725	0.00162913
	41.3000	1	2		2.32696145	0.00159094
	41.4000	1	2		2.32596793	0.00158899
	41.5000	1	2		2.32496396	0.00163905
	41.6000	1	2		2.32397352	0.00158370
	41.7000	1	2		2.32296423	0.00160491
	41.8000	1	2		2.32196293	0.00154887
	41.9000	1	2		2.32096552	0.00151600
	42.0000	1	2		2.31996647	0.00165245
	42.1000	1	2		2.31896435	0.00156680
	42.2000	1	2		2.31796919	0.00165293
	42.3000	1	2		2.31696850	0.00154916
	42.4000	1	2		2.31596843	0.00151664
	42.5000	1	2		2.31496569	0.00163468
	42.6000	1	2		2.31396583	0.00155520
	42.7000	1	2		2.31296780	0.00148627
	42.8000	1	2		2.31195810	0.00156620
	42.9000	1	2		2.31095659	0.00149398
	43.0000	1	2		2.30996349	0.00159904
	43.1000	1	2		2.30897509	0.00154232
	43.2000	1	2		2.30797379	0.00153596
	43.3000	1	2		2.30695917	0.00150457
	43.4000	1	2		2.30596319	0.00164379
	43.5000	1	2		2.30495575	0.00148922
	43.6000	1	2		2.30395813	0.00154592
	43.7000	1	2		2.30296933	0.00147340
	43.8000	1	2		2.30197704	0.00149324
	43.9000	1	2		2.30096918	0.00164897
	44.0000	1	2		2.29997792	0.00158986
	44.1000	1	2		2.29897047	0.00134925
	44.2000	1	2		2.29797388	0.00162114
	44.3000	1	2		2.29696479	0.00153061
	44.4000	1	2		2.29598562	0.00144598
	44.5000	1	2		2.29496895	0.00152211
	44.6000	1	2		2.29396662	0.00143534
	44.7000	1	2		2.29296635	0.00139803
	44.8000	1	2		2.29197508	0.00153282
	44.9000	1	2		2.29096702	0.00152419
	45.0000	1	2		2.28996818	0.00146680
	45.1000	1	2		2.28897015	0.00135867
	45.2000	1	2		2.28797643	0.00151662
	45.3000	1	2		2.28697697	0.00140701
	45.4000	1	2		2.28598530	0.00131654
	45.5000	1	2		2.28498195	0.00143842
	45.6000	1	2		2.28398413	0.00132767
	45.7000	1	2		2.28297115	0.00134132
	45.8000	1	2		2.28198050	0.00150486
	45.9000	1	2		2.28097879	0.00133457
	46.0000	1	2		2.27997441	0.00134705
	46.1000	1	2		2.27896615	0.00153487
	46.2000	1	2		2.27796956	0.00133981
	46.3000	1	2		2.27696067	0.00156424
	46.4000	1	2		2.27596449	0.00131387
	46.5000	1	2		2.27495909	0.00155600
	46.6000	1	2		2.27396640	0.00146546
	46.7000	1	2		2.27296100	0.00135295
	46.8000	1	2		2.27196973	0.00152274
	46.9000	1	2		2.27096270	0.00141968
	47.0000	1	2		2.26997307	0.00144642
	47.1000	1	2		2.26896357	0.00140673
	47.2000	1	2		2.26797293	0.00146501
	47.3000	1	2		2.26696958	0.00147102
	47.4000	1	2		2.26596971	0.00125349
	47.5000	1	2		2.26496697	0.00148512
	47.6000	1	2		2.26397366	0.00136030
	47.7000	1	2		2.26297154	0.00129896
	47.8000	1	2		2.26197823	0.00142150
	47.9000	1	2		2.26097201	0.00130300
	48.0000	1	2		2.25997501	0.00143039
	48.1000	1	2		2.25897104	0.00134367
	48.2000	1	2		2.25797855	0.00130529
	48.3000	1	2		2.25697704	0.00127309
	48.4000	1	2		2.25597984	0.00137377
	48.5000	1	2		2.25497772	0.00134301
	48.6000	1	2		2.25396945	0.00139238
	48.7000	1	2		2.25296815	0.00141143
	48.8000	1	2		2.25198836	0.00123953
	48.9000	1	2		2.25097415	0.00131407
	49.0000	1	2		2.24997366	0.00145908
	49.1000	1	2		2.24896601	0.00130219
	49.2000	1	2		2.24798930	0.00131713
	49.3000	1	2		2.24697304	0.00133248
	49.4000	1	2		2.24597952	0.00134279
	49.5000	1	2		2.24496859	0.00143301
	49.6000	1	2		2.24396585	0.00133391
	49.7000	1	2		2.24297131	0.00133683
	49.8000	1	2		2.24197943	0.00135355
	49.9000	1	2		2.24097117	0.00133172
	50.0000	1	2		2.23998462	0.00133703
	50.1000	1	2		2.23897368	0.00141051
	50.2000	1	2		2.23798918	0.00139629
	50.3000	1	2		2.23698071	0.00139598
	50.4000	1	2		2.23597654	0.00128705
	50.5000	1	2		2.23498323	0.00133299
	50.6000	1	2		2.23398766	0.00129970
	50.7000	1	2		2.23298124	0.00134193
	50.8000	1	2		2.23197727	0.00138085
	50.9000	1	2		2.23098478	0.00138647
	51.0000	1	2		2.22997795	0.00129057
	51.1000	1	2		2.22896886	0.00132820
	51.2000	1	2		2.22796735	0.00140725
	51.3000	1	2		2.22695929	0.00128448
	51.4000	1	2		2.22596659	0.00141275
	51.5000	1	2		2.22496426	0.00133183
	51.6000	1	2		2.22397792	0.00131448
	51.7000	1	2		2.22297067	0.00139455
	51.8000	1	2		2.22198269	0.00131043
	51.9000	1	2		2.22096602	0.00141660
	52.0000	1	2		2.21998787	0.00131131
	52.1000	1	2		2.21896874	0.00121284
	52.2000	1	2		2.21798691	0.00138665
	52.3000	1	2		2.21698110	0.00139806
	52.4000	1	2		2.21599783	0.00126117
	52.5000	1	2		2.21496169	0.00146300
	52.6000	1	2		2.21398252	0.00125514
	52.7000	1	2		2.21296831	0.00138404
	52.8000	1	2		2.21197315	0.00135150
	52.9000	1	2		2.21096161	0.00132012
	53.0000	1	2		2.20997034	0.00144636
	53.1000	1	2		2.20896576	0.00123073
	53.2000	1	2		2.20797696	0.00137443
	53.3000	1	2		2.20697033	0.00135980
	53.4000	1	2		2.20598378	0.00130918
	53.5000	1	2		2.20497141	0.00135982
	53.6000	1	2		2.20399060	0.00129842
	53.7000	1	2		2.20296942	0.00125586
	53.8000	1	2		2.20198164	0.00132327
	53.9000	1	2		2.20098239	0.00126749
	54.0000	1	2		2.19997556	0.00134004
	54.1000	1	2		2.19897036	0.00139812
	54.2000	1	2		2.19799426	0.00127663
	54.3000	1	2		2.19697780	0.00112148
	54.4000	1	2		2.19598244	0.00116461
	54.5000	1	2		2.19497437	0.00127290
	54.6000	1	2		2.19398536	0.00116924
	54.7000	1	2		2.19297505	0.00121444
	54.8000	1	2		2.19197969	0.00128257
	54.9000	1	2		2.19097879	0.00128682
	55.0000	1	2		2.18997688	0.00124151
	55.1000	1	2		2.18897189	0.00129362
	55.2000	1	2		2.18799476	0.00132384
	55.3000	1	2		2.18698035	0.00136082
	55.4000	1	2		2.18597556	0.00127937
	55.5000	1	2		2.18497160	0.00130400
	55.6000	1	2		2.18398464	0.00118938
	55.7000	1	2		2.18298088	0.00134077
	55.8000	1	2		2.18198408	0.00123219
	55.9000	1	2		2.18098462	0.00129024
	56.0000	1	2		2.17998312	0.00126414
	56.1000	1	2		2.17897075	0.00122282
	56.2000	1	2		2.17798932	0.00121517
	56.3000	1	2		2.17698454	0.00133299
	56.4000	1	2		2.17598426	0.00125834
	56.5000	1	2		2.17497312	0.00126414
	56.6000	1	2		2.17398432	0.00113623
	56.7000	1	2		2.17297031	0.00128585
	56.8000	1	2		2.17197680	0.00125053
	56.9000	1	2		2.17097775	0.00120515
	57.0000	1	2		2.16998259	0.00119298
	57.1000	1	2		2.16898539	0.00120220
	57.2000	1	2		2.16799454	0.00115772
	57.3000	1	2		2.16699405	0.00127297
	57.4000	1	2		2.16599091	0.00128321
	57.5000	1	2		2.16498960	0.00127648
	57.6000	1	2		2.16398461	0.00126827
	57.7000	1	2		2.16298229	0.00130585
	57.8000	1	2		2.16198406	0.00131730
	57.9000	1	2		2.16098460	0.00116344
	58.0000	1	2		2.15997695	0.00142427
	58.1000	1	2		2.15897216	0.00139323
	58.2000	1	2		2.15799094	0.00113795
	58.3000	1	2		2.15698144	0.00121915
	58.4000	1	2		2.15598506	0.00137530
	58.5000	1	2		2.15497064	0.00124749
	58.6000	1	2		2.15398962	0.00123769
	58.7000	1	2		2.15298136	0.00135836
	58.8000	1	2		2.15198866	0.00132928
	58.9000	1	2		2.15098121	0.00133924
	59.0000	1	2		2.14999343	0.00127031
	59.1000	1	2		2.14898332	0.00127786
	59.2000	1	2		2.14798509	0.00138604
	59.3000	1	2		2.14697293	0.00129044
	59.4000	1	2		2.14598453	0.00126419
	59.5000	1	2		2.14495660	0.00124598
	59.6000	1	2		2.14399402	0.00124064
	59.7000	1	2		2.14298944	0.00128649
	59.8000	1	2		2.14199387	0.00134896
	59.9000	1	2		2.14098929	0.00127350
	60.0000	1	2		2.13998676	0.00124893
	60.1000	1	2		2.13897337	0.00125815
	60.2000	1	2		2.13798518	0.00133257
	60.3000	1	2		2.13698183	0.00124559
	60.4000	1	2		2.13598954	0.00142564
	60.5000	1	2		2.13497882	0.00111483
	60.6000	1	2		2.13398325	0.00128781
	60.7000	1	2		2.13298072	0.00135243
	60.8000	1	2		2.13198700	0.00135038
	60.9000	1	2		2.13098098	0.00114214
	61.0000	1	2		2.12998726	0.00126818
	61.1000	1	2		2.12897408	0.00131887
	61.2000	1	2		2.12798527	0.00108811
	61.3000	1	2		2.12697393	0.00126370
	61.4000	1	2		2.12598144	0.00132711
	61.5000	1	2		2.12497399	0.00128623
	61.6000	1	2		2.12397965	0.00097115
	61.7000	1	2		2.12297753	0.00128907
	61.8000	1	2		2.12199139	0.00120011
	61.9000	1	2		2.12099234	0.00111592
	62.0000	1	2		2.11999432	0.00107859
	62.1000	1	2		2.11899671	0.00116136
	62.2000	1	2		2.11799704	0.00111896
	62.3000	1	2		2.11699533	0.00114121
	62.4000	1	2		2.11598829	0.00110088
	62.5000	1	2		2.11498002	0.00110175
	62.6000	1	2		2.11398425	0.00101492
	62.7000	1	2		2.11298828	0.00120836
	62.8000	1	2		2.11198759	0.00111040
	62.9000	1	2		2.11097440	0.00113824
	63.0000	1	2		2.10998560	0.00117645
	63.1000	1	2		2.10897467	0.00123664
	63.2000	1	2		2.10798832	0.00099994
	63.3000	1	2		2.10698006	0.00109474
	63.4000	1	2		2.10599351	0.00114500
	63.5000	1	2		2.10498729	0.00107927
	63.6000	1	2		2.10399992	0.00098216
	63.7000	1	2		2.10299513	0.00100236
	63.8000	1	2		2.10198891	0.00086084
	63.9000	1	2		2.10099826	0.00097762
	64.0000	1	2		2.10000085	0.00086381
	64.1000	1	2		2.09898091	0.00106457
	64.2000	1	2		2.09799436	0.00096852
	64.3000	1	2		2.09698568	0.00089605
	64.4000	1	2		2.09597782	0.00097859
	64.5000	1	2		2.09498225	0.00092044
	64.6000	1	2		2.09398218	0.00089349
	64.7000	1	2		2.09297781	0.00093158
	64.8000	1	2		2.09198470	0.00080871
	64.9000	1	2		2.09098073	0.00085590
	65.0000	1	2		2.08998107	0.00073356
	65.1000	1	2		2.08898202	0.00071351
	65.2000	1	2		2.08798707	0.00070239
	65.3000	1	2		2.08698720	0.00065844
	65.4000	1	2		2.08599574	0.00069553
	65.5000	1	2		2.08499382	0.00059697
	65.6000	1	2		2.08399682	0.00054835
	65.7000	1	2		2.08298445	0.00059233
	65.8000	1	2		2.08199627	0.00060515
	65.9000	1	2		2.08098287	0.00055136
	66.0000	1	2		2.07999735	0.00048008
	66.1000	1	2		2.07898355	0.00048577
	66.2000	1	2		2.07798983	0.00032940
	66.3000	1	2		2.07698975	0.00045229
	66.4000	1	2		2.07599255	0.00038481
	66.5000	1	2		2.07498899	0.00028500
	66.6000	1	2		2.07398954	0.00023963
	66.7000	1	2		2.07298393	0.00019703
	66.8000	1	2		2.07199185	0.00011173
	66.9000	1	2		2.07098768	0.00007781
	67.0000	1	2		2.06999396	0.00005546
	67.1000	1	2		2.06898917	-0.00010652
	67.2000	1	2		2.06798726	0.00003766
	67.3000	1	2		2.06699231	-0.00013943
	67.4000	1	2		2.06599223	-0.00015072
	67.5000	1	2		2.06499011	-0.00028180
	67.6000	1	2		2.06400663	-0.00033990
	67.7000	1	2		2.06299365	-0.00042237
	67.8000	1	2		2.06201243	-0.00049139
	67.9000	1	2		2.06099699	-0.00044359
	68.0000	1	2		2.06000245	-0.00067589
	68.1000	1	2		2.05899459	-0.00080713
	68.2000	1	2		2.05800087	-0.00079359
	68.3000	1	2		2.05700100	-0.00092007
	68.4000	1	2		2.05600605	-0.00090366
	68.5000	1	2		2.05500147	-0.00115905
	68.6000	1	2		2.05400509	-0.00104616
	68.7000	1	2		2.05299374	-0.00125950
	68.8000	1	2		2.05199429	-0.00133864
	68.9000	1	2		2.05099360	-0.00143180
	69.0000	1	2		2.05000582	-0.00155462
	69.1000	1	2		2.04898915	-0.00157132
	69.2000	1	2		2.04799441	-0.00160193
	69.3000	1	2		2.04699249	-0.00176107
	69.4000	1	2		2.04599672	-0.00179899
	69.5000	1	2		2.04499173	-0.00201626
	69.6000	1	2		2.04399739	-0.00203833
	69.7000	1	2		2.04299056	-0.00211765
	69.8000	1	2		2.04199725	-0.00214193
	69.9000	1	2		2.04099308	-0.00241997
	70.0000	1	2		2.03999649	-0.00247961
	70.1000	1	2		2.03898207	-0.00251090
	70.2000	1	2		2.03798814	-0.00271634
	70.3000	1	2		2.03700098	-0.00287825
	70.4000	1	2		2.03600664	-0.00288898
	70.5000	1	2		2.03500534	-0.00302447
	70.6000	1	2		2.03401121	-0.00321155
	70.7000	1	2		2.03299987	-0.00321883
	70.8000	1	2		2.03201004	-0.00349235
	70.9000	1	2		2.03100280	-0.00366898
	71.0000	1	2		2.03000949	-0.00381775
	71.1000	1	2		2.02900654	-0.00387901
	71.2000	1	2		2.02799992	-0.00394114
	71.3000	1	2		2.02699636	-0.00423294
	71.4000	1	2		2.02600899	-0.00437007
	71.5000	1	2		2.02499457	-0.00449097
	71.6000	1	2		2.02400782	-0.00458250
	71.7000	1	2		2.02299730	-0.00472251
	71.8000	1	2		2.02198882	-0.00498255
	71.9000	1	2		2.02099490	-0.00507253
	72.0000	1	2		2.01999708	-0.00523470
	72.1000	1	2		2.01899680	-0.00542786
	72.2000	1	2		2.01800882	-0.00556689
	72.3000	1	2		2.01700362	-0.00584271
	72.4000	1	2		2.01599884	-0.00614444
	72.5000	1	2		2.01499077	-0.00618488
	72.6000	1	2		2.01399500	-0.00644377
	72.7000	1	2		2.01299083	-0.00669664
	72.8000	1	2		2.01200182	-0.00704169
	72.9000	1	2		2.01098884	-0.00703285
	73.0000	1	2		2.00999594	-0.00741252
	73.1000	1	2		2.00899628	-0.00751518
	73.2000	1	2		2.00799825	-0.00774716
	73.3000	1	2		2.00699552	-0.00802729
	73.4000	1	2		2.00599114	-0.00809011
	73.5000	1	2		2.00499107	-0.00848418
	73.6000	1	2		2.00399673	-0.00870515
	73.7000	1	2		2.00298867	-0.00889759
	73.8000	1	2		2.00199679	-0.00916602
	73.9000	1	2		2.00098914	-0.00942352
	74.0000	1	2		2.00000771	-0.00970006
	74.1000	1	2		1.99899719	-0.00997107
	74.2000	1	2		1.99800449	-0.01035509
	74.3000	1	2		1.99699438	-0.01049394
	74.4000	1	2		1.99599718	-0.01084061
	74.5000	1	2		1.99499014	-0.01095142
	74.6000	1	2		1.99401527	-0.01146317
	74.7000	1	2		1.99300515	-0.01161304
	74.8000	1	2		1.99199832	-0.01189872
	74.9000	1	2		1.99099148	-0.01215800
	75.0000	1	2		1.99000391	-0.01253380
	75.1000	1	2		1.98899093	-0.01281656
	75.2000	1	2		1.98800028	-0.01303154
	75.3000	1	2		1.98699037	-0.01358879
	75.4000	1	2		1.98599358	-0.01384836
	75.5000	1	2		1.98499474	-0.01407449
	75.6000	1	2		1.98399179	-0.01459929
	75.7000	1	2		1.98299643	-0.01495364
	75.8000	1	2		1.98200968	-0.01528806
	75.9000	1	2		1.98099916	-0.01552609
	76.0000	1	2		1.98000298	-0.01594343
	76.1000	1	2		1.97899655	-0.01638475
	76.2000	1	2		1.97800509	-0.01668506
	76.3000	1	2		1.97699436	-0.01707221
	76.4000	1	2		1.97599060	-0.01750581
	76.5000	1	2		1.97500856	-0.01785327
	76.6000	1	2		1.97400869	-0.01820520
	76.7000	1	2		1.97300759	-0.01867536
	76.8000	1	2		1.97200977	-0.01917375
	76.9000	1	2		1.97100232	-0.01952893
	77.0000	1	2		1.96999508	-0.01977176
	77.1000	1	2		1.96899398	-0.02025464
	77.2000	1	2		1.96800559	-0.02063610
	77.3000	1	2		1.96699998	-0.02101258
	77.4000	1	2		1.96600503	-0.02153041
	77.5000	1	2		1.96501111	-0.02206993
	77.6000	1	2		1.96401124	-0.02245093
	77.7000	1	2		1.96299457	-0.02287652
	77.8000	1	2		1.96200843	-0.02332472
	77.9000	1	2		1.96099381	-0.02393372
	78.0000	1	2		1.95999988	-0.02440692
	78.1000	1	2		1.95900124	-0.02486729
	78.2000	1	2		1.95800220	-0.02533994
	78.3000	1	2		1.95699884	-0.02599018
	78.4000	1	2		1.95600082	-0.02640089
	78.5000	1	2		1.95499685	-0.02692144
	78.6000	1	2		1.95400395	-0.02749102
	78.7000	1	2		1.95299507	-0.02815180
	78.8000	1	2		1.95200319	-0.02861637
	78.9000	1	2		1.95100332	-0.02919515
	79.0000	1	2		1.95001063	-0.02984408
	79.1000	1	2		1.94900359	-0.03046046
	79.2000	1	2		1.94800516	-0.03099438
	79.3000	1	2		1.94700262	-0.03174901
	79.4000	1	2		1.94601484	-0.03228721
	79.5000	1	2		1.94499838	-0.03288886
	79.6000	1	2		1.94400302	-0.03352869
	79.7000	1	2		1.94300008	-0.03435941
	79.8000	1	2		1.94199919	-0.03493246
	79.9000	1	2		1.94099399	-0.03570635
	80.0000	1	2		1.94001092	-0.03624605
	80.1000	1	2		1.93899077	-0.03717536
	80.2000	1	2		1.93801549	-0.03788011
	80.3000	1	2		1.93699411	-0.03861760
	80.4000	1	2		1.93600633	-0.03928463
	80.5000	1	2		1.93500421	-0.04006709
	80.6000	1	2		1.93401151	-0.04076137
	80.7000	1	2		1.93300550	-0.04161715
	80.8000	1	2		1.93202038	-0.04229191
	80.9000	1	2		1.93101232	-0.04300974
	81.0000	1	2		1.93000384	-0.04396711
	81.1000	1	2		1.92900111	-0.04484645
	81.2000	1	2		1.92801620	-0.04547766
	81.3000	1	2		1.92700363	-0.04641406
	81.4000	1	2		1.92601257	-0.04734491
	81.5000	1	2		1.92499672	-0.04822719
	81.6000	1	2		1.92400894	-0.04897268
	81.7000	1	2		1.92299883	-0.04988472
	81.8000	1	2		1.92201740	-0.05069109
	81.9000	1	2		1.92100749	-0.05144079
	82.0000	1	2		1.92000455	-0.05228474
	82.1000	1	2		1.91900776	-0.05330227
	82.2000	1	2		1.91801158	-0.05415202
	82.3000	1	2		1.91700761	-0.05486863
	82.4000	1	2		1.91601246	-0.05580123
	82.5000	1	2		1.91497325	-0.05677974
	82.6000	1	2		1.91402214	-0.05754917
	82.7000	1	2		1.91300589	-0.05835984
	82.8000	1	2		1.91202056	-0.05925211
	82.9000	1	2		1.91100840	-0.06023193
	83.0000	1	2		1.91001243	-0.06107654
	83.1000	1	2		1.90900744	-0.06202237
	83.2000	1	2		1.90801720	-0.06288816
	83.3000	1	2		1.90700709	-0.06377905
	83.4000	1	2		1.90601337	-0.06477084
	83.5000	1	2		1.90500571	-0.06567477
	83.6000	1	2		1.90401343	-0.06650257
	83.7000	1	2		1.90299778	-0.06737573
	83.8000	1	2		1.90200427	-0.06832805
	83.9000	1	2		1.90101157	-0.06920624
	84.0000	1	2		1.90001867	-0.07023287
	84.1000	1	2		1.89900671	-0.07108545
	84.2000	1	2		1.89801996	-0.07202723
	84.3000	1	2		1.89701189	-0.07307931
	84.4000	1	2		1.89601797	-0.07377999
	84.5000	1	2		1.89500990	-0.07495004
	84.6000	1	2		1.89401126	-0.07587617
	84.7000	1	2		1.89301078	-0.07688154
	84.8000	1	2		1.89201358	-0.07768089
	84.9000	1	2		1.89100367	-0.07874740
	85.0000	1	2		1.89001159	-0.07965426
	85.1000	1	2		1.88900168	-0.08072104
	85.2000	1	2		1.88800386	-0.08157450
	85.3000	1	2		1.88700194	-0.08268625
	85.4000	1	2		1.88600802	-0.08346010
	85.5000	1	2		1.88501860	-0.08459634
	85.6000	1	2		1.88401668	-0.08550487
	85.7000	1	2		1.88301743	-0.08656696
	85.8000	1	2		1.88202883	-0.08755354
	85.9000	1	2		1.88101237	-0.08856336
	86.0000	1	2		1.88001168	-0.08952146
	86.1000	1	2		1.87900628	-0.09058777
	86.2000	1	2		1.87801932	-0.09151209
	86.3000	1	2		1.87700736	-0.09254751
	86.4000	1	2		1.87601590	-0.09352358
	86.5000	1	2		1.87500476	-0.09468096
	86.6000	1	2		1.87400735	-0.09552830
	86.7000	1	2		1.87300154	-0.09661458
	86.8000	1	2		1.87201437	-0.09774305
	86.9000	1	2		1.87100611	-0.09877090
	87.0000	1	2		1.87001013	-0.09984528
	87.1000	1	2		1.86900617	-0.10086694
	87.2000	1	2		1.86801081	-0.10187581
	87.3000	1	2		1.86701258	-0.10303838
	87.4000	1	2		1.86601537	-0.10380855
	87.5000	1	2		1.86500526	-0.10493934
	87.6000	1	2		1.86400949	-0.10610570
	87.7000	1	2		1.86300942	-0.10733695
	87.8000	1	2		1.86201283	-0.10826210
	87.9000	1	2		1.86100353	-0.10935345
	88.0000	1	2		1.86002088	-0.11033974
	88.1000	1	2		1.85900482	-0.11155090
	88.2000	1	2		1.85800721	-0.11254322
	88.3000	1	2		1.85700816	-0.11355517
	88.4000	1	2		1.85601526	-0.11466816
	88.5000	1	2		1.85500720	-0.11595935
	88.6000	1	2		1.85401860	-0.11693258
	88.7000	1	2		1.85300193	-0.11804352
	88.8000	1	2		1.85200493	-0.11913156
	88.9000	1	2		1.85100567	-0.12014429
	89.0000	1	2		1.85001195	-0.12124330
	89.1000	1	2		1.84901004	-0.12250370
	89.2000	1	2		1.84801652	-0.12375087
	89.3000	1	2		1.84701809	-0.12468755
	89.4000	1	2		1.84602027	-0.12591266
	89.5000	1	2		1.84502040	-0.12698801
	89.6000	1	2		1.84402299	-0.12800991
	89.7000	1	2		1.84300304	-0.12935737
	89.8000	1	2		1.84201690	-0.13052049
	89.9000	1	2		1.84100741	-0.13161344
	90.0000	1	2		1.84000405	-0.13283097
	90.1000	1	2		1.83900910	-0.13393829
	90.2000	1	2		1.83802091	-0.13520269
	90.3000	1	2		1.83700588	-0.13632977
	90.4000	1	2		1.83601196	-0.13732747
	90.5000	1	2		1.83501803	-0.13860956
	90.6000	1	2		1.83401386	-0.13967123
	90.7000	1	2		1.83301358	-0.14099572
	90.8000	1	2		1.83201577	-0.14211783
	90.9000	1	2		1.83101057	-0.14343039
	91.0000	1	2		1.83002935	-0.14463008
	91.1000	1	2		1.82901637	-0.14590892
	91.2000	1	2		1.82801916	-0.14697589
	91.3000	1	2		1.82701192	-0.14822757
	91.4000	1	2		1.82601656	-0.14941853
	91.5000	1	2		1.82500931	-0.15066265
	91.6000	1	2		1.82401744	-0.15183135
	91.7000	1	2		1.82301040	-0.15305650
	91.8000	1	2		1.82200828	-0.15427042
	91.9000	1	2		1.82100759	-0.15561934
	92.0000	1	2		1.82001981	-0.15674395
	92.1000	1	2		1.81901420	-0.15802996
	92.2000	1	2		1.81802007	-0.15931875
	92.3000	1	2		1.81701508	-0.16063901
	92.4000	1	2		1.81602874	-0.16171925
	92.5000	1	2		1.81501863	-0.16304297
	92.6000	1	2		1.81402654	-0.16420538
	92.7000	1	2		1.81300516	-0.16559394
	92.8000	1	2		1.81201882	-0.16676810
	92.9000	1	2		1.81101710	-0.16822152
	93.0000	1	2		1.81002933	-0.16946182
	93.1000	1	2		1.80901348	-0.17072789
	93.2000	1	2		1.80800972	-0.17208209
	93.3000	1	2		1.80701251	-0.17352244
	93.4000	1	2		1.80601613	-0.17461900
	93.5000	1	2		1.80500745	-0.17606225
	93.6000	1	2		1.80403032	-0.17722934
	93.7000	1	2		1.80301304	-0.17866254
	93.8000	1	2		1.80201788	-0.18001663
	93.9000	1	2		1.80101740	-0.18123221
	94.0000	1	2		1.80001385	-0.18270053
	94.1000	1	2		1.79901869	-0.18398836
	94.2000	1	2		1.79802231	-0.18520696
	94.3000	1	2		1.79700584	-0.18664375
	94.4000	1	2		1.79601806	-0.18811617
	94.5000	1	2		1.79501348	-0.18947726
	94.6000	1	2		1.79401894	-0.19067675
	94.7000	1	2		1.79301641	-0.19222628
	94.8000	1	2		1.79202105	-0.19347847
	94.9000	1	2		1.79102835	-0.19484805
	95.0000	1	2		1.79002910	-0.19645225
	95.1000	1	2		1.78902534	-0.19765656
	95.2000	1	2		1.78802731	-0.19898001
	95.3000	1	2		1.78702601	-0.20055940
	95.4000	1	2		1.78602717	-0.20181244
	95.5000	1	2		1.78501910	-0.20322949
	95.6000	1	2		1.78403337	-0.20449964
	95.7000	1	2		1.78301875	-0.20609461
	95.8000	1	2		1.78202647	-0.20741042
	95.9000	1	2		1.78102598	-0.20886391
	96.0000	1	2		1.78001649	-0.21022666
	96.1000	1	2		1.77901744	-0.21168688
	96.2000	1	2		1.77801716	-0.21311212
	96.3000	1	2		1.77701197	-0.21462161
	96.4000	1	2		1.77602439	-0.21605767
	96.5000	1	2		1.77501838	-0.21746615
	96.6000	1	2		1.77402773	-0.21886172
	96.7000	1	2		1.77300655	-0.22038618
	96.8000	1	2		1.77201509	-0.22179618
	96.9000	1	2		1.77101624	-0.22336947
	97.0000	1	2		1.77002232	-0.22469826
	97.1000	1	2		1.76901241	-0.22636248
	97.2000	1	2		1.76802422	-0.22773813
	97.3000	1	2		1.76701534	-0.22923578
	97.4000	1	2		1.76602039	-0.23077300
	97.5000	1	2		1.76501458	-0.23226202
	97.6000	1	2		1.76402823	-0.23371026
	97.7000	1	2		1.76301955	-0.23521014
	97.8000	1	2		1.76201927	-0.23680599
	97.9000	1	2		1.76101715	-0.23819096
	98.0000	1	2		1.76003163	-0.23960646
	98.1000	1	2		1.75902315	-0.24128325
	98.2000	1	2		1.75803107	-0.24263673
	98.3000	1	2		1.75701666	-0.24425983
	98.4000	1	2		1.75601535	-0.24586244
	98.5000	1	2		1.75502266	-0.24738004
	98.6000	1	2		1.75402054	-0.24890119
	98.7000	1	2		1.75302272	-0.25051065
	98.8000	1	2		1.75202551	-0.25209993
	98.9000	1	2		1.75102093	-0.25369119
	99.0000	1	2		1.75002373	-0.25520502
	99.1000	1	2		1.74902447	-0.25698012
	99.2000	1	2		1.74803055	-0.25836322
	99.3000	1	2		1.74702126	-0.26013529
	99.4000	1	2		1.74602631	-0.26161479
	99.5000	1	2		1.74502992	-0.26341036
	99.6000	1	2		1.74402739	-0.26489919
	99.7000	1	2		1.74302055	-0.26675511
	99.8000	1	2		1.74203216	-0.26829775
	99.9000	1	2		1.74101713	-0.26994709
	100.0000	1	2		1.74002546	-0.27148657
	100.1000	1	2		1.73902211	-0.27317343
	100.2000	1	2		1.73802818	-0.27488051
	100.3000	1	2		1.73702688	-0.27659616
	100.4000	1	2		1.73603316	-0.27812967
	100.5000	1	2		1.73502407	-0.27994972
	100.6000	1	2		1.73403117	-0.28157212
	100.7000	1	2		1.73302331	-0.28333759
	100.8000	1	2		1.73203328	-0.28484775
	100.9000	1	2		1.73102747	-0.28667107
	101.0000	1	2		1.73003416	-0.28837409
	101.1000	1	2		1.72902425	-0.29018892
	101.2000	1	2		1.72803708	-0.29177256
	101.3000	1	2		1.72702492	-0.29358491
	101.4000	1	2		1.72603776	-0.29524282
	101.5000	1	2		1.72502150	-0.29702432
	101.6000	1	2		1.72404396	-0.29876200
	101.7000	1	2		1.72303262	-0.30058805
	101.8000	1	2		1.72202538	-0.30224368
	101.9000	1	2		1.72102879	-0.30416256
	102.0000	1	2		1.72004408	-0.30573824
	102.1000	1	2		1.71902598	-0.30763375
	102.2000	1	2		1.71802908	-0.30928902
	102.3000	1	2		1.71703475	-0.31106958
	102.4000	1	2		1.71603170	-0.31297266
	102.5000	1	2		1.71502415	-0.31472743
	102.6000	1	2		1.71403770	-0.31644750
	102.7000	1	2		1.71301284	-0.31850066
	102.8000	1	2		1.71203797	-0.32010779
	102.9000	1	2		1.71102140	-0.32196648
	103.0000	1	2		1.71002655	-0.32368783
	103.1000	1	2		1.70901962	-0.32566935
	103.2000	1	2		1.70802979	-0.32740448
	103.3000	1	2		1.70702060	-0.32936584
	103.4000	1	2		1.70602606	-0.33119969
	103.5000	1	2		1.70502660	-0.33308361
	103.6000	1	2		1.70402909	-0.33485573
	103.7000	1	2		1.70302932	-0.33674821
	103.8000	1	2		1.70203324	-0.33859942
	103.9000	1	2		1.70103686	-0.34054562
	104.0000	1	2		1.70003586	-0.34232616
	104.1000	1	2		1.69903456	-0.34442853
	104.2000	1	2		1.69803449	-0.34626957
	104.3000	1	2		1.69702130	-0.34817934
	104.4000	1	2		1.69602543	-0.34999818
	104.5000	1	2		1.69502515	-0.35206236
	104.6000	1	2		1.69402303	-0.35388485
	104.7000	1	2		1.69302234	-0.35585780
	104.8000	1	2		1.69204327	-0.35762005
	104.9000	1	2		1.69103009	-0.35979215
	105.0000	1	2		1.69002479	-0.36168568
	105.1000	1	2		1.68902851	-0.36368258
	105.2000	1	2		1.68803796	-0.36550615
	105.3000	1	2		1.68703748	-0.36765218
	105.4000	1	2		1.68603792	-0.36951941
	105.5000	1	2		1.68503170	-0.37162356
	105.6000	1	2		1.68404023	-0.37348039
	105.7000	1	2		1.68303176	-0.37544001
	105.8000	1	2		1.68204070	-0.37746049
	105.9000	1	2		1.68102383	-0.37960187
	106.0000	1	2		1.68002437	-0.38157094
	106.1000	1	2		1.67902368	-0.38351435
	106.2000	1	2		1.67803334	-0.38570430
	106.3000	1	2		1.67702702	-0.38781926
	106.4000	1	2		1.67603483	-0.38972188
	106.5000	1	2		1.67502728	-0.39201330
	106.6000	1	2		1.67402199	-0.39394237
	106.7000	1	2		1.67303083	-0.39603651
	106.8000	1	2		1.67203342	-0.39807476
	106.9000	1	2		1.67103683	-0.40025402
	107.0000	1	2		1.67004024	-0.40225107
	107.1000	1	2		1.66902480	-0.40440980
	107.2000	1	2		1.66802759	-0.40643349
	107.3000	1	2		1.66702619	-0.40864754
	107.4000	1	2		1.66604630	-0.41074123
	107.5000	1	2		1.66503967	-0.41287087
	107.6000	1	2		1.66404369	-0.41492861
	107.7000	1	2		1.66303030	-0.41726515
	107.8000	1	2		1.66203259	-0.41934576
	107.9000	1	2		1.66104061	-0.42146962
	108.0000	1	2		1.66005139	-0.42348955
	108.1000	1	2		1.65904702	-0.42573519
	108.2000	1	2		1.65805494	-0.42788778
	108.3000	1	2		1.65704851	-0.43024659
	108.4000	1	2		1.65605141	-0.39496277
	108.5000	1	2		1.65504201	-0.39546344
	108.6000	1	2		1.65404973	-0.39308056
	108.7000	1	2		1.65303890	-0.39592795
	108.8000	1	2		1.65204743	-0.39859142
	108.9000	1	2		1.65104234	-0.40146187
	109.0000	1	2		1.65004226	-0.40394429
	109.1000	1	2		1.64904434	-0.40643159
	109.2000	1	2		1.64805810	-0.40890083
	109.3000	1	2		1.64704563	-0.41105550
	109.4000	1	2		1.64604996	-0.41301262
	109.5000	1	2		1.64504159	-0.41563112
	109.6000	1	2		1.64405515	-0.41804850
	109.7000	1	2		1.64303960	-0.42071689
	109.8000	1	2		1.64204527	-0.42308502
	109.9000	1	2		1.64104437	-0.42550132
	110.0000	1	2		1.64004758	-0.42758752
	110.1000	1	2		1.63904249	-0.42986806
	110.2000	1	2		1.63804866	-0.43206237
	110.3000	1	2		1.63703927	-0.43473538
	110.4000	1	2		1.63605026	-0.43114223
	110.5000	1	2		1.63504363	-0.43321177
	110.6000	1	2		1.63405001	-0.43592922
	110.7000	1	2		1.63304902	-0.43881595
	110.8000	1	2		1.63205366	-0.44152513
	110.9000	1	2		1.63104877	-0.44429164
	111.0000	1	2		1.63005259	-0.44693116
	111.1000	1	2		1.62904975	-0.44959668
	111.2000	1	2		1.62805193	-0.45197655
	111.3000	1	2		1.62704571	-0.45441300
	111.4000	1	2		1.62605455	-0.45570672
	111.5000	1	2		1.62504618	-0.45835447
	111.6000	1	2		1.62405195	-0.46086848
	111.7000	1	2		1.62305567	-0.46355207
	111.8000	1	2		1.62205313	-0.46606891
	111.9000	1	2		1.62103616	-0.46856172
	112.0000	1	2		1.62005432	-0.47033139
	112.1000	1	2		1.61905281	-0.47281228
	112.2000	1	2		1.61805684	-0.47537308
	112.3000	1	2		1.61705441	-0.47803935
	112.4000	1	2		1.61605382	-0.48046496
	112.5000	1	2		1.61505088	-0.48329733
	112.6000	1	2		1.61405224	-0.48579399
	112.7000	1	2		1.61306047	-0.48836861
	112.8000	1	2		1.61205507	-0.49041364
	112.9000	1	2		1.61105182	-0.49262933
	113.0000	1	2		1.61005226	-0.49476665
	113.1000	1	2		1.60904942	-0.49747702
	113.2000	1	2		1.60804679	-0.49993046
	113.3000	1	2		1.60705132	-0.50277542
	113.4000	1	2		1.60604972	-0.50528795
	113.5000	1	2		1.60505067	-0.50796818
	113.6000	1	2		1.60405602	-0.51032968
	113.7000	1	2		1.60305616	-0.51270794
	113.8000	1	2		1.60205772	-0.51500417
	113.9000	1	2		1.60105417	-0.51764101
	114.0000	1	2		1.60005133	-0.51725090
	114.1000	1	2		1.59904900	-0.51572111
	114.2000	1	2		1.59805272	-0.51687386
	114.3000	1	2		1.59704824	-0.51956061
	114.4000	1	2		1.59604899	-0.52223425
	114.5000	1	2		1.59504226	-0.52523136
	114.6000	1	2		1.59405202	-0.52780606
	114.7000	1	2		1.59304406	-0.52963689
	114.8000	1	2		1.59205710	-0.53138625
	114.9000	1	2		1.59104555	-0.53435937
	115.0000	1	2		1.59004701	-0.53679030
	115.1000	1	2		1.58904663	-0.52809149
	115.2000	1	2		1.58803990	-0.52761871
	115.3000	1	2		1.58704259	-0.52869815
	115.4000	1	2		1.58605092	-0.52745711
	115.5000	1	2		1.58504716	-0.50554246
	115.6000	1	2		1.58405098	-0.50891235
	115.7000	1	2		1.58304825	-0.51213820
	115.8000	1	2		1.58205586	-0.51540948
	115.9000	1	2		1.58104492	-0.51898722
	116.0000	1	2		1.58005878	-0.52231230
	116.1000	1	2		1.57905000	-0.52567791
	116.2000	1	2		1.57804891	-0.52838173
	116.3000	1	2		1.57704658	-0.53072780
	116.4000	1	2		1.57605101	-0.53312305
	116.5000	1	2		1.57505063	-0.53656850
	116.6000	1	2		1.57405322	-0.53971224
	116.7000	1	2		1.57305223	-0.54332253
	116.8000	1	2		1.57205390	-0.54625910
	116.9000	1	2		1.57104737	-0.54877840
	117.0000	1	2		1.57006133	-0.54128237
	117.1000	1	2		1.56905430	-0.54006618
	117.2000	1	2		1.56805545	-0.54270186
	117.3000	1	2		1.56705149	-0.54616448
	117.4000	1	2		1.56605469	-0.54960087
	117.5000	1	2		1.56505534	-0.55318352
	117.6000	1	2		1.56406336	-0.55640649
	117.7000	1	2		1.56304751	-0.55977676
	117.8000	1	2		1.56205010	-0.56197729
	117.9000	1	2		1.56104818	-0.56460433
	118.0000	1	2		1.56005548	-0.56444783
	118.1000	1	2		1.55904926	-0.56700733
	118.2000	1	2		1.55805780	-0.57037633
	118.3000	1	2		1.55704953	-0.57401307
	118.4000	1	2		1.55605478	-0.57738874
	118.5000	1	2		1.55505266	-0.58100034
	118.6000	1	2		1.55405802	-0.58375672
	118.7000	1	2		1.55305364	-0.58637027
	118.8000	1	2		1.55205582	-0.58787778
	118.9000	1	2		1.55105739	-0.58808286
	119.0000	1	2		1.55006275	-0.59030097
	119.1000	1	2		1.54905140	-0.59311401
	119.2000	1	2		1.54805502	-0.58659405
	119.3000	1	2		1.54705566	-0.59016358
	119.4000	1	2		1.54605805	-0.59309661
	119.5000	1	2		1.54506546	-0.59669189
	119.6000	1	2		1.54407460	-0.59922181
	119.7000	1	2		1.54306326	-0.60088094
	119.8000	1	2		1.54207056	-0.60387217
	119.9000	1	2		1.54103320	-0.60779911
	120.0000	1	2		1.54007411	-0.61122362
	120.1000	1	2		1.53907393	-0.61476424
	120.2000	1	2		1.53807253	-0.61769392
	120.3000	1	2		1.53707215	-0.62071290
	120.4000	1	2		1.53607392	-0.62221263
	120.5000	1	2		1.53506780	-0.62212426
	120.6000	1	2		1.53407664	-0.62345982
	120.7000	1	2		1.53306581	-0.62541194
	120.8000	1	2		1.53207691	-0.62878795
	120.9000	1	2		1.53106782	-0.63244753
	121.0000	1	2		1.53007840	-0.63603118
	121.1000	1	2		1.52906941	-0.63999124
	121.2000	1	2		1.52807405	-0.64341277
	121.3000	1	2		1.52706937	-0.64681679
	121.4000	1	2		1.52607780	-0.64797990
	121.5000	1	2		1.52507701	-0.65085709
	121.6000	1	2		1.52408063	-0.65322109
	121.7000	1	2		1.52307533	-0.65621033
	121.8000	1	2		1.52208171	-0.65970525
	121.9000	1	2		1.52107057	-0.66338032
	122.0000	1	2		1.52007265	-0.66633835
	122.1000	1	2		1.51907627	-0.66978283
	122.2000	1	2		1.51806503	-0.67318112
	122.3000	1	2		1.51706516	-0.67693949
	122.4000	1	2		1.51607338	-0.67998625
	122.5000	1	2		1.51506716	-0.68204835
	122.6000	1	2		1.51406402	-0.68446554
	122.7000	1	2		1.51306159	-0.68813749
	122.8000	1	2		1.51206439	-0.69149151
	122.9000	1	2		1.51105765	-0.69529600
	123.0000	1	2		1.51006752	-0.69913030
	123.1000	1	2		1.50905976	-0.70290685
	123.2000	1	2		1.50806829	-0.70632756
	123.3000	1	2		1.50706484	-0.71004458
	123.4000	1	2		1.50606395	-0.71314387
	123.5000	1	2		1.50506367	-0.71632095
	123.6000	1	2		1.50407149	-0.71862265
	123.7000	1	2		1.50306906	-0.72030358
	123.8000	1	2		1.50207400	-0.72199166
	123.9000	1	2		1.50106789	-0.72527207
	124.0000	1	2		1.50007253	-0.72722197
	124.1000	1	2		1.49907061	-0.72976552
	124.2000	1	2		1.49807033	-0.73170096
	124.3000	1	2		1.49706831	-0.73595896
	124.4000	1	2		1.49607142	-0.73988385
	124.5000	1	2		1.49506663	-0.74418671
	124.6000	1	2		1.49407445	-0.74762456
	124.7000	1	2		1.49307017	-0.75116649
	124.8000	1	2		1.49207942	-0.75460911
	124.9000	1	2		1.49106675	-0.75850435
	125.0000	1	2		1.49007375	-0.76203696
	125.1000	1	2		1.48906957	-0.76568402
	125.2000	1	2		1.48807708	-0.76911241
	125.3000	1	2		1.48707373	-0.77293254
	125.4000	1	2		1.48607468	-0.77619322
	125.5000	1	2		1.48507000	-0.77923186
	125.6000	1	2		1.48408478	-0.78179412
	125.7000	1	2		1.48307211	-0.78583680
	125.8000	1	2		1.48208710	-0.78978918
	125.9000	1	2		1.48107002	-0.79430141
	126.0000	1	2		1.48007568	-0.79837665
	126.1000	1	2		1.47907499	-0.80263287
	126.2000	1	2		1.47808117	-0.80637790
	126.3000	1	2		1.47706481	-0.80999918
	126.4000	1	2		1.47608410	-0.80951221
	126.5000	1	2		1.47506978	-0.81100553
	126.6000	1	2		1.47407678	-0.78393862
	126.7000	1	2		1.47306667	-0.77926502
	126.8000	1	2		1.47208575	-0.78344747
	126.9000	1	2		1.47106529	-0.78882828
	127.0000	1	2		1.47007188	-0.79378724
	127.1000	1	2		1.46907396	-0.79905823
	127.2000	1	2		1.46808413	-0.80383815
	127.3000	1	2		1.46707453	-0.80892175
	127.4000	1	2		1.46607558	-0.81336103
	127.5000	1	2		1.46507080	-0.81800453
	127.6000	1	2		1.46407359	-0.82244813
	127.7000	1	2		1.46307157	-0.82733296
	127.8000	1	2		1.46207273	-0.83179332
	127.9000	1	2		1.46106866	-0.83630227
	128.0000	1	2		1.46007873	-0.84014066
	128.1000	1	2		1.45907067	-0.84231384
	128.2000	1	2		1.45807377	-0.84376112
	128.3000	1	2		1.45706847	-0.84629960
	128.4000	1	2		1.45607527	-0.84976226
	128.5000	1	2		1.45507939	-0.85261725
	128.6000	1	2		1.45406713	-0.85640632
	128.7000	1	2		1.45306654	-0.86105563
	128.8000	1	2		1.45208553	-0.86507984
	128.9000	1	2		1.45107582	-0.86962931
	129.0000	1	2		1.45008620	-0.87386750
	129.1000	1	2		1.44907015	-0.87780498
	129.2000	1	2		1.44808329	-0.87954149
	129.3000	1	2		1.44707420	-0.88235654
	129.4000	1	2		1.44607823	-0.88608727
	129.5000	1	2		1.44507487	-0.88933036
	129.6000	1	2		1.44408115	-0.89064650
	129.7000	1	2		1.44308149	-0.89332432
	129.8000	1	2		1.44208388	-0.87904125
	129.9000	1	2		1.44107090	-0.88408537
	130.0000	1	2		1.44007635	-0.88919960
	130.1000	1	2		1.43908130	-0.89516021
	130.2000	1	2		1.43808676	-0.90078741
	130.3000	1	2		1.43706681	-0.90675592
	130.4000	1	2		1.43608580	-0.91198370
	130.5000	1	2		1.43508173	-0.91763161
	130.6000	1	2		1.43407018	-0.92268616
	130.7000	1	2		1.43307011	-0.92759028
	130.8000	1	2		1.43208366	-0.93167037
	130.9000	1	2		1.43108082	-0.93520150
	131.0000	1	2		1.43007511	-0.93531370
	131.1000	1	2		1.42907023	-0.93882285
	131.2000	1	2		1.42808747	-0.94342202
	131.3000	1	2		1.42707029	-0.94906017
	131.4000	1	2		1.42607636	-0.95445015
	131.5000	1	2		1.42507311	-0.95974714
	131.6000	1	2		1.42407714	-0.96484385
	131.7000	1	2		1.42307215	-0.96966133
	131.8000	1	2		1.42208119	-0.97393312
	131.9000	1	2		1.42107958	-0.97691745
	132.0000	1	2		1.42008596	-0.97956218
	132.1000	1	2		1.41907401	-0.98402113
	132.2000	1	2		1.41808899	-0.98728418
	132.3000	1	2		1.41707048	-0.98858736
	132.4000	1	2		1.41607922	-0.98872587
	132.5000	1	2		1.41507812	-0.99224292
	132.6000	1	2		1.41408276	-0.99730089
	132.7000	1	2		1.41307972	-1.00299276
	132.8000	1	2		1.41209132	-1.00798406
	132.9000	1	2		1.41108019	-1.01365820
	133.0000	1	2		1.41009876	-1.01858921
	133.1000	1	2		1.40907041	-1.02392249
	133.2000	1	2		1.40808908	-1.02832437
	133.3000	1	2		1.40707815	-1.03248388
	133.4000	1	2		1.40607480	-1.03663839
	133.5000	1	2		1.40506940	-1.04143806
	133.6000	1	2		1.40407332	-1.04564764
	133.7000	1	2		1.40307089	-1.05024837
	133.8000	1	2		1.40208189	-1.05491988
	133.9000	1	2		1.40107556	-1.06033750
	134.0000	1	2		1.40008512	-1.06521226
	134.0010	1	2		1.40007457	-1.06527843
