# Supplementary material for: Hyaluronic Acid Enhances the Mechanical Properties of Tissue-Engineered Cartilage Constructs
Source: PLoS One. 2014 Dec 1;9(12):e113216. doi: 10.1371/journal.pone.0113216 (PMC4249877; doi:10.1371/journal.pone.0113216)
Supplement: Dataset S1 — Raw data from hydrogel constructs. Data on wet weight, dry weight, compressive modulus, DNA content, and GAG content are provided in a spreadsheet for all analysed hydrogel constructs. Additionally, raw data from mechanical compression tests (time, displacement, and load) are provided. (ZIP) [file pone.0113216.s004.zip › Data/Mechanical testing/Microtester/Day 56/G3 P5 M5 ramp.csv]

G3 P5 M5 5feb2014
Notes	Time	Sequence	Block	Cycle	5800:Extension mm	5800:5N_Load_Cell N
Test Started : 02/05/2014 9:59:53 AM	4.0020	1	2		2.60011655	0.00104816
	4.0290	1	2		2.59959776	0.00121668
	4.1000	1	2		2.59889437	0.00087783
	4.2000	1	2		2.59790229	0.00093278
	4.3000	1	2		2.59694033	0.00074714
	4.4000	1	2		2.59592243	0.00081097
	4.5000	1	2		2.59494715	0.00089190
	4.6000	1	2		2.59392454	0.00077292
	4.7000	1	2		2.59293307	0.00095154
	4.8000	1	2		2.59192480	0.00089999
	4.9000	1	2		2.59092698	0.00065328
	5.0000	1	2		2.58992220	0.00100050
	5.1000	1	2		2.58893462	0.00083334
	5.2000	1	2		2.58793373	0.00090455
	5.3000	1	2		2.58694124	0.00101971
	5.4000	1	2		2.58592416	0.00079068
	5.5000	1	2		2.58493659	0.00095004
	5.6000	1	2		2.58392791	0.00090171
	5.7000	1	2		2.58293378	0.00093973
	5.8000	1	2		2.58192162	0.00104037
	5.9000	1	2		2.58093343	0.00090170
	6.0000	1	2		2.57992885	0.00077405
	6.1000	1	2		2.57893553	0.00091369
	6.2000	1	2		2.57792440	0.00086335
	6.3000	1	2		2.57693232	0.00077897
	6.4000	1	2		2.57592302	0.00091683
	6.5000	1	2		2.57492971	0.00086698
	6.6000	1	2		2.57392452	0.00097982
	6.7000	1	2		2.57294534	0.00092526
	6.8000	1	2		2.57192785	0.00086577
	6.9000	1	2		2.57094868	0.00093649
	7.0000	1	2		2.56994144	0.00082589
	7.1000	1	2		2.56893624	0.00081540
	7.2000	1	2		2.56794498	0.00088767
	7.3000	1	2		2.56694962	0.00078779
	7.4000	1	2		2.56593971	0.00084796
	7.5000	1	2		2.56494619	0.00086742
	7.6000	1	2		2.56393137	0.00084330
	7.7000	1	2		2.56293376	0.00079255
	7.8000	1	2		2.56193880	0.00090857
	7.9000	1	2		2.56093853	0.00090285
	8.0000	1	2		2.55993313	0.00087668
	8.1000	1	2		2.55893572	0.00072983
	8.2000	1	2		2.55792745	0.00082253
	8.3000	1	2		2.55693885	0.00094078
	8.4000	1	2		2.55594144	0.00077870
	8.5000	1	2		2.55494280	0.00085699
	8.6000	1	2		2.55393720	0.00082987
	8.7000	1	2		2.55293426	0.00090738
	8.8000	1	2		2.55193029	0.00088148
	8.9000	1	2		2.55095194	0.00078088
	9.0000	1	2		2.54993814	0.00085777
	9.1000	1	2		2.54893274	0.00071722
	9.2000	1	2		2.54794024	0.00076848
	9.3000	1	2		2.54692829	0.00084609
	9.4000	1	2		2.54592166	0.00081248
	9.5000	1	2		2.54493511	0.00076823
	9.6000	1	2		2.54392807	0.00082195
	9.7000	1	2		2.54293414	0.00093163
	9.8000	1	2		2.54192465	0.00081052
	9.9000	1	2		2.54094588	0.00075350
	10.0000	1	2		2.53994048	0.00075206
	10.1000	1	2		2.53895188	0.00075145
	10.2000	1	2		2.53793829	0.00074060
	10.3000	1	2		2.53694067	0.00080656
	10.4000	1	2		2.53594777	0.00089733
	10.5000	1	2		2.53493315	0.00088335
	10.6000	1	2		2.53394291	0.00067663
	10.7000	1	2		2.53293362	0.00069312
	10.8000	1	2		2.53192924	0.00078909
	10.9000	1	2		2.53093942	0.00071715
	11.0000	1	2		2.52992787	0.00071037
	11.1000	1	2		2.52893845	0.00088094
	11.2000	1	2		2.52793346	0.00085310
	11.3000	1	2		2.52695142	0.00075179
	11.4000	1	2		2.52593536	0.00073440
	11.5000	1	2		2.52493816	0.00082008
	11.6000	1	2		2.52394218	0.00066923
	11.7000	1	2		2.52293740	0.00068649
	11.8000	1	2		2.52193159	0.00069177
	11.9000	1	2		2.52094832	0.00065677
	12.0000	1	2		2.51993882	0.00067995
	12.1000	1	2		2.51895063	0.00066259
	12.2000	1	2		2.51794380	0.00076400
	12.3000	1	2		2.51694536	0.00081477
	12.4000	1	2		2.51593689	0.00083016
	12.5000	1	2		2.51494850	0.00071568
	12.6000	1	2		2.51394207	0.00079418
	12.7000	1	2		2.51294015	0.00075140
	12.8000	1	2		2.51194029	0.00062108
	12.9000	1	2		2.51094103	0.00085788
	13.0000	1	2		2.50993584	0.00084277
	13.1000	1	2		2.50893187	0.00073209
	13.2000	1	2		2.50792688	0.00068938
	13.3000	1	2		2.50694136	0.00075414
	13.4000	1	2		2.50593575	0.00079708
	13.5000	1	2		2.50493957	0.00077481
	13.6000	1	2		2.50394134	0.00066853
	13.7000	1	2		2.50293943	0.00079209
	13.8000	1	2		2.50193259	0.00088284
	13.9000	1	2		2.50094563	0.00066993
	14.0000	1	2		2.49994310	0.00079420
	14.1000	1	2		2.49893688	0.00078937
	14.2000	1	2		2.49794029	0.00068692
	14.3000	1	2		2.49694042	0.00083571
	14.4000	1	2		2.49592785	0.00080334
	14.5000	1	2		2.49494581	0.00074971
	14.6000	1	2		2.49394164	0.00064548
	14.7000	1	2		2.49293931	0.00073752
	14.8000	1	2		2.49193371	0.00066614
	14.9000	1	2		2.49093589	0.00070236
	15.0000	1	2		2.48993479	0.00074126
	15.1000	1	2		2.48894681	0.00077267
	15.2000	1	2		2.48793813	0.00065268
	15.3000	1	2		2.48695117	0.00066984
	15.4000	1	2		2.48593614	0.00063969
	15.5000	1	2		2.48495184	0.00070821
	15.6000	1	2		2.48394808	0.00075536
	15.7000	1	2		2.48295293	0.00059744
	15.8000	1	2		2.48193872	0.00076507
	15.9000	1	2		2.48094705	0.00070928
	16.0000	1	2		2.47994246	0.00064949
	16.1000	1	2		2.47894895	0.00070516
	16.2000	1	2		2.47794191	0.00062664
	16.3000	1	2		2.47694737	0.00059627
	16.4000	1	2		2.47593746	0.00069813
	16.5000	1	2		2.47494374	0.00065602
	16.6000	1	2		2.47393793	0.00065806
	16.7000	1	2		2.47294851	0.00062859
	16.8000	1	2		2.47193901	0.00066493
	16.9000	1	2		2.47096209	0.00069766
	17.0000	1	2		2.46994153	0.00075633
	17.1000	1	2		2.46895334	0.00055334
	17.2000	1	2		2.46793729	0.00065543
	17.3000	1	2		2.46695381	0.00067602
	17.4000	1	2		2.46594718	0.00056984
	17.5000	1	2		2.46495203	0.00063352
	17.6000	1	2		2.46393147	0.00066786
	17.7000	1	2		2.46294205	0.00057804
	17.8000	1	2		2.46193030	0.00065180
	17.9000	1	2		2.46093678	0.00062547
	18.0000	1	2		2.45993732	0.00062998
	18.1000	1	2		2.45894237	0.00076423
	18.2000	1	2		2.45793881	0.00051343
	18.3000	1	2		2.45694837	0.00057554
	18.4000	1	2		2.45594768	0.00062343
	18.5000	1	2		2.45496462	0.00055366
	18.6000	1	2		2.45394651	0.00057181
	18.7000	1	2		2.45295300	0.00051492
	18.8000	1	2		2.45194616	0.00050134
	18.9000	1	2		2.45096125	0.00054007
	19.0000	1	2		2.44994950	0.00057452
	19.1000	1	2		2.44896316	0.00049666
	19.2000	1	2		2.44794936	0.00059829
	19.3000	1	2		2.44695502	0.00045211
	19.4000	1	2		2.44593282	0.00063643
	19.5000	1	2		2.44494893	0.00060549
	19.6000	1	2		2.44393984	0.00052005
	19.7000	1	2		2.44293813	0.00050072
	19.8000	1	2		2.44194052	0.00064000
	19.9000	1	2		2.44094290	0.00050945
	20.0000	1	2		2.43994488	0.00055804
	20.1000	1	2		2.43894706	0.00056453
	20.2000	1	2		2.43794310	0.00061061
	20.3000	1	2		2.43695614	0.00053175
	20.4000	1	2		2.43594828	0.00051165
	20.5000	1	2		2.43495374	0.00063461
	20.6000	1	2		2.43394629	0.00062407
	20.7000	1	2		2.43295953	0.00057861
	20.8000	1	2		2.43194163	0.00065743
	20.9000	1	2		2.43094996	0.00063485
	21.0000	1	2		2.42993923	0.00061077
	21.1000	1	2		2.42894654	0.00058353
	21.2000	1	2		2.42794073	0.00067760
	21.3000	1	2		2.42694455	0.00061344
	21.4000	1	2		2.42594120	0.00059266
	21.5000	1	2		2.42495444	0.00057286
	21.6000	1	2		2.42393880	0.00052277
	21.7000	1	2		2.42294835	0.00057042
	21.8000	1	2		2.42194214	0.00052888
	21.9000	1	2		2.42097218	0.00056493
	22.0000	1	2		2.41996166	0.00050091
	22.1000	1	2		2.41895667	0.00050004
	22.2000	1	2		2.41795209	0.00056494
	22.3000	1	2		2.41696574	0.00047038
	22.4000	1	2		2.41595358	0.00067407
	22.5000	1	2		2.41496048	0.00055986
	22.6000	1	2		2.41395405	0.00040742
	22.7000	1	2		2.41295849	0.00052654
	22.8000	1	2		2.41194735	0.00051125
	22.9000	1	2		2.41095486	0.00043381
	23.0000	1	2		2.40994720	0.00042885
	23.1000	1	2		2.40895697	0.00056123
	23.2000	1	2		2.40794972	0.00055922
	23.3000	1	2		2.40695211	0.00059749
	23.4000	1	2		2.40595203	0.00064753
	23.5000	1	2		2.40496528	0.00053054
	23.6000	1	2		2.40395250	0.00054528
	23.7000	1	2		2.40295899	0.00056520
	23.8000	1	2		2.40195277	0.00057986
	23.9000	1	2		2.40095208	0.00059613
	24.0000	1	2		2.39994689	0.00048365
	24.1000	1	2		2.39895747	0.00040833
	24.2000	1	2		2.39794715	0.00039178
	24.3000	1	2		2.39696142	0.00041861
	24.4000	1	2		2.39594782	0.00039329
	24.5000	1	2		2.39495308	0.00038580
	24.6000	1	2		2.39395403	0.00049511
	24.7000	1	2		2.39294474	0.00056356
	24.8000	1	2		2.39194118	0.00053947
	24.9000	1	2		2.39094992	0.00051912
	25.0000	1	2		2.38994083	0.00060128
	25.1000	1	2		2.38895940	0.00061307
	25.2000	1	2		2.38794786	0.00049052
	25.3000	1	2		2.38696069	0.00047362
	25.4000	1	2		2.38594914	0.00049948
	25.5000	1	2		2.38495583	0.00044670
	25.6000	1	2		2.38395084	0.00024517
	25.7000	1	2		2.38295077	0.00039685
	25.8000	1	2		2.38194394	0.00032504
	25.9000	1	2		2.38095308	0.00024980
	26.0000	1	2		2.37995321	0.00037537
	26.1000	1	2		2.37894843	0.00055777
	26.2000	1	2		2.37793627	0.00045102
	26.3000	1	2		2.37694951	0.00051535
	26.4000	1	2		2.37595026	0.00060630
	26.5000	1	2		2.37494937	0.00052208
	26.6000	1	2		2.37395073	0.00038707
	26.7000	1	2		2.37296377	0.00040223
	26.8000	1	2		2.37194628	0.00049019
	26.9000	1	2		2.37095953	0.00033480
	27.0000	1	2		2.36995310	0.00037706
	27.1000	1	2		2.36896573	0.00035122
	27.2000	1	2		2.36796013	0.00034834
	27.3000	1	2		2.36695944	0.00032216
	27.4000	1	2		2.36596305	0.00039622
	27.5000	1	2		2.36495909	0.00041272
	27.6000	1	2		2.36394877	0.00047378
	27.7000	1	2		2.36295505	0.00036615
	27.8000	1	2		2.36194289	0.00042588
	27.9000	1	2		2.36095122	0.00061820
	28.0000	1	2		2.35994725	0.00048705
	28.1000	1	2		2.35894964	0.00051328
	28.2000	1	2		2.35794444	0.00053878
	28.3000	1	2		2.35695359	0.00044972
	28.4000	1	2		2.35594635	0.00040337
	28.5000	1	2		2.35496410	0.00046459
	28.6000	1	2		2.35395460	0.00039646
	28.7000	1	2		2.35295924	0.00038215
	28.8000	1	2		2.35195814	0.00032125
	28.9000	1	2		2.35096032	0.00032405
	29.0000	1	2		2.34994734	0.00045500
	29.1000	1	2		2.34897391	0.00032351
	29.2000	1	2		2.34795170	0.00050348
	29.3000	1	2		2.34696147	0.00059688
	29.4000	1	2		2.34594931	0.00058392
	29.5000	1	2		2.34495804	0.00059345
	29.6000	1	2		2.34395449	0.00048593
	29.7000	1	2		2.34295933	0.00048408
	29.8000	1	2		2.34194758	0.00044390
	29.9000	1	2		2.34096369	0.00027811
	30.0000	1	2		2.33995543	0.00051109
	30.1000	1	2		2.33897441	0.00032401
	30.2000	1	2		2.33795958	0.00033748
	30.3000	1	2		2.33696689	0.00035690
	30.4000	1	2		2.33596702	0.00027801
	30.5000	1	2		2.33497555	0.00033861
	30.6000	1	2		2.33395458	0.00040935
	30.7000	1	2		2.33296147	0.00045437
	30.8000	1	2		2.33195894	0.00048195
	30.9000	1	2		2.33096440	0.00046360
	31.0000	1	2		2.32994896	0.00037105
	31.1000	1	2		2.32895770	0.00061194
	31.2000	1	2		2.32794738	0.00052855
	31.3000	1	2		2.32696226	0.00048328
	31.4000	1	2		2.32594867	0.00053146
	31.5000	1	2		2.32495884	0.00040537
	31.6000	1	2		2.32396410	0.00042888
	31.7000	1	2		2.32296771	0.00033087
	31.8000	1	2		2.32195842	0.00039316
	31.9000	1	2		2.32096920	0.00041028
	32.0000	1	2		2.31994946	0.00038677
	32.1000	1	2		2.31897213	0.00031997
	32.2000	1	2		2.31795341	0.00033173
	32.3000	1	2		2.31696338	0.00035052
	32.4000	1	2		2.31594815	0.00032761
	32.5000	1	2		2.31496303	0.00043144
	32.6000	1	2		2.31394739	0.00030964
	32.7000	1	2		2.31296288	0.00034331
	32.8000	1	2		2.31195482	0.00027714
	32.9000	1	2		2.31097196	0.00027763
	33.0000	1	2		2.30996349	0.00020644
	33.1000	1	2		2.30897530	0.00029620
	33.2000	1	2		2.30795392	0.00017170
	33.3000	1	2		2.30696818	0.00023819
	33.4000	1	2		2.30596053	0.00019389
	33.5000	1	2		2.30496640	0.00016352
	33.6000	1	2		2.30396182	0.00026773
	33.7000	1	2		2.30296195	0.00039381
	33.8000	1	2		2.30194979	0.00039901
	33.9000	1	2		2.30095648	0.00029473
	34.0000	1	2		2.29995067	0.00029922
	34.1000	1	2		2.29895982	0.00031103
	34.2000	1	2		2.29795790	0.00040757
	34.3000	1	2		2.29696049	0.00034438
	34.4000	1	2		2.29595898	0.00038739
	34.5000	1	2		2.29496280	0.00042908
	34.6000	1	2		2.29395556	0.00030262
	34.7000	1	2		2.29297147	0.00020781
	34.8000	1	2		2.29197221	0.00032933
	34.9000	1	2		2.29097501	0.00013947
	35.0000	1	2		2.28995363	0.00023966
	35.1000	1	2		2.28898183	0.00013069
	35.2000	1	2		2.28795697	0.00023501
	35.3000	1	2		2.28697349	0.00019755
	35.4000	1	2		2.28595785	0.00009930
	35.5000	1	2		2.28497396	0.00024395
	35.6000	1	2		2.28396631	0.00021952
	35.7000	1	2		2.28297217	0.00013733
	35.8000	1	2		2.28196841	0.00031486
	35.9000	1	2		2.28098617	0.00029378
	36.0000	1	2		2.27996130	0.00019648
	36.1000	1	2		2.27896820	0.00019598
	36.2000	1	2		2.27796812	0.00019650
	36.3000	1	2		2.27697563	0.00047983
	36.4000	1	2		2.27596572	0.00026523
	36.5000	1	2		2.27497364	0.00023450
	36.6000	1	2		2.27396066	0.00028824
	36.7000	1	2		2.27296694	0.00024036
	36.8000	1	2		2.27196605	0.00025059
	36.9000	1	2		2.27097355	0.00015245
	37.0000	1	2		2.26995607	0.00026374
	37.1000	1	2		2.26896255	0.00026050
	37.2000	1	2		2.26795879	0.00027495
	37.3000	1	2		2.26696896	0.00027774
	37.4000	1	2		2.26595926	0.00027109
	37.5000	1	2		2.26496328	0.00029577
	37.6000	1	2		2.26396280	0.00035988
	37.7000	1	2		2.26296744	0.00030775
	37.8000	1	2		2.26195487	0.00035993
	37.9000	1	2		2.26096525	0.00030727
	38.0000	1	2		2.25996169	0.00028539
	38.1000	1	2		2.25896244	0.00030454
	38.2000	1	2		2.25795519	0.00039220
	38.3000	1	2		2.25697479	0.00006643
	38.4000	1	2		2.25596447	0.00018504
	38.5000	1	2		2.25497423	0.00023511
	38.6000	1	2		2.25397027	0.00033055
	38.7000	1	2		2.25296630	0.00028387
	38.8000	1	2		2.25196316	0.00020375
	38.9000	1	2		2.25097087	0.00037032
	39.0000	1	2		2.24996055	0.00025902
	39.1000	1	2		2.24896949	0.00022118
	39.2000	1	2		2.24796553	0.00039244
	39.3000	1	2		2.24696873	0.00033760
	39.4000	1	2		2.24596374	0.00024157
	39.5000	1	2		2.24497699	0.00034732
	39.6000	1	2		2.24395171	0.00023710
	39.7000	1	2		2.24296394	0.00021540
	39.8000	1	2		2.24195894	0.00030679
	39.9000	1	2		2.24096625	0.00023212
	40.0000	1	2		2.23996023	0.00018323
	40.1000	1	2		2.23897471	0.00007337
	40.2000	1	2		2.23796992	0.00007969
	40.3000	1	2		2.23697436	0.00010719
	40.4000	1	2		2.23596875	0.00014987
	40.5000	1	2		2.23498220	0.00010602
	40.6000	1	2		2.23396471	0.00011684
	40.7000	1	2		2.23297816	0.00028073
	40.8000	1	2		2.23196457	0.00005836
	40.9000	1	2		2.23097515	0.00017109
	41.0000	1	2		2.22994783	0.00025156
	41.1000	1	2		2.22896824	0.00019533
	41.2000	1	2		2.22796510	0.00017986
	41.3000	1	2		2.22696318	0.00006253
	41.4000	1	2		2.22595676	0.00013001
	41.5000	1	2		2.22497492	0.00011923
	41.6000	1	2		2.22395927	0.00004007
	41.7000	1	2		2.22298071	0.00016998
	41.8000	1	2		2.22196978	0.00000772
	41.9000	1	2		2.22097893	0.00014094
	42.0000	1	2		2.21996943	0.00029442
	42.1000	1	2		2.21897387	0.00018387
	42.2000	1	2		2.21796560	0.00022332
	42.3000	1	2		2.21697290	0.00019615
	42.4000	1	2		2.21596156	0.00014614
	42.5000	1	2		2.21496763	0.00031876
	42.6000	1	2		2.21395547	0.00017174
	42.7000	1	2		2.21296913	0.00009812
	42.8000	1	2		2.21196414	0.00013327
	42.9000	1	2		2.21097533	0.00005592
	43.0000	1	2		2.20996809	0.00017520
	43.1000	1	2		2.20896699	-0.00008706
	43.2000	1	2		2.20796856	0.00001814
	43.3000	1	2		2.20698180	0.00014906
	43.4000	1	2		2.20596944	0.00000570
	43.5000	1	2		2.20497018	0.00015626
	43.6000	1	2		2.20396601	0.00011247
	43.7000	1	2		2.20297291	0.00005578
	43.8000	1	2		2.20196443	0.00029967
	43.9000	1	2		2.20097706	0.00018283
	44.0000	1	2		2.19996777	0.00021691
	44.1000	1	2		2.19898347	0.00017137
	44.2000	1	2		2.19797562	0.00002578
	44.3000	1	2		2.19696427	0.00017808
	44.4000	1	2		2.19597240	0.00003983
	44.5000	1	2		2.19497581	-0.00000823
	44.6000	1	2		2.19397102	0.00012973
	44.7000	1	2		2.19296460	0.00009704
	44.8000	1	2		2.19196637	0.00011181
	44.9000	1	2		2.19097613	0.00003990
	45.0000	1	2		2.18997503	0.00017190
	45.1000	1	2		2.18898541	0.00018016
	45.2000	1	2		2.18797653	0.00016089
	45.3000	1	2		2.18696928	0.00013749
	45.4000	1	2		2.18596204	0.00023876
	45.5000	1	2		2.18497487	0.00014029
	45.6000	1	2		2.18398197	0.00018046
	45.7000	1	2		2.18296756	0.00025982
	45.8000	1	2		2.18196093	0.00009805
	45.9000	1	2		2.18097991	0.00024608
	46.0000	1	2		2.17998025	0.00009030
	46.1000	1	2		2.17897997	0.00005950
	46.2000	1	2		2.17798133	0.00005290
	46.3000	1	2		2.17697859	-0.00003980
	46.4000	1	2		2.17597463	0.00002774
	46.5000	1	2		2.17498460	0.00009101
	46.6000	1	2		2.17397571	0.00003312
	46.7000	1	2		2.17297441	0.00000553
	46.8000	1	2		2.17199216	0.00011309
	46.9000	1	2		2.17097549	0.00005734
	47.0000	1	2		2.16997706	0.00010346
	47.1000	1	2		2.16898498	-0.00007559
	47.2000	1	2		2.16798142	0.00013740
	47.3000	1	2		2.16697848	-0.00000894
	47.4000	1	2		2.16597554	0.00011289
	47.5000	1	2		2.16498243	0.00008157
	47.6000	1	2		2.16396720	0.00000691
	47.7000	1	2		2.16297880	-0.00001216
	47.8000	1	2		2.16197443	0.00005135
	47.9000	1	2		2.16097620	-0.00003343
	48.0000	1	2		2.15996855	-0.00009195
	48.1000	1	2		2.15898159	-0.00017183
	48.2000	1	2		2.15797025	0.00002157
	48.3000	1	2		2.15698636	0.00008432
	48.4000	1	2		2.15597256	0.00004591
	48.5000	1	2		2.15498171	0.00005011
	48.6000	1	2		2.15397487	0.00002490
	48.7000	1	2		2.15297480	0.00012408
	48.8000	1	2		2.15197596	0.00004541
	48.9000	1	2		2.15097978	-0.00000984
	49.0000	1	2		2.14997048	0.00004729
	49.1000	1	2		2.14897574	0.00000873
	49.2000	1	2		2.14797239	-0.00000310
	49.3000	1	2		2.14698297	-0.00000262
	49.4000	1	2		2.14596835	0.00000746
	49.5000	1	2		2.14497934	-0.00005793
	49.6000	1	2		2.14396492	0.00000983
	49.7000	1	2		2.14297673	0.00002439
	49.8000	1	2		2.14197379	0.00002817
	49.9000	1	2		2.14098007	-0.00003224
	50.0000	1	2		2.13997467	0.00010027
	50.1000	1	2		2.13897562	0.00006068
	50.2000	1	2		2.13797104	0.00001667
	50.3000	1	2		2.13699105	0.00004443
	50.4000	1	2		2.13598360	-0.00001263
	50.5000	1	2		2.13498148	0.00004539
	50.6000	1	2		2.13397567	0.00000272
	50.7000	1	2		2.13297826	-0.00008483
	50.8000	1	2		2.13195893	-0.00002851
	50.9000	1	2		2.13098057	-0.00023391
	51.0000	1	2		2.12997702	-0.00032253
	51.1000	1	2		2.12897141	-0.00028735
	51.2000	1	2		2.12797277	-0.00033843
	51.3000	1	2		2.12696901	-0.00029716
	51.4000	1	2		2.12596935	-0.00044832
	51.5000	1	2		2.12497829	-0.00044823
	51.6000	1	2		2.12397084	-0.00042157
	51.7000	1	2		2.12299536	-0.00051107
	51.8000	1	2		2.12197439	-0.00047960
	51.9000	1	2		2.12098968	-0.00048391
	52.0000	1	2		2.11998715	-0.00069385
	52.1000	1	2		2.11898380	-0.00068034
	52.2000	1	2		2.11797471	-0.00073301
	52.3000	1	2		2.11698673	-0.00071829
	52.4000	1	2		2.11597579	-0.00080198
	52.5000	1	2		2.11497736	-0.00091735
	52.6000	1	2		2.11398446	-0.00095744
	52.7000	1	2		2.11298398	-0.00095365
	52.8000	1	2		2.11197796	-0.00104775
	52.9000	1	2		2.11098977	-0.00114299
	53.0000	1	2		2.10998704	-0.00112290
	53.1000	1	2		2.10898983	-0.00105728
	53.2000	1	2		2.10797296	-0.00122580
	53.3000	1	2		2.10699788	-0.00118468
	53.4000	1	2		2.10596769	-0.00122952
	53.5000	1	2		2.10498462	-0.00124876
	53.6000	1	2		2.10397963	-0.00134386
	53.7000	1	2		2.10299493	-0.00145956
	53.8000	1	2		2.10197969	-0.00163883
	53.9000	1	2		2.10099027	-0.00171650
	54.0000	1	2		2.09998590	-0.00183758
	54.1000	1	2		2.09898050	-0.00181232
	54.2000	1	2		2.09797059	-0.00197427
	54.3000	1	2		2.09697933	-0.00218168
	54.4000	1	2		2.09597208	-0.00198160
	54.5000	1	2		2.09497918	-0.00214216
	54.6000	1	2		2.09397583	-0.00223742
	54.7000	1	2		2.09299461	-0.00238037
	54.8000	1	2		2.09198675	-0.00238224
	54.9000	1	2		2.09098873	-0.00243487
	55.0000	1	2		2.08998046	-0.00260872
	55.1000	1	2		2.08898530	-0.00252733
	55.2000	1	2		2.08798216	-0.00265241
	55.3000	1	2		2.08698557	-0.00271517
	55.4000	1	2		2.08598037	-0.00293130
	55.5000	1	2		2.08499689	-0.00295647
	55.6000	1	2		2.08398555	-0.00299840
	55.7000	1	2		2.08292463	-0.00321633
	55.8000	1	2		2.08199155	-0.00328869
	55.9000	1	2		2.08099189	-0.00350299
	56.0000	1	2		2.07998670	-0.00348402
	56.1000	1	2		2.07897822	-0.00366679
	56.2000	1	2		2.07797958	-0.00385886
	56.3000	1	2		2.07698545	-0.00377090
	56.4000	1	2		2.07597370	-0.00392968
	56.5000	1	2		2.07498059	-0.00403256
	56.6000	1	2		2.07397560	-0.00406910
	56.7000	1	2		2.07298619	-0.00414295
	56.8000	1	2		2.07199062	-0.00432378
	56.9000	1	2		2.07099075	-0.00428834
	57.0000	1	2		2.06997695	-0.00450419
	57.1000	1	2		2.06899552	-0.00453906
	57.2000	1	2		2.06798172	-0.00472687
	57.3000	1	2		2.06699333	-0.00478428
	57.4000	1	2		2.06598137	-0.00497744
	57.5000	1	2		2.06499564	-0.00523900
	57.6000	1	2		2.06398901	-0.00523143
	57.7000	1	2		2.06298669	-0.00543081
	57.8000	1	2		2.06198436	-0.00560724
	57.9000	1	2		2.06099023	-0.00564484
	58.0000	1	2		2.05997786	-0.00572880
	58.1000	1	2		2.05898496	-0.00577907
	58.2000	1	2		2.05797260	-0.00595772
	58.3000	1	2		2.05699137	-0.00613725
	58.4000	1	2		2.05598495	-0.00626532
	58.5000	1	2		2.05498733	-0.00632538
	58.6000	1	2		2.05398624	-0.00645805
	58.7000	1	2		2.05298555	-0.00670492
	58.8000	1	2		2.05198322	-0.00677719
	58.9000	1	2		2.05098622	-0.00690301
	59.0000	1	2		2.04997550	-0.00716358
	59.1000	1	2		2.04900144	-0.00715533
	59.2000	1	2		2.04798191	-0.00739610
	59.3000	1	2		2.04698224	-0.00762769
	59.4000	1	2		2.04597398	-0.00776163
	59.5000	1	2		2.04499214	-0.00794825
	59.6000	1	2		2.04398756	-0.00798577
	59.7000	1	2		2.04298298	-0.00807161
	59.8000	1	2		2.04199049	-0.00834004
	59.9000	1	2		2.04099123	-0.00845524
	60.0000	1	2		2.03998727	-0.00858503
	60.1000	1	2		2.03899846	-0.00870309
	60.2000	1	2		2.03798774	-0.00886406
	60.3000	1	2		2.03699586	-0.00906732
	60.4000	1	2		2.03599210	-0.00916259
	60.5000	1	2		2.03499776	-0.00943740
	60.6000	1	2		2.03399093	-0.00959628
	60.7000	1	2		2.03298840	-0.00969637
	60.8000	1	2		2.03198668	-0.00999987
	60.9000	1	2		2.03100136	-0.01015891
	61.0000	1	2		2.02997486	-0.01040727
	61.1000	1	2		2.02900716	-0.01052538
	61.2000	1	2		2.02797963	-0.01075394
	61.3000	1	2		2.02699697	-0.01096479
	61.4000	1	2		2.02598276	-0.01106297
	61.5000	1	2		2.02498597	-0.01114713
	61.6000	1	2		2.02398610	-0.01141068
	61.7000	1	2		2.02298377	-0.01154788
	61.8000	1	2		2.02199989	-0.01173468
	61.9000	1	2		2.02099838	-0.01210504
	62.0000	1	2		2.02000302	-0.01226190
	62.1000	1	2		2.01899721	-0.01244174
	62.2000	1	2		2.01798792	-0.01271367
	62.3000	1	2		2.01700342	-0.01304450
	62.4000	1	2		2.01599126	-0.01321356
	62.5000	1	2		2.01498934	-0.01349167
	62.6000	1	2		2.01397451	-0.01376388
	62.7000	1	2		2.01298755	-0.01394105
	62.8000	1	2		2.01197949	-0.01411412
	62.9000	1	2		2.01098618	-0.01429619
	63.0000	1	2		2.00998098	-0.01448328
	63.1000	1	2		2.00899013	-0.01485084
	63.2000	1	2		2.00798801	-0.01491943
	63.3000	1	2		2.00699429	-0.01514830
	63.4000	1	2		2.00599524	-0.01543980
	63.5000	1	2		2.00499107	-0.01581574
	63.6000	1	2		2.00398424	-0.01598279
	63.7000	1	2		2.00299359	-0.01639262
	63.8000	1	2		2.00199167	-0.01654077
	63.9000	1	2		2.00100615	-0.01682519
	64.0000	1	2		1.99999398	-0.01718239
	64.1000	1	2		1.99899657	-0.01737774
	64.2000	1	2		1.99798544	-0.01764587
	64.3000	1	2		1.99698926	-0.01782502
	64.4000	1	2		1.99598919	-0.01817856
	64.5000	1	2		1.99498973	-0.01843535
	64.6000	1	2		1.99398412	-0.01861498
	64.7000	1	2		1.99300823	-0.01897932
	64.8000	1	2		1.99198111	-0.01917006
	64.9000	1	2		1.99099599	-0.01950139
	65.0000	1	2		1.98999633	-0.01969776
	65.1000	1	2		1.98899708	-0.02002229
	65.2000	1	2		1.98799926	-0.02046596
	65.3000	1	2		1.98700410	-0.02071294
	65.4000	1	2		1.98599215	-0.02103841
	65.5000	1	2		1.98500478	-0.02136556
	65.6000	1	2		1.98399856	-0.02163126
	65.7000	1	2		1.98300279	-0.02185788
	65.8000	1	2		1.98199083	-0.02223331
	65.9000	1	2		1.98099772	-0.02244090
	66.0000	1	2		1.97999232	-0.02270925
	66.1000	1	2		1.97899430	-0.02310630
	66.2000	1	2		1.97799341	-0.02356373
	66.3000	1	2		1.97699887	-0.02374404
	66.4000	1	2		1.97599244	-0.02401735
	66.5000	1	2		1.97500261	-0.02435714
	66.6000	1	2		1.97398615	-0.02471144
	66.7000	1	2		1.97299735	-0.02503990
	66.8000	1	2		1.97199399	-0.02538710
	66.9000	1	2		1.97099822	-0.02574090
	67.0000	1	2		1.96999364	-0.02614570
	67.1000	1	2		1.96900709	-0.02640626
	67.2000	1	2		1.96799842	-0.02687835
	67.3000	1	2		1.96700244	-0.02721588
	67.4000	1	2		1.96599868	-0.02751654
	67.5000	1	2		1.96499615	-0.02778320
	67.6000	1	2		1.96398849	-0.02835446
	67.7000	1	2		1.96299231	-0.02859888
	67.8000	1	2		1.96198896	-0.02895330
	67.9000	1	2		1.96099729	-0.02939604
	68.0000	1	2		1.95999886	-0.02979679
	68.1000	1	2		1.95900862	-0.03011703
	68.2000	1	2		1.95798826	-0.03043218
	68.3000	1	2		1.95700233	-0.03103820
	68.4000	1	2		1.95599508	-0.03148178
	68.5000	1	2		1.95499604	-0.03178212
	68.6000	1	2		1.95399514	-0.03233571
	68.7000	1	2		1.95300634	-0.03280506
	68.8000	1	2		1.95199582	-0.03322059
	68.9000	1	2		1.95099923	-0.03376041
	69.0000	1	2		1.94999690	-0.03423596
	69.1000	1	2		1.94899396	-0.03465941
	69.2000	1	2		1.94799594	-0.03504924
	69.3000	1	2		1.94699914	-0.03564137
	69.4000	1	2		1.94600071	-0.03604093
	69.5000	1	2		1.94500330	-0.03646959
	69.6000	1	2		1.94399319	-0.03707472
	69.7000	1	2		1.94300090	-0.03740977
	69.8000	1	2		1.94199202	-0.03808512
	69.9000	1	2		1.94099891	-0.03873751
	70.0000	1	2		1.93999392	-0.03914587
	70.1000	1	2		1.93900470	-0.03975372
	70.2000	1	2		1.93799029	-0.04023971
	70.3000	1	2		1.93700374	-0.04079535
	70.4000	1	2		1.93600408	-0.04144291
	70.5000	1	2		1.93499806	-0.04204990
	70.6000	1	2		1.93400127	-0.04253477
	70.7000	1	2		1.93300099	-0.04301888
	70.8000	1	2		1.93199641	-0.04357316
	70.9000	1	2		1.93099777	-0.04414908
	71.0000	1	2		1.92999811	-0.04471780
	71.1000	1	2		1.92899824	-0.04539126
	71.2000	1	2		1.92799182	-0.04595980
	71.3000	1	2		1.92699809	-0.04654420
	71.4000	1	2		1.92598757	-0.04720543
	71.5000	1	2		1.92499303	-0.04783162
	71.6000	1	2		1.92398845	-0.04849550
	71.7000	1	2		1.92299289	-0.04920829
	71.8000	1	2		1.92199179	-0.04978314
	71.9000	1	2		1.92101200	-0.05041389
	72.0000	1	2		1.92000865	-0.05110680
	72.1000	1	2		1.91900858	-0.05170000
	72.2000	1	2		1.91799519	-0.05237983
	72.3000	1	2		1.91701150	-0.05292272
	72.4000	1	2		1.91599975	-0.05365942
	72.5000	1	2		1.91501238	-0.05434947
	72.6000	1	2		1.91398998	-0.05484401
	72.7000	1	2		1.91299892	-0.05558073
	72.8000	1	2		1.91199639	-0.05626743
	72.9000	1	2		1.91100656	-0.05694092
	73.0000	1	2		1.90998928	-0.05764874
	73.1000	1	2		1.90901236	-0.05826149
	73.2000	1	2		1.90799733	-0.05903134
	73.3000	1	2		1.90700545	-0.05984913
	73.4000	1	2		1.90599431	-0.06062372
	73.5000	1	2		1.90500899	-0.06118464
	73.6000	1	2		1.90400441	-0.06193750
	73.7000	1	2		1.90301212	-0.06275981
	73.8000	1	2		1.90200611	-0.06338036
	73.9000	1	2		1.90101649	-0.06417032
	74.0000	1	2		1.90000453	-0.06485322
	74.1000	1	2		1.89901224	-0.06551540
	74.2000	1	2		1.89800377	-0.06623489
	74.3000	1	2		1.89700861	-0.06713349
	74.4000	1	2		1.89599912	-0.06782042
	74.5000	1	2		1.89500171	-0.06857089
	74.6000	1	2		1.89400389	-0.06944032
	74.7000	1	2		1.89301222	-0.07022480
	74.8000	1	2		1.89200046	-0.07101445
	74.9000	1	2		1.89100408	-0.07178730
	75.0000	1	2		1.89000606	-0.07262760
	75.1000	1	2		1.88901233	-0.07342807
	75.2000	1	2		1.88799382	-0.07415838
	75.3000	1	2		1.88700420	-0.07499519
	75.4000	1	2		1.88601416	-0.07566777
	75.5000	1	2		1.88501348	-0.07650215
	75.6000	1	2		1.88400336	-0.07725917
	75.7000	1	2		1.88301149	-0.07806330
	75.8000	1	2		1.88200875	-0.07890036
	75.9000	1	2		1.88100888	-0.07968262
	76.0000	1	2		1.88000430	-0.08052297
	76.1000	1	2		1.87900894	-0.08140168
	76.2000	1	2		1.87799678	-0.08218797
	76.3000	1	2		1.87700306	-0.08305780
	76.4000	1	2		1.87599786	-0.08397787
	76.5000	1	2		1.87500189	-0.08478506
	76.6000	1	2		1.87399690	-0.08570947
	76.7000	1	2		1.87301793	-0.08656802
	76.8000	1	2		1.87200229	-0.08743302
	76.9000	1	2		1.87101041	-0.08832478
	77.0000	1	2		1.87001402	-0.08910985
	77.1000	1	2		1.86901272	-0.08999854
	77.2000	1	2		1.86800896	-0.09091573
	77.3000	1	2		1.86701729	-0.09174384
	77.4000	1	2		1.86597316	-0.09250605
	77.5000	1	2		1.86501161	-0.09329109
	77.6000	1	2		1.86400416	-0.09428306
	77.7000	1	2		1.86301085	-0.09531767
	77.8000	1	2		1.86199439	-0.09620270
	77.9000	1	2		1.86101193	-0.09705217
	78.0000	1	2		1.86000285	-0.09790266
	78.1000	1	2		1.85901466	-0.09898292
	78.2000	1	2		1.85800168	-0.09994987
	78.3000	1	2		1.85700611	-0.10076797
	78.4000	1	2		1.85600440	-0.10170485
	78.5000	1	2		1.85501580	-0.10262622
	78.6000	1	2		1.85400507	-0.10352065
	78.7000	1	2		1.85303061	-0.10431397
	78.8000	1	2		1.85200042	-0.10514075
	78.9000	1	2		1.85100977	-0.10605801
	79.0000	1	2		1.84999761	-0.10694180
	79.1000	1	2		1.84900696	-0.10784485
	79.2000	1	2		1.84799644	-0.10883871
	79.3000	1	2		1.84699760	-0.10980493
	79.4000	1	2		1.84599671	-0.11088930
	79.5000	1	2		1.84500442	-0.11178452
	79.6000	1	2		1.84399410	-0.11283125
	79.7000	1	2		1.84300489	-0.11388673
	79.8000	1	2		1.84199314	-0.11481179
	79.9000	1	2		1.84100761	-0.11583333
	80.0000	1	2		1.84000385	-0.11679540
	80.1000	1	2		1.83900685	-0.11792992
	80.2000	1	2		1.83800801	-0.11889098
	80.3000	1	2		1.83701408	-0.11973788
	80.4000	1	2		1.83601257	-0.12083035
	80.5000	1	2		1.83501660	-0.12181035
	80.6000	1	2		1.83401161	-0.12286640
	80.7000	1	2		1.83301502	-0.12392418
	80.8000	1	2		1.83200818	-0.12488556
	80.9000	1	2		1.83101364	-0.12589070
	81.0000	1	2		1.83000169	-0.12702449
	81.1000	1	2		1.82901780	-0.12798345
	81.2000	1	2		1.82800728	-0.12901281
	81.3000	1	2		1.82701356	-0.12965739
	81.4000	1	2		1.82601328	-0.13085282
	81.5000	1	2		1.82501239	-0.13189168
	81.6000	1	2		1.82401231	-0.13291044
	81.7000	1	2		1.82301245	-0.13406210
	81.8000	1	2		1.82200602	-0.13518850
	81.9000	1	2		1.82101927	-0.13618730
	82.0000	1	2		1.81999871	-0.13731215
	82.1000	1	2		1.81900806	-0.13836815
	82.2000	1	2		1.81800901	-0.13939597
	82.3000	1	2		1.81700894	-0.14040411
	82.4000	1	2		1.81600313	-0.14161301
	82.5000	1	2		1.81501002	-0.14270472
	82.6000	1	2		1.81400954	-0.14390624
	82.7000	1	2		1.81301602	-0.14494943
	82.8000	1	2		1.81200099	-0.14617122
	82.9000	1	2		1.81101567	-0.14708036
	83.0000	1	2		1.80999818	-0.14840220
	83.1000	1	2		1.80901225	-0.14952457
	83.2000	1	2		1.80800972	-0.15065584
	83.3000	1	2		1.80701763	-0.15170260
	83.4000	1	2		1.80600547	-0.15280950
	83.5000	1	2		1.80500929	-0.15404690
	83.6000	1	2		1.80400819	-0.15516199
	83.7000	1	2		1.80302267	-0.15619789
	83.8000	1	2		1.80199821	-0.15739700
	83.9000	1	2		1.80101207	-0.15854260
	84.0000	1	2		1.80001200	-0.15974473
	84.1000	1	2		1.79902238	-0.16073860
	84.2000	1	2		1.79801554	-0.16167289
	84.3000	1	2		1.79702305	-0.16269634
	84.4000	1	2		1.79600392	-0.16388025
	84.5000	1	2		1.79501614	-0.16518973
	84.6000	1	2		1.79400378	-0.16649256
	84.7000	1	2		1.79301784	-0.16773682
	84.8000	1	2		1.79200896	-0.16900938
	84.9000	1	2		1.79100766	-0.17015409
	85.0000	1	2		1.79001045	-0.17139629
	85.1000	1	2		1.78902595	-0.17267831
	85.2000	1	2		1.78802199	-0.17385425
	85.3000	1	2		1.78701085	-0.17505137
	85.4000	1	2		1.78600770	-0.17623274
	85.5000	1	2		1.78501542	-0.17745662
	85.6000	1	2		1.78400817	-0.17861605
	85.7000	1	2		1.78301916	-0.17989792
	85.8000	1	2		1.78202544	-0.18119588
	85.9000	1	2		1.78101185	-0.18250469
	86.0000	1	2		1.78001239	-0.18370409
	86.1000	1	2		1.77901437	-0.18509666
	86.2000	1	2		1.77801388	-0.18639557
	86.3000	1	2		1.77701197	-0.18757006
	86.4000	1	2		1.77601128	-0.18873656
	86.5000	1	2		1.77502247	-0.19017212
	86.6000	1	2		1.77401810	-0.19136112
	86.7000	1	2		1.77302807	-0.19250052
	86.8000	1	2		1.77201570	-0.19354397
	86.9000	1	2		1.77101153	-0.19458164
	87.0000	1	2		1.77000756	-0.19578110
	87.1000	1	2		1.76901794	-0.19709913
	87.2000	1	2		1.76801746	-0.19843463
	87.3000	1	2		1.76702271	-0.19985704
	87.4000	1	2		1.76601608	-0.20131065
	87.5000	1	2		1.76502093	-0.20258689
	87.6000	1	2		1.76401983	-0.20405024
	87.7000	1	2		1.76302672	-0.20534679
	87.8000	1	2		1.76201805	-0.20665128
	87.9000	1	2		1.76102740	-0.20803755
	88.0000	1	2		1.76001237	-0.20945378
	88.1000	1	2		1.75901619	-0.21086127
	88.2000	1	2		1.75801775	-0.21225931
	88.3000	1	2		1.75702834	-0.21362470
	88.4000	1	2		1.75601966	-0.21502176
	88.5000	1	2		1.75503106	-0.21627840
	88.6000	1	2		1.75401787	-0.21769822
	88.7000	1	2		1.75302620	-0.21908630
	88.8000	1	2		1.75201588	-0.22036305
	88.9000	1	2		1.75102360	-0.22168346
	89.0000	1	2		1.75001738	-0.22318121
	89.1000	1	2		1.74902570	-0.22449838
	89.2000	1	2		1.74801969	-0.22568837
	89.3000	1	2		1.74701716	-0.22669826
	89.4000	1	2		1.74601217	-0.22814194
	89.5000	1	2		1.74501189	-0.22971056
	89.6000	1	2		1.74400915	-0.23123574
	89.7000	1	2		1.74301687	-0.23280468
	89.8000	1	2		1.74200819	-0.23432037
	89.9000	1	2		1.74102266	-0.23563994
	90.0000	1	2		1.74001235	-0.23717428
	90.1000	1	2		1.73902580	-0.23874583
	90.2000	1	2		1.73801835	-0.24020243
	90.3000	1	2		1.73702524	-0.24160393
	90.4000	1	2		1.73602476	-0.24306137
	90.5000	1	2		1.73502919	-0.24461662
	90.6000	1	2		1.73401416	-0.24596864
	90.7000	1	2		1.73302270	-0.24742115
	90.8000	1	2		1.73201238	-0.24906183
	90.9000	1	2		1.73102050	-0.25032613
	91.0000	1	2		1.72999871	-0.25203733
	91.1000	1	2		1.72901667	-0.25350632
	91.2000	1	2		1.72801803	-0.25507411
	91.3000	1	2		1.72702595	-0.25661938
	91.4000	1	2		1.72600764	-0.25800418
	91.5000	1	2		1.72502887	-0.25961880
	91.6000	1	2		1.72401384	-0.26097266
	91.7000	1	2		1.72303057	-0.26197631
	91.8000	1	2		1.72202599	-0.26344148
	91.9000	1	2		1.72102961	-0.26507005
	92.0000	1	2		1.72001888	-0.26675262
	92.1000	1	2		1.71903458	-0.26834304
	92.2000	1	2		1.71801310	-0.27007837
	92.3000	1	2		1.71702061	-0.27163398
	92.4000	1	2		1.71600957	-0.27304195
	92.5000	1	2		1.71503501	-0.27430981
	92.6000	1	2		1.71400595	-0.27604636
	92.7000	1	2		1.71302216	-0.27761422
	92.8000	1	2		1.71201656	-0.27929522
	92.9000	1	2		1.71104148	-0.28096694
	93.0000	1	2		1.71001590	-0.28267387
	93.1000	1	2		1.70903785	-0.28419519
	93.2000	1	2		1.70801934	-0.28581912
	93.3000	1	2		1.70702931	-0.28753601
	93.4000	1	2		1.70601755	-0.28907953
	93.5000	1	2		1.70503684	-0.29070659
	93.6000	1	2		1.70402509	-0.29227005
	93.7000	1	2		1.70303086	-0.29394047
	93.8000	1	2		1.70202310	-0.29553100
	93.9000	1	2		1.70103409	-0.29679725
	94.0000	1	2		1.70001619	-0.29806139
	94.1000	1	2		1.69902083	-0.29971888
	94.2000	1	2		1.69802506	-0.30150278
	94.3000	1	2		1.69702960	-0.30329162
	94.4000	1	2		1.69602185	-0.30524509
	94.5000	1	2		1.69502761	-0.30692399
	94.6000	1	2		1.69402436	-0.30855661
	94.7000	1	2		1.69303187	-0.31043628
	94.8000	1	2		1.69202022	-0.31222563
	94.9000	1	2		1.69103050	-0.31399734
	95.0000	1	2		1.69001905	-0.31562883
	95.1000	1	2		1.68903209	-0.31751271
	95.2000	1	2		1.68803233	-0.31918705
	95.3000	1	2		1.68702805	-0.32099184
	95.4000	1	2		1.68602603	-0.32278568
	95.5000	1	2		1.68502729	-0.32440089
	95.6000	1	2		1.68402333	-0.32627087
	95.7000	1	2		1.68303268	-0.32794815
	95.8000	1	2		1.68201796	-0.32983318
	95.9000	1	2		1.68103725	-0.33159360
	96.0000	1	2		1.68002273	-0.33301152
	96.1000	1	2		1.67902594	-0.33395953
	96.2000	1	2		1.67802197	-0.33572722
	96.3000	1	2		1.67702210	-0.33744328
	96.4000	1	2		1.67601639	-0.33936340
	96.5000	1	2		1.67502308	-0.34133673
	96.6000	1	2		1.67403192	-0.34332450
	96.7000	1	2		1.67302488	-0.34502067
	96.8000	1	2		1.67202635	-0.34679867
	96.9000	1	2		1.67103754	-0.34851421
	97.0000	1	2		1.67002344	-0.35010949
	97.1000	1	2		1.66902890	-0.35172056
	97.2000	1	2		1.66802524	-0.35354979
	97.3000	1	2		1.66703428	-0.35538305
	97.4000	1	2		1.66602171	-0.35725545
	97.5000	1	2		1.66502789	-0.35906132
	97.6000	1	2		1.66402095	-0.36115360
	97.7000	1	2		1.66302539	-0.36308307
	97.8000	1	2		1.66202121	-0.36466949
	97.9000	1	2		1.66103446	-0.36622349
	98.0000	1	2		1.66003029	-0.36836851
	98.1000	1	2		1.65903872	-0.37029196
	98.2000	1	2		1.65803148	-0.37228353
	98.3000	1	2		1.65704472	-0.37421960
	98.4000	1	2		1.65603594	-0.37597198
	98.5000	1	2		1.65504304	-0.37800446
	98.6000	1	2		1.65403303	-0.37983712
	98.7000	1	2		1.65304125	-0.38185142
	98.8000	1	2		1.65203616	-0.38389996
	98.9000	1	2		1.65104029	-0.38595323
	99.0000	1	2		1.65003018	-0.38801726
	99.1000	1	2		1.64904076	-0.38996216
	99.2000	1	2		1.64802839	-0.39212778
	99.3000	1	2		1.64703795	-0.39409447
	99.4000	1	2		1.64603081	-0.39615899
	99.5000	1	2		1.64504067	-0.39830357
	99.6000	1	2		1.64403169	-0.39993383
	99.7000	1	2		1.64305159	-0.40155392
	99.8000	1	2		1.64204168	-0.40388349
	99.9000	1	2		1.64104437	-0.40595893
	100.0000	1	2		1.64003857	-0.40824857
	100.1000	1	2		1.63904720	-0.41032135
	100.2000	1	2		1.63803135	-0.41250404
	100.3000	1	2		1.63704470	-0.41454349
	100.4000	1	2		1.63604585	-0.41663319
	100.5000	1	2		1.63505152	-0.41870207
	100.6000	1	2		1.63404243	-0.42053845
	100.7000	1	2		1.63305230	-0.42246997
	100.8000	1	2		1.63204792	-0.42479474
	100.9000	1	2		1.63104621	-0.42687774
	101.0000	1	2		1.63002831	-0.42910114
	101.1000	1	2		1.62903305	-0.43132436
	101.2000	1	2		1.62803154	-0.43351449
	101.3000	1	2		1.62704397	-0.43571569
	101.4000	1	2		1.62603037	-0.43770891
	101.5000	1	2		1.62503829	-0.43992601
	101.6000	1	2		1.62404263	-0.44118926
	101.7000	1	2		1.62304972	-0.44332083
	101.8000	1	2		1.62203766	-0.44569705
	101.9000	1	2		1.62104497	-0.44802044
	102.0000	1	2		1.62003988	-0.45043536
	102.1000	1	2		1.61904492	-0.45259781
	102.2000	1	2		1.61803871	-0.45491770
	102.3000	1	2		1.61705564	-0.45712370
	102.4000	1	2		1.61604266	-0.45959219
	102.5000	1	2		1.61504740	-0.46167485
	102.6000	1	2		1.61403790	-0.46385713
	102.7000	1	2		1.61304869	-0.46597850
	102.8000	1	2		1.61204226	-0.46835531
	102.9000	1	2		1.61105274	-0.47065094
	103.0000	1	2		1.61004253	-0.47288269
	103.1000	1	2		1.60904932	-0.47434043
	103.2000	1	2		1.60803777	-0.47664776
	103.3000	1	2		1.60705378	-0.47900636
	103.4000	1	2		1.60603578	-0.48131827
	103.5000	1	2		1.60505343	-0.48334230
	103.6000	1	2		1.60404230	-0.48562303
	103.7000	1	2		1.60305616	-0.48781611
	103.8000	1	2		1.60204195	-0.49020350
	103.9000	1	2		1.60105038	-0.49258143
	104.0000	1	2		1.60003197	-0.49506690
	104.1000	1	2		1.59904808	-0.49755599
	104.2000	1	2		1.59804145	-0.49995568
	104.3000	1	2		1.59704763	-0.50246555
	104.4000	1	2		1.59603792	-0.50497506
	104.5000	1	2		1.59504646	-0.50746400
	104.6000	1	2		1.59404239	-0.50989665
	104.7000	1	2		1.59304867	-0.51227212
	104.8000	1	2		1.59204255	-0.51380564
	104.9000	1	2		1.59104514	-0.51607151
	105.0000	1	2		1.59004394	-0.51856857
	105.1000	1	2		1.58905954	-0.52106649
	105.2000	1	2		1.58803970	-0.52385870
	105.3000	1	2		1.58705345	-0.52627016
	105.4000	1	2		1.58604672	-0.52885782
	105.5000	1	2		1.58505321	-0.53126242
	105.6000	1	2		1.58405795	-0.53379580
	105.7000	1	2		1.58305357	-0.53638447
	105.8000	1	2		1.58204653	-0.53897467
	105.9000	1	2		1.58106306	-0.54134429
	106.0000	1	2		1.58003952	-0.54397948
	106.1000	1	2		1.57905236	-0.54649606
	106.2000	1	2		1.57804747	-0.54899249
	106.3000	1	2		1.57705191	-0.55084843
	106.4000	1	2		1.57604364	-0.55269483
	106.5000	1	2		1.57505473	-0.55534765
	106.6000	1	2		1.57405138	-0.55817034
	106.7000	1	2		1.57306022	-0.56087110
	106.8000	1	2		1.57204150	-0.56356590
	106.9000	1	2		1.57105126	-0.56626372
	107.0000	1	2		1.57004289	-0.56914456
	107.1000	1	2		1.56905389	-0.57196964
	107.2000	1	2		1.56804674	-0.57471782
	107.3000	1	2		1.56705036	-0.57730321
	107.4000	1	2		1.56604588	-0.57991337
	107.5000	1	2		1.56505083	-0.58241621
	107.6000	1	2		1.56404215	-0.58473922
	107.7000	1	2		1.56305847	-0.58724910
	107.8000	1	2		1.56204149	-0.58935765
	107.9000	1	2		1.56105627	-0.59118170
	108.0000	1	2		1.56004688	-0.59407305
	108.1000	1	2		1.55905705	-0.59684251
	108.2000	1	2		1.55804407	-0.59978902
	108.3000	1	2		1.55705393	-0.60253561
	108.4000	1	2		1.55604802	-0.60545377
	108.5000	1	2		1.55506004	-0.60847532
	108.6000	1	2		1.55405402	-0.61131909
	108.7000	1	2		1.55305641	-0.61320391
	108.8000	1	2		1.55204507	-0.61618228
	108.9000	1	2		1.55106538	-0.61895106
	109.0000	1	2		1.55004533	-0.62185526
	109.1000	1	2		1.54906185	-0.62463064
	109.2000	1	2		1.54804539	-0.60081642
	109.3000	1	2		1.54705433	-0.58534864
	109.4000	1	2		1.54604258	-0.58532126
	109.5000	1	2		1.54506556	-0.58824565
	109.6000	1	2		1.54405852	-0.59161603
	109.7000	1	2		1.54306449	-0.59497368
	109.8000	1	2		1.54205684	-0.59835181
	109.9000	1	2		1.54106291	-0.60172752
	110.0000	1	2		1.54006376	-0.60514539
	110.1000	1	2		1.53906635	-0.60832448
	110.2000	1	2		1.53805839	-0.61140839
	110.3000	1	2		1.53706877	-0.61423872
	110.4000	1	2		1.53605804	-0.61692223
	110.5000	1	2		1.53506524	-0.61995957
	110.6000	1	2		1.53406466	-0.62332414
	110.7000	1	2		1.53306909	-0.62643565
	110.8000	1	2		1.53206512	-0.62949792
	110.9000	1	2		1.53106802	-0.63259043
	111.0000	1	2		1.53006016	-0.59831183
	111.1000	1	2		1.52906378	-0.59689153
	111.2000	1	2		1.52805285	-0.59995968
	111.3000	1	2		1.52706609	-0.60345352
	111.4000	1	2		1.52605772	-0.60679380
	111.5000	1	2		1.52507814	-0.61016053
	111.6000	1	2		1.52406157	-0.61369978
	111.7000	1	2		1.52306426	-0.61711654
	111.8000	1	2		1.52206122	-0.62051892
	111.9000	1	2		1.52106975	-0.62280450
	112.0000	1	2		1.52005636	-0.62613048
	112.1000	1	2		1.51906930	-0.62940314
	112.2000	1	2		1.51806175	-0.63230447
	112.3000	1	2		1.51706731	-0.63445911
	112.4000	1	2		1.51605392	-0.63650109
	112.5000	1	2		1.51507024	-0.63883305
	112.6000	1	2		1.51405644	-0.64198971
	112.7000	1	2		1.51306374	-0.64524524
	112.8000	1	2		1.51205558	-0.64853854
	112.9000	1	2		1.51106278	-0.65192655
	113.0000	1	2		1.51005502	-0.65514550
	113.1000	1	2		1.50906652	-0.65830708
	113.2000	1	2		1.50805631	-0.66165827
	113.3000	1	2		1.50706392	-0.66456914
	113.4000	1	2		1.50605463	-0.66761248
	113.5000	1	2		1.50506828	-0.67074321
	113.6000	1	2		1.50405950	-0.67427024
	113.7000	1	2		1.50306455	-0.67772493
	113.8000	1	2		1.50205956	-0.68116717
	113.9000	1	2		1.50106492	-0.68446584
	114.0000	1	2		1.50005972	-0.68784043
	114.1000	1	2		1.49907194	-0.69101721
	114.2000	1	2		1.49805333	-0.69425002
	114.3000	1	2		1.49707251	-0.69755107
	114.4000	1	2		1.49606732	-0.70051961
	114.5000	1	2		1.49506755	-0.70298254
	114.6000	1	2		1.49406512	-0.70571341
	114.7000	1	2		1.49307468	-0.70895039
	114.8000	1	2		1.49205945	-0.71132421
	114.9000	1	2		1.49106378	-0.71456119
	115.0000	1	2		1.49006483	-0.71760431
	115.1000	1	2		1.48907879	-0.72031185
	115.2000	1	2		1.48806551	-0.72208822
	115.3000	1	2		1.48707506	-0.72508141
	115.4000	1	2		1.48606792	-0.72412819
	115.5000	1	2		1.48507625	-0.72352655
	115.6000	1	2		1.48406204	-0.72707616
	115.7000	1	2		1.48307580	-0.73062673
	115.8000	1	2		1.48206630	-0.73455743
	115.9000	1	2		1.48107657	-0.73778838
	116.0000	1	2		1.48007138	-0.74121274
	116.1000	1	2		1.47906946	-0.74426398
	116.2000	1	2		1.47806529	-0.74748889
	116.3000	1	2		1.47707833	-0.74868038
	116.4000	1	2		1.47606545	-0.75112864
	116.5000	1	2		1.47506517	-0.75465038
	116.6000	1	2		1.47406223	-0.75845532
	116.7000	1	2		1.47307445	-0.76212876
	116.8000	1	2		1.47205973	-0.76584302
	116.9000	1	2		1.47107328	-0.76921843
	117.0000	1	2		1.47006102	-0.77243127
	117.1000	1	2		1.46907877	-0.77599131
	117.2000	1	2		1.46806743	-0.77852398
	117.3000	1	2		1.46707658	-0.77806085
	117.4000	1	2		1.46607026	-0.77872187
	117.5000	1	2		1.46507715	-0.78164153
	117.6000	1	2		1.46406581	-0.78507029
	117.7000	1	2		1.46307670	-0.78839988
	117.8000	1	2		1.46205552	-0.79207562
	117.9000	1	2		1.46107215	-0.77031232
	118.0000	1	2		1.46006726	-0.74671425
	118.1000	1	2		1.45907077	-0.74805297
	118.2000	1	2		1.45806926	-0.75097278
	118.3000	1	2		1.45707390	-0.75428091
	118.4000	1	2		1.45606553	-0.75806841
	118.5000	1	2		1.45507458	-0.76169521
	118.6000	1	2		1.45406990	-0.76562122
	118.7000	1	2		1.45307351	-0.76947771
	118.8000	1	2		1.45206493	-0.77337980
	118.9000	1	2		1.45108207	-0.77617444
	119.0000	1	2		1.45007442	-0.77949628
	119.1000	1	2		1.44907691	-0.78333661
	119.2000	1	2		1.44807294	-0.78750499
	119.3000	1	2		1.44706918	-0.79163827
	119.4000	1	2		1.44607249	-0.79575062
	119.5000	1	2		1.44507856	-0.79959393
	119.6000	1	2		1.44406794	-0.80325238
	119.7000	1	2		1.44307954	-0.80591135
	119.8000	1	2		1.44207261	-0.80969892
	119.9000	1	2		1.44107940	-0.81367798
	120.0000	1	2		1.44006191	-0.81774399
	120.1000	1	2		1.43907597	-0.82089700
	120.2000	1	2		1.43806371	-0.82470499
	120.3000	1	2		1.43707921	-0.82830735
	120.4000	1	2		1.43607166	-0.83220802
	120.5000	1	2		1.43508152	-0.83585642
	120.6000	1	2		1.43406690	-0.81124805
	120.7000	1	2		1.43307462	-0.81514090
	120.8000	1	2		1.43206911	-0.81927046
	120.9000	1	2		1.43107037	-0.82295366
	121.0000	1	2		1.43006466	-0.82715005
	121.1000	1	2		1.42906869	-0.83085410
	121.2000	1	2		1.42806278	-0.83510727
	121.3000	1	2		1.42707264	-0.83914109
	121.4000	1	2		1.42605884	-0.84292948
	121.5000	1	2		1.42506901	-0.84687196
	121.6000	1	2		1.42406822	-0.84934711
	121.7000	1	2		1.42307778	-0.85297912
	121.8000	1	2		1.42206879	-0.85698202
	121.9000	1	2		1.42108296	-0.86102292
	122.0000	1	2		1.42007613	-0.86103633
	122.1000	1	2		1.41907944	-0.86506881
	122.2000	1	2		1.41808172	-0.86876735
	122.3000	1	2		1.41708421	-0.87248325
	122.4000	1	2		1.41607491	-0.87646656
	122.5000	1	2		1.41508457	-0.88013627
	122.6000	1	2		1.41407374	-0.88307321
	122.7000	1	2		1.41308146	-0.88650115
	122.8000	1	2		1.41206919	-0.89058138
	122.9000	1	2		1.41107353	-0.89266695
	123.0000	1	2		1.41006259	-0.89405105
	123.1000	1	2		1.40907973	-0.89743175
	123.2000	1	2		1.40808079	-0.90132825
	123.3000	1	2		1.40707395	-0.90520218
	123.4000	1	2		1.40606835	-0.90875894
	123.5000	1	2		1.40507627	-0.91243222
	123.6000	1	2		1.40407189	-0.91287814
	123.7000	1	2		1.40307417	-0.91307543
	123.8000	1	2		1.40207605	-0.91678567
	123.9000	1	2		1.40108202	-0.92076473
	124.0000	1	2		1.40007723	-0.92524067
	124.0010	1	2		1.40006678	-0.92526153
