# Supplementary material for: Hyaluronic Acid Enhances the Mechanical Properties of Tissue-Engineered Cartilage Constructs
Source: PLoS One. 2014 Dec 1;9(12):e113216. doi: 10.1371/journal.pone.0113216 (PMC4249877; doi:10.1371/journal.pone.0113216)
Supplement: Dataset S1 — Raw data from hydrogel constructs. Data on wet weight, dry weight, compressive modulus, DNA content, and GAG content are provided in a spreadsheet for all analysed hydrogel constructs. Additionally, raw data from mechanical compression tests (time, displacement, and load) are provided. (ZIP) [file pone.0113216.s004.zip › Data/Mechanical testing/Microtester/Day 56/G4 P1 M5 ramp.csv]

G4 P1 M5 3Feb2014
Notes	Time	Sequence	Block	Cycle	5800:Extension mm	5800:5N_Load_Cell N
Test Started : 02/03/2014 11:06:18 AM	4.0020	1	2		2.49968514	0.00230988
	4.0310	1	2		2.49970276	0.00257417
	4.0350	1	2		2.49970215	0.00263395
	4.1000	1	2		2.49931204	0.00222802
	4.2000	1	2		2.49809724	0.00220060
	4.3000	1	2		2.49701132	0.00222545
	4.4000	1	2		2.49599403	0.00233651
	4.5000	1	2		2.49495298	0.00222649
	4.6000	1	2		2.49394799	0.00238345
	4.7000	1	2		2.49295120	0.00227662
	4.8000	1	2		2.49195153	0.00218002
	4.9000	1	2		2.49094593	0.00238869
	5.0000	1	2		2.48994770	0.00238054
	5.1000	1	2		2.48894865	0.00231892
	5.2000	1	2		2.48794592	0.00241143
	5.3000	1	2		2.48694933	0.00230069
	5.4000	1	2		2.48594331	0.00231517
	5.5000	1	2		2.48493976	0.00235854
	5.6000	1	2		2.48394399	0.00230909
	5.7000	1	2		2.48294227	0.00246083
	5.8000	1	2		2.48194794	0.00230859
	5.9000	1	2		2.48094151	0.00227760
	6.0000	1	2		2.47994205	0.00240911
	6.1000	1	2		2.47894485	0.00233998
	6.2000	1	2		2.47794478	0.00235986
	6.3000	1	2		2.47694634	0.00236157
	6.4000	1	2		2.47594504	0.00230351
	6.5000	1	2		2.47494989	0.00235493
	6.6000	1	2		2.47394572	0.00232374
	6.7000	1	2		2.47294503	0.00239642
	6.8000	1	2		2.47194250	0.00219194
	6.9000	1	2		2.47094079	0.00236384
	7.0000	1	2		2.46994194	0.00222967
	7.1000	1	2		2.46893654	0.00222771
	7.2000	1	2		2.46795122	0.00204334
	7.3000	1	2		2.46693763	0.00220342
	7.4000	1	2		2.46594288	0.00212861
	7.5000	1	2		2.46493809	0.00212498
	7.6000	1	2		2.46394519	0.00229161
	7.7000	1	2		2.46294799	0.00205125
	7.8000	1	2		2.46194669	0.00221683
	7.9000	1	2		2.46094231	0.00207996
	8.0000	1	2		2.45995043	0.00220820
	8.1000	1	2		2.45894934	0.00215290
	8.2000	1	2		2.45795582	0.00195674
	8.3000	1	2		2.45693936	0.00222868
	8.4000	1	2		2.45594523	0.00222755
	8.5000	1	2		2.45494925	0.00206622
	8.6000	1	2		2.45394180	0.00213203
	8.7000	1	2		2.45294214	0.00223905
	8.8000	1	2		2.45194842	0.00210050
	8.9000	1	2		2.45094711	0.00219129
	9.0000	1	2		2.44995216	0.00224626
	9.1000	1	2		2.44896152	0.00228875
	9.2000	1	2		2.44795796	0.00220807
	9.3000	1	2		2.44694887	0.00214550
	9.4000	1	2		2.44594491	0.00232460
	9.5000	1	2		2.44494012	0.00227476
	9.6000	1	2		2.44394189	0.00210032
	9.7000	1	2		2.44294428	0.00224312
	9.8000	1	2		2.44194789	0.00217536
	9.9000	1	2		2.44095110	0.00221513
	10.0000	1	2		2.43996127	0.00197906
	10.1000	1	2		2.43895034	0.00222974
	10.2000	1	2		2.43795518	0.00214377
	10.3000	1	2		2.43694958	0.00203040
	10.4000	1	2		2.43594869	0.00215204
	10.5000	1	2		2.43494984	0.00207216
	10.6000	1	2		2.43395366	0.00200596
	10.7000	1	2		2.43295236	0.00210288
	10.8000	1	2		2.43195085	0.00222428
	10.9000	1	2		2.43095099	0.00214648
	11.0000	1	2		2.42995972	0.00222925
	11.1000	1	2		2.42894715	0.00222360
	11.2000	1	2		2.42794933	0.00223070
	11.3000	1	2		2.42695377	0.00222056
	11.4000	1	2		2.42595656	0.00209058
	11.5000	1	2		2.42494891	0.00235732
	11.6000	1	2		2.42394269	0.00230527
	11.7000	1	2		2.42295163	0.00224573
	11.8000	1	2		2.42194521	0.00223190
	11.9000	1	2		2.42095784	0.00220519
	12.0000	1	2		2.41994445	0.00232877
	12.1000	1	2		2.41894356	0.00228897
	12.2000	1	2		2.41795332	0.00231133
	12.3000	1	2		2.41694280	0.00230960
	12.4000	1	2		2.41594334	0.00226926
	12.5000	1	2		2.41494449	0.00227904
	12.6000	1	2		2.41394852	0.00240485
	12.7000	1	2		2.41294640	0.00227925
	12.8000	1	2		2.41195411	0.00217285
	12.9000	1	2		2.41096059	0.00228337
	13.0000	1	2		2.40995540	0.00216355
	13.1000	1	2		2.40894938	0.00220773
	13.2000	1	2		2.40795259	0.00207317
	13.3000	1	2		2.40695088	0.00218787
	13.4000	1	2		2.40595347	0.00214845
	13.5000	1	2		2.40496282	0.00190572
	13.6000	1	2		2.40395230	0.00213015
	13.7000	1	2		2.40294956	0.00211884
	13.8000	1	2		2.40196199	0.00198898
	13.9000	1	2		2.40095720	0.00205065
	14.0000	1	2		2.39996737	0.00208083
	14.1000	1	2		2.39895030	0.00213601
	14.2000	1	2		2.39795391	0.00201213
	14.3000	1	2		2.39695097	0.00212260
	14.4000	1	2		2.39595950	0.00211802
	14.5000	1	2		2.39495779	0.00193166
	14.6000	1	2		2.39395936	0.00199786
	14.7000	1	2		2.39294883	0.00213270
	14.8000	1	2		2.39195983	0.00201681
	14.9000	1	2		2.39094889	0.00184452
	15.0000	1	2		2.38995538	0.00215071
	15.1000	1	2		2.38895203	0.00208283
	15.2000	1	2		2.38796035	0.00209209
	15.3000	1	2		2.38695721	0.00204768
	15.4000	1	2		2.38596082	0.00195140
	15.5000	1	2		2.38495501	0.00218555
	15.6000	1	2		2.38395658	0.00192075
	15.7000	1	2		2.38296163	0.00212311
	15.8000	1	2		2.38195992	0.00202046
	15.9000	1	2		2.38095780	0.00205566
	16.0000	1	2		2.37996674	0.00207798
	16.1000	1	2		2.37895478	0.00210611
	16.2000	1	2		2.37796004	0.00211971
	16.3000	1	2		2.37696488	0.00212390
	16.4000	1	2		2.37596460	0.00211179
	16.5000	1	2		2.37495900	0.00209835
	16.6000	1	2		2.37396692	0.00199723
	16.7000	1	2		2.37296090	0.00204688
	16.8000	1	2		2.37196411	0.00209612
	16.9000	1	2		2.37096198	0.00194334
	17.0000	1	2		2.36996949	0.00192834
	17.1000	1	2		2.36895692	0.00193435
	17.2000	1	2		2.36796136	0.00192911
	17.3000	1	2		2.36695616	0.00192851
	17.4000	1	2		2.36595424	0.00197224
	17.5000	1	2		2.36496237	0.00194634
	17.6000	1	2		2.36396598	0.00205696
	17.7000	1	2		2.36296837	0.00197581
	17.8000	1	2		2.36195293	0.00199554
	17.9000	1	2		2.36096044	0.00188968
	18.0000	1	2		2.35996323	0.00202273
	18.1000	1	2		2.35895640	0.00216221
	18.2000	1	2		2.35796596	0.00209571
	18.3000	1	2		2.35696179	0.00201896
	18.4000	1	2		2.35596089	0.00214135
	18.5000	1	2		2.35495529	0.00205523
	18.6000	1	2		2.35396157	0.00217943
	18.7000	1	2		2.35296682	0.00209716
	18.8000	1	2		2.35195835	0.00222742
	18.9000	1	2		2.35096032	0.00215013
	19.0000	1	2		2.34995943	0.00210118
	19.1000	1	2		2.34896182	0.00210518
	19.2000	1	2		2.34795683	0.00222177
	19.3000	1	2		2.34695204	0.00212310
	19.4000	1	2		2.34595258	0.00215450
	19.5000	1	2		2.34496112	0.00212650
	19.6000	1	2		2.34396084	0.00212316
	19.7000	1	2		2.34295380	0.00208518
	19.8000	1	2		2.34196069	0.00193432
	19.9000	1	2		2.34095017	0.00192226
	20.0000	1	2		2.33995809	0.00207292
	20.1000	1	2		2.33896006	0.00200531
	20.2000	1	2		2.33796020	0.00205829
	20.3000	1	2		2.33696545	0.00198386
	20.4000	1	2		2.33596907	0.00188437
	20.5000	1	2		2.33497043	0.00200868
	20.6000	1	2		2.33397117	0.00191509
	20.7000	1	2		2.33296536	0.00202345
	20.8000	1	2		2.33196570	0.00194203
	20.9000	1	2		2.33095313	0.00202262
	21.0000	1	2		2.32996412	0.00211714
	21.1000	1	2		2.32896487	0.00195745
	21.2000	1	2		2.32796807	0.00213906
	21.3000	1	2		2.32696165	0.00207507
	21.4000	1	2		2.32595871	0.00208275
	21.5000	1	2		2.32496827	0.00210898
	21.6000	1	2		2.32395242	0.00216017
	21.7000	1	2		2.32297222	0.00211777
	21.8000	1	2		2.32196354	0.00205318
	21.9000	1	2		2.32096470	0.00204174
	22.0000	1	2		2.31996073	0.00204780
	22.1000	1	2		2.31895984	0.00200729
	22.2000	1	2		2.31795772	0.00194262
	22.3000	1	2		2.31697281	0.00186632
	22.4000	1	2		2.31596023	0.00184246
	22.5000	1	2		2.31495422	0.00179993
	22.6000	1	2		2.31395374	0.00190313
	22.7000	1	2		2.31297108	0.00177549
	22.8000	1	2		2.31196035	0.00193621
	22.9000	1	2		2.31095885	0.00183403
	23.0000	1	2		2.30995611	0.00168258
	23.1000	1	2		2.30894661	0.00186314
	23.2000	1	2		2.30795371	0.00175250
	23.3000	1	2		2.30695118	0.00189861
	23.4000	1	2		2.30596647	0.00189244
	23.5000	1	2		2.30495534	0.00178991
	23.6000	1	2		2.30396407	0.00187493
	23.7000	1	2		2.30295949	0.00190909
	23.8000	1	2		2.30196393	0.00187463
	23.9000	1	2		2.30097226	0.00189330
	24.0000	1	2		2.29996829	0.00190036
	24.1000	1	2		2.29895305	0.00197803
	24.2000	1	2		2.29795749	0.00189776
	24.3000	1	2		2.29695557	0.00195893
	24.4000	1	2		2.29595775	0.00188950
	24.5000	1	2		2.29496977	0.00192344
	24.6000	1	2		2.29396232	0.00196367
	24.7000	1	2		2.29296122	0.00207985
	24.8000	1	2		2.29195787	0.00189738
	24.9000	1	2		2.29095268	0.00196307
	25.0000	1	2		2.28995937	0.00187004
	25.1000	1	2		2.28896954	0.00186996
	25.2000	1	2		2.28796147	0.00183229
	25.3000	1	2		2.28696775	0.00180750
	25.4000	1	2		2.28596399	0.00174063
	25.5000	1	2		2.28495798	0.00190562
	25.6000	1	2		2.28395811	0.00175043
	25.7000	1	2		2.28295845	0.00185573
	25.8000	1	2		2.28195755	0.00179914
	25.9000	1	2		2.28097121	0.00171799
	26.0000	1	2		2.27996642	0.00193427
	26.1000	1	2		2.27896164	0.00181688
	26.2000	1	2		2.27795952	0.00184393
	26.3000	1	2		2.27696252	0.00185657
	26.4000	1	2		2.27596470	0.00193690
	26.5000	1	2		2.27496995	0.00200925
	26.6000	1	2		2.27397439	0.00193289
	26.7000	1	2		2.27296325	0.00195055
	26.8000	1	2		2.27196256	0.00201075
	26.9000	1	2		2.27097601	0.00197567
	27.0000	1	2		2.26996406	0.00200925
	27.1000	1	2		2.26895845	0.00200660
	27.2000	1	2		2.26798153	0.00207038
	27.3000	1	2		2.26696507	0.00199697
	27.4000	1	2		2.26596991	0.00197664
	27.5000	1	2		2.26496882	0.00197333
	27.6000	1	2		2.26396587	0.00196943
	27.7000	1	2		2.26296314	0.00186183
	27.8000	1	2		2.26196860	0.00187868
	27.9000	1	2		2.26096770	0.00184383
	28.0000	1	2		2.25997275	0.00180271
	28.1000	1	2		2.25896940	0.00188622
	28.2000	1	2		2.25797363	0.00180242
	28.3000	1	2		2.25696885	0.00175582
	28.4000	1	2		2.25597636	0.00183553
	28.5000	1	2		2.25497239	0.00181783
	28.6000	1	2		2.25397109	0.00182409
	28.7000	1	2		2.25296897	0.00174634
	28.8000	1	2		2.25196869	0.00179527
	28.9000	1	2		2.25096206	0.00183125
	29.0000	1	2		2.24995666	0.00183482
	29.1000	1	2		2.24896908	0.00175998
	29.2000	1	2		2.24796225	0.00174494
	29.3000	1	2		2.24696300	0.00185388
	29.4000	1	2		2.24596887	0.00192835
	29.5000	1	2		2.24495691	0.00183444
	29.6000	1	2		2.24396811	0.00197143
	29.7000	1	2		2.24297951	0.00190278
	29.8000	1	2		2.24196653	0.00184420
	29.9000	1	2		2.24097035	0.00179352
	30.0000	1	2		2.23997314	0.00185334
	30.1000	1	2		2.23897102	0.00178589
	30.2000	1	2		2.23796726	0.00184328
	30.3000	1	2		2.23696780	0.00175566
	30.4000	1	2		2.23597121	0.00177683
	30.5000	1	2		2.23497257	0.00168547
	30.6000	1	2		2.23396902	0.00167278
	30.7000	1	2		2.23297079	0.00174465
	30.8000	1	2		2.23197686	0.00160101
	30.9000	1	2		2.23097720	0.00158930
	31.0000	1	2		2.22996770	0.00169134
	31.1000	1	2		2.22897746	0.00165673
	31.2000	1	2		2.22797432	0.00153062
	31.3000	1	2		2.22697814	0.00165077
	31.4000	1	2		2.22597233	0.00159774
	31.5000	1	2		2.22497164	0.00170540
	31.6000	1	2		2.22396767	0.00153407
	31.7000	1	2		2.22297662	0.00161630
	31.8000	1	2		2.22197224	0.00170668
	31.9000	1	2		2.22095967	0.00159296
	32.0000	1	2		2.21996615	0.00175907
	32.1000	1	2		2.21896178	0.00176289
	32.2000	1	2		2.21796867	0.00180399
	32.3000	1	2		2.21695753	0.00176677
	32.4000	1	2		2.21596586	0.00178242
	32.5000	1	2		2.21496128	0.00178752
	32.6000	1	2		2.21396264	0.00173513
	32.7000	1	2		2.21296360	0.00162276
	32.8000	1	2		2.21196516	0.00175700
	32.9000	1	2		2.21096140	0.00180347
	33.0000	1	2		2.20997239	0.00160596
	33.1000	1	2		2.20896228	0.00164425
	33.2000	1	2		2.20797040	0.00168918
	33.3000	1	2		2.20696705	0.00166698
	33.4000	1	2		2.20597149	0.00163998
	33.5000	1	2		2.20497367	0.00161568
	33.6000	1	2		2.20397749	0.00169812
	33.7000	1	2		2.20297496	0.00151462
	33.8000	1	2		2.20198041	0.00155998
	33.9000	1	2		2.20097379	0.00162952
	34.0000	1	2		2.19997187	0.00151732
	34.1000	1	2		2.19896934	0.00161078
	34.2000	1	2		2.19797049	0.00149250
	34.3000	1	2		2.19696612	0.00168270
	34.4000	1	2		2.19596687	0.00160022
	34.5000	1	2		2.19496167	0.00161386
	34.6000	1	2		2.19396918	0.00170996
	34.7000	1	2		2.19298017	0.00175611
	34.8000	1	2		2.19197293	0.00171807
	34.9000	1	2		2.19097367	0.00183540
	35.0000	1	2		2.18997688	0.00180358
	35.1000	1	2		2.18896758	0.00170476
	35.2000	1	2		2.18797837	0.00181815
	35.3000	1	2		2.18698936	0.00164818
	35.4000	1	2		2.18597802	0.00172475
	35.5000	1	2		2.18497344	0.00175786
	35.6000	1	2		2.18397337	0.00173839
	35.7000	1	2		2.18297022	0.00180361
	35.8000	1	2		2.18197343	0.00160602
	35.9000	1	2		2.18096659	0.00169358
	36.0000	1	2		2.17996918	0.00165768
	36.1000	1	2		2.17896973	0.00154670
	36.2000	1	2		2.17797518	0.00159156
	36.3000	1	2		2.17697429	0.00165941
	36.4000	1	2		2.17597545	0.00157753
	36.5000	1	2		2.17497189	0.00158440
	36.6000	1	2		2.17397776	0.00150297
	36.7000	1	2		2.17297113	0.00148551
	36.8000	1	2		2.17197557	0.00153220
	36.9000	1	2		2.17097857	0.00137983
	37.0000	1	2		2.16998690	0.00150628
	37.1000	1	2		2.16897883	0.00163345
	37.2000	1	2		2.16797814	0.00152568
	37.3000	1	2		2.16698012	0.00159890
	37.4000	1	2		2.16599480	0.00153106
	37.5000	1	2		2.16497608	0.00160964
	37.6000	1	2		2.16397560	0.00159169
	37.7000	1	2		2.16297184	0.00139258
	37.8000	1	2		2.16198488	0.00163329
	37.9000	1	2		2.16098255	0.00155935
	38.0000	1	2		2.15997449	0.00147182
	38.1000	1	2		2.15897175	0.00148548
	38.2000	1	2		2.15797906	0.00149154
	38.3000	1	2		2.15698308	0.00148067
	38.4000	1	2		2.15597461	0.00143140
	38.5000	1	2		2.15497822	0.00134322
	38.6000	1	2		2.15397651	0.00132768
	38.7000	1	2		2.15298177	0.00120504
	38.8000	1	2		2.15197944	0.00124767
	38.9000	1	2		2.15097383	0.00117657
	39.0000	1	2		2.14997519	0.00101947
	39.1000	1	2		2.14896857	0.00105769
	39.2000	1	2		2.14797997	0.00096196
	39.3000	1	2		2.14697293	0.00090292
	39.4000	1	2		2.14597572	0.00093542
	39.5000	1	2		2.14497422	0.00081729
	39.6000	1	2		2.14398152	0.00077839
	39.7000	1	2		2.14297858	0.00084661
	39.8000	1	2		2.14198096	0.00082354
	39.9000	1	2		2.14097782	0.00075604
	40.0000	1	2		2.13998287	0.00062901
	40.1000	1	2		2.13898546	0.00068103
	40.2000	1	2		2.13798436	0.00066092
	40.3000	1	2		2.13698081	0.00054055
	40.4000	1	2		2.13598073	0.00059030
	40.5000	1	2		2.13498189	0.00061172
	40.6000	1	2		2.13398346	0.00032129
	40.7000	1	2		2.13298277	0.00052776
	40.8000	1	2		2.13198065	0.00038438
	40.9000	1	2		2.13097791	0.00041211
	41.0000	1	2		2.12998193	0.00028804
	41.1000	1	2		2.12897633	0.00024317
	41.2000	1	2		2.12798794	0.00016551
	41.3000	1	2		2.12699114	0.00007978
	41.4000	1	2		2.12598799	0.00005370
	41.5000	1	2		2.12498649	-0.00007473
	41.6000	1	2		2.12398682	-0.00017684
	41.7000	1	2		2.12298429	-0.00021582
	41.8000	1	2		2.12198709	-0.00039028
	41.9000	1	2		2.12098804	-0.00053328
	42.0000	1	2		2.11998674	-0.00046816
	42.1000	1	2		2.11898585	-0.00066438
	42.2000	1	2		2.11799028	-0.00083605
	42.3000	1	2		2.11698365	-0.00084294
	42.4000	1	2		2.11599177	-0.00093691
	42.5000	1	2		2.11498658	-0.00098328
	42.6000	1	2		2.11398630	-0.00116798
	42.7000	1	2		2.11298500	-0.00110164
	42.8000	1	2		2.11198923	-0.00118567
	42.9000	1	2		2.11098506	-0.00135644
	43.0000	1	2		2.10998294	-0.00147202
	43.1000	1	2		2.10898143	-0.00145715
	43.2000	1	2		2.10798955	-0.00156456
	43.3000	1	2		2.10698354	-0.00164194
	43.4000	1	2		2.10598531	-0.00166735
	43.5000	1	2		2.10498647	-0.00192995
	43.6000	1	2		2.10398967	-0.00192435
	43.7000	1	2		2.10298427	-0.00214757
	43.8000	1	2		2.10198563	-0.00205975
	43.9000	1	2		2.10097962	-0.00223951
	44.0000	1	2		2.09998754	-0.00242237
	44.1000	1	2		2.09899259	-0.00241303
	44.2000	1	2		2.09798903	-0.00260350
	44.3000	1	2		2.09698486	-0.00272823
	44.4000	1	2		2.09598376	-0.00291835
	44.5000	1	2		2.09498758	-0.00321210
	44.6000	1	2		2.09398648	-0.00325313
	44.7000	1	2		2.09298826	-0.00355058
	44.8000	1	2		2.09200027	-0.00377536
	44.9000	1	2		2.09099098	-0.00370778
	45.0000	1	2		2.08998640	-0.00392239
	45.1000	1	2		2.08898100	-0.00410220
	45.2000	1	2		2.08798851	-0.00426560
	45.3000	1	2		2.08699192	-0.00430542
	45.4000	1	2		2.08598713	-0.00458178
	45.5000	1	2		2.08498993	-0.00475047
	45.6000	1	2		2.08398227	-0.00478126
	45.7000	1	2		2.08298077	-0.00503696
	45.8000	1	2		2.08199032	-0.00519477
	45.9000	1	2		2.08099128	-0.00535643
	46.0000	1	2		2.07998116	-0.00555993
	46.1000	1	2		2.07897761	-0.00568884
	46.2000	1	2		2.07798286	-0.00591896
	46.3000	1	2		2.07697254	-0.00606647
	46.4000	1	2		2.07598784	-0.00632306
	46.5000	1	2		2.07499145	-0.00652052
	46.6000	1	2		2.07398708	-0.00658117
	46.7000	1	2		2.07299192	-0.00693910
	46.8000	1	2		2.07198652	-0.00716171
	46.9000	1	2		2.07098686	-0.00741393
	47.0000	1	2		2.06999539	-0.00761486
	47.1000	1	2		2.06898917	-0.00796827
	47.2000	1	2		2.06798541	-0.00815569
	47.3000	1	2		2.06698206	-0.00837269
	47.4000	1	2		2.06598424	-0.00881332
	47.5000	1	2		2.06497802	-0.00899217
	47.6000	1	2		2.06398164	-0.00919910
	47.7000	1	2		2.06298013	-0.00953922
	47.8000	1	2		2.06198313	-0.00969206
	47.9000	1	2		2.06097814	-0.01007055
	48.0000	1	2		2.05998565	-0.01032360
	48.1000	1	2		2.05897861	-0.01055731
	48.2000	1	2		2.05798366	-0.01087369
	48.3000	1	2		2.05698379	-0.01114456
	48.4000	1	2		2.05598905	-0.01159145
	48.5000	1	2		2.05498774	-0.01170895
	48.6000	1	2		2.05398767	-0.01210565
	48.7000	1	2		2.05299989	-0.01255027
	48.8000	1	2		2.05199511	-0.01270841
	48.9000	1	2		2.05098909	-0.01304850
	49.0000	1	2		2.04999250	-0.01341820
	49.1000	1	2		2.04899058	-0.01365718
	49.2000	1	2		2.04799707	-0.01411171
	49.3000	1	2		2.04699208	-0.01447180
	49.4000	1	2		2.04599098	-0.01484168
	49.5000	1	2		2.04498435	-0.01515165
	49.6000	1	2		2.04399104	-0.01561538
	49.7000	1	2		2.04298605	-0.01590808
	49.8000	1	2		2.04199008	-0.01634187
	49.9000	1	2		2.04099635	-0.01680634
	50.0000	1	2		2.03998481	-0.01714382
	50.1000	1	2		2.03898596	-0.01751367
	50.2000	1	2		2.03798651	-0.01795706
	50.3000	1	2		2.03699217	-0.01843626
	50.4000	1	2		2.03599066	-0.01872276
	50.5000	1	2		2.03499202	-0.01922877
	50.6000	1	2		2.03399830	-0.01971332
	50.7000	1	2		2.03298840	-0.02005354
	50.8000	1	2		2.03199140	-0.02055576
	50.9000	1	2		2.03099276	-0.02099182
	51.0000	1	2		2.02998900	-0.02149491
	51.1000	1	2		2.02898196	-0.02187261
	51.2000	1	2		2.02799049	-0.02223342
	51.3000	1	2		2.02698038	-0.02282693
	51.4000	1	2		2.02597887	-0.02321587
	51.5000	1	2		2.02498023	-0.02350461
	51.6000	1	2		2.02398897	-0.02409751
	51.7000	1	2		2.02298705	-0.02456885
	51.8000	1	2		2.02199026	-0.02486740
	51.9000	1	2		2.02098670	-0.02541449
	52.0000	1	2		2.01999032	-0.02608172
	52.1000	1	2		2.01897980	-0.02657266
	52.2000	1	2		2.01798423	-0.02684235
	52.3000	1	2		2.01698375	-0.02738174
	52.4000	1	2		2.01598921	-0.02811571
	52.5000	1	2		2.01498258	-0.02841317
	52.6000	1	2		2.01398845	-0.02897296
	52.7000	1	2		2.01298530	-0.02946890
	52.8000	1	2		2.01199424	-0.03008561
	52.9000	1	2		2.01099335	-0.03053410
	53.0000	1	2		2.00999307	-0.03107155
	53.1000	1	2		2.00898501	-0.03157107
	53.2000	1	2		2.00799743	-0.03211988
	53.3000	1	2		2.00699326	-0.03256324
	53.4000	1	2		2.00599913	-0.03324155
	53.5000	1	2		2.00500930	-0.03367849
	53.6000	1	2		2.00400063	-0.03422123
	53.7000	1	2		2.00299973	-0.03478567
	53.8000	1	2		2.00200048	-0.03529880
	53.9000	1	2		2.00100451	-0.03580348
	54.0000	1	2		1.99999747	-0.03634146
	54.1000	1	2		1.99900866	-0.03690909
	54.2000	1	2		1.99799999	-0.03758769
	54.3000	1	2		1.99699930	-0.03802764
	54.4000	1	2		1.99599492	-0.03852027
	54.5000	1	2		1.99499731	-0.03920209
	54.6000	1	2		1.99399560	-0.03951847
	54.7000	1	2		1.99299081	-0.04019651
	54.8000	1	2		1.99199279	-0.04075126
	54.9000	1	2		1.99098657	-0.04128574
	55.0000	1	2		1.98998936	-0.04181323
	55.1000	1	2		1.98899626	-0.04240044
	55.2000	1	2		1.98799332	-0.04303826
	55.3000	1	2		1.98699775	-0.04369698
	55.4000	1	2		1.98599071	-0.04434709
	55.5000	1	2		1.98499597	-0.04496180
	55.6000	1	2		1.98400142	-0.04554041
	55.7000	1	2		1.98299111	-0.04605876
	55.8000	1	2		1.98199472	-0.04673196
	55.9000	1	2		1.98099219	-0.04739691
	56.0000	1	2		1.97999888	-0.04781866
	56.1000	1	2		1.97899901	-0.04859480
	56.2000	1	2		1.97800263	-0.04909623
	56.3000	1	2		1.97699538	-0.04982600
	56.4000	1	2		1.97599736	-0.05034494
	56.5000	1	2		1.97499257	-0.05106977
	56.6000	1	2		1.97399988	-0.05177956
	56.7000	1	2		1.97300779	-0.05207660
	56.8000	1	2		1.97200629	-0.05286198
	56.9000	1	2		1.97099659	-0.05352954
	57.0000	1	2		1.96999815	-0.05414256
	57.1000	1	2		1.96899726	-0.05470873
	57.2000	1	2		1.96800456	-0.05538009
	57.3000	1	2		1.96699896	-0.05604553
	57.4000	1	2		1.96600278	-0.05682341
	57.5000	1	2		1.96499574	-0.05730173
	57.6000	1	2		1.96400017	-0.05805250
	57.7000	1	2		1.96299252	-0.05874246
	57.8000	1	2		1.96200515	-0.05940823
	57.9000	1	2		1.96099012	-0.06008644
	58.0000	1	2		1.95998984	-0.06084195
	58.1000	1	2		1.95899243	-0.06144811
	58.2000	1	2		1.95800117	-0.06219781
	58.3000	1	2		1.95700397	-0.06290042
	58.4000	1	2		1.95600143	-0.06364383
	58.5000	1	2		1.95499890	-0.06436984
	58.6000	1	2		1.95400006	-0.06505896
	58.7000	1	2		1.95300921	-0.06574594
	58.8000	1	2		1.95200831	-0.06639692
	58.9000	1	2		1.95101111	-0.06711407
	59.0000	1	2		1.95000694	-0.06790843
	59.1000	1	2		1.94899888	-0.06853221
	59.2000	1	2		1.94799594	-0.06923124
	59.3000	1	2		1.94700037	-0.07000539
	59.4000	1	2		1.94600132	-0.07064613
	59.5000	1	2		1.94499695	-0.07136633
	59.6000	1	2		1.94399380	-0.07209056
	59.7000	1	2		1.94299823	-0.07281055
	59.8000	1	2		1.94198976	-0.07362642
	59.9000	1	2		1.94098887	-0.07425470
	60.0000	1	2		1.93999166	-0.07516517
	60.1000	1	2		1.93900020	-0.07571652
	60.2000	1	2		1.93799930	-0.07647792
	60.3000	1	2		1.93699780	-0.07731690
	60.4000	1	2		1.93600551	-0.07806323
	60.5000	1	2		1.93499868	-0.07875791
	60.6000	1	2		1.93400639	-0.07950609
	60.7000	1	2		1.93299853	-0.08041071
	60.8000	1	2		1.93200891	-0.08112652
	60.9000	1	2		1.93099531	-0.08185705
	61.0000	1	2		1.93000835	-0.08271701
	61.1000	1	2		1.92899804	-0.08353707
	61.2000	1	2		1.92799612	-0.08421494
	61.3000	1	2		1.92699236	-0.08511910
	61.4000	1	2		1.92599536	-0.08603079
	61.5000	1	2		1.92499447	-0.08658750
	61.6000	1	2		1.92400607	-0.08740810
	61.7000	1	2		1.92299043	-0.08818910
	61.8000	1	2		1.92200367	-0.08904843
	61.9000	1	2		1.92100975	-0.08963794
	62.0000	1	2		1.92000435	-0.09042846
	62.1000	1	2		1.91900878	-0.09141505
	62.2000	1	2		1.91800113	-0.09219101
	62.3000	1	2		1.91700577	-0.09296687
	62.4000	1	2		1.91600405	-0.09371018
	62.5000	1	2		1.91500337	-0.09456974
	62.6000	1	2		1.91400063	-0.09535155
	62.7000	1	2		1.91301306	-0.09620856
	62.8000	1	2		1.91199803	-0.09699330
	62.9000	1	2		1.91099672	-0.09766037
	63.0000	1	2		1.91000054	-0.09852947
	63.1000	1	2		1.90899863	-0.09942755
	63.2000	1	2		1.90799937	-0.10032700
	63.3000	1	2		1.90699725	-0.10110999
	63.4000	1	2		1.90600476	-0.10202744
	63.5000	1	2		1.90500018	-0.10283126
	63.6000	1	2		1.90402449	-0.10366268
	63.7000	1	2		1.90299696	-0.10458037
	63.8000	1	2		1.90200345	-0.10540439
	63.9000	1	2		1.90099927	-0.10623263
	64.0000	1	2		1.90000596	-0.10715391
	64.1000	1	2		1.89901839	-0.10806377
	64.2000	1	2		1.89800520	-0.10908115
	64.3000	1	2		1.89699898	-0.10970889
	64.4000	1	2		1.89600424	-0.11066196
	64.5000	1	2		1.89499679	-0.11166695
	64.6000	1	2		1.89400327	-0.11247551
	64.7000	1	2		1.89300525	-0.11324164
	64.8000	1	2		1.89199985	-0.11426372
	64.9000	1	2		1.89099916	-0.11515976
	65.0000	1	2		1.89000810	-0.11599157
	65.1000	1	2		1.88899328	-0.11687273
	65.2000	1	2		1.88800386	-0.11788350
	65.3000	1	2		1.88699662	-0.11869811
	65.4000	1	2		1.88600781	-0.11950675
	65.5000	1	2		1.88500610	-0.12051105
	65.6000	1	2		1.88400910	-0.12136067
	65.7000	1	2		1.88300534	-0.12237892
	65.8000	1	2		1.88200629	-0.12331451
	65.9000	1	2		1.88098409	-0.12422063
	66.0000	1	2		1.88001209	-0.12513109
	66.1000	1	2		1.87901222	-0.12611692
	66.2000	1	2		1.87800764	-0.12712413
	66.3000	1	2		1.87700367	-0.12819570
	66.4000	1	2		1.87600872	-0.12893646
	66.5000	1	2		1.87500148	-0.12996446
	66.6000	1	2		1.87401145	-0.13108294
	66.7000	1	2		1.87300482	-0.13192189
	66.8000	1	2		1.87201376	-0.13298943
	66.9000	1	2		1.87100590	-0.13388244
	67.0000	1	2		1.87000890	-0.13487780
	67.1000	1	2		1.86900965	-0.13584113
	67.2000	1	2		1.86800712	-0.13682387
	67.3000	1	2		1.86700295	-0.13774840
	67.4000	1	2		1.86601476	-0.13879181
	67.5000	1	2		1.86500608	-0.13971501
	67.6000	1	2		1.86401092	-0.14081455
	67.7000	1	2		1.86300983	-0.14164098
	67.8000	1	2		1.86200648	-0.14270602
	67.9000	1	2		1.86100784	-0.14370309
	68.0000	1	2		1.86000899	-0.14469499
	68.1000	1	2		1.85900585	-0.14557611
	68.2000	1	2		1.85800926	-0.14669096
	68.3000	1	2		1.85700263	-0.14768259
	68.4000	1	2		1.85601178	-0.14872899
	68.5000	1	2		1.85501027	-0.14971267
	68.6000	1	2		1.85400446	-0.15071921
	68.7000	1	2		1.85301217	-0.15185593
	68.8000	1	2		1.85201538	-0.15278537
	68.9000	1	2		1.85100711	-0.15381753
	69.0000	1	2		1.85001359	-0.15491376
	69.1000	1	2		1.84901024	-0.15584607
	69.2000	1	2		1.84801365	-0.15699815
	69.3000	1	2		1.84700743	-0.15794989
	69.4000	1	2		1.84600060	-0.15907533
	69.5000	1	2		1.84499950	-0.16013702
	69.6000	1	2		1.84400066	-0.16125873
	69.7000	1	2		1.84300181	-0.16239490
	69.8000	1	2		1.84200113	-0.16330278
	69.9000	1	2		1.84100863	-0.16437007
	70.0000	1	2		1.84001000	-0.16548058
	70.1000	1	2		1.83900542	-0.16651491
	70.2000	1	2		1.83801538	-0.16750503
	70.3000	1	2		1.83701408	-0.16842123
	70.4000	1	2		1.83601872	-0.16936591
	70.5000	1	2		1.83501025	-0.17008679
	70.6000	1	2		1.83401857	-0.17012617
	70.7000	1	2		1.83300559	-0.17100401
	70.8000	1	2		1.83201187	-0.17227482
	70.9000	1	2		1.83101692	-0.17320314
	71.0000	1	2		1.83001644	-0.17435590
	71.1000	1	2		1.82900407	-0.17536556
	71.2000	1	2		1.82801179	-0.17650628
	71.3000	1	2		1.82701048	-0.17756613
	71.4000	1	2		1.82601635	-0.17859740
	71.5000	1	2		1.82500808	-0.17967740
	71.6000	1	2		1.82400760	-0.18084234
	71.7000	1	2		1.82302638	-0.18201226
	71.8000	1	2		1.82202139	-0.18310154
	71.9000	1	2		1.82102070	-0.18420214
	72.0000	1	2		1.82002432	-0.18529642
	72.1000	1	2		1.81901359	-0.18661801
	72.2000	1	2		1.81801249	-0.18771604
	72.3000	1	2		1.81700176	-0.18874247
	72.4000	1	2		1.81601091	-0.19012325
	72.5000	1	2		1.81501350	-0.19123318
	72.6000	1	2		1.81400913	-0.19226976
	72.7000	1	2		1.81300639	-0.19305252
	72.8000	1	2		1.81201615	-0.19426288
	72.9000	1	2		1.81101608	-0.19527635
	73.0000	1	2		1.81000638	-0.19616157
	73.1000	1	2		1.80900385	-0.19733815
	73.2000	1	2		1.80800890	-0.19864881
	73.3000	1	2		1.80701026	-0.19953812
	73.4000	1	2		1.80601326	-0.20083603
	73.5000	1	2		1.80501749	-0.20207593
	73.6000	1	2		1.80401844	-0.20318592
	73.7000	1	2		1.80301652	-0.20422200
	73.8000	1	2		1.80201870	-0.20528924
	73.9000	1	2		1.80101781	-0.20663789
	74.0000	1	2		1.80001897	-0.20762818
	74.1000	1	2		1.79901603	-0.20858271
	74.2000	1	2		1.79801390	-0.20996902
	74.3000	1	2		1.79700789	-0.21104809
	74.4000	1	2		1.79601396	-0.21210758
	74.5000	1	2		1.79501184	-0.21342056
	74.6000	1	2		1.79401136	-0.21475075
	74.7000	1	2		1.79301600	-0.21585220
	74.8000	1	2		1.79200957	-0.21704948
	74.9000	1	2		1.79101032	-0.21831913
	75.0000	1	2		1.79002070	-0.21950962
	75.1000	1	2		1.78900546	-0.22070440
	75.2000	1	2		1.78801686	-0.22188306
	75.3000	1	2		1.78701966	-0.22312017
	75.4000	1	2		1.78601262	-0.22447361
	75.5000	1	2		1.78500579	-0.22541454
	75.6000	1	2		1.78401432	-0.22626474
	75.7000	1	2		1.78301322	-0.22745514
	75.8000	1	2		1.78201909	-0.22867132
	75.9000	1	2		1.78101144	-0.22967741
	76.0000	1	2		1.78002079	-0.23094621
	76.1000	1	2		1.77902072	-0.23202244
	76.2000	1	2		1.77800978	-0.23325486
	76.3000	1	2		1.77702221	-0.23452578
	76.4000	1	2		1.77602152	-0.23575425
	76.5000	1	2		1.77501039	-0.23688611
	76.6000	1	2		1.77402076	-0.23815341
	76.7000	1	2		1.77300860	-0.23932008
	76.8000	1	2		1.77201201	-0.24064030
	76.9000	1	2		1.77100456	-0.24191523
	77.0000	1	2		1.77002477	-0.24317991
	77.1000	1	2		1.76901630	-0.24444945
	77.2000	1	2		1.76801951	-0.24581471
	77.3000	1	2		1.76701308	-0.24712931
	77.4000	1	2		1.76601957	-0.24847649
	77.5000	1	2		1.76500740	-0.24968740
	77.6000	1	2		1.76401819	-0.25107678
	77.7000	1	2		1.76301300	-0.25245814
	77.8000	1	2		1.76201886	-0.25362760
	77.9000	1	2		1.76101469	-0.25481058
	78.0000	1	2		1.76002446	-0.25586149
	78.1000	1	2		1.75902254	-0.25705637
	78.2000	1	2		1.75801878	-0.25807146
	78.3000	1	2		1.75701584	-0.25917295
	78.4000	1	2		1.75602007	-0.26049607
	78.5000	1	2		1.75501672	-0.26162287
	78.6000	1	2		1.75401808	-0.26315771
	78.7000	1	2		1.75301964	-0.26431063
	78.8000	1	2		1.75201752	-0.26569195
	78.9000	1	2		1.75102155	-0.26713461
	79.0000	1	2		1.75002045	-0.26845934
	79.1000	1	2		1.74901484	-0.26974455
	79.2000	1	2		1.74802420	-0.27096167
	79.3000	1	2		1.74702576	-0.27219262
	79.4000	1	2		1.74601872	-0.27353525
	79.5000	1	2		1.74502172	-0.27502384
	79.6000	1	2		1.74402432	-0.27638435
	79.7000	1	2		1.74302896	-0.27745385
	79.8000	1	2		1.74202683	-0.27854124
	79.9000	1	2		1.74102287	-0.27987398
	80.0000	1	2		1.74002013	-0.28134746
	80.1000	1	2		1.73901494	-0.28173190
	80.2000	1	2		1.73801917	-0.28232805
	80.3000	1	2		1.73703569	-0.28107738
	80.4000	1	2		1.73601513	-0.28202949
	80.5000	1	2		1.73501239	-0.28272165
	80.6000	1	2		1.73402133	-0.28319985
	80.7000	1	2		1.73301614	-0.28456112
	80.8000	1	2		1.73201627	-0.28626647
	80.9000	1	2		1.73101927	-0.28776225
	81.0000	1	2		1.73001817	-0.28940432
	81.1000	1	2		1.72902240	-0.29064706
	81.2000	1	2		1.72803012	-0.29200213
	81.3000	1	2		1.72703230	-0.29243764
	81.4000	1	2		1.72602260	-0.29228995
	81.5000	1	2		1.72503113	-0.29321989
	81.6000	1	2		1.72402880	-0.29468313
	81.7000	1	2		1.72302668	-0.28932333
	81.8000	1	2		1.72201800	-0.28486287
	81.9000	1	2		1.72101363	-0.28327662
	82.0000	1	2		1.72003445	-0.28466076
	82.1000	1	2		1.71903069	-0.28595012
	82.2000	1	2		1.71802375	-0.28730454
	82.3000	1	2		1.71702645	-0.28822172
	82.4000	1	2		1.71601982	-0.28956408
	82.5000	1	2		1.71501872	-0.29058084
	82.6000	1	2		1.71402039	-0.29215770
	82.7000	1	2		1.71301540	-0.29340979
	82.8000	1	2		1.71202168	-0.29476218
	82.9000	1	2		1.71102611	-0.29641138
	83.0000	1	2		1.71001815	-0.29807871
	83.1000	1	2		1.70903334	-0.29977418
	83.2000	1	2		1.70802753	-0.30141648
	83.3000	1	2		1.70702490	-0.30291414
	83.4000	1	2		1.70603200	-0.30443400
	83.5000	1	2		1.70503090	-0.30573027
	83.6000	1	2		1.70402765	-0.30740501
	83.7000	1	2		1.70302973	-0.30891905
	83.8000	1	2		1.70202945	-0.31064684
	83.9000	1	2		1.70102241	-0.31218894
	84.0000	1	2		1.70001855	-0.31392291
	84.1000	1	2		1.69901571	-0.31553417
	84.2000	1	2		1.69801666	-0.31730216
	84.3000	1	2		1.69702233	-0.31866472
	84.4000	1	2		1.69601928	-0.32019224
	84.5000	1	2		1.69501593	-0.32148000
	84.6000	1	2		1.69402303	-0.32283299
	84.7000	1	2		1.69301323	-0.32437410
	84.8000	1	2		1.69202350	-0.32595195
	84.9000	1	2		1.69102240	-0.32749962
	85.0000	1	2		1.69002510	-0.32905828
	85.1000	1	2		1.68902892	-0.33026446
	85.2000	1	2		1.68803561	-0.33155829
	85.3000	1	2		1.68702703	-0.33299841
	85.4000	1	2		1.68603423	-0.33333331
	85.5000	1	2		1.68502934	-0.33476271
	85.6000	1	2		1.68402435	-0.33579212
	85.7000	1	2		1.68303370	-0.33699498
	85.8000	1	2		1.68202871	-0.33882022
	85.9000	1	2		1.68102813	-0.34025598
	86.0000	1	2		1.68002632	-0.34202807
	86.1000	1	2		1.67901876	-0.34371980
	86.2000	1	2		1.67802371	-0.34563646
	86.3000	1	2		1.67702026	-0.34711607
	86.4000	1	2		1.67604887	-0.33949893
	86.5000	1	2		1.67501673	-0.34091886
	86.6000	1	2		1.67402455	-0.34281749
	86.7000	1	2		1.67302570	-0.34435086
	86.8000	1	2		1.67202737	-0.34503534
	86.9000	1	2		1.67102546	-0.34654085
	87.0000	1	2		1.67003327	-0.34850214
	87.1000	1	2		1.66902254	-0.35012096
	87.2000	1	2		1.66802647	-0.35213146
	87.3000	1	2		1.66702352	-0.35409462
	87.4000	1	2		1.66603513	-0.35543725
	87.5000	1	2		1.66501918	-0.35676390
	87.6000	1	2		1.66402577	-0.35866011
	87.7000	1	2		1.66302047	-0.35960399
	87.8000	1	2		1.66202531	-0.36124974
	87.9000	1	2		1.66103159	-0.36284450
	88.0000	1	2		1.66003633	-0.36433894
	88.1000	1	2		1.65903872	-0.35944279
	88.2000	1	2		1.65804315	-0.35974391
	88.3000	1	2		1.65703868	-0.36067847
	88.4000	1	2		1.65605141	-0.36238745
	88.5000	1	2		1.65504314	-0.36405344
	88.6000	1	2		1.65404061	-0.36586922
	88.7000	1	2		1.65303808	-0.36768861
	88.8000	1	2		1.65204405	-0.36965229
	88.9000	1	2		1.65103158	-0.37164122
	89.0000	1	2		1.65004308	-0.37343316
	89.1000	1	2		1.64903010	-0.37506681
	89.2000	1	2		1.64804038	-0.37712142
	89.3000	1	2		1.64703877	-0.37880626
	89.4000	1	2		1.64604484	-0.38060296
	89.5000	1	2		1.64504200	-0.38259197
	89.6000	1	2		1.64404695	-0.38432427
	89.7000	1	2		1.64304677	-0.38585745
	89.8000	1	2		1.64204844	-0.38777269
	89.9000	1	2		1.64104151	-0.38072426
	90.0000	1	2		1.64004574	-0.38056023
	90.1000	1	2		1.63904259	-0.38166851
	90.2000	1	2		1.63804856	-0.38354296
	90.3000	1	2		1.63704275	-0.38515896
	90.4000	1	2		1.63604606	-0.38669046
	90.5000	1	2		1.63504199	-0.38873743
	90.6000	1	2		1.63403874	-0.39060563
	90.7000	1	2		1.63305650	-0.39238539
	90.8000	1	2		1.63205499	-0.39416909
	90.9000	1	2		1.63104949	-0.39610922
	91.0000	1	2		1.63005874	-0.39782539
	91.1000	1	2		1.62904381	-0.39958734
	91.2000	1	2		1.62804732	-0.40171988
	91.3000	1	2		1.62704848	-0.40372018
	91.4000	1	2		1.62605332	-0.40314179
	91.5000	1	2		1.62504997	-0.40481418
	91.6000	1	2		1.62405594	-0.40653400
	91.7000	1	2		1.62305106	-0.40792756
	91.8000	1	2		1.62205283	-0.40971469
	91.9000	1	2		1.62105152	-0.41092709
	92.0000	1	2		1.62005873	-0.41265078
	92.1000	1	2		1.61905107	-0.41458510
	92.2000	1	2		1.61805223	-0.41643433
	92.3000	1	2		1.61705134	-0.41809890
	92.4000	1	2		1.61604932	-0.41994579
	92.5000	1	2		1.61504381	-0.42192213
	92.6000	1	2		1.61405460	-0.42402461
	92.7000	1	2		1.61304889	-0.42564549
	92.8000	1	2		1.61204790	-0.42766467
	92.9000	1	2		1.61104660	-0.42928237
	93.0000	1	2		1.61005554	-0.43109939
	93.1000	1	2		1.60904809	-0.43299552
	93.2000	1	2		1.60805130	-0.43495879
	93.3000	1	2		1.60703995	-0.43597896
	93.4000	1	2		1.60604388	-0.43797698
	93.5000	1	2		1.60504852	-0.43975167
	93.6000	1	2		1.60404127	-0.44182364
	93.7000	1	2		1.60305831	-0.44378344
	93.8000	1	2		1.60205076	-0.44545397
	93.9000	1	2		1.60105027	-0.44663467
	94.0000	1	2		1.60005153	-0.44857923
	94.1000	1	2		1.59904623	-0.45059871
	94.2000	1	2		1.59804770	-0.45261368
	94.3000	1	2		1.59704209	-0.45451418
	94.4000	1	2		1.59604847	-0.45660842
	94.5000	1	2		1.59504348	-0.45867037
	94.6000	1	2		1.59404751	-0.46032418
	94.7000	1	2		1.59304570	-0.46208195
	94.8000	1	2		1.59205382	-0.46431027
	94.9000	1	2		1.59105559	-0.46611186
	95.0000	1	2		1.59005603	-0.46823014
	95.1000	1	2		1.58904663	-0.47015429
	95.2000	1	2		1.58804974	-0.47204863
	95.3000	1	2		1.58704178	-0.47351688
	95.4000	1	2		1.58604519	-0.47507927
	95.5000	1	2		1.58505485	-0.47710758
	95.6000	1	2		1.58404023	-0.47940668
	95.7000	1	2		1.58304712	-0.48148781
	95.8000	1	2		1.58205319	-0.48295010
	95.9000	1	2		1.58105025	-0.48481092
	96.0000	1	2		1.58004454	-0.48707955
	96.1000	1	2		1.57905031	-0.48931751
	96.2000	1	2		1.57805249	-0.49155451
	96.3000	1	2		1.57704996	-0.49373560
	96.4000	1	2		1.57604681	-0.49550690
	96.5000	1	2		1.57504111	-0.49707130
	96.6000	1	2		1.57404739	-0.49882550
	96.7000	1	2		1.57304649	-0.50003108
	96.8000	1	2		1.57205103	-0.50163068
	96.9000	1	2		1.57104891	-0.50156116
	97.0000	1	2		1.57005611	-0.50262082
	97.1000	1	2		1.56905419	-0.50460964
	97.2000	1	2		1.56805135	-0.50671797
	97.3000	1	2		1.56704780	-0.50880183
	97.4000	1	2		1.56605111	-0.51120859
	97.5000	1	2		1.56504489	-0.51327579
	97.6000	1	2		1.56404676	-0.51539730
	97.7000	1	2		1.56305283	-0.51687151
	97.8000	1	2		1.56205020	-0.51886149
	97.9000	1	2		1.56104849	-0.52096948
	98.0000	1	2		1.56005272	-0.52345749
	98.1000	1	2		1.55904988	-0.52593831
	98.2000	1	2		1.55805145	-0.52851357
	98.3000	1	2		1.55705281	-0.53083666
	98.4000	1	2		1.55605960	-0.53334922
	98.5000	1	2		1.55504764	-0.53579349
	98.6000	1	2		1.55405351	-0.53824753
	98.7000	1	2		1.55304637	-0.54083351
	98.8000	1	2		1.55205828	-0.54265928
	98.9000	1	2		1.55106753	-0.54474562
	99.0000	1	2		1.55005691	-0.54682426
	99.1000	1	2		1.54905888	-0.54881174
	99.2000	1	2		1.54805031	-0.55105992
	99.3000	1	2		1.54705464	-0.55326976
	99.4000	1	2		1.54605201	-0.55582512
	99.5000	1	2		1.54505511	-0.55813227
	99.6000	1	2		1.54406702	-0.56059074
	99.7000	1	2		1.54305968	-0.56300730
	99.8000	1	2		1.54206391	-0.56541692
	99.9000	1	2		1.54105912	-0.56760717
	100.0000	1	2		1.54006376	-0.56964289
	100.1000	1	2		1.53905949	-0.57109766
	100.2000	1	2		1.53806402	-0.57283185
	100.3000	1	2		1.53705944	-0.57481006
	100.4000	1	2		1.53606306	-0.57693012
	100.5000	1	2		1.53505879	-0.57932656
	100.6000	1	2		1.53405707	-0.58202926
	100.7000	1	2		1.53306335	-0.58414068
	100.8000	1	2		1.53206482	-0.58663301
	100.9000	1	2		1.53105942	-0.58877312
	101.0000	1	2		1.53006180	-0.59093833
	101.1000	1	2		1.52905610	-0.59295423
	101.2000	1	2		1.52806473	-0.59475791
	101.3000	1	2		1.52706189	-0.59740022
	101.4000	1	2		1.52606274	-0.60003538
	101.5000	1	2		1.52505673	-0.60247645
	101.6000	1	2		1.52406116	-0.60518999
	101.7000	1	2		1.52306027	-0.60773004
	101.8000	1	2		1.52207597	-0.61051279
	101.9000	1	2		1.52105367	-0.61316736
	102.0000	1	2		1.52006825	-0.61584841
	102.1000	1	2		1.51906602	-0.61858453
	102.2000	1	2		1.51806513	-0.62134203
	102.3000	1	2		1.51705768	-0.62337898
	102.4000	1	2		1.51605474	-0.62518239
	102.5000	1	2		1.51506768	-0.62741444
	102.6000	1	2		1.51406361	-0.63027352
	102.7000	1	2		1.51305831	-0.63285209
	102.8000	1	2		1.51207924	-0.63530274
	102.9000	1	2		1.51105714	-0.63769706
	103.0000	1	2		1.51007100	-0.64033844
	103.1000	1	2		1.50906140	-0.64271227
	103.2000	1	2		1.50806881	-0.64431056
	103.3000	1	2		1.50706136	-0.64643487
	103.4000	1	2		1.50606671	-0.64610526
	103.5000	1	2		1.50506070	-0.64631373
	103.6000	1	2		1.50407354	-0.64840481
	103.7000	1	2		1.50306752	-0.65108158
	103.8000	1	2		1.50206530	-0.65395057
	103.9000	1	2		1.50106615	-0.65628722
	104.0000	1	2		1.50007242	-0.65896198
	104.0010	1	2		1.50006259	-0.65897614
