# Supplementary material for: Hyaluronic Acid Enhances the Mechanical Properties of Tissue-Engineered Cartilage Constructs
Source: PLoS One. 2014 Dec 1;9(12):e113216. doi: 10.1371/journal.pone.0113216 (PMC4249877; doi:10.1371/journal.pone.0113216)
Supplement: Dataset S1 — Raw data from hydrogel constructs. Data on wet weight, dry weight, compressive modulus, DNA content, and GAG content are provided in a spreadsheet for all analysed hydrogel constructs. Additionally, raw data from mechanical compression tests (time, displacement, and load) are provided. (ZIP) [file pone.0113216.s004.zip › Data/Mechanical testing/Microtester/Day 56/G4 P2 M5 ramp.csv]

G4 P2 M5 4Feb2014
Notes	Time	Sequence	Block	Cycle	5800:Extension mm	5800:5N_Load_Cell N
Test Started : 02/03/2014 11:20:48 AM	4.0020	1	2		2.49971075	0.00314011
	4.0830	1	2		2.49919074	0.00337653
	4.1000	1	2		2.49900982	0.00309838
	4.2000	1	2		2.49796283	0.00297767
	4.3000	1	2		2.49694350	0.00296392
	4.4000	1	2		2.49594793	0.00307770
	4.5000	1	2		2.49494704	0.00303678
	4.6000	1	2		2.49393713	0.00289122
	4.7000	1	2		2.49294587	0.00293637
	4.8000	1	2		2.49195194	0.00315782
	4.9000	1	2		2.49093876	0.00301649
	5.0000	1	2		2.48994340	0.00309816
	5.1000	1	2		2.48894210	0.00312496
	5.2000	1	2		2.48794551	0.00297946
	5.3000	1	2		2.48694195	0.00317125
	5.4000	1	2		2.48593573	0.00313478
	5.5000	1	2		2.48495348	0.00303524
	5.6000	1	2		2.48395341	0.00300491
	5.7000	1	2		2.48294125	0.00312552
	5.8000	1	2		2.48194179	0.00320968
	5.9000	1	2		2.48093721	0.00316844
	6.0000	1	2		2.47994882	0.00319096
	6.1000	1	2		2.47894198	0.00322340
	6.2000	1	2		2.47794437	0.00327625
	6.3000	1	2		2.47693794	0.00317236
	6.4000	1	2		2.47594238	0.00321593
	6.5000	1	2		2.47493411	0.00317100
	6.6000	1	2		2.47394305	0.00320035
	6.7000	1	2		2.47294831	0.00309247
	6.8000	1	2		2.47195110	0.00308214
	6.9000	1	2		2.47094775	0.00318203
	7.0000	1	2		2.46995362	0.00301256
	7.1000	1	2		2.46894412	0.00308405
	7.2000	1	2		2.46794630	0.00312492
	7.3000	1	2		2.46694336	0.00299459
	7.4000	1	2		2.46594104	0.00299389
	7.5000	1	2		2.46494445	0.00298746
	7.6000	1	2		2.46394786	0.00308971
	7.7000	1	2		2.46294676	0.00303294
	7.8000	1	2		2.46194976	0.00288365
	7.9000	1	2		2.46094538	0.00296969
	8.0000	1	2		2.45994347	0.00310042
	8.1000	1	2		2.45894606	0.00293565
	8.2000	1	2		2.45794619	0.00297985
	8.3000	1	2		2.45694940	0.00309756
	8.4000	1	2		2.45594502	0.00304553
	8.5000	1	2		2.45495109	0.00312198
	8.6000	1	2		2.45394549	0.00312925
	8.7000	1	2		2.45293927	0.00310710
	8.8000	1	2		2.45194780	0.00306149
	8.9000	1	2		2.45094466	0.00305899
	9.0000	1	2		2.44994643	0.00316861
	9.1000	1	2		2.44894390	0.00299633
	9.2000	1	2		2.44794690	0.00288518
	9.3000	1	2		2.44694129	0.00324180
	9.4000	1	2		2.44594552	0.00294195
	9.5000	1	2		2.44494770	0.00305258
	9.6000	1	2		2.44394497	0.00284201
	9.7000	1	2		2.44295084	0.00296110
	9.8000	1	2		2.44194584	0.00298055
	9.9000	1	2		2.44095212	0.00283736
	10.0000	1	2		2.43995308	0.00288701
	10.1000	1	2		2.43896612	0.00280826
	10.2000	1	2		2.43795559	0.00281617
	10.3000	1	2		2.43694159	0.00289627
	10.4000	1	2		2.43594602	0.00289910
	10.5000	1	2		2.43494103	0.00278110
	10.6000	1	2		2.43395100	0.00284613
	10.7000	1	2		2.43295257	0.00282415
	10.8000	1	2		2.43194471	0.00287400
	10.9000	1	2		2.43094443	0.00279308
	11.0000	1	2		2.42994169	0.00293084
	11.1000	1	2		2.42895227	0.00294353
	11.2000	1	2		2.42794667	0.00283850
	11.3000	1	2		2.42693943	0.00289352
	11.4000	1	2		2.42594570	0.00312661
	11.5000	1	2		2.42494338	0.00291814
	11.6000	1	2		2.42395068	0.00305035
	11.7000	1	2		2.42295327	0.00316618
	11.8000	1	2		2.42194910	0.00297765
	11.9000	1	2		2.42094268	0.00307734
	12.0000	1	2		2.41994342	0.00308229
	12.1000	1	2		2.41894294	0.00317190
	12.2000	1	2		2.41794533	0.00314570
	12.3000	1	2		2.41694362	0.00303829
	12.4000	1	2		2.41596075	0.00306707
	12.5000	1	2		2.41494593	0.00305064
	12.6000	1	2		2.41395897	0.00310699
	12.7000	1	2		2.41295746	0.00320603
	12.8000	1	2		2.41196210	0.00320237
	12.9000	1	2		2.41094195	0.00301786
	13.0000	1	2		2.40994741	0.00310533
	13.1000	1	2		2.40894672	0.00324205
	13.2000	1	2		2.40796058	0.00311208
	13.3000	1	2		2.40696174	0.00309019
	13.4000	1	2		2.40595101	0.00301318
	13.5000	1	2		2.40495196	0.00301238
	13.6000	1	2		2.40396623	0.00289591
	13.7000	1	2		2.40295243	0.00283045
	13.8000	1	2		2.40195850	0.00302513
	13.9000	1	2		2.40095536	0.00288613
	14.0000	1	2		2.39995529	0.00288370
	14.1000	1	2		2.39895501	0.00317865
	14.2000	1	2		2.39795821	0.00314659
	14.3000	1	2		2.39695281	0.00302599
	14.4000	1	2		2.39595909	0.00297008
	14.5000	1	2		2.39495205	0.00306955
	14.6000	1	2		2.39395628	0.00307856
	14.7000	1	2		2.39295437	0.00297027
	14.8000	1	2		2.39196187	0.00306958
	14.9000	1	2		2.39094971	0.00321309
	15.0000	1	2		2.38996255	0.00299328
	15.1000	1	2		2.38895428	0.00305509
	15.2000	1	2		2.38796650	0.00305900
	15.3000	1	2		2.38695803	0.00299177
	15.4000	1	2		2.38595980	0.00304281
	15.5000	1	2		2.38494088	0.00293684
	15.6000	1	2		2.38395474	0.00305103
	15.7000	1	2		2.38295077	0.00294203
	15.8000	1	2		2.38194865	0.00294195
	15.9000	1	2		2.38094899	0.00285255
	16.0000	1	2		2.37995219	0.00289468
	16.1000	1	2		2.37895068	0.00296244
	16.2000	1	2		2.37795082	0.00300897
	16.3000	1	2		2.37696263	0.00272923
	16.4000	1	2		2.37594944	0.00283564
	16.5000	1	2		2.37496023	0.00277161
	16.6000	1	2		2.37395339	0.00267525
	16.7000	1	2		2.37295947	0.00269237
	16.8000	1	2		2.37196657	0.00269677
	16.9000	1	2		2.37096444	0.00278252
	17.0000	1	2		2.36996109	0.00267041
	17.1000	1	2		2.36896450	0.00276188
	17.2000	1	2		2.36796443	0.00286337
	17.3000	1	2		2.36696190	0.00283476
	17.4000	1	2		2.36596982	0.00270864
	17.5000	1	2		2.36496339	0.00287914
	17.6000	1	2		2.36396291	0.00278333
	17.7000	1	2		2.36295792	0.00278528
	17.8000	1	2		2.36196543	0.00276873
	17.9000	1	2		2.36095716	0.00289844
	18.0000	1	2		2.35996672	0.00288999
	18.1000	1	2		2.35895742	0.00280042
	18.2000	1	2		2.35796575	0.00268879
	18.3000	1	2		2.35696342	0.00300042
	18.4000	1	2		2.35596622	0.00279870
	18.5000	1	2		2.35496143	0.00284167
	18.6000	1	2		2.35397120	0.00278682
	18.7000	1	2		2.35296600	0.00282709
	18.8000	1	2		2.35195978	0.00278180
	18.9000	1	2		2.35095848	0.00276862
	19.0000	1	2		2.34996906	0.00271377
	19.1000	1	2		2.34896038	0.00279270
	19.2000	1	2		2.34796256	0.00272161
	19.3000	1	2		2.34695368	0.00264327
	19.4000	1	2		2.34595709	0.00279773
	19.5000	1	2		2.34495825	0.00261482
	19.6000	1	2		2.34395797	0.00274647
	19.7000	1	2		2.34295318	0.00271059
	19.8000	1	2		2.34195782	0.00281304
	19.9000	1	2		2.34096328	0.00283521
	20.0000	1	2		2.33996403	0.00272711
	20.1000	1	2		2.33896396	0.00283121
	20.2000	1	2		2.33796450	0.00282770
	20.3000	1	2		2.33695316	0.00273227
	20.4000	1	2		2.33596476	0.00288481
	20.5000	1	2		2.33496244	0.00291035
	20.6000	1	2		2.33397015	0.00279222
	20.7000	1	2		2.33296598	0.00298738
	20.8000	1	2		2.33195259	0.00289241
	20.9000	1	2		2.33095108	0.00284858
	21.0000	1	2		2.32995593	0.00293022
	21.1000	1	2		2.32895032	0.00297755
	21.2000	1	2		2.32794861	0.00300391
	21.3000	1	2		2.32695263	0.00297539
	21.4000	1	2		2.32594478	0.00293566
	21.5000	1	2		2.32495167	0.00290135
	21.6000	1	2		2.32395959	0.00284905
	21.7000	1	2		2.32295357	0.00294314
	21.8000	1	2		2.32196108	0.00284511
	21.9000	1	2		2.32097084	0.00263941
	22.0000	1	2		2.31996708	0.00284422
	22.1000	1	2		2.31896332	0.00276802
	22.2000	1	2		2.31796468	0.00283855
	22.3000	1	2		2.31696481	0.00258677
	22.4000	1	2		2.31596761	0.00287744
	22.5000	1	2		2.31496733	0.00272950
	22.6000	1	2		2.31397033	0.00267578
	22.7000	1	2		2.31296329	0.00265003
	22.8000	1	2		2.31195687	0.00276723
	22.9000	1	2		2.31096069	0.00270092
	23.0000	1	2		2.30995611	0.00265131
	23.1000	1	2		2.30895112	0.00277150
	23.2000	1	2		2.30795248	0.00271575
	23.3000	1	2		2.30695671	0.00287387
	23.4000	1	2		2.30596750	0.00264889
	23.5000	1	2		2.30496210	0.00276121
	23.6000	1	2		2.30396879	0.00278935
	23.7000	1	2		2.30296789	0.00277503
	23.8000	1	2		2.30196352	0.00288079
	23.9000	1	2		2.30095853	0.00281417
	24.0000	1	2		2.29996378	0.00283705
	24.1000	1	2		2.29894773	0.00281777
	24.2000	1	2		2.29795565	0.00273645
	24.3000	1	2		2.29694635	0.00278518
	24.4000	1	2		2.29595591	0.00281299
	24.5000	1	2		2.29495379	0.00274255
	24.6000	1	2		2.29395638	0.00272050
	24.7000	1	2		2.29295405	0.00280665
	24.8000	1	2		2.29196484	0.00269716
	24.9000	1	2		2.29095575	0.00271966
	25.0000	1	2		2.28996633	0.00265781
	25.1000	1	2		2.28896175	0.00258555
	25.2000	1	2		2.28796639	0.00258735
	25.3000	1	2		2.28696919	0.00247710
	25.4000	1	2		2.28596686	0.00265215
	25.5000	1	2		2.28496597	0.00256720
	25.6000	1	2		2.28396282	0.00247778
	25.7000	1	2		2.28295701	0.00254699
	25.8000	1	2		2.28196370	0.00256453
	25.9000	1	2		2.28097100	0.00260244
	26.0000	1	2		2.27995475	0.00262098
	26.1000	1	2		2.27895979	0.00263087
	26.2000	1	2		2.27796239	0.00260324
	26.3000	1	2		2.27695924	0.00261509
	26.4000	1	2		2.27596265	0.00269364
	26.5000	1	2		2.27495725	0.00263961
	26.6000	1	2		2.27396271	0.00261632
	26.7000	1	2		2.27297022	0.00280844
	26.8000	1	2		2.27196789	0.00262164
	26.9000	1	2		2.27097130	0.00277694
	27.0000	1	2		2.26997246	0.00282611
	27.1000	1	2		2.26895886	0.00279721
	27.2000	1	2		2.26796166	0.00274859
	27.3000	1	2		2.26697101	0.00281934
	27.4000	1	2		2.26596377	0.00278028
	27.5000	1	2		2.26496349	0.00274939
	27.6000	1	2		2.26396792	0.00285514
	27.7000	1	2		2.26297441	0.00266945
	27.8000	1	2		2.26195835	0.00287857
	27.9000	1	2		2.26095644	0.00266258
	28.0000	1	2		2.25996312	0.00272448
	28.1000	1	2		2.25896674	0.00270488
	28.2000	1	2		2.25796769	0.00274617
	28.3000	1	2		2.25696086	0.00268942
	28.4000	1	2		2.25596775	0.00266761
	28.5000	1	2		2.25496768	0.00266437
	28.6000	1	2		2.25396556	0.00266736
	28.7000	1	2		2.25296589	0.00267082
	28.8000	1	2		2.25197238	0.00270570
	28.9000	1	2		2.25096534	0.00271761
	29.0000	1	2		2.24996813	0.00258234
	29.1000	1	2		2.24896437	0.00261198
	29.2000	1	2		2.24797127	0.00267029
	29.3000	1	2		2.24696320	0.00269687
	29.4000	1	2		2.24596764	0.00262102
	29.5000	1	2		2.24496060	0.00264286
	29.6000	1	2		2.24396647	0.00281690
	29.7000	1	2		2.24295922	0.00262854
	29.8000	1	2		2.24196284	0.00270488
	29.9000	1	2		2.24098141	0.00268938
	30.0000	1	2		2.23997724	0.00267673
	30.1000	1	2		2.23896528	0.00272634
	30.2000	1	2		2.23797197	0.00278272
	30.3000	1	2		2.23697518	0.00262449
	30.4000	1	2		2.23597039	0.00260999
	30.5000	1	2		2.23496827	0.00268677
	30.6000	1	2		2.23397906	0.00264990
	30.7000	1	2		2.23297202	0.00272275
	30.8000	1	2		2.23196764	0.00247598
	30.9000	1	2		2.23096613	0.00258888
	31.0000	1	2		2.22997282	0.00263594
	31.1000	1	2		2.22896578	0.00252754
	31.2000	1	2		2.22796633	0.00253122
	31.3000	1	2		2.22695478	0.00260428
	31.4000	1	2		2.22596905	0.00259507
	31.5000	1	2		2.22496549	0.00248018
	31.6000	1	2		2.22396747	0.00248703
	31.7000	1	2		2.22296986	0.00245332
	31.8000	1	2		2.22196712	0.00249611
	31.9000	1	2		2.22097319	0.00240409
	32.0000	1	2		2.21997742	0.00238711
	32.1000	1	2		2.21897796	0.00249429
	32.2000	1	2		2.21797256	0.00244071
	32.3000	1	2		2.21697208	0.00256401
	32.4000	1	2		2.21596709	0.00260976
	32.5000	1	2		2.21495841	0.00244121
	32.6000	1	2		2.21396408	0.00268803
	32.7000	1	2		2.21296175	0.00256754
	32.8000	1	2		2.21196639	0.00250180
	32.9000	1	2		2.21096960	0.00263523
	33.0000	1	2		2.20996932	0.00253561
	33.1000	1	2		2.20897109	0.00265020
	33.2000	1	2		2.20797880	0.00258974
	33.3000	1	2		2.20697484	0.00258522
	33.4000	1	2		2.20597190	0.00255796
	33.5000	1	2		2.20497449	0.00259618
	33.6000	1	2		2.20397093	0.00255685
	33.7000	1	2		2.20297680	0.00261575
	33.8000	1	2		2.20196956	0.00257817
	33.9000	1	2		2.20096907	0.00263055
	34.0000	1	2		2.19997043	0.00252673
	34.1000	1	2		2.19896811	0.00263119
	34.2000	1	2		2.19796763	0.00248002
	34.3000	1	2		2.19696673	0.00248493
	34.4000	1	2		2.19597404	0.00235546
	34.5000	1	2		2.19497069	0.00246733
	34.6000	1	2		2.19397410	0.00242790
	34.7000	1	2		2.19297197	0.00250055
	34.8000	1	2		2.19197415	0.00259222
	34.9000	1	2		2.19097695	0.00251378
	35.0000	1	2		2.18997954	0.00255977
	35.1000	1	2		2.18897885	0.00257727
	35.2000	1	2		2.18798001	0.00259480
	35.3000	1	2		2.18697563	0.00260379
	35.4000	1	2		2.18597515	0.00267713
	35.5000	1	2		2.18496402	0.00261614
	35.6000	1	2		2.18397910	0.00263153
	35.7000	1	2		2.18297965	0.00256496
	35.8000	1	2		2.18196093	0.00266312
	35.9000	1	2		2.18096926	0.00270059
	36.0000	1	2		2.17996263	0.00262358
	36.1000	1	2		2.17897423	0.00255023
	36.2000	1	2		2.17797436	0.00263133
	36.3000	1	2		2.17696610	0.00264735
	36.4000	1	2		2.17597791	0.00248079
	36.5000	1	2		2.17497722	0.00254006
	36.6000	1	2		2.17397715	0.00245403
	36.7000	1	2		2.17298507	0.00251227
	36.8000	1	2		2.17197618	0.00247388
	36.9000	1	2		2.17098471	0.00245628
	37.0000	1	2		2.16997358	0.00241439
	37.1000	1	2		2.16897637	0.00244838
	37.2000	1	2		2.16797548	0.00244696
	37.3000	1	2		2.16697602	0.00240651
	37.4000	1	2		2.16597370	0.00251517
	37.5000	1	2		2.16497608	0.00250636
	37.6000	1	2		2.16397826	0.00244054
	37.7000	1	2		2.16298024	0.00242936
	37.8000	1	2		2.16197607	0.00250497
	37.9000	1	2		2.16096903	0.00258901
	38.0000	1	2		2.15997777	0.00241758
	38.1000	1	2		2.15898609	0.00249869
	38.2000	1	2		2.15797209	0.00240494
	38.3000	1	2		2.15697325	0.00251196
	38.4000	1	2		2.15597911	0.00267019
	38.5000	1	2		2.15497699	0.00247162
	38.6000	1	2		2.15397774	0.00243604
	38.7000	1	2		2.15298381	0.00253682
	38.8000	1	2		2.15197718	0.00244051
	38.9000	1	2		2.15097137	0.00253918
	39.0000	1	2		2.14997540	0.00244908
	39.1000	1	2		2.14897041	0.00235944
	39.2000	1	2		2.14798181	0.00245519
	39.3000	1	2		2.14697866	0.00236124
	39.4000	1	2		2.14598351	0.00243379
	39.5000	1	2		2.14497176	0.00239046
	39.6000	1	2		2.14398193	0.00238689
	39.7000	1	2		2.14297776	0.00238979
	39.8000	1	2		2.14198609	0.00229336
	39.9000	1	2		2.14097823	0.00242264
	40.0000	1	2		2.13998594	0.00234567
	40.1000	1	2		2.13897726	0.00228485
	40.2000	1	2		2.13798088	0.00225466
	40.3000	1	2		2.13698388	0.00231239
	40.4000	1	2		2.13598073	0.00224584
	40.5000	1	2		2.13498250	0.00231922
	40.6000	1	2		2.13397669	0.00237301
	40.7000	1	2		2.13297539	0.00230384
	40.8000	1	2		2.13197942	0.00241833
	40.9000	1	2		2.13098815	0.00231204
	41.0000	1	2		2.12997620	0.00231616
	41.1000	1	2		2.12898309	0.00237841
	41.2000	1	2		2.12797872	0.00243774
	41.3000	1	2		2.12697967	0.00249801
	41.4000	1	2		2.12598533	0.00258528
	41.5000	1	2		2.12497378	0.00255679
	41.6000	1	2		2.12398601	0.00259673
	41.7000	1	2		2.12298224	0.00252468
	41.8000	1	2		2.12198402	0.00250575
	41.9000	1	2		2.12099173	0.00261975
	42.0000	1	2		2.11999063	0.00259524
	42.1000	1	2		2.11898298	0.00246369
	42.2000	1	2		2.11798495	0.00244656
	42.3000	1	2		2.11697832	0.00249004
	42.4000	1	2		2.11598010	0.00258272
	42.5000	1	2		2.11497388	0.00237949
	42.6000	1	2		2.11398425	0.00239946
	42.7000	1	2		2.11297844	0.00265962
	42.8000	1	2		2.11198185	0.00233236
	42.9000	1	2		2.11098076	0.00247854
	43.0000	1	2		2.10998150	0.00240402
	43.1000	1	2		2.10898553	0.00255500
	43.2000	1	2		2.10798382	0.00228301
	43.3000	1	2		2.10697555	0.00228645
	43.4000	1	2		2.10598736	0.00250316
	43.5000	1	2		2.10498052	0.00240664
	43.6000	1	2		2.10398127	0.00227520
	43.7000	1	2		2.10298530	0.00237056
	43.8000	1	2		2.10197826	0.00237311
	43.9000	1	2		2.10097511	0.00228307
	44.0000	1	2		2.09997934	0.00230104
	44.1000	1	2		2.09899013	0.00248312
	44.2000	1	2		2.09798083	0.00243369
	44.3000	1	2		2.09698281	0.00248051
	44.4000	1	2		2.09598438	0.00239047
	44.5000	1	2		2.09498000	0.00254466
	44.6000	1	2		2.09397952	0.00236771
	44.7000	1	2		2.09297227	0.00247421
	44.8000	1	2		2.09198409	0.00234379
	44.9000	1	2		2.09097889	0.00234982
	45.0000	1	2		2.08998435	0.00242860
	45.1000	1	2		2.08898182	0.00223917
	45.2000	1	2		2.08798810	0.00234598
	45.3000	1	2		2.08699089	0.00223233
	45.4000	1	2		2.08598385	0.00222627
	45.5000	1	2		2.08497825	0.00238837
	45.6000	1	2		2.08398145	0.00239073
	45.7000	1	2		2.08298364	0.00219488
	45.8000	1	2		2.08198049	0.00222163
	45.9000	1	2		2.08099189	0.00234027
	46.0000	1	2		2.07997707	0.00226381
	46.1000	1	2		2.07897884	0.00219318
	46.2000	1	2		2.07798409	0.00212899
	46.3000	1	2		2.07698013	0.00223676
	46.4000	1	2		2.07598681	0.00231675
	46.5000	1	2		2.07498223	0.00216725
	46.6000	1	2		2.07399220	0.00222244
	46.7000	1	2		2.07298147	0.00203074
	46.8000	1	2		2.07199595	0.00229945
	46.9000	1	2		2.07098973	0.00215744
	47.0000	1	2		2.06998474	0.00215198
	47.1000	1	2		2.06898303	0.00218458
	47.2000	1	2		2.06798971	0.00222931
	47.3000	1	2		2.06698145	0.00222922
	47.4000	1	2		2.06598363	0.00228200
	47.5000	1	2		2.06497884	0.00233061
	47.6000	1	2		2.06398451	0.00235272
	47.7000	1	2		2.06297726	0.00236794
	47.8000	1	2		2.06198579	0.00232129
	47.9000	1	2		2.06098121	0.00238481
	48.0000	1	2		2.05998811	0.00241607
	48.1000	1	2		2.05898865	0.00222462
	48.2000	1	2		2.05798981	0.00240040
	48.3000	1	2		2.05698748	0.00230222
	48.4000	1	2		2.05598495	0.00232973
	48.5000	1	2		2.05498160	0.00242190
	48.6000	1	2		2.05399074	0.00233185
	48.7000	1	2		2.05299641	0.00246577
	48.8000	1	2		2.05199285	0.00224931
	48.9000	1	2		2.05098909	0.00228810
	49.0000	1	2		2.04999558	0.00219323
	49.1000	1	2		2.04897973	0.00220543
	49.2000	1	2		2.04798703	0.00214374
	49.3000	1	2		2.04698716	0.00215916
	49.4000	1	2		2.04599405	0.00200471
	49.5000	1	2		2.04499193	0.00209453
	49.6000	1	2		2.04398817	0.00205649
	49.7000	1	2		2.04299056	0.00201763
	49.8000	1	2		2.04198229	0.00200606
	49.9000	1	2		2.04098754	0.00193784
	50.0000	1	2		2.03998235	0.00209231
	50.1000	1	2		2.03899826	0.00196869
	50.2000	1	2		2.03799818	0.00180967
	50.3000	1	2		2.03698848	0.00189780
	50.4000	1	2		2.03598861	0.00181024
	50.5000	1	2		2.03498854	0.00183892
	50.6000	1	2		2.03399113	0.00172629
	50.7000	1	2		2.03297979	0.00169321
	50.8000	1	2		2.03199324	0.00168309
	50.9000	1	2		2.03098579	0.00156511
	51.0000	1	2		2.02999166	0.00157712
	51.1000	1	2		2.02898503	0.00142334
	51.2000	1	2		2.02799233	0.00145961
	51.3000	1	2		2.02698673	0.00138238
	51.4000	1	2		2.02599956	0.00132602
	51.5000	1	2		2.02498966	0.00115917
	51.6000	1	2		2.02399839	0.00108434
	51.7000	1	2		2.02299033	0.00108707
	51.8000	1	2		2.02199804	0.00093979
	51.9000	1	2		2.02098875	0.00091809
	52.0000	1	2		2.01999749	0.00066043
	52.1000	1	2		2.01899393	0.00074877
	52.2000	1	2		2.01799509	0.00068109
	52.3000	1	2		2.01698744	0.00048924
	52.4000	1	2		2.01598962	0.00051529
	52.5000	1	2		2.01499180	0.00034390
	52.6000	1	2		2.01399091	0.00025753
	52.7000	1	2		2.01298551	0.00018563
	52.8000	1	2		2.01199117	0.00011181
	52.9000	1	2		2.01099704	-0.00011522
	53.0000	1	2		2.01000229	-0.00014657
	53.1000	1	2		2.00899464	-0.00022421
	53.2000	1	2		2.00800379	-0.00025323
	53.3000	1	2		2.00699654	-0.00047379
	53.4000	1	2		2.00600303	-0.00051898
	53.5000	1	2		2.00499906	-0.00057194
	53.6000	1	2		2.00400145	-0.00072589
	53.7000	1	2		2.00299953	-0.00083480
	53.8000	1	2		2.00200806	-0.00089874
	53.9000	1	2		2.00098975	-0.00096867
	54.0000	1	2		1.99999747	-0.00108024
	54.1000	1	2		1.99900395	-0.00114946
	54.2000	1	2		1.99800183	-0.00124932
	54.3000	1	2		1.99700073	-0.00140023
	54.4000	1	2		1.99600230	-0.00144652
	54.5000	1	2		1.99500264	-0.00163920
	54.6000	1	2		1.99400236	-0.00175001
	54.7000	1	2		1.99299942	-0.00188179
	54.8000	1	2		1.99200610	-0.00195043
	54.9000	1	2		1.99099763	-0.00202473
	55.0000	1	2		1.98999715	-0.00233273
	55.1000	1	2		1.98900466	-0.00222658
	55.2000	1	2		1.98801032	-0.00254856
	55.3000	1	2		1.98700451	-0.00256379
	55.4000	1	2		1.98599993	-0.00271188
	55.5000	1	2		1.98499474	-0.00282163
	55.6000	1	2		1.98399876	-0.00287787
	55.7000	1	2		1.98298803	-0.00316511
	55.8000	1	2		1.98199083	-0.00329434
	55.9000	1	2		1.98098195	-0.00331835
	56.0000	1	2		1.97999806	-0.00362835
	56.1000	1	2		1.97898692	-0.00364735
	56.2000	1	2		1.97799341	-0.00379953
	56.3000	1	2		1.97698411	-0.00389885
	56.4000	1	2		1.97599265	-0.00396989
	56.5000	1	2		1.97498909	-0.00411008
	56.6000	1	2		1.97399947	-0.00431682
	56.7000	1	2		1.97299796	-0.00435730
	56.8000	1	2		1.97199358	-0.00460502
	56.9000	1	2		1.97100150	-0.00476411
	57.0000	1	2		1.97000061	-0.00484380
	57.1000	1	2		1.96898804	-0.00511574
	57.2000	1	2		1.96799801	-0.00521710
	57.3000	1	2		1.96698974	-0.00536548
	57.4000	1	2		1.96599684	-0.00544778
	57.5000	1	2		1.96499881	-0.00560832
	57.6000	1	2		1.96399485	-0.00592633
	57.7000	1	2		1.96298637	-0.00604657
	57.8000	1	2		1.96199286	-0.00622782
	57.9000	1	2		1.96098725	-0.00647827
	58.0000	1	2		1.95999251	-0.00672340
	58.1000	1	2		1.95898383	-0.00689626
	58.2000	1	2		1.95799031	-0.00707438
	58.3000	1	2		1.95698819	-0.00736266
	58.4000	1	2		1.95600062	-0.00763875
	58.5000	1	2		1.95499767	-0.00797021
	58.6000	1	2		1.95400580	-0.00799717
	58.7000	1	2		1.95300818	-0.00845877
	58.8000	1	2		1.95199561	-0.00860737
	58.9000	1	2		1.95100558	-0.00883962
	59.0000	1	2		1.95000161	-0.00915834
	59.1000	1	2		1.94899437	-0.00929922
	59.2000	1	2		1.94800126	-0.00965370
	59.3000	1	2		1.94699013	-0.00981671
	59.4000	1	2		1.94599210	-0.01011620
	59.5000	1	2		1.94498957	-0.01041810
	59.6000	1	2		1.94400118	-0.01057656
	59.7000	1	2		1.94298963	-0.01093982
	59.8000	1	2		1.94199591	-0.01113346
	59.9000	1	2		1.94100588	-0.01148547
	60.0000	1	2		1.94000129	-0.01182574
	60.1000	1	2		1.93900491	-0.01201843
	60.2000	1	2		1.93800812	-0.01231330
	60.3000	1	2		1.93699862	-0.01270709
	60.4000	1	2		1.93600572	-0.01288536
	60.5000	1	2		1.93499950	-0.01324770
	60.6000	1	2		1.93400352	-0.01360589
	60.7000	1	2		1.93299792	-0.01374843
	60.8000	1	2		1.93199866	-0.01420141
	60.9000	1	2		1.93100023	-0.01450165
	61.0000	1	2		1.92999442	-0.01506835
	61.1000	1	2		1.92900357	-0.01530904
	61.2000	1	2		1.92799919	-0.01561929
	61.3000	1	2		1.92700363	-0.01606287
	61.4000	1	2		1.92599905	-0.01646117
	61.5000	1	2		1.92499610	-0.01688539
	61.6000	1	2		1.92399665	-0.01727484
	61.7000	1	2		1.92299473	-0.01763304
	61.8000	1	2		1.92199835	-0.01815103
	61.9000	1	2		1.92100319	-0.01860799
	62.0000	1	2		1.92000435	-0.01902061
	62.1000	1	2		1.91900653	-0.01951670
	62.2000	1	2		1.91801096	-0.01982627
	62.3000	1	2		1.91700351	-0.02032910
	62.4000	1	2		1.91600877	-0.02082651
	62.5000	1	2		1.91500255	-0.02119276
	62.6000	1	2		1.91400022	-0.02168742
	62.7000	1	2		1.91299687	-0.02212970
	62.8000	1	2		1.91199721	-0.02262311
	62.9000	1	2		1.91099918	-0.02304637
	63.0000	1	2		1.90999727	-0.02351831
	63.1000	1	2		1.90899576	-0.02408738
	63.2000	1	2		1.90799692	-0.02449195
	63.3000	1	2		1.90699664	-0.02501425
	63.4000	1	2		1.90600374	-0.02548361
	63.5000	1	2		1.90499280	-0.02590352
	63.6000	1	2		1.90400236	-0.02636085
	63.7000	1	2		1.90300249	-0.02692205
	63.8000	1	2		1.90199996	-0.02740122
	63.9000	1	2		1.90100112	-0.02791786
	64.0000	1	2		1.90001068	-0.02853553
	64.1000	1	2		1.89901019	-0.02895621
	64.2000	1	2		1.89800828	-0.02956601
	64.3000	1	2		1.89699878	-0.03004874
	64.4000	1	2		1.89600772	-0.03068435
	64.5000	1	2		1.89500355	-0.03136611
	64.6000	1	2		1.89400327	-0.03172194
	64.7000	1	2		1.89300525	-0.03242299
	64.8000	1	2		1.89200251	-0.03303184
	64.9000	1	2		1.89100264	-0.03361664
	65.0000	1	2		1.89000237	-0.03437794
	65.1000	1	2		1.88899984	-0.03481494
	65.2000	1	2		1.88800775	-0.03548614
	65.3000	1	2		1.88700358	-0.03607072
	65.4000	1	2		1.88600986	-0.03674923
	65.5000	1	2		1.88501143	-0.03736425
	65.6000	1	2		1.88400746	-0.03798117
	65.7000	1	2		1.88301169	-0.03853690
	65.8000	1	2		1.88200875	-0.03928980
	65.9000	1	2		1.88100991	-0.03983575
	66.0000	1	2		1.88000779	-0.04052916
	66.1000	1	2		1.87901243	-0.04107991
	66.2000	1	2		1.87800866	-0.04176022
	66.3000	1	2		1.87701904	-0.04235366
	66.4000	1	2		1.87601282	-0.04297848
	66.5000	1	2		1.87501398	-0.04362824
	66.6000	1	2		1.87401903	-0.04426504
	66.7000	1	2		1.87301035	-0.04477672
	66.8000	1	2		1.87201253	-0.04559905
	66.9000	1	2		1.87100775	-0.04618626
	67.0000	1	2		1.87001505	-0.04668614
	67.1000	1	2		1.86900760	-0.04750998
	67.2000	1	2		1.86801285	-0.04815279
	67.3000	1	2		1.86701217	-0.04880141
	67.4000	1	2		1.86601619	-0.04951525
	67.5000	1	2		1.86500546	-0.05013298
	67.6000	1	2		1.86401625	-0.05094227
	67.7000	1	2		1.86301167	-0.05166722
	67.8000	1	2		1.86201959	-0.05220898
	67.9000	1	2		1.86100989	-0.05302767
	68.0000	1	2		1.86001412	-0.05366136
	68.1000	1	2		1.85900913	-0.05440881
	68.2000	1	2		1.85801233	-0.05509543
	68.3000	1	2		1.85701451	-0.05573857
	68.4000	1	2		1.85601628	-0.05650150
	68.5000	1	2		1.85501314	-0.05718469
	68.6000	1	2		1.85400815	-0.05786879
	68.7000	1	2		1.85300930	-0.05853216
	68.8000	1	2		1.85201743	-0.05945872
	68.9000	1	2		1.85101489	-0.06002707
	69.0000	1	2		1.85001667	-0.06086130
	69.1000	1	2		1.84901168	-0.06145429
	69.2000	1	2		1.84801365	-0.06226124
	69.3000	1	2		1.84701378	-0.06298146
	69.4000	1	2		1.84600367	-0.06375030
	69.5000	1	2		1.84501978	-0.06440566
	69.6000	1	2		1.84400639	-0.06516531
	69.7000	1	2		1.84300181	-0.06581155
	69.8000	1	2		1.84201158	-0.06665742
	69.9000	1	2		1.84100720	-0.06726323
	70.0000	1	2		1.84000836	-0.06801738
	70.1000	1	2		1.83902324	-0.06876189
	70.2000	1	2		1.83801436	-0.06945958
	70.3000	1	2		1.83702371	-0.07025721
	70.4000	1	2		1.83601749	-0.07100991
	70.5000	1	2		1.83501455	-0.07177310
	70.6000	1	2		1.83401673	-0.07255378
	70.7000	1	2		1.83301830	-0.07333410
	70.8000	1	2		1.83201290	-0.07416521
	70.9000	1	2		1.83100504	-0.07489648
	71.0000	1	2		1.83000927	-0.07563372
	71.1000	1	2		1.82901391	-0.07647312
	71.2000	1	2		1.82802572	-0.07723663
	71.3000	1	2		1.82700126	-0.07806118
	71.4000	1	2		1.82600836	-0.07901125
	71.5000	1	2		1.82501300	-0.07977588
	71.6000	1	2		1.82401518	-0.08064517
	71.7000	1	2		1.82300855	-0.08134620
	71.8000	1	2		1.82201483	-0.08225203
	71.9000	1	2		1.82102050	-0.08318684
	72.0000	1	2		1.82002718	-0.08396585
	72.1000	1	2		1.81900560	-0.08474916
	72.2000	1	2		1.81801577	-0.08558026
	72.3000	1	2		1.81701775	-0.08641503
	72.4000	1	2		1.81601481	-0.08729137
	72.5000	1	2		1.81501309	-0.08810299
	72.6000	1	2		1.81401200	-0.08895936
	72.7000	1	2		1.81301418	-0.08989448
	72.8000	1	2		1.81200898	-0.09065606
	72.9000	1	2		1.81100932	-0.09147051
	73.0000	1	2		1.81000638	-0.09264598
	73.1000	1	2		1.80901266	-0.09324794
	73.2000	1	2		1.80800562	-0.09423839
	73.3000	1	2		1.80701026	-0.09498365
	73.4000	1	2		1.80601223	-0.09588115
	73.5000	1	2		1.80500970	-0.09686455
	73.6000	1	2		1.80401967	-0.09766182
	73.7000	1	2		1.80302267	-0.09847334
	73.8000	1	2		1.80201379	-0.09943496
	73.9000	1	2		1.80101105	-0.10024276
	74.0000	1	2		1.80001466	-0.10125301
	74.1000	1	2		1.79901111	-0.10210348
	74.2000	1	2		1.79802046	-0.10301092
	74.3000	1	2		1.79701342	-0.10395735
	74.4000	1	2		1.79601437	-0.10486107
	74.5000	1	2		1.79501799	-0.10580330
	74.6000	1	2		1.79401669	-0.10683454
	74.7000	1	2		1.79301682	-0.10776982
	74.8000	1	2		1.79201306	-0.10857462
	74.9000	1	2		1.79101176	-0.10959512
	75.0000	1	2		1.79001394	-0.11054929
	75.1000	1	2		1.78901653	-0.11165918
	75.2000	1	2		1.78801994	-0.11253803
	75.3000	1	2		1.78702294	-0.11348333
	75.4000	1	2		1.78602287	-0.11450223
	75.5000	1	2		1.78500456	-0.11530953
	75.6000	1	2		1.78400920	-0.11640375
	75.7000	1	2		1.78301978	-0.11730478
	75.8000	1	2		1.78202442	-0.11830692
	75.9000	1	2		1.78100447	-0.11926533
	76.0000	1	2		1.78001403	-0.12021225
	76.1000	1	2		1.77901744	-0.12116243
	76.2000	1	2		1.77802023	-0.12218836
	76.3000	1	2		1.77701709	-0.12298544
	76.4000	1	2		1.77601394	-0.12411651
	76.5000	1	2		1.77500854	-0.12504452
	76.6000	1	2		1.77402035	-0.12595827
	76.7000	1	2		1.77300512	-0.12710763
	76.8000	1	2		1.77201734	-0.12806633
	76.9000	1	2		1.77102013	-0.12917775
	77.0000	1	2		1.77001986	-0.13007142
	77.1000	1	2		1.76901466	-0.13106594
	77.2000	1	2		1.76802463	-0.13215829
	77.3000	1	2		1.76701083	-0.13310552
	77.4000	1	2		1.76602448	-0.13421874
	77.5000	1	2		1.76501744	-0.13517370
	77.6000	1	2		1.76401758	-0.13627364
	77.7000	1	2		1.76301463	-0.13733480
	77.8000	1	2		1.76202214	-0.13848862
	77.9000	1	2		1.76100814	-0.13941807
	78.0000	1	2		1.76002077	-0.14054163
	78.1000	1	2		1.75901537	-0.14166435
	78.2000	1	2		1.75801878	-0.14272953
	78.3000	1	2		1.75701256	-0.14381061
	78.4000	1	2		1.75602826	-0.14483841
	78.5000	1	2		1.75501876	-0.14591870
	78.6000	1	2		1.75402381	-0.14696505
	78.7000	1	2		1.75301903	-0.14774067
	78.8000	1	2		1.75202141	-0.14899336
	78.9000	1	2		1.75101827	-0.14994062
	79.0000	1	2		1.75001553	-0.15124728
	79.1000	1	2		1.74902120	-0.15232588
	79.2000	1	2		1.74802194	-0.15335946
	79.3000	1	2		1.74701818	-0.15455524
	79.4000	1	2		1.74601852	-0.15560929
	79.5000	1	2		1.74501312	-0.15680296
	79.6000	1	2		1.74402595	-0.15811604
	79.7000	1	2		1.74302322	-0.15912797
	79.8000	1	2		1.74202745	-0.16032331
	79.9000	1	2		1.74100955	-0.16147673
	80.0000	1	2		1.74002218	-0.16263278
	80.1000	1	2		1.73903297	-0.16389390
	80.2000	1	2		1.73802388	-0.16501244
	80.3000	1	2		1.73701848	-0.16602546
	80.4000	1	2		1.73602496	-0.16725516
	80.5000	1	2		1.73502202	-0.16844850
	80.6000	1	2		1.73402810	-0.16981086
	80.7000	1	2		1.73301655	-0.17086977
	80.8000	1	2		1.73202508	-0.17215865
	80.9000	1	2		1.73101763	-0.17340641
	81.0000	1	2		1.73002227	-0.17464582
	81.1000	1	2		1.72901605	-0.17593898
	81.2000	1	2		1.72802520	-0.17715484
	81.3000	1	2		1.72701898	-0.17749902
	81.4000	1	2		1.72601911	-0.17871113
	81.5000	1	2		1.72502437	-0.17994609
	81.6000	1	2		1.72402265	-0.18130993
	81.7000	1	2		1.72302566	-0.18257271
	81.8000	1	2		1.72202292	-0.18389003
	81.9000	1	2		1.72102264	-0.18508602
	82.0000	1	2		1.72002523	-0.18645201
	82.1000	1	2		1.71902803	-0.18767916
	82.2000	1	2		1.71802755	-0.18901646
	82.3000	1	2		1.71701600	-0.19030614
	82.4000	1	2		1.71603088	-0.19162098
	82.5000	1	2		1.71501503	-0.19304994
	82.6000	1	2		1.71402561	-0.19431887
	82.7000	1	2		1.71302308	-0.19568674
	82.8000	1	2		1.71202711	-0.19695390
	82.9000	1	2		1.71101208	-0.19828536
	83.0000	1	2		1.71002389	-0.19962562
	83.1000	1	2		1.70902556	-0.20095559
	83.2000	1	2		1.70802405	-0.20220004
	83.3000	1	2		1.70702142	-0.20359822
	83.4000	1	2		1.70602729	-0.20502739
	83.5000	1	2		1.70502680	-0.20627186
	83.6000	1	2		1.70403001	-0.20758549
	83.7000	1	2		1.70302543	-0.20895546
	83.8000	1	2		1.70202863	-0.21043746
	83.9000	1	2		1.70102108	-0.21172535
	84.0000	1	2		1.70002869	-0.21301728
	84.1000	1	2		1.69902227	-0.21467997
	84.2000	1	2		1.69802373	-0.21598013
	84.3000	1	2		1.69701618	-0.21724796
	84.4000	1	2		1.69602297	-0.21859277
	84.5000	1	2		1.69502392	-0.21990748
	84.6000	1	2		1.69403092	-0.22132173
	84.7000	1	2		1.69302316	-0.22272479
	84.8000	1	2		1.69202186	-0.22425439
	84.9000	1	2		1.69102435	-0.22578575
	85.0000	1	2		1.69002520	-0.22715459
	85.1000	1	2		1.68903834	-0.22865390
	85.2000	1	2		1.68803356	-0.23014501
	85.3000	1	2		1.68704229	-0.23146562
	85.4000	1	2		1.68603556	-0.23306604
	85.5000	1	2		1.68502084	-0.23445973
	85.6000	1	2		1.68403480	-0.23596711
	85.7000	1	2		1.68301588	-0.23737792
	85.8000	1	2		1.68202728	-0.23893630
	85.9000	1	2		1.68103151	-0.24042096
	86.0000	1	2		1.68003134	-0.24189513
	86.1000	1	2		1.67902686	-0.24223696
	86.2000	1	2		1.67802064	-0.24406778
	86.3000	1	2		1.67701831	-0.24557268
	86.4000	1	2		1.67602418	-0.24718197
	86.5000	1	2		1.67502646	-0.24873957
	86.6000	1	2		1.67402936	-0.25047403
	86.7000	1	2		1.67303421	-0.25213713
	86.8000	1	2		1.67203249	-0.25381321
	86.9000	1	2		1.67102966	-0.25532156
	87.0000	1	2		1.67003327	-0.25714828
	87.1000	1	2		1.66902890	-0.25861369
	87.2000	1	2		1.66803425	-0.26039224
	87.3000	1	2		1.66702506	-0.26202815
	87.4000	1	2		1.66603626	-0.26361085
	87.5000	1	2		1.66503127	-0.26532296
	87.6000	1	2		1.66403570	-0.26689004
	87.7000	1	2		1.66303051	-0.26860246
	87.8000	1	2		1.66203238	-0.27032593
	87.9000	1	2		1.66103948	-0.27191304
	88.0000	1	2		1.66004617	-0.27356861
	88.1000	1	2		1.65903616	-0.27463786
	88.2000	1	2		1.65804039	-0.27632317
	88.3000	1	2		1.65704400	-0.27779514
	88.4000	1	2		1.65603778	-0.27943155
	88.5000	1	2		1.65503945	-0.28083067
	88.6000	1	2		1.65403702	-0.28270474
	88.7000	1	2		1.65303019	-0.28446835
	88.8000	1	2		1.65203954	-0.28609140
	88.9000	1	2		1.65103998	-0.28792039
	89.0000	1	2		1.65003427	-0.28962372
	89.1000	1	2		1.64904004	-0.29147049
	89.2000	1	2		1.64804284	-0.29305948
	89.3000	1	2		1.64703979	-0.29482728
	89.4000	1	2		1.64604576	-0.29667124
	89.5000	1	2		1.64504026	-0.29826542
	89.6000	1	2		1.64404091	-0.30023547
	89.7000	1	2		1.64304380	-0.30190526
	89.8000	1	2		1.64204783	-0.30364623
	89.9000	1	2		1.64105636	-0.30450732
	90.0000	1	2		1.64004830	-0.30639421
	90.1000	1	2		1.63903962	-0.30822678
	90.2000	1	2		1.63804610	-0.31030146
	90.3000	1	2		1.63704603	-0.31202566
	90.4000	1	2		1.63605057	-0.31401139
	90.5000	1	2		1.63503902	-0.31601690
	90.6000	1	2		1.63404069	-0.31786211
	90.7000	1	2		1.63303969	-0.31971548
	90.8000	1	2		1.63204802	-0.32152891
	90.9000	1	2		1.63103525	-0.32345276
	91.0000	1	2		1.63004019	-0.32542739
	91.1000	1	2		1.62903705	-0.32701828
	91.2000	1	2		1.62805255	-0.32883748
	91.3000	1	2		1.62703803	-0.33062860
	91.4000	1	2		1.62604666	-0.33244364
	91.5000	1	2		1.62503799	-0.33413935
	91.6000	1	2		1.62404805	-0.33608135
	91.7000	1	2		1.62303641	-0.33791583
	91.8000	1	2		1.62204637	-0.34003627
	91.9000	1	2		1.62104251	-0.34189429
	92.0000	1	2		1.62005330	-0.34386419
	92.1000	1	2		1.61904021	-0.34581997
	92.2000	1	2		1.61804291	-0.34777261
	92.3000	1	2		1.61703925	-0.34967259
	92.4000	1	2		1.61604747	-0.35166025
	92.5000	1	2		1.61504750	-0.35365604
	92.6000	1	2		1.61405296	-0.35564680
	92.7000	1	2		1.61304059	-0.35749007
	92.8000	1	2		1.61204595	-0.35952952
	92.9000	1	2		1.61103615	-0.36148094
	93.0000	1	2		1.61004693	-0.36348384
	93.1000	1	2		1.60903969	-0.36552548
	93.2000	1	2		1.60805068	-0.36759216
	93.3000	1	2		1.60704405	-0.36966510
	93.4000	1	2		1.60604715	-0.37187122
	93.5000	1	2		1.60503694	-0.37386168
	93.6000	1	2		1.60405172	-0.37598632
	93.7000	1	2		1.60304478	-0.37814751
	93.8000	1	2		1.60204471	-0.38029138
	93.9000	1	2		1.60104085	-0.38240895
	94.0000	1	2		1.60004918	-0.38454071
	94.1000	1	2		1.59904121	-0.38663313
	94.2000	1	2		1.59804637	-0.38883332
	94.3000	1	2		1.59704209	-0.39092585
	94.4000	1	2		1.59604663	-0.39310578
	94.5000	1	2		1.59503478	-0.39523080
	94.6000	1	2		1.59403890	-0.39748620
	94.7000	1	2		1.59304600	-0.39959345
	94.8000	1	2		1.59204726	-0.40177722
	94.9000	1	2		1.59104391	-0.40394019
	95.0000	1	2		1.59004568	-0.40610533
	95.1000	1	2		1.58905770	-0.40828120
	95.2000	1	2		1.58802156	-0.41072231
	95.3000	1	2		1.58705458	-0.41270968
	95.4000	1	2		1.58605430	-0.41510280
	95.5000	1	2		1.58504870	-0.41720454
	95.6000	1	2		1.58405057	-0.41944124
	95.7000	1	2		1.58304763	-0.42162038
	95.8000	1	2		1.58204530	-0.42395033
	95.9000	1	2		1.58104749	-0.42603184
	96.0000	1	2		1.58004741	-0.42840645
	96.1000	1	2		1.57904181	-0.43061759
	96.2000	1	2		1.57805188	-0.43293916
	96.3000	1	2		1.57704320	-0.43527670
	96.4000	1	2		1.57604907	-0.43766845
	96.5000	1	2		1.57504930	-0.44006310
	96.6000	1	2		1.57405384	-0.44239063
	96.7000	1	2		1.57304967	-0.44467263
	96.8000	1	2		1.57205533	-0.44710968
	96.9000	1	2		1.57105034	-0.44941235
	97.0000	1	2		1.57005334	-0.45192074
	97.1000	1	2		1.56904733	-0.45422357
	97.2000	1	2		1.56804664	-0.45645103
	97.3000	1	2		1.56705968	-0.45867745
	97.4000	1	2		1.56604854	-0.46131864
	97.5000	1	2		1.56505042	-0.46349347
	97.6000	1	2		1.56404881	-0.46615101
	97.7000	1	2		1.56304863	-0.46853807
	97.8000	1	2		1.56204743	-0.47102969
	97.9000	1	2		1.56104808	-0.47328368
	98.0000	1	2		1.56004780	-0.47580630
	98.1000	1	2		1.55904076	-0.47831111
	98.2000	1	2		1.55805022	-0.48091639
	98.3000	1	2		1.55703949	-0.48338700
	98.4000	1	2		1.55605017	-0.48584480
	98.5000	1	2		1.55504846	-0.48810050
	98.6000	1	2		1.55405453	-0.49083810
	98.7000	1	2		1.55304309	-0.49332950
	98.8000	1	2		1.55205152	-0.49588799
	98.9000	1	2		1.55104940	-0.49844138
	99.0000	1	2		1.55004830	-0.50119545
	99.1000	1	2		1.54904720	-0.50387040
	99.2000	1	2		1.54805441	-0.50656144
	99.3000	1	2		1.54704696	-0.50908878
	99.4000	1	2		1.54605375	-0.51187266
	99.5000	1	2		1.54506443	-0.51443350
	99.6000	1	2		1.54406200	-0.51707394
	99.7000	1	2		1.54305896	-0.51967651
	99.8000	1	2		1.54206278	-0.52222140
	99.9000	1	2		1.54106230	-0.52482963
	100.0000	1	2		1.54006581	-0.52757207
	100.1000	1	2		1.53905734	-0.53022310
	100.2000	1	2		1.53806146	-0.53306773
	100.3000	1	2		1.53707041	-0.53567111
	100.4000	1	2		1.53606880	-0.53846370
	100.5000	1	2		1.53505807	-0.54120943
	100.6000	1	2		1.53406005	-0.54405704
	100.7000	1	2		1.53305618	-0.54654785
	100.8000	1	2		1.53205703	-0.54941129
	100.9000	1	2		1.53105655	-0.55216320
	101.0000	1	2		1.53006436	-0.55494588
	101.1000	1	2		1.52905753	-0.55747155
	101.2000	1	2		1.52806330	-0.56018680
	101.3000	1	2		1.52705564	-0.56288444
	101.4000	1	2		1.52605854	-0.56565482
	101.5000	1	2		1.52505744	-0.56845948
	101.6000	1	2		1.52406423	-0.57138141
	101.7000	1	2		1.52306273	-0.57410400
	101.8000	1	2		1.52206573	-0.57717524
	101.9000	1	2		1.52105644	-0.57998218
	102.0000	1	2		1.52005933	-0.58262728
	102.1000	1	2		1.51905588	-0.58540117
	102.2000	1	2		1.51806185	-0.58838367
	102.3000	1	2		1.51706116	-0.59123259
	102.4000	1	2		1.51606396	-0.59432026
	102.5000	1	2		1.51505764	-0.59731208
	102.6000	1	2		1.51406699	-0.60038835
	102.7000	1	2		1.51306108	-0.60338560
	102.8000	1	2		1.51206377	-0.60623527
	102.9000	1	2		1.51106206	-0.60940228
	103.0000	1	2		1.51006834	-0.61248653
	103.1000	1	2		1.50906581	-0.61548438
	103.2000	1	2		1.50807024	-0.61860271
	103.3000	1	2		1.50706289	-0.62135160
	103.4000	1	2		1.50606651	-0.62470581
	103.5000	1	2		1.50506623	-0.62769450
	103.6000	1	2		1.50407179	-0.63103095
	103.7000	1	2		1.50306814	-0.63405290
	103.8000	1	2		1.50207062	-0.63723423
	103.9000	1	2		1.50106748	-0.64034179
	104.0000	1	2		1.50006884	-0.64364024
	104.0010	1	2		1.50005952	-0.64368553
