# Supplementary material for: Hyaluronic Acid Enhances the Mechanical Properties of Tissue-Engineered Cartilage Constructs
Source: PLoS One. 2014 Dec 1;9(12):e113216. doi: 10.1371/journal.pone.0113216 (PMC4249877; doi:10.1371/journal.pone.0113216)
Supplement: Dataset S1 — Raw data from hydrogel constructs. Data on wet weight, dry weight, compressive modulus, DNA content, and GAG content are provided in a spreadsheet for all analysed hydrogel constructs. Additionally, raw data from mechanical compression tests (time, displacement, and load) are provided. (ZIP) [file pone.0113216.s004.zip › Data/Mechanical testing/Microtester/Day 56/G4 P4 M5 ramp.csv]

G4 P4 M5 5feb2014
Notes	Time	Sequence	Block	Cycle	5800:Extension mm	5800:5N_Load_Cell N
Test Started : 02/05/2014 9:33:23 AM	4.0020	1	2		2.59955494	0.00142056
	4.0420	1	2		2.59972193	0.00135738
	4.1000	1	2		2.59930293	0.00106213
	4.2000	1	2		2.59807317	0.00119313
	4.3000	1	2		2.59700466	0.00128483
	4.4000	1	2		2.59597242	0.00105038
	4.5000	1	2		2.59496067	0.00118404
	4.6000	1	2		2.59393806	0.00134620
	4.7000	1	2		2.59293594	0.00123284
	4.8000	1	2		2.59194037	0.00106400
	4.9000	1	2		2.59093805	0.00116441
	5.0000	1	2		2.58993777	0.00130624
	5.1000	1	2		2.58894528	0.00116476
	5.2000	1	2		2.58793353	0.00109374
	5.3000	1	2		2.58693694	0.00120418
	5.4000	1	2		2.58592867	0.00118962
	5.5000	1	2		2.58492982	0.00125023
	5.6000	1	2		2.58392791	0.00121234
	5.7000	1	2		2.58292988	0.00127000
	5.8000	1	2		2.58192776	0.00110848
	5.9000	1	2		2.58093343	0.00115499
	6.0000	1	2		2.57993110	0.00128118
	6.1000	1	2		2.57893246	0.00106460
	6.2000	1	2		2.57793116	0.00115473
	6.3000	1	2		2.57694502	0.00117136
	6.4000	1	2		2.57592794	0.00113052
	6.5000	1	2		2.57494569	0.00105070
	6.6000	1	2		2.57393476	0.00097494
	6.6650	1	2		2.57327624	0.00143233
	6.7000	1	2		2.57293899	0.00115551
	6.8000	1	2		2.57193339	0.00128425
	6.9000	1	2		2.57093598	0.00114531
	7.0000	1	2		2.56993631	0.00110340
	7.1000	1	2		2.56893993	0.00111403
	7.2000	1	2		2.56793289	0.00115769
	7.3000	1	2		2.56693794	0.00116742
	7.4000	1	2		2.56592988	0.00113282
	7.5000	1	2		2.56494046	0.00109685
	7.6000	1	2		2.56393485	0.00111518
	7.7000	1	2		2.56293683	0.00102970
	7.8000	1	2		2.56193614	0.00108712
	7.9000	1	2		2.56093812	0.00102464
	8.0000	1	2		2.55993784	0.00108544
	8.1000	1	2		2.55894104	0.00100887
	8.2000	1	2		2.55793626	0.00117815
	8.3000	1	2		2.55693885	0.00109313
	8.4000	1	2		2.55593796	0.00105658
	8.5000	1	2		2.55493891	0.00113096
	8.6000	1	2		2.55393330	0.00118654
	8.7000	1	2		2.55293712	0.00103516
	8.8000	1	2		2.55193562	0.00108921
	8.9000	1	2		2.55093800	0.00109542
	9.0000	1	2		2.54993199	0.00092430
	9.1000	1	2		2.54894216	0.00091958
	9.2000	1	2		2.54794168	0.00100910
	9.3000	1	2		2.54693402	0.00105388
	9.4000	1	2		2.54593969	0.00101526
	9.5000	1	2		2.54493122	0.00107985
	9.6000	1	2		2.54393217	0.00125418
	9.7000	1	2		2.54293906	0.00106461
	9.8000	1	2		2.54193960	0.00112548
	9.9000	1	2		2.54093687	0.00117234
	10.0000	1	2		2.53994642	0.00109351
	10.1000	1	2		2.53894492	0.00115656
	10.2000	1	2		2.53794013	0.00112100
	10.3000	1	2		2.53694006	0.00112399
	10.4000	1	2		2.53592544	0.00113020
	10.5000	1	2		2.53493336	0.00106660
	10.6000	1	2		2.53393164	0.00110011
	10.7000	1	2		2.53294202	0.00105700
	10.8000	1	2		2.53193744	0.00107835
	10.9000	1	2		2.53094290	0.00118185
	11.0000	1	2		2.52993688	0.00109840
	11.1000	1	2		2.52894009	0.00105451
	11.2000	1	2		2.52794268	0.00106649
	11.3000	1	2		2.52693810	0.00120811
	11.4000	1	2		2.52592983	0.00099019
	11.5000	1	2		2.52494144	0.00100777
	11.6000	1	2		2.52393747	0.00104883
	11.7000	1	2		2.52294027	0.00110295
	11.8000	1	2		2.52195105	0.00099715
	11.9000	1	2		2.52094279	0.00101870
	12.0000	1	2		2.51994148	0.00116018
	12.1000	1	2		2.51893875	0.00097616
	12.2000	1	2		2.51793601	0.00099877
	12.3000	1	2		2.51695294	0.00122416
	12.4000	1	2		2.51593115	0.00114047
	12.5000	1	2		2.51494809	0.00100490
	12.6000	1	2		2.51394535	0.00111901
	12.7000	1	2		2.51294323	0.00106180
	12.8000	1	2		2.51194438	0.00103497
	12.9000	1	2		2.51093345	0.00108046
	13.0000	1	2		2.50993912	0.00112928
	13.1000	1	2		2.50893781	0.00105851
	13.2000	1	2		2.50793733	0.00104282
	13.3000	1	2		2.50694935	0.00106005
	13.4000	1	2		2.50593883	0.00106478
	13.5000	1	2		2.50493445	0.00098268
	13.6000	1	2		2.50394155	0.00096940
	13.7000	1	2		2.50294619	0.00102618
	13.8000	1	2		2.50193382	0.00109475
	13.9000	1	2		2.50094543	0.00108983
	14.0000	1	2		2.49994802	0.00094347
	14.1000	1	2		2.49894733	0.00111893
	14.2000	1	2		2.49793640	0.00102913
	14.3000	1	2		2.49694288	0.00106554
	14.4000	1	2		2.49593707	0.00109862
	14.5000	1	2		2.49494765	0.00111186
	14.6000	1	2		2.49393262	0.00104332
	14.7000	1	2		2.49294013	0.00088835
	14.8000	1	2		2.49194272	0.00109699
	14.9000	1	2		2.49093999	0.00112555
	15.0000	1	2		2.48993295	0.00096700
	15.1000	1	2		2.48893964	0.00107007
	15.2000	1	2		2.48793977	0.00100643
	15.3000	1	2		2.48693949	0.00101116
	15.4000	1	2		2.48593471	0.00103902
	15.5000	1	2		2.48494611	0.00096453
	15.6000	1	2		2.48394091	0.00098332
	15.7000	1	2		2.48294699	0.00096561
	15.8000	1	2		2.48193523	0.00098121
	15.9000	1	2		2.48095422	0.00097108
	16.0000	1	2		2.47994205	0.00095670
	16.1000	1	2		2.47895202	0.00098458
	16.2000	1	2		2.47794170	0.00091685
	16.3000	1	2		2.47695536	0.00086294
	16.4000	1	2		2.47594299	0.00105792
	16.5000	1	2		2.47493759	0.00096693
	16.6000	1	2		2.47393178	0.00101634
	16.7000	1	2		2.47295199	0.00099930
	16.8000	1	2		2.47194721	0.00096854
	16.9000	1	2		2.47095041	0.00096214
	17.0000	1	2		2.46994379	0.00094332
	17.1000	1	2		2.46894453	0.00104358
	17.2000	1	2		2.46794118	0.00094047
	17.3000	1	2		2.46694500	0.00090698
	17.4000	1	2		2.46593981	0.00084829
	17.5000	1	2		2.46496248	0.00088055
	17.6000	1	2		2.46393720	0.00092063
	17.7000	1	2		2.46294799	0.00088536
	17.8000	1	2		2.46193972	0.00098977
	17.9000	1	2		2.46094477	0.00102599
	18.0000	1	2		2.45995822	0.00089802
	18.1000	1	2		2.45895733	0.00093455
	18.2000	1	2		2.45793922	0.00097982
	18.3000	1	2		2.45694366	0.00090461
	18.4000	1	2		2.45594584	0.00093168
	18.5000	1	2		2.45494269	0.00086048
	18.6000	1	2		2.45394385	0.00095942
	18.7000	1	2		2.45296058	0.00092552
	18.8000	1	2		2.45195108	0.00084746
	18.9000	1	2		2.45094793	0.00098413
	19.0000	1	2		2.44994131	0.00084570
	19.1000	1	2		2.44895209	0.00077587
	19.2000	1	2		2.44795243	0.00087665
	19.3000	1	2		2.44695359	0.00093554
	19.4000	1	2		2.44594388	0.00092155
	19.5000	1	2		2.44495364	0.00088319
	19.6000	1	2		2.44393677	0.00095656
	19.7000	1	2		2.44294551	0.00087819
	19.8000	1	2		2.44194072	0.00086216
	19.9000	1	2		2.44094393	0.00086245
	20.0000	1	2		2.43993955	0.00086107
	20.1000	1	2		2.43895280	0.00093419
	20.2000	1	2		2.43794883	0.00085591
	20.3000	1	2		2.43696433	0.00077609
	20.4000	1	2		2.43595135	0.00083270
	20.5000	1	2		2.43495005	0.00082875
	20.6000	1	2		2.43394403	0.00071368
	20.7000	1	2		2.43295502	0.00071408
	20.8000	1	2		2.43194163	0.00082064
	20.9000	1	2		2.43095242	0.00076415
	21.0000	1	2		2.42994333	0.00082594
	21.1000	1	2		2.42895945	0.00080149
	21.2000	1	2		2.42794728	0.00088751
	21.3000	1	2		2.42694578	0.00084238
	21.4000	1	2		2.42594611	0.00082296
	21.5000	1	2		2.42495772	0.00092903
	21.6000	1	2		2.42395294	0.00083358
	21.7000	1	2		2.42295573	0.00087311
	21.8000	1	2		2.42194705	0.00079383
	21.9000	1	2		2.42094677	0.00075434
	22.0000	1	2		2.41995633	0.00064557
	22.1000	1	2		2.41894929	0.00081002
	22.2000	1	2		2.41794328	0.00081660
	22.3000	1	2		2.41695919	0.00079272
	22.4000	1	2		2.41595051	0.00076541
	22.5000	1	2		2.41496683	0.00068924
	22.6000	1	2		2.41395671	0.00076978
	22.7000	1	2		2.41295972	0.00076471
	22.8000	1	2		2.41193915	0.00084237
	22.9000	1	2		2.41094646	0.00084431
	23.0000	1	2		2.40994474	0.00071471
	23.1000	1	2		2.40895205	0.00088897
	23.2000	1	2		2.40795218	0.00078904
	23.3000	1	2		2.40695067	0.00074866
	23.4000	1	2		2.40595101	0.00084192
	23.5000	1	2		2.40495278	0.00081799
	23.6000	1	2		2.40394902	0.00082894
	23.7000	1	2		2.40295346	0.00085123
	23.8000	1	2		2.40195564	0.00076397
	23.9000	1	2		2.40094819	0.00071250
	24.0000	1	2		2.39994934	0.00088741
	24.1000	1	2		2.39895337	0.00068944
	24.2000	1	2		2.39794367	0.00085740
	24.3000	1	2		2.39695404	0.00079590
	24.4000	1	2		2.39594434	0.00074253
	24.5000	1	2		2.39495615	0.00068132
	24.6000	1	2		2.39395239	0.00081331
	24.7000	1	2		2.39295191	0.00082095
	24.8000	1	2		2.39194630	0.00069605
	24.9000	1	2		2.39095709	0.00075997
	25.0000	1	2		2.38994636	0.00072900
	25.1000	1	2		2.38894977	0.00076769
	25.2000	1	2		2.38794806	0.00075459
	25.3000	1	2		2.38695270	0.00079716
	25.4000	1	2		2.38594976	0.00080161
	25.5000	1	2		2.38495358	0.00073291
	25.6000	1	2		2.38394879	0.00079333
	25.7000	1	2		2.38295815	0.00074292
	25.8000	1	2		2.38195070	0.00066025
	25.9000	1	2		2.38094202	0.00067474
	26.0000	1	2		2.37993949	0.00076029
	26.1000	1	2		2.37894802	0.00077877
	26.2000	1	2		2.37793668	0.00071091
	26.3000	1	2		2.37695279	0.00082404
	26.4000	1	2		2.37595067	0.00073867
	26.5000	1	2		2.37495285	0.00068215
	26.6000	1	2		2.37393864	0.00069769
	26.7000	1	2		2.37295148	0.00079637
	26.8000	1	2		2.37194874	0.00083787
	26.9000	1	2		2.37095461	0.00077362
	27.0000	1	2		2.36994798	0.00089798
	27.1000	1	2		2.36896307	0.00080108
	27.2000	1	2		2.36795337	0.00064436
	27.3000	1	2		2.36695186	0.00080272
	27.4000	1	2		2.36594502	0.00082903
	27.5000	1	2		2.36495909	0.00074512
	27.6000	1	2		2.36395103	0.00076019
	27.7000	1	2		2.36294788	0.00081482
	27.8000	1	2		2.36194637	0.00079039
	27.9000	1	2		2.36095982	0.00082943
	28.0000	1	2		2.35995032	0.00072746
	28.1000	1	2		2.35894820	0.00080602
	28.2000	1	2		2.35795059	0.00080770
	28.3000	1	2		2.35695830	0.00073726
	28.4000	1	2		2.35596130	0.00069818
	28.5000	1	2		2.35495980	0.00074104
	28.6000	1	2		2.35395030	0.00070374
	28.7000	1	2		2.35296108	0.00059835
	28.8000	1	2		2.35195282	0.00067614
	28.9000	1	2		2.35096053	0.00075707
	29.0000	1	2		2.34995779	0.00068632
	29.1000	1	2		2.34896489	0.00068400
	29.2000	1	2		2.34795252	0.00063595
	29.3000	1	2		2.34695552	0.00075912
	29.4000	1	2		2.34594746	0.00064168
	29.5000	1	2		2.34496030	0.00063911
	29.6000	1	2		2.34395182	0.00075262
	29.7000	1	2		2.34295933	0.00072021
	29.8000	1	2		2.34195844	0.00056682
	29.9000	1	2		2.34096451	0.00063130
	30.0000	1	2		2.33995071	0.00073413
	30.1000	1	2		2.33895822	0.00062832
	30.2000	1	2		2.33795979	0.00060416
	30.3000	1	2		2.33695930	0.00066339
	30.4000	1	2		2.33596435	0.00070552
	30.5000	1	2		2.33496326	0.00068467
	30.6000	1	2		2.33396073	0.00066366
	30.7000	1	2		2.33296926	0.00072769
	30.8000	1	2		2.33196119	0.00071568
	30.9000	1	2		2.33096194	0.00058507
	31.0000	1	2		2.32995634	0.00067058
	31.1000	1	2		2.32895790	0.00071814
	31.2000	1	2		2.32795394	0.00061043
	31.3000	1	2		2.32695571	0.00063131
	31.4000	1	2		2.32595441	0.00058840
	31.5000	1	2		2.32495782	0.00058656
	31.6000	1	2		2.32395242	0.00064526
	31.7000	1	2		2.32297119	0.00066624
	31.8000	1	2		2.32195760	0.00065269
	31.9000	1	2		2.32095957	0.00056253
	32.0000	1	2		2.31995294	0.00059147
	32.1000	1	2		2.31895943	0.00058714
	32.2000	1	2		2.31796140	0.00055373
	32.3000	1	2		2.31696256	0.00057200
	32.4000	1	2		2.31595593	0.00064946
	32.5000	1	2		2.31496385	0.00052729
	32.6000	1	2		2.31395661	0.00061342
	32.7000	1	2		2.31296452	0.00065263
	32.8000	1	2		2.31196261	0.00065766
	32.9000	1	2		2.31096397	0.00065452
	33.0000	1	2		2.30995795	0.00068572
	33.1000	1	2		2.30896095	0.00055915
	33.2000	1	2		2.30795494	0.00063058
	33.3000	1	2		2.30696163	0.00058029
	33.4000	1	2		2.30595582	0.00066150
	33.5000	1	2		2.30497029	0.00055560
	33.6000	1	2		2.30395916	0.00065441
	33.7000	1	2		2.30296421	0.00066034
	33.8000	1	2		2.30196536	0.00063521
	33.9000	1	2		2.30096181	0.00048402
	34.0000	1	2		2.29996071	0.00061338
	34.1000	1	2		2.29896842	0.00069914
	34.2000	1	2		2.29795913	0.00051991
	34.3000	1	2		2.29696213	0.00058874
	34.4000	1	2		2.29595448	0.00069997
	34.5000	1	2		2.29496731	0.00068920
	34.6000	1	2		2.29396457	0.00054735
	34.7000	1	2		2.29296737	0.00061799
	34.8000	1	2		2.29196074	0.00067546
	34.9000	1	2		2.29096559	0.00068301
	35.0000	1	2		2.28996449	0.00060510
	35.1000	1	2		2.28896216	0.00062244
	35.2000	1	2		2.28795840	0.00071898
	35.3000	1	2		2.28696837	0.00065551
	35.4000	1	2		2.28595744	0.00066506
	35.5000	1	2		2.28496720	0.00065372
	35.6000	1	2		2.28395524	0.00070568
	35.7000	1	2		2.28298017	0.00056820
	35.8000	1	2		2.28195653	0.00051261
	35.9000	1	2		2.28096260	0.00061074
	36.0000	1	2		2.27995802	0.00055215
	36.1000	1	2		2.27895775	0.00061645
	36.2000	1	2		2.27796361	0.00061926
	36.3000	1	2		2.27696088	0.00069135
	36.4000	1	2		2.27595650	0.00065287
	36.5000	1	2		2.27495950	0.00053850
	36.6000	1	2		2.27396394	0.00055437
	36.7000	1	2		2.27296223	0.00066096
	36.8000	1	2		2.27196092	0.00048752
	36.9000	1	2		2.27096987	0.00046754
	37.0000	1	2		2.26997082	0.00060742
	37.1000	1	2		2.26896480	0.00044633
	37.2000	1	2		2.26795879	0.00048770
	37.3000	1	2		2.26696425	0.00049282
	37.4000	1	2		2.26596991	0.00049890
	37.5000	1	2		2.26497578	0.00042451
	37.6000	1	2		2.26395583	0.00043335
	37.7000	1	2		2.26296191	0.00054942
	37.8000	1	2		2.26195610	0.00051062
	37.9000	1	2		2.26096012	0.00028326
	38.0000	1	2		2.25996067	0.00026736
	38.1000	1	2		2.25896182	0.00038123
	38.2000	1	2		2.25795806	0.00029597
	38.3000	1	2		2.25696516	0.00014391
	38.4000	1	2		2.25596283	0.00017570
	38.5000	1	2		2.25496952	0.00024091
	38.6000	1	2		2.25396228	0.00023236
	38.7000	1	2		2.25297942	0.00010369
	38.8000	1	2		2.25195803	0.00017850
	38.9000	1	2		2.25096452	0.00017221
	39.0000	1	2		2.24996485	0.00007124
	39.1000	1	2		2.24897830	0.00001545
	39.2000	1	2		2.24795037	0.00015448
	39.3000	1	2		2.24696218	0.00011516
	39.4000	1	2		2.24595206	0.00005138
	39.5000	1	2		2.24497269	-0.00000479
	39.6000	1	2		2.24396319	0.00000010
	39.7000	1	2		2.24296947	0.00013300
	39.8000	1	2		2.24196796	-0.00001509
	39.9000	1	2		2.24097117	0.00003022
	40.0000	1	2		2.23995921	0.00009249
	40.1000	1	2		2.23897041	-0.00002210
	40.2000	1	2		2.23795906	-0.00008477
	40.3000	1	2		2.23696965	-0.00003656
	40.4000	1	2		2.23596978	0.00005444
	40.5000	1	2		2.23497401	-0.00012048
	40.6000	1	2		2.23396123	-0.00012488
	40.7000	1	2		2.23296915	-0.00009755
	40.8000	1	2		2.23195863	0.00000467
	40.9000	1	2		2.23096224	-0.00013493
	41.0000	1	2		2.22996668	-0.00025534
	41.1000	1	2		2.22897132	-0.00004604
	41.2000	1	2		2.22796776	-0.00015333
	41.3000	1	2		2.22698223	-0.00019183
	41.4000	1	2		2.22596843	-0.00014664
	41.5000	1	2		2.22496795	-0.00009154
	41.6000	1	2		2.22396132	-0.00018747
	41.7000	1	2		2.22296740	-0.00033673
	41.8000	1	2		2.22195564	-0.00011746
	41.9000	1	2		2.22097688	-0.00032037
	42.0000	1	2		2.21996902	-0.00034178
	42.1000	1	2		2.21898247	-0.00027920
	42.2000	1	2		2.21796171	-0.00029376
	42.3000	1	2		2.21697372	-0.00034049
	42.4000	1	2		2.21595377	-0.00035191
	42.5000	1	2		2.21498095	-0.00036229
	42.6000	1	2		2.21396490	-0.00036857
	42.7000	1	2		2.21296687	-0.00031010
	42.8000	1	2		2.21196619	-0.00032618
	42.9000	1	2		2.21097103	-0.00028464
	43.0000	1	2		2.20996502	-0.00049118
	43.1000	1	2		2.20897744	-0.00039089
	43.2000	1	2		2.20797204	-0.00039945
	43.3000	1	2		2.20698037	-0.00044235
	43.4000	1	2		2.20595673	-0.00044643
	43.5000	1	2		2.20497244	-0.00049215
	43.6000	1	2		2.20396355	-0.00053654
	43.7000	1	2		2.20298356	-0.00063929
	43.8000	1	2		2.20197673	-0.00058684
	43.9000	1	2		2.20096948	-0.00068631
	44.0000	1	2		2.19997002	-0.00073007
	44.1000	1	2		2.19898102	-0.00073102
	44.2000	1	2		2.19796435	-0.00076502
	44.3000	1	2		2.19697800	-0.00082913
	44.4000	1	2		2.19596482	-0.00084367
	44.5000	1	2		2.19496946	-0.00085489
	44.6000	1	2		2.19396570	-0.00100532
	44.7000	1	2		2.19297300	-0.00105005
	44.8000	1	2		2.19196309	-0.00109710
	44.9000	1	2		2.19097634	-0.00117203
	45.0000	1	2		2.18997380	-0.00125429
	45.1000	1	2		2.18897660	-0.00128826
	45.2000	1	2		2.18796772	-0.00135860
	45.3000	1	2		2.18698096	-0.00140531
	45.4000	1	2		2.18597700	-0.00148801
	45.5000	1	2		2.18497856	-0.00155039
	45.6000	1	2		2.18397378	-0.00155044
	45.7000	1	2		2.18297698	-0.00167645
	45.8000	1	2		2.18196462	-0.00185516
	45.9000	1	2		2.18097704	-0.00187809
	46.0000	1	2		2.17997144	-0.00193166
	46.1000	1	2		2.17898202	-0.00213216
	46.2000	1	2		2.17797498	-0.00220887
	46.3000	1	2		2.17698167	-0.00223943
	46.4000	1	2		2.17597729	-0.00246304
	46.5000	1	2		2.17498419	-0.00262937
	46.6000	1	2		2.17397674	-0.00273901
	46.7000	1	2		2.17297748	-0.00284916
	46.8000	1	2		2.17198192	-0.00288484
	46.9000	1	2		2.17098308	-0.00310907
	47.0000	1	2		2.16999468	-0.00325976
	47.1000	1	2		2.16898416	-0.00338437
	47.2000	1	2		2.16797937	-0.00355547
	47.3000	1	2		2.16698504	-0.00383781
	47.4000	1	2		2.16596960	-0.00386334
	47.5000	1	2		2.16498018	-0.00393399
	47.6000	1	2		2.16398625	-0.00412737
	47.7000	1	2		2.16297737	-0.00433437
	47.8000	1	2		2.16197914	-0.00436036
	47.9000	1	2		2.16097804	-0.00448449
	48.0000	1	2		2.15997449	-0.00477518
	48.1000	1	2		2.15898200	-0.00495464
	48.2000	1	2		2.15796738	-0.00507169
	48.3000	1	2		2.15698820	-0.00527147
	48.4000	1	2		2.15597399	-0.00554040
	48.5000	1	2		2.15498171	-0.00572924
	48.6000	1	2		2.15397733	-0.00592832
	48.7000	1	2		2.15298668	-0.00621333
	48.8000	1	2		2.15198026	-0.00648640
	48.9000	1	2		2.15098449	-0.00671650
	49.0000	1	2		2.14997765	-0.00689159
	49.1000	1	2		2.14898537	-0.00714823
	49.2000	1	2		2.14797648	-0.00736315
	49.3000	1	2		2.14698645	-0.00764764
	49.4000	1	2		2.14597593	-0.00787086
	49.5000	1	2		2.14498856	-0.00808106
	49.6000	1	2		2.14398090	-0.00836857
	49.7000	1	2		2.14298923	-0.00863852
	49.8000	1	2		2.14196396	-0.00880857
	49.9000	1	2		2.14097372	-0.00919776
	50.0000	1	2		2.13997016	-0.00937637
	50.1000	1	2		2.13900021	-0.00967981
	50.2000	1	2		2.13798375	-0.01016304
	50.3000	1	2		2.13698880	-0.01040164
	50.4000	1	2		2.13597254	-0.01061266
	50.5000	1	2		2.13498291	-0.01089081
	50.6000	1	2		2.13397178	-0.01140286
	50.7000	1	2		2.13298584	-0.01166698
	50.8000	1	2		2.13197020	-0.01196680
	50.9000	1	2		2.13098303	-0.01248420
	51.0000	1	2		2.12996288	-0.01269340
	51.1000	1	2		2.12897899	-0.01300312
	51.2000	1	2		2.12797872	-0.01340674
	51.3000	1	2		2.12699565	-0.01374565
	51.4000	1	2		2.12597877	-0.01402307
	51.5000	1	2		2.12496887	-0.01457689
	51.6000	1	2		2.12397351	-0.01487990
	51.7000	1	2		2.12299331	-0.01526404
	51.8000	1	2		2.12197643	-0.01568002
	51.9000	1	2		2.12098661	-0.01606644
	52.0000	1	2		2.11997977	-0.01649366
	52.1000	1	2		2.11897806	-0.01692704
	52.2000	1	2		2.11797594	-0.01743047
	52.3000	1	2		2.11698488	-0.01780258
	52.4000	1	2		2.11597784	-0.01820629
	52.5000	1	2		2.11498146	-0.01883149
	52.6000	1	2		2.11396438	-0.01916176
	52.7000	1	2		2.11298561	-0.01950256
	52.8000	1	2		2.11198636	-0.02018282
	52.9000	1	2		2.11097973	-0.02071750
	53.0000	1	2		2.10999031	-0.02118671
	53.1000	1	2		2.10899126	-0.02167136
	53.2000	1	2		2.10798095	-0.02222040
	53.3000	1	2		2.10698415	-0.02272252
	53.4000	1	2		2.10597445	-0.02319807
	53.5000	1	2		2.10500737	-0.02378240
	53.6000	1	2		2.10398168	-0.02440428
	53.7000	1	2		2.10300107	-0.02488848
	53.8000	1	2		2.10198645	-0.02538023
	53.9000	1	2		2.10099191	-0.02576794
	54.0000	1	2		2.09997565	-0.02656719
	54.1000	1	2		2.09898091	-0.02711538
	54.2000	1	2		2.09796752	-0.02771210
	54.3000	1	2		2.09697892	-0.02829098
	54.4000	1	2		2.09597598	-0.02882133
	54.5000	1	2		2.09497652	-0.02936838
	54.6000	1	2		2.09398956	-0.03008233
	54.7000	1	2		2.09298621	-0.03067004
	54.8000	1	2		2.09197835	-0.03117874
	54.9000	1	2		2.09097664	-0.03193187
	55.0000	1	2		2.08997411	-0.03257108
	55.1000	1	2		2.08898079	-0.03325777
	55.2000	1	2		2.08797273	-0.03384857
	55.3000	1	2		2.08698987	-0.03455459
	55.4000	1	2		2.08597340	-0.03519046
	55.5000	1	2		2.08500017	-0.03586169
	55.6000	1	2		2.08397900	-0.03645351
	55.7000	1	2		2.08299367	-0.03716184
	55.8000	1	2		2.08197967	-0.03793688
	55.9000	1	2		2.08098390	-0.03856170
	56.0000	1	2		2.07998629	-0.03910140
	56.1000	1	2		2.07898724	-0.03987416
	56.2000	1	2		2.07797200	-0.04061454
	56.3000	1	2		2.07698586	-0.04135933
	56.4000	1	2		2.07597534	-0.04208695
	56.5000	1	2		2.07497916	-0.04278603
	56.6000	1	2		2.07397192	-0.04343457
	56.7000	1	2		2.07298762	-0.04403357
	56.8000	1	2		2.07197628	-0.04493000
	56.9000	1	2		2.07098481	-0.04569459
	57.0000	1	2		2.06997839	-0.04625245
	57.1000	1	2		2.06898794	-0.04706358
	57.2000	1	2		2.06798213	-0.04788393
	57.3000	1	2		2.06699374	-0.04850367
	57.4000	1	2		2.06598322	-0.04923584
	57.5000	1	2		2.06498868	-0.05010210
	57.6000	1	2		2.06399106	-0.05077400
	57.7000	1	2		2.06299140	-0.05158023
	57.8000	1	2		2.06198375	-0.05234018
	57.9000	1	2		2.06098429	-0.05311750
	58.0000	1	2		2.05997336	-0.05384860
	58.1000	1	2		2.05898619	-0.05462279
	58.2000	1	2		2.05797833	-0.05538861
	58.3000	1	2		2.05699178	-0.05622293
	58.4000	1	2		2.05598208	-0.05694272
	58.5000	1	2		2.05498160	-0.05773056
	58.6000	1	2		2.05398337	-0.05849445
	58.7000	1	2		2.05299026	-0.05924717
	58.8000	1	2		2.05198445	-0.06011122
	58.9000	1	2		2.05098684	-0.06084701
	59.0000	1	2		2.04999291	-0.06165084
	59.1000	1	2		2.04899018	-0.06247184
	59.2000	1	2		2.04798355	-0.06324739
	59.3000	1	2		2.04699126	-0.06398354
	59.4000	1	2		2.04597643	-0.06489864
	59.5000	1	2		2.04499029	-0.06567988
	59.6000	1	2		2.04398284	-0.06649072
	59.7000	1	2		2.04298974	-0.06728044
	59.8000	1	2		2.04199212	-0.06812823
	59.9000	1	2		2.04099328	-0.06891467
	60.0000	1	2		2.03998809	-0.06973512
	60.1000	1	2		2.03899436	-0.07069516
	60.2000	1	2		2.03799491	-0.07151446
	60.3000	1	2		2.03699524	-0.07236144
	60.4000	1	2		2.03599558	-0.07300956
	60.5000	1	2		2.03499838	-0.07402140
	60.6000	1	2		2.03398355	-0.07473731
	60.7000	1	2		2.03300171	-0.07560573
	60.8000	1	2		2.03199365	-0.07644747
	60.9000	1	2		2.03099194	-0.07731586
	61.0000	1	2		2.02997670	-0.07812998
	61.1000	1	2		2.02898585	-0.07890343
	61.2000	1	2		2.02798926	-0.07992516
	61.3000	1	2		2.02699349	-0.08074532
	61.4000	1	2		2.02598850	-0.08142498
	61.5000	1	2		2.02499171	-0.08236662
	61.6000	1	2		2.02398815	-0.08327181
	61.7000	1	2		2.02299791	-0.08417280
	61.8000	1	2		2.02198719	-0.08474266
	61.9000	1	2		2.02099756	-0.08578226
	62.0000	1	2		2.01998642	-0.08677470
	62.1000	1	2		2.01899619	-0.08763283
	62.2000	1	2		2.01798607	-0.08839799
	62.3000	1	2		2.01699051	-0.08927002
	62.4000	1	2		2.01599064	-0.09026239
	62.5000	1	2		2.01499057	-0.09094086
	62.6000	1	2		2.01399582	-0.09201108
	62.7000	1	2		2.01299493	-0.09279747
	62.8000	1	2		2.01199015	-0.09380330
	62.9000	1	2		2.01098946	-0.09446953
	63.0000	1	2		2.00998938	-0.09557433
	63.1000	1	2		2.00899136	-0.09644272
	63.2000	1	2		2.00799621	-0.09731054
	63.3000	1	2		2.00699306	-0.09810011
	63.4000	1	2		2.00598684	-0.09908770
	63.5000	1	2		2.00500254	-0.09995494
	63.6000	1	2		2.00399489	-0.10075954
	63.7000	1	2		2.00299953	-0.10167752
	63.8000	1	2		2.00198921	-0.10263012
	63.9000	1	2		2.00099570	-0.10346226
	64.0000	1	2		1.99998231	-0.10444783
	64.1000	1	2		1.99899616	-0.10542898
	64.2000	1	2		1.99798564	-0.10639893
	64.3000	1	2		1.99699131	-0.10724112
	64.4000	1	2		1.99599103	-0.10823481
	64.5000	1	2		1.99499178	-0.10910568
	64.6000	1	2		1.99398187	-0.10997774
	64.7000	1	2		1.99299163	-0.11097495
	64.8000	1	2		1.99198644	-0.11194238
	64.9000	1	2		1.99099476	-0.11286202
	65.0000	1	2		1.98998854	-0.11385637
	65.1000	1	2		1.98900035	-0.11481405
	65.2000	1	2		1.98799168	-0.11566871
	65.3000	1	2		1.98699529	-0.11674341
	65.4000	1	2		1.98598948	-0.11764736
	65.5000	1	2		1.98500539	-0.11849437
	65.6000	1	2		1.98399569	-0.11963639
	65.7000	1	2		1.98301098	-0.12053477
	65.8000	1	2		1.98196747	-0.12148297
	65.9000	1	2		1.98099076	-0.12240858
	66.0000	1	2		1.97999519	-0.12356721
	66.1000	1	2		1.97899348	-0.12436532
	66.2000	1	2		1.97798521	-0.12535590
	66.3000	1	2		1.97699682	-0.12638691
	66.4000	1	2		1.97599326	-0.12728917
	66.5000	1	2		1.97499852	-0.12832558
	66.6000	1	2		1.97396423	-0.12934454
	66.7000	1	2		1.97300534	-0.13036215
	66.8000	1	2		1.97198826	-0.13130911
	66.9000	1	2		1.97099904	-0.13233652
	67.0000	1	2		1.96997090	-0.13336661
	67.1000	1	2		1.96899787	-0.13438298
	67.2000	1	2		1.96801440	-0.13531769
	67.3000	1	2		1.96700982	-0.13631827
	67.4000	1	2		1.96600114	-0.13736315
	67.5000	1	2		1.96499594	-0.13833812
	67.6000	1	2		1.96399997	-0.13935909
	67.7000	1	2		1.96299395	-0.14027468
	67.8000	1	2		1.96198446	-0.14135975
	67.9000	1	2		1.96098930	-0.14238954
	68.0000	1	2		1.95998636	-0.14357885
	68.1000	1	2		1.95899530	-0.14445919
	68.2000	1	2		1.95798150	-0.14553759
	68.3000	1	2		1.95699311	-0.14655932
	68.4000	1	2		1.95599119	-0.14756880
	68.5000	1	2		1.95499911	-0.14873361
	68.6000	1	2		1.95399535	-0.14985006
	68.7000	1	2		1.95301802	-0.15093273
	68.8000	1	2		1.95200442	-0.15195302
	68.9000	1	2		1.95100394	-0.15304525
	69.0000	1	2		1.94999383	-0.15413049
	69.1000	1	2		1.94900113	-0.15506762
	69.2000	1	2		1.94800126	-0.15625816
	69.3000	1	2		1.94699914	-0.15739162
	69.4000	1	2		1.94598923	-0.15841922
	69.5000	1	2		1.94499920	-0.15943337
	69.6000	1	2		1.94399482	-0.16052557
	69.7000	1	2		1.94299926	-0.16175954
	69.8000	1	2		1.94199632	-0.16276598
	69.9000	1	2		1.94100465	-0.16388573
	70.0000	1	2		1.94000170	-0.16493917
	70.1000	1	2		1.93900573	-0.16619632
	70.2000	1	2		1.93799131	-0.16738515
	70.3000	1	2		1.93699985	-0.16827885
	70.4000	1	2		1.93600592	-0.16961187
	70.5000	1	2		1.93500175	-0.17059660
	70.6000	1	2		1.93399819	-0.17170118
	70.7000	1	2		1.93301349	-0.17278222
	70.8000	1	2		1.93199620	-0.17391497
	70.9000	1	2		1.93100556	-0.17491400
	71.0000	1	2		1.92999401	-0.17598592
	71.1000	1	2		1.92899578	-0.17717524
	71.2000	1	2		1.92798813	-0.17843837
	71.3000	1	2		1.92700035	-0.17962156
	71.4000	1	2		1.92598532	-0.18077701
	71.5000	1	2		1.92499877	-0.18208615
	71.6000	1	2		1.92399316	-0.18324211
	71.7000	1	2		1.92299391	-0.18439846
	71.8000	1	2		1.92199957	-0.18558746
	71.9000	1	2		1.92100729	-0.18677419
	72.0000	1	2		1.91993653	-0.18801708
	72.1000	1	2		1.91901165	-0.18906880
	72.2000	1	2		1.91799969	-0.19027798
	72.3000	1	2		1.91700556	-0.19132409
	72.4000	1	2		1.91599668	-0.19267490
	72.5000	1	2		1.91502119	-0.19381555
	72.6000	1	2		1.91399141	-0.19507175
	72.7000	1	2		1.91300691	-0.19623376
	72.8000	1	2		1.91199372	-0.19760780
	72.9000	1	2		1.91099857	-0.19880068
	73.0000	1	2		1.90999747	-0.20006450
	73.1000	1	2		1.90900805	-0.20120436
	73.2000	1	2		1.90799671	-0.20247795
	73.3000	1	2		1.90699828	-0.20369988
	73.4000	1	2		1.90599943	-0.20497557
	73.5000	1	2		1.90500838	-0.20621102
	73.6000	1	2		1.90401035	-0.20746740
	73.7000	1	2		1.90300536	-0.20880360
	73.8000	1	2		1.90200836	-0.20997731
	73.9000	1	2		1.90100378	-0.21123210
	74.0000	1	2		1.89999859	-0.21255402
	74.1000	1	2		1.89901265	-0.21358283
	74.2000	1	2		1.89801115	-0.21459369
	74.3000	1	2		1.89700595	-0.21584336
	74.4000	1	2		1.89599645	-0.21715676
	74.5000	1	2		1.89500417	-0.21853117
	74.6000	1	2		1.89400512	-0.21984870
	74.7000	1	2		1.89300832	-0.22116024
	74.8000	1	2		1.89200231	-0.22259785
	74.9000	1	2		1.89100900	-0.22392754
	75.0000	1	2		1.89000401	-0.22527318
	75.1000	1	2		1.88900701	-0.22648223
	75.2000	1	2		1.88800796	-0.22793429
	75.3000	1	2		1.88700276	-0.22936249
	75.4000	1	2		1.88600064	-0.23060253
	75.5000	1	2		1.88500139	-0.23206305
	75.6000	1	2		1.88400254	-0.23342572
	75.7000	1	2		1.88301087	-0.23476053
	75.8000	1	2		1.88200404	-0.23620233
	75.9000	1	2		1.88100622	-0.23757033
	76.0000	1	2		1.87999549	-0.23894375
	76.1000	1	2		1.87900013	-0.24016889
	76.2000	1	2		1.87799371	-0.24151351
	76.3000	1	2		1.87700265	-0.24281215
	76.4000	1	2		1.87600831	-0.24425846
	76.5000	1	2		1.87501172	-0.24575751
	76.6000	1	2		1.87400059	-0.24711551
	76.7000	1	2		1.87301117	-0.24849495
	76.8000	1	2		1.87200044	-0.24997422
	76.9000	1	2		1.87100324	-0.25141183
	77.0000	1	2		1.87000153	-0.25294799
	77.1000	1	2		1.86901887	-0.25421239
	77.2000	1	2		1.86801081	-0.25562661
	77.3000	1	2		1.86701708	-0.25702106
	77.4000	1	2		1.86601066	-0.25815604
	77.5000	1	2		1.86501018	-0.25905946
	77.6000	1	2		1.86400785	-0.26066449
	77.7000	1	2		1.86301024	-0.26223777
	77.8000	1	2		1.86200033	-0.26369551
	77.9000	1	2		1.86101747	-0.26512610
	78.0000	1	2		1.85999834	-0.26680190
	78.1000	1	2		1.85900175	-0.26838211
	78.2000	1	2		1.85799635	-0.26996516
	78.3000	1	2		1.85701226	-0.27138572
	78.4000	1	2		1.85600911	-0.27292179
	78.5000	1	2		1.85500494	-0.27451379
	78.6000	1	2		1.85399811	-0.27599718
	78.7000	1	2		1.85300725	-0.27750814
	78.8000	1	2		1.85200493	-0.27889844
	78.9000	1	2		1.85102166	-0.28046897
	79.0000	1	2		1.85001400	-0.28200952
	79.1000	1	2		1.84901659	-0.28340518
	79.2000	1	2		1.84800730	-0.28495410
	79.3000	1	2		1.84700723	-0.28641194
	79.4000	1	2		1.84599732	-0.28805440
	79.5000	1	2		1.84500606	-0.28941333
	79.6000	1	2		1.84400168	-0.29110186
	79.7000	1	2		1.84301759	-0.29263601
	79.8000	1	2		1.84199273	-0.29424028
	79.9000	1	2		1.84100126	-0.29584672
	80.0000	1	2		1.83999504	-0.29759739
	80.1000	1	2		1.83901976	-0.29906139
	80.2000	1	2		1.83801108	-0.30063018
	80.3000	1	2		1.83700998	-0.30231427
	80.4000	1	2		1.83600376	-0.30388569
	80.5000	1	2		1.83501701	-0.30489128
	80.6000	1	2		1.83400546	-0.30639192
	80.7000	1	2		1.83301256	-0.30802758
	80.8000	1	2		1.83200265	-0.30972665
	80.9000	1	2		1.83101590	-0.31147391
	81.0000	1	2		1.83000251	-0.31326924
	81.1000	1	2		1.82900797	-0.31488240
	81.2000	1	2		1.82800031	-0.31664707
	81.3000	1	2		1.82700762	-0.31834528
	81.4000	1	2		1.82600693	-0.31990558
	81.5000	1	2		1.82500522	-0.32159831
	81.6000	1	2		1.82399982	-0.32319367
	81.7000	1	2		1.82301163	-0.32491155
	81.8000	1	2		1.82200233	-0.32668851
	81.9000	1	2		1.82101414	-0.32831926
	82.0000	1	2		1.82001346	-0.33001237
	82.1000	1	2		1.81901646	-0.33177521
	82.2000	1	2		1.81801393	-0.33324320
	82.3000	1	2		1.81701590	-0.33481598
	82.4000	1	2		1.81601194	-0.33665858
	82.5000	1	2		1.81501473	-0.33843517
	82.6000	1	2		1.81401261	-0.34020793
	82.7000	1	2		1.81301213	-0.34200117
	82.8000	1	2		1.81200038	-0.34381840
	82.9000	1	2		1.81101178	-0.34561969
	83.0000	1	2		1.81001130	-0.34738854
	83.1000	1	2		1.80901532	-0.34920178
	83.2000	1	2		1.80801422	-0.35101034
	83.3000	1	2		1.80702194	-0.35275947
	83.4000	1	2		1.80601572	-0.35380773
	83.5000	1	2		1.80502835	-0.35536371
	83.6000	1	2		1.80400553	-0.35730615
	83.7000	1	2		1.80302861	-0.35921026
	83.8000	1	2		1.80201174	-0.36108438
	83.9000	1	2		1.80101863	-0.36293931
	84.0000	1	2		1.80001344	-0.36486376
	84.1000	1	2		1.79900865	-0.36671415
	84.2000	1	2		1.79800468	-0.36855858
	84.3000	1	2		1.79702367	-0.37045922
	84.4000	1	2		1.79601191	-0.37237637
	84.5000	1	2		1.79501328	-0.37428781
	84.6000	1	2		1.79401197	-0.37621766
	84.7000	1	2		1.79301723	-0.37802629
	84.8000	1	2		1.79201388	-0.37986703
	84.9000	1	2		1.79101421	-0.38155358
	85.0000	1	2		1.79002377	-0.38335394
	85.1000	1	2		1.78902513	-0.38531985
	85.2000	1	2		1.78801994	-0.38726531
	85.3000	1	2		1.78701843	-0.38933393
	85.4000	1	2		1.78601487	-0.39120387
	85.5000	1	2		1.78501870	-0.39325982
	85.6000	1	2		1.78400715	-0.39515983
	85.7000	1	2		1.78301773	-0.39711334
	85.8000	1	2		1.78200557	-0.39916869
	85.9000	1	2		1.78102455	-0.40094264
	86.0000	1	2		1.78001669	-0.40272538
	86.1000	1	2		1.77902809	-0.40419850
	86.2000	1	2		1.77802413	-0.40614169
	86.3000	1	2		1.77701463	-0.40815275
	86.4000	1	2		1.77600267	-0.41021924
	86.5000	1	2		1.77502043	-0.41236322
	86.6000	1	2		1.77400744	-0.41431319
	86.7000	1	2		1.77302458	-0.41641768
	86.8000	1	2		1.77201980	-0.41863732
	86.9000	1	2		1.77101645	-0.42071909
	87.0000	1	2		1.77001289	-0.42277399
	87.1000	1	2		1.76902122	-0.42456064
	87.2000	1	2		1.76800496	-0.42672765
	87.3000	1	2		1.76702476	-0.42865239
	87.4000	1	2		1.76602120	-0.43061122
	87.5000	1	2		1.76501458	-0.43244433
	87.6000	1	2		1.76402639	-0.43436654
	87.7000	1	2		1.76302365	-0.43648556
	87.8000	1	2		1.76200944	-0.43861374
	87.9000	1	2		1.76102740	-0.44067573
	88.0000	1	2		1.76001442	-0.44292629
	88.1000	1	2		1.75901516	-0.44511251
	88.2000	1	2		1.75801755	-0.44726938
	88.3000	1	2		1.75701953	-0.44938616
	88.4000	1	2		1.75601597	-0.45151811
	88.5000	1	2		1.75501651	-0.45337509
	88.6000	1	2		1.75400824	-0.45504965
	88.7000	1	2		1.75301862	-0.45720194
	88.8000	1	2		1.75200892	-0.45957219
	88.9000	1	2		1.75102585	-0.46175934
	89.0000	1	2		1.75001676	-0.46401452
	89.1000	1	2		1.74901956	-0.46622504
	89.2000	1	2		1.74801703	-0.46861548
	89.3000	1	2		1.74702781	-0.47081932
	89.4000	1	2		1.74602221	-0.47304604
	89.5000	1	2		1.74501824	-0.47517296
	89.6000	1	2		1.74401592	-0.47731284
	89.7000	1	2		1.74302814	-0.47940824
	89.8000	1	2		1.74201147	-0.48152212
	89.9000	1	2		1.74102389	-0.48353586
	90.0000	1	2		1.74001480	-0.48591875
	90.1000	1	2		1.73902600	-0.48814032
	90.2000	1	2		1.73802244	-0.49057033
	90.3000	1	2		1.73703180	-0.49290910
	90.4000	1	2		1.73601513	-0.49514826
	90.5000	1	2		1.73503268	-0.49755186
	90.6000	1	2		1.73401580	-0.49991526
	90.7000	1	2		1.73302188	-0.50222088
	90.8000	1	2		1.73200603	-0.50444592
	90.9000	1	2		1.73101681	-0.50624050
	91.0000	1	2		1.73000731	-0.50847538
	91.1000	1	2		1.72904043	-0.51084008
	91.2000	1	2		1.72801414	-0.51346414
	91.3000	1	2		1.72701755	-0.51599465
	91.4000	1	2		1.72600928	-0.51833425
	91.5000	1	2		1.72503031	-0.52068792
	91.6000	1	2		1.72401999	-0.52316334
	91.7000	1	2		1.72302832	-0.52550927
	91.8000	1	2		1.72203480	-0.52759629
	91.9000	1	2		1.72102121	-0.53002536
	92.0000	1	2		1.72001683	-0.53235359
	92.1000	1	2		1.71902598	-0.53469278
	92.2000	1	2		1.71801669	-0.53711131
	92.3000	1	2		1.71702061	-0.53974126
	92.4000	1	2		1.71601173	-0.54227568
	92.5000	1	2		1.71501882	-0.54480057
	92.6000	1	2		1.71401281	-0.54730844
	92.7000	1	2		1.71301765	-0.54992829
	92.8000	1	2		1.71201143	-0.55240478
	92.9000	1	2		1.71102714	-0.55494431
	93.0000	1	2		1.71000862	-0.55729553
	93.1000	1	2		1.70902812	-0.55911914
	93.2000	1	2		1.70801555	-0.56175716
	93.3000	1	2		1.70701886	-0.56449283
	93.4000	1	2		1.70602729	-0.55540536
	93.5000	1	2		1.70502926	-0.54151118
	93.6000	1	2		1.70401751	-0.54414265
	93.7000	1	2		1.70302461	-0.54671008
	93.8000	1	2		1.70202218	-0.54941919
	93.9000	1	2		1.70102795	-0.55212941
	94.0000	1	2		1.70002982	-0.55469405
	94.1000	1	2		1.69902975	-0.55735573
	94.2000	1	2		1.69802179	-0.55996452
	94.3000	1	2		1.69701372	-0.56254979
	94.4000	1	2		1.69602062	-0.56519151
	94.5000	1	2		1.69502054	-0.56781273
	94.6000	1	2		1.69401473	-0.57061467
	94.7000	1	2		1.69302665	-0.57324056
	94.8000	1	2		1.69201233	-0.57586990
	94.9000	1	2		1.69102517	-0.57826564
	95.0000	1	2		1.69001731	-0.58062520
	95.1000	1	2		1.68901929	-0.58298979
	95.2000	1	2		1.68802413	-0.58549184
	95.3000	1	2		1.68704025	-0.58825076
	95.4000	1	2		1.68601897	-0.59113573
	95.5000	1	2		1.68502248	-0.59401110
	95.6000	1	2		1.68401165	-0.59685003
	95.7000	1	2		1.68302541	-0.59958871
	95.8000	1	2		1.68201939	-0.60241099
	95.9000	1	2		1.68101973	-0.60487788
	96.0000	1	2		1.68001484	-0.60738131
	96.1000	1	2		1.67902983	-0.60996037
	96.2000	1	2		1.67802258	-0.61269466
	96.3000	1	2		1.67702938	-0.61546691
	96.4000	1	2		1.67602531	-0.61831743
	96.5000	1	2		1.67503025	-0.62122423
	96.6000	1	2		1.67402557	-0.62383782
	96.7000	1	2		1.67303246	-0.62638074
	96.8000	1	2		1.67202840	-0.62928274
	96.9000	1	2		1.67102812	-0.63220434
	97.0000	1	2		1.67002723	-0.63500144
	97.1000	1	2		1.66903166	-0.63796043
	97.2000	1	2		1.66802360	-0.64086936
	97.3000	1	2		1.66703029	-0.64367831
	97.4000	1	2		1.66602151	-0.64632155
	97.5000	1	2		1.66504161	-0.64874955
	97.6000	1	2		1.66403693	-0.65147378
	97.7000	1	2		1.66303799	-0.65430805
	97.8000	1	2		1.66202818	-0.65706186
	97.9000	1	2		1.66104163	-0.65998875
	98.0000	1	2		1.66003766	-0.66291019
	98.1000	1	2		1.65904845	-0.66585921
	98.2000	1	2		1.65803660	-0.66874847
	98.3000	1	2		1.65705046	-0.67165434
	98.4000	1	2		1.65603901	-0.67457095
	98.5000	1	2		1.65504580	-0.67724839
	98.6000	1	2		1.65404256	-0.67983858
	98.7000	1	2		1.65305129	-0.68273216
	98.8000	1	2		1.65204292	-0.68573214
	98.9000	1	2		1.65104725	-0.68881355
	99.0000	1	2		1.65002444	-0.69177538
	99.1000	1	2		1.64904567	-0.69444418
	99.2000	1	2		1.64803700	-0.69731183
	99.3000	1	2		1.64704123	-0.70027597
	99.4000	1	2		1.64603142	-0.70303947
	99.5000	1	2		1.64504385	-0.70582204
	99.6000	1	2		1.64403476	-0.70863001
	99.7000	1	2		1.64304319	-0.71141928
	99.8000	1	2		1.64203676	-0.71431540
	99.9000	1	2		1.64104171	-0.71733490
	100.0000	1	2		1.64004123	-0.72051920
	100.1000	1	2		1.63904331	-0.72386786
	100.2000	1	2		1.63805317	-0.72699577
	100.3000	1	2		1.63704255	-0.73015496
	100.4000	1	2		1.63604647	-0.73324449
	100.5000	1	2		1.63505285	-0.73622525
	100.6000	1	2		1.63403700	-0.73899440
	100.7000	1	2		1.63304676	-0.74127942
	100.8000	1	2		1.63203727	-0.74436933
	100.9000	1	2		1.63105451	-0.74735701
	101.0000	1	2		1.63002944	-0.75076208
	101.1000	1	2		1.62904309	-0.75398430
	101.2000	1	2		1.62803974	-0.75733833
	101.3000	1	2		1.62704274	-0.76068707
	101.4000	1	2		1.62603837	-0.76378748
	101.5000	1	2		1.62504157	-0.76611295
	101.6000	1	2		1.62403771	-0.75403333
	101.7000	1	2		1.62303907	-0.75279601
	101.8000	1	2		1.62205631	-0.75124137
	101.9000	1	2		1.62105214	-0.75418845
	102.0000	1	2		1.62004459	-0.75768605
	102.1000	1	2		1.61905097	-0.76105706
	102.2000	1	2		1.61805120	-0.76367289
	102.2830	1	2		1.61721033	-0.71303971
	102.3000	1	2		1.61703884	-0.70068374
	102.4000	1	2		1.61603231	-0.70151813
	102.5000	1	2		1.61505027	-0.70416383
	102.6000	1	2		1.61403975	-0.70729323
	102.7000	1	2		1.61304295	-0.70994250
	102.8000	1	2		1.61203745	-0.71306281
	102.9000	1	2		1.61103973	-0.71593590
	103.0000	1	2		1.61003659	-0.71564697
	103.1000	1	2		1.60904512	-0.71696751
	103.2000	1	2		1.60803429	-0.71945734
	103.3000	1	2		1.60704477	-0.72182328
	103.4000	1	2		1.60604295	-0.72327286
	103.5000	1	2		1.60504329	-0.72471239
	103.6000	1	2		1.60403953	-0.72581515
	103.7000	1	2		1.60304417	-0.72772227
	103.8000	1	2		1.60203436	-0.73063202
	103.9000	1	2		1.60104259	-0.73379681
	104.0000	1	2		1.60003535	-0.73706158
	104.1000	1	2		1.59903855	-0.73996834
	104.2000	1	2		1.59802957	-0.74342132
	104.3000	1	2		1.59704025	-0.74665561
	104.4000	1	2		1.59602983	-0.75019181
	104.5000	1	2		1.59504246	-0.75284079
	104.6000	1	2		1.59403675	-0.75577803
	104.7000	1	2		1.59305010	-0.75871371
	104.8000	1	2		1.59205044	-0.76170959
	104.9000	1	2		1.59104688	-0.76395504
	105.0000	1	2		1.59003779	-0.76631948
	105.1000	1	2		1.58904458	-0.76930441
	105.2000	1	2		1.58803990	-0.77292152
	105.3000	1	2		1.58704731	-0.77630535
	105.4000	1	2		1.58603720	-0.77997908
	105.5000	1	2		1.58505187	-0.78355588
	105.6000	1	2		1.58404217	-0.78748360
	105.7000	1	2		1.58304661	-0.79099894
	105.8000	1	2		1.58204213	-0.79458944
	105.9000	1	2		1.58104790	-0.79796791
	106.0000	1	2		1.58003737	-0.80065481
	106.1000	1	2		1.57904089	-0.80231473
	106.2000	1	2		1.57803805	-0.80553316
	106.3000	1	2		1.57704637	-0.80917105
	106.4000	1	2		1.57603995	-0.81309102
	106.5000	1	2		1.57504787	-0.81692994
	106.6000	1	2		1.57404257	-0.82032837
	106.7000	1	2		1.57305459	-0.82130708
	106.8000	1	2		1.57204642	-0.82516126
	106.9000	1	2		1.57104625	-0.82884789
	107.0000	1	2		1.57004392	-0.83272979
	107.1000	1	2		1.56905706	-0.83639361
	107.2000	1	2		1.56804828	-0.84007427
	107.3000	1	2		1.56704483	-0.84401786
	107.4000	1	2		1.56603861	-0.84778868
	107.4250	1	2		1.56588975	-0.84833793
	107.4470	1	2		1.56585923	-0.84806062
	107.5000	1	2		1.56586937	-0.84701523
	107.6000	1	2		1.56588668	-0.84551394
	107.7000	1	2		1.56588668	-0.84405862
	107.8000	1	2		1.56588668	-0.84276184
	107.9000	1	2		1.56589406	-0.84151484
	108.0000	1	2		1.56591024	-0.84046260
	108.1000	1	2		1.56592694	-0.83944924
Test Stopped:02/05/2014 9:35:12 AM : Operator Reset
