# Supplementary material for: Hyaluronic Acid Enhances the Mechanical Properties of Tissue-Engineered Cartilage Constructs
Source: PLoS One. 2014 Dec 1;9(12):e113216. doi: 10.1371/journal.pone.0113216 (PMC4249877; doi:10.1371/journal.pone.0113216)
Supplement: Dataset S1 — Raw data from hydrogel constructs. Data on wet weight, dry weight, compressive modulus, DNA content, and GAG content are provided in a spreadsheet for all analysed hydrogel constructs. Additionally, raw data from mechanical compression tests (time, displacement, and load) are provided. (ZIP) [file pone.0113216.s004.zip › Data/Mechanical testing/Microtester/Day 56/G4 P5 M5 ramp.csv]

G4 P5 M5 5feb2014
Notes	Time	Sequence	Block	Cycle	5800:Extension mm	5800:5N_Load_Cell N
Test Started : 02/05/2014 10:03:38 AM	4.0020	1	2		2.59989998	0.00127287
	4.1000	1	2		2.59894293	0.00122875
	4.2000	1	2		2.59793036	0.00131495
	4.3000	1	2		2.59693807	0.00130086
	4.4000	1	2		2.59593759	0.00126308
	4.5000	1	2		2.59494428	0.00113546
	4.6000	1	2		2.59392577	0.00131265
	4.7000	1	2		2.59293963	0.00125434
	4.7390	1	2		2.59254378	0.00152305
	4.8000	1	2		2.59192583	0.00120638
	4.9000	1	2		2.59093293	0.00112765
	5.0000	1	2		2.58992384	0.00140637
	5.1000	1	2		2.58893380	0.00122401
	5.2000	1	2		2.58792758	0.00132498
	5.3000	1	2		2.58693366	0.00138639
	5.4000	1	2		2.58592518	0.00131454
	5.5000	1	2		2.58494724	0.00144192
	5.6000	1	2		2.58391787	0.00135159
	5.7000	1	2		2.58293296	0.00132279
	5.8000	1	2		2.58192879	0.00130734
	5.9000	1	2		2.58093773	0.00126693
	6.0000	1	2		2.57992557	0.00132203
	6.1000	1	2		2.57894353	0.00128464
	6.2000	1	2		2.57793013	0.00145700
	6.3000	1	2		2.57693559	0.00119472
	6.4000	1	2		2.57593265	0.00118684
	6.5000	1	2		2.57493647	0.00130001
	6.6000	1	2		2.57393660	0.00133432
	6.7000	1	2		2.57294083	0.00124626
	6.8000	1	2		2.57193380	0.00120824
	6.9000	1	2		2.57094786	0.00127567
	7.0000	1	2		2.56993345	0.00129809
	7.1000	1	2		2.56893808	0.00129556
	7.2000	1	2		2.56793596	0.00128100
	7.3000	1	2		2.56693241	0.00143143
	7.4000	1	2		2.56593746	0.00123634
	7.5000	1	2		2.56494107	0.00144260
	7.6000	1	2		2.56393547	0.00134020
	7.7000	1	2		2.56294584	0.00128781
	7.8000	1	2		2.56193389	0.00133968
	7.9000	1	2		2.56094058	0.00127359
	8.0000	1	2		2.55993559	0.00125919
	8.1000	1	2		2.55894043	0.00122906
	8.2000	1	2		2.55793442	0.00118501
	8.3000	1	2		2.55693701	0.00126812
	8.4000	1	2		2.55593017	0.00117370
	8.5000	1	2		2.55495141	0.00106747
	8.6000	1	2		2.55392163	0.00117952
	8.7000	1	2		2.55295208	0.00116700
	8.8000	1	2		2.55193418	0.00115053
	8.9000	1	2		2.55094272	0.00118955
	9.0000	1	2		2.54992748	0.00111465
	9.1000	1	2		2.54894544	0.00124500
	9.2000	1	2		2.54793123	0.00111048
	9.3000	1	2		2.54693874	0.00132167
	9.4000	1	2		2.54592084	0.00137482
	9.5000	1	2		2.54494125	0.00127363
	9.6000	1	2		2.54393667	0.00123858
	9.7000	1	2		2.54294541	0.00125375
	9.8000	1	2		2.54193202	0.00115679
	9.9000	1	2		2.54093154	0.00111423
	10.0000	1	2		2.53993188	0.00111378
	10.1000	1	2		2.53893815	0.00112968
	10.2000	1	2		2.53793378	0.00103477
	10.3000	1	2		2.53694928	0.00105530
	10.4000	1	2		2.53593999	0.00109984
	10.5000	1	2		2.53493950	0.00108459
	10.6000	1	2		2.53394722	0.00101725
	10.7000	1	2		2.53294304	0.00113219
	10.8000	1	2		2.53193437	0.00110535
	10.9000	1	2		2.53093901	0.00117890
	11.0000	1	2		2.52992889	0.00120523
	11.1000	1	2		2.52894050	0.00119215
	11.2000	1	2		2.52792793	0.00133458
	11.3000	1	2		2.52694445	0.00117711
	11.4000	1	2		2.52593905	0.00119697
	11.5000	1	2		2.52494636	0.00129689
	11.6000	1	2		2.52393911	0.00118772
	11.7000	1	2		2.52294990	0.00115519
	11.8000	1	2		2.52194204	0.00117444
	11.9000	1	2		2.52094381	0.00118764
	12.0000	1	2		2.51994415	0.00112565
	12.1000	1	2		2.51894612	0.00110294
	12.2000	1	2		2.51793519	0.00111334
	12.3000	1	2		2.51694639	0.00109795
	12.4000	1	2		2.51594468	0.00113383
	12.5000	1	2		2.51494665	0.00125502
	12.6000	1	2		2.51394351	0.00114979
	12.7000	1	2		2.51294487	0.00109171
	12.8000	1	2		2.51193926	0.00109886
	12.9000	1	2		2.51094247	0.00118526
	13.0000	1	2		2.50993277	0.00122603
	13.1000	1	2		2.50893761	0.00125005
	13.2000	1	2		2.50792791	0.00121825
	13.3000	1	2		2.50694300	0.00122416
	13.4000	1	2		2.50592571	0.00110887
	13.5000	1	2		2.50494183	0.00119517
	13.6000	1	2		2.50393704	0.00132851
	13.7000	1	2		2.50294824	0.00102625
	13.8000	1	2		2.50193464	0.00120239
	13.9000	1	2		2.50094174	0.00115387
	14.0000	1	2		2.49993265	0.00110855
	14.1000	1	2		2.49894426	0.00109427
	14.2000	1	2		2.49793681	0.00120506
	14.3000	1	2		2.49694247	0.00104393
	14.4000	1	2		2.49593707	0.00119151
	14.5000	1	2		2.49493925	0.00102920
	14.6000	1	2		2.49393488	0.00113543
	14.7000	1	2		2.49294198	0.00124817
	14.8000	1	2		2.49193781	0.00112446
	14.9000	1	2		2.49094204	0.00111601
	15.0000	1	2		2.48995426	0.00115732
	15.1000	1	2		2.48894476	0.00112337
	15.2000	1	2		2.48793936	0.00110782
	15.3000	1	2		2.48694482	0.00105592
	15.4000	1	2		2.48595171	0.00125004
	15.5000	1	2		2.48495676	0.00107219
	15.6000	1	2		2.48395177	0.00112173
	15.7000	1	2		2.48295539	0.00101850
	15.8000	1	2		2.48194814	0.00108599
	15.9000	1	2		2.48094377	0.00086357
	16.0000	1	2		2.47993591	0.00092239
	16.1000	1	2		2.47894588	0.00107871
	16.2000	1	2		2.47793535	0.00092456
	16.3000	1	2		2.47693794	0.00101470
	16.4000	1	2		2.47592845	0.00096431
	16.5000	1	2		2.47493534	0.00102009
	16.6000	1	2		2.47393773	0.00112181
	16.7000	1	2		2.47295118	0.00112998
	16.8000	1	2		2.47193430	0.00114385
	16.9000	1	2		2.47095615	0.00110619
	17.0000	1	2		2.46993620	0.00109328
	17.1000	1	2		2.46894617	0.00114348
	17.2000	1	2		2.46793401	0.00122222
	17.3000	1	2		2.46695545	0.00100929
	17.4000	1	2		2.46594431	0.00105571
	17.5000	1	2		2.46495551	0.00105744
	17.6000	1	2		2.46394212	0.00097993
	17.7000	1	2		2.46294901	0.00099044
	17.8000	1	2		2.46194238	0.00105253
	17.9000	1	2		2.46094088	0.00094004
	18.0000	1	2		2.45993568	0.00096438
	18.1000	1	2		2.45894360	0.00098088
	18.2000	1	2		2.45794230	0.00102351
	18.3000	1	2		2.45695472	0.00110526
	18.4000	1	2		2.45594236	0.00107956
	18.5000	1	2		2.45494864	0.00105740
	18.6000	1	2		2.45394733	0.00107382
	18.7000	1	2		2.45295136	0.00099775
	18.8000	1	2		2.45195047	0.00114087
	18.9000	1	2		2.45094998	0.00113603
	19.0000	1	2		2.44993946	0.00107829
	19.1000	1	2		2.44895148	0.00106061
	19.2000	1	2		2.44794177	0.00110722
	19.3000	1	2		2.44695604	0.00100355
	19.4000	1	2		2.44594491	0.00111365
	19.5000	1	2		2.44494914	0.00101821
	19.6000	1	2		2.44394230	0.00096541
	19.7000	1	2		2.44294243	0.00091800
	19.8000	1	2		2.44193376	0.00098072
	19.9000	1	2		2.44094987	0.00104575
	20.0000	1	2		2.43994160	0.00099882
	20.1000	1	2		2.43896099	0.00097593
	20.2000	1	2		2.43795068	0.00103576
	20.3000	1	2		2.43696146	0.00100123
	20.4000	1	2		2.43595299	0.00105010
	20.5000	1	2		2.43495927	0.00096378
	20.6000	1	2		2.43394690	0.00110007
	20.7000	1	2		2.43295318	0.00111950
	20.8000	1	2		2.43195249	0.00091598
	20.9000	1	2		2.43095467	0.00093932
	21.0000	1	2		2.42994415	0.00096878
	21.1000	1	2		2.42895760	0.00104756
	21.2000	1	2		2.42794257	0.00099527
	21.3000	1	2		2.42694496	0.00098560
	21.4000	1	2		2.42594161	0.00095845
	21.5000	1	2		2.42496182	0.00085257
	21.6000	1	2		2.42395130	0.00083639
	21.7000	1	2		2.42295573	0.00100749
	21.8000	1	2		2.42194869	0.00089932
	21.9000	1	2		2.42095128	0.00086583
	22.0000	1	2		2.41995182	0.00093837
	22.1000	1	2		2.41895585	0.00097827
	22.2000	1	2		2.41794164	0.00099745
	22.3000	1	2		2.41696247	0.00101910
	22.4000	1	2		2.41595727	0.00102313
	22.5000	1	2		2.41495925	0.00102840
	22.6000	1	2		2.41395241	0.00092569
	22.7000	1	2		2.41295951	0.00099535
	22.8000	1	2		2.41194161	0.00114488
	22.9000	1	2		2.41095424	0.00115968
	23.0000	1	2		2.40995069	0.00107545
	23.1000	1	2		2.40894959	0.00111555
	23.2000	1	2		2.40793948	0.00112773
	23.3000	1	2		2.40694678	0.00096975
	23.4000	1	2		2.40594384	0.00098736
	23.5000	1	2		2.40495278	0.00095904
	23.6000	1	2		2.40394554	0.00088471
	23.7000	1	2		2.40295632	0.00086454
	23.8000	1	2		2.40194560	0.00093727
	23.9000	1	2		2.40095905	0.00089159
	24.0000	1	2		2.39995652	0.00102725
	24.1000	1	2		2.39895767	0.00095502
	24.2000	1	2		2.39795514	0.00101294
	24.3000	1	2		2.39695384	0.00099933
	24.4000	1	2		2.39594782	0.00099815
	24.5000	1	2		2.39495922	0.00097555
	24.6000	1	2		2.39395178	0.00092164
	24.7000	1	2		2.39295129	0.00094164
	24.8000	1	2		2.39195204	0.00084213
	24.9000	1	2		2.39095053	0.00083508
	25.0000	1	2		2.38995907	0.00080422
	25.1000	1	2		2.38895838	0.00086980
	25.2000	1	2		2.38795564	0.00081597
	25.3000	1	2		2.38696192	0.00080608
	25.4000	1	2		2.38595754	0.00073761
	25.5000	1	2		2.38495891	0.00079841
	25.6000	1	2		2.38396027	0.00071832
	25.7000	1	2		2.38295978	0.00076940
	25.8000	1	2		2.38194926	0.00084959
	25.9000	1	2		2.38095780	0.00095977
	26.0000	1	2		2.37995281	0.00080092
	26.1000	1	2		2.37895458	0.00088916
	26.2000	1	2		2.37795307	0.00092997
	26.3000	1	2		2.37694951	0.00091572
	26.4000	1	2		2.37593899	0.00091088
	26.5000	1	2		2.37494957	0.00088241
	26.6000	1	2		2.37394766	0.00102417
	26.7000	1	2		2.37296315	0.00080112
	26.8000	1	2		2.37195509	0.00082600
	26.9000	1	2		2.37096547	0.00084330
	27.0000	1	2		2.36995966	0.00089186
	27.1000	1	2		2.36895938	0.00070290
	27.2000	1	2		2.36796197	0.00072462
	27.3000	1	2		2.36696661	0.00085151
	27.4000	1	2		2.36595875	0.00079812
	27.5000	1	2		2.36496298	0.00072924
	27.6000	1	2		2.36394775	0.00080970
	27.7000	1	2		2.36295608	0.00103484
	27.8000	1	2		2.36194432	0.00079898
	27.9000	1	2		2.36095531	0.00092975
	28.0000	1	2		2.35995094	0.00099127
	28.1000	1	2		2.35895783	0.00088342
	28.2000	1	2		2.35795346	0.00097263
	28.3000	1	2		2.35696445	0.00090286
	28.4000	1	2		2.35596315	0.00092934
	28.5000	1	2		2.35495898	0.00086702
	28.6000	1	2		2.35395091	0.00093514
	28.7000	1	2		2.35295904	0.00095083
	28.8000	1	2		2.35194646	0.00084156
	28.9000	1	2		2.35095889	0.00088669
	29.0000	1	2		2.34994570	0.00091984
	29.1000	1	2		2.34896837	0.00068510
	29.2000	1	2		2.34796420	0.00073872
	29.3000	1	2		2.34695348	0.00077921
	29.4000	1	2		2.34594890	0.00084539
	29.5000	1	2		2.34495661	0.00083460
	29.6000	1	2		2.34394383	0.00081250
	29.7000	1	2		2.34295954	0.00101179
	29.8000	1	2		2.34194143	0.00087493
	29.9000	1	2		2.34095611	0.00078311
	30.0000	1	2		2.33994784	0.00111274
	30.1000	1	2		2.33896047	0.00094276
	30.2000	1	2		2.33794176	0.00090362
	30.3000	1	2		2.33696566	0.00090238
	30.4000	1	2		2.33595841	0.00092335
	30.5000	1	2		2.33496100	0.00090846
	30.6000	1	2		2.33395847	0.00090511
	30.7000	1	2		2.33296291	0.00081936
	30.8000	1	2		2.33196181	0.00090230
	30.9000	1	2		2.33096174	0.00069808
	31.0000	1	2		2.32995470	0.00079203
	31.1000	1	2		2.32896241	0.00084798
	31.2000	1	2		2.32795004	0.00073151
	31.3000	1	2		2.32696022	0.00085628
	31.4000	1	2		2.32594908	0.00085447
	31.5000	1	2		2.32495659	0.00066380
	31.6000	1	2		2.32395508	0.00085136
	31.7000	1	2		2.32296238	0.00075547
	31.8000	1	2		2.32195473	0.00095686
	31.9000	1	2		2.32095855	0.00076088
	32.0000	1	2		2.31995458	0.00085921
	32.1000	1	2		2.31896230	0.00098304
	32.2000	1	2		2.31795895	0.00081047
	32.3000	1	2		2.31696727	0.00077259
	32.4000	1	2		2.31596187	0.00086151
	32.5000	1	2		2.31496528	0.00088341
	32.6000	1	2		2.31396255	0.00071764
	32.7000	1	2		2.31296350	0.00087986
	32.8000	1	2		2.31195605	0.00080957
	32.9000	1	2		2.31095946	0.00075224
	33.0000	1	2		2.30995324	0.00077295
	33.1000	1	2		2.30896034	0.00070239
	33.2000	1	2		2.30796129	0.00064186
	33.3000	1	2		2.30696655	0.00056579
	33.4000	1	2		2.30594844	0.00065160
	33.5000	1	2		2.30496312	0.00058064
	33.6000	1	2		2.30395137	0.00058108
	33.7000	1	2		2.30296441	0.00071913
	33.8000	1	2		2.30195553	0.00076461
	33.9000	1	2		2.30096447	0.00077907
	34.0000	1	2		2.29995579	0.00077039
	34.1000	1	2		2.29896412	0.00070815
	34.2000	1	2		2.29797163	0.00075527
	34.3000	1	2		2.29697340	0.00075256
	34.4000	1	2		2.29597005	0.00075817
	34.5000	1	2		2.29496198	0.00062243
	34.6000	1	2		2.29396171	0.00063673
	34.7000	1	2		2.29298007	0.00066529
	34.8000	1	2		2.29196648	0.00061773
	34.9000	1	2		2.29097522	0.00074653
	35.0000	1	2		2.28996551	0.00065826
	35.1000	1	2		2.28897835	0.00047192
	35.2000	1	2		2.28797069	0.00061709
	35.3000	1	2		2.28697554	0.00071015
	35.4000	1	2		2.28595928	0.00063494
	35.5000	1	2		2.28497232	0.00066040
	35.6000	1	2		2.28396569	0.00062237
	35.7000	1	2		2.28296726	0.00078729
	35.8000	1	2		2.28195796	0.00075649
	35.9000	1	2		2.28096588	0.00071154
	36.0000	1	2		2.27995249	0.00080904
	36.1000	1	2		2.27896758	0.00089376
	36.2000	1	2		2.27795460	0.00070136
	36.3000	1	2		2.27696600	0.00077244
	36.4000	1	2		2.27596388	0.00086854
	36.5000	1	2		2.27497118	0.00075888
	36.6000	1	2		2.27396107	0.00075406
	36.7000	1	2		2.27296899	0.00073326
	36.8000	1	2		2.27196031	0.00080926
	36.9000	1	2		2.27096720	0.00070023
	37.0000	1	2		2.26996283	0.00064219
	37.1000	1	2		2.26896480	0.00075024
	37.2000	1	2		2.26795756	0.00069535
	37.3000	1	2		2.26696589	0.00066001
	37.4000	1	2		2.26595475	0.00063484
	37.5000	1	2		2.26495898	0.00065770
	37.6000	1	2		2.26395665	0.00074551
	37.7000	1	2		2.26296150	0.00061261
	37.8000	1	2		2.26195200	0.00083141
	37.9000	1	2		2.26095766	0.00080585
	38.0000	1	2		2.25995534	0.00076959
	38.1000	1	2		2.25896633	0.00087955
	38.2000	1	2		2.25795109	0.00082721
	38.3000	1	2		2.25696762	0.00079909
	38.4000	1	2		2.25595894	0.00082257
	38.5000	1	2		2.25497936	0.00079595
	38.6000	1	2		2.25396433	0.00064736
	38.7000	1	2		2.25296856	0.00065880
	38.8000	1	2		2.25196213	0.00063545
	38.9000	1	2		2.25097456	0.00067882
	39.0000	1	2		2.24996424	0.00059323
	39.1000	1	2		2.24897052	0.00047897
	39.2000	1	2		2.24795774	0.00058979
	39.3000	1	2		2.24696341	0.00057356
	39.4000	1	2		2.24595391	0.00048819
	39.5000	1	2		2.24497064	0.00053248
	39.6000	1	2		2.24396052	0.00059958
	39.7000	1	2		2.24297561	0.00067186
	39.8000	1	2		2.24195403	0.00063494
	39.9000	1	2		2.24096604	0.00065741
	40.0000	1	2		2.23995593	0.00064753
	40.1000	1	2		2.23896918	0.00049133
	40.2000	1	2		2.23795783	0.00075882
	40.3000	1	2		2.23696657	0.00056134
	40.4000	1	2		2.23596404	0.00069587
	40.5000	1	2		2.23496745	0.00071805
	40.6000	1	2		2.23395304	0.00060261
	40.7000	1	2		2.23296587	0.00061521
	40.8000	1	2		2.23195945	0.00057365
	40.9000	1	2		2.23097187	0.00055022
	41.0000	1	2		2.22996033	0.00061553
	41.1000	1	2		2.22897521	0.00033200
	41.2000	1	2		2.22796510	0.00049824
	41.3000	1	2		2.22697465	0.00050150
	41.4000	1	2		2.22596557	0.00037379
	41.5000	1	2		2.22497799	0.00048966
	41.6000	1	2		2.22396501	0.00046970
	41.7000	1	2		2.22298850	0.00047350
	41.8000	1	2		2.22198044	0.00051812
	41.9000	1	2		2.22098446	0.00047571
	42.0000	1	2		2.21997353	0.00050379
	42.1000	1	2		2.21897305	0.00059573
	42.2000	1	2		2.21796908	0.00050681
	42.3000	1	2		2.21698274	0.00059760
	42.4000	1	2		2.21597201	0.00064665
	42.5000	1	2		2.21496825	0.00054721
	42.6000	1	2		2.21397022	0.00064758
	42.7000	1	2		2.21297855	0.00039168
	42.8000	1	2		2.21196946	0.00059508
	42.9000	1	2		2.21097287	0.00050362
	43.0000	1	2		2.20996461	0.00042216
	43.1000	1	2		2.20898154	0.00039194
	43.2000	1	2		2.20796548	0.00043626
	43.3000	1	2		2.20697279	0.00054460
	43.4000	1	2		2.20596575	0.00042811
	43.5000	1	2		2.20497858	0.00052780
	43.6000	1	2		2.20397175	0.00056486
	43.7000	1	2		2.20297782	0.00054957
	43.8000	1	2		2.20197263	0.00064320
	43.9000	1	2		2.20097973	0.00072353
	44.0000	1	2		2.19997125	0.00067322
	44.1000	1	2		2.19896995	0.00070947
	44.2000	1	2		2.19796230	0.00055667
	44.3000	1	2		2.19696878	0.00069095
	44.4000	1	2		2.19597096	0.00067613
	44.5000	1	2		2.19497909	0.00050707
	44.6000	1	2		2.19396406	0.00046356
	44.7000	1	2		2.19297320	0.00051846
	44.8000	1	2		2.19196821	0.00047448
	44.9000	1	2		2.19097388	0.00047080
	45.0000	1	2		2.18995885	0.00050059
	45.1000	1	2		2.18897906	0.00060010
	45.2000	1	2		2.18797386	0.00045137
	45.3000	1	2		2.18698711	0.00050247
	45.4000	1	2		2.18596962	0.00051565
	45.5000	1	2		2.18497098	0.00060644
	45.6000	1	2		2.18396374	0.00066688
	45.7000	1	2		2.18296285	0.00076417
	45.8000	1	2		2.18196216	0.00069128
	45.9000	1	2		2.18097499	0.00061403
	46.0000	1	2		2.17996713	0.00072313
	46.1000	1	2		2.17896932	0.00059561
	46.2000	1	2		2.17795961	0.00061510
	46.3000	1	2		2.17697655	0.00065773
	46.4000	1	2		2.17596643	0.00059768
	46.5000	1	2		2.17497599	0.00059788
	46.6000	1	2		2.17396567	0.00046645
	46.7000	1	2		2.17297482	0.00049178
	46.8000	1	2		2.17196717	0.00042481
	46.9000	1	2		2.17098246	0.00023675
	47.0000	1	2		2.16998218	0.00050266
	47.1000	1	2		2.16898559	0.00034577
	47.2000	1	2		2.16798347	0.00043940
	47.3000	1	2		2.16698258	0.00030929
	47.4000	1	2		2.16597554	0.00040053
	47.5000	1	2		2.16497854	0.00048347
	47.6000	1	2		2.16395962	0.00044446
	47.7000	1	2		2.16297717	0.00044742
	47.8000	1	2		2.16197463	0.00062138
	47.9000	1	2		2.16098501	0.00047584
	48.0000	1	2		2.15997674	0.00049866
	48.1000	1	2		2.15897380	0.00064324
	48.2000	1	2		2.15797455	0.00057386
	48.3000	1	2		2.15698083	0.00048687
	48.4000	1	2		2.15597584	0.00029149
	48.5000	1	2		2.15498949	0.00037823
	48.6000	1	2		2.15398307	0.00046160
	48.7000	1	2		2.15299385	0.00020165
	48.8000	1	2		2.15197309	0.00037618
	48.9000	1	2		2.15097998	0.00040622
	49.0000	1	2		2.14996864	0.00042090
	49.1000	1	2		2.14897348	0.00043488
	49.2000	1	2		2.14796521	0.00042031
	49.3000	1	2		2.14697662	0.00039162
	49.4000	1	2		2.14596568	0.00047336
	49.5000	1	2		2.14497811	0.00049576
	49.6000	1	2		2.14397148	0.00050677
	49.7000	1	2		2.14297653	0.00052725
	49.8000	1	2		2.14197195	0.00050843
	49.9000	1	2		2.14097782	0.00065025
	50.0000	1	2		2.13997344	0.00045788
	50.1000	1	2		2.13898013	0.00058472
	50.2000	1	2		2.13796797	0.00046903
	50.3000	1	2		2.13698552	0.00038963
	50.4000	1	2		2.13598483	0.00047718
	50.5000	1	2		2.13498599	0.00033490
	50.6000	1	2		2.13398366	0.00038715
	50.7000	1	2		2.13297683	0.00025310
	50.8000	1	2		2.13197511	0.00042576
	50.9000	1	2		2.13097996	0.00033465
	51.0000	1	2		2.12997312	0.00033062
	51.1000	1	2		2.12898268	0.00042197
	51.2000	1	2		2.12798507	0.00035885
	51.3000	1	2		2.12698643	0.00056433
	51.4000	1	2		2.12597959	0.00052214
	51.5000	1	2		2.12498915	0.00061142
	51.6000	1	2		2.12398129	0.00054305
	51.7000	1	2		2.12299003	0.00056390
	51.8000	1	2		2.12198586	0.00040814
	51.9000	1	2		2.12098948	0.00045324
	52.0000	1	2		2.11998223	0.00052565
	52.1000	1	2		2.11899056	0.00047139
	52.2000	1	2		2.11797532	0.00050433
	52.3000	1	2		2.11697853	0.00050022
	52.4000	1	2		2.11597108	0.00035760
	52.5000	1	2		2.11498433	0.00042673
	52.6000	1	2		2.11397462	0.00048698
	52.7000	1	2		2.11298889	0.00036431
	52.8000	1	2		2.11197468	0.00045769
	52.9000	1	2		2.11098137	0.00025260
	53.0000	1	2		2.10997536	0.00039148
	53.1000	1	2		2.10898860	0.00030223
	53.2000	1	2		2.10798320	0.00030817
	53.3000	1	2		2.10699071	0.00045232
	53.4000	1	2		2.10597445	0.00036559
	53.5000	1	2		2.10498913	0.00034101
	53.6000	1	2		2.10398271	0.00034512
	53.7000	1	2		2.10299062	0.00040070
	53.8000	1	2		2.10198133	0.00026403
	53.9000	1	2		2.10098577	0.00019915
	54.0000	1	2		2.09998282	0.00027965
	54.1000	1	2		2.09898296	0.00025986
	54.2000	1	2		2.09798616	0.00006404
	54.3000	1	2		2.09699469	0.00014256
	54.4000	1	2		2.09598827	0.00007596
	54.5000	1	2		2.09498820	-0.00004209
	54.6000	1	2		2.09398136	0.00004200
	54.7000	1	2		2.09298395	0.00008488
	54.8000	1	2		2.09197630	0.00005736
	54.9000	1	2		2.09098504	0.00002078
	55.0000	1	2		2.08998722	0.00000567
	55.1000	1	2		2.08898858	0.00016715
	55.2000	1	2		2.08798810	0.00006724
	55.3000	1	2		2.08698557	0.00021480
	55.4000	1	2		2.08598918	0.00015299
	55.5000	1	2		2.08500263	0.00002531
	55.6000	1	2		2.08399313	0.00010318
	55.7000	1	2		2.08300167	0.00012663
	55.8000	1	2		2.08198520	0.00001414
	55.9000	1	2		2.08099025	-0.00005639
	56.0000	1	2		2.07998526	0.00000032
	56.1000	1	2		2.07898765	-0.00003851
	56.2000	1	2		2.07798102	-0.00005323
	56.3000	1	2		2.07697705	-0.00026071
	56.4000	1	2		2.07597739	-0.00005248
	56.5000	1	2		2.07498510	-0.00016588
	56.6000	1	2		2.07398175	-0.00021054
	56.7000	1	2		2.07299192	-0.00010056
	56.8000	1	2		2.07198878	-0.00012033
	56.9000	1	2		2.07099321	-0.00015466
	57.0000	1	2		2.06998699	-0.00025990
	57.1000	1	2		2.06898856	-0.00015954
	57.2000	1	2		2.06798275	-0.00015550
	57.3000	1	2		2.06698759	-0.00023714
	57.4000	1	2		2.06599080	-0.00022665
	57.5000	1	2		2.06499503	-0.00027690
	57.6000	1	2		2.06398655	-0.00038553
	57.7000	1	2		2.06299263	-0.00037292
	57.8000	1	2		2.06198334	-0.00039955
	57.9000	1	2		2.06098326	-0.00051836
	58.0000	1	2		2.05997602	-0.00055932
	58.1000	1	2		2.05898885	-0.00062193
	58.2000	1	2		2.05797813	-0.00067569
	58.3000	1	2		2.05699445	-0.00063100
	58.4000	1	2		2.05598126	-0.00068632
	58.5000	1	2		2.05498938	-0.00068773
	58.6000	1	2		2.05397948	-0.00084823
	58.7000	1	2		2.05300419	-0.00075243
	58.8000	1	2		2.05199101	-0.00082406
	58.9000	1	2		2.05099483	-0.00090352
	59.0000	1	2		2.04998431	-0.00068509
	59.1000	1	2		2.04899632	-0.00089878
	59.2000	1	2		2.04798211	-0.00093401
	59.3000	1	2		2.04699228	-0.00091814
	59.4000	1	2		2.04597951	-0.00104972
	59.5000	1	2		2.04499132	-0.00115145
	59.6000	1	2		2.04398674	-0.00110121
	59.7000	1	2		2.04299281	-0.00132795
	59.8000	1	2		2.04198946	-0.00137903
	59.9000	1	2		2.04099758	-0.00146010
	60.0000	1	2		2.03999894	-0.00147990
	60.1000	1	2		2.03899744	-0.00155983
	60.2000	1	2		2.03798835	-0.00147517
	60.3000	1	2		2.03699873	-0.00153710
	60.4000	1	2		2.03598513	-0.00166835
	60.5000	1	2		2.03500268	-0.00173202
	60.6000	1	2		2.03398949	-0.00177617
	60.7000	1	2		2.03299516	-0.00185173
	60.8000	1	2		2.03198054	-0.00199103
	60.9000	1	2		2.03099296	-0.00201825
	61.0000	1	2		2.02997527	-0.00216473
	61.1000	1	2		2.02899855	-0.00231176
	61.2000	1	2		2.02799746	-0.00236714
	61.3000	1	2		2.02700148	-0.00250220
	61.4000	1	2		2.02598973	-0.00270076
	61.5000	1	2		2.02498699	-0.00275543
	61.6000	1	2		2.02398467	-0.00285150
	61.7000	1	2		2.02299484	-0.00291832
	61.8000	1	2		2.02198575	-0.00315155
	61.9000	1	2		2.02099469	-0.00313323
	62.0000	1	2		2.01999032	-0.00339745
	62.1000	1	2		2.01900254	-0.00343864
	62.2000	1	2		2.01798853	-0.00349346
	62.3000	1	2		2.01699399	-0.00361762
	62.4000	1	2		2.01598572	-0.00372584
	62.5000	1	2		2.01499569	-0.00384069
	62.6000	1	2		2.01397943	-0.00400693
	62.7000	1	2		2.01299677	-0.00412567
	62.8000	1	2		2.01198953	-0.00427082
	62.9000	1	2		2.01099745	-0.00446136
	63.0000	1	2		2.00999020	-0.00462716
	63.1000	1	2		2.00899976	-0.00495048
	63.2000	1	2		2.00800256	-0.00501870
	63.3000	1	2		2.00699429	-0.00513039
	63.4000	1	2		2.00599053	-0.00545437
	63.5000	1	2		2.00500316	-0.00545280
	63.6000	1	2		2.00400042	-0.00568414
	63.7000	1	2		2.00300609	-0.00571864
	63.8000	1	2		2.00199188	-0.00600306
	63.9000	1	2		2.00099815	-0.00614567
	64.0000	1	2		1.99998989	-0.00615672
	64.1000	1	2		1.99899637	-0.00650610
	64.2000	1	2		1.99799138	-0.00655768
	64.3000	1	2		1.99700135	-0.00666298
	64.4000	1	2		1.99600189	-0.00700889
	64.5000	1	2		1.99500386	-0.00734028
	64.6000	1	2		1.99399826	-0.00734381
	64.7000	1	2		1.99300126	-0.00757335
	64.8000	1	2		1.99199463	-0.00783999
	64.9000	1	2		1.99100234	-0.00793804
	65.0000	1	2		1.98999510	-0.00822214
	65.1000	1	2		1.98900076	-0.00847179
	65.2000	1	2		1.98800110	-0.00868886
	65.3000	1	2		1.98701025	-0.00896347
	65.4000	1	2		1.98599174	-0.00907858
	65.5000	1	2		1.98500252	-0.00936435
	65.6000	1	2		1.98398708	-0.00937896
	65.7000	1	2		1.98299377	-0.00969503
	65.8000	1	2		1.98198940	-0.00996882
	65.9000	1	2		1.98099322	-0.01012276
	66.0000	1	2		1.97999027	-0.01032536
	66.1000	1	2		1.97899696	-0.01064056
	66.2000	1	2		1.97797927	-0.01084708
	66.3000	1	2		1.97700194	-0.01092255
	66.4000	1	2		1.97599470	-0.01126294
	66.5000	1	2		1.97499216	-0.01167651
	66.6000	1	2		1.97398492	-0.01185819
	66.7000	1	2		1.97300042	-0.01212475
	66.8000	1	2		1.97199645	-0.01238982
	66.9000	1	2		1.97100642	-0.01275598
	67.0000	1	2		1.97000348	-0.01288515
	67.1000	1	2		1.96901017	-0.01321679
	67.2000	1	2		1.96799042	-0.01346636
	67.3000	1	2		1.96699609	-0.01378030
	67.4000	1	2		1.96598741	-0.01387300
	67.5000	1	2		1.96499840	-0.01431176
	67.6000	1	2		1.96399321	-0.01452051
	67.7000	1	2		1.96299006	-0.01470926
	67.8000	1	2		1.96198671	-0.01500444
	67.9000	1	2		1.96099647	-0.01539914
	68.0000	1	2		1.95998902	-0.01558823
	68.1000	1	2		1.95899981	-0.01596911
	68.2000	1	2		1.95798478	-0.01629706
	68.3000	1	2		1.95699065	-0.01664986
	68.4000	1	2		1.95598463	-0.01688756
	68.5000	1	2		1.95499993	-0.01727562
	68.6000	1	2		1.95399945	-0.01768384
	68.7000	1	2		1.95300449	-0.01799829
	68.8000	1	2		1.95199459	-0.01827765
	68.9000	1	2		1.95100107	-0.01874454
	69.0000	1	2		1.95000120	-0.01912033
	69.1000	1	2		1.94899826	-0.01948324
	69.2000	1	2		1.94799143	-0.01969851
	69.3000	1	2		1.94699832	-0.02005545
	69.4000	1	2		1.94598882	-0.02049352
	69.5000	1	2		1.94499920	-0.02072519
	69.6000	1	2		1.94399011	-0.02115415
	69.7000	1	2		1.94299701	-0.02153408
	69.8000	1	2		1.94199365	-0.02190127
	69.9000	1	2		1.94100628	-0.02236897
	70.0000	1	2		1.93999351	-0.02273294
	70.1000	1	2		1.93900266	-0.02310927
	70.2000	1	2		1.93800525	-0.02359590
	70.3000	1	2		1.93701808	-0.02398551
	70.4000	1	2		1.93600305	-0.02452336
	70.5000	1	2		1.93500667	-0.02505410
	70.6000	1	2		1.93400885	-0.02547640
	70.7000	1	2		1.93301062	-0.02600686
	70.8000	1	2		1.93200379	-0.02652247
	70.9000	1	2		1.93100023	-0.02707360
	71.0000	1	2		1.92999053	-0.02763037
	71.1000	1	2		1.92901258	-0.02796642
	71.2000	1	2		1.92800083	-0.02858046
	71.3000	1	2		1.92700178	-0.02908296
	71.4000	1	2		1.92599782	-0.02946671
	71.5000	1	2		1.92500041	-0.03002744
	71.6000	1	2		1.92399562	-0.03054818
	71.7000	1	2		1.92300006	-0.03120146
	71.8000	1	2		1.92200306	-0.03167800
	71.9000	1	2		1.92100688	-0.03241346
	72.0000	1	2		1.91999902	-0.03288560
	72.1000	1	2		1.91901042	-0.03336437
	72.2000	1	2		1.91801055	-0.03400759
	72.3000	1	2		1.91700638	-0.03478731
	72.4000	1	2		1.91599934	-0.03542936
	72.5000	1	2		1.91500685	-0.03591706
	72.6000	1	2		1.91399510	-0.03670606
	72.7000	1	2		1.91300158	-0.03736155
	72.8000	1	2		1.91200090	-0.03805647
	72.9000	1	2		1.91101230	-0.03862534
	73.0000	1	2		1.90999010	-0.03924365
	73.1000	1	2		1.90900457	-0.04000277
	73.2000	1	2		1.90800593	-0.04066469
	73.3000	1	2		1.90700524	-0.04129186
	73.4000	1	2		1.90599206	-0.04185865
	73.5000	1	2		1.90501616	-0.04247577
	73.6000	1	2		1.90399335	-0.04315335
	73.7000	1	2		1.90300372	-0.04374460
	73.8000	1	2		1.90200672	-0.04446492
	73.9000	1	2		1.90100993	-0.04531212
	74.0000	1	2		1.89999592	-0.04597617
	74.1000	1	2		1.89900548	-0.04662515
	74.2000	1	2		1.89800254	-0.04739428
	74.3000	1	2		1.89701005	-0.04805179
	74.4000	1	2		1.89600957	-0.04888614
	74.5000	1	2		1.89500437	-0.04950481
	74.6000	1	2		1.89399733	-0.05028445
	74.7000	1	2		1.89300443	-0.05094571
	74.8000	1	2		1.89199227	-0.05155101
	74.9000	1	2		1.89099424	-0.05174508
	75.0000	1	2		1.88998823	-0.05250878
	75.1000	1	2		1.88900598	-0.05314241
	75.2000	1	2		1.88800591	-0.05389459
	75.3000	1	2		1.88700645	-0.05462516
	75.4000	1	2		1.88600925	-0.05546893
	75.5000	1	2		1.88500979	-0.05622291
	75.6000	1	2		1.88399414	-0.05703312
	75.7000	1	2		1.88300964	-0.05775950
	75.8000	1	2		1.88201100	-0.05853880
	75.9000	1	2		1.88099987	-0.05928638
	76.0000	1	2		1.88000389	-0.06009944
	76.1000	1	2		1.87899829	-0.06086079
	76.2000	1	2		1.87800580	-0.06182169
	76.3000	1	2		1.87700695	-0.06246098
	76.4000	1	2		1.87599213	-0.06337421
	76.5000	1	2		1.87500373	-0.06408211
	76.6000	1	2		1.87399526	-0.06499243
	76.7000	1	2		1.87302326	-0.06582883
	76.8000	1	2		1.87201622	-0.06667907
	76.9000	1	2		1.87101492	-0.06738957
	77.0000	1	2		1.87000644	-0.06831124
	77.1000	1	2		1.86901559	-0.06876553
	77.2000	1	2		1.86800650	-0.06949212
	77.3000	1	2		1.86700868	-0.07012905
	77.4000	1	2		1.86600144	-0.07078855
	77.5000	1	2		1.86501632	-0.07155193
	77.6000	1	2		1.86399535	-0.07250648
	77.7000	1	2		1.86300491	-0.07334651
	77.8000	1	2		1.86199234	-0.07425318
	77.9000	1	2		1.86101275	-0.07500738
	78.0000	1	2		1.85999834	-0.07595516
	78.1000	1	2		1.85900380	-0.07690546
	78.2000	1	2		1.85799614	-0.07767837
	78.3000	1	2		1.85700406	-0.07870534
	78.4000	1	2		1.85600378	-0.07946909
	78.5000	1	2		1.85500924	-0.08041290
	78.6000	1	2		1.85401265	-0.08125701
	78.7000	1	2		1.85301729	-0.08217172
	78.8000	1	2		1.85199714	-0.08314943
	78.9000	1	2		1.85102473	-0.08392162
	79.0000	1	2		1.85000601	-0.08480581
	79.1000	1	2		1.84902028	-0.08571489
	79.2000	1	2		1.84799337	-0.08627474
	79.3000	1	2		1.84701727	-0.08682415
	79.4000	1	2		1.84599671	-0.08755282
	79.5000	1	2		1.84501016	-0.08850414
	79.6000	1	2		1.84399738	-0.08950873
	79.7000	1	2		1.84299813	-0.09044263
	79.8000	1	2		1.84199334	-0.09134621
	79.9000	1	2		1.84100638	-0.09230626
	80.0000	1	2		1.83999914	-0.09320074
	80.1000	1	2		1.83900193	-0.09417530
	80.2000	1	2		1.83800288	-0.09519109
	80.3000	1	2		1.83701142	-0.09600748
	80.4000	1	2		1.83600561	-0.09696869
	80.5000	1	2		1.83501352	-0.09804638
	80.6000	1	2		1.83400198	-0.09889074
	80.7000	1	2		1.83301154	-0.09996651
	80.8000	1	2		1.83200245	-0.10096248
	80.9000	1	2		1.83100545	-0.10193698
	81.0000	1	2		1.83000312	-0.10278648
	81.1000	1	2		1.82901391	-0.10355895
	81.2000	1	2		1.82800072	-0.10430302
	81.3000	1	2		1.82701192	-0.10493524
	81.4000	1	2		1.82600037	-0.10592749
	81.5000	1	2		1.82500911	-0.10682697
	81.6000	1	2		1.82400227	-0.10788897
	81.7000	1	2		1.82301613	-0.10881775
	81.8000	1	2		1.82200623	-0.10992222
	81.9000	1	2		1.82101681	-0.11075100
	82.0000	1	2		1.82001325	-0.11181343
	82.1000	1	2		1.81901646	-0.11291589
	82.2000	1	2		1.81800716	-0.11399752
	82.3000	1	2		1.81702492	-0.11497747
	82.4000	1	2		1.81600538	-0.11603661
	82.5000	1	2		1.81501063	-0.11708087
	82.6000	1	2		1.81400339	-0.11804796
	82.7000	1	2		1.81300885	-0.11760586
	82.8000	1	2		1.81200468	-0.11889220
	82.9000	1	2		1.81101629	-0.11987580
	83.0000	1	2		1.81000576	-0.12097826
	83.1000	1	2		1.80901552	-0.12207176
	83.2000	1	2		1.80800685	-0.12315358
	83.3000	1	2		1.80701681	-0.12429738
	83.4000	1	2		1.80602268	-0.12530698
	83.5000	1	2		1.80500601	-0.12647292
	83.6000	1	2		1.80400369	-0.12757193
	83.7000	1	2		1.80301222	-0.12859461
	83.8000	1	2		1.80200170	-0.12955700
	83.9000	1	2		1.80101802	-0.13026609
	84.0000	1	2		1.80000524	-0.13124411
	84.1000	1	2		1.79901336	-0.13242044
	84.2000	1	2		1.79800673	-0.13343954
	84.3000	1	2		1.79701793	-0.13460397
	84.4000	1	2		1.79601069	-0.13542917
	84.5000	1	2		1.79501553	-0.13506890
	84.6000	1	2		1.79400706	-0.13634058
	84.7000	1	2		1.79301211	-0.13748572
	84.8000	1	2		1.79201080	-0.13872421
	84.9000	1	2		1.79102692	-0.13993383
	85.0000	1	2		1.79000595	-0.14120426
	85.1000	1	2		1.78901550	-0.14246894
	85.2000	1	2		1.78800744	-0.14348483
	85.3000	1	2		1.78701638	-0.14474494
	85.4000	1	2		1.78600668	-0.14612292
	85.5000	1	2		1.78502074	-0.14722737
	85.6000	1	2		1.78401862	-0.14845814
	85.7000	1	2		1.78300380	-0.14985816
	85.8000	1	2		1.78202298	-0.15100618
	85.9000	1	2		1.78101984	-0.15223560
	86.0000	1	2		1.78001587	-0.15355454
	86.1000	1	2		1.77901723	-0.15472801
	86.2000	1	2		1.77801245	-0.15595749
	86.3000	1	2		1.77703348	-0.15703902
	86.4000	1	2		1.77601824	-0.15777677
	86.5000	1	2		1.77502452	-0.15896853
	86.6000	1	2		1.77401769	-0.16001796
	86.7000	1	2		1.77302192	-0.16131807
	86.8000	1	2		1.77202533	-0.16255364
	86.9000	1	2		1.77102690	-0.16395209
	87.0000	1	2		1.77001514	-0.16528694
	87.1000	1	2		1.76901999	-0.16647680
	87.2000	1	2		1.76801520	-0.16777540
	87.3000	1	2		1.76702230	-0.16906017
	87.4000	1	2		1.76601383	-0.17024016
	87.5000	1	2		1.76501765	-0.17147429
	87.6000	1	2		1.76402024	-0.17272692
	87.7000	1	2		1.76301976	-0.17385550
	87.8000	1	2		1.76201026	-0.17518472
	87.9000	1	2		1.76102350	-0.17628971
	88.0000	1	2		1.76002118	-0.17742828
	88.1000	1	2		1.75902520	-0.17874328
	88.2000	1	2		1.75802206	-0.17998042
	88.3000	1	2		1.75702137	-0.18135447
	88.4000	1	2		1.75601331	-0.18277122
	88.5000	1	2		1.75502512	-0.18400235
	88.6000	1	2		1.75401582	-0.18535297
	88.7000	1	2		1.75302046	-0.18675460
	88.8000	1	2		1.75201978	-0.18610254
	88.9000	1	2		1.75101929	-0.18757459
	89.0000	1	2		1.75001102	-0.18894581
	89.1000	1	2		1.74902755	-0.19048464
	89.2000	1	2		1.74801477	-0.19185491
	89.3000	1	2		1.74701654	-0.19324349
	89.4000	1	2		1.74601545	-0.19488722
	89.5000	1	2		1.74502664	-0.19609110
	89.6000	1	2		1.74402001	-0.19776480
	89.7000	1	2		1.74302650	-0.19906677
	89.8000	1	2		1.74202233	-0.20042621
	89.9000	1	2		1.74102860	-0.20184627
	90.0000	1	2		1.74002730	-0.20309169
	90.1000	1	2		1.73903194	-0.20412428
	90.2000	1	2		1.73802244	-0.20544522
	90.3000	1	2		1.73702708	-0.20690670
	90.4000	1	2		1.73602312	-0.20833435
	90.5000	1	2		1.73502878	-0.20968542
	90.6000	1	2		1.73401355	-0.20924577
	90.7000	1	2		1.73302290	-0.21087289
	90.8000	1	2		1.73201893	-0.21242298
	90.9000	1	2		1.73103054	-0.21399390
	91.0000	1	2		1.73001899	-0.21568406
	91.1000	1	2		1.72902507	-0.21724902
	91.2000	1	2		1.72802499	-0.21880673
	91.3000	1	2		1.72703086	-0.22041418
	91.4000	1	2		1.72602464	-0.22196457
	91.5000	1	2		1.72503584	-0.22348419
	91.6000	1	2		1.72402532	-0.22499077
	91.7000	1	2		1.72301664	-0.22685487
	91.8000	1	2		1.72201964	-0.22829648
	91.9000	1	2		1.72103637	-0.22990573
	92.0000	1	2		1.72002544	-0.23116473
	92.1000	1	2		1.71903172	-0.23230676
	92.2000	1	2		1.71801802	-0.23370536
	92.3000	1	2		1.71701538	-0.23537094
	92.4000	1	2		1.71601111	-0.23682768
	92.5000	1	2		1.71501923	-0.23826044
	92.6000	1	2		1.71400881	-0.23994708
	92.7000	1	2		1.71301960	-0.24150083
	92.8000	1	2		1.71201615	-0.24313062
	92.9000	1	2		1.71102376	-0.24469025
	93.0000	1	2		1.71001477	-0.24627833
	93.1000	1	2		1.70902668	-0.24782028
	93.2000	1	2		1.70801729	-0.24936233
	93.3000	1	2		1.70702254	-0.25109831
	93.4000	1	2		1.70601971	-0.25083734
	93.5000	1	2		1.70502834	-0.25210882
	93.6000	1	2		1.70402274	-0.25386924
	93.7000	1	2		1.70303076	-0.25554385
	93.8000	1	2		1.70202054	-0.25742369
	93.9000	1	2		1.70102795	-0.25906304
	94.0000	1	2		1.70002214	-0.26083773
	94.1000	1	2		1.69903405	-0.26244730
	94.2000	1	2		1.69802886	-0.26355589
	94.3000	1	2		1.69704169	-0.26531508
	94.4000	1	2		1.69601826	-0.26713537
	94.5000	1	2		1.69502423	-0.26890341
	94.6000	1	2		1.69402631	-0.27062755
	94.7000	1	2		1.69303710	-0.27241984
	94.8000	1	2		1.69201705	-0.27406383
	94.9000	1	2		1.69102763	-0.27507138
	95.0000	1	2		1.69002858	-0.27523197
	95.1000	1	2		1.68901642	-0.27702570
	95.2000	1	2		1.68802034	-0.27889101
	95.3000	1	2		1.68702262	-0.28068699
	95.4000	1	2		1.68602368	-0.28272726
	95.5000	1	2		1.68503631	-0.28450632
	95.6000	1	2		1.68402394	-0.28636510
	95.7000	1	2		1.68302623	-0.28783245
	95.8000	1	2		1.68202195	-0.28954795
	95.9000	1	2		1.68101891	-0.29143602
	96.0000	1	2		1.68001126	-0.29321477
	96.1000	1	2		1.67902850	-0.29512247
	96.2000	1	2		1.67802176	-0.29691515
	96.3000	1	2		1.67703163	-0.29842066
	96.4000	1	2		1.67602367	-0.30003205
	96.5000	1	2		1.67502349	-0.30193187
	96.6000	1	2		1.67402465	-0.30373717
	96.7000	1	2		1.67302591	-0.30563282
	96.8000	1	2		1.67202696	-0.30759363
	96.9000	1	2		1.67102894	-0.30938264
	97.0000	1	2		1.67002518	-0.31124210
	97.1000	1	2		1.66903934	-0.31087304
	97.2000	1	2		1.66802401	-0.31295415
	97.3000	1	2		1.66702660	-0.31488046
	97.4000	1	2		1.66601085	-0.31683117
	97.5000	1	2		1.66502358	-0.31890515
	97.6000	1	2		1.66401982	-0.32089151
	97.7000	1	2		1.66302713	-0.32299295
	97.8000	1	2		1.66201937	-0.32492001
	97.9000	1	2		1.66104153	-0.32692652
	98.0000	1	2		1.66004740	-0.32865442
	98.1000	1	2		1.65904855	-0.33033717
	98.2000	1	2		1.65804305	-0.33185877
	98.3000	1	2		1.65704831	-0.33376854
	98.4000	1	2		1.65604536	-0.33588327
	98.5000	1	2		1.65504796	-0.33790838
	98.6000	1	2		1.65403969	-0.34004521
	98.7000	1	2		1.65305611	-0.33948090
	98.8000	1	2		1.65204927	-0.34158539
	98.9000	1	2		1.65105002	-0.34297477
	99.0000	1	2		1.65004052	-0.33419445
	99.1000	1	2		1.64904987	-0.33631600
	99.2000	1	2		1.64804540	-0.33607200
	99.3000	1	2		1.64705198	-0.33770058
	99.4000	1	2		1.64604863	-0.33989914
	99.5000	1	2		1.64504590	-0.34212224
	99.6000	1	2		1.64404644	-0.34441032
	99.7000	1	2		1.64305190	-0.34658555
	99.8000	1	2		1.64204650	-0.34881856
	99.9000	1	2		1.64105308	-0.35102110
	100.0000	1	2		1.64005055	-0.35316061
	100.1000	1	2		1.63904259	-0.35523634
	100.2000	1	2		1.63803975	-0.35667904
	100.3000	1	2		1.63705197	-0.35874993
	100.4000	1	2		1.63604678	-0.36114395
	100.5000	1	2		1.63504732	-0.36349270
	100.6000	1	2		1.63404305	-0.36577862
	100.7000	1	2		1.63305445	-0.36807913
	100.8000	1	2		1.63204485	-0.37029143
	100.9000	1	2		1.63105471	-0.37275329
	101.0000	1	2		1.63003989	-0.37456967
	101.1000	1	2		1.62905282	-0.37616532
	101.2000	1	2		1.62804578	-0.37721746
	101.3000	1	2		1.62705288	-0.37519474
	101.4000	1	2		1.62603970	-0.37727892
	101.5000	1	2		1.62505571	-0.37949555
	101.6000	1	2		1.62404170	-0.38193289
	101.7000	1	2		1.62305454	-0.38445719
	101.8000	1	2		1.62204545	-0.38665000
	101.9000	1	2		1.62104753	-0.38901944
	102.0000	1	2		1.62004951	-0.39139431
	102.1000	1	2		1.61905179	-0.39370526
	102.2000	1	2		1.61804239	-0.39604191
	102.3000	1	2		1.61704253	-0.39802615
	102.4000	1	2		1.61603067	-0.40039983
	102.5000	1	2		1.61504535	-0.40270280
	102.6000	1	2		1.61403800	-0.40459361
	102.7000	1	2		1.61305022	-0.40639795
	102.8000	1	2		1.61204616	-0.40859964
	102.9000	1	2		1.61104670	-0.41107360
	103.0000	1	2		1.61004509	-0.41347083
	103.1000	1	2		1.60904983	-0.41581180
	103.2000	1	2		1.60804843	-0.41802429
	103.3000	1	2		1.60704221	-0.42028207
	103.4000	1	2		1.60603691	-0.42244002
	103.5000	1	2		1.60504636	-0.42213559
	103.6000	1	2		1.60403625	-0.42160969
	103.7000	1	2		1.60304786	-0.42417102
	103.8000	1	2		1.60204164	-0.42684384
	103.9000	1	2		1.60104751	-0.42947538
	104.0000	1	2		1.60003924	-0.43217160
	104.1000	1	2		1.59904511	-0.43474019
	104.2000	1	2		1.59804032	-0.43727465
	104.3000	1	2		1.59704845	-0.43992203
	104.4000	1	2		1.59603116	-0.44246238
	104.5000	1	2		1.59504430	-0.44452142
	104.6000	1	2		1.59404157	-0.44631816
	104.7000	1	2		1.59303873	-0.44791132
	104.8000	1	2		1.59204030	-0.45048282
	104.9000	1	2		1.59104842	-0.45325391
	105.0000	1	2		1.59003933	-0.45584146
	105.1000	1	2		1.58904458	-0.45853265
	105.2000	1	2		1.58804052	-0.46115238
	105.3000	1	2		1.58704721	-0.46381794
	105.4000	1	2		1.58604232	-0.46643216
	105.5000	1	2		1.58504798	-0.46865106
	105.6000	1	2		1.58403838	-0.47124960
	105.7000	1	2		1.58305111	-0.47334943
	105.8000	1	2		1.58203834	-0.47180589
	105.9000	1	2		1.58104687	-0.47433637
	106.0000	1	2		1.58004588	-0.47719054
	106.1000	1	2		1.57904888	-0.47989372
	106.2000	1	2		1.57803651	-0.48136465
	106.3000	1	2		1.57704812	-0.48425216
	106.4000	1	2		1.57604815	-0.48730399
	106.5000	1	2		1.57505176	-0.49010407
	106.6000	1	2		1.57404503	-0.49283747
	106.7000	1	2		1.57305797	-0.49569622
	106.8000	1	2		1.57204550	-0.49849406
	106.9000	1	2		1.57104870	-0.50004907
	107.0000	1	2		1.57004535	-0.50223827
	107.1000	1	2		1.56904989	-0.50499540
	107.2000	1	2		1.56804418	-0.50811794
	107.3000	1	2		1.56705005	-0.51093079
	107.4000	1	2		1.56603963	-0.51372096
	107.5000	1	2		1.56506322	-0.51605597
	107.6000	1	2		1.56403037	-0.51787112
	107.7000	1	2		1.56305519	-0.51830824
	107.8000	1	2		1.56203678	-0.52127600
	107.9000	1	2		1.56104562	-0.52424144
	108.0000	1	2		1.56005210	-0.52721757
	108.1000	1	2		1.55905377	-0.53010948
	108.2000	1	2		1.55803782	-0.53168595
	108.3000	1	2		1.55705598	-0.53429522
	108.4000	1	2		1.55604556	-0.53737298
	108.5000	1	2		1.55506106	-0.54047395
	108.6000	1	2		1.55404316	-0.54343853
	108.7000	1	2		1.55306071	-0.54621246
	108.8000	1	2		1.55204947	-0.54786418
	108.9000	1	2		1.55105196	-0.54999989
	109.0000	1	2		1.55003703	-0.55283286
	109.1000	1	2		1.54904198	-0.55421066
	109.2000	1	2		1.54803976	-0.55657893
	109.3000	1	2		1.54705116	-0.55928260
	109.4000	1	2		1.54603889	-0.56195471
	109.5000	1	2		1.54506464	-0.56271814
	109.6000	1	2		1.54405278	-0.56563165
	109.7000	1	2		1.54306664	-0.56855287
	109.8000	1	2		1.54206032	-0.54490976
	109.9000	1	2		1.54106025	-0.53105459
	110.0000	1	2		1.54005976	-0.53341024
	110.1000	1	2		1.53907240	-0.53580895
	110.2000	1	2		1.53806085	-0.53780612
	110.3000	1	2		1.53706897	-0.53954195
	110.4000	1	2		1.53605476	-0.54142389
	110.5000	1	2		1.53505920	-0.54385886
	110.6000	1	2		1.53405380	-0.54669306
	110.7000	1	2		1.53305792	-0.54932903
	110.8000	1	2		1.53205754	-0.55221502
	110.9000	1	2		1.53106649	-0.55504095
	111.0000	1	2		1.53005197	-0.55801768
	111.1000	1	2		1.52906818	-0.55115916
	111.2000	1	2		1.52806709	-0.52720435
	111.3000	1	2		1.52706783	-0.52606344
	111.4000	1	2		1.52606018	-0.52644607
	111.5000	1	2		1.52507537	-0.52780788
	111.6000	1	2		1.52406014	-0.52951783
	111.7000	1	2		1.52307932	-0.53164020
	111.8000	1	2		1.52206931	-0.53395286
	111.9000	1	2		1.52107129	-0.53653169
	112.0000	1	2		1.52006620	-0.53928863
	112.1000	1	2		1.51906951	-0.54212742
	112.2000	1	2		1.51806800	-0.54522272
	112.3000	1	2		1.51707592	-0.54808374
	112.4000	1	2		1.51606242	-0.55120960
	112.5000	1	2		1.51507362	-0.55429842
	112.6000	1	2		1.51406279	-0.55738125
	112.7000	1	2		1.51306907	-0.56050923
	112.8000	1	2		1.51206418	-0.56366496
	112.9000	1	2		1.51107333	-0.56563880
	113.0000	1	2		1.51006987	-0.56782924
	113.1000	1	2		1.50906488	-0.57074193
	113.2000	1	2		1.50805610	-0.57381444
	113.3000	1	2		1.50706955	-0.57691108
	113.4000	1	2		1.50606753	-0.57995971
	113.5000	1	2		1.50506767	-0.58316693
	113.6000	1	2		1.50406483	-0.58631748
	113.7000	1	2		1.50307295	-0.58961734
	113.8000	1	2		1.50206489	-0.59165686
	113.9000	1	2		1.50107362	-0.59485156
	114.0000	1	2		1.50006894	-0.59838526
	114.1000	1	2		1.49907092	-0.60181178
	114.2000	1	2		1.49805763	-0.60547173
	114.3000	1	2		1.49707989	-0.60890429
	114.4000	1	2		1.49607265	-0.61237887
	114.5000	1	2		1.49506858	-0.61426617
	114.6000	1	2		1.49406410	-0.61421409
	114.7000	1	2		1.49307130	-0.61765876
	114.8000	1	2		1.49205791	-0.62147871
	114.9000	1	2		1.49106624	-0.62516719
	115.0000	1	2		1.49006166	-0.62867254
	115.1000	1	2		1.48907695	-0.63192703
	115.2000	1	2		1.48806151	-0.63559316
	115.3000	1	2		1.48706646	-0.63928515
	115.4000	1	2		1.48606280	-0.64293407
	115.5000	1	2		1.48506539	-0.64655453
	115.6000	1	2		1.48405856	-0.65029658
	115.7000	1	2		1.48306412	-0.65386176
	115.8000	1	2		1.48206282	-0.65721892
	115.9000	1	2		1.48106991	-0.65776505
	116.0000	1	2		1.48005970	-0.66114880
	116.1000	1	2		1.47906823	-0.66489436
	116.2000	1	2		1.47806365	-0.66864908
	116.3000	1	2		1.47706973	-0.67234300
	116.4000	1	2		1.47605715	-0.67579679
	116.5000	1	2		1.47507163	-0.67683965
	116.6000	1	2		1.47406367	-0.67789294
	116.7000	1	2		1.47306769	-0.68171181
	116.8000	1	2		1.47206393	-0.68566017
	116.9000	1	2		1.47107523	-0.68977326
	117.0000	1	2		1.47006778	-0.69345713
	117.1000	1	2		1.46907457	-0.69441244
	117.2000	1	2		1.46806303	-0.69814824
	117.3000	1	2		1.46707351	-0.70159703
	117.4000	1	2		1.46606524	-0.70544250
	117.5000	1	2		1.46507274	-0.70916355
	117.6000	1	2		1.46406355	-0.71117081
	117.7000	1	2		1.46306932	-0.71340755
	117.8000	1	2		1.46206187	-0.71600243
	117.9000	1	2		1.46106303	-0.71972594
	118.0000	1	2		1.46006142	-0.72362699
	118.1000	1	2		1.45907313	-0.72753988
	118.2000	1	2		1.45806527	-0.73165022
	118.3000	1	2		1.45707483	-0.73562168
	118.4000	1	2		1.45606850	-0.73979966
	118.5000	1	2		1.45507878	-0.74380495
	118.6000	1	2		1.45406682	-0.74774057
	118.7000	1	2		1.45308283	-0.75111143
	118.8000	1	2		1.45207344	-0.74876942
	118.9000	1	2		1.45108166	-0.75030804
	119.0000	1	2		1.45006991	-0.75290672
	119.1000	1	2		1.44907742	-0.75690039
	119.2000	1	2		1.44806546	-0.76158047
	119.3000	1	2		1.44707615	-0.76609977
	119.4000	1	2		1.44606409	-0.77062160
	119.5000	1	2		1.44507877	-0.77501372
	119.6000	1	2		1.44406865	-0.77926807
	119.7000	1	2		1.44306981	-0.78310564
	119.8000	1	2		1.44206554	-0.78741245
	119.9000	1	2		1.44107469	-0.79154849
	120.0000	1	2		1.44006898	-0.78994267
	120.1000	1	2		1.43907475	-0.78516565
	120.2000	1	2		1.43806637	-0.78735866
	120.3000	1	2		1.43708013	-0.79159953
	120.4000	1	2		1.43606797	-0.79555422
	120.5000	1	2		1.43507435	-0.79999745
	120.6000	1	2		1.43406557	-0.80467671
	120.7000	1	2		1.43307031	-0.80586739
	120.8000	1	2		1.43206389	-0.80160037
	120.9000	1	2		1.43107365	-0.80316402
	121.0000	1	2		1.43006958	-0.80695413
	121.1000	1	2		1.42907402	-0.81025332
	121.2000	1	2		1.42806442	-0.81369713
	121.3000	1	2		1.42707541	-0.81427619
	121.4000	1	2		1.42606273	-0.81862286
	121.5000	1	2		1.42507137	-0.82269244
	121.6000	1	2		1.42406300	-0.82717128
	121.7000	1	2		1.42308116	-0.83148889
	121.8000	1	2		1.42206367	-0.83591521
	121.9000	1	2		1.42107497	-0.83791994
	122.0000	1	2		1.42007572	-0.84013574
	122.1000	1	2		1.41907749	-0.84201209
	122.2000	1	2		1.41806686	-0.84491074
	122.3000	1	2		1.41707079	-0.84722638
	122.4000	1	2		1.41606989	-0.85184366
	122.5000	1	2		1.41507658	-0.85656337
	122.6000	1	2		1.41406575	-0.86145587
	122.7000	1	2		1.41307593	-0.86474568
	122.8000	1	2		1.41206520	-0.86845770
	122.9000	1	2		1.41107322	-0.87367006
	123.0000	1	2		1.41006341	-0.87838106
	123.1000	1	2		1.40907902	-0.88321641
	123.2000	1	2		1.40806931	-0.88827081
	123.3000	1	2		1.40707201	-0.89322098
	123.4000	1	2		1.40606702	-0.89809388
	123.5000	1	2		1.40508200	-0.90289213
	123.6000	1	2		1.40407425	-0.90786807
	123.7000	1	2		1.40307837	-0.91247343
	123.8000	1	2		1.40207205	-0.91545135
	123.9000	1	2		1.40108243	-0.91238201
	124.0000	1	2		1.40007047	-0.91779679
	124.0010	1	2		1.40006012	-0.91784351
