# Supplementary material for: Hyaluronic Acid Enhances the Mechanical Properties of Tissue-Engineered Cartilage Constructs
Source: PLoS One. 2014 Dec 1;9(12):e113216. doi: 10.1371/journal.pone.0113216 (PMC4249877; doi:10.1371/journal.pone.0113216)
Supplement: Dataset S1 — Raw data from hydrogel constructs. Data on wet weight, dry weight, compressive modulus, DNA content, and GAG content are provided in a spreadsheet for all analysed hydrogel constructs. Additionally, raw data from mechanical compression tests (time, displacement, and load) are provided. (ZIP) [file pone.0113216.s004.zip › Data/Mechanical testing/Microtester/Day 56/G5 P1 M5 ramp.csv]

G5 P1 M5 3Feb2014
Notes	Time	Sequence	Block	Cycle	5800:Extension mm	5800:5N_Load_Cell N
Test Started : 02/03/2014 11:09:18 AM	4.0020	1	2		2.49969477	0.00222779
	4.1000	1	2		2.49901290	0.00227421
	4.2000	1	2		2.49797021	0.00220431
	4.3000	1	2		2.49695272	0.00226801
	4.4000	1	2		2.49595469	0.00227607
	4.5000	1	2		2.49495380	0.00229480
	4.6000	1	2		2.49394410	0.00234533
	4.7000	1	2		2.49294382	0.00237621
	4.8000	1	2		2.49194498	0.00250017
	4.9000	1	2		2.49094429	0.00234642
	5.0000	1	2		2.48994893	0.00236709
	5.1000	1	2		2.48895111	0.00239498
	5.2000	1	2		2.48794653	0.00239735
	5.3000	1	2		2.48694072	0.00241261
	5.4000	1	2		2.48595069	0.00242927
	5.5000	1	2		2.48494365	0.00236960
	5.6000	1	2		2.48394276	0.00226743
	5.7000	1	2		2.48294022	0.00238195
	5.8000	1	2		2.48194917	0.00229619
	5.9000	1	2		2.48094090	0.00230000
	6.0000	1	2		2.47994595	0.00226041
	6.1000	1	2		2.47895366	0.00229239
	6.2000	1	2		2.47794109	0.00224695
	6.3000	1	2		2.47693446	0.00228255
	6.4000	1	2		2.47594402	0.00226992
	6.5000	1	2		2.47493083	0.00223359
	6.6000	1	2		2.47394510	0.00206302
	6.7000	1	2		2.47294359	0.00230464
	6.8000	1	2		2.47195766	0.00224059
	6.9000	1	2		2.47095021	0.00216335
	7.0000	1	2		2.46994174	0.00231433
	7.1000	1	2		2.46894043	0.00235751
	7.2000	1	2		2.46795061	0.00242356
	7.3000	1	2		2.46694377	0.00236974
	7.4000	1	2		2.46593981	0.00237354
	7.5000	1	2		2.46494014	0.00245740
	7.5070	1	2		2.46486905	0.00259345
	7.6000	1	2		2.46394130	0.00232751
	7.7000	1	2		2.46294696	0.00234170
	7.8000	1	2		2.46194361	0.00249108
	7.9000	1	2		2.46093862	0.00231191
	8.0000	1	2		2.45994818	0.00238192
	8.1000	1	2		2.45894893	0.00242417
	8.2000	1	2		2.45795603	0.00240054
	8.3000	1	2		2.45694796	0.00224609
	8.4000	1	2		2.45594523	0.00231450
	8.5000	1	2		2.45494454	0.00229852
	8.6000	1	2		2.45394242	0.00234653
	8.7000	1	2		2.45294152	0.00216905
	8.8000	1	2		2.45195292	0.00229567
	8.9000	1	2		2.45094589	0.00216485
	9.0000	1	2		2.44995708	0.00202890
	9.1000	1	2		2.44895394	0.00222754
	9.2000	1	2		2.44794895	0.00216551
	9.3000	1	2		2.44694621	0.00201972
	9.4000	1	2		2.44595454	0.00205787
	9.5000	1	2		2.44495528	0.00220714
	9.6000	1	2		2.44394927	0.00210249
	9.7000	1	2		2.44294366	0.00190461
	9.8000	1	2		2.44194441	0.00226232
	9.9000	1	2		2.44094065	0.00207445
	10.0000	1	2		2.43994734	0.00197139
	10.1000	1	2		2.43894686	0.00207820
	10.2000	1	2		2.43795006	0.00207477
	10.3000	1	2		2.43693360	0.00209364
	10.4000	1	2		2.43597000	0.00225158
	10.5000	1	2		2.43495271	0.00207782
	10.6000	1	2		2.43395551	0.00211517
	10.7000	1	2		2.43295605	0.00219939
	10.8000	1	2		2.43194266	0.00206688
	10.9000	1	2		2.43094463	0.00216941
	11.0000	1	2		2.42994661	0.00218811
	11.1000	1	2		2.42894121	0.00221349
	11.2000	1	2		2.42795732	0.00229916
	11.3000	1	2		2.42694742	0.00219285
	11.4000	1	2		2.42594099	0.00221466
	11.5000	1	2		2.42494871	0.00227589
	11.6000	1	2		2.42396011	0.00219187
	11.7000	1	2		2.42295532	0.00223747
	11.8000	1	2		2.42195566	0.00221708
	11.9000	1	2		2.42095497	0.00223687
	12.0000	1	2		2.41995613	0.00219313
	12.1000	1	2		2.41895114	0.00216910
	12.2000	1	2		2.41795147	0.00211123
	12.3000	1	2		2.41695120	0.00236259
	12.4000	1	2		2.41595010	0.00203812
	12.5000	1	2		2.41494449	0.00205306
	12.6000	1	2		2.41395139	0.00219815
	12.7000	1	2		2.41295152	0.00205564
	12.8000	1	2		2.41194530	0.00213773
	12.9000	1	2		2.41095178	0.00215280
	13.0000	1	2		2.40995130	0.00203800
	13.1000	1	2		2.40896168	0.00207999
	13.2000	1	2		2.40794890	0.00202458
	13.3000	1	2		2.40694678	0.00220333
	13.4000	1	2		2.40596330	0.00205598
	13.5000	1	2		2.40495032	0.00210823
	13.6000	1	2		2.40395845	0.00214803
	13.7000	1	2		2.40295407	0.00225239
	13.8000	1	2		2.40195605	0.00214913
	13.9000	1	2		2.40096191	0.00212247
	14.0000	1	2		2.39996020	0.00217798
	14.1000	1	2		2.39896484	0.00228312
	14.2000	1	2		2.39795719	0.00220321
	14.3000	1	2		2.39695732	0.00214669
	14.4000	1	2		2.39595213	0.00221505
	14.5000	1	2		2.39494673	0.00214848
	14.6000	1	2		2.39395362	0.00233275
	14.7000	1	2		2.39296154	0.00230397
	14.8000	1	2		2.39195081	0.00228192
	14.9000	1	2		2.39096815	0.00225661
	15.0000	1	2		2.38996152	0.00233966
	15.1000	1	2		2.38895776	0.00227972
	15.2000	1	2		2.38795974	0.00234085
	15.3000	1	2		2.38695967	0.00216606
	15.4000	1	2		2.38595345	0.00222782
	15.5000	1	2		2.38495460	0.00244855
	15.6000	1	2		2.38395330	0.00226450
	15.7000	1	2		2.38296265	0.00180160
	15.8000	1	2		2.38194844	0.00219040
	15.9000	1	2		2.38095452	0.00236070
	16.0000	1	2		2.37995035	0.00212272
	16.1000	1	2		2.37894741	0.00191132
	16.2000	1	2		2.37795061	0.00220316
	16.3000	1	2		2.37694992	0.00224981
	16.4000	1	2		2.37595702	0.00201069
	16.5000	1	2		2.37495265	0.00210916
	16.6000	1	2		2.37396855	0.00213643
	16.7000	1	2		2.37295988	0.00185299
	16.8000	1	2		2.37196185	0.00189941
	16.9000	1	2		2.37095830	0.00198000
	17.0000	1	2		2.36995597	0.00215621
	17.1000	1	2		2.36895631	0.00177003
	17.2000	1	2		2.36796054	0.00182522
	17.3000	1	2		2.36695309	0.00208453
	17.4000	1	2		2.36595568	0.00206496
	17.5000	1	2		2.36495684	0.00188705
	17.6000	1	2		2.36395348	0.00190217
	17.7000	1	2		2.36295403	0.00205372
	17.8000	1	2		2.36195662	0.00187188
	17.9000	1	2		2.36095880	0.00187996
	18.0000	1	2		2.35995934	0.00198103
	18.1000	1	2		2.35895476	0.00215508
	18.2000	1	2		2.35795366	0.00186743
	18.3000	1	2		2.35696957	0.00209931
	18.4000	1	2		2.35595884	0.00198275
	18.5000	1	2		2.35496307	0.00197448
	18.6000	1	2		2.35396423	0.00193556
	18.7000	1	2		2.35296354	0.00200971
	18.8000	1	2		2.35196142	0.00205399
	18.9000	1	2		2.35095479	0.00197653
	19.0000	1	2		2.34996148	0.00189020
	19.1000	1	2		2.34896714	0.00189883
	19.2000	1	2		2.34797055	0.00186276
	19.3000	1	2		2.34696659	0.00190245
	19.4000	1	2		2.34596979	0.00186554
	19.5000	1	2		2.34496050	0.00205731
	19.6000	1	2		2.34395408	0.00184317
	19.7000	1	2		2.34295462	0.00196899
	19.8000	1	2		2.34196315	0.00195852
	19.9000	1	2		2.34095181	0.00198687
	20.0000	1	2		2.33996260	0.00189555
	20.1000	1	2		2.33896314	0.00189057
	20.2000	1	2		2.33796819	0.00190556
	20.3000	1	2		2.33695828	0.00184688
	20.4000	1	2		2.33596743	0.00178009
	20.5000	1	2		2.33495301	0.00188447
	20.6000	1	2		2.33397015	0.00191907
	20.7000	1	2		2.33295553	0.00189818
	20.8000	1	2		2.33195976	0.00194536
	20.9000	1	2		2.33095702	0.00185990
	21.0000	1	2		2.32996679	0.00194485
	21.1000	1	2		2.32895749	0.00203348
	21.2000	1	2		2.32796008	0.00201446
	21.3000	1	2		2.32695284	0.00206090
	21.4000	1	2		2.32595645	0.00206972
	21.5000	1	2		2.32496519	0.00196521
	21.6000	1	2		2.32395631	0.00204487
	21.7000	1	2		2.32296730	0.00198163
	21.8000	1	2		2.32195473	0.00211201
	21.9000	1	2		2.32095445	0.00218643
	22.0000	1	2		2.31996442	0.00205326
	22.1000	1	2		2.31896455	0.00202199
	22.2000	1	2		2.31796858	0.00201118
	22.3000	1	2		2.31696604	0.00218652
	22.4000	1	2		2.31595429	0.00206073
	22.5000	1	2		2.31496528	0.00206484
	22.6000	1	2		2.31396562	0.00204651
	22.7000	1	2		2.31297108	0.00214035
	22.8000	1	2		2.31195830	0.00195099
	22.9000	1	2		2.31095967	0.00207745
	23.0000	1	2		2.30996492	0.00201368
	23.1000	1	2		2.30895542	0.00204402
	23.2000	1	2		2.30795842	0.00202119
	23.3000	1	2		2.30695528	0.00192512
	23.4000	1	2		2.30595848	0.00205543
	23.5000	1	2		2.30496312	0.00197933
	23.6000	1	2		2.30396592	0.00189986
	23.7000	1	2		2.30296707	0.00194882
	23.8000	1	2		2.30196946	0.00183686
	23.9000	1	2		2.30097676	0.00180290
	24.0000	1	2		2.29996624	0.00185395
	24.1000	1	2		2.29896453	0.00182428
	24.2000	1	2		2.29796077	0.00183972
	24.3000	1	2		2.29697401	0.00183200
	24.4000	1	2		2.29596390	0.00191184
	24.5000	1	2		2.29496465	0.00189650
	24.6000	1	2		2.29396437	0.00192827
	24.7000	1	2		2.29295938	0.00197169
	24.8000	1	2		2.29196689	0.00192209
	24.9000	1	2		2.29095780	0.00186058
	25.0000	1	2		2.28996264	0.00195481
	25.1000	1	2		2.28897138	0.00191081
	25.2000	1	2		2.28796557	0.00184407
	25.3000	1	2		2.28696304	0.00198521
	25.4000	1	2		2.28596522	0.00189238
	25.5000	1	2		2.28497293	0.00188687
	25.6000	1	2		2.28397061	0.00195908
	25.7000	1	2		2.28296582	0.00188729
	25.8000	1	2		2.28196473	0.00189936
	25.9000	1	2		2.28095461	0.00190894
	26.0000	1	2		2.27996806	0.00196589
	26.1000	1	2		2.27895734	0.00185444
	26.2000	1	2		2.27795890	0.00182109
	26.3000	1	2		2.27696047	0.00188727
	26.4000	1	2		2.27596122	0.00193495
	26.5000	1	2		2.27496094	0.00203983
	26.6000	1	2		2.27397254	0.00192141
	26.7000	1	2		2.27297104	0.00191771
	26.8000	1	2		2.27196646	0.00188522
	26.9000	1	2		2.27096085	0.00194837
	27.0000	1	2		2.26996774	0.00178436
	27.1000	1	2		2.26895702	0.00189330
	27.2000	1	2		2.26796698	0.00169584
	27.3000	1	2		2.26696179	0.00191669
	27.4000	1	2		2.26596704	0.00187429
	27.5000	1	2		2.26495673	0.00173794
	27.6000	1	2		2.26396690	0.00167798
	27.7000	1	2		2.26297441	0.00177423
	27.8000	1	2		2.26196655	0.00177348
	27.9000	1	2		2.26098000	0.00182258
	28.0000	1	2		2.25997255	0.00172034
	28.1000	1	2		2.25897125	0.00174880
	28.2000	1	2		2.25796626	0.00180269
	28.3000	1	2		2.25697295	0.00167026
	28.4000	1	2		2.25597636	0.00187742
	28.5000	1	2		2.25498120	0.00183143
	28.6000	1	2		2.25397867	0.00186351
	28.7000	1	2		2.25296835	0.00177235
	28.8000	1	2		2.25196848	0.00201845
	28.9000	1	2		2.25096821	0.00191265
	29.0000	1	2		2.24996588	0.00209055
	29.1000	1	2		2.24896417	0.00201466
	29.2000	1	2		2.24797475	0.00205548
	29.3000	1	2		2.24697283	0.00194353
	29.4000	1	2		2.24596723	0.00203261
	29.5000	1	2		2.24497043	0.00206093
	29.6000	1	2		2.24396503	0.00199961
	29.7000	1	2		2.24298012	0.00203302
	29.8000	1	2		2.24197431	0.00198964
	29.9000	1	2		2.24096481	0.00190387
	30.0000	1	2		2.23996884	0.00189505
	30.1000	1	2		2.23896672	0.00198785
	30.2000	1	2		2.23796685	0.00190640
	30.3000	1	2		2.23697518	0.00195113
	30.4000	1	2		2.23597183	0.00180941
	30.5000	1	2		2.23497052	0.00188998
	30.6000	1	2		2.23397455	0.00189592
	30.7000	1	2		2.23296710	0.00184991
	30.8000	1	2		2.23197031	0.00183502
	30.9000	1	2		2.23098191	0.00176987
	31.0000	1	2		2.22998204	0.00183378
	31.1000	1	2		2.22897173	0.00169241
	31.2000	1	2		2.22796817	0.00171562
	31.3000	1	2		2.22697609	0.00175817
	31.4000	1	2		2.22597151	0.00174372
	31.5000	1	2		2.22496590	0.00169401
	31.6000	1	2		2.22397034	0.00181866
	31.7000	1	2		2.22296719	0.00178232
	31.8000	1	2		2.22196814	0.00159053
	31.9000	1	2		2.22096438	0.00181918
	32.0000	1	2		2.21996697	0.00174392
	32.1000	1	2		2.21896465	0.00173775
	32.2000	1	2		2.21796785	0.00173239
	32.3000	1	2		2.21697065	0.00168363
	32.4000	1	2		2.21596812	0.00182985
	32.5000	1	2		2.21496927	0.00175497
	32.6000	1	2		2.21392904	0.00187725
	32.7000	1	2		2.21296995	0.00181660
	32.8000	1	2		2.21197582	0.00178841
	32.9000	1	2		2.21096755	0.00188340
	33.0000	1	2		2.20996522	0.00184475
	33.1000	1	2		2.20897273	0.00166681
	33.2000	1	2		2.20796897	0.00188175
	33.3000	1	2		2.20698180	0.00182782
	33.4000	1	2		2.20596329	0.00171853
	33.5000	1	2		2.20495994	0.00161063
	33.6000	1	2		2.20397196	0.00180153
	33.7000	1	2		2.20298909	0.00164013
	33.8000	1	2		2.20197406	0.00146642
	33.9000	1	2		2.20097235	0.00173897
	34.0000	1	2		2.19997453	0.00168981
	34.1000	1	2		2.19896749	0.00156581
	34.2000	1	2		2.19796660	0.00164190
	34.3000	1	2		2.19697493	0.00161823
	34.4000	1	2		2.19598141	0.00144314
	34.5000	1	2		2.19496167	0.00146130
	34.6000	1	2		2.19397451	0.00143425
	34.7000	1	2		2.19297095	0.00155571
	34.8000	1	2		2.19197600	0.00154381
	34.9000	1	2		2.19097511	0.00150748
	35.0000	1	2		2.18997606	0.00162968
	35.1000	1	2		2.18898008	0.00154758
	35.2000	1	2		2.18797530	0.00157476
	35.3000	1	2		2.18698711	0.00160239
	35.4000	1	2		2.18597187	0.00154603
	35.5000	1	2		2.18498123	0.00155413
	35.6000	1	2		2.18398238	0.00157580
	35.7000	1	2		2.18297514	0.00176081
	35.8000	1	2		2.18197978	0.00171419
	35.9000	1	2		2.18097745	0.00173857
	36.0000	1	2		2.17997000	0.00169731
	36.1000	1	2		2.17897997	0.00172153
	36.2000	1	2		2.17797355	0.00168686
	36.3000	1	2		2.17696446	0.00178787
	36.4000	1	2		2.17597668	0.00165193
	36.5000	1	2		2.17497128	0.00160325
	36.6000	1	2		2.17398493	0.00174409
	36.7000	1	2		2.17298609	0.00170386
	36.8000	1	2		2.17197311	0.00166552
	36.9000	1	2		2.17097201	0.00177022
	37.0000	1	2		2.16997358	0.00168568
	37.1000	1	2		2.16898293	0.00168528
	37.2000	1	2		2.16798163	0.00170444
	37.3000	1	2		2.16696885	0.00171832
	37.4000	1	2		2.16597534	0.00155095
	37.5000	1	2		2.16498981	0.00156017
	37.6000	1	2		2.16397314	0.00163862
	37.7000	1	2		2.16297020	0.00162106
	37.8000	1	2		2.16197156	0.00168666
	37.9000	1	2		2.16098173	0.00171061
	38.0000	1	2		2.15997777	0.00168171
	38.1000	1	2		2.15897790	0.00164281
	38.2000	1	2		2.15797516	0.00168817
	38.3000	1	2		2.15697652	0.00157551
	38.4000	1	2		2.15598137	0.00174123
	38.5000	1	2		2.15497494	0.00170945
	38.6000	1	2		2.15398204	0.00174035
	38.7000	1	2		2.15297992	0.00185763
	38.8000	1	2		2.15198333	0.00182912
	38.9000	1	2		2.15098203	0.00175602
	39.0000	1	2		2.14996884	0.00190667
	39.1000	1	2		2.14897164	0.00176681
	39.2000	1	2		2.14798079	0.00177821
	39.3000	1	2		2.14697580	0.00193082
	39.4000	1	2		2.14598064	0.00171046
	39.5000	1	2		2.14497913	0.00183880
	39.6000	1	2		2.14398726	0.00167381
	39.7000	1	2		2.14298391	0.00175770
	39.8000	1	2		2.14198936	0.00172061
	39.9000	1	2		2.14099257	0.00157002
	40.0000	1	2		2.13999393	0.00175472
	40.1000	1	2		2.13898546	0.00160262
	40.2000	1	2		2.13799010	0.00154703
	40.3000	1	2		2.13698203	0.00159086
	40.4000	1	2		2.13598708	0.00154088
	40.5000	1	2		2.13497943	0.00150709
	40.6000	1	2		2.13397854	0.00158227
	40.7000	1	2		2.13297826	0.00149304
	40.8000	1	2		2.13198679	0.00152089
	40.9000	1	2		2.13097955	0.00149908
	41.0000	1	2		2.12998644	0.00155025
	41.1000	1	2		2.12897920	0.00147550
	41.2000	1	2		2.12798507	0.00149747
	41.3000	1	2		2.12698356	0.00156652
	41.4000	1	2		2.12598943	0.00152766
	41.5000	1	2		2.12498526	0.00151346
	41.6000	1	2		2.12399010	0.00153211
	41.7000	1	2		2.12298511	0.00173032
	41.8000	1	2		2.12198729	0.00153310
	41.9000	1	2		2.12098353	0.00156608
	42.0000	1	2		2.11999309	0.00169733
	42.1000	1	2		2.11897970	0.00155798
	42.2000	1	2		2.11797573	0.00154555
	42.3000	1	2		2.11698509	0.00149327
	42.4000	1	2		2.11599403	0.00152838
	42.5000	1	2		2.11498596	0.00143022
	42.6000	1	2		2.11398323	0.00149428
	42.7000	1	2		2.11298951	0.00149700
	42.8000	1	2		2.11199312	0.00138957
	42.9000	1	2		2.11098567	0.00144428
	43.0000	1	2		2.10998212	0.00151923
	43.1000	1	2		2.10898737	0.00143280
	43.2000	1	2		2.10799631	0.00142160
	43.3000	1	2		2.10698764	0.00147891
	43.4000	1	2		2.10600436	0.00145378
	43.5000	1	2		2.10498257	0.00145905
	43.6000	1	2		2.10398127	0.00142364
	43.7000	1	2		2.10298243	0.00147315
	43.8000	1	2		2.10198113	0.00137891
	43.9000	1	2		2.10098433	0.00141095
	44.0000	1	2		2.09998077	0.00146003
	44.1000	1	2		2.09897783	0.00153417
	44.2000	1	2		2.09798022	0.00138204
	44.3000	1	2		2.09697933	0.00141155
	44.4000	1	2		2.09598888	0.00138890
	44.5000	1	2		2.09499045	0.00149454
	44.6000	1	2		2.09398444	0.00142314
	44.7000	1	2		2.09298108	0.00151965
	44.8000	1	2		2.09198368	0.00163767
	44.9000	1	2		2.09098299	0.00149677
	45.0000	1	2		2.08998537	0.00156096
	45.1000	1	2		2.08898366	0.00151336
	45.2000	1	2		2.08798748	0.00152921
	45.3000	1	2		2.08698249	0.00165841
	45.4000	1	2		2.08598631	0.00158165
	45.5000	1	2		2.08498399	0.00149091
	45.6000	1	2		2.08398863	0.00166385
	45.7000	1	2		2.08298794	0.00166148
	45.8000	1	2		2.08198561	0.00159192
	45.9000	1	2		2.08098943	0.00150173
	46.0000	1	2		2.07998977	0.00163530
	46.1000	1	2		2.07899052	0.00168053
	46.2000	1	2		2.07798512	0.00152574
	46.3000	1	2		2.07698750	0.00151591
	46.4000	1	2		2.07599296	0.00181408
	46.5000	1	2		2.07498899	0.00142084
	46.6000	1	2		2.07398913	0.00172639
	46.7000	1	2		2.07298700	0.00158067
	46.8000	1	2		2.07199349	0.00165841
	46.9000	1	2		2.07098829	0.00144782
	47.0000	1	2		2.06999191	0.00138033
	47.1000	1	2		2.06899286	0.00147930
	47.2000	1	2		2.06798254	0.00153654
	47.3000	1	2		2.06698411	0.00135883
	47.4000	1	2		2.06598875	0.00156644
	47.5000	1	2		2.06498478	0.00153850
	47.6000	1	2		2.06398451	0.00138795
	47.7000	1	2		2.06298341	0.00150136
	47.8000	1	2		2.06198395	0.00164353
	47.9000	1	2		2.06098572	0.00139361
	48.0000	1	2		2.05998790	0.00145529
	48.1000	1	2		2.05898045	0.00150224
	48.2000	1	2		2.05798755	0.00154967
	48.3000	1	2		2.05698051	0.00146036
	48.4000	1	2		2.05598269	0.00148515
	48.5000	1	2		2.05499061	0.00156563
	48.6000	1	2		2.05399177	0.00145209
	48.7000	1	2		2.05298555	0.00140548
	48.8000	1	2		2.05200125	0.00157608
	48.9000	1	2		2.05098520	0.00150777
	49.0000	1	2		2.04998902	0.00154892
	49.1000	1	2		2.04899817	0.00148368
	49.2000	1	2		2.04798559	0.00148452
	49.3000	1	2		2.04697733	0.00144846
	49.4000	1	2		2.04598135	0.00144056
	49.5000	1	2		2.04499193	0.00147243
	49.6000	1	2		2.04398940	0.00157871
	49.7000	1	2		2.04298462	0.00138223
	49.8000	1	2		2.04199212	0.00145445
	49.9000	1	2		2.04099082	0.00144843
	50.0000	1	2		2.03999136	0.00143433
	50.1000	1	2		2.03898658	0.00135436
	50.2000	1	2		2.03798896	0.00139602
	50.3000	1	2		2.03698705	0.00134223
	50.4000	1	2		2.03599742	0.00131801
	50.5000	1	2		2.03499100	0.00125384
	50.6000	1	2		2.03399769	0.00135510
	50.7000	1	2		2.03298307	0.00135243
	50.8000	1	2		2.03199426	0.00120632
	50.9000	1	2		2.03099153	0.00129528
	51.0000	1	2		2.02999309	0.00121438
	51.1000	1	2		2.02899569	0.00131818
	51.2000	1	2		2.02799131	0.00119579
	51.3000	1	2		2.02699697	0.00106716
	51.4000	1	2		2.02598502	0.00128739
	51.5000	1	2		2.02498392	0.00112736
	51.6000	1	2		2.02399327	0.00115634
	51.7000	1	2		2.02299299	0.00116110
	51.8000	1	2		2.02198452	0.00125361
	51.9000	1	2		2.02098363	0.00127011
	52.0000	1	2		2.01999851	0.00130619
	52.1000	1	2		2.01898635	0.00113966
	52.2000	1	2		2.01798484	0.00130453
	52.3000	1	2		2.01698723	0.00128449
	52.4000	1	2		2.01599453	0.00141197
	52.5000	1	2		2.01498504	0.00132137
	52.6000	1	2		2.01398886	0.00127120
	52.7000	1	2		2.01298407	0.00133929
	52.8000	1	2		2.01198687	0.00136768
	52.9000	1	2		2.01098618	0.00122199
	53.0000	1	2		2.00998857	0.00128528
	53.1000	1	2		2.00900324	0.00122622
	53.2000	1	2		2.00799416	0.00129746
	53.3000	1	2		2.00699408	0.00130846
	53.4000	1	2		2.00599934	0.00116776
	53.5000	1	2		2.00498943	0.00127445
	53.6000	1	2		2.00399612	0.00132567
	53.7000	1	2		2.00298847	0.00137805
	53.8000	1	2		2.00199290	0.00111666
	53.9000	1	2		2.00099098	0.00109713
	54.0000	1	2		1.99998886	0.00122975
	54.1000	1	2		1.99899043	0.00111000
	54.2000	1	2		1.99799630	0.00111674
	54.3000	1	2		1.99698905	0.00116399
	54.4000	1	2		1.99599738	0.00114504
	54.5000	1	2		1.99500427	0.00096880
	54.6000	1	2		1.99399375	0.00115693
	54.7000	1	2		1.99299327	0.00094896
	54.8000	1	2		1.99199012	0.00104856
	54.9000	1	2		1.99099353	0.00104311
	55.0000	1	2		1.98999428	0.00102423
	55.1000	1	2		1.98900527	0.00090280
	55.2000	1	2		1.98799168	0.00089361
	55.3000	1	2		1.98700144	0.00105714
	55.4000	1	2		1.98599276	0.00104510
	55.5000	1	2		1.98499781	0.00102553
	55.6000	1	2		1.98400081	0.00106074
	55.7000	1	2		1.98298660	0.00096815
	55.8000	1	2		1.98198427	0.00080089
	55.9000	1	2		1.98098645	0.00104615
	56.0000	1	2		1.97999724	0.00090708
	56.1000	1	2		1.97899143	0.00096946
	56.2000	1	2		1.97799546	0.00085998
	56.3000	1	2		1.97700051	0.00083262
	56.4000	1	2		1.97599183	0.00099061
	56.5000	1	2		1.97499852	0.00092900
	56.6000	1	2		1.97399373	0.00085061
	56.7000	1	2		1.97300308	0.00076897
	56.8000	1	2		1.97200239	0.00077108
	56.9000	1	2		1.97099454	0.00065241
	57.0000	1	2		1.96999959	0.00079188
	57.1000	1	2		1.96899726	0.00054969
	57.2000	1	2		1.96800620	0.00064314
	57.3000	1	2		1.96699650	0.00037783
	57.4000	1	2		1.96599561	0.00055165
	57.5000	1	2		1.96500496	0.00048409
	57.6000	1	2		1.96399362	0.00027777
	57.7000	1	2		1.96299150	0.00034388
	57.8000	1	2		1.96199675	0.00016598
	57.9000	1	2		1.96098930	0.00031041
	58.0000	1	2		1.95999886	0.00013447
	58.1000	1	2		1.95899120	0.00021213
	58.2000	1	2		1.95800322	0.00010076
	58.3000	1	2		1.95700233	0.00011836
	58.4000	1	2		1.95600492	0.00006073
	58.5000	1	2		1.95500013	0.00008920
	58.6000	1	2		1.95400518	0.00002715
	58.7000	1	2		1.95300286	-0.00009154
	58.8000	1	2		1.95200545	-0.00007170
	58.9000	1	2		1.95100804	-0.00004059
	59.0000	1	2		1.95000346	-0.00006724
	59.1000	1	2		1.94900113	-0.00003936
	59.2000	1	2		1.94800003	-0.00016804
	59.3000	1	2		1.94700119	-0.00012718
	59.4000	1	2		1.94599927	-0.00007931
	59.5000	1	2		1.94499182	-0.00028878
	59.6000	1	2		1.94399851	-0.00031812
	59.7000	1	2		1.94298881	-0.00042578
	59.8000	1	2		1.94199283	-0.00031785
	59.9000	1	2		1.94098580	-0.00056032
	60.0000	1	2		1.93999761	-0.00045809
	60.1000	1	2		1.93899303	-0.00064371
	60.2000	1	2		1.93800361	-0.00074045
	60.3000	1	2		1.93699944	-0.00092757
	60.4000	1	2		1.93599957	-0.00088043
	60.5000	1	2		1.93501609	-0.00115176
	60.6000	1	2		1.93400496	-0.00130218
	60.7000	1	2		1.93299566	-0.00135852
	60.8000	1	2		1.93199252	-0.00150153
	60.9000	1	2		1.93099839	-0.00139956
	61.0000	1	2		1.92999483	-0.00178605
	61.1000	1	2		1.92898738	-0.00171844
	61.2000	1	2		1.92800349	-0.00195435
	61.3000	1	2		1.92700424	-0.00200259
	61.4000	1	2		1.92599228	-0.00203336
	61.5000	1	2		1.92499692	-0.00229491
	61.6000	1	2		1.92400464	-0.00249901
	61.7000	1	2		1.92300088	-0.00263310
	61.8000	1	2		1.92200757	-0.00266010
	61.9000	1	2		1.92099909	-0.00291504
	62.0000	1	2		1.92000435	-0.00294083
	62.1000	1	2		1.91900489	-0.00318903
	62.2000	1	2		1.91799949	-0.00317197
	62.3000	1	2		1.91700679	-0.00348538
	62.4000	1	2		1.91599729	-0.00364430
	62.5000	1	2		1.91499353	-0.00363840
	62.6000	1	2		1.91399469	-0.00392024
	62.7000	1	2		1.91299953	-0.00403362
	62.8000	1	2		1.91199352	-0.00405318
	62.9000	1	2		1.91100123	-0.00439634
	63.0000	1	2		1.90999952	-0.00446669
	63.1000	1	2		1.90900252	-0.00474598
	63.2000	1	2		1.90799937	-0.00492617
	63.3000	1	2		1.90700094	-0.00513315
	63.4000	1	2		1.90601685	-0.00546335
	63.5000	1	2		1.90499178	-0.00552582
	63.6000	1	2		1.90400523	-0.00582604
	63.7000	1	2		1.90301192	-0.00612913
	63.8000	1	2		1.90200652	-0.00640985
	63.9000	1	2		1.90099846	-0.00652615
	64.0000	1	2		1.90000719	-0.00685669
	64.1000	1	2		1.89901716	-0.00705058
	64.2000	1	2		1.89800377	-0.00731154
	64.3000	1	2		1.89701456	-0.00754592
	64.4000	1	2		1.89600444	-0.00781372
	64.5000	1	2		1.89499413	-0.00812222
	64.6000	1	2		1.89400122	-0.00829851
	64.7000	1	2		1.89299869	-0.00864437
	64.8000	1	2		1.89200825	-0.00882342
	64.9000	1	2		1.89099896	-0.00898893
	65.0000	1	2		1.89000196	-0.00938215
	65.1000	1	2		1.88901008	-0.00974028
	65.2000	1	2		1.88799710	-0.00989889
	65.3000	1	2		1.88699764	-0.01009709
	65.4000	1	2		1.88600412	-0.01042664
	65.5000	1	2		1.88500159	-0.01063738
	65.6000	1	2		1.88400541	-0.01092682
	65.7000	1	2		1.88299653	-0.01114011
	65.8000	1	2		1.88200342	-0.01148480
	65.9000	1	2		1.88100028	-0.01159905
	66.0000	1	2		1.88000389	-0.01201789
	66.1000	1	2		1.87899849	-0.01240361
	66.2000	1	2		1.87800252	-0.01266349
	66.3000	1	2		1.87700306	-0.01301115
	66.4000	1	2		1.87600401	-0.01338121
	66.5000	1	2		1.87500168	-0.01364044
	66.6000	1	2		1.87400305	-0.01388147
	66.7000	1	2		1.87300584	-0.01432834
	66.8000	1	2		1.87200331	-0.01467005
	66.9000	1	2		1.87100590	-0.01509998
	67.0000	1	2		1.87000747	-0.01547261
	67.1000	1	2		1.86900002	-0.01592090
	67.2000	1	2		1.86800794	-0.01625028
	67.3000	1	2		1.86700684	-0.01648889
	67.4000	1	2		1.86600554	-0.01710379
	67.5000	1	2		1.86500444	-0.01734602
	67.6000	1	2		1.86400990	-0.01781025
	67.7000	1	2		1.86300306	-0.01809433
	67.8000	1	2		1.86200607	-0.01857512
	67.9000	1	2		1.86100108	-0.01907559
	68.0000	1	2		1.86000612	-0.01946958
	68.1000	1	2		1.85900195	-0.01996167
	68.2000	1	2		1.85801008	-0.02019213
	68.3000	1	2		1.85700386	-0.02076302
	68.4000	1	2		1.85601444	-0.02116560
	68.5000	1	2		1.85500187	-0.02162994
	68.6000	1	2		1.85400835	-0.02201739
	68.7000	1	2		1.85301729	-0.02249400
	68.8000	1	2		1.85200718	-0.02298877
	68.9000	1	2		1.85101244	-0.02348067
	69.0000	1	2		1.85000949	-0.02393758
	69.1000	1	2		1.84900963	-0.02431114
	69.2000	1	2		1.84800607	-0.02490159
	69.3000	1	2		1.84700579	-0.02536766
	69.4000	1	2		1.84600326	-0.02588398
	69.5000	1	2		1.84501794	-0.02652927
	69.6000	1	2		1.84400619	-0.02717923
	69.7000	1	2		1.84300304	-0.02782216
	69.8000	1	2		1.84201096	-0.02831474
	69.9000	1	2		1.84101253	-0.02891500
	70.0000	1	2		1.84000631	-0.02964141
	70.1000	1	2		1.83900275	-0.03011636
	70.2000	1	2		1.83799756	-0.03089746
	70.3000	1	2		1.83701039	-0.03152066
	70.4000	1	2		1.83602937	-0.03221521
	70.5000	1	2		1.83500840	-0.03288410
	70.6000	1	2		1.83401161	-0.03357834
	70.7000	1	2		1.83301707	-0.03421520
	70.8000	1	2		1.83200962	-0.03491689
	70.9000	1	2		1.83100586	-0.03557827
	71.0000	1	2		1.83001398	-0.03631992
	71.1000	1	2		1.82902026	-0.03701800
	71.2000	1	2		1.82800646	-0.03770183
	71.3000	1	2		1.82700966	-0.03863883
	71.4000	1	2		1.82600590	-0.03934762
	71.5000	1	2		1.82501628	-0.03998282
	71.6000	1	2		1.82401108	-0.04094257
	71.7000	1	2		1.82301716	-0.04168605
	71.8000	1	2		1.82201995	-0.04251819
	71.9000	1	2		1.82100656	-0.04314433
	72.0000	1	2		1.82001202	-0.04394615
	72.1000	1	2		1.81902281	-0.04478254
	72.2000	1	2		1.81800880	-0.04570175
	72.3000	1	2		1.81700566	-0.04641237
	72.4000	1	2		1.81601829	-0.04741841
	72.5000	1	2		1.81501330	-0.04830117
	72.6000	1	2		1.81401425	-0.04915849
	72.7000	1	2		1.81300762	-0.05003240
	72.8000	1	2		1.81200550	-0.05088791
	72.9000	1	2		1.81100092	-0.05200372
	73.0000	1	2		1.81000597	-0.05277596
	73.1000	1	2		1.80900364	-0.05388184
	73.2000	1	2		1.80800603	-0.05465820
	73.3000	1	2		1.80700882	-0.05556486
	73.4000	1	2		1.80601367	-0.05653991
	73.5000	1	2		1.80502015	-0.05738209
	73.6000	1	2		1.80400922	-0.05843949
	73.7000	1	2		1.80302492	-0.05938176
	73.8000	1	2		1.80201727	-0.06030757
	73.9000	1	2		1.80101597	-0.06124298
	74.0000	1	2		1.80001057	-0.06222414
	74.1000	1	2		1.79900701	-0.06319201
	74.2000	1	2		1.79801862	-0.06417302
	74.3000	1	2		1.79701281	-0.06518287
	74.4000	1	2		1.79600925	-0.06608487
	74.5000	1	2		1.79501389	-0.06705656
	74.6000	1	2		1.79401996	-0.06800651
	74.7000	1	2		1.79301866	-0.06898755
	74.8000	1	2		1.79201879	-0.06993004
	74.9000	1	2		1.79102302	-0.07089166
	75.0000	1	2		1.79002172	-0.07203966
	75.1000	1	2		1.78901161	-0.07293645
	75.2000	1	2		1.78800990	-0.07384790
	75.3000	1	2		1.78701905	-0.07485976
	75.4000	1	2		1.78602491	-0.07590934
	75.5000	1	2		1.78501070	-0.07699875
	75.6000	1	2		1.78401698	-0.07800797
	75.7000	1	2		1.78301056	-0.07902891
	75.8000	1	2		1.78201356	-0.08025095
	75.9000	1	2		1.78100693	-0.08117815
	76.0000	1	2		1.78001628	-0.08225482
	76.1000	1	2		1.77902645	-0.08335589
	76.2000	1	2		1.77801122	-0.08432757
	76.3000	1	2		1.77702426	-0.08547213
	76.4000	1	2		1.77602665	-0.08651590
	76.5000	1	2		1.77502432	-0.08753502
	76.6000	1	2		1.77402179	-0.08871676
	76.7000	1	2		1.77302520	-0.08964727
	76.8000	1	2		1.77202349	-0.09083763
	76.9000	1	2		1.77101972	-0.09185703
	77.0000	1	2		1.77002109	-0.09294029
	77.1000	1	2		1.76900872	-0.09403923
	77.2000	1	2		1.76801582	-0.09517384
	77.3000	1	2		1.76701042	-0.09632519
	77.4000	1	2		1.76601117	-0.09737045
	77.5000	1	2		1.76501007	-0.09842621
	77.6000	1	2		1.76401676	-0.09948793
	77.7000	1	2		1.76300582	-0.10058205
	77.8000	1	2		1.76202501	-0.10177097
	77.9000	1	2		1.76101428	-0.10288731
	78.0000	1	2		1.76002446	-0.10399305
	78.1000	1	2		1.75901824	-0.10512520
	78.2000	1	2		1.75802021	-0.10632630
	78.3000	1	2		1.75702321	-0.10731211
	78.4000	1	2		1.75602601	-0.10863589
	78.5000	1	2		1.75501958	-0.10972154
	78.6000	1	2		1.75402320	-0.11090534
	78.7000	1	2		1.75301452	-0.11216814
	78.8000	1	2		1.75202080	-0.11327189
	78.9000	1	2		1.75102114	-0.11450038
	79.0000	1	2		1.75002537	-0.11568362
	79.1000	1	2		1.74901976	-0.11693855
	79.2000	1	2		1.74801703	-0.11811699
	79.3000	1	2		1.74701654	-0.11939576
	79.4000	1	2		1.74603962	-0.12060229
	79.5000	1	2		1.74501025	-0.12177031
	79.6000	1	2		1.74401407	-0.12297540
	79.7000	1	2		1.74303756	-0.12424477
	79.8000	1	2		1.74202294	-0.12546447
	79.9000	1	2		1.74102348	-0.12662989
	80.0000	1	2		1.74001624	-0.12791419
	80.1000	1	2		1.73903174	-0.12917554
	80.2000	1	2		1.73801794	-0.13032857
	80.3000	1	2		1.73701909	-0.13159390
	80.4000	1	2		1.73602476	-0.13272600
	80.5000	1	2		1.73501792	-0.13407094
	80.6000	1	2		1.73402482	-0.13530142
	80.7000	1	2		1.73302229	-0.13648444
	80.8000	1	2		1.73202529	-0.13779509
	80.9000	1	2		1.73102071	-0.13889265
	81.0000	1	2		1.73001694	-0.14025792
	81.1000	1	2		1.72901626	-0.14155718
	81.2000	1	2		1.72802069	-0.14277927
	81.3000	1	2		1.72703107	-0.14411095
	81.4000	1	2		1.72602014	-0.14542717
	81.5000	1	2		1.72502867	-0.14676748
	81.6000	1	2		1.72402450	-0.14811346
	81.7000	1	2		1.72302299	-0.14936159
	81.8000	1	2		1.72202948	-0.15076095
	81.9000	1	2		1.72102039	-0.15213334
	82.0000	1	2		1.72002195	-0.15338710
	82.1000	1	2		1.71901164	-0.15482487
	82.2000	1	2		1.71802058	-0.15609567
	82.3000	1	2		1.71701672	-0.15753876
	82.4000	1	2		1.71602095	-0.15887326
	82.5000	1	2		1.71502651	-0.16013950
	82.6000	1	2		1.71402080	-0.16167989
	82.7000	1	2		1.71301622	-0.16291814
	82.8000	1	2		1.71202209	-0.16424252
	82.9000	1	2		1.71102058	-0.16567692
	83.0000	1	2		1.71002389	-0.16706839
	83.1000	1	2		1.70902791	-0.16840864
	83.2000	1	2		1.70802436	-0.16983325
	83.3000	1	2		1.70702203	-0.17113427
	83.4000	1	2		1.70602134	-0.17261619
	83.5000	1	2		1.70502537	-0.17391231
	83.6000	1	2		1.70402919	-0.17535508
	83.7000	1	2		1.70303660	-0.17683346
	83.8000	1	2		1.70203181	-0.17827721
	83.9000	1	2		1.70102877	-0.17956551
	84.0000	1	2		1.70002726	-0.18097334
	84.1000	1	2		1.69902442	-0.18239442
	84.2000	1	2		1.69803080	-0.18391784
	84.3000	1	2		1.69701987	-0.18509116
	84.4000	1	2		1.69603240	-0.18664077
	84.5000	1	2		1.69503058	-0.18798571
	84.6000	1	2		1.69402375	-0.18937495
	84.7000	1	2		1.69302603	-0.19087423
	84.8000	1	2		1.69203108	-0.19229861
	84.9000	1	2		1.69101933	-0.19368308
	85.0000	1	2		1.69002479	-0.19518452
	85.1000	1	2		1.68902984	-0.19658254
	85.2000	1	2		1.68804042	-0.19806100
	85.3000	1	2		1.68703625	-0.19933943
	85.4000	1	2		1.68602470	-0.20092705
	85.5000	1	2		1.68502770	-0.20240217
	85.6000	1	2		1.68402702	-0.20401020
	85.7000	1	2		1.68302315	-0.20541601
	85.8000	1	2		1.68202605	-0.20697175
	85.9000	1	2		1.68101809	-0.20846078
	86.0000	1	2		1.68002375	-0.21005677
	86.1000	1	2		1.67901528	-0.21156527
	86.2000	1	2		1.67803047	-0.21314066
	86.3000	1	2		1.67702548	-0.21468880
	86.4000	1	2		1.67603207	-0.21604365
	86.5000	1	2		1.67503025	-0.21765118
	86.6000	1	2		1.67402557	-0.21926578
	86.7000	1	2		1.67302632	-0.22052554
	86.8000	1	2		1.67203034	-0.22212157
	86.9000	1	2		1.67103068	-0.22367969
	87.0000	1	2		1.67002794	-0.22519419
	87.1000	1	2		1.66902633	-0.22674989
	87.2000	1	2		1.66803087	-0.22820832
	87.3000	1	2		1.66701769	-0.22992948
	87.4000	1	2		1.66602273	-0.23135701
	87.5000	1	2		1.66502123	-0.23270905
	87.6000	1	2		1.66402874	-0.23444843
	87.7000	1	2		1.66302856	-0.23600554
	87.8000	1	2		1.66203187	-0.23767149
	87.9000	1	2		1.66103805	-0.23923548
	88.0000	1	2		1.66004033	-0.24086131
	88.1000	1	2		1.65904937	-0.24237894
	88.2000	1	2		1.65804479	-0.24401065
	88.3000	1	2		1.65703950	-0.24562351
	88.4000	1	2		1.65604547	-0.24740586
	88.5000	1	2		1.65504929	-0.24898442
	88.6000	1	2		1.65404501	-0.25068577
	88.7000	1	2		1.65304187	-0.25240606
	88.8000	1	2		1.65204630	-0.25405692
	88.9000	1	2		1.65103721	-0.25580013
	89.0000	1	2		1.65003489	-0.25735442
	89.1000	1	2		1.64903984	-0.25910869
	89.2000	1	2		1.64804294	-0.26081892
	89.3000	1	2		1.64704030	-0.26232081
	89.4000	1	2		1.64604064	-0.26411021
	89.5000	1	2		1.64503627	-0.26585642
	89.6000	1	2		1.64404541	-0.26750708
	89.7000	1	2		1.64304134	-0.26931318
	89.8000	1	2		1.64204332	-0.27105942
	89.9000	1	2		1.64104294	-0.27278984
	90.0000	1	2		1.64004574	-0.27462261
	90.1000	1	2		1.63904146	-0.27629800
	90.2000	1	2		1.63804959	-0.27817793
	90.3000	1	2		1.63704388	-0.27989134
	90.4000	1	2		1.63604534	-0.28162848
	90.5000	1	2		1.63504127	-0.28341928
	90.6000	1	2		1.63403628	-0.28512802
	90.7000	1	2		1.63304277	-0.28700162
	90.8000	1	2		1.63204905	-0.28892308
	90.9000	1	2		1.63104098	-0.29065743
	91.0000	1	2		1.63004439	-0.29255107
	91.1000	1	2		1.62904237	-0.29443940
	91.2000	1	2		1.62804927	-0.29617231
	91.3000	1	2		1.62703741	-0.29793985
	91.4000	1	2		1.62604841	-0.29971743
	91.5000	1	2		1.62503983	-0.29994993
	91.6000	1	2		1.62404652	-0.30118834
	91.7000	1	2		1.62304071	-0.30302744
	91.8000	1	2		1.62204709	-0.30511525
	91.9000	1	2		1.62105306	-0.30705573
	92.0000	1	2		1.62004756	-0.30905582
	92.1000	1	2		1.61904359	-0.31104714
	92.2000	1	2		1.61804752	-0.31319521
	92.3000	1	2		1.61704427	-0.31524438
	92.4000	1	2		1.61604501	-0.31721115
	92.5000	1	2		1.61504320	-0.31929374
	92.6000	1	2		1.61404630	-0.32148451
	92.7000	1	2		1.61303424	-0.32338250
	92.8000	1	2		1.61204308	-0.32538805
	92.9000	1	2		1.61104106	-0.32747969
	93.0000	1	2		1.61003874	-0.32955833
	93.1000	1	2		1.60903764	-0.33156630
	93.2000	1	2		1.60804822	-0.33353161
	93.3000	1	2		1.60703944	-0.33554923
	93.4000	1	2		1.60604111	-0.33762671
	93.5000	1	2		1.60504739	-0.33940665
	93.6000	1	2		1.60404957	-0.34158349
	93.7000	1	2		1.60304458	-0.34371734
	93.8000	1	2		1.60204932	-0.34569148
	93.9000	1	2		1.60104105	-0.34785230
	94.0000	1	2		1.60004241	-0.34977593
	94.1000	1	2		1.59904081	-0.35181481
	94.2000	1	2		1.59804616	-0.35366949
	94.3000	1	2		1.59705592	-0.35566967
	94.4000	1	2		1.59604694	-0.35793014
	94.5000	1	2		1.59503765	-0.35988454
	94.6000	1	2		1.59404556	-0.36216959
	94.7000	1	2		1.59304088	-0.36424115
	94.8000	1	2		1.59204798	-0.36630284
	94.9000	1	2		1.59104965	-0.36865119
	95.0000	1	2		1.59004917	-0.37096947
	95.1000	1	2		1.58904858	-0.37294745
	95.2000	1	2		1.58805107	-0.37517916
	95.3000	1	2		1.58704802	-0.37765592
	95.4000	1	2		1.58605533	-0.37978496
	95.5000	1	2		1.58504911	-0.38169000
	95.6000	1	2		1.58405242	-0.38380980
	95.7000	1	2		1.58304118	-0.38481269
	95.8000	1	2		1.58205350	-0.38615301
	95.9000	1	2		1.58104902	-0.38818903
	96.0000	1	2		1.58005192	-0.39082561
	96.1000	1	2		1.57904806	-0.39308373
	96.2000	1	2		1.57804932	-0.39547689
	96.3000	1	2		1.57705211	-0.39776638
	96.4000	1	2		1.57604835	-0.40032156
	96.5000	1	2		1.57504818	-0.40271223
	96.6000	1	2		1.57405077	-0.40505655
	96.7000	1	2		1.57304793	-0.40755622
	96.8000	1	2		1.57205687	-0.41004281
	96.9000	1	2		1.57105424	-0.41212942
	97.0000	1	2		1.57005816	-0.41447535
	97.1000	1	2		1.56905266	-0.41691314
	97.2000	1	2		1.56805473	-0.41931916
	97.3000	1	2		1.56704708	-0.42177070
	97.4000	1	2		1.56605336	-0.42427137
	97.5000	1	2		1.56504427	-0.42676769
	97.6000	1	2		1.56405035	-0.42911947
	97.7000	1	2		1.56305468	-0.43136187
	97.8000	1	2		1.56205501	-0.43412600
	97.9000	1	2		1.56105289	-0.43634418
	98.0000	1	2		1.56005057	-0.43880649
	98.1000	1	2		1.55904189	-0.44133678
	98.2000	1	2		1.55805052	-0.44371180
	98.3000	1	2		1.55704113	-0.44606529
	98.4000	1	2		1.55605161	-0.44849277
	98.5000	1	2		1.55506495	-0.45090105
	98.6000	1	2		1.55405146	-0.45341823
	98.7000	1	2		1.55306051	-0.45584265
	98.8000	1	2		1.55205029	-0.45842793
	98.9000	1	2		1.55105565	-0.46093836
	99.0000	1	2		1.55005097	-0.46340682
	99.1000	1	2		1.54906360	-0.46592206
	99.2000	1	2		1.54805379	-0.46852097
	99.3000	1	2		1.54704767	-0.47082793
	99.4000	1	2		1.54605160	-0.47346383
	99.5000	1	2		1.54505521	-0.47438361
	99.6000	1	2		1.54406385	-0.47574140
	99.7000	1	2		1.54305906	-0.47837339
	99.8000	1	2		1.54206616	-0.48109222
	99.9000	1	2		1.54105707	-0.48382968
	100.0000	1	2		1.54006294	-0.48637908
	100.1000	1	2		1.53906953	-0.48918769
	100.2000	1	2		1.53806843	-0.49199183
	100.3000	1	2		1.53706016	-0.49463976
	100.4000	1	2		1.53606767	-0.49740292
	100.5000	1	2		1.53506196	-0.50017096
	100.6000	1	2		1.53406076	-0.50309867
	100.7000	1	2		1.53305598	-0.50592247
	100.8000	1	2		1.53206133	-0.50856680
	100.9000	1	2		1.53105798	-0.51133744
	101.0000	1	2		1.53006027	-0.51425610
	101.1000	1	2		1.52907034	-0.51692273
	101.2000	1	2		1.52806698	-0.51974107
	101.3000	1	2		1.52706497	-0.52254867
	101.4000	1	2		1.52605823	-0.52545223
	101.5000	1	2		1.52505908	-0.52819613
	101.6000	1	2		1.52406198	-0.53087309
	101.7000	1	2		1.52306068	-0.53355310
	101.8000	1	2		1.52206747	-0.53619348
	101.9000	1	2		1.52105910	-0.53884126
	102.0000	1	2		1.52006835	-0.54163706
	102.1000	1	2		1.51905885	-0.54439370
	102.2000	1	2		1.51805929	-0.54733738
	102.3000	1	2		1.51705502	-0.55019889
	102.4000	1	2		1.51606201	-0.55304162
	102.5000	1	2		1.51507126	-0.55564210
	102.6000	1	2		1.51406863	-0.55881541
	102.7000	1	2		1.51306569	-0.56127775
	102.8000	1	2		1.51206910	-0.56403853
	102.9000	1	2		1.51106021	-0.56675833
	103.0000	1	2		1.51006813	-0.56943618
	103.1000	1	2		1.50906458	-0.56996267
	103.2000	1	2		1.50806717	-0.57294670
	103.3000	1	2		1.50705962	-0.57611622
	103.4000	1	2		1.50606917	-0.57926349
	103.5000	1	2		1.50507576	-0.58228020
	103.6000	1	2		1.50406688	-0.58553193
	103.7000	1	2		1.50307367	-0.58854565
	103.8000	1	2		1.50207042	-0.59197105
	103.9000	1	2		1.50106840	-0.59495509
	104.0000	1	2		1.50007222	-0.59817776
	104.0010	1	2		1.50006290	-0.59821427
