# Supplementary material for: Hyaluronic Acid Enhances the Mechanical Properties of Tissue-Engineered Cartilage Constructs
Source: PLoS One. 2014 Dec 1;9(12):e113216. doi: 10.1371/journal.pone.0113216 (PMC4249877; doi:10.1371/journal.pone.0113216)
Supplement: Dataset S1 — Raw data from hydrogel constructs. Data on wet weight, dry weight, compressive modulus, DNA content, and GAG content are provided in a spreadsheet for all analysed hydrogel constructs. Additionally, raw data from mechanical compression tests (time, displacement, and load) are provided. (ZIP) [file pone.0113216.s004.zip › Data/Mechanical testing/Microtester/Day 56/G5 P2 M5 ramp.csv]

G5 P2 M5 3Feb2014
Notes	Time	Sequence	Block	Cycle	5800:Extension mm	5800:5N_Load_Cell N
Test Started : 02/03/2014 11:23:43 AM	4.0020	1	2		2.49953414	0.00345539
	4.0410	1	2		2.49974538	0.00339185
	4.1000	1	2		2.49935383	0.00318299
	4.2000	1	2		2.49812080	0.00335149
	4.3000	1	2		2.49700394	0.00333008
	4.4000	1	2		2.49597375	0.00330050
	4.5000	1	2		2.49496568	0.00329956
	4.6000	1	2		2.49395414	0.00331004
	4.7000	1	2		2.49294485	0.00323058
	4.8000	1	2		2.49195440	0.00313487
	4.9000	1	2		2.49094859	0.00323350
	5.0000	1	2		2.48994668	0.00322177
	5.1000	1	2		2.48893369	0.00309132
	5.2000	1	2		2.48794674	0.00317588
	5.3000	1	2		2.48694625	0.00319523
	5.4000	1	2		2.48595110	0.00314823
	5.5000	1	2		2.48494467	0.00309090
	5.6000	1	2		2.48394767	0.00316682
	5.7000	1	2		2.48294760	0.00317629
	5.8000	1	2		2.48194917	0.00313427
	5.9000	1	2		2.48094705	0.00315276
	6.0000	1	2		2.47995128	0.00316864
	6.1000	1	2		2.47894649	0.00311202
	6.2000	1	2		2.47794724	0.00307594
	6.3000	1	2		2.47693548	0.00325791
	6.4000	1	2		2.47594443	0.00314642
	6.5000	1	2		2.47493821	0.00314146
	6.6000	1	2		2.47393834	0.00320520
	6.7000	1	2		2.47293950	0.00325134
	6.8000	1	2		2.47194659	0.00322849
	6.9000	1	2		2.47094509	0.00315967
	7.0000	1	2		2.46994932	0.00324662
	7.1000	1	2		2.46895109	0.00332286
	7.2000	1	2		2.46795245	0.00321115
	7.3000	1	2		2.46693926	0.00336927
	7.4000	1	2		2.46594493	0.00334528
	7.5000	1	2		2.46495080	0.00330217
	7.6000	1	2		2.46394581	0.00334688
	7.7000	1	2		2.46294184	0.00331146
	7.8000	1	2		2.46194505	0.00329641
	7.9000	1	2		2.46093575	0.00343033
	8.0000	1	2		2.45994101	0.00342708
	8.1000	1	2		2.45893704	0.00343100
	8.2000	1	2		2.45794353	0.00337645
	8.3000	1	2		2.45693341	0.00327616
	8.4000	1	2		2.45594871	0.00337701
	8.5000	1	2		2.45493901	0.00327630
	8.6000	1	2		2.45394897	0.00335003
	8.7000	1	2		2.45295464	0.00320743
	8.8000	1	2		2.45195395	0.00330240
	8.9000	1	2		2.45095080	0.00326705
	9.0000	1	2		2.44994889	0.00323799
	9.1000	1	2		2.44895332	0.00327546
	9.2000	1	2		2.44794833	0.00321354
	9.3000	1	2		2.44694375	0.00317634
	9.4000	1	2		2.44594368	0.00314876
	9.5000	1	2		2.44493643	0.00325595
	9.6000	1	2		2.44394251	0.00318601
	9.7000	1	2		2.44294694	0.00325537
	9.8000	1	2		2.44194625	0.00324222
	9.9000	1	2		2.44094147	0.00314116
	10.0000	1	2		2.43995021	0.00314373
	10.1000	1	2		2.43894727	0.00318994
	10.2000	1	2		2.43795150	0.00303415
	10.3000	1	2		2.43695327	0.00313375
	10.4000	1	2		2.43595852	0.00304863
	10.5000	1	2		2.43494882	0.00309128
	10.6000	1	2		2.43393727	0.00300928
	10.7000	1	2		2.43294027	0.00307497
	10.8000	1	2		2.43195249	0.00307215
	10.9000	1	2		2.43095283	0.00314572
	11.0000	1	2		2.42993534	0.00296920
	11.1000	1	2		2.42894920	0.00306652
	11.2000	1	2		2.42793806	0.00313567
	11.3000	1	2		2.42694496	0.00314936
	11.4000	1	2		2.42594611	0.00312471
	11.5000	1	2		2.42494932	0.00308074
	11.6000	1	2		2.42395048	0.00320797
	11.7000	1	2		2.42294508	0.00309656
	11.8000	1	2		2.42194275	0.00313426
	11.9000	1	2		2.42095374	0.00316552
	12.0000	1	2		2.41994588	0.00307763
	12.1000	1	2		2.41894151	0.00322290
	12.2000	1	2		2.41794430	0.00325706
	12.3000	1	2		2.41694341	0.00325477
	12.4000	1	2		2.41594662	0.00314870
	12.5000	1	2		2.41494142	0.00321052
	12.6000	1	2		2.41394872	0.00317283
	12.7000	1	2		2.41294373	0.00322299
	12.8000	1	2		2.41195042	0.00312457
	12.9000	1	2		2.41094625	0.00315499
	13.0000	1	2		2.40994782	0.00320776
	13.1000	1	2		2.40896024	0.00317118
	13.2000	1	2		2.40794808	0.00319466
	13.3000	1	2		2.40695006	0.00318337
	13.4000	1	2		2.40595449	0.00321948
	13.5000	1	2		2.40495729	0.00318535
	13.6000	1	2		2.40396131	0.00311711
	13.7000	1	2		2.40295264	0.00322937
	13.8000	1	2		2.40195687	0.00309090
	13.9000	1	2		2.40094245	0.00316152
	14.0000	1	2		2.39995713	0.00314036
	14.1000	1	2		2.39895501	0.00305898
	14.2000	1	2		2.39795104	0.00304292
	14.3000	1	2		2.39695322	0.00309344
	14.4000	1	2		2.39595356	0.00320323
	14.5000	1	2		2.39495738	0.00314033
	14.6000	1	2		2.39395116	0.00302067
	14.7000	1	2		2.39295068	0.00304263
	14.8000	1	2		2.39195696	0.00309528
	14.9000	1	2		2.39095320	0.00301136
	15.0000	1	2		2.38995394	0.00312567
	15.1000	1	2		2.38894711	0.00306612
	15.2000	1	2		2.38795994	0.00296236
	15.3000	1	2		2.38695413	0.00311184
	15.4000	1	2		2.38595468	0.00304255
	15.5000	1	2		2.38495173	0.00304794
	15.6000	1	2		2.38395576	0.00311360
	15.7000	1	2		2.38295384	0.00305320
	15.8000	1	2		2.38195684	0.00324809
	15.9000	1	2		2.38095821	0.00290257
	16.0000	1	2		2.37995629	0.00318446
	16.1000	1	2		2.37895417	0.00302239
	16.2000	1	2		2.37796249	0.00314979
	16.3000	1	2		2.37694951	0.00310454
	16.4000	1	2		2.37595846	0.00341871
	16.4060	1	2		2.37589432	0.00360341
	16.5000	1	2		2.37495633	0.00318441
	16.6000	1	2		2.37395196	0.00331432
	16.7000	1	2		2.37295988	0.00304093
	16.8000	1	2		2.37196021	0.00328793
	16.9000	1	2		2.37095399	0.00315753
	17.0000	1	2		2.36995822	0.00314551
	17.1000	1	2		2.36896348	0.00316496
	17.2000	1	2		2.36796136	0.00305426
	17.3000	1	2		2.36695452	0.00300038
	17.4000	1	2		2.36596715	0.00314713
	17.5000	1	2		2.36495520	0.00307448
	17.6000	1	2		2.36396926	0.00306510
	17.7000	1	2		2.36296468	0.00293624
	17.8000	1	2		2.36196645	0.00304429
	17.9000	1	2		2.36096105	0.00301963
	18.0000	1	2		2.35996876	0.00295159
	18.1000	1	2		2.35896377	0.00285353
	18.2000	1	2		2.35797067	0.00295826
	18.3000	1	2		2.35695851	0.00297001
	18.4000	1	2		2.35596171	0.00277360
	18.5000	1	2		2.35495488	0.00302241
	18.6000	1	2		2.35396054	0.00279460
	18.7000	1	2		2.35295166	0.00293153
	18.8000	1	2		2.35196408	0.00287036
	18.9000	1	2		2.35095848	0.00286202
	19.0000	1	2		2.34995308	0.00288901
	19.1000	1	2		2.34894891	0.00282914
	19.2000	1	2		2.34795785	0.00282547
	19.3000	1	2		2.34695307	0.00295504
	19.4000	1	2		2.34595525	0.00271234
	19.5000	1	2		2.34495251	0.00303303
	19.6000	1	2		2.34395879	0.00286608
	19.7000	1	2		2.34295995	0.00293490
	19.8000	1	2		2.34195557	0.00286587
	19.9000	1	2		2.34095140	0.00278821
	20.0000	1	2		2.33995747	0.00292621
	20.1000	1	2		2.33896150	0.00293242
	20.2000	1	2		2.33796245	0.00293158
	20.3000	1	2		2.33695500	0.00293293
	20.4000	1	2		2.33596620	0.00301152
	20.5000	1	2		2.33496346	0.00314507
	20.6000	1	2		2.33396441	0.00290655
	20.7000	1	2		2.33295246	0.00317545
	20.8000	1	2		2.33196345	0.00292566
	20.9000	1	2		2.33095518	0.00308026
	21.0000	1	2		2.32996125	0.00297883
	21.1000	1	2		2.32895421	0.00311764
	21.2000	1	2		2.32796029	0.00320865
	21.3000	1	2		2.32695366	0.00300697
	21.4000	1	2		2.32596404	0.00309091
	21.5000	1	2		2.32496109	0.00301125
	21.6000	1	2		2.32397352	0.00312299
	21.7000	1	2		2.32296751	0.00309072
	21.8000	1	2		2.32195821	0.00306527
	21.9000	1	2		2.32096429	0.00309320
	22.0000	1	2		2.31997938	0.00304856
	22.1000	1	2		2.31897172	0.00305433
	22.2000	1	2		2.31797021	0.00292931
	22.3000	1	2		2.31696912	0.00296221
	22.4000	1	2		2.31597027	0.00302467
	22.5000	1	2		2.31496344	0.00296555
	22.6000	1	2		2.31396890	0.00293093
	22.7000	1	2		2.31295838	0.00287385
	22.8000	1	2		2.31196609	0.00296471
	22.9000	1	2		2.31095905	0.00289288
	23.0000	1	2		2.30996410	0.00286909
	23.1000	1	2		2.30895972	0.00258681
	23.2000	1	2		2.30796354	0.00276213
	23.3000	1	2		2.30695220	0.00284019
	23.4000	1	2		2.30596565	0.00283873
	23.5000	1	2		2.30495841	0.00284110
	23.6000	1	2		2.30396715	0.00281748
	23.7000	1	2		2.30296748	0.00281492
	23.8000	1	2		2.30196618	0.00276632
	23.9000	1	2		2.30096345	0.00283312
	24.0000	1	2		2.29996173	0.00271066
	24.1000	1	2		2.29895736	0.00273435
	24.2000	1	2		2.29795585	0.00286058
	24.3000	1	2		2.29695045	0.00280994
	24.4000	1	2		2.29595980	0.00279589
	24.5000	1	2		2.29496711	0.00278897
	24.6000	1	2		2.29396171	0.00295211
	24.7000	1	2		2.29295692	0.00266861
	24.8000	1	2		2.29197058	0.00287722
	24.9000	1	2		2.29095575	0.00283802
	25.0000	1	2		2.28996387	0.00277517
	25.1000	1	2		2.28896626	0.00288497
	25.2000	1	2		2.28796660	0.00279357
	25.3000	1	2		2.28695484	0.00299100
	25.4000	1	2		2.28596666	0.00293338
	25.5000	1	2		2.28496392	0.00287426
	25.6000	1	2		2.28396897	0.00299506
	25.7000	1	2		2.28295312	0.00286376
	25.8000	1	2		2.28195981	0.00283863
	25.9000	1	2		2.28096547	0.00293467
	26.0000	1	2		2.27996499	0.00284705
	26.1000	1	2		2.27897270	0.00290482
	26.2000	1	2		2.27796976	0.00279968
	26.3000	1	2		2.27697153	0.00296663
	26.4000	1	2		2.27597351	0.00280818
	26.5000	1	2		2.27497364	0.00274724
	26.6000	1	2		2.27397008	0.00279109
	26.7000	1	2		2.27296694	0.00289289
	26.8000	1	2		2.27197342	0.00274249
	26.9000	1	2		2.27097765	0.00278689
	27.0000	1	2		2.26997594	0.00278051
	27.1000	1	2		2.26896726	0.00283310
	27.2000	1	2		2.26796616	0.00275571
	27.3000	1	2		2.26696855	0.00277241
	27.4000	1	2		2.26596315	0.00281195
	27.5000	1	2		2.26496779	0.00279785
	27.6000	1	2		2.26396915	0.00257646
	27.7000	1	2		2.26296642	0.00291091
	27.8000	1	2		2.26196470	0.00275587
	27.9000	1	2		2.26095787	0.00276720
	28.0000	1	2		2.25997173	0.00273116
	28.1000	1	2		2.25895957	0.00258313
	28.2000	1	2		2.25796544	0.00280537
	28.3000	1	2		2.25696372	0.00272455
	28.4000	1	2		2.25596304	0.00268001
	28.5000	1	2		2.25496337	0.00267690
	28.6000	1	2		2.25396207	0.00255972
	28.7000	1	2		2.25295708	0.00267057
	28.8000	1	2		2.25196869	0.00270871
	28.9000	1	2		2.25095673	0.00274332
	29.0000	1	2		2.24995973	0.00275554
	29.1000	1	2		2.24895720	0.00268297
	29.2000	1	2		2.24796143	0.00277376
	29.3000	1	2		2.24696566	0.00295405
	29.4000	1	2		2.24596190	0.00281145
	29.5000	1	2		2.24496531	0.00274790
	29.6000	1	2		2.24396544	0.00292071
	29.7000	1	2		2.24296189	0.00264760
	29.8000	1	2		2.24196878	0.00279236
	29.9000	1	2		2.24096338	0.00266236
	30.0000	1	2		2.23997212	0.00280879
	30.1000	1	2		2.23896180	0.00285208
	30.2000	1	2		2.23797054	0.00261605
	30.3000	1	2		2.23696104	0.00265274
	30.4000	1	2		2.23597121	0.00268086
	30.5000	1	2		2.23496786	0.00261240
	30.6000	1	2		2.23396615	0.00262296
	30.7000	1	2		2.23296464	0.00253431
	30.8000	1	2		2.23196395	0.00242889
	30.9000	1	2		2.23097249	0.00252280
	31.0000	1	2		2.22997180	0.00238516
	31.1000	1	2		2.22896742	0.00234352
	31.2000	1	2		2.22797411	0.00223747
	31.3000	1	2		2.22696830	0.00225022
	31.4000	1	2		2.22597356	0.00231688
	31.5000	1	2		2.22497430	0.00210345
	31.6000	1	2		2.22396952	0.00209423
	31.7000	1	2		2.22297170	0.00199927
	31.8000	1	2		2.22197921	0.00196061
	31.9000	1	2		2.22097442	0.00200891
	32.0000	1	2		2.21996656	0.00189951
	32.1000	1	2		2.21896752	0.00190365
	32.2000	1	2		2.21797974	0.00162055
	32.3000	1	2		2.21696655	0.00176818
	32.4000	1	2		2.21597447	0.00155779
	32.5000	1	2		2.21497235	0.00141738
	32.6000	1	2		2.21397166	0.00132727
	32.7000	1	2		2.21297077	0.00140146
	32.8000	1	2		2.21197520	0.00130793
	32.9000	1	2		2.21097083	0.00120229
	33.0000	1	2		2.20997219	0.00095588
	33.1000	1	2		2.20897211	0.00120889
	33.2000	1	2		2.20798003	0.00082056
	33.3000	1	2		2.20695947	0.00089097
	33.4000	1	2		2.20597108	0.00079272
	33.5000	1	2		2.20496691	0.00066884
	33.6000	1	2		2.20397441	0.00050003
	33.7000	1	2		2.20297578	0.00058830
	33.8000	1	2		2.20196464	0.00035028
	33.9000	1	2		2.20098014	0.00046011
	34.0000	1	2		2.19997228	0.00015690
	34.1000	1	2		2.19896729	0.00016223
	34.2000	1	2		2.19797787	0.00011234
	34.3000	1	2		2.19697903	-0.00021917
	34.4000	1	2		2.19596379	0.00000895
	34.5000	1	2		2.19496495	-0.00029940
	34.6000	1	2		2.19397717	-0.00033244
	34.7000	1	2		2.19297320	-0.00050161
	34.8000	1	2		2.19197518	-0.00061302
	34.9000	1	2		2.19096957	-0.00078240
	35.0000	1	2		2.18997442	-0.00108088
	35.1000	1	2		2.18897476	-0.00096641
	35.2000	1	2		2.18797509	-0.00113573
	35.3000	1	2		2.18698055	-0.00126988
	35.4000	1	2		2.18598130	-0.00150049
	35.5000	1	2		2.18496791	-0.00158003
	35.6000	1	2		2.18397767	-0.00172257
	35.7000	1	2		2.18296920	-0.00198817
	35.8000	1	2		2.18196892	-0.00215836
	35.9000	1	2		2.18098319	-0.00230161
	36.0000	1	2		2.17998025	-0.00248666
	36.1000	1	2		2.17897567	-0.00277747
	36.2000	1	2		2.17797703	-0.00293255
	36.3000	1	2		2.17697634	-0.00320301
	36.4000	1	2		2.17597442	-0.00330271
	36.5000	1	2		2.17497804	-0.00349858
	36.6000	1	2		2.17397776	-0.00382876
	36.7000	1	2		2.17297093	-0.00402336
	36.8000	1	2		2.17198540	-0.00409677
	36.9000	1	2		2.17097631	-0.00442486
	37.0000	1	2		2.16997747	-0.00460905
	37.1000	1	2		2.16898682	-0.00484030
	37.2000	1	2		2.16797855	-0.00507745
	37.3000	1	2		2.16697274	-0.00531000
	37.4000	1	2		2.16597083	-0.00551915
	37.5000	1	2		2.16496297	-0.00577062
	37.6000	1	2		2.16397212	-0.00609847
	37.7000	1	2		2.16296999	-0.00623396
	37.8000	1	2		2.16198160	-0.00654959
	37.9000	1	2		2.16097149	-0.00684981
	38.0000	1	2		2.15997715	-0.00703601
	38.1000	1	2		2.15898609	-0.00729248
	38.2000	1	2		2.15798254	-0.00783456
	38.3000	1	2		2.15697448	-0.00775717
	38.4000	1	2		2.15598485	-0.00822176
	38.5000	1	2		2.15498089	-0.00840674
	38.6000	1	2		2.15398696	-0.00878778
	38.7000	1	2		2.15297562	-0.00908349
	38.8000	1	2		2.15197739	-0.00926747
	38.9000	1	2		2.15097506	-0.00971411
	39.0000	1	2		2.14998114	-0.01001557
	39.1000	1	2		2.14897799	-0.01025887
	39.2000	1	2		2.14798243	-0.01060178
	39.3000	1	2		2.14698932	-0.01088405
	39.4000	1	2		2.14598617	-0.01135970
	39.5000	1	2		2.14498651	-0.01153557
	39.6000	1	2		2.14398418	-0.01192412
	39.7000	1	2		2.14297858	-0.01225274
	39.8000	1	2		2.14197543	-0.01274417
	39.9000	1	2		2.14097515	-0.01306707
	40.0000	1	2		2.13998348	-0.01349440
	40.1000	1	2		2.13898443	-0.01385711
	40.2000	1	2		2.13798334	-0.01427620
	40.3000	1	2		2.13698572	-0.01463657
	40.4000	1	2		2.13599589	-0.01512338
	40.5000	1	2		2.13498967	-0.01548464
	40.6000	1	2		2.13398038	-0.01591309
	40.7000	1	2		2.13297314	-0.01633323
	40.8000	1	2		2.13197880	-0.01674321
	40.9000	1	2		2.13098057	-0.01718784
	41.0000	1	2		2.12998132	-0.01769233
	41.1000	1	2		2.12898227	-0.01817466
	41.2000	1	2		2.12798220	-0.01847285
	41.3000	1	2		2.12698172	-0.01908711
	41.4000	1	2		2.12597673	-0.01948738
	41.5000	1	2		2.12497563	-0.01998108
	41.6000	1	2		2.12398170	-0.02050953
	41.7000	1	2		2.12298081	-0.02096442
	41.8000	1	2		2.12198586	-0.02146356
	41.9000	1	2		2.12098353	-0.02194860
	42.0000	1	2		2.11999104	-0.02248316
	42.1000	1	2		2.11897806	-0.02301455
	42.2000	1	2		2.11799049	-0.02344752
	42.3000	1	2		2.11698509	-0.02399990
	42.4000	1	2		2.11598727	-0.02456389
	42.5000	1	2		2.11498105	-0.02495259
	42.6000	1	2		2.11398323	-0.02571289
	42.7000	1	2		2.11297988	-0.02628596
	42.8000	1	2		2.11198370	-0.02667381
	42.9000	1	2		2.11097399	-0.02708038
	43.0000	1	2		2.10998109	-0.02789112
	43.1000	1	2		2.10897979	-0.02838504
	43.2000	1	2		2.10798464	-0.02905353
	43.3000	1	2		2.10698354	-0.02964465
	43.4000	1	2		2.10598469	-0.03018581
	43.5000	1	2		2.10498524	-0.03084547
	43.6000	1	2		2.10398762	-0.03143092
	43.7000	1	2		2.10298222	-0.03211163
	43.8000	1	2		2.10198932	-0.03271395
	43.9000	1	2		2.10097900	-0.03341864
	44.0000	1	2		2.09998016	-0.03396632
	44.1000	1	2		2.09897701	-0.03461027
	44.2000	1	2		2.09798186	-0.03524469
	44.3000	1	2		2.09697769	-0.03587734
	44.4000	1	2		2.09597864	-0.03660711
	44.5000	1	2		2.09497754	-0.03733232
	44.6000	1	2		2.09397788	-0.03787843
	44.7000	1	2		2.09297412	-0.03848921
	44.8000	1	2		2.09198183	-0.03920221
	44.9000	1	2		2.09098586	-0.03985751
	45.0000	1	2		2.08998824	-0.04050956
	45.1000	1	2		2.08898325	-0.04112666
	45.2000	1	2		2.08799179	-0.04174486
	45.3000	1	2		2.08698782	-0.04244720
	45.4000	1	2		2.08598570	-0.04308029
	45.5000	1	2		2.08498583	-0.04368526
	45.6000	1	2		2.08398658	-0.04433052
	45.7000	1	2		2.08298364	-0.04511263
	45.8000	1	2		2.08198172	-0.04557929
	45.9000	1	2		2.08098124	-0.04632620
	46.0000	1	2		2.07998547	-0.04712348
	46.1000	1	2		2.07897228	-0.04771435
	46.2000	1	2		2.07798020	-0.04831404
	46.3000	1	2		2.07699078	-0.04923234
	46.4000	1	2		2.07598845	-0.04987767
	46.5000	1	2		2.07498244	-0.05044308
	46.6000	1	2		2.07398544	-0.05125724
	46.7000	1	2		2.07298475	-0.05198715
	46.8000	1	2		2.07199083	-0.05257211
	46.9000	1	2		2.07098665	-0.05336144
	47.0000	1	2		2.06999088	-0.05414124
	47.1000	1	2		2.06899122	-0.05493311
	47.2000	1	2		2.06798685	-0.05547566
	47.3000	1	2		2.06697735	-0.05629301
	47.4000	1	2		2.06598383	-0.05697378
	47.5000	1	2		2.06498909	-0.05759382
	47.6000	1	2		2.06398778	-0.05850339
	47.7000	1	2		2.06298177	-0.05927022
	47.8000	1	2		2.06198723	-0.05994691
	47.9000	1	2		2.06098818	-0.06071761
	48.0000	1	2		2.05999569	-0.06146266
	48.1000	1	2		2.05899172	-0.06223259
	48.2000	1	2		2.05799534	-0.06298073
	48.3000	1	2		2.05699076	-0.06365333
	48.4000	1	2		2.05599376	-0.06451955
	48.5000	1	2		2.05498979	-0.06510198
	48.6000	1	2		2.05399730	-0.06589711
	48.7000	1	2		2.05297899	-0.06667044
	48.8000	1	2		2.05198855	-0.06730079
	48.9000	1	2		2.05098643	-0.06812989
	49.0000	1	2		2.04998554	-0.06889702
	49.1000	1	2		2.04898854	-0.06959635
	49.2000	1	2		2.04798990	-0.07037635
	49.3000	1	2		2.04698593	-0.07110450
	49.4000	1	2		2.04599078	-0.07201049
	49.5000	1	2		2.04499111	-0.07272367
	49.6000	1	2		2.04399206	-0.07346935
	49.7000	1	2		2.04299261	-0.07423115
	49.8000	1	2		2.04199356	-0.07508977
	49.9000	1	2		2.04098918	-0.07576798
	50.0000	1	2		2.03999546	-0.07661088
	50.1000	1	2		2.03898699	-0.07740483
	50.2000	1	2		2.03798794	-0.07823897
	50.3000	1	2		2.03698541	-0.07897574
	50.4000	1	2		2.03599538	-0.07966855
	50.5000	1	2		2.03499141	-0.08067994
	50.6000	1	2		2.03399543	-0.08142132
	50.7000	1	2		2.03298860	-0.08224085
	50.8000	1	2		2.03199611	-0.08308082
	50.9000	1	2		2.03098538	-0.08383799
	51.0000	1	2		2.02999904	-0.08477714
	51.1000	1	2		2.02898278	-0.08566473
	51.2000	1	2		2.02799684	-0.08647632
	51.3000	1	2		2.02699144	-0.08724972
	51.4000	1	2		2.02599075	-0.08825475
	51.5000	1	2		2.02498474	-0.08907131
	51.6000	1	2		2.02399450	-0.08983706
	51.7000	1	2		2.02298828	-0.09068668
	51.8000	1	2		2.02199456	-0.09166586
	51.9000	1	2		2.02099326	-0.09247760
	52.0000	1	2		2.01999073	-0.09331738
	52.1000	1	2		2.01899885	-0.09431196
	52.2000	1	2		2.01800021	-0.09513596
	52.3000	1	2		2.01700321	-0.09598545
	52.4000	1	2		2.01599822	-0.09690505
	52.5000	1	2		2.01498893	-0.09768669
	52.6000	1	2		2.01398742	-0.09862226
	52.7000	1	2		2.01299145	-0.09941303
	52.8000	1	2		2.01198974	-0.10035999
	52.9000	1	2		2.01098802	-0.10114517
	53.0000	1	2		2.00999820	-0.10210663
	53.1000	1	2		2.00899669	-0.10288156
	53.2000	1	2		2.00799600	-0.10389594
	53.3000	1	2		2.00698958	-0.10466506
	53.4000	1	2		2.00598991	-0.10557276
	53.5000	1	2		2.00498861	-0.10655544
	53.6000	1	2		2.00399858	-0.10738258
	53.7000	1	2		2.00298539	-0.10837571
	53.8000	1	2		2.00199864	-0.10915990
	53.9000	1	2		2.00099406	-0.11010787
	54.0000	1	2		2.00000546	-0.11102039
	54.1000	1	2		1.99899719	-0.11184555
	54.2000	1	2		1.99799036	-0.11293006
	54.3000	1	2		1.99699684	-0.11369369
	54.4000	1	2		1.99599881	-0.11459219
	54.5000	1	2		1.99499567	-0.11552241
	54.6000	1	2		1.99399478	-0.11654642
	54.7000	1	2		1.99298733	-0.11744101
	54.8000	1	2		1.99199668	-0.11833125
	54.9000	1	2		1.99099230	-0.11926459
	55.0000	1	2		1.98999449	-0.12029518
	55.1000	1	2		1.98900035	-0.12111194
	55.2000	1	2		1.98800008	-0.12208478
	55.3000	1	2		1.98699693	-0.12319723
	55.4000	1	2		1.98599850	-0.12409787
	55.5000	1	2		1.98500150	-0.12487399
	55.6000	1	2		1.98400634	-0.12616768
	55.7000	1	2		1.98299213	-0.12692939
	55.8000	1	2		1.98199800	-0.12799666
	55.9000	1	2		1.98099403	-0.12883556
	56.0000	1	2		1.97999458	-0.12985692
	56.1000	1	2		1.97898815	-0.13088767
	56.2000	1	2		1.97799791	-0.13187701
	56.3000	1	2		1.97698944	-0.13279745
	56.4000	1	2		1.97599080	-0.13374105
	56.5000	1	2		1.97498909	-0.13476282
	56.6000	1	2		1.97399557	-0.13571759
	56.7000	1	2		1.97299140	-0.13668105
	56.8000	1	2		1.97200280	-0.13763901
	56.9000	1	2		1.97099597	-0.13872801
	57.0000	1	2		1.97000082	-0.13971787
	57.1000	1	2		1.96899931	-0.14061833
	57.2000	1	2		1.96800518	-0.14171507
	57.3000	1	2		1.96699343	-0.14269491
	57.4000	1	2		1.96599929	-0.14375888
	57.5000	1	2		1.96499144	-0.14459902
	57.6000	1	2		1.96399690	-0.14579394
	57.7000	1	2		1.96299334	-0.14670787
	57.8000	1	2		1.96198876	-0.14765800
	57.9000	1	2		1.96098807	-0.14876006
	58.0000	1	2		1.95999558	-0.14972737
	58.1000	1	2		1.95899674	-0.15086110
	58.2000	1	2		1.95799420	-0.15193751
	58.3000	1	2		1.95699721	-0.15292242
	58.4000	1	2		1.95600512	-0.15397809
	58.5000	1	2		1.95500485	-0.15517774
	58.6000	1	2		1.95400211	-0.15620026
	58.7000	1	2		1.95299548	-0.15729841
	58.8000	1	2		1.95199684	-0.15831865
	58.9000	1	2		1.95099472	-0.15938677
	59.0000	1	2		1.95000653	-0.16056823
	59.1000	1	2		1.94899068	-0.16159033
	59.2000	1	2		1.94799225	-0.16273679
	59.3000	1	2		1.94698972	-0.16381428
	59.4000	1	2		1.94598985	-0.16486261
	59.5000	1	2		1.94499777	-0.16601615
	59.6000	1	2		1.94399564	-0.16707823
	59.7000	1	2		1.94299803	-0.16824668
	59.8000	1	2		1.94199857	-0.16939746
	59.9000	1	2		1.94099358	-0.17045448
	60.0000	1	2		1.94000170	-0.17159140
	60.1000	1	2		1.93899815	-0.17270789
	60.2000	1	2		1.93800422	-0.17386813
	60.3000	1	2		1.93700272	-0.17495923
	60.4000	1	2		1.93600141	-0.17618358
	60.5000	1	2		1.93499335	-0.17724961
	60.6000	1	2		1.93400209	-0.17835498
	60.7000	1	2		1.93299976	-0.17942656
	60.8000	1	2		1.93199436	-0.18064231
	60.9000	1	2		1.93099244	-0.18177617
	61.0000	1	2		1.92999688	-0.18277504
	61.1000	1	2		1.92900562	-0.18401343
	61.2000	1	2		1.92800267	-0.18512726
	61.3000	1	2		1.92700383	-0.18632505
	61.4000	1	2		1.92600191	-0.18742071
	61.5000	1	2		1.92500082	-0.18859586
	61.6000	1	2		1.92399890	-0.18973613
	61.7000	1	2		1.92299821	-0.19095387
	61.8000	1	2		1.92200490	-0.19200884
	61.9000	1	2		1.92100053	-0.19327343
	62.0000	1	2		1.92000291	-0.19443590
	62.1000	1	2		1.91900653	-0.19554226
	62.2000	1	2		1.91801322	-0.19677546
	62.3000	1	2		1.91700761	-0.19792866
	62.4000	1	2		1.91600856	-0.19913821
	62.5000	1	2		1.91500050	-0.20031478
	62.6000	1	2		1.91400575	-0.20168243
	62.7000	1	2		1.91300302	-0.20281645
	62.8000	1	2		1.91200458	-0.20407248
	62.9000	1	2		1.91099877	-0.20525185
	63.0000	1	2		1.91000485	-0.20654120
	63.1000	1	2		1.90899289	-0.20774633
	63.2000	1	2		1.90799712	-0.20897985
	63.3000	1	2		1.90699295	-0.21021575
	63.4000	1	2		1.90599677	-0.21147242
	63.5000	1	2		1.90499957	-0.21275111
	63.6000	1	2		1.90401547	-0.21397822
	63.7000	1	2		1.90300577	-0.21531770
	63.8000	1	2		1.90200058	-0.21656986
	63.9000	1	2		1.90100440	-0.21776352
	64.0000	1	2		1.90001498	-0.21899575
	64.1000	1	2		1.89900978	-0.22033554
	64.2000	1	2		1.89800295	-0.22158828
	64.3000	1	2		1.89700124	-0.22287352
	64.4000	1	2		1.89600465	-0.22415787
	64.5000	1	2		1.89500109	-0.22541167
	64.6000	1	2		1.89399999	-0.22682805
	64.7000	1	2		1.89299132	-0.22794358
	64.8000	1	2		1.89200067	-0.22924647
	64.9000	1	2		1.89099629	-0.23058895
	65.0000	1	2		1.89000769	-0.23188230
	65.1000	1	2		1.88900311	-0.23319731
	65.2000	1	2		1.88800489	-0.23447672
	65.3000	1	2		1.88700522	-0.23582526
	65.4000	1	2		1.88600474	-0.23706893
	65.5000	1	2		1.88500405	-0.23827057
	65.6000	1	2		1.88400726	-0.23968222
	65.7000	1	2		1.88300923	-0.24096807
	65.8000	1	2		1.88200978	-0.24246404
	65.9000	1	2		1.88100479	-0.24374129
	66.0000	1	2		1.88001024	-0.24498409
	66.1000	1	2		1.87900157	-0.24643302
	66.2000	1	2		1.87800662	-0.24785575
	66.3000	1	2		1.87699732	-0.24924906
	66.4000	1	2		1.87600688	-0.25061730
	66.5000	1	2		1.87500066	-0.25194801
	66.6000	1	2		1.87400243	-0.25340803
	66.7000	1	2		1.87300543	-0.25471538
	66.8000	1	2		1.87201151	-0.25615953
	66.9000	1	2		1.87100918	-0.25756197
	67.0000	1	2		1.87001116	-0.25910471
	67.1000	1	2		1.86900248	-0.26049426
	67.2000	1	2		1.86800999	-0.26193276
	67.3000	1	2		1.86700807	-0.26338374
	67.4000	1	2		1.86601066	-0.26479768
	67.5000	1	2		1.86500751	-0.26613316
	67.6000	1	2		1.86401256	-0.26748510
	67.7000	1	2		1.86300737	-0.26895285
	67.8000	1	2		1.86200873	-0.27040761
	67.9000	1	2		1.86099452	-0.27189670
	68.0000	1	2		1.86000817	-0.27340572
	68.1000	1	2		1.85899950	-0.27467411
	68.2000	1	2		1.85800332	-0.27634280
	68.3000	1	2		1.85700468	-0.27761290
	68.4000	1	2		1.85601055	-0.27924543
	68.5000	1	2		1.85501764	-0.28057333
	68.6000	1	2		1.85401183	-0.28216489
	68.7000	1	2		1.85300951	-0.28354207
	68.8000	1	2		1.85201825	-0.28504180
	68.9000	1	2		1.85101551	-0.28653476
	69.0000	1	2		1.85002138	-0.28813954
	69.1000	1	2		1.84900430	-0.28948762
	69.2000	1	2		1.84801795	-0.29103719
	69.3000	1	2		1.84700702	-0.29255480
	69.4000	1	2		1.84600777	-0.29409904
	69.5000	1	2		1.84500688	-0.29557243
	69.6000	1	2		1.84401029	-0.29717281
	69.7000	1	2		1.84301021	-0.29855059
	69.8000	1	2		1.84201035	-0.30016566
	69.9000	1	2		1.84100720	-0.30160602
	70.0000	1	2		1.84001532	-0.30321013
	70.1000	1	2		1.83900869	-0.30470790
	70.2000	1	2		1.83801846	-0.30630026
	70.3000	1	2		1.83701306	-0.30795185
	70.4000	1	2		1.83602118	-0.30953441
	70.5000	1	2		1.83501127	-0.31102223
	70.6000	1	2		1.83401734	-0.31266548
	70.7000	1	2		1.83301215	-0.31437807
	70.8000	1	2		1.83201781	-0.31593911
	70.9000	1	2		1.83101057	-0.31760842
	71.0000	1	2		1.83001378	-0.31927515
	71.1000	1	2		1.82901063	-0.32086663
	71.2000	1	2		1.82801076	-0.32250874
	71.3000	1	2		1.82700905	-0.32407433
	71.4000	1	2		1.82601635	-0.32581337
	71.5000	1	2		1.82500686	-0.32739665
	71.6000	1	2		1.82401887	-0.32894310
	71.7000	1	2		1.82301142	-0.33054564
	71.8000	1	2		1.82202221	-0.33225700
	71.9000	1	2		1.82100472	-0.33390813
	72.0000	1	2		1.82001653	-0.33555508
	72.1000	1	2		1.81901564	-0.33727940
	72.2000	1	2		1.81801679	-0.33902064
	72.3000	1	2		1.81700873	-0.34070414
	72.4000	1	2		1.81601685	-0.34250885
	72.5000	1	2		1.81500469	-0.34417756
	72.6000	1	2		1.81400954	-0.34584388
	72.7000	1	2		1.81300393	-0.34759443
	72.8000	1	2		1.81201287	-0.34927748
	72.9000	1	2		1.81100829	-0.35098873
	73.0000	1	2		1.81000966	-0.35286333
	73.1000	1	2		1.80900794	-0.35446815
	73.2000	1	2		1.80799988	-0.35634629
	73.3000	1	2		1.80700554	-0.35805624
	73.4000	1	2		1.80601408	-0.35978649
	73.5000	1	2		1.80500478	-0.36145218
	73.6000	1	2		1.80401680	-0.36325846
	73.7000	1	2		1.80301263	-0.36516547
	73.8000	1	2		1.80201788	-0.36692321
	73.9000	1	2		1.80100060	-0.36849350
	74.0000	1	2		1.80001139	-0.37042908
	74.1000	1	2		1.79902258	-0.37216015
	74.2000	1	2		1.79801800	-0.37409190
	74.3000	1	2		1.79701588	-0.37579220
	74.4000	1	2		1.79601130	-0.37767760
	74.5000	1	2		1.79500918	-0.37958134
	74.6000	1	2		1.79401218	-0.38137868
	74.7000	1	2		1.79302071	-0.38323190
	74.8000	1	2		1.79201859	-0.38514417
	74.9000	1	2		1.79101278	-0.38696188
	75.0000	1	2		1.79002172	-0.38886946
	75.1000	1	2		1.78900792	-0.39078310
	75.2000	1	2		1.78801830	-0.39255671
	75.3000	1	2		1.78701987	-0.39440133
	75.4000	1	2		1.78601365	-0.39638218
	75.5000	1	2		1.78500046	-0.39832000
	75.6000	1	2		1.78401370	-0.40023401
	75.7000	1	2		1.78300912	-0.40217482
	75.8000	1	2		1.78200864	-0.40418494
	75.9000	1	2		1.78101144	-0.40601410
	76.0000	1	2		1.78001669	-0.40802680
	76.1000	1	2		1.77900986	-0.41007932
	76.2000	1	2		1.77801593	-0.41194793
	76.3000	1	2		1.77702057	-0.41386802
	76.4000	1	2		1.77601947	-0.41597009
	76.5000	1	2		1.77500731	-0.41782238
	76.6000	1	2		1.77401093	-0.41988712
	76.7000	1	2		1.77300594	-0.42189635
	76.8000	1	2		1.77201549	-0.42386476
	76.9000	1	2		1.77101522	-0.42604651
	77.0000	1	2		1.77001248	-0.42806361
	77.1000	1	2		1.76901015	-0.42998854
	77.2000	1	2		1.76802442	-0.43204084
	77.3000	1	2		1.76701042	-0.43405607
	77.4000	1	2		1.76601711	-0.43621413
	77.5000	1	2		1.76501150	-0.43822050
	77.6000	1	2		1.76402700	-0.44025980
	77.7000	1	2		1.76301320	-0.44236481
	77.8000	1	2		1.76201456	-0.44436529
	77.9000	1	2		1.76101060	-0.44634793
	78.0000	1	2		1.76001667	-0.44850130
	78.1000	1	2		1.75901127	-0.45051448
	78.2000	1	2		1.75801837	-0.45277853
	78.3000	1	2		1.75702219	-0.45461290
	78.4000	1	2		1.75602478	-0.45689788
	78.5000	1	2		1.75502758	-0.45890830
	78.6000	1	2		1.75402484	-0.46095323
	78.7000	1	2		1.75302538	-0.46309464
	78.8000	1	2		1.75202613	-0.46528645
	78.9000	1	2		1.75102749	-0.46732277
	79.0000	1	2		1.75002660	-0.46964817
	79.1000	1	2		1.74901997	-0.47168203
	79.2000	1	2		1.74802932	-0.47387935
	79.3000	1	2		1.74702310	-0.47601532
	79.4000	1	2		1.74601975	-0.47830138
	79.5000	1	2		1.74501230	-0.48032582
	79.6000	1	2		1.74402042	-0.48254378
	79.7000	1	2		1.74302711	-0.48478141
	79.8000	1	2		1.74202376	-0.48712231
	79.9000	1	2		1.74101816	-0.48923839
	80.0000	1	2		1.74002874	-0.49146153
	80.1000	1	2		1.73901985	-0.49371172
	80.2000	1	2		1.73802880	-0.49599409
	80.3000	1	2		1.73702237	-0.49828384
	80.4000	1	2		1.73602865	-0.50052673
	80.5000	1	2		1.73502305	-0.50278433
	80.6000	1	2		1.73402625	-0.50515834
	80.7000	1	2		1.73301655	-0.50738201
	80.8000	1	2		1.73202774	-0.50966054
	80.9000	1	2		1.73102501	-0.51203467
	81.0000	1	2		1.73002248	-0.51441945
	81.1000	1	2		1.72903019	-0.51663697
	81.2000	1	2		1.72802479	-0.51894110
	81.3000	1	2		1.72701939	-0.52095070
	81.4000	1	2		1.72602833	-0.52332927
	81.5000	1	2		1.72501924	-0.52560415
	81.6000	1	2		1.72402778	-0.52788284
	81.7000	1	2		1.72302340	-0.53021401
	81.8000	1	2		1.72202374	-0.53254567
	81.9000	1	2		1.72102592	-0.53483296
	82.0000	1	2		1.72002646	-0.53747475
	82.1000	1	2		1.71901655	-0.53976361
	82.2000	1	2		1.71802457	-0.54223765
	82.3000	1	2		1.71701815	-0.54446176
	82.4000	1	2		1.71602699	-0.54686394
	82.5000	1	2		1.71501954	-0.54935794
	82.6000	1	2		1.71402520	-0.55176351
	82.7000	1	2		1.71301919	-0.55421628
	82.8000	1	2		1.71202506	-0.55658825
	82.9000	1	2		1.71102468	-0.55902395
	83.0000	1	2		1.71003188	-0.56150869
	83.1000	1	2		1.70901900	-0.56375965
	83.2000	1	2		1.70802999	-0.56626789
	83.3000	1	2		1.70703392	-0.56866866
	83.4000	1	2		1.70602944	-0.57113592
	83.5000	1	2		1.70502680	-0.57360873
	83.6000	1	2		1.70402950	-0.57620004
	83.7000	1	2		1.70303096	-0.57871230
	83.8000	1	2		1.70202587	-0.58145795
	83.9000	1	2		1.70102067	-0.58388669
	84.0000	1	2		1.70002746	-0.58651976
	84.1000	1	2		1.69902104	-0.58915764
	84.2000	1	2		1.69802240	-0.59166446
	84.3000	1	2		1.69701772	-0.59420351
	84.4000	1	2		1.69602697	-0.59672602
	84.5000	1	2		1.69502392	-0.59928976
	84.6000	1	2		1.69402436	-0.60189139
	84.7000	1	2		1.69302409	-0.60452584
	84.8000	1	2		1.69202616	-0.60713004
	84.9000	1	2		1.69102712	-0.60984645
	85.0000	1	2		1.69002715	-0.61251432
	85.1000	1	2		1.68902953	-0.61514046
	85.2000	1	2		1.68803591	-0.61781734
	85.3000	1	2		1.68703389	-0.62052511
	85.4000	1	2		1.68602901	-0.62327024
	85.5000	1	2		1.68502791	-0.62582806
	85.6000	1	2		1.68402722	-0.62859304
	85.7000	1	2		1.68301783	-0.63134700
	85.8000	1	2		1.68202923	-0.63394263
	85.9000	1	2		1.68102577	-0.63664027
	86.0000	1	2		1.68003769	-0.63935317
	86.1000	1	2		1.67903229	-0.64202875
	86.2000	1	2		1.67803221	-0.64493500
	86.3000	1	2		1.67702497	-0.64743102
	86.4000	1	2		1.67602787	-0.65030649
	86.5000	1	2		1.67503036	-0.65302528
	86.6000	1	2		1.67403582	-0.65581456
	86.7000	1	2		1.67302980	-0.65854400
	86.8000	1	2		1.67202297	-0.66131771
	86.9000	1	2		1.67102494	-0.66402726
	87.0000	1	2		1.67002815	-0.66680744
	87.1000	1	2		1.66902449	-0.66954508
	87.2000	1	2		1.66803220	-0.67239530
	87.3000	1	2		1.66702373	-0.67514218
	87.4000	1	2		1.66602581	-0.67797378
	87.5000	1	2		1.66501590	-0.68071008
	87.6000	1	2		1.66403007	-0.68340093
	87.7000	1	2		1.66302108	-0.68624236
	87.8000	1	2		1.66202613	-0.68911925
	87.9000	1	2		1.66103374	-0.69193006
	88.0000	1	2		1.66003828	-0.69479883
	88.1000	1	2		1.65904476	-0.69768079
	88.2000	1	2		1.65804479	-0.70067689
	88.3000	1	2		1.65704093	-0.70368543
	88.4000	1	2		1.65604004	-0.70658848
	88.5000	1	2		1.65504550	-0.70942022
	88.6000	1	2		1.65403754	-0.71253657
	88.7000	1	2		1.65304535	-0.71509346
	88.8000	1	2		1.65204784	-0.71819611
	88.9000	1	2		1.65103373	-0.72118603
	89.0000	1	2		1.65004462	-0.72415650
	89.1000	1	2		1.64903379	-0.72682895
	89.2000	1	2		1.64804376	-0.72986715
	89.3000	1	2		1.64704102	-0.73259726
	89.4000	1	2		1.64604607	-0.73573075
	89.5000	1	2		1.64504436	-0.73849402
	89.6000	1	2		1.64404224	-0.74153312
	89.7000	1	2		1.64303950	-0.74451990
	89.8000	1	2		1.64204260	-0.74769616
	89.9000	1	2		1.64104325	-0.75056344
	90.0000	1	2		1.64005076	-0.75353101
	90.1000	1	2		1.63904095	-0.75668328
	90.2000	1	2		1.63804672	-0.75981945
	90.3000	1	2		1.63705156	-0.76268069
	90.4000	1	2		1.63605303	-0.76594524
	90.5000	1	2		1.63504691	-0.76885678
	90.6000	1	2		1.63404858	-0.77199116
	90.7000	1	2		1.63305629	-0.77498041
	90.8000	1	2		1.63204864	-0.77804610
	90.9000	1	2		1.63104426	-0.78109927
	91.0000	1	2		1.63005167	-0.78427434
	91.1000	1	2		1.62905682	-0.78698657
	91.2000	1	2		1.62805347	-0.79012081
	91.3000	1	2		1.62705176	-0.79318963
	91.4000	1	2		1.62605240	-0.79649292
	91.5000	1	2		1.62504311	-0.79943731
	91.6000	1	2		1.62404877	-0.80258667
	91.7000	1	2		1.62304921	-0.80576494
	91.8000	1	2		1.62204914	-0.80889583
	91.9000	1	2		1.62105163	-0.81198953
	92.0000	1	2		1.62005606	-0.81524104
	92.1000	1	2		1.61905097	-0.81822112
	92.2000	1	2		1.61805305	-0.82166627
	92.3000	1	2		1.61704457	-0.82473226
	92.4000	1	2		1.61604522	-0.82780749
	92.5000	1	2		1.61504402	-0.83093323
	92.6000	1	2		1.61404528	-0.83386727
	92.7000	1	2		1.61304182	-0.83692156
	92.8000	1	2		1.61204052	-0.84017865
	92.9000	1	2		1.61104342	-0.84318265
	93.0000	1	2		1.61005113	-0.84664851
	93.1000	1	2		1.60903815	-0.84965698
	93.2000	1	2		1.60805939	-0.85250631
	93.3000	1	2		1.60704313	-0.85572548
	93.4000	1	2		1.60605125	-0.85877813
	93.5000	1	2		1.60504503	-0.86192757
	93.6000	1	2		1.60405326	-0.86519040
	93.7000	1	2		1.60305196	-0.86825430
	93.8000	1	2		1.60204983	-0.87159857
	93.9000	1	2		1.60104505	-0.87487400
	94.0000	1	2		1.60005143	-0.87824181
	94.1000	1	2		1.59905464	-0.88168092
	94.2000	1	2		1.59804544	-0.88500597
	94.3000	1	2		1.59705521	-0.88822573
	94.4000	1	2		1.59605647	-0.89161344
	94.5000	1	2		1.59504123	-0.89503735
	94.6000	1	2		1.59404956	-0.89845754
	94.7000	1	2		1.59305092	-0.90172060
	94.8000	1	2		1.59205013	-0.90510964
	94.9000	1	2		1.59105549	-0.90831354
	95.0000	1	2		1.59005562	-0.91151215
	95.1000	1	2		1.58905309	-0.91472059
	95.2000	1	2		1.58805722	-0.91805309
	95.3000	1	2		1.58705294	-0.92131443
	95.4000	1	2		1.58605707	-0.92484757
	95.5000	1	2		1.58505157	-0.92782512
	95.6000	1	2		1.58405139	-0.93121342
	95.7000	1	2		1.58304527	-0.93439423
	95.8000	1	2		1.58204981	-0.93757883
	95.9000	1	2		1.58105015	-0.94081931
	96.0000	1	2		1.58005253	-0.94411537
	96.1000	1	2		1.57904734	-0.94724156
	96.2000	1	2		1.57804491	-0.95072143
	96.3000	1	2		1.57704556	-0.95369503
	96.4000	1	2		1.57605183	-0.95700502
	96.5000	1	2		1.57504920	-0.96018068
	96.6000	1	2		1.57404964	-0.96355043
	96.7000	1	2		1.57306145	-0.96664138
	96.8000	1	2		1.57205800	-0.97000815
	96.9000	1	2		1.57105362	-0.97296000
	97.0000	1	2		1.57005498	-0.97565830
	97.1000	1	2		1.56904764	-0.97851545
	97.2000	1	2		1.56805443	-0.98180726
	97.3000	1	2		1.56705067	-0.98509498
	97.4000	1	2		1.56604988	-0.98833784
	97.5000	1	2		1.56504970	-0.99145092
	97.6000	1	2		1.56405506	-0.99491782
	97.7000	1	2		1.56305099	-0.99807307
	97.8000	1	2		1.56205420	-1.00168183
	97.9000	1	2		1.56104941	-1.00489743
	98.0000	1	2		1.56005241	-1.00843869
	98.1000	1	2		1.55905633	-1.01183064
	98.2000	1	2		1.55805370	-1.01526953
	98.3000	1	2		1.55705383	-1.01840496
	98.4000	1	2		1.55606226	-1.02176122
	98.5000	1	2		1.55505215	-1.02505066
	98.6000	1	2		1.55405535	-1.02850042
	98.6190	1	2		1.55385528	-1.02899075
	98.6420	1	2		1.55362068	-0.97857587
	98.6620	1	2		1.55342378	-0.92708513
	98.7000	1	2		1.55305323	-0.89837834
	98.8000	1	2		1.55206299	-0.88844165
	98.9000	1	2		1.55105811	-0.88894777
	99.0000	1	2		1.55006213	-0.88985190
	99.1000	1	2		1.54905212	-0.88658698
	99.2000	1	2		1.54806168	-0.88756651
	99.3000	1	2		1.54705269	-0.88982895
	99.4000	1	2		1.54606317	-0.89237235
	99.5000	1	2		1.54506402	-0.89335531
	99.6000	1	2		1.54407337	-0.89579433
	99.7000	1	2		1.54306644	-0.89734465
	99.8000	1	2		1.54206575	-0.90047747
	99.9000	1	2		1.54106168	-0.90362199
	100.0000	1	2		1.54006868	-0.90699837
	100.1000	1	2		1.53906502	-0.90961888
	100.2000	1	2		1.53807038	-0.91284320
	100.3000	1	2		1.53706016	-0.91588803
	100.4000	1	2		1.53606562	-0.91931246
	100.5000	1	2		1.53506002	-0.92093378
	100.6000	1	2		1.53406117	-0.92403010
	100.7000	1	2		1.53306059	-0.92698209
	100.8000	1	2		1.53206451	-0.93031839
	100.9000	1	2		1.53106372	-0.93349494
	101.0000	1	2		1.53006477	-0.93682744
	101.1000	1	2		1.52906009	-0.93997918
	101.2000	1	2		1.52806565	-0.94331756
	101.3000	1	2		1.52706404	-0.94555326
	101.4000	1	2		1.52606735	-0.94848663
	101.5000	1	2		1.52506400	-0.95137827
	101.6000	1	2		1.52406639	-0.95420688
	101.7000	1	2		1.52306580	-0.95724866
	101.8000	1	2		1.52206358	-0.96041508
	101.9000	1	2		1.52106350	-0.96296020
	102.0000	1	2		1.52006825	-0.96583307
	102.1000	1	2		1.51906408	-0.96842706
	102.2000	1	2		1.51807015	-0.97143643
	102.3000	1	2		1.51706639	-0.97417429
	102.4000	1	2		1.51607379	-0.97702667
	102.5000	1	2		1.51506614	-0.97965956
	102.6000	1	2		1.51407396	-0.98251633
	102.7000	1	2		1.51307849	-0.98429434
	102.8000	1	2		1.51207453	-0.98661572
	102.9000	1	2		1.51106523	-0.98887987
	103.0000	1	2		1.51007325	-0.99143401
	103.1000	1	2		1.50907021	-0.99413358
	103.2000	1	2		1.50807598	-0.99676453
	103.3000	1	2		1.50706925	-0.99914797
	103.4000	1	2		1.50607655	-1.00097016
	103.5000	1	2		1.50506900	-1.00288279
	103.6000	1	2		1.50407896	-1.00563996
	103.7000	1	2		1.50307449	-1.00807160
	103.8000	1	2		1.50207769	-1.01094231
	103.9000	1	2		1.50107065	-1.01356298
	104.0000	1	2		1.50007642	-1.01648673
	104.0010	1	2		1.50006618	-1.01653107
