# Supplementary material for: Hyaluronic Acid Enhances the Mechanical Properties of Tissue-Engineered Cartilage Constructs
Source: PLoS One. 2014 Dec 1;9(12):e113216. doi: 10.1371/journal.pone.0113216 (PMC4249877; doi:10.1371/journal.pone.0113216)
Supplement: Dataset S1 — Raw data from hydrogel constructs. Data on wet weight, dry weight, compressive modulus, DNA content, and GAG content are provided in a spreadsheet for all analysed hydrogel constructs. Additionally, raw data from mechanical compression tests (time, displacement, and load) are provided. (ZIP) [file pone.0113216.s004.zip › Data/Mechanical testing/Microtester/Day 56/G5 P4 M5 ramp.csv]

G5 P4 M5 5feb2014
Notes	Time	Sequence	Block	Cycle	5800:Extension mm	5800:5N_Load_Cell N
Test Started : 02/05/2014 9:36:38 AM	4.0020	1	2		2.59940107	0.00136684
	4.0460	1	2		2.59978073	0.00139323
	4.1000	1	2		2.59929801	0.00118153
	4.2000	1	2		2.59807747	0.00119949
	4.3000	1	2		2.59700979	0.00124664
	4.4000	1	2		2.59596259	0.00111584
	4.5000	1	2		2.59495350	0.00113836
	4.6000	1	2		2.59393601	0.00122424
	4.7000	1	2		2.59293307	0.00131011
	4.8000	1	2		2.59192460	0.00124043
	4.9000	1	2		2.59093702	0.00126590
	5.0000	1	2		2.58992548	0.00132594
	5.1000	1	2		2.58893913	0.00131146
	5.2000	1	2		2.58792451	0.00123290
	5.3000	1	2		2.58693161	0.00130946
	5.4000	1	2		2.58592293	0.00127498
	5.5000	1	2		2.58493126	0.00121849
	5.6000	1	2		2.58392729	0.00130338
	5.7000	1	2		2.58293808	0.00126445
	5.7360	1	2		2.58257501	0.00144372
	5.8000	1	2		2.58193657	0.00117475
	5.9000	1	2		2.58094429	0.00117633
	6.0000	1	2		2.57993622	0.00129697
	6.1000	1	2		2.57894066	0.00122977
	6.2000	1	2		2.57793731	0.00122380
	6.3000	1	2		2.57693867	0.00116867
	6.4000	1	2		2.57592487	0.00130287
	6.5000	1	2		2.57493156	0.00122650
	6.6000	1	2		2.57392861	0.00127442
	6.7000	1	2		2.57294596	0.00115788
	6.8000	1	2		2.57193462	0.00123382
	6.9000	1	2		2.57094294	0.00123083
	7.0000	1	2		2.56993345	0.00112728
	7.1000	1	2		2.56894628	0.00119008
	7.2000	1	2		2.56793596	0.00112757
	7.3000	1	2		2.56693958	0.00134291
	7.4000	1	2		2.56593315	0.00117088
	7.5000	1	2		2.56493206	0.00120419
	7.6000	1	2		2.56392461	0.00129536
	7.7000	1	2		2.56293048	0.00115824
	7.8000	1	2		2.56192754	0.00117993
	7.9000	1	2		2.56094652	0.00119744
	8.0000	1	2		2.55993231	0.00114394
	8.1000	1	2		2.55893756	0.00114271
	8.2000	1	2		2.55794097	0.00111975
	8.3000	1	2		2.55694869	0.00109134
	8.4000	1	2		2.55594595	0.00111161
	8.5000	1	2		2.55493973	0.00114415
	8.6000	1	2		2.55393249	0.00118360
	8.7000	1	2		2.55294839	0.00120018
	8.8000	1	2		2.55194238	0.00102893
	8.9000	1	2		2.55094927	0.00106637
	9.0000	1	2		2.54993650	0.00129794
	9.1000	1	2		2.54893888	0.00118532
	9.2000	1	2		2.54793697	0.00111409
	9.3000	1	2		2.54693997	0.00110059
	9.4000	1	2		2.54593600	0.00127029
	9.5000	1	2		2.54494535	0.00122014
	9.6000	1	2		2.54393504	0.00122159
	9.7000	1	2		2.54294008	0.00122332
	9.8000	1	2		2.54193509	0.00119846
	9.9000	1	2		2.54094875	0.00111238
	10.0000	1	2		2.53993044	0.00114030
	10.1000	1	2		2.53893815	0.00127206
	10.2000	1	2		2.53793173	0.00116449
	10.3000	1	2		2.53694170	0.00115131
	10.4000	1	2		2.53593548	0.00120272
	10.5000	1	2		2.53494893	0.00117597
	10.6000	1	2		2.53394578	0.00121769
	10.7000	1	2		2.53295124	0.00110772
	10.8000	1	2		2.53194543	0.00114553
	10.9000	1	2		2.53094720	0.00108729
	11.0000	1	2		2.52992705	0.00112169
	11.1000	1	2		2.52893435	0.00114081
	11.2000	1	2		2.52793612	0.00125951
	11.3000	1	2		2.52693994	0.00111974
	11.4000	1	2		2.52593946	0.00117037
	11.5000	1	2		2.52493263	0.00120656
	11.6000	1	2		2.52393010	0.00113109
	11.7000	1	2		2.52294109	0.00121740
	11.8000	1	2		2.52193282	0.00122611
	11.9000	1	2		2.52094770	0.00116069
	12.0000	1	2		2.51993984	0.00122037
	12.1000	1	2		2.51893998	0.00115975
	12.2000	1	2		2.51792741	0.00114007
	12.3000	1	2		2.51694393	0.00115116
	12.4000	1	2		2.51593648	0.00123288
	12.5000	1	2		2.51494829	0.00115258
	12.6000	1	2		2.51393613	0.00117898
	12.7000	1	2		2.51294405	0.00107325
	12.8000	1	2		2.51193947	0.00113419
	12.9000	1	2		2.51093202	0.00111858
	13.0000	1	2		2.50993440	0.00100411
	13.1000	1	2		2.50893699	0.00119233
	13.2000	1	2		2.50792688	0.00118454
	13.3000	1	2		2.50694648	0.00104837
	13.4000	1	2		2.50594641	0.00116001
	13.5000	1	2		2.50494469	0.00116336
	13.6000	1	2		2.50393725	0.00105742
	13.7000	1	2		2.50294578	0.00122328
	13.8000	1	2		2.50193177	0.00124728
	13.9000	1	2		2.50094051	0.00115926
	14.0000	1	2		2.49993511	0.00116262
	14.1000	1	2		2.49893914	0.00113927
	14.2000	1	2		2.49793312	0.00112440
	14.3000	1	2		2.49694350	0.00119314
	14.4000	1	2		2.49593687	0.00115196
	14.5000	1	2		2.49494130	0.00116218
	14.6000	1	2		2.49394430	0.00119733
	14.7000	1	2		2.49294280	0.00116401
	14.8000	1	2		2.49193658	0.00113167
	14.9000	1	2		2.49094654	0.00107517
	15.0000	1	2		2.48994032	0.00109680
	15.1000	1	2		2.48895070	0.00108516
	15.2000	1	2		2.48793813	0.00108196
	15.3000	1	2		2.48694359	0.00119913
	15.4000	1	2		2.48593757	0.00114051
	15.5000	1	2		2.48495205	0.00112391
	15.6000	1	2		2.48394317	0.00111952
	15.7000	1	2		2.48294309	0.00109444
	15.8000	1	2		2.48193257	0.00108178
	15.9000	1	2		2.48094786	0.00115475
	16.0000	1	2		2.47994083	0.00115480
	16.1000	1	2		2.47894137	0.00104474
	16.2000	1	2		2.47794396	0.00106990
	16.3000	1	2		2.47693610	0.00107964
	16.4000	1	2		2.47593316	0.00108786
	16.5000	1	2		2.47494026	0.00107816
	16.6000	1	2		2.47393629	0.00110218
	16.7000	1	2		2.47294708	0.00096130
	16.8000	1	2		2.47193574	0.00099197
	16.9000	1	2		2.47096189	0.00086162
	17.0000	1	2		2.46994604	0.00108526
	17.1000	1	2		2.46894986	0.00091142
	17.2000	1	2		2.46794344	0.00095487
	17.3000	1	2		2.46694828	0.00095237
	17.4000	1	2		2.46594104	0.00094937
	17.5000	1	2		2.46494875	0.00112117
	17.6000	1	2		2.46393372	0.00093641
	17.7000	1	2		2.46295188	0.00087365
	17.8000	1	2		2.46194464	0.00095589
	17.9000	1	2		2.46094600	0.00087332
	18.0000	1	2		2.45994203	0.00100149
	18.1000	1	2		2.45894012	0.00090063
	18.2000	1	2		2.45793840	0.00101060
	18.3000	1	2		2.45694714	0.00087333
	18.4000	1	2		2.45594912	0.00091681
	18.5000	1	2		2.45495048	0.00101654
	18.6000	1	2		2.45394610	0.00093618
	18.7000	1	2		2.45295300	0.00092241
	18.8000	1	2		2.45195190	0.00098648
	18.9000	1	2		2.45096125	0.00082860
	19.0000	1	2		2.44994766	0.00101844
	19.1000	1	2		2.44896172	0.00098343
	19.2000	1	2		2.44795612	0.00086345
	19.3000	1	2		2.44695932	0.00085820
	19.4000	1	2		2.44595822	0.00092598
	19.5000	1	2		2.44495282	0.00092877
	19.6000	1	2		2.44394292	0.00091521
	19.7000	1	2		2.44295022	0.00088448
	19.8000	1	2		2.44194789	0.00088209
	19.9000	1	2		2.44095929	0.00094230
	20.0000	1	2		2.43995779	0.00089505
	20.1000	1	2		2.43895177	0.00088938
	20.2000	1	2		2.43793941	0.00096989
	20.3000	1	2		2.43694589	0.00094764
	20.4000	1	2		2.43594397	0.00101921
	20.5000	1	2		2.43495476	0.00098149
	20.6000	1	2		2.43394649	0.00091921
	20.7000	1	2		2.43294273	0.00101627
	20.8000	1	2		2.43194573	0.00099730
	20.9000	1	2		2.43095263	0.00097110
	21.0000	1	2		2.42993903	0.00108449
	21.1000	1	2		2.42894428	0.00103416
	21.2000	1	2		2.42794093	0.00105759
	21.3000	1	2		2.42694352	0.00091806
	21.4000	1	2		2.42594304	0.00087703
	21.5000	1	2		2.42495260	0.00091114
	21.6000	1	2		2.42393736	0.00095339
	21.7000	1	2		2.42295061	0.00093515
	21.8000	1	2		2.42193681	0.00096558
	21.9000	1	2		2.42095272	0.00090026
	22.0000	1	2		2.41994711	0.00095819
	22.1000	1	2		2.41895175	0.00093609
	22.2000	1	2		2.41794963	0.00087985
	22.3000	1	2		2.41695406	0.00094763
	22.4000	1	2		2.41594805	0.00095454
	22.5000	1	2		2.41495740	0.00094896
	22.6000	1	2		2.41395282	0.00088493
	22.7000	1	2		2.41295295	0.00084747
	22.8000	1	2		2.41195513	0.00087874
	22.9000	1	2		2.41095588	0.00079554
	23.0000	1	2		2.40994966	0.00091240
	23.1000	1	2		2.40895287	0.00081857
	23.2000	1	2		2.40794890	0.00097263
	23.3000	1	2		2.40695702	0.00079727
	23.4000	1	2		2.40595695	0.00088705
	23.5000	1	2		2.40496528	0.00088734
	23.6000	1	2		2.40395312	0.00076317
	23.7000	1	2		2.40295796	0.00093107
	23.8000	1	2		2.40195318	0.00089739
	23.9000	1	2		2.40096335	0.00098255
	24.0000	1	2		2.39995262	0.00080906
	24.1000	1	2		2.39895439	0.00086844
	24.2000	1	2		2.39794653	0.00089288
	24.3000	1	2		2.39694175	0.00089222
	24.4000	1	2		2.39594659	0.00090404
	24.5000	1	2		2.39494939	0.00088406
	24.6000	1	2		2.39395137	0.00090916
	24.7000	1	2		2.39295560	0.00079238
	24.8000	1	2		2.39195286	0.00101161
	24.9000	1	2		2.39095504	0.00085737
	25.0000	1	2		2.38995128	0.00095514
	25.1000	1	2		2.38895653	0.00086745
	25.2000	1	2		2.38795462	0.00090384
	25.3000	1	2		2.38695864	0.00086315
	25.4000	1	2		2.38595529	0.00087461
	25.5000	1	2		2.38495809	0.00091048
	25.6000	1	2		2.38395863	0.00097497
	25.7000	1	2		2.38296368	0.00092316
	25.8000	1	2		2.38195193	0.00091713
	25.9000	1	2		2.38095267	0.00089681
	26.0000	1	2		2.37995014	0.00097504
	26.1000	1	2		2.37895355	0.00082328
	26.2000	1	2		2.37794610	0.00086151
	26.3000	1	2		2.37695996	0.00078579
	26.4000	1	2		2.37595169	0.00081877
	26.5000	1	2		2.37496105	0.00080131
	26.6000	1	2		2.37395401	0.00082270
	26.7000	1	2		2.37296315	0.00072135
	26.8000	1	2		2.37195489	0.00086036
	26.9000	1	2		2.37096895	0.00079811
	27.0000	1	2		2.36995105	0.00090810
	27.1000	1	2		2.36895856	0.00082889
	27.2000	1	2		2.36795705	0.00093885
	27.3000	1	2		2.36695555	0.00082576
	27.4000	1	2		2.36595240	0.00089379
	27.5000	1	2		2.36495765	0.00093735
	27.6000	1	2		2.36395574	0.00079744
	27.7000	1	2		2.36296161	0.00088008
	27.8000	1	2		2.36195559	0.00082977
	27.9000	1	2		2.36094917	0.00090778
	28.0000	1	2		2.35995422	0.00080624
	28.1000	1	2		2.35895128	0.00092580
	28.2000	1	2		2.35794362	0.00086286
	28.3000	1	2		2.35695564	0.00082628
	28.4000	1	2		2.35594798	0.00085176
	28.5000	1	2		2.35496102	0.00091554
	28.6000	1	2		2.35395603	0.00093617
	28.7000	1	2		2.35296047	0.00091874
	28.8000	1	2		2.35195896	0.00088803
	28.9000	1	2		2.35096442	0.00089759
	29.0000	1	2		2.34995349	0.00083924
	29.1000	1	2		2.34895997	0.00090153
	29.2000	1	2		2.34795867	0.00084309
	29.3000	1	2		2.34695532	0.00089170
	29.4000	1	2		2.34595607	0.00085179
	29.5000	1	2		2.34496153	0.00087069
	29.6000	1	2		2.34395039	0.00083926
	29.7000	1	2		2.34295052	0.00080622
	29.8000	1	2		2.34194799	0.00078916
	29.9000	1	2		2.34095755	0.00085205
	30.0000	1	2		2.33995768	0.00075234
	30.1000	1	2		2.33895658	0.00068563
	30.2000	1	2		2.33795466	0.00082934
	30.3000	1	2		2.33695951	0.00082542
	30.4000	1	2		2.33595513	0.00076638
	30.5000	1	2		2.33495465	0.00081288
	30.6000	1	2		2.33395601	0.00077677
	30.7000	1	2		2.33295922	0.00079806
	30.8000	1	2		2.33195136	0.00079200
	30.9000	1	2		2.33095866	0.00066289
	31.0000	1	2		2.32995634	0.00072127
	31.1000	1	2		2.32895913	0.00066951
	31.2000	1	2		2.32795025	0.00069144
	31.3000	1	2		2.32695120	0.00068582
	31.4000	1	2		2.32595461	0.00067695
	31.5000	1	2		2.32496007	0.00075172
	31.6000	1	2		2.32394729	0.00079622
	31.7000	1	2		2.32295747	0.00069402
	31.8000	1	2		2.32194489	0.00073677
	31.9000	1	2		2.32096183	0.00066205
	32.0000	1	2		2.31996319	0.00079284
	32.1000	1	2		2.31896967	0.00051647
	32.2000	1	2		2.31796284	0.00063184
	32.3000	1	2		2.31696645	0.00062048
	32.4000	1	2		2.31596474	0.00061825
	32.5000	1	2		2.31496733	0.00060666
	32.6000	1	2		2.31395456	0.00065130
	32.7000	1	2		2.31296002	0.00063740
	32.8000	1	2		2.31196097	0.00061480
	32.9000	1	2		2.31096294	0.00069271
	33.0000	1	2		2.30995222	0.00066731
	33.1000	1	2		2.30895850	0.00066923
	33.2000	1	2		2.30795863	0.00069485
	33.3000	1	2		2.30695712	0.00079134
	33.4000	1	2		2.30595459	0.00073091
	33.5000	1	2		2.30497378	0.00054760
	33.6000	1	2		2.30396551	0.00070026
	33.7000	1	2		2.30296257	0.00073132
	33.8000	1	2		2.30196126	0.00066519
	33.9000	1	2		2.30096324	0.00059265
	34.0000	1	2		2.29995784	0.00058618
	34.1000	1	2		2.29896207	0.00063967
	34.2000	1	2		2.29795216	0.00059994
	34.3000	1	2		2.29696254	0.00056919
	34.4000	1	2		2.29595755	0.00069024
	34.5000	1	2		2.29495727	0.00058371
	34.6000	1	2		2.29395105	0.00062508
	34.7000	1	2		2.29296573	0.00064451
	34.8000	1	2		2.29196853	0.00064744
	34.9000	1	2		2.29096989	0.00061560
	35.0000	1	2		2.28995998	0.00073563
	35.1000	1	2		2.28896462	0.00075682
	35.2000	1	2		2.28796229	0.00078308
	35.3000	1	2		2.28695894	0.00063650
	35.4000	1	2		2.28595907	0.00053814
	35.5000	1	2		2.28496781	0.00061926
	35.6000	1	2		2.28395688	0.00063876
	35.7000	1	2		2.28295496	0.00057007
	35.8000	1	2		2.28195837	0.00058483
	35.9000	1	2		2.28096547	0.00062060
	36.0000	1	2		2.27995577	0.00068965
	36.1000	1	2		2.27896922	0.00070470
	36.2000	1	2		2.27795255	0.00069431
	36.3000	1	2		2.27696457	0.00063881
	36.4000	1	2		2.27596244	0.00078977
	36.5000	1	2		2.27497221	0.00068222
	36.6000	1	2		2.27395533	0.00044517
	36.7000	1	2		2.27298087	0.00051065
	36.8000	1	2		2.27196851	0.00064780
	36.9000	1	2		2.27097048	0.00056889
	37.0000	1	2		2.26995893	0.00054727
	37.1000	1	2		2.26896542	0.00065647
	37.2000	1	2		2.26797149	0.00053861
	37.3000	1	2		2.26697757	0.00058388
	37.4000	1	2		2.26596438	0.00064381
	37.5000	1	2		2.26496533	0.00056405
	37.6000	1	2		2.26395624	0.00061154
	37.7000	1	2		2.26295740	0.00058731
	37.8000	1	2		2.26196245	0.00064923
	37.9000	1	2		2.26096791	0.00064121
	38.0000	1	2		2.25995493	0.00053661
	38.1000	1	2		2.25897371	0.00062099
	38.2000	1	2		2.25795827	0.00059529
	38.3000	1	2		2.25697233	0.00049188
	38.4000	1	2		2.25595955	0.00049006
	38.5000	1	2		2.25496850	0.00063092
	38.6000	1	2		2.25395797	0.00059377
	38.7000	1	2		2.25296323	0.00054126
	38.8000	1	2		2.25196746	0.00065711
	38.9000	1	2		2.25096124	0.00067238
	39.0000	1	2		2.24995809	0.00048835
	39.1000	1	2		2.24896396	0.00056598
	39.2000	1	2		2.24795405	0.00062021
	39.3000	1	2		2.24696955	0.00048725
	39.4000	1	2		2.24596129	0.00043731
	39.5000	1	2		2.24497514	0.00055582
	39.6000	1	2		2.24396483	0.00055316
	39.7000	1	2		2.24296045	0.00032321
	39.8000	1	2		2.24195690	0.00063627
	39.9000	1	2		2.24097342	0.00061729
	40.0000	1	2		2.23996536	0.00049923
	40.1000	1	2		2.23897327	0.00045851
	40.2000	1	2		2.23797935	0.00061770
	40.3000	1	2		2.23697436	0.00057263
	40.4000	1	2		2.23597060	0.00045199
	40.5000	1	2		2.23496704	0.00055142
	40.6000	1	2		2.23396471	0.00055532
	40.7000	1	2		2.23297796	0.00046635
	40.8000	1	2		2.23195699	0.00059643
	40.9000	1	2		2.23096347	0.00062095
	41.0000	1	2		2.22997221	0.00052287
	41.1000	1	2		2.22896640	0.00055476
	41.2000	1	2		2.22797063	0.00052420
	41.3000	1	2		2.22697568	0.00047633
	41.4000	1	2		2.22597540	0.00049116
	41.5000	1	2		2.22497225	0.00041757
	41.6000	1	2		2.22397751	0.00053078
	41.7000	1	2		2.22296535	0.00057391
	41.8000	1	2		2.22197388	0.00048159
	41.9000	1	2		2.22096541	0.00047078
	42.0000	1	2		2.21997599	0.00044355
	42.1000	1	2		2.21896588	0.00053373
	42.2000	1	2		2.21797482	0.00047649
	42.3000	1	2		2.21698479	0.00047616
	42.4000	1	2		2.21596996	0.00041593
	42.5000	1	2		2.21497276	0.00046284
	42.6000	1	2		2.21395404	0.00047644
	42.7000	1	2		2.21297753	0.00032017
	42.8000	1	2		2.21196967	0.00039603
	42.9000	1	2		2.21097062	0.00041322
	43.0000	1	2		2.20996543	0.00038832
	43.1000	1	2		2.20896925	0.00044704
	43.2000	1	2		2.20795831	0.00053413
	43.3000	1	2		2.20698303	0.00054763
	43.4000	1	2		2.20597046	0.00039010
	43.5000	1	2		2.20498022	0.00048571
	43.6000	1	2		2.20396970	0.00044132
	43.7000	1	2		2.20297946	0.00039110
	43.8000	1	2		2.20197734	0.00033537
	43.9000	1	2		2.20098137	0.00045695
	44.0000	1	2		2.19997207	0.00036167
	44.1000	1	2		2.19897897	0.00031427
	44.2000	1	2		2.19796476	0.00026111
	44.3000	1	2		2.19697411	0.00042537
	44.4000	1	2		2.19596687	0.00035862
	44.5000	1	2		2.19497273	0.00036800
	44.6000	1	2		2.19397184	0.00040041
	44.7000	1	2		2.19297033	0.00039710
	44.8000	1	2		2.19196371	0.00029486
	44.9000	1	2		2.19097552	0.00029360
	45.0000	1	2		2.18996745	0.00043436
	45.1000	1	2		2.18898746	0.00030900
	45.2000	1	2		2.18797263	0.00028041
	45.3000	1	2		2.18697441	0.00031101
	45.4000	1	2		2.18596921	0.00035190
	45.5000	1	2		2.18498594	0.00032656
	45.6000	1	2		2.18397747	0.00030723
	45.7000	1	2		2.18297309	0.00041887
	45.8000	1	2		2.18196503	0.00026619
	45.9000	1	2		2.18098257	0.00030296
	46.0000	1	2		2.17996857	0.00018500
	46.1000	1	2		2.17896993	0.00028127
	46.2000	1	2		2.17797170	0.00029228
	46.3000	1	2		2.17698700	0.00023662
	46.4000	1	2		2.17597197	0.00022446
	46.5000	1	2		2.17498644	0.00028572
	46.6000	1	2		2.17398780	0.00016063
	46.7000	1	2		2.17297748	0.00016531
	46.8000	1	2		2.17196717	0.00019606
	46.9000	1	2		2.17097324	0.00019806
	47.0000	1	2		2.16996927	0.00016908
	47.1000	1	2		2.16897781	0.00012127
	47.2000	1	2		2.16797159	0.00030246
	47.3000	1	2		2.16697500	0.00027946
	47.4000	1	2		2.16597882	0.00010579
	47.5000	1	2		2.16496666	0.00022928
	47.6000	1	2		2.16395839	0.00015962
	47.7000	1	2		2.16297081	0.00016678
	47.8000	1	2		2.16197095	0.00008545
	47.9000	1	2		2.16097497	0.00021627
	48.0000	1	2		2.15997490	0.00009684
	48.1000	1	2		2.15898118	0.00007812
	48.2000	1	2		2.15797496	0.00005444
	48.3000	1	2		2.15699640	0.00004909
	48.4000	1	2		2.15597584	0.00000885
	48.5000	1	2		2.15498334	-0.00015404
	48.6000	1	2		2.15397549	-0.00004588
	48.7000	1	2		2.15298299	-0.00011881
	48.8000	1	2		2.15197637	-0.00026914
	48.9000	1	2		2.15098162	-0.00026745
	49.0000	1	2		2.14998831	-0.00041540
	49.1000	1	2		2.14898209	-0.00048288
	49.2000	1	2		2.14797054	-0.00045230
	49.3000	1	2		2.14698522	-0.00062801
	49.4000	1	2		2.14597060	-0.00047601
	49.5000	1	2		2.14497831	-0.00071663
	49.6000	1	2		2.14397148	-0.00080792
	49.7000	1	2		2.14297735	-0.00086041
	49.8000	1	2		2.14196929	-0.00087826
	49.9000	1	2		2.14098335	-0.00096825
	50.0000	1	2		2.13996689	-0.00105460
	50.1000	1	2		2.13898177	-0.00102890
	50.2000	1	2		2.13798170	-0.00122167
	50.3000	1	2		2.13698265	-0.00138145
	50.4000	1	2		2.13596700	-0.00134064
	50.5000	1	2		2.13497759	-0.00147600
	50.6000	1	2		2.13396952	-0.00159869
	50.7000	1	2		2.13297129	-0.00162615
	50.8000	1	2		2.13196917	-0.00162884
	50.9000	1	2		2.13098221	-0.00179658
	51.0000	1	2		2.12996145	-0.00202686
	51.1000	1	2		2.12898289	-0.00208134
	51.2000	1	2		2.12797994	-0.00210382
	51.3000	1	2		2.12698479	-0.00231244
	51.4000	1	2		2.12596792	-0.00219048
	51.5000	1	2		2.12497870	-0.00241175
	51.6000	1	2		2.12398601	-0.00244308
	51.7000	1	2		2.12298224	-0.00270418
	51.8000	1	2		2.12198525	-0.00283357
	51.9000	1	2		2.12099706	-0.00299412
	52.0000	1	2		2.11997793	-0.00297740
	52.1000	1	2		2.11898646	-0.00326545
	52.2000	1	2		2.11797409	-0.00346131
	52.3000	1	2		2.11698078	-0.00345841
	52.4000	1	2		2.11597887	-0.00374332
	52.5000	1	2		2.11498412	-0.00398110
	52.6000	1	2		2.11398343	-0.00399595
	52.7000	1	2		2.11298275	-0.00425698
	52.8000	1	2		2.11198206	-0.00437275
	52.9000	1	2		2.11099100	-0.00450795
	53.0000	1	2		2.10997474	-0.00475194
	53.1000	1	2		2.10898491	-0.00489179
	53.2000	1	2		2.10797173	-0.00517523
	53.3000	1	2		2.10697596	-0.00529070
	53.4000	1	2		2.10597711	-0.00547364
	53.5000	1	2		2.10499405	-0.00569255
	53.6000	1	2		2.10398496	-0.00591666
	53.7000	1	2		2.10298857	-0.00609747
	53.8000	1	2		2.10198256	-0.00627695
	53.9000	1	2		2.10098720	-0.00654965
	54.0000	1	2		2.09997770	-0.00679782
	54.1000	1	2		2.09898582	-0.00688689
	54.2000	1	2		2.09798145	-0.00713743
	54.3000	1	2		2.09698035	-0.00745923
	54.4000	1	2		2.09597290	-0.00768964
	54.5000	1	2		2.09497406	-0.00781328
	54.6000	1	2		2.09396374	-0.00812002
	54.7000	1	2		2.09298027	-0.00839556
	54.8000	1	2		2.09198982	-0.00854752
	54.9000	1	2		2.09099118	-0.00894207
	55.0000	1	2		2.08998947	-0.00924605
	55.1000	1	2		2.08898407	-0.00945243
	55.2000	1	2		2.08798543	-0.00973849
	55.3000	1	2		2.08698925	-0.00989900
	55.4000	1	2		2.08598980	-0.01032106
	55.5000	1	2		2.08498132	-0.01050592
	55.6000	1	2		2.08398412	-0.01075541
	55.7000	1	2		2.08298917	-0.01117985
	55.8000	1	2		2.08199032	-0.01135553
	55.9000	1	2		2.08099332	-0.01171449
	56.0000	1	2		2.07998362	-0.01201476
	56.1000	1	2		2.07897986	-0.01241304
	56.2000	1	2		2.07798409	-0.01268167
	56.3000	1	2		2.07698094	-0.01299888
	56.4000	1	2		2.07597391	-0.01340614
	56.5000	1	2		2.07498223	-0.01379580
	56.6000	1	2		2.07397765	-0.01411993
	56.7000	1	2		2.07298823	-0.01446377
	56.8000	1	2		2.07198222	-0.01496707
	56.9000	1	2		2.07098850	-0.01524868
	57.0000	1	2		2.06997900	-0.01555435
	57.1000	1	2		2.06898979	-0.01607258
	57.2000	1	2		2.06798644	-0.01635627
	57.3000	1	2		2.06698739	-0.01673853
	57.4000	1	2		2.06597973	-0.01723018
	57.5000	1	2		2.06500322	-0.01775134
	57.6000	1	2		2.06398901	-0.01820082
	57.7000	1	2		2.06299324	-0.01860242
	57.8000	1	2		2.06198006	-0.01918285
	57.9000	1	2		2.06100109	-0.01943769
	58.0000	1	2		2.05998094	-0.01996712
	58.1000	1	2		2.05899111	-0.02053606
	58.2000	1	2		2.05798755	-0.02088799
	58.3000	1	2		2.05698932	-0.02135393
	58.4000	1	2		2.05598310	-0.02188818
	58.5000	1	2		2.05499041	-0.02248977
	58.6000	1	2		2.05398788	-0.02295200
	58.7000	1	2		2.05299293	-0.02341894
	58.8000	1	2		2.05198466	-0.02412949
	58.9000	1	2		2.05099339	-0.02461471
	59.0000	1	2		2.04998881	-0.02505587
	59.1000	1	2		2.04899755	-0.02574836
	59.2000	1	2		2.04799994	-0.02625931
	59.3000	1	2		2.04698655	-0.02685240
	59.4000	1	2		2.04599180	-0.02735555
	59.5000	1	2		2.04498374	-0.02791079
	59.6000	1	2		2.04398489	-0.02848429
	59.7000	1	2		2.04299589	-0.02904150
	59.8000	1	2		2.04198803	-0.02962261
	59.9000	1	2		2.04099861	-0.03018151
	60.0000	1	2		2.03998050	-0.03071273
	60.1000	1	2		2.03898760	-0.03131335
	60.2000	1	2		2.03798917	-0.03187403
	60.3000	1	2		2.03700221	-0.03253999
	60.4000	1	2		2.03599374	-0.03316264
	60.5000	1	2		2.03500391	-0.03369797
	60.6000	1	2		2.03398621	-0.03436156
	60.7000	1	2		2.03299352	-0.03493136
	60.8000	1	2		2.03198586	-0.03557966
	60.9000	1	2		2.03099788	-0.03609049
	61.0000	1	2		2.03000641	-0.03672550
	61.1000	1	2		2.02899302	-0.03736517
	61.2000	1	2		2.02799541	-0.03804830
	61.3000	1	2		2.02699636	-0.03866970
	61.4000	1	2		2.02597703	-0.03924461
	61.5000	1	2		2.02499457	-0.03998025
	61.6000	1	2		2.02399409	-0.04052488
	61.7000	1	2		2.02299013	-0.04119869
	61.8000	1	2		2.02199804	-0.04180273
	61.9000	1	2		2.02100023	-0.04239355
	62.0000	1	2		2.01999749	-0.04301124
	62.1000	1	2		2.01899701	-0.04365655
	62.2000	1	2		2.01798566	-0.04440321
	62.3000	1	2		2.01699789	-0.04491788
	62.4000	1	2		2.01599453	-0.04568628
	62.5000	1	2		2.01499508	-0.04629938
	62.6000	1	2		2.01398783	-0.04695563
	62.7000	1	2		2.01299800	-0.04749542
	62.8000	1	2		2.01198543	-0.04822192
	62.9000	1	2		2.01100216	-0.04892679
	63.0000	1	2		2.00998385	-0.04948867
	63.1000	1	2		2.00898747	-0.05018535
	63.2000	1	2		2.00798883	-0.05078457
	63.3000	1	2		2.00699060	-0.05146497
	63.4000	1	2		2.00598766	-0.05225135
	63.5000	1	2		2.00500869	-0.05290617
	63.6000	1	2		2.00399591	-0.05348995
	63.7000	1	2		2.00300301	-0.05421720
	63.8000	1	2		2.00198573	-0.05487177
	63.9000	1	2		2.00099467	-0.05552320
	64.0000	1	2		1.99999378	-0.05629680
	64.1000	1	2		1.99899268	-0.05699183
	64.2000	1	2		1.99798462	-0.05771487
	64.3000	1	2		1.99699172	-0.05838431
	64.4000	1	2		1.99599308	-0.05923431
	64.5000	1	2		1.99498952	-0.05983021
	64.6000	1	2		1.99398720	-0.06057414
	64.7000	1	2		1.99298733	-0.06135282
	64.8000	1	2		1.99199156	-0.06210804
	64.9000	1	2		1.99100132	-0.06270171
	65.0000	1	2		1.98998465	-0.06345056
	65.1000	1	2		1.98900650	-0.06417569
	65.2000	1	2		1.98799577	-0.06491941
	65.3000	1	2		1.98699591	-0.06565464
	65.4000	1	2		1.98600977	-0.06643668
	65.5000	1	2		1.98500846	-0.06712846
	65.6000	1	2		1.98400101	-0.06770769
	65.7000	1	2		1.98300422	-0.06863926
	65.8000	1	2		1.98199862	-0.06940111
	65.9000	1	2		1.98099670	-0.07007016
	66.0000	1	2		1.97999089	-0.07085023
	66.1000	1	2		1.97899082	-0.07156605
	66.2000	1	2		1.97799525	-0.07241010
	66.3000	1	2		1.97700153	-0.07310299
	66.4000	1	2		1.97598486	-0.07388860
	66.5000	1	2		1.97499647	-0.07466674
	66.6000	1	2		1.97398840	-0.07537972
	66.7000	1	2		1.97299161	-0.07609301
	66.8000	1	2		1.97199912	-0.07691922
	66.9000	1	2		1.97099618	-0.07768545
	67.0000	1	2		1.97000000	-0.07842244
	67.1000	1	2		1.96900279	-0.07931472
	67.2000	1	2		1.96799555	-0.08004605
	67.3000	1	2		1.96700490	-0.08082281
	67.4000	1	2		1.96599663	-0.08162855
	67.5000	1	2		1.96499984	-0.08244700
	67.6000	1	2		1.96398481	-0.08315000
	67.7000	1	2		1.96300358	-0.08392546
	67.8000	1	2		1.96196417	-0.08481446
	67.9000	1	2		1.96101102	-0.08566540
	68.0000	1	2		1.95998841	-0.08644330
	68.1000	1	2		1.95899592	-0.08722413
	68.2000	1	2		1.95799584	-0.08811133
	68.3000	1	2		1.95700438	-0.08894829
	68.4000	1	2		1.95600533	-0.08964945
	68.5000	1	2		1.95500300	-0.09062485
	68.6000	1	2		1.95399617	-0.09139466
	68.7000	1	2		1.95299896	-0.09232024
	68.8000	1	2		1.95199479	-0.09307534
	68.9000	1	2		1.95100169	-0.09390297
	69.0000	1	2		1.95000223	-0.09465229
	69.1000	1	2		1.94901322	-0.09555228
	69.2000	1	2		1.94799286	-0.09637293
	69.3000	1	2		1.94700078	-0.09721255
	69.4000	1	2		1.94599558	-0.09819729
	69.5000	1	2		1.94500719	-0.09903408
	69.6000	1	2		1.94399708	-0.09997916
	69.7000	1	2		1.94300356	-0.10084095
	69.8000	1	2		1.94198689	-0.10179327
	69.9000	1	2		1.94100485	-0.10251265
	70.0000	1	2		1.93999044	-0.10338627
	70.1000	1	2		1.93900225	-0.10422522
	70.2000	1	2		1.93798455	-0.10510768
	70.3000	1	2		1.93701952	-0.10592431
	70.4000	1	2		1.93599404	-0.10677258
	70.5000	1	2		1.93501118	-0.10773758
	70.6000	1	2		1.93400065	-0.10867683
	70.7000	1	2		1.93300632	-0.10954645
	70.8000	1	2		1.93199313	-0.11045289
	70.9000	1	2		1.93100002	-0.11140065
	71.0000	1	2		1.92999053	-0.11228949
	71.1000	1	2		1.92899926	-0.11321392
	71.2000	1	2		1.92799079	-0.11419635
	71.3000	1	2		1.92699420	-0.11507764
	71.4000	1	2		1.92598081	-0.11603818
	71.5000	1	2		1.92500860	-0.11683822
	71.6000	1	2		1.92398312	-0.11788747
	71.7000	1	2		1.92299350	-0.11887860
	71.8000	1	2		1.92199015	-0.11972317
	71.9000	1	2		1.92099622	-0.12068609
	72.0000	1	2		1.91999205	-0.12156899
	72.1000	1	2		1.91900100	-0.12246920
	72.2000	1	2		1.91800256	-0.12364438
	72.3000	1	2		1.91701048	-0.12446827
	72.4000	1	2		1.91599873	-0.12545257
	72.5000	1	2		1.91500603	-0.12640124
	72.6000	1	2		1.91399448	-0.12741491
	72.7000	1	2		1.91300711	-0.12836491
	72.8000	1	2		1.91199905	-0.12932792
	72.9000	1	2		1.91100062	-0.13031589
	73.0000	1	2		1.91000198	-0.13137505
	73.1000	1	2		1.90900949	-0.13228226
	73.2000	1	2		1.90798934	-0.13335655
	73.3000	1	2		1.90700012	-0.13431744
	73.4000	1	2		1.90600128	-0.13528720
	73.5000	1	2		1.90500899	-0.13630464
	73.6000	1	2		1.90400031	-0.13718397
	73.7000	1	2		1.90300680	-0.13827410
	73.8000	1	2		1.90199586	-0.13924168
	73.9000	1	2		1.90100563	-0.14040276
	74.0000	1	2		1.89999859	-0.14131118
	74.1000	1	2		1.89900405	-0.14220330
	74.2000	1	2		1.89800910	-0.14329932
	74.3000	1	2		1.89701128	-0.14441513
	74.4000	1	2		1.89600383	-0.14536670
	74.5000	1	2		1.89500867	-0.14639300
	74.6000	1	2		1.89399672	-0.14747482
	74.7000	1	2		1.89300873	-0.14847158
	74.8000	1	2		1.89200579	-0.14947182
	74.9000	1	2		1.89101207	-0.15061780
	75.0000	1	2		1.88999683	-0.15168493
	75.1000	1	2		1.88901090	-0.15278670
	75.2000	1	2		1.88801083	-0.15372454
	75.3000	1	2		1.88701178	-0.15482171
	75.4000	1	2		1.88600904	-0.15587294
	75.5000	1	2		1.88499483	-0.15685804
	75.6000	1	2		1.88399455	-0.15799645
	75.7000	1	2		1.88301374	-0.15898801
	75.8000	1	2		1.88200711	-0.16004719
	75.9000	1	2		1.88101196	-0.16113082
	76.0000	1	2		1.88001455	-0.16242240
	76.1000	1	2		1.87900484	-0.16341886
	76.2000	1	2		1.87799842	-0.16458590
	76.3000	1	2		1.87699937	-0.16570335
	76.4000	1	2		1.87599705	-0.16682120
	76.5000	1	2		1.87501521	-0.16796367
	76.6000	1	2		1.87400243	-0.16910207
	76.7000	1	2		1.87301424	-0.17011110
	76.8000	1	2		1.87201274	-0.17122952
	76.9000	1	2		1.87101184	-0.17241297
	77.0000	1	2		1.87001279	-0.17349236
	77.1000	1	2		1.86900862	-0.17456049
	77.2000	1	2		1.86801040	-0.17573597
	77.3000	1	2		1.86700479	-0.17691985
	77.4000	1	2		1.86600103	-0.17802833
	77.5000	1	2		1.86500710	-0.17920297
	77.6000	1	2		1.86398941	-0.18033287
	77.7000	1	2		1.86300081	-0.18145721
	77.8000	1	2		1.86200279	-0.18266710
	77.9000	1	2		1.86100743	-0.18381571
	78.0000	1	2		1.86000387	-0.18501125
	78.1000	1	2		1.85900585	-0.18615805
	78.2000	1	2		1.85800454	-0.18736428
	78.3000	1	2		1.85701881	-0.18852022
	78.4000	1	2		1.85600501	-0.18965125
	78.5000	1	2		1.85502625	-0.19089412
	78.6000	1	2		1.85400405	-0.19200010
	78.7000	1	2		1.85300992	-0.19321406
	78.8000	1	2		1.85201661	-0.19432643
	78.9000	1	2		1.85100096	-0.19556832
	79.0000	1	2		1.85002076	-0.19673508
	79.1000	1	2		1.84901065	-0.19804118
	79.2000	1	2		1.84800607	-0.19927718
	79.3000	1	2		1.84700702	-0.20048628
	79.4000	1	2		1.84600552	-0.20172274
	79.5000	1	2		1.84500811	-0.20283017
	79.6000	1	2		1.84400701	-0.20418392
	79.7000	1	2		1.84299444	-0.20553986
	79.8000	1	2		1.84199129	-0.20664476
	79.9000	1	2		1.84100003	-0.20788113
	80.0000	1	2		1.83999238	-0.20907661
	80.1000	1	2		1.83900296	-0.21048294
	80.2000	1	2		1.83799899	-0.21172319
	80.3000	1	2		1.83701101	-0.21296540
	80.4000	1	2		1.83599844	-0.21427706
	80.5000	1	2		1.83501352	-0.21552015
	80.6000	1	2		1.83400792	-0.21694068
	80.7000	1	2		1.83300908	-0.21817559
	80.8000	1	2		1.83200429	-0.21953210
	80.9000	1	2		1.83100463	-0.22075126
	81.0000	1	2		1.83001460	-0.22210553
	81.1000	1	2		1.82900776	-0.22329321
	81.2000	1	2		1.82801097	-0.22467438
	81.3000	1	2		1.82701868	-0.22595344
	81.4000	1	2		1.82599463	-0.22724841
	81.5000	1	2		1.82500972	-0.22857161
	81.6000	1	2		1.82400084	-0.22996632
	81.7000	1	2		1.82300753	-0.23141205
	81.8000	1	2		1.82200869	-0.23258235
	81.9000	1	2		1.82100718	-0.23396153
	82.0000	1	2		1.81999973	-0.23536921
	82.1000	1	2		1.81900785	-0.23667052
	82.2000	1	2		1.81799979	-0.23796391
	82.3000	1	2		1.81702656	-0.23935793
	82.4000	1	2		1.81601726	-0.24076361
	82.5000	1	2		1.81501248	-0.24201864
	82.6000	1	2		1.81401282	-0.24319386
	82.7000	1	2		1.81302360	-0.24467574
	82.8000	1	2		1.81199177	-0.24602896
	82.9000	1	2		1.81100850	-0.24734670
	83.0000	1	2		1.81000126	-0.24866875
	83.1000	1	2		1.80900979	-0.25013333
	83.2000	1	2		1.80800992	-0.25146740
	83.3000	1	2		1.80701005	-0.25280902
	83.4000	1	2		1.80600404	-0.25421659
	83.5000	1	2		1.80500601	-0.25567645
	83.6000	1	2		1.80400000	-0.25701888
	83.7000	1	2		1.80301120	-0.25847955
	83.8000	1	2		1.80201461	-0.26000177
	83.9000	1	2		1.80100675	-0.26135335
	84.0000	1	2		1.80000934	-0.26271109
	84.1000	1	2		1.79900824	-0.26420528
	84.2000	1	2		1.79800940	-0.26568057
	84.3000	1	2		1.79702326	-0.26709521
	84.4000	1	2		1.79600597	-0.26845358
	84.5000	1	2		1.79501184	-0.26987161
	84.6000	1	2		1.79401648	-0.27134502
	84.7000	1	2		1.79301620	-0.27278226
	84.8000	1	2		1.79200732	-0.27416991
	84.9000	1	2		1.79101278	-0.27584324
	85.0000	1	2		1.78999959	-0.27730174
	85.1000	1	2		1.78901530	-0.27866539
	85.2000	1	2		1.78800437	-0.28025333
	85.3000	1	2		1.78701720	-0.28174561
	85.4000	1	2		1.78600893	-0.28342331
	85.5000	1	2		1.78501357	-0.28474266
	85.6000	1	2		1.78401289	-0.28633684
	85.7000	1	2		1.78300933	-0.28792769
	85.8000	1	2		1.78200393	-0.28939230
	85.9000	1	2		1.78102680	-0.29093746
	86.0000	1	2		1.78000788	-0.29241132
	86.1000	1	2		1.77901805	-0.29389158
	86.2000	1	2		1.77800610	-0.29555023
	86.3000	1	2		1.77701688	-0.29718503
	86.4000	1	2		1.77602501	-0.29877074
	86.5000	1	2		1.77501735	-0.30038884
	86.6000	1	2		1.77401789	-0.30197849
	86.7000	1	2		1.77301864	-0.30353777
	86.8000	1	2		1.77202328	-0.30512558
	86.9000	1	2		1.77101173	-0.30682690
	87.0000	1	2		1.77002088	-0.30827172
	87.1000	1	2		1.76902265	-0.30986512
	87.2000	1	2		1.76802094	-0.31155784
	87.3000	1	2		1.76700816	-0.31324428
	87.4000	1	2		1.76601321	-0.31487312
	87.5000	1	2		1.76502011	-0.31645749
	87.6000	1	2		1.76402003	-0.31815294
	87.7000	1	2		1.76302242	-0.31975746
	87.8000	1	2		1.76202235	-0.32127365
	87.9000	1	2		1.76101736	-0.32296505
	88.0000	1	2		1.76001544	-0.32464314
	88.1000	1	2		1.75902131	-0.32614142
	88.2000	1	2		1.75801304	-0.32793920
	88.3000	1	2		1.75702301	-0.32974601
	88.4000	1	2		1.75602539	-0.33142537
	88.5000	1	2		1.75502491	-0.33307631
	88.6000	1	2		1.75400865	-0.33496045
	88.7000	1	2		1.75303153	-0.33643231
	88.8000	1	2		1.75201445	-0.33814423
	88.9000	1	2		1.75101929	-0.33994362
	89.0000	1	2		1.75001553	-0.34173910
	89.1000	1	2		1.74902058	-0.34347102
	89.2000	1	2		1.74801436	-0.34524806
	89.3000	1	2		1.74702003	-0.34699287
	89.4000	1	2		1.74601340	-0.34894805
	89.5000	1	2		1.74502193	-0.35058882
	89.6000	1	2		1.74401981	-0.35248701
	89.7000	1	2		1.74302424	-0.35431907
	89.8000	1	2		1.74202048	-0.35609517
	89.9000	1	2		1.74102246	-0.35789341
	90.0000	1	2		1.74002423	-0.35964675
	90.1000	1	2		1.73902907	-0.36162056
	90.2000	1	2		1.73801609	-0.36346778
	90.3000	1	2		1.73702811	-0.36511194
	90.4000	1	2		1.73602127	-0.36704481
	90.5000	1	2		1.73502940	-0.36900342
	90.6000	1	2		1.73401826	-0.37045185
	90.7000	1	2		1.73302495	-0.37229184
	90.8000	1	2		1.73201135	-0.37428971
	90.9000	1	2		1.73102419	-0.37610900
	91.0000	1	2		1.73001264	-0.37795912
	91.1000	1	2		1.72902220	-0.37983548
	91.2000	1	2		1.72802274	-0.38170524
	91.3000	1	2		1.72702246	-0.38356863
	91.4000	1	2		1.72602362	-0.38549758
	91.5000	1	2		1.72502252	-0.38737625
	91.6000	1	2		1.72401057	-0.38935401
	91.7000	1	2		1.72302607	-0.39130006
	91.8000	1	2		1.72202148	-0.39315850
	91.9000	1	2		1.72103350	-0.39519422
	92.0000	1	2		1.72002298	-0.39724570
	92.1000	1	2		1.71903069	-0.39919108
	92.2000	1	2		1.71801074	-0.40127698
	92.3000	1	2		1.71701456	-0.40308539
	92.4000	1	2		1.71601644	-0.40498581
	92.5000	1	2		1.71502292	-0.40700402
	92.6000	1	2		1.71401629	-0.40908497
	92.7000	1	2		1.71302810	-0.41111771
	92.8000	1	2		1.71201625	-0.41310620
	92.9000	1	2		1.71103359	-0.41505691
	93.0000	1	2		1.71001887	-0.41711207
	93.1000	1	2		1.70902105	-0.41913979
	93.2000	1	2		1.70803696	-0.42116534
	93.3000	1	2		1.70701589	-0.42328328
	93.4000	1	2		1.70602114	-0.42541299
	93.5000	1	2		1.70502199	-0.42751990
	93.6000	1	2		1.70401444	-0.42950056
	93.7000	1	2		1.70302430	-0.43170247
	93.8000	1	2		1.70201327	-0.43391544
	93.9000	1	2		1.70104157	-0.43590598
	94.0000	1	2		1.70002767	-0.43808553
	94.1000	1	2		1.69902698	-0.44035636
	94.2000	1	2		1.69802056	-0.44249911
	94.3000	1	2		1.69703431	-0.44461247
	94.4000	1	2		1.69601939	-0.44692170
	94.5000	1	2		1.69502802	-0.44910062
	94.6000	1	2		1.69401883	-0.45120861
	94.7000	1	2		1.69302624	-0.45311294
	94.8000	1	2		1.69202688	-0.45522518
	94.9000	1	2		1.69102496	-0.45750290
	95.0000	1	2		1.69001680	-0.45966253
	95.1000	1	2		1.68903086	-0.46192903
	95.2000	1	2		1.68802567	-0.46414800
	95.3000	1	2		1.68703154	-0.46627425
	95.4000	1	2		1.68602788	-0.46868216
	95.5000	1	2		1.68503764	-0.47078427
	95.6000	1	2		1.68402548	-0.47320437
	95.7000	1	2		1.68302828	-0.47534641
	95.8000	1	2		1.68202759	-0.47770202
	95.9000	1	2		1.68103325	-0.47985677
	96.0000	1	2		1.68002007	-0.48233740
	96.1000	1	2		1.67903075	-0.48457444
	96.2000	1	2		1.67802269	-0.48682984
	96.3000	1	2		1.67702405	-0.48903115
	96.4000	1	2		1.67601762	-0.49163707
	96.5000	1	2		1.67503630	-0.49385622
	96.6000	1	2		1.67403305	-0.49618453
	96.7000	1	2		1.67303298	-0.49863014
	96.8000	1	2		1.67203034	-0.50108224
	96.9000	1	2		1.67103918	-0.50345153
	97.0000	1	2		1.67003091	-0.50587051
	97.1000	1	2		1.66903740	-0.50836656
	97.2000	1	2		1.66802657	-0.51075920
	97.3000	1	2		1.66702875	-0.51320955
	97.4000	1	2		1.66602386	-0.51571704
	97.5000	1	2		1.66503373	-0.51818293
	97.6000	1	2		1.66402945	-0.52041471
	97.7000	1	2		1.66303747	-0.52273862
	97.8000	1	2		1.66202705	-0.52531980
	97.9000	1	2		1.66104235	-0.52767664
	98.0000	1	2		1.66002988	-0.53018138
	98.1000	1	2		1.65904026	-0.53270988
	98.2000	1	2		1.65803670	-0.53533111
	98.3000	1	2		1.65705251	-0.53788688
	98.4000	1	2		1.65604280	-0.54042444
	98.5000	1	2		1.65505257	-0.54303251
	98.6000	1	2		1.65403907	-0.54551944
	98.7000	1	2		1.65304340	-0.54800201
	98.8000	1	2		1.65203688	-0.55073269
	98.9000	1	2		1.65104531	-0.55310413
	99.0000	1	2		1.65003438	-0.55546347
	99.1000	1	2		1.64904946	-0.55804927
	99.2000	1	2		1.64804253	-0.56054059
	99.3000	1	2		1.64704481	-0.56315515
	99.4000	1	2		1.64603859	-0.56575228
	99.5000	1	2		1.64504180	-0.56830868
	99.6000	1	2		1.64403896	-0.57093829
	99.7000	1	2		1.64304483	-0.57346761
	99.8000	1	2		1.64203092	-0.57613373
	99.9000	1	2		1.64104724	-0.57865750
	100.0000	1	2		1.64004277	-0.58130182
	100.1000	1	2		1.63904689	-0.58381844
	100.2000	1	2		1.63803780	-0.58637481
	100.3000	1	2		1.63704378	-0.58904551
	100.4000	1	2		1.63604135	-0.59155416
	100.5000	1	2		1.63504363	-0.59430584
	100.6000	1	2		1.63404151	-0.59686843
	100.7000	1	2		1.63305219	-0.59950948
	100.8000	1	2		1.63203511	-0.60208570
	100.9000	1	2		1.63104621	-0.60468040
	101.0000	1	2		1.63003907	-0.60719129
	101.1000	1	2		1.62903807	-0.60997967
	101.2000	1	2		1.62799774	-0.61274763
	101.3000	1	2		1.62704459	-0.61531685
	101.4000	1	2		1.62603878	-0.61799772
	101.5000	1	2		1.62504956	-0.62062196
	101.6000	1	2		1.62405963	-0.62344220
	101.7000	1	2		1.62305423	-0.62635340
	101.8000	1	2		1.62204340	-0.62920518
	101.9000	1	2		1.62105368	-0.63199058
	102.0000	1	2		1.62005022	-0.63481130
	102.1000	1	2		1.61905271	-0.63768849
	102.2000	1	2		1.61804711	-0.64050719
	102.3000	1	2		1.61705216	-0.64333841
	102.4000	1	2		1.61604911	-0.64603783
	102.5000	1	2		1.61505006	-0.64897291
	102.6000	1	2		1.61403298	-0.65184794
	102.7000	1	2		1.61304510	-0.65452196
	102.8000	1	2		1.61204995	-0.65649584
	102.9000	1	2		1.61104803	-0.65854192
	103.0000	1	2		1.61004652	-0.64731859
	103.1000	1	2		1.60905229	-0.64896666
	103.2000	1	2		1.60805324	-0.64900085
	103.3000	1	2		1.60704149	-0.65074369
	103.4000	1	2		1.60603701	-0.65331414
	103.5000	1	2		1.60504575	-0.65547168
	103.6000	1	2		1.60403840	-0.65831386
	103.7000	1	2		1.60304017	-0.66089034
	103.8000	1	2		1.60203334	-0.66345029
	103.9000	1	2		1.60105181	-0.66604733
	104.0000	1	2		1.60005133	-0.66891648
	104.1000	1	2		1.59904726	-0.67187652
	104.2000	1	2		1.59803838	-0.67457438
	104.3000	1	2		1.59705664	-0.67742229
	104.4000	1	2		1.59604489	-0.68055108
	104.5000	1	2		1.59505117	-0.68337791
	104.6000	1	2		1.59404269	-0.68515651
	104.7000	1	2		1.59305574	-0.68644032
	104.8000	1	2		1.59204019	-0.68815008
	104.9000	1	2		1.59104453	-0.68995111
	105.0000	1	2		1.59004292	-0.69199897
	105.1000	1	2		1.58905083	-0.69374017
	105.2000	1	2		1.58804277	-0.69582857
	105.3000	1	2		1.58704792	-0.69776945
	105.4000	1	2		1.58604549	-0.69990970
	105.5000	1	2		1.58505597	-0.70223711
	105.6000	1	2		1.58404883	-0.70498347
	105.7000	1	2		1.58304958	-0.70791639
	105.8000	1	2		1.58204889	-0.71069807
	105.9000	1	2		1.58105271	-0.71322158
	106.0000	1	2		1.58003686	-0.71572490
	106.1000	1	2		1.57905400	-0.71839929
	106.2000	1	2		1.57803610	-0.72156444
	106.3000	1	2		1.57704607	-0.72443709
	106.4000	1	2		1.57604548	-0.72737746
	106.5000	1	2		1.57505494	-0.73011428
	106.6000	1	2		1.57405077	-0.73289976
	106.7000	1	2		1.57304916	-0.73550776
	106.8000	1	2		1.57203679	-0.73771060
	106.9000	1	2		1.57105772	-0.70131704
	107.0000	1	2		1.57004146	-0.70355244
	107.1000	1	2		1.56906054	-0.70621282
	107.2000	1	2		1.56805340	-0.70939459
	107.3000	1	2		1.56705599	-0.71254469
	107.4000	1	2		1.56604434	-0.71576446
	107.5000	1	2		1.56505564	-0.71886934
	107.6000	1	2		1.56405024	-0.72221696
	107.7000	1	2		1.56304392	-0.72559156
	107.8000	1	2		1.56203115	-0.72882816
	107.9000	1	2		1.56105279	-0.73188312
	108.0000	1	2		1.56004360	-0.73527925
	108.1000	1	2		1.55905726	-0.73853113
	108.2000	1	2		1.55804970	-0.74130461
	108.3000	1	2		1.55705516	-0.74281499
	108.4000	1	2		1.55605109	-0.74609585
	108.5000	1	2		1.55505860	-0.74954629
	108.6000	1	2		1.55406560	-0.75285517
	108.7000	1	2		1.55305508	-0.75621337
	108.8000	1	2		1.55205009	-0.75958014
	108.9000	1	2		1.55105555	-0.76288261
	109.0000	1	2		1.55004728	-0.76609582
	109.1000	1	2		1.54906144	-0.76928891
	109.2000	1	2		1.54804631	-0.77262841
	109.3000	1	2		1.54705300	-0.77597648
	109.4000	1	2		1.54604944	-0.77919319
	109.5000	1	2		1.54507201	-0.78231812
	109.6000	1	2		1.54406272	-0.78562804
	109.7000	1	2		1.54306972	-0.78859955
	109.8000	1	2		1.54206329	-0.79171479
	109.9000	1	2		1.54106291	-0.79488516
	110.0000	1	2		1.54007821	-0.79824798
	110.1000	1	2		1.53907578	-0.80138847
	110.2000	1	2		1.53806781	-0.80335595
	110.3000	1	2		1.53706733	-0.80649048
	110.4000	1	2		1.53605999	-0.80988392
	110.5000	1	2		1.53506688	-0.81331417
	110.6000	1	2		1.53406742	-0.81454389
	110.7000	1	2		1.53306684	-0.81744507
	110.8000	1	2		1.53205078	-0.82067676
	110.9000	1	2		1.53107130	-0.82360126
	111.0000	1	2		1.53006129	-0.82406282
	111.1000	1	2		1.52906870	-0.79548754
	111.2000	1	2		1.52805889	-0.79720601
	111.3000	1	2		1.52706486	-0.79900399
	111.4000	1	2		1.52605608	-0.80067977
	111.5000	1	2		1.52508367	-0.80267921
	111.6000	1	2		1.52405481	-0.80580413
	111.7000	1	2		1.52307461	-0.80788329
	111.8000	1	2		1.52207075	-0.79641908
	111.9000	1	2		1.52107426	-0.79688162
	112.0000	1	2		1.52006456	-0.79966843
	112.1000	1	2		1.51906848	-0.80248170
	112.2000	1	2		1.51806462	-0.80546871
	112.3000	1	2		1.51707715	-0.80850527
	112.4000	1	2		1.51606642	-0.81185073
	112.5000	1	2		1.51506983	-0.81508681
	112.6000	1	2		1.51406330	-0.81820279
	112.7000	1	2		1.51306917	-0.82127810
	112.8000	1	2		1.51206971	-0.82480460
	112.9000	1	2		1.51107056	-0.82806930
	113.0000	1	2		1.51006342	-0.83132550
	113.1000	1	2		1.50907093	-0.83444051
	113.2000	1	2		1.50806666	-0.83774514
	113.3000	1	2		1.50707365	-0.84019378
	113.4000	1	2		1.50606661	-0.84306724
	113.5000	1	2		1.50506849	-0.84629394
	113.6000	1	2		1.50406565	-0.84970675
	113.7000	1	2		1.50307387	-0.85306689
	113.8000	1	2		1.50206540	-0.85651547
	113.9000	1	2		1.50106994	-0.85976876
	114.0000	1	2		1.50006740	-0.86318225
	114.1000	1	2		1.49907061	-0.86656965
	114.2000	1	2		1.49806070	-0.86995073
	114.3000	1	2		1.49707630	-0.87309517
	114.4000	1	2		1.49606230	-0.87646514
	114.4870	1	2		1.49519161	-0.87868273
	114.5000	1	2		1.49507145	-0.87810032
	114.6000	1	2		1.49406400	-0.86086527
	114.7000	1	2		1.49306833	-0.81408024
	114.8000	1	2		1.49206354	-0.81513800
	114.9000	1	2		1.49107054	-0.81627667
	115.0000	1	2		1.49006125	-0.81812553
	115.1000	1	2		1.48907121	-0.82036734
	115.2000	1	2		1.48806243	-0.82277492
	115.3000	1	2		1.48707117	-0.82546733
	115.4000	1	2		1.48607079	-0.82844332
	115.5000	1	2		1.48507072	-0.83116665
	115.6000	1	2		1.48406675	-0.83406568
	115.7000	1	2		1.48307201	-0.83717272
	115.8000	1	2		1.48206189	-0.84037483
	115.9000	1	2		1.48107299	-0.84333695
	116.0000	1	2		1.48006677	-0.84630921
	116.1000	1	2		1.47906618	-0.84938459
	116.2000	1	2		1.47806293	-0.85241891
	116.3000	1	2		1.47708356	-0.85511819
	116.4000	1	2		1.47605357	-0.85811391
	116.5000	1	2		1.47506661	-0.86071737
	116.6000	1	2		1.47407494	-0.86222745
	116.7000	1	2		1.47307517	-0.86401470
	116.8000	1	2		1.47205656	-0.86400583
	116.9000	1	2		1.47107421	-0.86541846
	117.0000	1	2		1.47006614	-0.86562216
	117.1000	1	2		1.46924238	-0.86233228
	117.1520	1	2		1.46920806	-0.85863963
	117.2000	1	2		1.46920806	-0.85569732
	117.3000	1	2		1.46920806	-0.85139647
	117.4000	1	2		1.46922425	-0.84634684
	117.5000	1	2		1.46925068	-0.84335543
	117.6000	1	2		1.46926881	-0.84043890
	117.7000	1	2		1.46927864	-0.83809830
Test Stopped:02/05/2014 9:38:37 AM : Operator Reset
