# Supplementary material for: Hyaluronic Acid Enhances the Mechanical Properties of Tissue-Engineered Cartilage Constructs
Source: PLoS One. 2014 Dec 1;9(12):e113216. doi: 10.1371/journal.pone.0113216 (PMC4249877; doi:10.1371/journal.pone.0113216)
Supplement: Dataset S1 — Raw data from hydrogel constructs. Data on wet weight, dry weight, compressive modulus, DNA content, and GAG content are provided in a spreadsheet for all analysed hydrogel constructs. Additionally, raw data from mechanical compression tests (time, displacement, and load) are provided. (ZIP) [file pone.0113216.s004.zip › Data/Mechanical testing/Microtester/Day 56/G5 P5 M5 ramp.csv]

G5 P5 M5 5feb2014
Notes	Time	Sequence	Block	Cycle	5800:Extension mm	5800:5N_Load_Cell N
Test Started : 02/05/2014 10:07:55 AM	4.0020	1	2		2.59957400	0.00142114
	4.0400	1	2		2.59969755	0.00130775
	4.1000	1	2		2.59931542	0.00135678
	4.2000	1	2		2.59807768	0.00119497
	4.3000	1	2		2.59700262	0.00129711
	4.4000	1	2		2.59595542	0.00141652
	4.5000	1	2		2.59494674	0.00144602
	4.6000	1	2		2.59393376	0.00135659
	4.7000	1	2		2.59294495	0.00129357
	4.8000	1	2		2.59194263	0.00132508
	4.9000	1	2		2.59095014	0.00135489
	5.0000	1	2		2.58992630	0.00140993
	5.1000	1	2		2.58893237	0.00145753
	5.2000	1	2		2.58793332	0.00130389
	5.3000	1	2		2.58694165	0.00131144
	5.4000	1	2		2.58592396	0.00138185
	5.5000	1	2		2.58494683	0.00129237
	5.6000	1	2		2.58393979	0.00140492
	5.7000	1	2		2.58294013	0.00128389
	5.8000	1	2		2.58193616	0.00124806
	5.9000	1	2		2.58094080	0.00123859
	6.0000	1	2		2.57993294	0.00125522
	6.1000	1	2		2.57894025	0.00129091
	6.2000	1	2		2.57793649	0.00125660
	6.3000	1	2		2.57693662	0.00112769
	6.4000	1	2		2.57593921	0.00126106
	6.5000	1	2		2.57494037	0.00132651
	6.6000	1	2		2.57392841	0.00123961
	6.7000	1	2		2.57293961	0.00143616
	6.8000	1	2		2.57194343	0.00136913
	6.9000	1	2		2.57094274	0.00122739
	7.0000	1	2		2.56993795	0.00123193
	7.1000	1	2		2.56893788	0.00149055
	7.2000	1	2		2.56793289	0.00141348
	7.3000	1	2		2.56694306	0.00134697
	7.4000	1	2		2.56593233	0.00144917
	7.5000	1	2		2.56494906	0.00130763
	7.6000	1	2		2.56393793	0.00137832
	7.7000	1	2		2.56293929	0.00128942
	7.8000	1	2		2.56194229	0.00133852
	7.9000	1	2		2.56095082	0.00131736
	8.0000	1	2		2.55993804	0.00127032
	8.1000	1	2		2.55894453	0.00124135
	8.2000	1	2		2.55792786	0.00131293
	8.3000	1	2		2.55693660	0.00129694
	8.4000	1	2		2.55592710	0.00143920
	8.5000	1	2		2.55493686	0.00143737
	8.6000	1	2		2.55393064	0.00130526
	8.7000	1	2		2.55294983	0.00130313
	8.8000	1	2		2.55193910	0.00152155
	8.9000	1	2		2.55094067	0.00138251
	9.0000	1	2		2.54994059	0.00132929
	9.1000	1	2		2.54894646	0.00144501
	9.2000	1	2		2.54794004	0.00127062
	9.3000	1	2		2.54693956	0.00143581
	9.4000	1	2		2.54593211	0.00133556
	9.5000	1	2		2.54494658	0.00134968
	9.6000	1	2		2.54393790	0.00137100
	9.7000	1	2		2.54293435	0.00135385
	9.8000	1	2		2.54194206	0.00144142
	9.8130	1	2		2.54181257	0.00170968
	9.9000	1	2		2.54094158	0.00136125
	10.0000	1	2		2.53994909	0.00114881
	10.1000	1	2		2.53893713	0.00138619
	10.2000	1	2		2.53794382	0.00109964
	10.3000	1	2		2.53694825	0.00127532
	10.4000	1	2		2.53593404	0.00123567
	10.5000	1	2		2.53494381	0.00128036
	10.6000	1	2		2.53393943	0.00126174
	10.7000	1	2		2.53294468	0.00112606
	10.8000	1	2		2.53194789	0.00131646
	10.9000	1	2		2.53095171	0.00126534
	11.0000	1	2		2.52993873	0.00130997
	11.1000	1	2		2.52895095	0.00133634
	11.2000	1	2		2.52794063	0.00139822
	11.3000	1	2		2.52694220	0.00133139
	11.4000	1	2		2.52593700	0.00144565
	11.5000	1	2		2.52494328	0.00125075
	11.6000	1	2		2.52394382	0.00120545
	11.7000	1	2		2.52295318	0.00120724
	11.8000	1	2		2.52194142	0.00116100
	11.9000	1	2		2.52094565	0.00114886
	12.0000	1	2		2.51994517	0.00111309
	12.1000	1	2		2.51894838	0.00113331
	12.2000	1	2		2.51793990	0.00118079
	12.3000	1	2		2.51695192	0.00124977
	12.4000	1	2		2.51594386	0.00119877
	12.5000	1	2		2.51494686	0.00115458
	12.6000	1	2		2.51393838	0.00118812
	12.7000	1	2		2.51293974	0.00117221
	12.8000	1	2		2.51193680	0.00119803
	12.9000	1	2		2.51094206	0.00125667
	13.0000	1	2		2.50992969	0.00122337
	13.1000	1	2		2.50894294	0.00124575
	13.2000	1	2		2.50793262	0.00134816
	13.3000	1	2		2.50694423	0.00129262
	13.4000	1	2		2.50593493	0.00126292
	13.5000	1	2		2.50494818	0.00129545
	13.6000	1	2		2.50393212	0.00126875
	13.7000	1	2		2.50294516	0.00126868
	13.8000	1	2		2.50193546	0.00135461
	13.9000	1	2		2.50093846	0.00122426
	14.0000	1	2		2.49993491	0.00127167
	14.1000	1	2		2.49894836	0.00111197
	14.2000	1	2		2.49792738	0.00123295
	14.3000	1	2		2.49694309	0.00120655
	14.4000	1	2		2.49593195	0.00117229
	14.5000	1	2		2.49494847	0.00111145
	14.6000	1	2		2.49393365	0.00104058
	14.7000	1	2		2.49294607	0.00119030
	14.8000	1	2		2.49193576	0.00120660
	14.9000	1	2		2.49095126	0.00119165
	15.0000	1	2		2.48994032	0.00137721
	15.1000	1	2		2.48895029	0.00129553
	15.2000	1	2		2.48793874	0.00127741
	15.3000	1	2		2.48695178	0.00130964
	15.4000	1	2		2.48594475	0.00135405
	15.5000	1	2		2.48495164	0.00128757
	15.6000	1	2		2.48394603	0.00133517
	15.7000	1	2		2.48295703	0.00132033
	15.8000	1	2		2.48194855	0.00128781
	15.9000	1	2		2.48095135	0.00131553
	16.0000	1	2		2.47993898	0.00128432
	16.1000	1	2		2.47894977	0.00117878
	16.2000	1	2		2.47793720	0.00119006
	16.3000	1	2		2.47694552	0.00123991
	16.4000	1	2		2.47593377	0.00122256
	16.5000	1	2		2.47494476	0.00116432
	16.6000	1	2		2.47394715	0.00113177
	16.7000	1	2		2.47295937	0.00116363
	16.8000	1	2		2.47195090	0.00113837
	16.9000	1	2		2.47095103	0.00126799
	17.0000	1	2		2.46994665	0.00123520
	17.1000	1	2		2.46895396	0.00116016
	17.2000	1	2		2.46794118	0.00131872
	17.3000	1	2		2.46694521	0.00121365
	17.4000	1	2		2.46593284	0.00121225
	17.5000	1	2		2.46494998	0.00130669
	17.6000	1	2		2.46394642	0.00134753
	17.7000	1	2		2.46293918	0.00130329
	17.8000	1	2		2.46193542	0.00122112
	17.9000	1	2		2.46094272	0.00127752
	18.0000	1	2		2.45993363	0.00119170
	18.1000	1	2		2.45893786	0.00117815
	18.2000	1	2		2.45793349	0.00117925
	18.3000	1	2		2.45694038	0.00120161
	18.4000	1	2		2.45594768	0.00106113
	18.5000	1	2		2.45495990	0.00116667
	18.6000	1	2		2.45394569	0.00112347
	18.7000	1	2		2.45296509	0.00114143
	18.8000	1	2		2.45194043	0.00100585
	18.9000	1	2		2.45095531	0.00119982
	19.0000	1	2		2.44994581	0.00106850
	19.1000	1	2		2.44895025	0.00120422
	19.2000	1	2		2.44794341	0.00129219
	19.3000	1	2		2.44695010	0.00127570
	19.4000	1	2		2.44595392	0.00122339
	19.5000	1	2		2.44495180	0.00113831
	19.6000	1	2		2.44394824	0.00109060
	19.7000	1	2		2.44294551	0.00128493
	19.8000	1	2		2.44194482	0.00113807
	19.9000	1	2		2.44094598	0.00105402
	20.0000	1	2		2.43992951	0.00109306
	20.1000	1	2		2.43894829	0.00118510
	20.2000	1	2		2.43794310	0.00101136
	20.3000	1	2		2.43695450	0.00102497
	20.4000	1	2		2.43594356	0.00101872
	20.5000	1	2		2.43495558	0.00110793
	20.6000	1	2		2.43394629	0.00108702
	20.7000	1	2		2.43295953	0.00118078
	20.8000	1	2		2.43195024	0.00107550
	20.9000	1	2		2.43095201	0.00106866
	21.0000	1	2		2.42995173	0.00105060
	21.1000	1	2		2.42895227	0.00123176
	21.2000	1	2		2.42794462	0.00114121
	21.3000	1	2		2.42695828	0.00099991
	21.4000	1	2		2.42595103	0.00128807
	21.5000	1	2		2.42495014	0.00112492
	21.6000	1	2		2.42395109	0.00108530
	21.7000	1	2		2.42295635	0.00115877
	21.8000	1	2		2.42195197	0.00113971
	21.9000	1	2		2.42095128	0.00116994
	22.0000	1	2		2.41995223	0.00093154
	22.1000	1	2		2.41895749	0.00114459
	22.2000	1	2		2.41795147	0.00109992
	22.3000	1	2		2.41695652	0.00105276
	22.4000	1	2		2.41594498	0.00099885
	22.5000	1	2		2.41495494	0.00114155
	22.6000	1	2		2.41394606	0.00112945
	22.7000	1	2		2.41294660	0.00100397
	22.8000	1	2		2.41194387	0.00115834
	22.9000	1	2		2.41095527	0.00116733
	23.0000	1	2		2.40994454	0.00120483
	23.1000	1	2		2.40894529	0.00115407
	23.2000	1	2		2.40794173	0.00127214
	23.3000	1	2		2.40695108	0.00117269
	23.4000	1	2		2.40594466	0.00108005
	23.5000	1	2		2.40495463	0.00118348
	23.6000	1	2		2.40395045	0.00123987
	23.7000	1	2		2.40295325	0.00115226
	23.8000	1	2		2.40194621	0.00109124
	23.9000	1	2		2.40095454	0.00114178
	24.0000	1	2		2.39994463	0.00111532
	24.1000	1	2		2.39895501	0.00109061
	24.2000	1	2		2.39794203	0.00111645
	24.3000	1	2		2.39695240	0.00111836
	24.4000	1	2		2.39594332	0.00116043
	24.5000	1	2		2.39494980	0.00106399
	24.6000	1	2		2.39394133	0.00106636
	24.7000	1	2		2.39294535	0.00104741
	24.8000	1	2		2.39194671	0.00103946
	24.9000	1	2		2.39095381	0.00107060
	25.0000	1	2		2.38996070	0.00110311
	25.1000	1	2		2.38896842	0.00097516
	25.2000	1	2		2.38795790	0.00114284
	25.3000	1	2		2.38696151	0.00109123
	25.4000	1	2		2.38595488	0.00108790
	25.5000	1	2		2.38496300	0.00100015
	25.6000	1	2		2.38394982	0.00107660
	25.7000	1	2		2.38296757	0.00105856
	25.8000	1	2		2.38194721	0.00105212
	25.9000	1	2		2.38095636	0.00087178
	26.0000	1	2		2.37994686	0.00094737
	26.1000	1	2		2.37895499	0.00103513
	26.2000	1	2		2.37794713	0.00107088
	26.3000	1	2		2.37695054	0.00101124
	26.4000	1	2		2.37595231	0.00095319
	26.5000	1	2		2.37495572	0.00101804
	26.6000	1	2		2.37394602	0.00094241
	26.7000	1	2		2.37294881	0.00098999
	26.8000	1	2		2.37194935	0.00098207
	26.9000	1	2		2.37096178	0.00099117
	27.0000	1	2		2.36995536	0.00106436
	27.1000	1	2		2.36895877	0.00097241
	27.2000	1	2		2.36795480	0.00099521
	27.3000	1	2		2.36695616	0.00109591
	27.4000	1	2		2.36594400	0.00098451
	27.5000	1	2		2.36497200	0.00110602
	27.6000	1	2		2.36394898	0.00114518
	27.7000	1	2		2.36295177	0.00089531
	27.8000	1	2		2.36194350	0.00103067
	27.9000	1	2		2.36095183	0.00100392
	28.0000	1	2		2.35994356	0.00104454
	28.1000	1	2		2.35895558	0.00097784
	28.2000	1	2		2.35794260	0.00088553
	28.3000	1	2		2.35695543	0.00103765
	28.4000	1	2		2.35595393	0.00097170
	28.5000	1	2		2.35496594	0.00083121
	28.6000	1	2		2.35395440	0.00092109
	28.7000	1	2		2.35295760	0.00087869
	28.8000	1	2		2.35195691	0.00096730
	28.9000	1	2		2.35095623	0.00091212
	29.0000	1	2		2.34994714	0.00088894
	29.1000	1	2		2.34896223	0.00098065
	29.2000	1	2		2.34795847	0.00091581
	29.3000	1	2		2.34695757	0.00100763
	29.4000	1	2		2.34595053	0.00090190
	29.5000	1	2		2.34496235	0.00094676
	29.6000	1	2		2.34395490	0.00095977
	29.7000	1	2		2.34296548	0.00093880
	29.8000	1	2		2.34195741	0.00104706
	29.9000	1	2		2.34096226	0.00090772
	30.0000	1	2		2.33995420	0.00094184
	30.1000	1	2		2.33896150	0.00096345
	30.2000	1	2		2.33795938	0.00085532
	30.3000	1	2		2.33696689	0.00092532
	30.4000	1	2		2.33595677	0.00079145
	30.5000	1	2		2.33496838	0.00098071
	30.6000	1	2		2.33396298	0.00078236
	30.7000	1	2		2.33296967	0.00095804
	30.8000	1	2		2.33196222	0.00084857
	30.9000	1	2		2.33096542	0.00094202
	31.0000	1	2		2.32995982	0.00103432
	31.1000	1	2		2.32896200	0.00088896
	31.2000	1	2		2.32795865	0.00090930
	31.3000	1	2		2.32696575	0.00093906
	31.4000	1	2		2.32596117	0.00113082
	31.5000	1	2		2.32496560	0.00093916
	31.6000	1	2		2.32396123	0.00118440
	31.7000	1	2		2.32296320	0.00117604
	31.8000	1	2		2.32195842	0.00101772
	31.9000	1	2		2.32096756	0.00102710
	32.0000	1	2		2.31996073	0.00107976
	32.1000	1	2		2.31896824	0.00102481
	32.2000	1	2		2.31795608	0.00086527
	32.3000	1	2		2.31696502	0.00097327
	32.4000	1	2		2.31595982	0.00085797
	32.5000	1	2		2.31496610	0.00079425
	32.6000	1	2		2.31396132	0.00093361
	32.7000	1	2		2.31296903	0.00101005
	32.8000	1	2		2.31195933	0.00094400
	32.9000	1	2		2.31096089	0.00078157
	33.0000	1	2		2.30995590	0.00108513
	33.1000	1	2		2.30897304	0.00089905
	33.2000	1	2		2.30796559	0.00085148
	33.3000	1	2		2.30696716	0.00091030
	33.4000	1	2		2.30595193	0.00069079
	33.5000	1	2		2.30496722	0.00087854
	33.6000	1	2		2.30396284	0.00079844
	33.7000	1	2		2.30297240	0.00077188
	33.8000	1	2		2.30196495	0.00092222
	33.9000	1	2		2.30096631	0.00087526
	34.0000	1	2		2.29996296	0.00085627
	34.1000	1	2		2.29896268	0.00083110
	34.2000	1	2		2.29795790	0.00080358
	34.3000	1	2		2.29696213	0.00080713
	34.4000	1	2		2.29595591	0.00065728
	34.5000	1	2		2.29496506	0.00075627
	34.6000	1	2		2.29395413	0.00088877
	34.7000	1	2		2.29296798	0.00070747
	34.8000	1	2		2.29195664	0.00077254
	34.9000	1	2		2.29096497	0.00081820
	35.0000	1	2		2.28996264	0.00062484
	35.1000	1	2		2.28897323	0.00080198
	35.2000	1	2		2.28795963	0.00078365
	35.3000	1	2		2.28697329	0.00092761
	35.4000	1	2		2.28595395	0.00083709
	35.5000	1	2		2.28496351	0.00089560
	35.6000	1	2		2.28395709	0.00093451
	35.7000	1	2		2.28295988	0.00083535
	35.8000	1	2		2.28195796	0.00094838
	35.9000	1	2		2.28097264	0.00080430
	36.0000	1	2		2.27996683	0.00090174
	36.1000	1	2		2.27896656	0.00081487
	36.2000	1	2		2.27795972	0.00083966
	36.3000	1	2		2.27696211	0.00081499
	36.4000	1	2		2.27596449	0.00068665
	36.5000	1	2		2.27498225	0.00069118
	36.6000	1	2		2.27397254	0.00082999
	36.7000	1	2		2.27297288	0.00080169
	36.8000	1	2		2.27196256	0.00077927
	36.9000	1	2		2.27098318	0.00079869
	37.0000	1	2		2.26996447	0.00073253
	37.1000	1	2		2.26897812	0.00071871
	37.2000	1	2		2.26797682	0.00080167
	37.3000	1	2		2.26697572	0.00076113
	37.4000	1	2		2.26594758	0.00102930
	37.5000	1	2		2.26496041	0.00088385
	37.6000	1	2		2.26395686	0.00085118
	37.7000	1	2		2.26296150	0.00096335
	37.8000	1	2		2.26195384	0.00083651
	37.9000	1	2		2.26096566	0.00082235
	38.0000	1	2		2.25996374	0.00108138
	38.1000	1	2		2.25896121	0.00086739
	38.2000	1	2		2.25796031	0.00087448
	38.3000	1	2		2.25696946	0.00074828
	38.4000	1	2		2.25596447	0.00078524
	38.5000	1	2		2.25497772	0.00078483
	38.6000	1	2		2.25396515	0.00078056
	38.7000	1	2		2.25297142	0.00080094
	38.8000	1	2		2.25196541	0.00082330
	38.9000	1	2		2.25096390	0.00082936
	39.0000	1	2		2.24995994	0.00081170
	39.1000	1	2		2.24896027	0.00078275
	39.2000	1	2		2.24795692	0.00089017
	39.3000	1	2		2.24696095	0.00073982
	39.4000	1	2		2.24596169	0.00093121
	39.5000	1	2		2.24497760	0.00093790
	39.6000	1	2		2.24395971	0.00091176
	39.7000	1	2		2.24297295	0.00085464
	39.8000	1	2		2.24196386	0.00096620
	39.9000	1	2		2.24097301	0.00091228
	40.0000	1	2		2.23991454	0.00079710
	40.1000	1	2		2.23897368	0.00098648
	40.2000	1	2		2.23798160	0.00087536
	40.3000	1	2		2.23696637	0.00079146
	40.4000	1	2		2.23597162	0.00084651
	40.5000	1	2		2.23497196	0.00083132
	40.6000	1	2		2.23395918	0.00085895
	40.7000	1	2		2.23296730	0.00087338
	40.8000	1	2		2.23196006	0.00082789
	40.9000	1	2		2.23096798	0.00081330
	41.0000	1	2		2.22996565	0.00066711
	41.1000	1	2		2.22898463	0.00063646
	41.2000	1	2		2.22796489	0.00065236
	41.3000	1	2		2.22697342	0.00080762
	41.4000	1	2		2.22597089	0.00072214
	41.5000	1	2		2.22498004	0.00063447
	41.6000	1	2		2.22397075	0.00071969
	41.7000	1	2		2.22296678	0.00069673
	41.8000	1	2		2.22196200	0.00059142
	41.9000	1	2		2.22097913	0.00077746
	42.0000	1	2		2.21996861	0.00084660
	42.1000	1	2		2.21897325	0.00079911
	42.2000	1	2		2.21795515	0.00066548
	42.3000	1	2		2.21696921	0.00078670
	42.4000	1	2		2.21596074	0.00075815
	42.5000	1	2		2.21497399	0.00071057
	42.6000	1	2		2.21396818	0.00081972
	42.7000	1	2		2.21297118	0.00071382
	42.8000	1	2		2.21197233	0.00062799
	42.9000	1	2		2.21098168	0.00064399
	43.0000	1	2		2.20996625	0.00039774
	43.1000	1	2		2.20898113	0.00053649
	43.2000	1	2		2.20796589	0.00044840
	43.3000	1	2		2.20698119	0.00031856
	43.4000	1	2		2.20596554	0.00046162
	43.5000	1	2		2.20497244	0.00030030
	43.6000	1	2		2.20396950	0.00033927
	43.7000	1	2		2.20298069	0.00034108
	43.8000	1	2		2.20197365	0.00023500
	43.9000	1	2		2.20098075	0.00017333
	44.0000	1	2		2.19996736	0.00019310
	44.1000	1	2		2.19897610	0.00021595
	44.2000	1	2		2.19796947	0.00008429
	44.3000	1	2		2.19697636	0.00004522
	44.4000	1	2		2.19598326	0.00001909
	44.5000	1	2		2.19497458	0.00010210
	44.6000	1	2		2.19397205	-0.00002563
	44.7000	1	2		2.19298468	0.00002140
	44.8000	1	2		2.19197784	-0.00003621
	44.9000	1	2		2.19097634	-0.00026942
	45.0000	1	2		2.18998139	-0.00029796
	45.1000	1	2		2.18898562	-0.00029595
	45.2000	1	2		2.18797263	-0.00032013
	45.3000	1	2		2.18697420	-0.00035601
	45.4000	1	2		2.18597208	-0.00062695
	45.5000	1	2		2.18497590	-0.00067837
	45.6000	1	2		2.18397357	-0.00071176
	45.7000	1	2		2.18296981	-0.00084419
	45.8000	1	2		2.18196912	-0.00087011
	45.9000	1	2		2.18098421	-0.00091818
	46.0000	1	2		2.17997226	-0.00103968
	46.1000	1	2		2.17897014	-0.00121284
	46.2000	1	2		2.17796351	-0.00124827
	46.3000	1	2		2.17697532	-0.00116986
	46.4000	1	2		2.17597852	-0.00131877
	46.5000	1	2		2.17498050	-0.00131620
	46.6000	1	2		2.17397674	-0.00149117
	46.7000	1	2		2.17297912	-0.00156155
	46.8000	1	2		2.17197413	-0.00158840
	46.9000	1	2		2.17097980	-0.00178491
	47.0000	1	2		2.16998444	-0.00192109
	47.1000	1	2		2.16898744	-0.00185606
	47.2000	1	2		2.16797405	-0.00201456
	47.3000	1	2		2.16697623	-0.00212459
	47.4000	1	2		2.16597390	-0.00223685
	47.5000	1	2		2.16497813	-0.00235350
	47.6000	1	2		2.16396843	-0.00233258
	47.7000	1	2		2.16297655	-0.00243952
	47.8000	1	2		2.16197381	-0.00269611
	47.9000	1	2		2.16097128	-0.00276060
	48.0000	1	2		2.15997531	-0.00291249
	48.1000	1	2		2.15897769	-0.00311292
	48.2000	1	2		2.15797332	-0.00317864
	48.3000	1	2		2.15698738	-0.00328954
	48.4000	1	2		2.15597789	-0.00342020
	48.5000	1	2		2.15498621	-0.00354654
	48.6000	1	2		2.15397713	-0.00362093
	48.7000	1	2		2.15298504	-0.00372285
	48.8000	1	2		2.15198231	-0.00395986
	48.9000	1	2		2.15098736	-0.00396704
	49.0000	1	2		2.14997315	-0.00414506
	49.1000	1	2		2.14897471	-0.00422915
	49.2000	1	2		2.14797054	-0.00436382
	49.3000	1	2		2.14697805	-0.00464668
	49.4000	1	2		2.14596200	-0.00455103
	49.5000	1	2		2.14497586	-0.00493395
	49.6000	1	2		2.14397066	-0.00506970
	49.7000	1	2		2.14298513	-0.00520565
	49.8000	1	2		2.14197584	-0.00540141
	49.9000	1	2		2.14098335	-0.00574392
	50.0000	1	2		2.13998512	-0.00580258
	50.1000	1	2		2.13898198	-0.00594341
	50.2000	1	2		2.13798129	-0.00631627
	50.3000	1	2		2.13698388	-0.00653901
	50.4000	1	2		2.13597602	-0.00660073
	50.5000	1	2		2.13498025	-0.00683420
	50.6000	1	2		2.13396727	-0.00701127
	50.7000	1	2		2.13297273	-0.00720017
	50.8000	1	2		2.13196241	-0.00741649
	50.9000	1	2		2.13098262	-0.00766249
	51.0000	1	2		2.12997333	-0.00771743
	51.1000	1	2		2.12897531	-0.00802289
	51.2000	1	2		2.12796642	-0.00833259
	51.3000	1	2		2.12697741	-0.00841349
	51.4000	1	2		2.12597181	-0.00874656
	51.5000	1	2		2.12497809	-0.00882979
	51.6000	1	2		2.12397924	-0.00916435
	51.7000	1	2		2.12298716	-0.00942275
	51.8000	1	2		2.12198299	-0.00977044
	51.9000	1	2		2.12099378	-0.01001257
	52.0000	1	2		2.11998981	-0.01031925
	52.1000	1	2		2.11897745	-0.01054058
	52.2000	1	2		2.11797102	-0.01088041
	52.3000	1	2		2.11697996	-0.01096852
	52.4000	1	2		2.11596862	-0.01136111
	52.5000	1	2		2.11497715	-0.01168210
	52.6000	1	2		2.11397216	-0.01185369
	52.7000	1	2		2.11298193	-0.01225306
	52.8000	1	2		2.11197919	-0.01246877
	52.9000	1	2		2.11098690	-0.01284224
	53.0000	1	2		2.10997679	-0.01314359
	53.1000	1	2		2.10898758	-0.01334051
	53.2000	1	2		2.10798300	-0.01372599
	53.3000	1	2		2.10698989	-0.01390634
	53.4000	1	2		2.10597343	-0.01429648
	53.5000	1	2		2.10498216	-0.01476808
	53.6000	1	2		2.10398906	-0.01505846
	53.7000	1	2		2.10298898	-0.01532582
	53.8000	1	2		2.10198154	-0.01578622
	53.9000	1	2		2.10098740	-0.01616370
	54.0000	1	2		2.09998385	-0.01665569
	54.1000	1	2		2.09899730	-0.01705919
	54.2000	1	2		2.09798042	-0.01727290
	54.3000	1	2		2.09698629	-0.01780511
	54.4000	1	2		2.09598130	-0.01805201
	54.5000	1	2		2.09498553	-0.01846313
	54.6000	1	2		2.09397583	-0.01888120
	54.7000	1	2		2.09299071	-0.01922345
	54.8000	1	2		2.09197220	-0.01972117
	54.9000	1	2		2.09098319	-0.01988904
	55.0000	1	2		2.08997902	-0.02059562
	55.1000	1	2		2.08898612	-0.02080664
	55.2000	1	2		2.08797560	-0.02126593
	55.3000	1	2		2.08698659	-0.02170217
	55.4000	1	2		2.08597976	-0.02228629
	55.5000	1	2		2.08499075	-0.02263710
	55.6000	1	2		2.08399395	-0.02306939
	55.7000	1	2		2.08298712	-0.02361656
	55.8000	1	2		2.08198315	-0.02406358
	55.9000	1	2		2.08098165	-0.02452783
	56.0000	1	2		2.07997502	-0.02506131
	56.1000	1	2		2.07898007	-0.02569943
	56.2000	1	2		2.07797118	-0.02597578
	56.3000	1	2		2.07697705	-0.02662859
	56.4000	1	2		2.07596858	-0.02705611
	56.5000	1	2		2.07498551	-0.02743668
	56.6000	1	2		2.07397007	-0.02802970
	56.7000	1	2		2.07298024	-0.02835480
	56.8000	1	2		2.07198201	-0.02895413
	56.9000	1	2		2.07098563	-0.02948001
	57.0000	1	2		2.06998248	-0.03001844
	57.1000	1	2		2.06900249	-0.03044500
	57.2000	1	2		2.06798848	-0.03111058
	57.3000	1	2		2.06697960	-0.03170507
	57.4000	1	2		2.06597728	-0.03222542
	57.5000	1	2		2.06498929	-0.03278868
	57.6000	1	2		2.06397754	-0.03343191
	57.7000	1	2		2.06297993	-0.03394646
	57.8000	1	2		2.06197719	-0.03445078
	57.9000	1	2		2.06099433	-0.03515258
	58.0000	1	2		2.05998790	-0.03577145
	58.1000	1	2		2.05899131	-0.03623213
	58.2000	1	2		2.05798263	-0.03682127
	58.3000	1	2		2.05697969	-0.03742636
	58.4000	1	2		2.05597880	-0.03799450
	58.5000	1	2		2.05498672	-0.03861916
	58.6000	1	2		2.05397128	-0.03915074
	58.7000	1	2		2.05298698	-0.03982563
	58.8000	1	2		2.05198363	-0.04035253
	58.9000	1	2		2.05099524	-0.04107035
	59.0000	1	2		2.04999250	-0.04181765
	59.1000	1	2		2.04899468	-0.04241056
	59.2000	1	2		2.04797883	-0.04297807
	59.3000	1	2		2.04698880	-0.04360606
	59.4000	1	2		2.04597623	-0.04435941
	59.5000	1	2		2.04499091	-0.04498718
	59.6000	1	2		2.04397444	-0.04565155
	59.7000	1	2		2.04298769	-0.04633864
	59.8000	1	2		2.04199008	-0.04715079
	59.9000	1	2		2.04099758	-0.04765400
	60.0000	1	2		2.03998624	-0.04850757
	60.1000	1	2		2.03898904	-0.04903919
	60.2000	1	2		2.03798138	-0.04954555
	60.3000	1	2		2.03699791	-0.05033046
	60.4000	1	2		2.03599025	-0.05095679
	60.5000	1	2		2.03499940	-0.05176575
	60.6000	1	2		2.03398908	-0.05235510
	60.7000	1	2		2.03299782	-0.05310121
	60.8000	1	2		2.03198832	-0.05381049
	60.9000	1	2		2.03098600	-0.05433624
	61.0000	1	2		2.02997629	-0.05523075
	61.1000	1	2		2.02898585	-0.05594856
	61.2000	1	2		2.02798148	-0.05657883
	61.3000	1	2		2.02699042	-0.05739475
	61.4000	1	2		2.02598276	-0.05809982
	61.5000	1	2		2.02499806	-0.05879204
	61.6000	1	2		2.02399368	-0.05970557
	61.7000	1	2		2.02299730	-0.06038951
	61.8000	1	2		2.02198268	-0.06118069
	61.9000	1	2		2.02101354	-0.06177995
	62.0000	1	2		2.01998827	-0.06258481
	62.1000	1	2		2.01900008	-0.06330653
	62.2000	1	2		2.01800165	-0.06404523
	62.3000	1	2		2.01699625	-0.06472996
	62.4000	1	2		2.01598859	-0.06552379
	62.5000	1	2		2.01499282	-0.06618096
	62.6000	1	2		2.01398394	-0.06701740
	62.7000	1	2		2.01300210	-0.06774889
	62.8000	1	2		2.01199117	-0.06850594
	62.9000	1	2		2.01099765	-0.06921109
	63.0000	1	2		2.00999594	-0.06999332
	63.1000	1	2		2.00900550	-0.07084798
	63.2000	1	2		2.00799539	-0.07156887
	63.3000	1	2		2.00699244	-0.07238008
	63.4000	1	2		2.00599729	-0.07321034
	63.5000	1	2		2.00499209	-0.07397336
	63.6000	1	2		2.00399264	-0.07480001
	63.7000	1	2		2.00299523	-0.07565034
	63.8000	1	2		2.00201093	-0.07627964
	63.9000	1	2		2.00099959	-0.07712664
	64.0000	1	2		1.99998067	-0.07790965
	64.1000	1	2		1.99899555	-0.07857574
	64.2000	1	2		1.99798749	-0.07962370
	64.3000	1	2		1.99699377	-0.08031179
	64.4000	1	2		1.99598591	-0.08100292
	64.5000	1	2		1.99499034	-0.08175924
	64.6000	1	2		1.99398064	-0.08256153
	64.7000	1	2		1.99299778	-0.08343244
	64.8000	1	2		1.99198766	-0.08425055
	64.9000	1	2		1.99100030	-0.08502733
	65.0000	1	2		1.98998014	-0.08580634
	65.1000	1	2		1.98900015	-0.08666024
	65.2000	1	2		1.98798471	-0.08747408
	65.3000	1	2		1.98699386	-0.08829435
	65.4000	1	2		1.98599563	-0.08905083
	65.5000	1	2		1.98499597	-0.09009798
	65.6000	1	2		1.98400183	-0.09086936
	65.7000	1	2		1.98299787	-0.09177047
	65.8000	1	2		1.98199534	-0.09255231
	65.9000	1	2		1.98099506	-0.09341090
	66.0000	1	2		1.97998515	-0.09429913
	66.1000	1	2		1.97899061	-0.09512562
	66.2000	1	2		1.97798398	-0.09593908
	66.3000	1	2		1.97699538	-0.09664895
	66.4000	1	2		1.97598752	-0.09748005
	66.5000	1	2		1.97499606	-0.09853343
	66.6000	1	2		1.97398820	-0.09934321
	66.7000	1	2		1.97300103	-0.10002167
	66.8000	1	2		1.97199604	-0.10095972
	66.9000	1	2		1.97099843	-0.10183851
	67.0000	1	2		1.96999733	-0.10261006
	67.1000	1	2		1.96899972	-0.10349624
	67.2000	1	2		1.96799124	-0.10442139
	67.3000	1	2		1.96700244	-0.10524618
	67.4000	1	2		1.96599438	-0.10611158
	67.5000	1	2		1.96500004	-0.10702581
	67.6000	1	2		1.96398849	-0.10797405
	67.7000	1	2		1.96299539	-0.10874137
	67.8000	1	2		1.96198343	-0.10990244
	67.9000	1	2		1.96099627	-0.11067166
	68.0000	1	2		1.95999456	-0.11153015
	68.1000	1	2		1.95899756	-0.11249445
	68.2000	1	2		1.95799031	-0.11338150
	68.3000	1	2		1.95698758	-0.11425644
	68.4000	1	2		1.95598320	-0.11513332
	68.5000	1	2		1.95499542	-0.11607883
	68.6000	1	2		1.95398818	-0.11698161
	68.7000	1	2		1.95299937	-0.11780208
	68.8000	1	2		1.95198844	-0.11872245
	68.9000	1	2		1.95101275	-0.11944872
	69.0000	1	2		1.94999956	-0.12039938
	69.1000	1	2		1.94899744	-0.12140223
	69.2000	1	2		1.94799102	-0.12237157
	69.3000	1	2		1.94699566	-0.12319599
	69.4000	1	2		1.94599046	-0.12425591
	69.5000	1	2		1.94500535	-0.12517896
	69.6000	1	2		1.94398847	-0.12619099
	69.7000	1	2		1.94299311	-0.12704037
	69.8000	1	2		1.94199283	-0.12802770
	69.9000	1	2		1.94100362	-0.12897609
	70.0000	1	2		1.94000048	-0.12998478
	70.1000	1	2		1.93899200	-0.13089847
	70.2000	1	2		1.93799357	-0.13187653
	70.3000	1	2		1.93701235	-0.13285907
	70.4000	1	2		1.93600551	-0.13390577
	70.5000	1	2		1.93501281	-0.13480848
	70.6000	1	2		1.93400045	-0.13575473
	70.7000	1	2		1.93301513	-0.13677834
	70.8000	1	2		1.93199457	-0.13774479
	70.9000	1	2		1.93100084	-0.13863243
	71.0000	1	2		1.92998827	-0.13973265
	71.1000	1	2		1.92899209	-0.14061219
	71.2000	1	2		1.92798423	-0.14173229
	71.3000	1	2		1.92699523	-0.14259370
	71.4000	1	2		1.92598819	-0.14364863
	71.5000	1	2		1.92499508	-0.14471603
	71.6000	1	2		1.92399726	-0.14562765
	71.7000	1	2		1.92301071	-0.14665274
	71.8000	1	2		1.92199814	-0.14778260
	71.9000	1	2		1.92099950	-0.14876611
	72.0000	1	2		1.92000168	-0.14981680
	72.1000	1	2		1.91901144	-0.15081913
	72.2000	1	2		1.91800113	-0.15193501
	72.3000	1	2		1.91701417	-0.15285374
	72.4000	1	2		1.91601348	-0.15393170
	72.5000	1	2		1.91500706	-0.15490760
	72.6000	1	2		1.91399407	-0.15598192
	72.7000	1	2		1.91300220	-0.15700113
	72.8000	1	2		1.91199290	-0.15818246
	72.9000	1	2		1.91100656	-0.15896959
	73.0000	1	2		1.90999768	-0.15989155
	73.1000	1	2		1.90900682	-0.16105356
	73.2000	1	2		1.90799978	-0.16222546
	73.3000	1	2		1.90700975	-0.16325323
	73.4000	1	2		1.90599657	-0.16425686
	73.5000	1	2		1.90500633	-0.16543860
	73.6000	1	2		1.90399499	-0.16649311
	73.7000	1	2		1.90300823	-0.16750388
	73.8000	1	2		1.90199668	-0.16861510
	73.9000	1	2		1.90100542	-0.16967889
	74.0000	1	2		1.89999347	-0.17074481
	74.1000	1	2		1.89900528	-0.17186321
	74.2000	1	2		1.89799107	-0.17308144
	74.3000	1	2		1.89700697	-0.17415045
	74.4000	1	2		1.89599727	-0.17523004
	74.5000	1	2		1.89500130	-0.17642483
	74.6000	1	2		1.89399139	-0.17753907
	74.7000	1	2		1.89300750	-0.17850360
	74.8000	1	2		1.89199042	-0.17964076
	74.9000	1	2		1.89100305	-0.18083708
	75.0000	1	2		1.88999315	-0.18198216
	75.1000	1	2		1.88899881	-0.18299635
	75.2000	1	2		1.88801124	-0.18418735
	75.3000	1	2		1.88700051	-0.18520053
	75.4000	1	2		1.88600474	-0.18631581
	75.5000	1	2		1.88500958	-0.18751029
	75.6000	1	2		1.88401033	-0.18860757
	75.7000	1	2		1.88300718	-0.18984271
	75.8000	1	2		1.88198949	-0.19083891
	75.9000	1	2		1.88100274	-0.19214099
	76.0000	1	2		1.88000553	-0.19333212
	76.1000	1	2		1.87901181	-0.19442491
	76.2000	1	2		1.87800477	-0.19571790
	76.3000	1	2		1.87700531	-0.19698247
	76.4000	1	2		1.87599725	-0.19808426
	76.5000	1	2		1.87499943	-0.19922765
	76.6000	1	2		1.87399977	-0.20044163
	76.7000	1	2		1.87300769	-0.20155070
	76.8000	1	2		1.87199921	-0.20275684
	76.9000	1	2		1.87101881	-0.20388793
	77.0000	1	2		1.86999968	-0.20522175
	77.1000	1	2		1.86900432	-0.20629497
	77.2000	1	2		1.86800835	-0.20746423
	77.3000	1	2		1.86701381	-0.20865133
	77.4000	1	2		1.86600431	-0.20980531
	77.5000	1	2		1.86501550	-0.21111418
	77.6000	1	2		1.86399945	-0.21236870
	77.7000	1	2		1.86300737	-0.21359524
	77.8000	1	2		1.86199152	-0.21489294
	77.9000	1	2		1.86099780	-0.21620220
	78.0000	1	2		1.86000694	-0.21742256
	78.1000	1	2		1.85901322	-0.21872349
	78.2000	1	2		1.85800147	-0.22008078
	78.3000	1	2		1.85700509	-0.22127163
	78.4000	1	2		1.85600522	-0.22260388
	78.5000	1	2		1.85500965	-0.22383912
	78.6000	1	2		1.85400016	-0.22510124
	78.7000	1	2		1.85300602	-0.22622289
	78.8000	1	2		1.85199940	-0.22757845
	78.9000	1	2		1.85100506	-0.22878628
	79.0000	1	2		1.84999126	-0.23002164
	79.1000	1	2		1.84901352	-0.23141906
	79.2000	1	2		1.84801017	-0.23267882
	79.3000	1	2		1.84700702	-0.23400592
	79.4000	1	2		1.84599752	-0.23530256
	79.5000	1	2		1.84501487	-0.23645563
	79.6000	1	2		1.84400066	-0.23798032
	79.7000	1	2		1.84300776	-0.23913633
	79.8000	1	2		1.84199744	-0.24051972
	79.9000	1	2		1.84100679	-0.24185669
	80.0000	1	2		1.83999791	-0.24314869
	80.1000	1	2		1.83900787	-0.24437467
	80.2000	1	2		1.83800944	-0.24579924
	80.3000	1	2		1.83702289	-0.24703238
	80.4000	1	2		1.83600479	-0.24826190
	80.5000	1	2		1.83501639	-0.24969826
	80.6000	1	2		1.83400874	-0.25102716
	80.7000	1	2		1.83301543	-0.25247669
	80.8000	1	2		1.83200491	-0.25370646
	80.9000	1	2		1.83101057	-0.25511043
	81.0000	1	2		1.83001111	-0.25645709
	81.1000	1	2		1.82901534	-0.25780665
	81.2000	1	2		1.82801240	-0.25924323
	81.3000	1	2		1.82700843	-0.26058979
	81.4000	1	2		1.82599955	-0.26206668
	81.5000	1	2		1.82500849	-0.26345596
	81.6000	1	2		1.82400432	-0.26491441
	81.7000	1	2		1.82301736	-0.26634416
	81.8000	1	2		1.82200766	-0.26778176
	81.9000	1	2		1.82101558	-0.26917808
	82.0000	1	2		1.82001530	-0.27060021
	82.1000	1	2		1.81902506	-0.27222907
	82.2000	1	2		1.81801188	-0.27357228
	82.3000	1	2		1.81701488	-0.27501598
	82.4000	1	2		1.81601091	-0.27636329
	82.5000	1	2		1.81501781	-0.27798740
	82.6000	1	2		1.81399663	-0.27929798
	82.7000	1	2		1.81300660	-0.28070088
	82.8000	1	2		1.81200181	-0.28225284
	82.9000	1	2		1.81100543	-0.28367765
	83.0000	1	2		1.81000044	-0.28514570
	83.1000	1	2		1.80901552	-0.28659888
	83.2000	1	2		1.80801012	-0.28797090
	83.3000	1	2		1.80701989	-0.28948326
	83.4000	1	2		1.80600568	-0.29092796
	83.5000	1	2		1.80500847	-0.29241949
	83.6000	1	2		1.80400246	-0.29350931
	83.7000	1	2		1.80301591	-0.29498307
	83.8000	1	2		1.80201481	-0.29670265
	83.9000	1	2		1.80101699	-0.29817788
	84.0000	1	2		1.80001118	-0.29978000
	84.1000	1	2		1.79900496	-0.30144637
	84.2000	1	2		1.79800366	-0.30291658
	84.3000	1	2		1.79701609	-0.30439802
	84.4000	1	2		1.79600905	-0.30611936
	84.5000	1	2		1.79501758	-0.30756187
	84.6000	1	2		1.79400870	-0.30912720
	84.7000	1	2		1.79301928	-0.31067794
	84.8000	1	2		1.79201224	-0.31228242
	84.9000	1	2		1.79102507	-0.31375736
	85.0000	1	2		1.79001558	-0.31538997
	85.1000	1	2		1.78902042	-0.31698026
	85.2000	1	2		1.78801441	-0.31846598
	85.3000	1	2		1.78702396	-0.32012958
	85.4000	1	2		1.78601057	-0.32168385
	85.5000	1	2		1.78501132	-0.32339122
	85.6000	1	2		1.78400100	-0.32486901
	85.7000	1	2		1.78300892	-0.32658551
	85.8000	1	2		1.78200618	-0.32823842
	85.9000	1	2		1.78100795	-0.32995701
	86.0000	1	2		1.78002468	-0.33150919
	86.1000	1	2		1.77901457	-0.33326861
	86.2000	1	2		1.77802618	-0.33491645
	86.3000	1	2		1.77701750	-0.33655550
	86.4000	1	2		1.77600800	-0.33831455
	86.5000	1	2		1.77502350	-0.34008030
	86.6000	1	2		1.77401810	-0.34175843
	86.7000	1	2		1.77302499	-0.34337591
	86.8000	1	2		1.77201672	-0.34510572
	86.9000	1	2		1.77102136	-0.34662459
	87.0000	1	2		1.77002703	-0.34818619
	87.1000	1	2		1.76902224	-0.34978330
	87.2000	1	2		1.76801029	-0.35167594
	87.3000	1	2		1.76701636	-0.35342548
	87.4000	1	2		1.76600953	-0.35512712
	87.5000	1	2		1.76502011	-0.35663381
	87.6000	1	2		1.76401799	-0.35839934
	87.7000	1	2		1.76302017	-0.35972003
	87.8000	1	2		1.76201886	-0.36127951
	87.9000	1	2		1.76102432	-0.36308527
	88.0000	1	2		1.76001503	-0.36489069
	88.1000	1	2		1.75902131	-0.36668297
	88.2000	1	2		1.75801407	-0.36837734
	88.3000	1	2		1.75702014	-0.37027065
	88.4000	1	2		1.75601802	-0.37218202
	88.5000	1	2		1.75501917	-0.37387997
	88.6000	1	2		1.75400968	-0.37583381
	88.7000	1	2		1.75301759	-0.37760846
	88.8000	1	2		1.75201424	-0.37942965
	88.9000	1	2		1.75102380	-0.38119730
	89.0000	1	2		1.75001840	-0.38291041
	89.1000	1	2		1.74902120	-0.38473040
	89.2000	1	2		1.74801600	-0.38650393
	89.3000	1	2		1.74703089	-0.38814865
	89.4000	1	2		1.74601729	-0.39013844
	89.5000	1	2		1.74502111	-0.39190855
	89.6000	1	2		1.74400997	-0.39367579
	89.7000	1	2		1.74302055	-0.39548852
	89.8000	1	2		1.74200983	-0.39749160
	89.9000	1	2		1.74102041	-0.39936859
	90.0000	1	2		1.74001296	-0.40133387
	90.1000	1	2		1.73901801	-0.40321462
	90.2000	1	2		1.73802347	-0.40515706
	90.3000	1	2		1.73702811	-0.40710639
	90.4000	1	2		1.73601677	-0.40917244
	90.5000	1	2		1.73502940	-0.41078832
	90.6000	1	2		1.73401847	-0.41269660
	90.7000	1	2		1.73302290	-0.41467134
	90.8000	1	2		1.73201402	-0.41662037
	90.9000	1	2		1.73101620	-0.41852407
	91.0000	1	2		1.73000895	-0.42048540
	91.1000	1	2		1.72901667	-0.42227201
	91.2000	1	2		1.72800901	-0.42389888
	91.3000	1	2		1.72702595	-0.42568132
	91.4000	1	2		1.72601850	-0.42748049
	91.5000	1	2		1.72502375	-0.42949308
	91.6000	1	2		1.72401466	-0.43140721
	91.7000	1	2		1.72302238	-0.43341074
	91.8000	1	2		1.72202271	-0.43533985
	91.9000	1	2		1.72102756	-0.43741323
	92.0000	1	2		1.72002687	-0.43944221
	92.1000	1	2		1.71902536	-0.44145856
	92.2000	1	2		1.71802140	-0.44363983
	92.3000	1	2		1.71702471	-0.44560023
	92.4000	1	2		1.71602013	-0.44757802
	92.5000	1	2		1.71503276	-0.44960868
	92.6000	1	2		1.71402019	-0.45168649
	92.7000	1	2		1.71302687	-0.45375876
	92.8000	1	2		1.71201840	-0.45592718
	92.9000	1	2		1.71102806	-0.45809973
	93.0000	1	2		1.71002379	-0.46019610
	93.1000	1	2		1.70902279	-0.46226118
	93.2000	1	2		1.70802272	-0.46428975
	93.3000	1	2		1.70703351	-0.46645243
	93.4000	1	2		1.70602247	-0.46851616
	93.5000	1	2		1.70502516	-0.47065277
	93.6000	1	2		1.70402274	-0.47269963
	93.7000	1	2		1.70303250	-0.47475409
	93.8000	1	2		1.70203242	-0.47686823
	93.9000	1	2		1.70103450	-0.47902700
	94.0000	1	2		1.70002449	-0.48128650
	94.1000	1	2		1.69902411	-0.48344843
	94.2000	1	2		1.69801451	-0.48503540
	94.3000	1	2		1.69703616	-0.48711464
	94.4000	1	2		1.69602461	-0.48934747
	94.5000	1	2		1.69503366	-0.49151540
	94.6000	1	2		1.69401945	-0.49370166
	94.7000	1	2		1.69301743	-0.49565494
	94.8000	1	2		1.69201746	-0.49787302
	94.9000	1	2		1.69102394	-0.50018437
	95.0000	1	2		1.69001219	-0.50205540
	95.1000	1	2		1.68903424	-0.50398465
	95.2000	1	2		1.68802639	-0.50627008
	95.3000	1	2		1.68702775	-0.50855864
	95.4000	1	2		1.68601815	-0.51079948
	95.5000	1	2		1.68503190	-0.51304176
	95.6000	1	2		1.68401698	-0.51530417
	95.7000	1	2		1.68302776	-0.51765420
	95.8000	1	2		1.68202400	-0.51996995
	95.9000	1	2		1.68102895	-0.52225530
	96.0000	1	2		1.68002212	-0.52473124
	96.1000	1	2		1.67902901	-0.52699246
	96.2000	1	2		1.67801808	-0.52926995
	96.3000	1	2		1.67702548	-0.53163704
	96.4000	1	2		1.67602418	-0.53394735
	96.5000	1	2		1.67503640	-0.53626578
	96.6000	1	2		1.67402660	-0.53631853
	96.7000	1	2		1.67303677	-0.53599257
	96.8000	1	2		1.67202758	-0.53802207
	96.9000	1	2		1.67102535	-0.54021049
	97.0000	1	2		1.67001790	-0.54143146
	97.1000	1	2		1.66902736	-0.54312948
	97.2000	1	2		1.66802206	-0.54510996
	97.3000	1	2		1.66702383	-0.54766856
	97.4000	1	2		1.66601536	-0.55011634
	97.5000	1	2		1.66503076	-0.55268925
	97.6000	1	2		1.66402669	-0.55519219
	97.7000	1	2		1.66302641	-0.55772629
	97.8000	1	2		1.66201568	-0.56030441
	97.9000	1	2		1.66104532	-0.56272812
	98.0000	1	2		1.66003982	-0.56547821
	98.1000	1	2		1.65905573	-0.56791924
	98.2000	1	2		1.65804500	-0.57045095
	98.3000	1	2		1.65705271	-0.55988237
	98.4000	1	2		1.65604741	-0.56258217
	98.5000	1	2		1.65505062	-0.56512959
	98.6000	1	2		1.65404419	-0.56725372
	98.7000	1	2		1.65305191	-0.57001997
	98.8000	1	2		1.65204364	-0.57291105
	98.9000	1	2		1.65104746	-0.57559457
	99.0000	1	2		1.65003827	-0.57848949
	99.1000	1	2		1.64904619	-0.58112737
	99.2000	1	2		1.64803905	-0.58368146
	99.3000	1	2		1.64704307	-0.58626819
	99.4000	1	2		1.64604484	-0.58889795
	99.5000	1	2		1.64505389	-0.59161719
	99.6000	1	2		1.64404593	-0.59438754
	99.7000	1	2		1.64305261	-0.59705272
	99.8000	1	2		1.64204557	-0.59979122
	99.9000	1	2		1.64105769	-0.60218722
	100.0000	1	2		1.64004963	-0.60393751
	100.1000	1	2		1.63905560	-0.60610224
	100.2000	1	2		1.63804344	-0.60853478
	100.3000	1	2		1.63704972	-0.61034087
	100.4000	1	2		1.63604667	-0.61231904
	100.5000	1	2		1.63504220	-0.61499771
	100.6000	1	2		1.63403946	-0.61755765
	100.7000	1	2		1.63305496	-0.61992854
	100.8000	1	2		1.63204782	-0.62290300
	100.9000	1	2		1.63104938	-0.62579580
	101.0000	1	2		1.63004296	-0.62873825
	101.1000	1	2		1.62904576	-0.63146807
	101.2000	1	2		1.62803226	-0.63431613
	101.3000	1	2		1.62704643	-0.63731484
	101.4000	1	2		1.62603498	-0.64014174
	101.5000	1	2		1.62505663	-0.64259648
	101.6000	1	2		1.62404211	-0.64534888
	101.7000	1	2		1.62305495	-0.64807869
	101.8000	1	2		1.62204238	-0.65084696
	101.9000	1	2		1.62104609	-0.65331832
	102.0000	1	2		1.62004776	-0.65551288
	102.1000	1	2		1.61905353	-0.65813720
	102.2000	1	2		1.61803584	-0.65903068
	102.3000	1	2		1.61705523	-0.66047661
	102.4000	1	2		1.61604286	-0.66254683
	102.5000	1	2		1.61503931	-0.66463359
	102.6000	1	2		1.61403268	-0.66753365
	102.7000	1	2		1.61304572	-0.67036569
	102.8000	1	2		1.61203796	-0.67349590
	102.9000	1	2		1.61105325	-0.67627542
	103.0000	1	2		1.61004191	-0.67864329
	103.1000	1	2		1.60905116	-0.68113074
	103.2000	1	2		1.60804474	-0.68409845
	103.3000	1	2		1.60705102	-0.68714358
	103.4000	1	2		1.60603681	-0.69018580
	103.5000	1	2		1.60505425	-0.69307268
	103.6000	1	2		1.60404312	-0.69622584
	103.7000	1	2		1.60304868	-0.69906563
	103.8000	1	2		1.60203990	-0.70198439
	103.9000	1	2		1.60104945	-0.70496559
	104.0000	1	2		1.60004078	-0.70796065
	104.1000	1	2		1.59904439	-0.71071595
	104.2000	1	2		1.59804370	-0.71312204
	104.3000	1	2		1.59705244	-0.71552888
	104.4000	1	2		1.59604202	-0.71858108
	104.5000	1	2		1.59505332	-0.72182067
	104.6000	1	2		1.59404526	-0.72481766
	104.7000	1	2		1.59305758	-0.71136676
	104.8000	1	2		1.59203866	-0.70830628
	104.9000	1	2		1.59100642	-0.70923425
	105.0000	1	2		1.59003923	-0.71032748
	105.1000	1	2		1.58904725	-0.71096934
	105.2000	1	2		1.58804554	-0.71344674
	105.3000	1	2		1.58705141	-0.71676590
	105.4000	1	2		1.58604611	-0.71996942
	105.5000	1	2		1.58505464	-0.72309501
	105.6000	1	2		1.58404791	-0.72617896
	105.7000	1	2		1.58305255	-0.72936095
	105.8000	1	2		1.58203936	-0.73259868
	105.9000	1	2		1.58104984	-0.73557876
	106.0000	1	2		1.58004342	-0.73885038
	106.1000	1	2		1.57904437	-0.74188516
	106.2000	1	2		1.57804204	-0.74405767
	106.3000	1	2		1.57704996	-0.74537732
	106.4000	1	2		1.57604804	-0.74707471
	106.5000	1	2		1.57505258	-0.74659608
	106.6000	1	2		1.57404534	-0.73344231
	106.7000	1	2		1.57306145	-0.70816211
	106.8000	1	2		1.57204755	-0.70753150
	106.9000	1	2		1.57104932	-0.70889339
	107.0000	1	2		1.57004546	-0.69916919
	107.1000	1	2		1.56905276	-0.70010230
	107.2000	1	2		1.56804347	-0.70284031
	107.3000	1	2		1.56705067	-0.70573442
	107.4000	1	2		1.56603994	-0.70916690
	107.5000	1	2		1.56504991	-0.71233973
	107.6000	1	2		1.56404235	-0.71584068
	107.7000	1	2		1.56304751	-0.71919776
	107.8000	1	2		1.56203975	-0.72262876
	107.9000	1	2		1.56105177	-0.72609782
	108.0000	1	2		1.56004155	-0.72946444
	108.1000	1	2		1.55905275	-0.73299058
	108.2000	1	2		1.55805339	-0.73643744
	108.3000	1	2		1.55705445	-0.73989332
	108.4000	1	2		1.55605028	-0.74337065
	108.5000	1	2		1.55505461	-0.74662291
	108.6000	1	2		1.55404398	-0.75010702
	108.7000	1	2		1.55305170	-0.75347535
	108.8000	1	2		1.55204927	-0.75698361
	108.9000	1	2		1.55104715	-0.76040074
	109.0000	1	2		1.55003949	-0.76380149
	109.1000	1	2		1.54904997	-0.76700002
	109.2000	1	2		1.54803812	-0.77043884
	109.3000	1	2		1.54704696	-0.77341698
	109.4000	1	2		1.54604063	-0.77682316
	109.5000	1	2		1.54505542	-0.77997915
	109.6000	1	2		1.54405668	-0.78339711
	109.7000	1	2		1.54306746	-0.78681156
	109.8000	1	2		1.54205397	-0.79016335
	109.9000	1	2		1.54105881	-0.79357490
	110.0000	1	2		1.54005854	-0.79686433
	110.1000	1	2		1.53906768	-0.80028728
	110.2000	1	2		1.53806013	-0.80377072
	110.3000	1	2		1.53706508	-0.80732718
	110.4000	1	2		1.53605835	-0.81075817
	110.5000	1	2		1.53506770	-0.81410408
	110.6000	1	2		1.53405584	-0.81718706
	110.7000	1	2		1.53306919	-0.82046568
	110.8000	1	2		1.53205744	-0.82404271
	110.9000	1	2		1.53107181	-0.82742572
	111.0000	1	2		1.53005689	-0.83070852
	111.1000	1	2		1.52906654	-0.83377801
	111.2000	1	2		1.52807098	-0.83653077
	111.3000	1	2		1.52707726	-0.83930321
	111.4000	1	2		1.52606725	-0.84227577
	111.5000	1	2		1.52507701	-0.84541045
	111.6000	1	2		1.52406946	-0.84881745
	111.7000	1	2		1.52307635	-0.85220642
	111.8000	1	2		1.52207126	-0.85564785
	111.9000	1	2		1.52108041	-0.85853703
	112.0000	1	2		1.52007275	-0.86171545
	112.1000	1	2		1.51907268	-0.86509109
	112.2000	1	2		1.51807076	-0.86783327
	112.3000	1	2		1.51707602	-0.87086380
	112.4000	1	2		1.51606744	-0.87418273
	112.5000	1	2		1.51506696	-0.87719910
	112.6000	1	2		1.51406146	-0.87993443
	112.7000	1	2		1.51306835	-0.88308834
	112.8000	1	2		1.51205957	-0.88640213
	112.9000	1	2		1.51106759	-0.88982873
	113.0000	1	2		1.51007899	-0.89309089
	113.1000	1	2		1.50906939	-0.89529619
	113.2000	1	2		1.50806276	-0.89816466
	113.3000	1	2		1.50707119	-0.90085231
	113.4000	1	2		1.50606897	-0.90403460
	113.5000	1	2		1.50506828	-0.90709813
	113.6000	1	2		1.50406821	-0.91025338
	113.7000	1	2		1.50306732	-0.91311380
	113.8000	1	2		1.50206243	-0.90900697
	113.9000	1	2		1.50107352	-0.91116436
	114.0000	1	2		1.50005870	-0.91383256
	114.1000	1	2		1.49906539	-0.91626652
	114.2000	1	2		1.49806470	-0.91962144
	114.3000	1	2		1.49706903	-0.92272051
	114.4000	1	2		1.49606670	-0.92563063
	114.5000	1	2		1.49506807	-0.92829719
	114.6000	1	2		1.49405426	-0.93081288
	114.7000	1	2		1.49306853	-0.93238361
	114.8000	1	2		1.49205658	-0.93301974
	114.9000	1	2		1.49106163	-0.93481667
	115.0000	1	2		1.49005643	-0.93629472
	115.1000	1	2		1.48906968	-0.93794279
	115.2000	1	2		1.48806008	-0.94012603
	115.3000	1	2		1.48706677	-0.94105795
	115.4000	1	2		1.48605819	-0.94142154
	115.5000	1	2		1.48506867	-0.94249204
	115.6000	1	2		1.48405907	-0.94475217
	115.7000	1	2		1.48306688	-0.94620004
	115.8000	1	2		1.48206148	-0.94894335
	115.9000	1	2		1.48106735	-0.95185228
	116.0000	1	2		1.48006544	-0.95494471
	116.1000	1	2		1.47907161	-0.95750101
	116.2000	1	2		1.47806273	-0.95976427
	116.3000	1	2		1.47707095	-0.96233651
	116.4000	1	2		1.47606392	-0.96560188
	116.5000	1	2		1.47507337	-0.96875317
	116.6000	1	2		1.47406541	-0.97178772
	116.7000	1	2		1.47307087	-0.97457826
	116.8000	1	2		1.47207100	-0.97719789
	116.9000	1	2		1.47107298	-0.98013960
	117.0000	1	2		1.47006604	-0.98268658
	117.1000	1	2		1.46907109	-0.98579712
	117.2000	1	2		1.46807286	-0.98873600
	117.3000	1	2		1.46707043	-0.99181369
	117.4000	1	2		1.46606380	-0.99474870
	117.5000	1	2		1.46507500	-0.99754982
	117.6000	1	2		1.46406366	-1.00059517
	117.7000	1	2		1.46307813	-1.00356922
	117.8000	1	2		1.46206228	-1.00565411
	117.9000	1	2		1.46106989	-1.00863852
	118.0000	1	2		1.46006828	-1.01131186
	118.1000	1	2		1.45907641	-1.01369865
	118.2000	1	2		1.45806783	-1.01634733
	118.3000	1	2		1.45707728	-1.01913922
	118.4000	1	2		1.45607291	-1.02198653
	118.5000	1	2		1.45507468	-1.02491528
	118.6000	1	2		1.45406815	-1.02786615
	118.7000	1	2		1.45308078	-1.03054516
	118.8000	1	2		1.45207395	-1.03030428
	118.9000	1	2		1.45108002	-1.02697194
	119.0000	1	2		1.45007442	-1.02765664
	119.1000	1	2		1.44908060	-1.02960281
	119.2000	1	2		1.44807069	-1.03215113
	119.3000	1	2		1.44707563	-1.03261113
	119.4000	1	2		1.44606419	-1.03410125
	119.5000	1	2		1.44507569	-1.03614092
	119.6000	1	2		1.44406210	-1.03812985
	119.7000	1	2		1.44307842	-1.04030691
	119.8000	1	2		1.44206697	-1.04229614
	119.9000	1	2		1.44108350	-1.04379185
	120.0000	1	2		1.44007144	-1.04553722
	120.1000	1	2		1.43907864	-1.04725376
	120.2000	1	2		1.43806955	-1.04901493
	120.3000	1	2		1.43707880	-1.05033770
	120.4000	1	2		1.43607166	-1.05033748
	120.5000	1	2		1.43507722	-1.05197065
	120.6000	1	2		1.43407090	-1.05352789
	120.7000	1	2		1.43307523	-1.05504267
	120.8000	1	2		1.43206686	-1.05625734
	120.9000	1	2		1.43107447	-1.05639920
	121.0000	1	2		1.43006876	-1.05383486
	121.1000	1	2		1.42907576	-1.05444886
	121.2000	1	2		1.42806718	-1.05535038
	121.3000	1	2		1.42707869	-1.05679564
	121.4000	1	2		1.42606386	-1.05825961
	121.5000	1	2		1.42507967	-1.05958685
	121.6000	1	2		1.42407447	-1.06124140
	121.7000	1	2		1.42307911	-1.06254563
	121.8000	1	2		1.42206654	-1.06371425
	121.9000	1	2		1.42107364	-1.06446892
	122.0000	1	2		1.42006547	-1.06552385
	122.1000	1	2		1.41907319	-1.06644884
	122.2000	1	2		1.41806174	-1.06770486
	122.3000	1	2		1.41707109	-1.06782153
	122.4000	1	2		1.41606477	-1.06828742
	122.5000	1	2		1.41507955	-1.06774934
	122.6000	1	2		1.41406268	-1.06822737
	122.7000	1	2		1.41307183	-1.06830038
	122.7690	1	2		1.41239190	-1.06848210
	122.8000	1	2		1.41206807	-1.06841676
	122.9000	1	2		1.41107773	-1.06501915
	123.0000	1	2		1.41006239	-1.05758779
	123.1000	1	2		1.40907471	-1.04948312
	123.2000	1	2		1.40806839	-1.04196772
	123.3000	1	2		1.40707621	-1.03524469
	123.4000	1	2		1.40606794	-1.03485912
	123.5000	1	2		1.40508333	-1.03415176
	123.6000	1	2		1.40408316	-1.03316449
	123.7000	1	2		1.40308944	-1.03259608
	123.8000	1	2		1.40207697	-1.03172682
	123.9000	1	2		1.40108417	-1.03136636
	124.0000	1	2		1.40007918	-1.03148304
	124.0010	1	2		1.40006883	-1.03147537
