# Supplementary material for: Hyaluronic Acid Enhances the Mechanical Properties of Tissue-Engineered Cartilage Constructs
Source: PLoS One. 2014 Dec 1;9(12):e113216. doi: 10.1371/journal.pone.0113216 (PMC4249877; doi:10.1371/journal.pone.0113216)
Supplement: Dataset S1 — Raw data from hydrogel constructs. Data on wet weight, dry weight, compressive modulus, DNA content, and GAG content are provided in a spreadsheet for all analysed hydrogel constructs. Additionally, raw data from mechanical compression tests (time, displacement, and load) are provided. (ZIP) [file pone.0113216.s004.zip › Data/Mechanical testing/Microtester/Day 63/Day 63 gel heights/G1 P1 M7 height.csv]

G1 P1 M7 10feb2014
Notes	Time	Sequence	Block	Cycle	5800:Extension mm	5800:5N_Load_Cell N
Test Started : 02/10/2014 2:02:52 PM	4.0020	1	2		2.99946051	0.00317154
	4.0070	1	2		2.99950313	0.00324521
	4.0440	1	2		2.99966069	0.00304689
	4.1000	1	2		2.99930131	0.00293795
	4.2000	1	2		2.99805701	0.00304959
	4.3000	1	2		2.99695982	0.00302462
	4.4000	1	2		2.99591692	0.00291309
	4.5000	1	2		2.99490517	0.00305340
	4.6000	1	2		2.99390899	0.00304031
	4.7000	1	2		2.99290195	0.00301967
	4.8000	1	2		2.99190782	0.00289224
	4.9000	1	2		2.99090263	0.00290585
	5.0000	1	2		2.98989682	0.00295979
	5.1000	1	2		2.98888609	0.00299197
	5.2000	1	2		2.98789934	0.00298450
	5.3000	1	2		2.98689947	0.00288590
	5.4000	1	2		2.98589427	0.00290192
	5.5000	1	2		2.98488744	0.00301549
	5.6000	1	2		2.98389782	0.00303057
	5.7000	1	2		2.98289631	0.00296757
	5.8000	1	2		2.98190750	0.00294505
	5.9000	1	2		2.98089780	0.00288290
	6.0000	1	2		2.97989302	0.00299154
	6.1000	1	2		2.97887922	0.00314604
	6.2000	1	2		2.97789349	0.00306481
	6.3000	1	2		2.97688747	0.00302186
	6.4000	1	2		2.97589191	0.00298563
	6.5000	1	2		2.97489081	0.00304882
	6.6000	1	2		2.97388746	0.00301513
	6.7000	1	2		2.97288964	0.00305315
	6.8000	1	2		2.97189284	0.00306259
	6.9000	1	2		2.97088970	0.00293135
	7.0000	1	2		2.96990847	0.00295766
	7.1000	1	2		2.96889857	0.00307198
	7.2000	1	2		2.96789726	0.00300838
	7.3000	1	2		2.96688982	0.00296968
	7.4000	1	2		2.96591023	0.00288063
	7.5000	1	2		2.96489930	0.00305286
	7.6000	1	2		2.96389554	0.00309252
	7.7000	1	2		2.96289301	0.00304345
	7.8000	1	2		2.96189478	0.00298582
	7.9000	1	2		2.96089983	0.00289771
	8.0000	1	2		2.95990426	0.00280464
	8.1000	1	2		2.95890194	0.00305003
	8.2000	1	2		2.95790145	0.00299323
	8.3000	1	2		2.95689810	0.00288017
	8.4000	1	2		2.95589455	0.00289035
	8.5000	1	2		2.95489284	0.00294441
	8.6000	1	2		2.95389543	0.00302581
	8.7000	1	2		2.95289556	0.00303027
	8.8000	1	2		2.95189897	0.00287776
	8.9000	1	2		2.95089193	0.00294772
	9.0000	1	2		2.94989616	0.00285674
	9.1000	1	2		2.94889588	0.00298115
	9.2000	1	2		2.94789622	0.00294255
	9.3000	1	2		2.94689778	0.00282814
	9.4000	1	2		2.94591103	0.00288687
	9.5000	1	2		2.94489354	0.00302539
	9.6000	1	2		2.94389306	0.00291001
	9.7000	1	2		2.94288418	0.00281089
	9.8000	1	2		2.94189886	0.00298407
	9.9000	1	2		2.94088731	0.00286936
	10.0000	1	2		2.93990035	0.00299683
	10.1000	1	2		2.93889987	0.00292323
	10.2000	1	2		2.93788934	0.00291136
	10.3000	1	2		2.93689193	0.00287908
	10.4000	1	2		2.93589227	0.00281628
	10.5000	1	2		2.93488831	0.00299449
	10.6000	1	2		2.93390237	0.00303542
	10.7000	1	2		2.93290312	0.00292089
	10.8000	1	2		2.93190325	0.00283839
	10.9000	1	2		2.93088883	0.00294106
	11.0000	1	2		2.92989593	0.00288054
	11.1000	1	2		2.92889873	0.00291409
	11.2000	1	2		2.92789579	0.00297979
	11.3000	1	2		2.92689612	0.00274446
	11.4000	1	2		2.92590445	0.00284366
	11.5000	1	2		2.92490397	0.00293117
	11.6000	1	2		2.92390840	0.00279087
	11.7000	1	2		2.92288682	0.00279380
	11.8000	1	2		2.92190129	0.00288039
	11.9000	1	2		2.92089733	0.00289788
	12.0000	1	2		2.91990565	0.00292878
	12.1000	1	2		2.91889144	0.00283381
	12.2000	1	2		2.91789813	0.00290631
	12.3000	1	2		2.91690503	0.00277493
	12.4000	1	2		2.91589389	0.00293974
	12.5000	1	2		2.91489443	0.00303464
	12.6000	1	2		2.91390952	0.00285263
	12.7000	1	2		2.91289347	0.00289333
	12.8000	1	2		2.91191081	0.00296260
	12.9000	1	2		2.91089025	0.00282983
	13.0000	1	2		2.90990984	0.00283973
	13.1000	1	2		2.90890629	0.00289501
	13.2000	1	2		2.90790417	0.00278502
	13.3000	1	2		2.90690061	0.00276749
	13.4000	1	2		2.90589746	0.00289470
	13.5000	1	2		2.90489923	0.00299432
	13.6000	1	2		2.90388953	0.00295473
	13.7000	1	2		2.90288803	0.00270649
	13.8000	1	2		2.90189144	0.00294121
	13.9000	1	2		2.90089915	0.00292195
	14.0000	1	2		2.89989785	0.00278192
	14.1000	1	2		2.89889654	0.00288777
	14.2000	1	2		2.89790713	0.00290615
	14.3000	1	2		2.89689005	0.00281157
	14.4000	1	2		2.89589428	0.00289118
	14.5000	1	2		2.89489871	0.00307052
	14.6000	1	2		2.89389516	0.00290253
	14.7000	1	2		2.89290041	0.00263757
	14.8000	1	2		2.89190833	0.00283293
	14.9000	1	2		2.89090252	0.00299908
	15.0000	1	2		2.88990286	0.00275359
	15.1000	1	2		2.88889233	0.00274292
	15.2000	1	2		2.88789964	0.00285577
	15.3000	1	2		2.88689567	0.00285248
	15.4000	1	2		2.88590113	0.00271374
	15.5000	1	2		2.88489614	0.00285597
	15.6000	1	2		2.88389566	0.00285802
	15.7000	1	2		2.88289087	0.00279439
	15.8000	1	2		2.88189182	0.00279019
	15.9000	1	2		2.88089831	0.00298728
	16.0000	1	2		2.87990090	0.00284704
	16.1000	1	2		2.87890144	0.00268893
	16.2000	1	2		2.87790833	0.00285925
	16.3000	1	2		2.87690867	0.00292961
	16.4000	1	2		2.87590880	0.00272752
	16.5000	1	2		2.87490709	0.00265146
	16.6000	1	2		2.87390702	0.00276007
	16.7000	1	2		2.87290633	0.00278702
	16.8000	1	2		2.87190585	0.00270410
	16.9000	1	2		2.87090803	0.00281870
	17.0000	1	2		2.86990878	0.00287378
	17.1000	1	2		2.86890297	0.00273679
	17.2000	1	2		2.86790392	0.00285815
	17.3000	1	2		2.86690221	0.00295123
	17.4000	1	2		2.86590316	0.00274455
	17.5000	1	2		2.86489940	0.00270030
	17.6000	1	2		2.86390506	0.00280228
	17.7000	1	2		2.86290519	0.00280748
	17.8000	1	2		2.86190553	0.00273198
	17.9000	1	2		2.86090566	0.00272230
	18.0000	1	2		2.85990702	0.00273912
	18.1000	1	2		2.85890429	0.00269096
	18.2000	1	2		2.85790893	0.00262807
	18.3000	1	2		2.85689902	0.00283803
	18.4000	1	2		2.85590140	0.00266176
	18.5000	1	2		2.85490031	0.00261667
	18.6000	1	2		2.85390720	0.00272322
	18.7000	1	2		2.85289750	0.00277831
	18.8000	1	2		2.85190685	0.00270259
	18.9000	1	2		2.85089428	0.00269717
	19.0000	1	2		2.84990158	0.00268045
	19.1000	1	2		2.84889864	0.00274895
	19.2000	1	2		2.84791148	0.00279753
	19.3000	1	2		2.84690034	0.00273780
	19.4000	1	2		2.84590088	0.00263969
	19.5000	1	2		2.84489794	0.00267388
	19.6000	1	2		2.84389848	0.00273543
	19.7000	1	2		2.84289902	0.00282933
	19.8000	1	2		2.84189752	0.00266423
	19.9000	1	2		2.84090543	0.00272337
	20.0000	1	2		2.83990229	0.00272306
	20.1000	1	2		2.83889607	0.00270969
	20.2000	1	2		2.83792120	0.00281416
	20.3000	1	2		2.83690453	0.00271603
	20.4000	1	2		2.83590036	0.00261683
	20.5000	1	2		2.83490131	0.00278864
	20.6000	1	2		2.83391230	0.00270753
	20.7000	1	2		2.83290198	0.00272350
	20.8000	1	2		2.83191974	0.00266400
	20.9000	1	2		2.83090327	0.00271464
	21.0000	1	2		2.82990791	0.00263288
	21.1000	1	2		2.82891153	0.00266052
	21.2000	1	2		2.82791227	0.00283812
	21.3000	1	2		2.82690032	0.00274732
	21.4000	1	2		2.82590783	0.00262113
	21.5000	1	2		2.82491021	0.00279162
	21.6000	1	2		2.82390707	0.00272869
	21.7000	1	2		2.82290720	0.00274281
	21.8000	1	2		2.82191798	0.00281058
	21.9000	1	2		2.82090050	0.00280046
	22.0000	1	2		2.81990575	0.00255593
	22.1000	1	2		2.81890240	0.00277862
	22.2000	1	2		2.81790356	0.00275810
	22.3000	1	2		2.81689857	0.00275552
	22.4000	1	2		2.81590382	0.00270044
	22.5000	1	2		2.81490866	0.00264200
	22.6000	1	2		2.81390859	0.00269911
	22.7000	1	2		2.81290586	0.00272126
	22.8000	1	2		2.81191521	0.00261588
	22.9000	1	2		2.81091903	0.00266236
	23.0000	1	2		2.80990379	0.00263583
	23.1000	1	2		2.80890843	0.00270452
	23.2000	1	2		2.80792127	0.00272478
	23.3000	1	2		2.80690644	0.00266871
	23.4000	1	2		2.80590944	0.00262436
	23.5000	1	2		2.80490097	0.00263202
	23.6000	1	2		2.80391217	0.00254799
	23.7000	1	2		2.80288874	0.00270521
	23.8000	1	2		2.80190628	0.00268843
	23.9000	1	2		2.80090006	0.00252733
	24.0000	1	2		2.79991577	0.00268169
	24.1000	1	2		2.79890586	0.00257167
	24.2000	1	2		2.79791193	0.00248094
	24.3000	1	2		2.79690469	0.00265119
	24.4000	1	2		2.79590298	0.00261265
	24.5000	1	2		2.79490454	0.00248728
	24.6000	1	2		2.79391492	0.00260079
	24.7000	1	2		2.79291280	0.00265635
	24.8000	1	2		2.79190945	0.00263837
	24.9000	1	2		2.79091224	0.00256430
	25.0000	1	2		2.78990602	0.00260712
	25.1000	1	2		2.78891394	0.00259012
	25.2000	1	2		2.78790608	0.00268590
	25.3000	1	2		2.78690294	0.00265113
	25.4000	1	2		2.78590778	0.00251576
	25.5000	1	2		2.78492123	0.00256574
	25.6000	1	2		2.78391235	0.00268236
	25.7000	1	2		2.78290613	0.00263847
	25.8000	1	2		2.78191712	0.00257157
	25.9000	1	2		2.78091992	0.00262563
	26.0000	1	2		2.77992292	0.00249007
	26.1000	1	2		2.77891875	0.00257335
	26.2000	1	2		2.77791622	0.00269430
	26.3000	1	2		2.77690651	0.00258265
	26.4000	1	2		2.77590951	0.00255158
	26.5000	1	2		2.77491210	0.00267696
	26.6000	1	2		2.77391654	0.00260402
	26.7000	1	2		2.77291647	0.00270998
	26.8000	1	2		2.77191373	0.00269269
	26.9000	1	2		2.77090894	0.00251806
	27.0000	1	2		2.76991543	0.00261146
	27.1000	1	2		2.76890941	0.00274793
	27.2000	1	2		2.76791077	0.00273686
	27.3000	1	2		2.76691234	0.00259446
	27.4000	1	2		2.76591801	0.00274893
	27.5000	1	2		2.76490564	0.00256870
	27.6000	1	2		2.76390966	0.00263053
	27.7000	1	2		2.76290365	0.00267964
	27.8000	1	2		2.76190870	0.00271293
	27.9000	1	2		2.76091047	0.00252299
	28.0000	1	2		2.75991019	0.00265232
	28.1000	1	2		2.75890725	0.00270219
	28.2000	1	2		2.75791517	0.00259869
	28.3000	1	2		2.75691428	0.00251500
	28.4000	1	2		2.75591461	0.00258379
	28.5000	1	2		2.75490860	0.00258606
	28.6000	1	2		2.75391959	0.00255549
	28.7000	1	2		2.75290436	0.00276870
	28.8000	1	2		2.75191084	0.00253589
	28.9000	1	2		2.75090196	0.00249483
	29.0000	1	2		2.74992237	0.00258288
	29.1000	1	2		2.74892209	0.00255291
	29.2000	1	2		2.74791710	0.00254194
	29.3000	1	2		2.74691519	0.00252303
	29.4000	1	2		2.74592372	0.00254677
	29.5000	1	2		2.74491771	0.00241563
	29.6000	1	2		2.74392357	0.00254722
	29.7000	1	2		2.74291817	0.00253377
	29.8000	1	2		2.74192220	0.00260428
	29.9000	1	2		2.74092663	0.00243069
	30.0000	1	2		2.73991447	0.00243603
	30.1000	1	2		2.73892055	0.00248217
	30.2000	1	2		2.73791228	0.00261622
	30.3000	1	2		2.73691917	0.00251709
	30.4000	1	2		2.73591889	0.00250805
	30.5000	1	2		2.73491390	0.00240931
	30.6000	1	2		2.73391711	0.00243274
	30.7000	1	2		2.73291294	0.00251115
	30.8000	1	2		2.73192659	0.00251851
	30.9000	1	2		2.73091915	0.00237420
	31.0000	1	2		2.72992460	0.00245095
	31.1000	1	2		2.72891531	0.00256398
	31.2000	1	2		2.72790991	0.00252491
	31.3000	1	2		2.72691189	0.00244703
	31.4000	1	2		2.72592390	0.00245414
	31.5000	1	2		2.72492404	0.00241436
	31.6000	1	2		2.72392314	0.00248438
	31.7000	1	2		2.72292840	0.00258104
	31.8000	1	2		2.72191992	0.00256800
	31.9000	1	2		2.72091801	0.00249171
	32.0000	1	2		2.71991814	0.00241443
	32.1000	1	2		2.71891561	0.00256528
	32.2000	1	2		2.71792312	0.00252387
	32.3000	1	2		2.71692694	0.00248568
	32.4000	1	2		2.71592440	0.00245306
	32.5000	1	2		2.71492495	0.00239032
	32.6000	1	2		2.71391463	0.00242108
	32.7000	1	2		2.71292173	0.00249887
	32.8000	1	2		2.71192370	0.00245781
	32.9000	1	2		2.71092507	0.00238428
	33.0000	1	2		2.70991639	0.00251748
	33.1000	1	2		2.70891345	0.00250192
	33.2000	1	2		2.70791931	0.00258366
	33.3000	1	2		2.70691289	0.00250349
	33.4000	1	2		2.70593495	0.00254203
	33.5000	1	2		2.70492791	0.00240963
	33.6000	1	2		2.70393951	0.00238442
	33.7000	1	2		2.70292407	0.00246720
	33.8000	1	2		2.70192625	0.00239715
	33.9000	1	2		2.70091573	0.00238672
	34.0000	1	2		2.69992549	0.00251544
	34.1000	1	2		2.69893300	0.00258546
	34.2000	1	2		2.69791408	0.00239812
	34.3000	1	2		2.69691421	0.00252683
	34.4000	1	2		2.69591619	0.00244282
	34.5000	1	2		2.69491489	0.00254199
	34.6000	1	2		2.69393100	0.00252954
	34.7000	1	2		2.69292171	0.00255830
	34.8000	1	2		2.69192061	0.00244098
	34.9000	1	2		2.69091336	0.00234708
	35.0000	1	2		2.68992599	0.00247091
	35.1000	1	2		2.68891691	0.00258135
	35.2000	1	2		2.68793056	0.00237474
	35.3000	1	2		2.68692598	0.00242407
	35.4000	1	2		2.68590890	0.00240788
	35.5000	1	2		2.68491231	0.00256039
	35.6000	1	2		2.68391880	0.00243363
	35.7000	1	2		2.68291647	0.00236711
	35.8000	1	2		2.68192541	0.00245738
	35.9000	1	2		2.68092288	0.00236961
	36.0000	1	2		2.67991933	0.00248865
	36.1000	1	2		2.67891802	0.00250714
	36.2000	1	2		2.67793864	0.00236159
	36.3000	1	2		2.67691890	0.00219037
	36.4000	1	2		2.67592436	0.00248892
	36.5000	1	2		2.67491917	0.00239048
	36.6000	1	2		2.67393036	0.00233248
	36.7000	1	2		2.67292168	0.00241641
	36.8000	1	2		2.67192468	0.00232654
	36.9000	1	2		2.67091703	0.00230440
	37.0000	1	2		2.66993007	0.00238460
	37.1000	1	2		2.66893041	0.00247722
	37.2000	1	2		2.66793197	0.00240574
	37.3000	1	2		2.66692534	0.00240080
	37.4000	1	2		2.66592589	0.00233979
	37.5000	1	2		2.66492499	0.00236101
	37.6000	1	2		2.66392677	0.00237771
	37.7000	1	2		2.66292362	0.00244793
	37.8000	1	2		2.66192621	0.00236072
	37.9000	1	2		2.66092532	0.00232877
	38.0000	1	2		2.65992422	0.00235744
	38.1000	1	2		2.65892579	0.00245703
	38.2000	1	2		2.65793370	0.00230342
	38.3000	1	2		2.65691806	0.00229939
	38.4000	1	2		2.65592680	0.00239568
	38.5000	1	2		2.65492201	0.00241820
	38.6000	1	2		2.65393833	0.00243445
	38.7000	1	2		2.65292269	0.00235244
	38.8000	1	2		2.65193183	0.00236119
	38.9000	1	2		2.65092377	0.00232228
	39.0000	1	2		2.64992841	0.00243639
	39.1000	1	2		2.64892178	0.00242541
	39.2000	1	2		2.64792232	0.00229254
	39.3000	1	2		2.64691959	0.00229043
	39.4000	1	2		2.64592730	0.00243238
	39.5000	1	2		2.64492231	0.00242017
	39.6000	1	2		2.64392838	0.00235482
	39.7000	1	2		2.64292257	0.00235069
	39.8000	1	2		2.64192865	0.00229835
	39.9000	1	2		2.64092448	0.00228344
	40.0000	1	2		2.63993260	0.00244693
	40.1000	1	2		2.63892720	0.00231680
	40.2000	1	2		2.63794516	0.00231245
	40.3000	1	2		2.63692992	0.00233029
	40.4000	1	2		2.63592801	0.00230783
	40.5000	1	2		2.63492588	0.00229178
	40.6000	1	2		2.63392684	0.00232577
	40.7000	1	2		2.63292041	0.00235114
	40.8000	1	2		2.63192976	0.00210247
	40.9000	1	2		2.63092908	0.00224343
	41.0000	1	2		2.62993003	0.00236605
	41.1000	1	2		2.62892893	0.00223001
	41.2000	1	2		2.62792701	0.00232314
	41.3000	1	2		2.62692489	0.00224842
	41.4000	1	2		2.62592564	0.00230831
	41.5000	1	2		2.62493069	0.00226663
	41.6000	1	2		2.62393389	0.00241343
	41.7000	1	2		2.62292890	0.00227456
	41.8000	1	2		2.62193047	0.00224726
	41.9000	1	2		2.62092732	0.00229258
	42.0000	1	2		2.61992684	0.00232389
	42.1000	1	2		2.61892410	0.00232283
	42.2000	1	2		2.61792710	0.00218447
	42.3000	1	2		2.61692826	0.00233922
	42.4000	1	2		2.61591815	0.00235239
	42.5000	1	2		2.61492750	0.00227623
	42.6000	1	2		2.61393358	0.00230261
	42.7000	1	2		2.61292715	0.00225219
	42.8000	1	2		2.61192728	0.00224057
	42.9000	1	2		2.61092516	0.00227435
	43.0000	1	2		2.60993001	0.00243782
	43.1000	1	2		2.60891764	0.00233042
	43.2000	1	2		2.60792433	0.00229110
	43.3000	1	2		2.60692364	0.00231233
	43.4000	1	2		2.60594057	0.00246208
	43.5000	1	2		2.60492472	0.00239391
	43.6000	1	2		2.60392875	0.00238537
	43.7000	1	2		2.60292827	0.00245489
	43.8000	1	2		2.60192143	0.00216350
	43.9000	1	2		2.60093037	0.00216450
	44.0000	1	2		2.59992846	0.00239437
	44.1000	1	2		2.59892982	0.00235448
	44.2000	1	2		2.59793528	0.00222586
	44.3000	1	2		2.59693459	0.00221045
	44.4000	1	2		2.59592263	0.00228395
	44.5000	1	2		2.59492830	0.00225014
	44.6000	1	2		2.59392700	0.00217437
	44.7000	1	2		2.59293307	0.00226167
	44.8000	1	2		2.59193443	0.00216451
	44.9000	1	2		2.59092821	0.00210906
	45.0000	1	2		2.58993572	0.00232743
	45.1000	1	2		2.58893257	0.00231068
	45.2000	1	2		2.58792779	0.00212911
	45.3000	1	2		2.58693448	0.00230965
	45.4000	1	2		2.58593338	0.00218895
	45.5000	1	2		2.58492798	0.00219129
	45.6000	1	2		2.58393549	0.00221819
	45.7000	1	2		2.58292353	0.00217414
	45.8000	1	2		2.58194456	0.00220839
	45.9000	1	2		2.58092994	0.00219586
	46.0000	1	2		2.57993540	0.00221874
	46.1000	1	2		2.57893103	0.00221767
	46.2000	1	2		2.57793772	0.00210891
	46.3000	1	2		2.57693109	0.00214988
	46.4000	1	2		2.57594105	0.00220509
	46.5000	1	2		2.57493668	0.00204338
	46.6000	1	2		2.57393742	0.00218621
	46.7000	1	2		2.57293756	0.00215421
	46.8000	1	2		2.57193543	0.00212232
	46.9000	1	2		2.57093311	0.00215038
	47.0000	1	2		2.56993324	0.00231364
	47.1000	1	2		2.56893870	0.00230999
	47.2000	1	2		2.56793945	0.00219223
	47.3000	1	2		2.56693466	0.00223432
	47.4000	1	2		2.56593111	0.00221354
	47.5000	1	2		2.56493718	0.00222879
	47.6000	1	2		2.56393895	0.00216067
	47.7000	1	2		2.56293314	0.00214231
	47.8000	1	2		2.56193389	0.00215434
	47.9000	1	2		2.56092931	0.00206470
	48.0000	1	2		2.55993067	0.00220473
	48.1000	1	2		2.55892916	0.00226423
	48.2000	1	2		2.55793073	0.00217194
	48.3000	1	2		2.55693106	0.00204858
	48.4000	1	2		2.55595025	0.00219592
	48.5000	1	2		2.55493440	0.00232296
	48.6000	1	2		2.55394437	0.00210955
	48.7000	1	2		2.55293364	0.00217624
	48.8000	1	2		2.55194812	0.00209600
	48.9000	1	2		2.55092837	0.00213227
	49.0000	1	2		2.54993670	0.00213765
	49.1000	1	2		2.54893765	0.00223714
	49.2000	1	2		2.54793697	0.00213944
	49.3000	1	2		2.54693034	0.00209881
	49.4000	1	2		2.54594010	0.00216595
	49.5000	1	2		2.54494556	0.00210408
	49.6000	1	2		2.54393586	0.00223308
	49.7000	1	2		2.54292390	0.00215415
	49.8000	1	2		2.54193694	0.00209782
	49.9000	1	2		2.54094752	0.00212523
	50.0000	1	2		2.53993454	0.00221094
	50.1000	1	2		2.53893447	0.00229430
	50.2000	1	2		2.53793911	0.00207606
	50.3000	1	2		2.53694928	0.00214464
	50.4000	1	2		2.53594470	0.00229661
	50.5000	1	2		2.53495262	0.00219200
	50.6000	1	2		2.53395582	0.00216801
	50.7000	1	2		2.53293137	0.00210449
	50.8000	1	2		2.53193375	0.00225645
	50.9000	1	2		2.53093511	0.00218122
	51.0000	1	2		2.52993463	0.00214176
	51.1000	1	2		2.52893230	0.00223048
	51.2000	1	2		2.52793735	0.00215811
	51.3000	1	2		2.52694076	0.00205266
	51.4000	1	2		2.52594213	0.00209346
	51.5000	1	2		2.52493939	0.00228259
	51.6000	1	2		2.52394239	0.00207420
	51.7000	1	2		2.52293556	0.00192953
	51.8000	1	2		2.52195003	0.00218163
	51.9000	1	2		2.52093951	0.00212555
	52.0000	1	2		2.51993595	0.00218890
	52.1000	1	2		2.51893711	0.00219537
	52.2000	1	2		2.51793355	0.00210353
	52.3000	1	2		2.51693307	0.00209869
	52.4000	1	2		2.51593996	0.00221343
	52.5000	1	2		2.51492739	0.00214749
	52.6000	1	2		2.51393674	0.00217939
	52.7000	1	2		2.51293442	0.00214719
	52.8000	1	2		2.51193516	0.00213716
	52.9000	1	2		2.51093058	0.00208649
	53.0000	1	2		2.50995121	0.00209683
	53.1000	1	2		2.50895318	0.00206127
	53.2000	1	2		2.50795393	0.00193258
	53.3000	1	2		2.50694750	0.00200644
	53.4000	1	2		2.50595132	0.00206639
	53.5000	1	2		2.50495043	0.00215154
	53.6000	1	2		2.50395118	0.00208674
	53.7000	1	2		2.50294926	0.00197215
	53.8000	1	2		2.50194857	0.00197544
	53.9000	1	2		2.50094522	0.00215074
	54.0000	1	2		2.49995027	0.00194805
	54.1000	1	2		2.49895204	0.00192684
	54.2000	1	2		2.49795300	0.00201898
	54.3000	1	2		2.49695169	0.00209247
	54.4000	1	2		2.49595305	0.00210382
	54.5000	1	2		2.49495319	0.00201302
	54.6000	1	2		2.49395311	0.00202473
	54.7000	1	2		2.49294997	0.00192962
	54.8000	1	2		2.49195461	0.00200483
	54.9000	1	2		2.49095023	0.00200830
	55.0000	1	2		2.48995221	0.00209076
	55.1000	1	2		2.48894660	0.00195745
	55.2000	1	2		2.48795411	0.00190374
	55.3000	1	2		2.48695486	0.00203942
	55.4000	1	2		2.48595069	0.00205626
	55.5000	1	2		2.48495471	0.00196596
	55.6000	1	2		2.48395116	0.00198344
	55.7000	1	2		2.48295006	0.00205292
	55.8000	1	2		2.48194159	0.00201560
	55.9000	1	2		2.48094745	0.00198770
	56.0000	1	2		2.47994267	0.00205096
	56.1000	1	2		2.47894198	0.00186589
	56.2000	1	2		2.47795010	0.00195143
	56.3000	1	2		2.47695249	0.00209109
	56.4000	1	2		2.47594566	0.00209771
	56.5000	1	2		2.47495132	0.00200813
	56.6000	1	2		2.47394449	0.00209514
	56.7000	1	2		2.47295097	0.00207399
	56.8000	1	2		2.47195151	0.00210734
	56.9000	1	2		2.47094960	0.00204014
	57.0000	1	2		2.46994747	0.00200206
	57.1000	1	2		2.46894453	0.00195175
	57.2000	1	2		2.46794098	0.00203568
	57.3000	1	2		2.46694008	0.00202960
	57.4000	1	2		2.46594841	0.00204899
	57.5000	1	2		2.46493973	0.00201456
	57.6000	1	2		2.46395134	0.00204446
	57.7000	1	2		2.46294328	0.00194708
	57.8000	1	2		2.46195181	0.00214565
	57.9000	1	2		2.46095317	0.00200382
	58.0000	1	2		2.45994511	0.00207978
	58.1000	1	2		2.45894729	0.00204346
	58.2000	1	2		2.45795377	0.00208509
	58.3000	1	2		2.45694550	0.00203675
	58.4000	1	2		2.45594523	0.00205071
	58.5000	1	2		2.45494761	0.00209415
	58.6000	1	2		2.45394365	0.00204239
	58.7000	1	2		2.45294439	0.00203547
	58.8000	1	2		2.45195108	0.00209773
	58.9000	1	2		2.45094609	0.00208877
	59.0000	1	2		2.44993762	0.00205204
	59.1000	1	2		2.44893550	0.00203486
	59.2000	1	2		2.44794157	0.00206391
	59.3000	1	2		2.44694068	0.00200300
	59.4000	1	2		2.44595659	0.00206483
	59.5000	1	2		2.44494197	0.00197108
	59.6000	1	2		2.44394579	0.00193879
	59.7000	1	2		2.44294448	0.00194909
	59.8000	1	2		2.44193765	0.00199083
	59.9000	1	2		2.44094557	0.00194702
	60.0000	1	2		2.43994590	0.00199553
	60.1000	1	2		2.43894665	0.00190612
	60.2000	1	2		2.43794822	0.00182461
	60.3000	1	2		2.43694569	0.00208894
	60.4000	1	2		2.43594848	0.00189026
	60.5000	1	2		2.43494923	0.00180250
	60.6000	1	2		2.43396329	0.00178876
	60.7000	1	2		2.43294601	0.00184421
	60.8000	1	2		2.43194327	0.00172911
	60.9000	1	2		2.43094074	0.00177760
	61.0000	1	2		2.42995399	0.00197152
	61.1000	1	2		2.42895227	0.00179933
	61.2000	1	2		2.42794442	0.00183683
	61.3000	1	2		2.42694680	0.00193191
	61.4000	1	2		2.42594775	0.00183952
	61.5000	1	2		2.42495116	0.00181895
	61.6000	1	2		2.42394904	0.00175131
	61.7000	1	2		2.42295225	0.00202712
	61.8000	1	2		2.42195607	0.00175655
	61.9000	1	2		2.42093653	0.00184334
	62.0000	1	2		2.41995592	0.00194912
	62.1000	1	2		2.41894847	0.00185975
	62.2000	1	2		2.41794963	0.00180182
	62.3000	1	2		2.41695161	0.00196416
	62.4000	1	2		2.41594477	0.00188407
	62.5000	1	2		2.41494326	0.00186198
	62.6000	1	2		2.41394032	0.00190047
	62.7000	1	2		2.41294476	0.00184584
	62.8000	1	2		2.41194899	0.00174527
	62.9000	1	2		2.41095158	0.00186022
	63.0000	1	2		2.40995827	0.00188503
	63.1000	1	2		2.40894652	0.00178269
	63.2000	1	2		2.40795259	0.00178044
	63.3000	1	2		2.40694862	0.00199946
	63.4000	1	2		2.40595880	0.00187022
	63.5000	1	2		2.40495217	0.00178954
	63.6000	1	2		2.40395640	0.00188668
	63.7000	1	2		2.40295694	0.00187472
	63.8000	1	2		2.40195625	0.00176981
	63.9000	1	2		2.40096499	0.00182093
	64.0000	1	2		2.39995733	0.00192898
	64.1000	1	2		2.39895911	0.00189118
	64.2000	1	2		2.39796006	0.00173579
	64.3000	1	2		2.39695835	0.00176843
	64.4000	1	2		2.39596032	0.00197015
	64.5000	1	2		2.39496066	0.00185915
	64.6000	1	2		2.39395219	0.00169985
	64.7000	1	2		2.39294535	0.00177950
	64.8000	1	2		2.39195450	0.00183714
	64.9000	1	2		2.39095176	0.00188993
	65.0000	1	2		2.38994780	0.00180448
	65.1000	1	2		2.38895326	0.00181010
	65.2000	1	2		2.38796834	0.00193013
	65.3000	1	2		2.38695987	0.00193689
	65.4000	1	2		2.38595959	0.00190313
	65.5000	1	2		2.38496239	0.00210916
	65.6000	1	2		2.38395740	0.00195426
	65.7000	1	2		2.38295958	0.00167513
	65.8000	1	2		2.38195295	0.00197571
	65.9000	1	2		2.38094980	0.00199331
	66.0000	1	2		2.37995240	0.00179458
	66.1000	1	2		2.37895458	0.00183241
	66.2000	1	2		2.37796167	0.00192926
	66.3000	1	2		2.37695033	0.00185714
	66.4000	1	2		2.37595456	0.00187349
	66.5000	1	2		2.37495736	0.00188913
	66.6000	1	2		2.37396425	0.00183078
	66.7000	1	2		2.37295352	0.00163628
	66.8000	1	2		2.37195345	0.00183112
	66.9000	1	2		2.37095338	0.00178717
	67.0000	1	2		2.36995679	0.00169510
	67.1000	1	2		2.36895713	0.00170129
	67.2000	1	2		2.36795398	0.00181399
	67.3000	1	2		2.36695657	0.00173965
	67.4000	1	2		2.36595322	0.00178879
	67.5000	1	2		2.36494925	0.00183771
	67.6000	1	2		2.36395369	0.00177233
	67.7000	1	2		2.36295567	0.00170446
	67.8000	1	2		2.36194781	0.00184097
	67.9000	1	2		2.36095491	0.00187570
	68.0000	1	2		2.35995196	0.00176127
	68.1000	1	2		2.35894472	0.00186938
	68.2000	1	2		2.35795715	0.00189160
	68.3000	1	2		2.35695523	0.00173073
	68.4000	1	2		2.35595741	0.00170491
	68.5000	1	2		2.35495139	0.00170128
	68.6000	1	2		2.35396239	0.00167111
	68.7000	1	2		2.35296047	0.00161164
	68.8000	1	2		2.35195220	0.00186389
	68.9000	1	2		2.35095643	0.00178132
	69.0000	1	2		2.34996189	0.00163972
	69.1000	1	2		2.34895075	0.00169070
	69.2000	1	2		2.34796338	0.00168156
	69.3000	1	2		2.34695471	0.00169764
	69.4000	1	2		2.34595156	0.00170294
	69.5000	1	2		2.34495292	0.00171690
	69.6000	1	2		2.34395326	0.00177781
	69.7000	1	2		2.34295421	0.00174528
	69.8000	1	2		2.34195578	0.00177276
	69.9000	1	2		2.34094997	0.00184023
	70.0000	1	2		2.33994907	0.00173313
	70.1000	1	2		2.33896027	0.00177402
	70.2000	1	2		2.33796143	0.00175037
	70.3000	1	2		2.33695398	0.00178338
	70.4000	1	2		2.33595616	0.00185957
	70.5000	1	2		2.33495691	0.00165170
	70.6000	1	2		2.33395970	0.00174321
	70.7000	1	2		2.33291783	0.00175050
	70.8000	1	2		2.33196345	0.00175592
	70.9000	1	2		2.33096419	0.00174223
	71.0000	1	2		2.32995203	0.00182635
	71.1000	1	2		2.32894868	0.00172078
	71.2000	1	2		2.32795578	0.00176348
	71.3000	1	2		2.32695796	0.00181406
	71.4000	1	2		2.32595912	0.00168416
	71.5000	1	2		2.32495474	0.00183806
	71.6000	1	2		2.32395631	0.00178913
	71.7000	1	2		2.32295378	0.00159010
	71.8000	1	2		2.32196989	0.00181681
	71.9000	1	2		2.32095855	0.00176787
	72.0000	1	2		2.31997118	0.00165799
	72.1000	1	2		2.31896168	0.00165315
	72.2000	1	2		2.31797472	0.00169944
	72.3000	1	2		2.31695252	0.00167273
	72.4000	1	2		2.31595429	0.00168934
	72.5000	1	2		2.31495463	0.00161771
	72.6000	1	2		2.31395763	0.00167392
	72.7000	1	2		2.31296247	0.00158540
	72.8000	1	2		2.31195626	0.00168097
	72.9000	1	2		2.31094922	0.00177711
	73.0000	1	2		2.30996881	0.00151586
	73.1000	1	2		2.30896116	0.00156594
	73.2000	1	2		2.30795945	0.00156970
	73.3000	1	2		2.30695712	0.00180353
	73.4000	1	2		2.30596791	0.00159557
	73.5000	1	2		2.30495984	0.00153111
	73.6000	1	2		2.30396448	0.00172908
	73.7000	1	2		2.30295847	0.00159934
	73.8000	1	2		2.30196413	0.00159461
	73.9000	1	2		2.30096201	0.00160111
	74.0000	1	2		2.29995927	0.00153645
	74.1000	1	2		2.29895797	0.00161036
	74.2000	1	2		2.29796753	0.00152392
	74.3000	1	2		2.29695967	0.00169616
	74.4000	1	2		2.29596431	0.00151123
	74.5000	1	2		2.29496895	0.00154323
	74.6000	1	2		2.29397154	0.00162535
	74.7000	1	2		2.29295364	0.00161530
	74.8000	1	2		2.29195726	0.00166105
	74.9000	1	2		2.29096927	0.00161796
	75.0000	1	2		2.28996756	0.00160774
	75.1000	1	2		2.28896933	0.00156995
	75.2000	1	2		2.28795881	0.00162704
	75.3000	1	2		2.28696120	0.00157489
	75.4000	1	2		2.28596563	0.00156865
	75.5000	1	2		2.28496433	0.00151095
	75.6000	1	2		2.28396467	0.00155470
	75.7000	1	2		2.28296172	0.00171423
	75.8000	1	2		2.28196657	0.00158504
	75.9000	1	2		2.28095687	0.00156626
	76.0000	1	2		2.27996560	0.00155310
	76.1000	1	2		2.27895672	0.00153464
	76.2000	1	2		2.27795849	0.00162847
	76.3000	1	2		2.27696559	0.00155769
	76.4000	1	2		2.27596716	0.00160487
	76.5000	1	2		2.27496934	0.00154135
	76.6000	1	2		2.27397439	0.00170028
	76.7000	1	2		2.27296653	0.00162954
	76.8000	1	2		2.27196728	0.00162484
	76.9000	1	2		2.27096392	0.00156387
	77.0000	1	2		2.26996508	0.00155602
	77.1000	1	2		2.26895968	0.00160975
	77.2000	1	2		2.26795961	0.00169267
	77.3000	1	2		2.26695687	0.00163134
	77.4000	1	2		2.26596479	0.00156582
	77.5000	1	2		2.26496308	0.00154801
	77.6000	1	2		2.26396075	0.00161085
	77.7000	1	2		2.26296170	0.00167788
	77.8000	1	2		2.26196102	0.00172023
	77.9000	1	2		2.26096709	0.00161039
	78.0000	1	2		2.25997009	0.00151813
	78.1000	1	2		2.25896223	0.00157890
	78.2000	1	2		2.25796523	0.00171215
	78.3000	1	2		2.25696803	0.00157360
	78.4000	1	2		2.25596918	0.00157369
	78.5000	1	2		2.25496706	0.00150453
	78.6000	1	2		2.25396535	0.00160902
	78.7000	1	2		2.25296651	0.00158007
	78.8000	1	2		2.25196561	0.00153307
	78.9000	1	2		2.25096493	0.00146197
	79.0000	1	2		2.24996793	0.00144029
	79.1000	1	2		2.24896642	0.00152623
	79.2000	1	2		2.24797475	0.00160924
	79.3000	1	2		2.24696382	0.00152524
	79.4000	1	2		2.24597214	0.00144362
	79.5000	1	2		2.24496941	0.00147949
	79.6000	1	2		2.24397405	0.00166154
	79.7000	1	2		2.24297029	0.00164906
	79.8000	1	2		2.24197472	0.00145340
	79.9000	1	2		2.24096789	0.00149827
	80.0000	1	2		2.23997478	0.00139479
	80.1000	1	2		2.23897122	0.00137127
	80.2000	1	2		2.23797074	0.00147884
	80.3000	1	2		2.23696698	0.00146750
	80.4000	1	2		2.23596834	0.00150023
	80.5000	1	2		2.23496602	0.00136340
	80.6000	1	2		2.23396984	0.00141381
	80.7000	1	2		2.23296833	0.00146623
	80.8000	1	2		2.23197133	0.00139414
	80.9000	1	2		2.23096491	0.00135885
	81.0000	1	2		2.22995992	0.00136637
	81.1000	1	2		2.22896599	0.00148355
	81.2000	1	2		2.22798272	0.00141850
	81.3000	1	2		2.22697199	0.00146129
	81.4000	1	2		2.22596311	0.00155033
	81.5000	1	2		2.22497492	0.00140711
	81.6000	1	2		2.22397136	0.00143553
	81.7000	1	2		2.22296576	0.00149644
	81.8000	1	2		2.22197654	0.00152151
	81.9000	1	2		2.22096807	0.00129595
	82.0000	1	2		2.21997210	0.00149925
	82.1000	1	2		2.21896813	0.00146619
	82.2000	1	2		2.21797072	0.00145656
	82.3000	1	2		2.21696614	0.00132012
	82.4000	1	2		2.21596812	0.00145815
	82.5000	1	2		2.21496354	0.00136249
	82.6000	1	2		2.21398293	0.00128336
	82.7000	1	2		2.21297343	0.00143727
	82.8000	1	2		2.21197356	0.00141162
	82.9000	1	2		2.21097759	0.00118313
	83.0000	1	2		2.20997813	0.00137022
	83.1000	1	2		2.20897334	0.00141591
	83.2000	1	2		2.20798085	0.00124841
	83.3000	1	2		2.20697750	0.00115320
	83.4000	1	2		2.20597026	0.00125759
	83.5000	1	2		2.20497162	0.00118546
	83.6000	1	2		2.20397482	0.00124505
	83.7000	1	2		2.20296553	0.00124507
	83.8000	1	2		2.20196997	0.00107473
	83.9000	1	2		2.20097604	0.00118238
	84.0000	1	2		2.19997924	0.00105309
	84.1000	1	2		2.19897180	0.00112665
	84.2000	1	2		2.19792071	0.00123775
	84.3000	1	2		2.19697001	0.00097679
	84.4000	1	2		2.19597568	0.00095629
	84.5000	1	2		2.19496577	0.00114428
	84.6000	1	2		2.19396508	0.00097158
	84.7000	1	2		2.19297443	0.00108460
	84.8000	1	2		2.19198358	0.00102298
	84.9000	1	2		2.19097716	0.00089679
	85.0000	1	2		2.18997831	0.00096719
	85.1000	1	2		2.18897209	0.00087367
	85.2000	1	2		2.18798308	0.00094526
	85.3000	1	2		2.18696990	0.00076051
	85.4000	1	2		2.18598130	0.00075898
	85.5000	1	2		2.18496668	0.00082526
	85.6000	1	2		2.18398013	0.00069097
	85.7000	1	2		2.18296715	0.00072489
	85.8000	1	2		2.18197527	0.00065881
	85.9000	1	2		2.18096987	0.00066999
	86.0000	1	2		2.17997369	0.00058934
	86.1000	1	2		2.17896399	0.00063445
	86.2000	1	2		2.17797006	0.00055598
	86.3000	1	2		2.17696118	0.00050057
	86.4000	1	2		2.17598262	0.00040877
	86.5000	1	2		2.17498480	0.00032638
	86.6000	1	2		2.17398719	0.00042641
	86.7000	1	2		2.17298261	0.00043921
	86.8000	1	2		2.17197905	0.00024432
	86.9000	1	2		2.17097693	0.00018863
	87.0000	1	2		2.16997255	0.00019120
	87.1000	1	2		2.16897514	0.00012398
	87.2000	1	2		2.16797589	0.00012083
	87.3000	1	2		2.16697336	-0.00003271
	87.4000	1	2		2.16597370	0.00000234
	87.5000	1	2		2.16497362	-0.00012417
	87.6000	1	2		2.16397806	-0.00011351
	87.7000	1	2		2.16298085	-0.00017443
	87.8000	1	2		2.16199021	-0.00030763
	87.9000	1	2		2.16096452	-0.00042617
	88.0000	1	2		2.15996650	-0.00050381
	88.1000	1	2		2.15896663	-0.00039501
	88.2000	1	2		2.15798459	-0.00060046
	88.3000	1	2		2.15697427	-0.00061808
	88.4000	1	2		2.15597768	-0.00066798
	88.5000	1	2		2.15497638	-0.00081917
	88.6000	1	2		2.15397282	-0.00079477
	88.7000	1	2		2.15297009	-0.00096792
	88.8000	1	2		2.15197145	-0.00104121
	88.9000	1	2		2.15096584	-0.00121990
	89.0000	1	2		2.14997479	-0.00130521
	89.1000	1	2		2.14897287	-0.00136148
	89.2000	1	2		2.14797157	-0.00140517
	89.3000	1	2		2.14696883	-0.00151211
	89.4000	1	2		2.14597347	-0.00174697
	89.5000	1	2		2.14497196	-0.00179383
	89.6000	1	2		2.14397271	-0.00178545
	89.7000	1	2		2.14297120	-0.00194862
	89.8000	1	2		2.14197215	-0.00211589
	89.9000	1	2		2.14097065	-0.00221025
	90.0000	1	2		2.13997037	-0.00235567
	90.1000	1	2		2.13897788	-0.00252312
	90.2000	1	2		2.13797043	-0.00262976
	90.3000	1	2		2.13696872	-0.00273092
	90.4000	1	2		2.13597561	-0.00283796
	90.5000	1	2		2.13497205	-0.00309947
	90.6000	1	2		2.13398571	-0.00315827
	90.7000	1	2		2.13297232	-0.00331712
	90.8000	1	2		2.13197921	-0.00340198
	90.9000	1	2		2.13097648	-0.00360188
	91.0000	1	2		2.12998112	-0.00382700
	91.1000	1	2		2.12897981	-0.00390837
	91.2000	1	2		2.12797708	-0.00408966
	91.3000	1	2		2.12698049	-0.00415425
	91.4000	1	2		2.12598082	-0.00451020
	91.5000	1	2		2.12498198	-0.00476197
	91.6000	1	2		2.12398211	-0.00489176
	91.7000	1	2		2.12298409	-0.00487340
	91.8000	1	2		2.12197725	-0.00524261
	91.9000	1	2		2.12098476	-0.00547129
	92.0000	1	2		2.11998510	-0.00550106
	92.1000	1	2		2.11898175	-0.00574226
	92.2000	1	2		2.11798065	-0.00592039
	92.3000	1	2		2.11698713	-0.00603533
	92.4000	1	2		2.11598030	-0.00629194
	92.5000	1	2		2.11498453	-0.00656415
	92.6000	1	2		2.11398999	-0.00688877
	92.6410	1	2		2.11380989	-0.00699607
	92.6430	1	2		2.11380989	-0.00702232
	92.7000	1	2		2.11380989	-0.00682272
	92.8000	1	2		2.11387156	-0.00678752
	92.9000	1	2		2.11390291	-0.00697640
	93.0000	1	2		2.11394450	-0.00680524
	93.1000	1	2		2.11397339	-0.00675374
	93.2000	1	2		2.11397339	-0.00674916
	93.3000	1	2		2.11397339	-0.00664439
Test Stopped:02/10/2014 2:04:26 PM : Operator Reset
