# Supplementary material for: Hyaluronic Acid Enhances the Mechanical Properties of Tissue-Engineered Cartilage Constructs
Source: PLoS One. 2014 Dec 1;9(12):e113216. doi: 10.1371/journal.pone.0113216 (PMC4249877; doi:10.1371/journal.pone.0113216)
Supplement: Dataset S1 — Raw data from hydrogel constructs. Data on wet weight, dry weight, compressive modulus, DNA content, and GAG content are provided in a spreadsheet for all analysed hydrogel constructs. Additionally, raw data from mechanical compression tests (time, displacement, and load) are provided. (ZIP) [file pone.0113216.s004.zip › Data/Mechanical testing/Microtester/Day 63/Day 63 gel heights/G1 P2 M7 height.csv]

G1 P2 M7 11feb2014
Notes	Time	Sequence	Block	Cycle	5800:Extension mm	5800:5N_Load_Cell N
Test Started : 02/11/2014 8:20:48 AM	4.002	1	2		2.79938571	-0.00007244
	4.046	1	2		2.79969244	-0.00021668
	4.1	1	2		2.79930622	-0.00027939
	4.2	1	2		2.79807011	-0.00026584
	4.3	1	2		2.79697948	-0.00017209
	4.4	1	2		2.79594355	-0.00021404
	4.5	1	2		2.79492298	-0.00019039
	4.6	1	2		2.79393889	-0.00019076
	4.7	1	2		2.79290706	-0.0002142
	4.8	1	2		2.79191047	-0.00018676
	4.9	1	2		2.79091183	-0.00016685
	5	1	2		2.78991238	-0.00023853
	5.1	1	2		2.78891025	-0.00017329
	5.2	1	2		2.78792411	-0.00033768
	5.3	1	2		2.78691093	-0.000269
	5.4	1	2		2.78591741	-0.00028059
	5.5	1	2		2.7849073	-0.00028301
	5.6	1	2		2.7839228	-0.00025151
	5.7	1	2		2.78291453	-0.00020992
	5.8	1	2		2.78191302	-0.00025677
	5.9	1	2		2.78091111	-0.00027137
	6	1	2		2.77991677	-0.00025264
	6.066	1	2		2.77925887	-0.00004912
	6.1	1	2		2.77890994	-0.0001475
	6.2	1	2		2.77791417	-0.00033583
	6.3	1	2		2.77691163	-0.00019153
	6.4	1	2		2.77592734	-0.00030324
	6.5	1	2		2.77491846	-0.00033585
	6.6	1	2		2.77391654	-0.00027109
	6.7	1	2		2.77292056	-0.00029528
	6.8	1	2		2.77191721	-0.00025756
	6.9	1	2		2.77091775	-0.00027036
	7	1	2		2.76991584	-0.00027336
	7.1	1	2		2.76891208	-0.00031354
	7.2	1	2		2.76791446	-0.00038597
	7.3	1	2		2.76691644	-0.00032654
	7.4	1	2		2.76592231	-0.00038061
	7.5	1	2		2.76491261	-0.00034852
	7.6	1	2		2.76392544	-0.00032234
	7.7	1	2		2.76291266	-0.00035648
	7.8	1	2		2.76191218	-0.00031037
	7.9	1	2		2.76091149	-0.00043844
	8	1	2		2.75991798	-0.00032103
	8.1	1	2		2.75891442	-0.00045253
	8.2	1	2		2.75792644	-0.00039804
	8.3	1	2		2.75691592	-0.00038106
	8.4	1	2		2.75591625	-0.00030506
	8.5	1	2		2.75491352	-0.00034516
	8.6	1	2		2.7539202	-0.00041199
	8.7	1	2		2.75291399	-0.00040897
	8.8	1	2		2.75192539	-0.0003242
	8.9	1	2		2.75092183	-0.00043067
	9	1	2		2.74992176	-0.00028147
	9.1	1	2		2.74892128	-0.00023677
	9.2	1	2		2.74792878	-0.00030974
	9.3	1	2		2.74692338	-0.00027847
	9.4	1	2		2.74591921	-0.00012927
	9.5	1	2		2.74491607	-0.00025576
	9.6	1	2		2.74392603	-0.00031968
	9.7	1	2		2.74292268	-0.00023078
	9.8	1	2		2.74192097	-0.00032661
	9.9	1	2		2.74091127	-0.00037516
	10	1	2		2.73993517	-0.00029194
	10.1	1	2		2.73892219	-0.0003379
	10.2	1	2		2.73792785	-0.00025767
	10.3	1	2		2.73692307	-0.0003065
	10.4	1	2		2.73592729	-0.00025873
	10.5	1	2		2.7349053	-0.00022432
	10.6	1	2		2.73391486	-0.00029436
	10.7	1	2		2.73291089	-0.00030992
	10.8	1	2		2.73192516	-0.00034089
	10.9	1	2		2.73091443	-0.0002575
	11	1	2		2.72991252	-0.0003517
	11.1	1	2		2.72890753	-0.00025258
	11.2	1	2		2.72792425	-0.00031624
	11.3	1	2		2.72691947	-0.00046458
	11.4	1	2		2.7259237	-0.00023329
	11.5	1	2		2.72491297	-0.00024882
	11.6	1	2		2.72392458	-0.0003701
	11.7	1	2		2.72291692	-0.00026934
	11.8	1	2		2.7219191	-0.00022804
	11.9	1	2		2.72091493	-0.00029827
	12	1	2		2.71991732	-0.00034886
	12.1	1	2		2.71891069	-0.00017749
	12.2	1	2		2.71792209	-0.00034594
	12.3	1	2		2.71692571	-0.00021952
	12.4	1	2		2.71591928	-0.00022535
	12.5	1	2		2.7149145	-0.00025481
	12.6	1	2		2.71392549	-0.00030783
	12.7	1	2		2.71291968	-0.00038954
	12.8	1	2		2.71191797	-0.00027548
	12.9	1	2		2.71091011	-0.00035855
	13	1	2		2.70991229	-0.00024827
	13.1	1	2		2.70891795	-0.00022479
	13.2	1	2		2.70791091	-0.00027896
	13.3	1	2		2.70691596	-0.0002941
	13.4	1	2		2.70591507	-0.00030643
	13.5	1	2		2.70491582	-0.00035572
	13.6	1	2		2.70391493	-0.00030814
	13.7	1	2		2.70291731	-0.00025721
	13.8	1	2		2.7019281	-0.0004568
	13.9	1	2		2.70091348	-0.00030223
	14	1	2		2.69992549	-0.00024407
	14.1	1	2		2.69891067	-0.00041506
	14.2	1	2		2.6979192	-0.00022172
	14.3	1	2		2.69692036	-0.00030679
	14.4	1	2		2.69591988	-0.00034618
	14.5	1	2		2.69491161	-0.00030892
	14.6	1	2		2.6939183	-0.00045617
	14.7	1	2		2.69292396	-0.00034876
	14.8	1	2		2.69192737	-0.0003028
	14.9	1	2		2.69092586	-0.00022077
	15	1	2		2.68992067	-0.00030493
	15.1	1	2		2.68891056	-0.00052435
	15.2	1	2		2.68792851	-0.00048287
	15.3	1	2		2.68691369	-0.00034927
	15.4	1	2		2.6859171	-0.00039871
	15.5	1	2		2.68492112	-0.00046337
	15.6	1	2		2.68392945	-0.00039171
	15.7	1	2		2.68291708	-0.0004013
	15.8	1	2		2.681925	-0.00042425
	15.9	1	2		2.68092616	-0.00045478
	16	1	2		2.67991892	-0.00053036
	16.1	1	2		2.67892048	-0.00046135
	16.2	1	2		2.67792553	-0.00049429
	16.3	1	2		2.67691993	-0.00046761
	16.4	1	2		2.67593092	-0.00037743
	16.5	1	2		2.67492244	-0.00047652
	16.6	1	2		2.67393016	-0.00043818
	16.7	1	2		2.67292148	-0.00034171
	16.8	1	2		2.67191833	-0.00045014
	16.9	1	2		2.67091683	-0.00040517
	17	1	2		2.66992864	-0.00034014
	17.1	1	2		2.66892795	-0.00040364
	17.2	1	2		2.66793464	-0.00038682
	17.3	1	2		2.66691858	-0.00049911
	17.4	1	2		2.66592486	-0.00041495
	17.5	1	2		2.66492172	-0.00043516
	17.6	1	2		2.66392595	-0.00050996
	17.7	1	2		2.66292669	-0.00047816
	17.8	1	2		2.66192703	-0.00039166
	17.9	1	2		2.66092388	-0.00049168
	18	1	2		2.65992852	-0.00049674
	18.1	1	2		2.65891534	-0.00042834
	18.2	1	2		2.65792203	-0.00043198
	18.3	1	2		2.65692953	-0.00037561
	18.4	1	2		2.65593417	-0.0004419
	18.5	1	2		2.65492836	-0.00041558
	18.6	1	2		2.65392112	-0.00038267
	18.7	1	2		2.65292617	-0.00043543
	18.8	1	2		2.65194044	-0.00053074
	18.9	1	2		2.65091926	-0.00044618
	19	1	2		2.64993046	-0.00044384
	19.1	1	2		2.64892219	-0.00040347
	19.2	1	2		2.6479256	-0.00045846
	19.3	1	2		2.64692266	-0.00046966
	19.4	1	2		2.64592484	-0.00046717
	19.5	1	2		2.64491985	-0.00047077
	19.6	1	2		2.64392244	-0.00046807
	19.7	1	2		2.64291315	-0.00043742
	19.8	1	2		2.6419225	-0.00033132
	19.9	1	2		2.64092571	-0.00041636
	20	1	2		2.63993014	-0.00044818
	20.1	1	2		2.63893171	-0.00025925
	20.2	1	2		2.63793266	-0.00054432
	20.3	1	2		2.63692521	-0.00049087
	20.4	1	2		2.63592575	-0.00039277
	20.5	1	2		2.63491748	-0.00046133
	20.6	1	2		2.6339252	-0.00054263
	20.7	1	2		2.63293373	-0.0003584
	20.8	1	2		2.63192915	-0.00038721
	20.9	1	2		2.63092662	-0.0004544
	21	1	2		2.62992695	-0.00049158
	21.1	1	2		2.62892032	-0.0004154
	21.2	1	2		2.62792865	-0.00037726
	21.3	1	2		2.62691936	-0.00050011
	21.4	1	2		2.62592646	-0.00039294
	21.5	1	2		2.62492454	-0.00041726
	21.6	1	2		2.62392385	-0.00045791
	21.7	1	2		2.62292542	-0.00030682
	21.8	1	2		2.6219319	-0.00037033
	21.9	1	2		2.62092282	-0.00044558
	22	1	2		2.61992561	-0.00043675
	22.1	1	2		2.61892247	-0.00060196
	22.2	1	2		2.61793592	-0.00047239
	22.3	1	2		2.6169258	-0.00037708
	22.4	1	2		2.61593393	-0.00045482
	22.5	1	2		2.61492648	-0.00035645
	22.6	1	2		2.61392784	-0.00040907
	22.7	1	2		2.61292469	-0.00048257
	22.8	1	2		2.61192626	-0.00049156
	22.9	1	2		2.61092106	-0.00052019
	23	1	2		2.60993451	-0.00054504
	23.1	1	2		2.60893608	-0.00050072
	23.2	1	2		2.60794215	-0.00053427
	23.3	1	2		2.60693286	-0.00054893
	23.4	1	2		2.60593914	-0.00058153
	23.5	1	2		2.60492595	-0.0006047
	23.6	1	2		2.60393182	-0.00062217
	23.7	1	2		2.60293011	-0.0006142
	23.8	1	2		2.60193311	-0.00051409
	23.9	1	2		2.6009273	-0.00061454
	24	1	2		2.59993051	-0.00055256
	24.1	1	2		2.59892798	-0.00061296
	24.2	1	2		2.59793794	-0.00066606
	24.3	1	2		2.5969225	-0.00060447
	24.4	1	2		2.59593718	-0.00059667
	24.5	1	2		2.59493281	-0.00058428
	24.6	1	2		2.59394318	-0.00051381
	24.7	1	2		2.59292959	-0.0005822
	24.8	1	2		2.59193812	-0.00065737
	24.9	1	2		2.59092719	-0.00058005
	25	1	2		2.58992466	-0.00055143
	25.1	1	2		2.58892581	-0.00066827
	25.2	1	2		2.58794029	-0.00055115
	25.3	1	2		2.58693058	-0.00061864
	25.4	1	2		2.58593441	-0.0006107
	25.5	1	2		2.58492778	-0.0006923
	25.6	1	2		2.58393631	-0.00064594
	25.7	1	2		2.5829307	-0.0005382
	25.8	1	2		2.58193657	-0.00053703
	25.9	1	2		2.58093302	-0.00059214
	26	1	2		2.5799354	-0.00061358
	26.1	1	2		2.57893123	-0.00061503
	26.2	1	2		2.57793505	-0.00058651
	26.3	1	2		2.57693047	-0.00062911
	26.4	1	2		2.57592958	-0.00064292
	26.5	1	2		2.57492459	-0.00052162
	26.6	1	2		2.57392759	-0.00056184
	26.7	1	2		2.57292854	-0.00048192
	26.8	1	2		2.57193748	-0.00058918
	26.9	1	2		2.57092532	-0.00052483
	27	1	2		2.56992689	-0.00066081
	27.1	1	2		2.56892456	-0.00063085
	27.2	1	2		2.56792695	-0.00052657
	27.3	1	2		2.56692728	-0.00074397
	27.4	1	2		2.56593377	-0.00066924
	27.5	1	2		2.56493103	-0.00052755
	27.6	1	2		2.56393362	-0.00063729
	27.7	1	2		2.56292576	-0.00059068
	27.8	1	2		2.56193143	-0.00060807
	27.9	1	2		2.56093013	-0.00056797
	28	1	2		2.55993722	-0.00059205
	28.1	1	2		2.55893244	-0.00055946
	28.2	1	2		2.55793605	-0.00059401
	28.3	1	2		2.55693168	-0.00058094
	28.4	1	2		2.55592976	-0.00054934
	28.5	1	2		2.55493399	-0.00055026
	28.6	1	2		2.55393945	-0.00052851
	28.7	1	2		2.552932	-0.00058824
	28.8	1	2		2.55193644	-0.00053184
	28.9	1	2		2.55092981	-0.00049975
	29	1	2		2.54993404	-0.00065295
	29.1	1	2		2.54893356	-0.00061219
	29.2	1	2		2.54793574	-0.00052933
	29.3	1	2		2.54693423	-0.000676
	29.4	1	2		2.54593784	-0.0006437
	29.5	1	2		2.54493777	-0.00053736
	29.6	1	2		2.54393463	-0.0005748
	29.7	1	2		2.54292841	-0.00050252
	29.8	1	2		2.54193038	-0.00058575
	29.9	1	2		2.54092683	-0.00059741
	30	1	2		2.53993454	-0.00056228
	30.1	1	2		2.53892525	-0.00051005
	30.2	1	2		2.5379432	-0.00065237
	30.3	1	2		2.53692694	-0.00067502
	30.4	1	2		2.53593958	-0.00064927
	30.5	1	2		2.53493889	-0.0005674
	30.6	1	2		2.53394004	-0.0006257
	30.7	1	2		2.53293198	-0.00058423
	30.8	1	2		2.53194646	-0.00058703
	30.9	1	2		2.53093163	-0.00059623
	31	1	2		2.52994856	-0.00061223
	31.1	1	2		2.52893743	-0.00069802
	31.2	1	2		2.52795334	-0.00063451
	31.3	1	2		2.5269381	-0.00073124
	31.4	1	2		2.52594561	-0.00082384
	31.5	1	2		2.52493201	-0.00051763
	31.6	1	2		2.52394014	-0.00071037
	31.7	1	2		2.52293228	-0.00075862
	31.8	1	2		2.52194429	-0.00064904
	31.9	1	2		2.52092926	-0.00061909
	32	1	2		2.51994087	-0.0007088
	32.1	1	2		2.51894018	-0.00065714
	32.2	1	2		2.51794994	-0.00074225
	32.3	1	2		2.5169429	-0.00076224
	32.4	1	2		2.51595103	-0.00081529
	32.5	1	2		2.51494337	-0.0007253
	32.6	1	2		2.5139515	-0.00070882
	32.7	1	2		2.51293544	-0.00079612
	32.8	1	2		2.51193434	-0.00075353
	32.9	1	2		2.51092997	-0.00078334
	33	1	2		2.50993994	-0.00074364
	33.1	1	2		2.5089331	-0.00072682
	33.2	1	2		2.50793651	-0.00072096
	33.3	1	2		2.50693234	-0.00079652
	33.4	1	2		2.50593145	-0.00080771
	33.5	1	2		2.50493302	-0.00075205
	33.6	1	2		2.50393458	-0.00073067
	33.7	1	2		2.50293021	-0.00078735
	33.8	1	2		2.50194775	-0.0007522
	33.9	1	2		2.50093088	-0.0007569
	34	1	2		2.49994187	-0.00072175
	34.1	1	2		2.49893791	-0.00072429
	34.2	1	2		2.49795566	-0.0006963
	34.3	1	2		2.49694001	-0.00066892
	34.4	1	2		2.49594875	-0.00077427
	34.5	1	2		2.4949495	-0.00074277
	34.6	1	2		2.49394369	-0.00077444
	34.7	1	2		2.49293501	-0.00081697
	34.8	1	2		2.49193801	-0.00085822
	34.9	1	2		2.49093118	-0.00078934
	35	1	2		2.48993602	-0.00080841
	35.1	1	2		2.48893103	-0.00078623
	35.2	1	2		2.48793526	-0.00079017
	35.3	1	2		2.48693642	-0.00079089
	35.4	1	2		2.48595642	-0.00086871
	35.5	1	2		2.48493361	-0.00084667
	35.6	1	2		2.48395157	-0.00084848
	35.7	1	2		2.48294268	-0.0007729
	35.8	1	2		2.48194712	-0.00079143
	35.9	1	2		2.48094254	-0.00067955
	36	1	2		2.47994431	-0.00076955
	36.1	1	2		2.47893747	-0.00065461
	36.2	1	2		2.47793966	-0.00078034
	36.3	1	2		2.47693446	-0.0007154
	36.4	1	2		2.47593767	-0.00081076
	36.5	1	2		2.47493718	-0.00062666
	36.6	1	2		2.47394305	-0.00069412
	36.7	1	2		2.47293929	-0.0007947
	36.8	1	2		2.47194537	-0.00063374
	36.9	1	2		2.47093997	-0.00078352
	37	1	2		2.46994051	-0.00064357
	37.1	1	2		2.46894166	-0.00079731
	37.2	1	2		2.46795245	-0.00067118
	37.3	1	2		2.46694336	-0.00070191
	37.4	1	2		2.46595108	-0.00076775
	37.5	1	2		2.46494301	-0.00078134
	37.6	1	2		2.46395892	-0.0006702
	37.7	1	2		2.46294061	-0.00082737
	37.8	1	2		2.46195242	-0.00074217
	37.9	1	2		2.46094415	-0.00065568
	38	1	2		2.45994695	-0.00074206
	38.1	1	2		2.45894258	-0.00074305
	38.2	1	2		2.45794127	-0.00073197
	38.3	1	2		2.45694018	-0.00069144
	38.4	1	2		2.4559442	-0.00068367
	38.5	1	2		2.45493491	-0.00067974
	38.6	1	2		2.45396147	-0.00071024
	38.7	1	2		2.45294685	-0.00076636
	38.8	1	2		2.45194678	-0.00079638
	38.9	1	2		2.45093974	-0.00062855
	39	1	2		2.44993844	-0.00065759
	39.1	1	2		2.44894205	-0.00078693
	39.2	1	2		2.44795694	-0.00075847
	39.3	1	2		2.44694375	-0.00078618
	39.4	1	2		2.44594429	-0.00078914
	39.5	1	2		2.44495282	-0.00079331
	39.6	1	2		2.44396013	-0.00074475
	39.7	1	2		2.44295084	-0.00087143
	39.8	1	2		2.44195199	-0.00080306
	39.9	1	2		2.44095151	-0.00077358
	40	1	2		2.43994611	-0.00082179
	40.1	1	2		2.4389403	-0.00084661
	40.2	1	2		2.43795662	-0.00084547
	40.3	1	2		2.43694323	-0.00071554
	40.4	1	2		2.43594274	-0.00078437
	40.5	1	2		2.43493919	-0.00084507
	40.6	1	2		2.43394608	-0.00080962
	40.7	1	2		2.4329415	-0.00075256
	40.8	1	2		2.43194266	-0.00084387
	40.9	1	2		2.43094218	-0.00088728
	41	1	2		2.4299503	-0.00086596
	41.1	1	2		2.42894777	-0.00086123
	41.2	1	2		2.42796245	-0.00081434
	41.3	1	2		2.42695541	-0.00093879
	41.4	1	2		2.42595349	-0.00093807
	41.5	1	2		2.42495055	-0.0009457
	41.6	1	2		2.42395089	-0.00088231
	41.7	1	2		2.42295594	-0.00082624
	41.8	1	2		2.42194173	-0.00088747
	41.9	1	2		2.420948	-0.00096059
	42	1	2		2.41995469	-0.00091865
	42.1	1	2		2.41894929	-0.00090511
	42.2	1	2		2.41796295	-0.00092777
	42.3	1	2		2.41694833	-0.00095971
	42.4	1	2		2.4159585	-0.00087377
	42.5	1	2		2.41495658	-0.00098547
	42.6	1	2		2.41395139	-0.00090532
	42.7	1	2		2.41296013	-0.000968
	42.8	1	2		2.41195473	-0.00094361
	42.9	1	2		2.4109481	-0.00092454
	43	1	2		2.40995274	-0.00094927
	43.1	1	2		2.40895983	-0.00095259
	43.2	1	2		2.40795628	-0.00097821
	43.3	1	2		2.40695846	-0.00093961
	43.4	1	2		2.40595224	-0.00094058
	43.5	1	2		2.40495729	-0.000973
	43.6	1	2		2.40395824	-0.00101648
	43.7	1	2		2.40295305	-0.00094508
	43.8	1	2		2.40195338	-0.0009289
	43.9	1	2		2.40094327	-0.00096106
	44	1	2		2.39996184	-0.00095578
	44.1	1	2		2.39894271	-0.00092989
	44.2	1	2		2.39794326	-0.00100871
	44.3	1	2		2.39694585	-0.00093946
	44.4	1	2		2.3959468	-0.00102238
	44.5	1	2		2.3949455	-0.00089357
	44.6	1	2		2.39395874	-0.00092009
	44.7	1	2		2.39294515	-0.0009784
	44.8	1	2		2.39195102	-0.00086075
	44.9	1	2		2.39095504	-0.00085316
	45	1	2		2.38996275	-0.00087471
	45.1	1	2		2.38894793	-0.00102537
	45.2	1	2		2.38795585	-0.0010961
	45.3	1	2		2.38695188	-0.00101703
	45.4	1	2		2.38595632	-0.0010503
	45.5	1	2		2.38495522	-0.00098026
	45.6	1	2		2.38396457	-0.00088752
	45.7	1	2		2.38295118	-0.00096021
	45.8	1	2		2.38195766	-0.00096383
	45.9	1	2		2.38095349	-0.0008693
	46	1	2		2.37995875	-0.00102333
	46.1	1	2		2.37895376	-0.00089233
	46.2	1	2		2.37796311	-0.00082888
	46.3	1	2		2.37695566	-0.00091744
	46.4	1	2		2.37595047	-0.00087908
	46.5	1	2		2.37495408	-0.00084258
	46.6	1	2		2.37395892	-0.00092521
	46.7	1	2		2.37295332	-0.00086151
	46.8	1	2		2.37195202	-0.00085581
	46.9	1	2		2.37094416	-0.00083816
	47	1	2		2.36995146	-0.00094929
	47.1	1	2		2.36895528	-0.00094227
	47.2	1	2		2.3679548	-0.00093179
	47.3	1	2		2.36695739	-0.00100418
	47.4	1	2		2.36594543	-0.00094075
	47.5	1	2		2.36495192	-0.00090815
	47.6	1	2		2.36397295	-0.00092057
	47.7	1	2		2.36296427	-0.00096505
	47.8	1	2		2.36195887	-0.00079481
	47.9	1	2		2.36096351	-0.00093799
	48	1	2		2.35996241	-0.00097606
	48.1	1	2		2.35895619	-0.00091422
	48.2	1	2		2.35795694	-0.00091048
	48.3	1	2		2.35695871	-0.00100363
	48.4	1	2		2.35595536	-0.00098625
	48.5	1	2		2.35494914	-0.00089199
	48.6	1	2		2.35396177	-0.00108321
	48.7	1	2		2.35296026	-0.00099691
	48.8	1	2		2.35196286	-0.00100548
	48.9	1	2		2.35095315	-0.0009083
	49	1	2		2.34996148	-0.00104705
	49.1	1	2		2.34895731	-0.00102486
	49.2	1	2		2.34796052	-0.00104054
	49.3	1	2		2.34695593	-0.00100136
	49.4	1	2		2.34596119	-0.00109401
	49.5	1	2		2.34496194	-0.00093803
	49.6	1	2		2.34396248	-0.00095804
	49.7	1	2		2.34295585	-0.00109033
	49.8	1	2		2.3419568	-0.00104763
	49.9	1	2		2.34094669	-0.00095198
	50	1	2		2.33995051	-0.00100289
	50.1	1	2		2.3389533	-0.00108737
	50.2	1	2		2.3379477	-0.00097128
	50.3	1	2		2.33694804	-0.00099467
	50.4	1	2		2.33596968	-0.00116061
	50.5	1	2		2.33495137	-0.00116596
	50.6	1	2		2.33397384	-0.00111708
	50.7	1	2		2.33295799	-0.00109204
	50.8	1	2		2.33196591	-0.001184
	50.9	1	2		2.33095579	-0.00109356
	51	1	2		2.32996535	-0.00106255
	51.1	1	2		2.32896548	-0.00112479
	51.2	1	2		2.32797197	-0.00111307
	51.3	1	2		2.32696308	-0.00106043
	51.4	1	2		2.32596322	-0.00109029
	51.5	1	2		2.3249572	-0.0011346
	51.6	1	2		2.32395528	-0.00117421
	51.7	1	2		2.32294886	-0.00099586
	51.8	1	2		2.32195289	-0.00117027
	51.9	1	2		2.3209524	-0.00116667
	52	1	2		2.31995356	-0.00111389
	52.1	1	2		2.31895697	-0.00110875
	52.2	1	2		2.31795936	-0.00115233
	52.3	1	2		2.31695641	-0.00106609
	52.4	1	2		2.31595921	-0.00119003
	52.5	1	2		2.31495606	-0.00126264
	52.6	1	2		2.31396501	-0.00115354
	52.7	1	2		2.31295407	-0.00124768
	52.8	1	2		2.31196179	-0.00115415
	52.9	1	2		2.31095516	-0.00120302
	53	1	2		2.30995713	-0.00116283
	53.1	1	2		2.30895112	-0.00110636
	53.2	1	2		2.30796252	-0.00112181
	53.3	1	2		2.3069563	-0.00114332
	53.4	1	2		2.30596258	-0.0011031
	53.5	1	2		2.30496497	-0.00112874
	53.6	1	2		2.30395998	-0.00121165
	53.7	1	2		2.30295908	-0.00104442
	53.8	1	2		2.30196208	-0.00118742
	53.9	1	2		2.30096017	-0.00106028
	54	1	2		2.29997526	-0.00101321
	54.1	1	2		2.29896248	-0.00103155
	54.2	1	2		2.29797204	-0.00107112
	54.3	1	2		2.29696295	-0.00109316
	54.4	1	2		2.29597537	-0.00109252
	54.5	1	2		2.29496157	-0.00117647
	54.6	1	2		2.2939613	-0.0011218
	54.7	1	2		2.29296348	-0.00111555
	54.8	1	2		2.29196648	-0.00106603
	54.9	1	2		2.29095903	-0.0011026
	55	1	2		2.28997494	-0.00102425
	55.1	1	2		2.28896503	-0.00105849
	55.2	1	2		2.28796742	-0.00111324
	55.3	1	2		2.28696407	-0.0010894
	55.4	1	2		2.28597833	-0.00114457
	55.5	1	2		2.28495777	-0.00112701
	55.6	1	2		2.28396057	-0.00106616
	55.7	1	2		2.28295496	-0.00116192
	55.8	1	2		2.28196493	-0.00115441
	55.9	1	2		2.28095543	-0.00113515
	56	1	2		2.27996233	-0.00111459
	56.1	1	2		2.27895344	-0.00111788
	56.2	1	2		2.27796034	-0.00116144
	56.3	1	2		2.27695985	-0.00111058
	56.4	1	2		2.27596142	-0.00100717
	56.5	1	2		2.27495889	-0.00110068
	56.6	1	2		2.27396619	-0.00111568
	56.7	1	2		2.27295997	-0.00114798
	56.8	1	2		2.27196072	-0.00112686
	56.9	1	2		2.27096495	-0.0011988
	57	1	2		2.26996344	-0.00108236
	57.1	1	2		2.26896419	-0.00108959
	57.2	1	2		2.26796494	-0.00110083
	57.3	1	2		2.26696568	-0.00111873
	57.4	1	2		2.26596254	-0.00107998
	57.5	1	2		2.264968	-0.00111732
	57.6	1	2		2.26397182	-0.00106987
	57.7	1	2		2.26296539	-0.00107492
	57.8	1	2		2.26196327	-0.00114423
	57.9	1	2		2.26096484	-0.00113652
	58	1	2		2.25996681	-0.00109117
	58.1	1	2		2.25896899	-0.00115933
	58.2	1	2		2.25796769	-0.00118871
	58.3	1	2		2.25696844	-0.0011962
	58.4	1	2		2.25597041	-0.00118851
	58.5	1	2		2.25497362	-0.00128488
	58.6	1	2		2.25396351	-0.00118941
	58.7	1	2		2.25297573	-0.00131733
	58.8	1	2		2.25197033	-0.00124385
	58.9	1	2		2.25097005	-0.00137593
	59	1	2		2.249971	-0.00120633
	59.1	1	2		2.2489654	-0.00121804
	59.2	1	2		2.24797639	-0.00128665
	59.3	1	2		2.24696689	-0.00121306
	59.4	1	2		2.24597624	-0.00131364
	59.5	1	2		2.24496285	-0.00127827
	59.6	1	2		2.24396155	-0.00121673
	59.7	1	2		2.24295144	-0.0012501
	59.8	1	2		2.24197472	-0.00115092
	59.9	1	2		2.24097567	-0.00125489
	60	1	2		2.23997109	-0.00132312
	60.1	1	2		2.2389575	-0.00128358
	60.2	1	2		2.237973	-0.00134478
	60.3	1	2		2.23695674	-0.00130392
	60.4	1	2		2.23598023	-0.0013296
	60.5	1	2		2.23496048	-0.00125748
	60.6	1	2		2.2339727	-0.00133132
	60.7	1	2		2.23296177	-0.00139723
	60.8	1	2		2.23197092	-0.00132175								height	ramp				height
	60.9	1	2		2.23096982	-0.00129549		2.22992263	0.00009095				2.23	6.914E-05	0.00009095		-0.00136673		-0.00129759
	61	1	2		2.22998143	-0.00129759		2.22947023	0.00030937				2.22	2.732E-05	0.0002286				-0.00133941
	61.1	1	2		2.22897132	-0.00133691		2.22896517	0.00033807				2.2	0.00005014	0.00029929				-0.00131659
	61.2	1	2		2.22796878	-0.00129501		2.22846687	0.00020395				2.18	4.734E-05	0.00026995				-0.00131939
	61.3	1	2		2.22695314	-0.00133846		2.22797964	0.0002813				2.16	-0.00005944	0.00005296				-0.00142617
	61.4	1	2		2.22597151	-0.00128118		2.22767723	0.00048397				2.14	-6.421E-05	0.00019648				-0.00143094
	61.5	1	2		2.22496365	-0.00129281		2.22746742	0.00024195				2.12	-0.00007029	0.00023196				-0.00143702
	61.6	1	2		2.22397382	-0.00134084		2.22696216	0.00021861				2.1	-0.00016111	0.00003325				-0.00152784
	61.7	1	2		2.22296186	-0.00146039		2.22646017	0.00038101				2.09	-0.00033267	-0.0002044				-0.0016994
	61.8	1	2		2.2219788	-0.00137139		2.22597479	0.00025729				2.08	-0.00046144	-0.00037539				-0.00182817
	61.9	1	2		2.22097299	-0.00133941		2.22546563	0.00022307				2.07	-0.00084275	-0.00049199				-0.00220948
	62	1	2		2.21998295	-0.00139776		2.22495709	0.00038569				2.06	-0.00122682	-0.00095259				-0.00259355
	62.1	1	2		2.21896198	-0.00124249		2.22446453	0.00025793				2.05	-0.00180717	-0.00150675				-0.0031739
	62.2	1	2		2.21796826	-0.00129107		2.22397075	0.00019913				2.04	-0.00255879	-0.00213723				-0.00392552
	62.3	1	2		2.2169688	-0.00124346		2.22347471	0.00025606				2.03	-0.00349687	-0.00310788				-0.0048636
	62.4	1	2		2.21597754	-0.00137482		2.22296924	0.0001918				2.02	-0.00452331	-0.0042039				-0.00589004
	62.5	1	2		2.21496313	-0.00129548		2.2224648	0.0003425				2.01	-0.00588683	-0.00569524				-0.00725356
	62.6	1	2		2.21397596	-0.00127819		2.22197613	0.00035182				2	-0.00749566	-0.0072771				-0.00886239
	62.7	1	2		2.21297241	-0.00124901		2.22147395	0.00029367
	62.8	1	2		2.21198176	-0.00129136		2.22096213	0.00021805
	62.9	1	2		2.21096468	-0.0012166		2.22047162	0.00029269
	63	1	2		2.20997219	-0.00135717		2.21997742	0.0002286
	63.1	1	2		2.20897519	-0.00131695		2.21947646	0.0002842
	63.2	1	2		2.20797983	-0.00140756		2.21897223	0.0002298
	63.3	1	2		2.20696828	-0.00123229		2.21846983	0.00024884
	63.4	1	2		2.20597231	-0.00136388		2.21797093	0.00035886
	63.5	1	2		2.20496035	-0.00125277		2.21747734	0.00030491
	63.6	1	2		2.2039697	-0.00126726		2.21697188	0.00024593
	63.7	1	2		2.20296615	-0.00133968		2.2164742	0.00030802
	63.8	1	2		2.20198226	-0.00136755		2.21597303	0.00031414
	63.9	1	2		2.20097338	-0.00134904		2.21548478	0.00030755
	64	1	2		2.19998027	-0.00131659		2.21496886	0.00029873
	64.1	1	2		2.19895418	-0.00132725		2.21447282	0.00027952
	64.2	1	2		2.19799897	-0.00134931		2.21397965	0.00021833
	64.3	1	2		2.1969821	-0.00130568		2.2134789	0.00027123
	64.4	1	2		2.1959892	-0.00140839		2.21297118	0.0003156
	64.5	1	2		2.19498072	-0.00134143		2.21247022	0.00030307
	64.6	1	2		2.19398065	-0.00115107		2.21197254	0.00033849
	64.7	1	2		2.19297074	-0.00138262		2.2114767	0.00035837
	64.8	1	2		2.19197354	-0.00127947		2.21097226	0.00032206
	64.9	1	2		2.19096548	-0.00119157		2.21046659	0.00042175
	65	1	2		2.18998446	-0.00137709		2.20996584	0.00029225
	65.1	1	2		2.18897721	-0.00137905		2.20947533	0.00031324
	65.2	1	2		2.1879837	-0.00134375		2.20895962	0.00028179
	65.3	1	2		2.18696662	-0.00129736		2.20846235	0.00029861
	65.4	1	2		2.18597536	-0.00127478		2.20796487	0.00038023
	65.5	1	2		2.18496688	-0.00126324		2.20748215	0.0003497
	65.6	1	2		2.18397521	-0.00129314		2.20696726	0.00026859
	65.7	1	2		2.18296428	-0.00123499		2.20646835	0.00034704
	65.8	1	2		2.18197281	-0.00127261		2.20599177	0.00024083
	65.9	1	2		2.18097417	-0.0013133		2.2054693	0.00031684
	66	1	2		2.17998742	-0.00131939		2.20496629	0.00028547
	66.1	1	2		2.17895866	-0.00126136		2.2044725	0.0002626
	66.2	1	2		2.17796269	-0.00140709		2.20396622	0.00034621
	66.3	1	2		2.17696302	-0.00134309		2.20344375	0.00039214
	66.4	1	2		2.17597565	-0.00127951		2.20297024	0.00023276
	66.5	1	2		2.17496677	-0.00139428		2.20248219	0.00027941
	66.6	1	2		2.17397387	-0.00126735		2.20197058	0.00022336
	66.7	1	2		2.17297011	-0.00130539		2.20147249	0.00028466
	66.8	1	2		2.17197085	-0.00136207		2.20096579	0.00032162
	66.9	1	2		2.17097611	-0.00125358		2.20046934	0.00034157
	67	1	2		2.16996846	-0.0013182		2.19997822	0.00029929
	67.1	1	2		2.16897043	-0.00132325		2.19947275	0.0002237
	67.2	1	2		2.16797384	-0.00131816		2.19897098	0.00026732
	67.3	1	2		2.16697602	-0.00133782		2.19848252	0.00020908
	67.4	1	2		2.16597513	-0.0012721		2.19798033	0.00021091
	67.5	1	2		2.16498079	-0.00140319		2.19748244	0.00023236
	67.6	1	2		2.16397847	-0.00138188		2.19696899	0.00023947
	67.7	1	2		2.16297184	-0.00136855		2.1964836	0.00029029
	67.8	1	2		2.16197627	-0.00142909		2.19597649	0.00023839
	67.9	1	2		2.16097907	-0.00137984		2.19547103	0.00025061
	68	1	2		2.15998146	-0.00142617		2.19496433	0.00019342
	68.1	1	2		2.15898159	-0.00145091		2.1944728	0.00033829
	68.2	1	2		2.15798028	-0.00127648		2.1939825	0.00028309
	68.3	1	2		2.1569839	-0.00140056		2.19347723	0.00025915
	68.4	1	2		2.15598342	-0.0014283		2.1929603	0.00031449
	68.5	1	2		2.15498212	-0.00140694		2.19246917	0.00033428
	68.6	1	2		2.15397508	-0.00134715		2.19198174	0.00029112
	68.7	1	2		2.15298832	-0.00146492		2.19147975	0.00042347
	68.8	1	2		2.15198067	-0.00147282		2.19097408	0.00025046
	68.9	1	2		2.15097486	-0.00143315		2.19047476	0.0002283
	69	1	2		2.14998667	-0.00152578		2.18996786	0.00030082
	69.1	1	2		2.14898721	-0.00147204		2.1894751	0.00019748
	69.2	1	2		2.14798017	-0.00142967		2.1889684	0.00032337
	69.3	1	2		2.14698256	-0.00151356		2.18848425	0.00024953
	69.4	1	2		2.14597736	-0.00138014		2.18798308	0.00016064
	69.5	1	2		2.14497606	-0.00150177		2.1874809	0.00031185
	69.6	1	2		2.14398316	-0.001509		2.18697809	0.00030948
	69.7	1	2		2.14297632	-0.00148118		2.18647427	0.00024075
	69.8	1	2		2.14199367	-0.00155915		2.18597044	0.0003934
	69.9	1	2		2.14098069	-0.00153017		2.1854701	0.00022579
	70	1	2		2.13998778	-0.00143094		2.18496156	0.00027492
	70.1	1	2		2.13897706	-0.00152745		2.18448191	0.00022192
	70.2	1	2		2.13798989	-0.00156211		2.18397029	0.00028328
	70.3	1	2		2.13698736	-0.00140647		2.18347753	0.00031339
	70.4	1	2		2.13598831	-0.00152712		2.18297329	0.00030586
	70.5	1	2		2.13498353	-0.00154095		2.18248565	0.00018303
	70.6	1	2		2.13398632	-0.00154184		2.18197527	0.00022809
	70.7	1	2		2.13297396	-0.00156101		2.18147923	0.00021734
	70.8	1	2		2.13197737	-0.00161419		2.18097786	0.00023956
	70.9	1	2		2.13097627	-0.00150526		2.18046686	0.00027831
	71	1	2		2.12998296	-0.00152468		2.17997451	0.00026995
	71.1	1	2		2.12898268	-0.00165129		2.17947294	0.00023711
	71.2	1	2		2.12798404	-0.00150865		2.17896522	0.000293
	71.3	1	2		2.12697352	-0.00144994		2.17848598	0.00025108
	71.4	1	2		2.12597283	-0.00144026		2.17797252	0.00019001
	71.5	1	2		2.12497092	-0.00143571		2.17748099	0.00017817
	71.6	1	2		2.12397064	-0.00151842		2.17697347	0.00016558
	71.7	1	2		2.12297794	-0.0014532		2.17647846	0.00025799
	71.8	1	2		2.12197869	-0.00147684		2.17598221	0.00010973
	71.9	1	2		2.12097206	-0.00155793		2.17547347	0.00009375
	72	1	2		2.1199767	-0.00143702		2.17497394	0.00020592
	72.1	1	2		2.11897007	-0.00152022		2.17447442	0.00020527
	72.2	1	2		2.11797983	-0.00161611		2.17398411	0.00015976
	72.3	1	2		2.11696972	-0.00156824		2.17347742	0.00016505
	72.4	1	2		2.11596944	-0.00148462		2.1729697	0.0000926
	72.5	1	2		2.11497818	-0.00151294		2.17246669	0.00014166
	72.6	1	2		2.11398466	-0.0014721		2.17197167	0.0002051
	72.7	1	2		2.11297537	-0.00141505		2.1714742	0.0001085
	72.8	1	2		2.11198616	-0.00154932		2.17097037	0.00020148
	72.9	1	2		2.1109785	-0.00148067		2.17046941	0.00018448
	73	1	2		2.10999011	-0.00145484		2.1699703	0.00011187
	73.1	1	2		2.10897938	-0.00151083		2.16947979	0.00020768
	73.2	1	2		2.10798115	-0.00144303		2.16897719	0.00002954
	73.3	1	2		2.10697411	-0.00149008		2.1684666	0.00011882
	73.4	1	2		2.10597322	-0.00152		2.16797978	0.00010503
	73.5	1	2		2.10497171	-0.0015283		2.16748067	0.00006202
	73.6	1	2		2.10397533	-0.00148248		2.16697315	0.00021058
	73.7	1	2		2.10297587	-0.00156566		2.16646871	0.00007263
	73.8	1	2		2.10199793	-0.0014981		2.16597718	0.00012589
	73.9	1	2		2.10096569	-0.00154835		2.16548688	0.00028111
	74	1	2		2.09997709	-0.00152784		2.16497178	0.00019563
	74.1	1	2		2.09897292	-0.0015143		2.16446898	0.00020524
	74.2	1	2		2.09798247	-0.00155959		2.16398298	0.00019327
	74.3	1	2		2.09697175	-0.0015544		2.16348591	0.0001741
	74.4	1	2		2.09599196	-0.00156374		2.16297717	0.0001714
	74.5	1	2		2.09498369	-0.00154458		2.16246904	0.00014313
	74.6	1	2		2.09397255	-0.00160092		2.16197771	0.00010478
	74.7	1	2		2.09297473	-0.00158251		2.1614788	0.00018088
	74.8	1	2		2.0919763	-0.00160085		2.16097087	0.00016699
	74.9	1	2		2.09096906	-0.0016616		2.16047196	0.00005163
	75	1	2		2.08999418	-0.0016994		2.15997142	0.00005296
	75.1	1	2		2.08898325	-0.00167463		2.15948296	0.00011974
	75.2	1	2		2.08798912	-0.0016793		2.15897134	0.00010633
	75.3	1	2		2.0869911	-0.00161564		2.15847346	0.00026678
	75.4	1	2		2.08599533	-0.00166605		2.1579766	0.00018
	75.5	1	2		2.08499095	-0.00170959		2.15747871	0.00007082
	75.6	1	2		2.08398985	-0.00174961		2.15697529	0.00016992
	75.7	1	2		2.08298855	-0.00184589		2.15647639	0.00013893
	75.8	1	2		2.08197926	-0.00179464		2.15598055	0.00016814
	75.9	1	2		2.08099394	-0.00174523		2.15548225	0.00024145
	76	1	2		2.07998956	-0.00182817		2.15498396	0.00004293
	76.1	1	2		2.07899359	-0.00184792		2.15447931	0.000056
	76.2	1	2		2.07799536	-0.00188846		2.1539759	0.00021263
	76.3	1	2		2.0769918	-0.00190044		2.15349768	0.00003686
	76.4	1	2		2.0759778	-0.00202482		2.15298935	0.00015155
	76.5	1	2		2.07497629	-0.00197655		2.15247425	0.00014334
	76.6	1	2		2.07398482	-0.00202354		2.15197903	-0.00004901
	76.7	1	2		2.07298332	-0.00204915		2.1514795	0.00012037
	76.8	1	2		2.07198673	-0.00214309		2.15097814	0.00003601
	76.9	1	2		2.07098624	-0.00220424		2.15047124	0.00001895
	77	1	2		2.06999232	-0.00220948		2.14998237	0.00002276
	77.1	1	2		2.06898303	-0.0022749		2.14948489	0.00016803
	77.2	1	2		2.06799094	-0.00223358		2.14898434	0.00003842
	77.3	1	2		2.06698104	-0.0022709		2.14848256	0.00005522
	77.4	1	2		2.06600002	-0.00222792		2.14798837	0.00013941
	77.5	1	2		2.06498724	-0.00241519		2.14749274	0.0001214
	77.6	1	2		2.06399618	-0.00250889		2.14697703	0.00014711
	77.7	1	2		2.06298915	-0.00248772		2.14648877	0.00015298
	77.8	1	2		2.06199071	-0.00255857		2.14598412	0.00006714
	77.9	1	2		2.06097937	-0.00264366		2.14548358	0.0001006
	78	1	2		2.05998831	-0.00259355		2.14497708	0.0002415
	78.1	1	2		2.05899418	-0.0026706		2.14448412	0.0001093
	78.2	1	2		2.05800067	-0.00275268		2.14398029	0.00013685
	78.3	1	2		2.05700305	-0.0027907		2.14348241	0.00003885
	78.4	1	2		2.05600257	-0.00288602		2.14297182	0.00004441
	78.5	1	2		2.05499717	-0.00286283		2.14247885	0.00013172
	78.6	1	2		2.05399751	-0.00299097		2.14198506	0.00011481
	78.7	1	2		2.05298842	-0.00306709		2.1414964	0.00008494
	78.8	1	2		2.05199941	-0.00313166		2.1409811	0.00011368
	78.9	1	2		2.05099667	-0.00323788		2.14048772	0.00011993
	79	1	2		2.04998861	-0.0031739		2.13998717	0.00019648
	79.1	1	2		2.04898587	-0.00330689		2.13948765	0.00015326
	79.2	1	2		2.04798908	-0.00332712		2.13897685	0.00012227
	79.3	1	2		2.04698593	-0.00333497		2.13847917	0.00017803
	79.4	1	2		2.04600102	-0.00335303		2.13799092	0.00018689
	79.5	1	2		2.04498743	-0.00352025		2.13748115	0.00012051
	79.6	1	2		2.04399022	-0.00357008		2.1369765	0.00012847
	79.7	1	2		2.04298195	-0.00365527		2.13648968	0.00011507
	79.8	1	2		2.04199069	-0.00376821		2.13598729	0.00012501
	79.9	1	2		2.04098672	-0.00386888		2.13548572	0.00016614
	80	1	2		2.03998378	-0.00392552		2.13498066	0.00013673
	80.1	1	2		2.03897797	-0.00402635		2.13447396	0.00011218
	80.2	1	2		2.03800515	-0.0041454		2.133981	0.00007669
	80.3	1	2		2.03698828	-0.0041495		2.13347983	0.00003999
	80.4	1	2		2.03598657	-0.00427554		2.13297498	0.00022192
	80.5	1	2		2.03498793	-0.00431945		2.13247464	0.00014266
	80.6	1	2		2.03400035	-0.00444356		2.1319747	0.00013782
	80.7	1	2		2.03298922	-0.00460356		2.13147969	0.00019137
	80.8	1	2		2.03198423	-0.00463393		2.13096807	0.00009161
	80.9	1	2		2.03098743	-0.0048035		2.13047572	0.00012643
	81	1	2		2.02999064	-0.0048636		2.12998132	0.0000979
	81.1	1	2		2.02898954	-0.00495866		2.12948753	0.00008873
	81.2	1	2		2.02798455	-0.00504952		2.12897817	0.00024483
	81.3	1	2		2.02698591	-0.0051125		2.12847619	0.0002537
	81.4	1	2		2.02598256	-0.00528791		2.12797728	0.00009776
	81.5	1	2		2.02498105	-0.00541815		2.12748165	0.00022656
	81.6	1	2		2.02398323	-0.00531395		2.12696778	0.00015355
	81.7	1	2		2.02298275	-0.0056303		2.12647297	0.000195
	81.8	1	2		2.02198759	-0.00570679		2.12597509	0.00021752
	81.9	1	2		2.02098486	-0.00580792		2.1254856	0.00008915
	82	1	2		2.01999646	-0.00589004		2.12496866	0.00010369
	82.1	1	2		2.01898512	-0.00613208		2.12447139	0.00016151
	82.2	1	2		2.01798403	-0.00621483		2.12397207	0.0001811
	82.3	1	2		2.01698211	-0.00626702		2.12347951	0.00005885
	82.4	1	2		2.01598798	-0.00650678		2.12297118	0.00017574
	82.5	1	2		2.01498524	-0.00666603		2.12247145	0.00010474
	82.6	1	2		2.01399316	-0.00664322		2.12197582	0.00011468
	82.7	1	2		2.01298141	-0.00687648		2.12147998	0.0001249
	82.8	1	2		2.01198523	-0.00700564		2.12097206	0.00012582
	82.9	1	2		2.01098413	-0.00723917		2.12047172	0.00024065
	83	1	2		2.00999799	-0.00725356		2.11997301	0.00023196
	83.1	1	2		2.00899198	-0.00750776		2.1194825	0.00006107
	83.2	1	2		2.00799784	-0.0075881		2.11897601	0.00014028
	83.3	1	2		2.00698958	-0.0077461		2.11847464	0.00016922
	83.4	1	2		2.00599954	-0.00786982		2.11798413	0.00006102
	83.5	1	2		2.00499845	-0.00815493		2.11749137	0.00007862
	83.6	1	2		2.0039955	-0.00832432		2.11697812	0.00008417
	83.7	1	2		2.00298232	-0.00846748		2.11648392	0.00012622
	83.8	1	2		2.00199372	-0.00857068		2.11598317	0.00028925
	83.9	1	2		2.00100307	-0.00879322		2.1154777	0.00011281
	84	1	2		1.99999255	-0.00886239		2.11496793	0.00014999
	84.1	1	2		1.9989851	-0.00904374		2.11447292	0.00015803
	84.2	1	2		1.9980008	-0.0092444		2.11397565	0.0001551
	84.3	1	2		1.99698516	-0.00938409		2.11347858	0.00011834
	84.4	1	2		1.99598714	-0.00949817		2.11297906	0.00005473
	84.5	1	2		1.99499239	-0.00980615		2.11248548	0.00009103
	84.6	1	2		1.99399027	-0.00993074		2.11198698	0.00012838
	84.7	1	2		1.99298917	-0.01008976		2.1114938	0.00013608
	84.766	1	2		1.99257611	-0.01043039		2.11097912	0.00011809
	84.8	1	2		1.99257611	-0.01038132		2.11048349	0.00008478
	84.9	1	2		1.99263758	-0.01036822		2.10997884	0.00001742
	85	1	2		1.99263758	-0.01027529		2.10948546	0.00003918
	85.082	1	2		1.99267753	-0.01048471		2.10898041	0.00008523
	85.1	1	2		1.99269126	-0.01025641		2.10848006	0.00020222
	85.2	1	2		1.99272835	-0.01022648		2.10798361	0.00026069
	85.3	1	2		1.99272916	-0.01002762		2.10748737	0.00004495
	85.4	1	2		1.99272916	-0.0101971		2.10696592	-0.000089
Test Stopped:02/11/2014 8:22:14 AM : Operator Reset								2.1064836	0.00012704
								2.10597691	-0.00006815
								2.10548353	0.00016191
								2.10497602	0.00008146
								2.10447342	0.00009158
								2.10397943	0.00017194
								2.10348441	0.00002426
								2.10296624	0.00003028
								2.10247737	0.00014523
								2.10198215	-0.00001339
								2.10148181	-0.00002625
								2.10097409	0.00003539
								2.10047825	-0.00003463
								2.09997483	0.00003325
								2.09949395	0.00012475
								2.0989766	0.00005975
								2.09847749	-0.00001996
								2.09799661	-0.00002406
								2.09748951	-0.00007052
								2.09698076	0.00010781
								2.09648759	0.00010111
								2.09598725	-0.00010162
								2.09549223	0.00010332
								2.0949714	-0.00005004
								2.09448703	-0.00006568
								2.09398751	0.00015855
								2.09348409	-0.00003723
								2.09298457	-0.00008566
								2.09248504	-0.00001135
								2.09198491	0.00003308
								2.09148518	0.00001425
								2.09098401	-0.00004923
								2.09047588	-0.00023273
								2.08997718	-0.0002044
								2.08947724	-0.00016393
								2.08897342	-0.00014835
								2.0884825	-0.00016181
								2.08798933	-0.00022423
								2.08748591	-0.00032731
								2.08698557	-0.00019994
								2.08649567	-0.00024714
								2.08598058	-0.00032128
								2.08548351	-0.00034185
								2.08498562	-0.00033832
								2.08448098	-0.00025808
								2.08398637	-0.0002589
								2.08348828	-0.00036029
								2.08297933	-0.00035372
								2.082488	-0.00032413
								2.08199135	-0.00036497
								2.08148875	-0.00028828
								2.08098656	-0.00031211
								2.08048397	-0.00038314
								2.07998465	-0.00037539
								2.07949229	-0.00037645
								2.07897802	-0.00032767
								2.07848546	-0.00036297
								2.07798389	-0.00038322
								2.07748457	-0.0003816
								2.07697767	-0.00036384
								2.0764847	-0.0004511
								2.07599685	-0.00044121
								2.07549077	-0.00049516
								2.07499022	-0.00044607
								2.07448025	-0.00046547
								2.07399179	-0.00060819
								2.07348346	-0.0004968
								2.07297656	-0.00051194
								2.07248502	-0.0004143
								2.0719855	-0.00042991
								2.07148864	-0.00049735
								2.0709926	-0.00059585
								2.07047668	-0.00062793
								2.06998494	-0.00049199
								2.06948357	-0.00056456
								2.06897176	-0.00059634
								2.06848186	-0.00056033
								2.06798008	-0.00070364
								2.06748671	-0.0006889
								2.06696874	-0.00060171
								2.06647373	-0.00070352
								2.06598301	-0.00064535
								2.06548205	-0.00069948
								2.06497884	-0.00082624
								2.06448731	-0.00069138
								2.06399147	-0.00079465
								2.06349338	-0.00085448
								2.06297911	-0.00074779
								2.06248286	-0.0008375
								2.06198395	-0.00089876
								2.06148279	-0.00086445
								2.06097835	-0.00098826
								2.06047657	-0.00093349
								2.05997725	-0.00095259
								2.05948612	-0.00107096
								2.05897246	-0.00101469
								2.05848011	-0.0009975
								2.05797833	-0.00113064
								2.05748803	-0.00104629
								2.0569758	-0.00116854
								2.05648406	-0.00114935
								2.05598884	-0.00112365
								2.0555012	-0.00117448
								2.05498774	-0.00118989
								2.05449723	-0.00112225
								2.05399423	-0.00126666
								2.05349798	-0.00119522
								2.05298739	-0.00133069
								2.05249217	-0.00131277
								2.05199039	-0.00130062
								2.05149517	-0.00130135
								2.05098561	-0.00141724
								2.05048547	-0.00144679
								2.04998779	-0.00150675
								2.04948827	-0.00146927
								2.04898055	-0.00154506
								2.04848307	-0.00160999
								2.04798437	-0.00152086
								2.04748505	-0.00147737
								2.04698081	-0.00169797
								2.04648784	-0.00162728
								2.04599037	-0.00161196
								2.04550273	-0.00175264
								2.04499009	-0.00178065
								2.044492	-0.00180333
								2.04399186	-0.001818
								2.04349602	-0.00178234
								2.04297314	-0.00199473
								2.04248509	-0.00201437
								2.04198577	-0.00194989
								2.04149998	-0.00197002
								2.04098222	-0.00210729
								2.04048474	-0.00210347
								2.03999362	-0.00213723
								2.03948938	-0.00215158
								2.03897879	-0.0020848
								2.03848029	-0.00225085
								2.03797729	-0.00230342
								2.03749415	-0.00234246
								2.03697762	-0.00245232
								2.03648896	-0.00247859
								2.03598902	-0.00247097
								2.0354936	-0.00265393
								2.03498465	-0.00257498
								2.03448533	-0.00268689
								2.03398703	-0.0027507
								2.0334912	-0.00281312
								2.03298081	-0.00278022
								2.03248395	-0.00281013
								2.03198689	-0.00281969
								2.03149413	-0.00303044
								2.03098886	-0.00305728
								2.03048934	-0.00300714
								2.03000006	-0.00310788
								2.02949849	-0.0032032
								2.0289881	-0.00329617
								2.0284937	-0.00338938
								2.02799951	-0.00334956
								2.02749302	-0.00335236
								2.02698919	-0.00348292
								2.02648884	-0.00347985
								2.02599157	-0.00362223
								2.02549225	-0.0037249
								2.02498617	-0.00364773
								2.02449157	-0.00371396
								2.02398651	-0.00380702
								2.02349416	-0.00377448
								2.02298767	-0.00387144
								2.02248855	-0.00385708
								2.02198698	-0.00385641
								2.02149442	-0.00393235
								2.02099777	-0.00406304
								2.02049558	-0.00407245
								2.01999483	-0.0042039
								2.01949407	-0.00423728
								2.01899004	-0.00429838
								2.0184942	-0.00448682
								2.01798915	-0.0044179
								2.01749188	-0.00459014
								2.01699338	-0.00472174
								2.01649303	-0.00475674
								2.01599433	-0.00484892
								2.01549665	-0.00487986
								2.01498934	-0.00486506
								2.01449309	-0.00496677
								2.01399275	-0.00509596
								2.01349896	-0.00501635
								2.0129896	-0.00515552
								2.01249561	-0.00523948
								2.01199383	-0.00524855
								2.01149431	-0.00534975
								2.01098823	-0.00553724
								2.01048276	-0.00556117
								2.01000516	-0.00569524
								2.00949785	-0.00566115
								2.00898624	-0.00567992
								2.00849061	-0.00594696
								2.00798514	-0.00598124
								2.0074934	-0.00605535
								2.00698712	-0.00608996
								2.00649415	-0.00613049
								2.00600344	-0.00627554
								2.0054951	-0.00638691
								2.00497939	-0.00635765
								2.00448786	-0.00660662
								2.00398997	-0.00664954
								2.00349516	-0.0066083
								2.00298539	-0.0066708
								2.00249652	-0.00681355
								2.00200786	-0.00686697
								2.00149788	-0.00704937
								2.00099795	-0.00704286
								2.00049884	-0.00703162
								1.9999987	-0.0072771
								1.99950511	-0.00743188
								1.99899924	-0.00741929
								1.998495	-0.00754484
								1.9980008	-0.00748304
								1.99750087	-0.00757662
								1.9969868	-0.00776836
								1.99649445	-0.00780703
								1.99599759	-0.00785093
								1.99550134	-0.00796151
								1.99498645	-0.00797959
								1.99450373	-0.00819878
								1.99399519	-0.00822332
								1.99349812	-0.00828099
								1.99298118	-0.0084669
								1.99250133	-0.00848252
								1.99199422	-0.00862905
								1.99150351	-0.00873209
								1.99099107	-0.00870977
								1.9904979	-0.00881438
								1.98999162	-0.00904847
								1.98949824	-0.00895196
								1.98898868	-0.00912936
								1.98849181	-0.00917455
								1.98799454	-0.0092952
								1.98746634	-0.00937898
								1.98698833	-0.00952464
								1.9864886	-0.00947034
								1.98600259	-0.00981133
								1.98550061	-0.00976987
								1.984989	-0.00985027
								1.98449931	-0.01005909
								1.98399917	-0.01009849
								1.9835019	-0.01006568
								1.98298967	-0.0102458
								1.9824881	-0.0102206
								1.98199411	-0.01033865
								1.98148721	-0.01055543
								1.98098584	-0.01053698
								1.98048304	-0.0106903
								1.97998884	-0.01082901
								1.97949833	-0.01086429
								1.97898795	-0.01097039
								1.97848863	-0.01119399
								1.97798951	-0.01123805
								1.9774988	-0.01136945
								1.9769878	-0.01140065
								1.9764932	-0.01148031
								1.97606415	-0.0116134
								1.97598834	-0.01160672
								1.97597728	-0.01161339
