# Supplementary material for: Hyaluronic Acid Enhances the Mechanical Properties of Tissue-Engineered Cartilage Constructs
Source: PLoS One. 2014 Dec 1;9(12):e113216. doi: 10.1371/journal.pone.0113216 (PMC4249877; doi:10.1371/journal.pone.0113216)
Supplement: Dataset S1 — Raw data from hydrogel constructs. Data on wet weight, dry weight, compressive modulus, DNA content, and GAG content are provided in a spreadsheet for all analysed hydrogel constructs. Additionally, raw data from mechanical compression tests (time, displacement, and load) are provided. (ZIP) [file pone.0113216.s004.zip › Data/Mechanical testing/Microtester/Day 63/Day 63 gel heights/G1 P4 M7 height.csv]

G1 P4 M8 15feb2014
Notes	Time	Sequence	Block	Cycle	5800:Extension mm	5800:5N_Load_Cell N
Test Started : 03/15/2014 1:15:22 PM	4.0020	1	2		2.69967348	0.00055964
	4.0060	1	2		2.69967491	0.00057985
	4.0330	1	2		2.69968208	0.00038907
	4.1000	1	2		2.69928562	0.00040439
	4.2000	1	2		2.69805976	0.00036722
	4.3000	1	2		2.69697486	0.00038933
	4.4000	1	2		2.69594774	0.00036855
	4.5000	1	2		2.69492288	0.00043881
	4.6000	1	2		2.69392096	0.00031461
	4.7000	1	2		2.69291310	0.00037733
	4.8000	1	2		2.69192102	0.00041408
	4.9000	1	2		2.69092217	0.00037966
	5.0000	1	2		2.68992784	0.00036590
	5.1000	1	2		2.68891875	0.00040794
	5.2000	1	2		2.68792646	0.00031541
	5.3000	1	2		2.68691307	0.00033367
	5.4000	1	2		2.68591095	0.00039147
	5.5000	1	2		2.68490903	0.00043311
	5.6000	1	2		2.68392044	0.00028986
	5.7000	1	2		2.68291586	0.00035083
	5.8000	1	2		2.68193033	0.00035882
	5.9000	1	2		2.68091223	0.00037559
	6.0000	1	2		2.67992383	0.00032810
	6.1000	1	2		2.67891823	0.00047083
	6.2000	1	2		2.67791836	0.00042453
	6.3000	1	2		2.67691931	0.00039832
	6.4000	1	2		2.67593133	0.00033418
	6.5000	1	2		2.67492572	0.00038183
	6.6000	1	2		2.67393610	0.00025481
	6.7000	1	2		2.67292373	0.00038166
	6.8000	1	2		2.67191936	0.00031743
	6.9000	1	2		2.67090453	0.00036428
	7.0000	1	2		2.66991675	0.00032522
	7.1000	1	2		2.66891504	0.00028507
	7.2000	1	2		2.66791989	0.00035365
	7.3000	1	2		2.66692780	0.00030698
	7.4000	1	2		2.66592445	0.00038551
	7.5000	1	2		2.66491618	0.00039772
	7.6000	1	2		2.66392164	0.00041736
	7.7000	1	2		2.66292485	0.00023395
	7.8000	1	2		2.66192560	0.00034519
	7.9000	1	2		2.66092020	0.00029815
	8.0000	1	2		2.65991828	0.00028669
	8.1000	1	2		2.65892087	0.00040388
	8.2000	1	2		2.65792940	0.00033378
	8.3000	1	2		2.65692134	0.00036323
	8.4000	1	2		2.65593028	0.00031273
	8.5000	1	2		2.65492713	0.00033779
	8.6000	1	2		2.65392296	0.00035831
	8.7000	1	2		2.65292146	0.00027448
	8.8000	1	2		2.65193614	0.00037387
	8.9000	1	2		2.65090984	0.00030627
	9.0000	1	2		2.64992513	0.00026018
	9.1000	1	2		2.64891359	0.00021545
	9.2000	1	2		2.64792314	0.00027042
	9.3000	1	2		2.64691221	0.00043446
	9.4000	1	2		2.64593283	0.00029670
	9.5000	1	2		2.64492108	0.00039103
	9.6000	1	2		2.64392654	0.00037803
	9.7000	1	2		2.64291561	0.00028254
	9.8000	1	2		2.64193746	0.00041468
	9.9000	1	2		2.64092755	0.00030077
	10.0000	1	2		2.63992461	0.00039602
	10.1000	1	2		2.63893109	0.00038258
	10.2000	1	2		2.63794352	0.00027291
	10.3000	1	2		2.63691886	0.00029664
	10.4000	1	2		2.63592801	0.00025135
	10.5000	1	2		2.63491748	0.00030418
	10.6000	1	2		2.63393708	0.00026636
	10.7000	1	2		2.63292984	0.00022365
	10.8000	1	2		2.63192853	0.00028927
	10.9000	1	2		2.63092395	0.00033363
	11.0000	1	2		2.62993658	0.00018850
	11.1000	1	2		2.62893364	0.00019917
	11.2000	1	2		2.62792558	0.00030080
	11.3000	1	2		2.62692428	0.00033619
	11.4000	1	2		2.62593179	0.00029957
	11.5000	1	2		2.62492003	0.00027663
	11.6000	1	2		2.62393533	0.00024271
	11.7000	1	2		2.62292522	0.00035991
	11.8000	1	2		2.62193272	0.00031083
	11.9000	1	2		2.62092220	0.00021442
	12.0000	1	2		2.61993524	0.00011982
	12.1000	1	2		2.61892554	0.00013033
	12.2000	1	2		2.61793694	0.00032353
	12.3000	1	2		2.61692703	0.00031342
	12.4000	1	2		2.61592860	0.00021145
	12.5000	1	2		2.61492135	0.00041462
	12.6000	1	2		2.61392886	0.00037625
	12.7000	1	2		2.61292408	0.00016725
	12.8000	1	2		2.61192339	0.00034129
	12.9000	1	2		2.61092065	0.00029423
	13.0000	1	2		2.60992161	0.00023804
	13.1000	1	2		2.60892133	0.00018802
	13.2000	1	2		2.60792228	0.00030783
	13.3000	1	2		2.60692610	0.00012950
	13.4000	1	2		2.60593893	0.00022706
	13.5000	1	2		2.60492493	0.00029182
	13.6000	1	2		2.60393572	0.00020250
	13.7000	1	2		2.60292437	0.00030743
	13.8000	1	2		2.60193045	0.00019610
	13.9000	1	2		2.60092628	0.00026679
	14.0000	1	2		2.59992907	0.00014290
	14.1000	1	2		2.59892203	0.00011067
	14.2000	1	2		2.59792012	0.00024622
	14.3000	1	2		2.59692435	0.00026217
	14.4000	1	2		2.59593063	0.00012530
	14.5000	1	2		2.59493342	0.00023783
	14.6000	1	2		2.59392782	0.00027190
	14.7000	1	2		2.59292733	0.00024679
	14.8000	1	2		2.59192665	0.00019787
	14.9000	1	2		2.59093436	0.00029431
	15.0000	1	2		2.58993183	0.00015211
	15.1000	1	2		2.58892807	0.00026344
	15.2000	1	2		2.58793025	0.00016973
	15.3000	1	2		2.58694001	0.00026967
	15.4000	1	2		2.58593215	0.00023784
	15.5000	1	2		2.58493126	0.00023457
	15.6000	1	2		2.58394164	0.00014539
	15.7000	1	2		2.58292230	0.00039556
	15.8000	1	2		2.58192817	0.00029892
	15.9000	1	2		2.58092626	0.00024031
	16.0000	1	2		2.57994011	0.00031467
	16.1000	1	2		2.57893349	0.00025124
	16.2000	1	2		2.57794120	0.00027014
	16.3000	1	2		2.57693354	0.00015433
	16.4000	1	2		2.57593777	0.00024129
	16.5000	1	2		2.57493750	0.00014160
	16.6000	1	2		2.57393722	0.00013288
	16.7000	1	2		2.57292506	0.00018016
	16.8000	1	2		2.57193769	0.00029738
	16.9000	1	2		2.57093659	0.00030157
	17.0000	1	2		2.56992730	0.00017111
	17.1000	1	2		2.56892149	0.00024809
	17.2000	1	2		2.56793268	0.00009776
	17.3000	1	2		2.56692524	0.00018146
	17.4000	1	2		2.56594176	0.00015148
	17.5000	1	2		2.56492325	0.00008114
	17.6000	1	2		2.56393342	0.00023398
	17.7000	1	2		2.56293130	0.00013310
	17.8000	1	2		2.56192446	0.00018515
	17.9000	1	2		2.56092869	0.00015848
	18.0000	1	2		2.55993784	0.00023932
	18.1000	1	2		2.55892896	0.00027145
	18.2000	1	2		2.55793155	0.00017904
	18.3000	1	2		2.55692922	0.00029517
	18.4000	1	2		2.55593673	0.00018170
	18.5000	1	2		2.55491965	0.00017582
	18.6000	1	2		2.55392900	0.00014885
	18.7000	1	2		2.55293508	0.00020802
	18.8000	1	2		2.55192783	0.00020380
	18.9000	1	2		2.55092387	0.00020776
	19.0000	1	2		2.54993506	0.00028616
	19.1000	1	2		2.54893683	0.00012940
	19.2000	1	2		2.54791935	0.00017538
	19.3000	1	2		2.54692644	0.00023807
	19.4000	1	2		2.54594276	0.00010948
	19.5000	1	2		2.54493306	0.00007825
	19.6000	1	2		2.54394200	0.00003496
	19.7000	1	2		2.54293394	0.00014478
	19.8000	1	2		2.54193448	0.00008868
	19.9000	1	2		2.54092252	0.00018392
	20.0000	1	2		2.53993311	0.00016290
	20.1000	1	2		2.53894369	0.00029055
	20.2000	1	2		2.53793767	0.00017973
	20.3000	1	2		2.53693637	0.00015936
	20.4000	1	2		2.53594060	0.00015554
	20.5000	1	2		2.53493069	0.00027499
	20.6000	1	2		2.53394291	0.00005058
	20.7000	1	2		2.53293813	0.00025601
	20.8000	1	2		2.53193724	0.00011147
	20.9000	1	2		2.53092343	0.00010887
	21.0000	1	2		2.52993873	0.00012443
	21.1000	1	2		2.52893312	0.00008257
	21.2000	1	2		2.52793449	0.00005428
	21.3000	1	2		2.52692396	0.00017023
	21.4000	1	2		2.52592778	-0.00000875
	21.5000	1	2		2.52493160	0.00018032
	21.6000	1	2		2.52393460	-0.00001958
	21.7000	1	2		2.52293433	0.00010116
	21.8000	1	2		2.52195167	-0.00005172
	21.9000	1	2		2.52093254	0.00002105
	22.0000	1	2		2.51994681	0.00003709
	22.1000	1	2		2.51894612	0.00006005
	22.2000	1	2		2.51794052	0.00009825
	22.3000	1	2		2.51694475	0.00024187
	22.4000	1	2		2.51594324	0.00017709
	22.5000	1	2		2.51492309	0.00013859
	22.6000	1	2		2.51393285	0.00007054
	22.7000	1	2		2.51292827	0.00017641
	22.8000	1	2		2.51193394	0.00007458
	22.9000	1	2		2.51093140	0.00004117
	23.0000	1	2		2.50994321	0.00009215
	23.1000	1	2		2.50892859	0.00011456
	23.2000	1	2		2.50793528	0.00002520
	23.3000	1	2		2.50692947	0.00007550
	23.4000	1	2		2.50594128	0.00005214
	23.5000	1	2		2.50493343	0.00008623
	23.6000	1	2		2.50394401	-0.00010877
	23.7000	1	2		2.50293471	0.00000034
	23.8000	1	2		2.50194489	0.00004312
	23.9000	1	2		2.50093559	-0.00002127
	24.0000	1	2		2.49993429	0.00002692
	24.1000	1	2		2.49893135	0.00007645
	24.2000	1	2		2.49794418	-0.00002259
	24.3000	1	2		2.49693223	-0.00001662
	24.4000	1	2		2.49594691	0.00003930
	24.5000	1	2		2.49494151	0.00003174
	24.6000	1	2		2.49393836	0.00007305
	24.7000	1	2		2.49293481	0.00001015
	24.8000	1	2		2.49194149	0.00014505
	24.9000	1	2		2.49093097	0.00008216
	25.0000	1	2		2.48994278	-0.00003939
	25.1000	1	2		2.48894148	0.00003688
	25.2000	1	2		2.48793997	0.00000585
	25.3000	1	2		2.48694174	0.00004130
	25.4000	1	2		2.48594311	0.00002240
	25.5000	1	2		2.48493545	0.00008017
	25.6000	1	2		2.48394276	0.00001385
	25.7000	1	2		2.48293059	0.00000609
	25.8000	1	2		2.48194445	0.00013958
	25.9000	1	2		2.48094049	-0.00002073
	26.0000	1	2		2.47995046	0.00005126
	26.1000	1	2		2.47893747	-0.00007718
	26.2000	1	2		2.47793884	-0.00002407
	26.3000	1	2		2.47693446	-0.00012539
	26.4000	1	2		2.47593336	-0.00014906
	26.5000	1	2		2.47493391	-0.00002669
	26.6000	1	2		2.47394981	0.00002035
	26.7000	1	2		2.47294523	0.00001558
	26.8000	1	2		2.47196258	-0.00000552
	26.9000	1	2		2.47094160	0.00010161
	27.0000	1	2		2.46993600	0.00007949
	27.1000	1	2		2.46893839	0.00013945
	27.2000	1	2		2.46795552	-0.00000480
	27.3000	1	2		2.46694603	0.00013750
	27.4000	1	2		2.46595026	0.00005358
	27.5000	1	2		2.46493727	-0.00012200
	27.6000	1	2		2.46394212	0.00004367
	27.7000	1	2		2.46293774	0.00003600
	27.8000	1	2		2.46194505	-0.00009704
	27.9000	1	2		2.46095501	-0.00005378
	28.0000	1	2		2.45994203	-0.00002048
	28.1000	1	2		2.45893971	0.00003524
	28.2000	1	2		2.45794353	-0.00015868
	28.3000	1	2		2.45694796	-0.00004590
	28.4000	1	2		2.45594010	-0.00012439
	28.5000	1	2		2.45494413	-0.00007381
	28.6000	1	2		2.45395266	-0.00015072
	28.7000	1	2		2.45294316	-0.00005509
	28.8000	1	2		2.45195579	-0.00003017
	28.9000	1	2		2.45095183	-0.00012734
	29.0000	1	2		2.44996241	-0.00000873
	29.1000	1	2		2.44894246	-0.00009105
	29.2000	1	2		2.44794956	-0.00002099
	29.3000	1	2		2.44695051	0.00004953
	29.4000	1	2		2.44595146	0.00012193
	29.5000	1	2		2.44493213	-0.00007914
	29.6000	1	2		2.44393779	-0.00008949
	29.7000	1	2		2.44293957	0.00016974
	29.8000	1	2		2.44194974	-0.00005594
	29.9000	1	2		2.44093881	-0.00008889
	30.0000	1	2		2.43994631	-0.00011958
	30.1000	1	2		2.43894870	-0.00003647
	30.2000	1	2		2.43795252	-0.00008829
	30.3000	1	2		2.43694610	-0.00015785
	30.4000	1	2		2.43594766	0.00000249
	30.5000	1	2		2.43493796	-0.00005767
	30.6000	1	2		2.43394342	-0.00009156
	30.7000	1	2		2.43294130	-0.00008204
	30.8000	1	2		2.43194307	-0.00005582
	30.9000	1	2		2.43094525	-0.00020462
	31.0000	1	2		2.42995317	-0.00011470
	31.1000	1	2		2.42895166	-0.00008503
	31.2000	1	2		2.42794851	-0.00023059
	31.3000	1	2		2.42693103	-0.00010150
	31.4000	1	2		2.42595042	-0.00015687
	31.5000	1	2		2.42494112	-0.00008546
	31.6000	1	2		2.42393982	-0.00002880
	31.7000	1	2		2.42293770	-0.00010104
	31.8000	1	2		2.42194009	-0.00008170
	31.9000	1	2		2.42094923	-0.00016817
	32.0000	1	2		2.41993912	-0.00006701
	32.1000	1	2		2.41893659	-0.00014066
	32.2000	1	2		2.41796151	-0.00006514
	32.3000	1	2		2.41694812	-0.00017416
	32.4000	1	2		2.41595768	-0.00011845
	32.5000	1	2		2.41493876	-0.00008700
	32.6000	1	2		2.41395569	-0.00026505
	32.7000	1	2		2.41293943	-0.00025640
	32.8000	1	2		2.41194059	-0.00015935
	32.9000	1	2		2.41093744	-0.00028574
	33.0000	1	2		2.40994925	-0.00020929
	33.1000	1	2		2.40894856	-0.00018957
	33.2000	1	2		2.40795136	-0.00026725
	33.3000	1	2		2.40695211	-0.00042147
	33.4000	1	2		2.40595470	-0.00020671
	33.5000	1	2		2.40494131	-0.00029181
	33.6000	1	2		2.40394595	-0.00022536
	33.7000	1	2		2.40294669	-0.00032159
	33.8000	1	2		2.40195072	-0.00024254
	33.9000	1	2		2.40095679	-0.00033238
	34.0000	1	2		2.39995385	-0.00028025
	34.1000	1	2		2.39893452	-0.00028967
	34.2000	1	2		2.39794940	-0.00040232
	34.3000	1	2		2.39694831	-0.00042539
	34.4000	1	2		2.39595254	-0.00047171
	34.5000	1	2		2.39493894	-0.00049388
	34.6000	1	2		2.39395178	-0.00059320
	34.7000	1	2		2.39294822	-0.00053705
	34.8000	1	2		2.39195142	-0.00051893
	34.9000	1	2		2.39095135	-0.00066940
	35.0000	1	2		2.38994267	-0.00075872
	35.1000	1	2		2.38893830	-0.00069361
	35.2000	1	2		2.38795810	-0.00068224
	35.3000	1	2		2.38694532	-0.00084896
	35.4000	1	2		2.38595324	-0.00079545
	35.5000	1	2		2.38494989	-0.00079021
	35.6000	1	2		2.38395719	-0.00088544
	35.7000	1	2		2.38294647	-0.00096203
	35.8000	1	2		2.38194680	-0.00084199
	35.9000	1	2		2.38093813	-0.00094724
	36.0000	1	2		2.37995076	-0.00095104
	36.1000	1	2		2.37895785	-0.00102306
	36.2000	1	2		2.37794610	-0.00105945
	36.3000	1	2		2.37694808	-0.00115484
	36.4000	1	2		2.37595210	-0.00122444
	36.5000	1	2		2.37494363	-0.00115463
	36.6000	1	2		2.37393372	-0.00135237
	36.7000	1	2		2.37294246	-0.00135376
	36.8000	1	2		2.37195612	-0.00153125
	36.9000	1	2		2.37094436	-0.00137582
	37.0000	1	2		2.36995249	-0.00158113
	37.1000	1	2		2.36895180	-0.00169132
	37.2000	1	2		2.36795173	-0.00165398
	37.3000	1	2		2.36695391	-0.00164355
	37.4000	1	2		2.36595445	-0.00188093
	37.5000	1	2		2.36495192	-0.00181005
	37.6000	1	2		2.36395553	-0.00182454
	37.7000	1	2		2.36295095	-0.00197655
	37.8000	1	2		2.36196071	-0.00195899
	37.9000	1	2		2.36095060	-0.00198227
	38.0000	1	2		2.35994787	-0.00193808
	38.1000	1	2		2.35894861	-0.00202944
	38.2000	1	2		2.35795551	-0.00207494
	38.3000	1	2		2.35694601	-0.00207065
	38.4000	1	2		2.35595516	-0.00224094
	38.5000	1	2		2.35495898	-0.00231894
	38.6000	1	2		2.35394477	-0.00238404
	38.7000	1	2		2.35294961	-0.00240671
	38.8000	1	2		2.35194769	-0.00252091
	38.9000	1	2		2.35095582	-0.00262713
	39.0000	1	2		2.34996353	-0.00269849
	39.1000	1	2		2.34895547	-0.00282500
	39.2000	1	2		2.34796564	-0.00292837
	39.3000	1	2		2.34694999	-0.00296570
	39.4000	1	2		2.34595894	-0.00300091
	39.5000	1	2		2.34495087	-0.00302559
	39.6000	1	2		2.34397170	-0.00316757
	39.7000	1	2		2.34295155	-0.00311491
	39.8000	1	2		2.34195885	-0.00332437
	39.9000	1	2		2.34095140	-0.00325918
	40.0000	1	2		2.33995850	-0.00334937
	40.1000	1	2		2.33895310	-0.00342330
	40.2000	1	2		2.33797556	-0.00351472
	40.3000	1	2		2.33695336	-0.00351734
	40.4000	1	2		2.33595800	-0.00364308
	40.5000	1	2		2.33495609	-0.00364539
	40.6000	1	2		2.33395622	-0.00383660
	40.7000	1	2		2.33295102	-0.00393185
	40.8000	1	2		2.33196734	-0.00398160
	40.9000	1	2		2.33094821	-0.00406691
	41.0000	1	2		2.32995675	-0.00420282
	41.1000	1	2		2.32895114	-0.00423517
	41.2000	1	2		2.32797053	-0.00438391
	41.3000	1	2		2.32696472	-0.00434625
	41.4000	1	2		2.32595748	-0.00442628
	41.5000	1	2		2.32495044	-0.00453440
	41.6000	1	2		2.32396102	-0.00467869
	41.7000	1	2		2.32296033	-0.00478948
	41.8000	1	2		2.32195575	-0.00489735
	41.9000	1	2		2.32095281	-0.00499062
	42.0000	1	2		2.31995540	-0.00495246
	42.1000	1	2		2.31894734	-0.00504876
	42.2000	1	2		2.31794993	-0.00517654
	42.3000	1	2		2.31695396	-0.00524803
	42.4000	1	2		2.31596433	-0.00537015
	42.5000	1	2		2.31495586	-0.00552048
	42.6000	1	2		2.31395988	-0.00569541
	42.7000	1	2		2.31294219	-0.00564691
	42.8000	1	2		2.31195933	-0.00580835
	42.9000	1	2		2.31095045	-0.00591920
	43.0000	1	2		2.30996000	-0.00595664
	43.1000	1	2		2.30894661	-0.00597548
	43.2000	1	2		2.30796354	-0.00616656
	43.3000	1	2		2.30696224	-0.00635155
	43.4000	1	2		2.30597241	-0.00641511
	43.5000	1	2		2.30496107	-0.00653886
	43.6000	1	2		2.30396715	-0.00656891
	43.7000	1	2		2.30296195	-0.00666149
	43.8000	1	2		2.30196003	-0.00681460
	43.9000	1	2		2.30095054	-0.00687768
	44.0000	1	2		2.29996460	-0.00699024
	44.1000	1	2		2.29895818	-0.00721719
	44.2000	1	2		2.29797101	-0.00718168
	44.3000	1	2		2.29696111	-0.00735325
	44.4000	1	2		2.29596759	-0.00732368
	44.5000	1	2		2.29495215	-0.00760251
	44.6000	1	2		2.29396437	-0.00774769
	44.7000	1	2		2.29296389	-0.00794212
	44.8000	1	2		2.29196197	-0.00794488
	44.9000	1	2		2.29095268	-0.00801644
	45.0000	1	2		2.28996387	-0.00818414
	45.1000	1	2		2.28895745	-0.00816111
	45.2000	1	2		2.28797336	-0.00828812
	45.3000	1	2		2.28696591	-0.00844755
	45.4000	1	2		2.28596358	-0.00860580
	45.5000	1	2		2.28495777	-0.00884015
	45.6000	1	2		2.28396917	-0.00900960
	45.7000	1	2		2.28296931	-0.00913110
	45.8000	1	2		2.28196534	-0.00913690
	45.9000	1	2		2.28096076	-0.00924654
	46.0000	1	2		2.27997073	-0.00940504
	46.1000	1	2		2.27895221	-0.00942254
	46.2000	1	2		2.27796013	-0.00961800
	46.3000	1	2		2.27696272	-0.00987678
	46.4000	1	2		2.27597003	-0.00998771
	46.5000	1	2		2.27496155	-0.00999651
	46.6000	1	2		2.27397808	-0.01025268
	46.7000	1	2		2.27296632	-0.01051510
	46.8000	1	2		2.27197117	-0.01040680
	46.9000	1	2		2.27097048	-0.01062439
	47.0000	1	2		2.26997758	-0.01082248
	47.1000	1	2		2.26896542	-0.01091368
	47.2000	1	2		2.26797907	-0.01098229
	47.3000	1	2		2.26696794	-0.01131913
	47.4000	1	2		2.26597790	-0.01133542
	47.5000	1	2		2.26496882	-0.01144940
	47.6000	1	2		2.26396260	-0.01154855
	47.7000	1	2		2.26296068	-0.01176174
	47.8000	1	2		2.26196204	-0.01180386
	47.9000	1	2		2.26095521	-0.01198885
	48.0000	1	2		2.25997398	-0.01214148
	48.1000	1	2		2.25896592	-0.01224572
	48.2000	1	2		2.25796544	-0.01244924
	48.3000	1	2		2.25695881	-0.01256762
	48.4000	1	2		2.25597103	-0.01282065
	48.5000	1	2		2.25497014	-0.01295952
	48.6000	1	2		2.25397211	-0.01308939
	48.7000	1	2		2.25296282	-0.01315313
	48.8000	1	2		2.25197402	-0.01347832
	48.9000	1	2		2.25096083	-0.01355857
	49.0000	1	2		2.24996219	-0.01351680
	49.1000	1	2		2.24894982	-0.01380294
	49.2000	1	2		2.24797311	-0.01426331
	49.3000	1	2		2.24696382	-0.01449578
	49.4000	1	2		2.24597911	-0.01422758
	49.5000	1	2		2.24496060	-0.01420579
	49.6000	1	2		2.24397835	-0.01449017
	49.7000	1	2		2.24296230	-0.01508393
	49.8000	1	2		2.24196591	-0.01488727
	49.9000	1	2		2.24096358	-0.01476183
	50.0000	1	2		2.23997662	-0.01541432
	50.1000	1	2		2.23897942	-0.01567425
	50.2000	1	2		2.23797279	-0.01565541
	50.3000	1	2		2.23696985	-0.01582065
	50.4000	1	2		2.23597162	-0.01617234
	50.5000	1	2		2.23496929	-0.01636861
	50.6000	1	2		2.23397906	-0.01640358
	50.7000	1	2		2.23295645	-0.01661771
	50.8000	1	2		2.23196641	-0.01683468
	50.9000	1	2		2.23096122	-0.01689700
	51.0000	1	2		2.22996873	-0.01705314
	51.1000	1	2		2.22897296	-0.01734592
	51.2000	1	2		2.22797329	-0.01759537
	51.3000	1	2		2.22696461	-0.01771328
	51.4000	1	2		2.22598073	-0.01812214
	51.4970	1	2		2.22524537	-0.01834385
	51.4990	1	2		2.22524537	-0.01838652
	51.5000	1	2		2.22524537	-0.01838424
	51.6000	1	2		2.22524537	-0.01822091
	51.7000	1	2		2.22529270	-0.01810067
	51.8000	1	2		2.22531606	-0.01810980
	51.9000	1	2		2.22533594	-0.01795634
	52.0000	1	2		2.22535581	-0.01785826
	52.1000	1	2		2.22537548	-0.01800297
	52.2000	1	2		2.22538163	-0.01790759
Test Stopped:03/15/2014 1:16:15 PM : Operator Reset
