# Supplementary material for: Hyaluronic Acid Enhances the Mechanical Properties of Tissue-Engineered Cartilage Constructs
Source: PLoS One. 2014 Dec 1;9(12):e113216. doi: 10.1371/journal.pone.0113216 (PMC4249877; doi:10.1371/journal.pone.0113216)
Supplement: Dataset S1 — Raw data from hydrogel constructs. Data on wet weight, dry weight, compressive modulus, DNA content, and GAG content are provided in a spreadsheet for all analysed hydrogel constructs. Additionally, raw data from mechanical compression tests (time, displacement, and load) are provided. (ZIP) [file pone.0113216.s004.zip › Data/Mechanical testing/Microtester/Day 63/Day 63 gel heights/G1 P5 M7 height.csv]

G1 P5 M8 run2
Notes	Time	Sequence	Block	Cycle	5800:Extension mm	5800:5N_Load_Cell N
Test Started : 03/13/2014 9:53:54 AM	4.0020	1	2		2.70234341	-0.00028926
	4.1000	1	2		2.69841791	-0.00040194
	4.2000	1	2		2.69776287	-0.00035875
	4.3000	1	2		2.69688368	-0.00037372
	4.4000	1	2		2.69591332	-0.00043524
	4.5000	1	2		2.69491693	-0.00041251
	4.6000	1	2		2.69393079	-0.00051152
	4.7000	1	2		2.69292847	-0.00043831
	4.8000	1	2		2.69193393	-0.00050178
	4.9000	1	2		2.69092853	-0.00028785
	5.0000	1	2		2.68993481	-0.00044432
	5.1000	1	2		2.68893063	-0.00047747
	5.2000	1	2		2.68793404	-0.00047255
	5.3000	1	2		2.68692434	-0.00039694
	5.4000	1	2		2.68593349	-0.00053557
	5.5000	1	2		2.68493792	-0.00039710
	5.6000	1	2		2.68393888	-0.00034153
	5.7000	1	2		2.68292651	-0.00042417
	5.8000	1	2		2.68193648	-0.00049970
	5.9000	1	2		2.68093169	-0.00035292
	6.0000	1	2		2.67993920	-0.00041722
	6.1000	1	2		2.67892765	-0.00060742
	6.2000	1	2		2.67792512	-0.00042063
	6.3000	1	2		2.67692300	-0.00038859
	6.4000	1	2		2.67592621	-0.00047449
	6.5000	1	2		2.67493761	-0.00033709
	6.6000	1	2		2.67393098	-0.00054175
	6.7000	1	2		2.67293377	-0.00058041
	6.8000	1	2		2.67193964	-0.00059926
	6.9000	1	2		2.67093547	-0.00041745
	7.0000	1	2		2.66994339	-0.00057968
	7.1000	1	2		2.66893000	-0.00048699
	7.2000	1	2		2.66793689	-0.00047102
	7.3000	1	2		2.66694051	-0.00043420
	7.4000	1	2		2.66593511	-0.00048220
	7.5000	1	2		2.66493913	-0.00039655
	7.6000	1	2		2.66394480	-0.00048881
	7.7000	1	2		2.66293940	-0.00047758
	7.8000	1	2		2.66194199	-0.00059989
	7.9000	1	2		2.66094068	-0.00039622
	8.0000	1	2		2.65994819	-0.00041209
	8.1000	1	2		2.65894443	-0.00043584
	8.2000	1	2		2.65794989	-0.00050103
	8.3000	1	2		2.65694388	-0.00040196
	8.4000	1	2		2.65593930	-0.00052887
	8.5000	1	2		2.65492406	-0.00044335
	8.6000	1	2		2.65393792	-0.00046532
	8.7000	1	2		2.65293785	-0.00053771
	8.8000	1	2		2.65192179	-0.00042158
	8.9000	1	2		2.65093565	-0.00058238
	9.0000	1	2		2.64992349	-0.00043484
	9.1000	1	2		2.64892424	-0.00046017
	9.2000	1	2		2.64792478	-0.00050121
	9.3000	1	2		2.64692409	-0.00046305
	9.4000	1	2		2.64592976	-0.00036046
	9.5000	1	2		2.64492764	-0.00042239
	9.6000	1	2		2.64392818	-0.00047509
	9.7000	1	2		2.64294409	-0.00053416
	9.8000	1	2		2.64195303	-0.00054810
	9.9000	1	2		2.64094415	-0.00053256
	10.0000	1	2		2.63994571	-0.00033308
	10.1000	1	2		2.63893621	-0.00054611
	10.2000	1	2		2.63792938	-0.00054572
	10.3000	1	2		2.63693013	-0.00046406
	10.4000	1	2		2.63593825	-0.00049006
	10.5000	1	2		2.63492773	-0.00056920
	10.6000	1	2		2.63393093	-0.00049864
	10.7000	1	2		2.63292533	-0.00046284
	10.8000	1	2		2.63193407	-0.00049632
	10.9000	1	2		2.63093256	-0.00059776
	11.0000	1	2		2.62993802	-0.00053253
	11.1000	1	2		2.62893917	-0.00044543
	11.2000	1	2		2.62793091	-0.00051700
	11.3000	1	2		2.62693678	-0.00056330
	11.4000	1	2		2.62594592	-0.00049578
	11.5000	1	2		2.62493950	-0.00048486
	11.6000	1	2		2.62394106	-0.00056220
	11.7000	1	2		2.62292993	-0.00059644
	11.8000	1	2		2.62192863	-0.00040314
	11.9000	1	2		2.62093388	-0.00059247
	12.0000	1	2		2.61993483	-0.00061410
	12.1000	1	2		2.61893128	-0.00058652
	12.2000	1	2		2.61793571	-0.00063271
	12.3000	1	2		2.61692970	-0.00053571
	12.4000	1	2		2.61594192	-0.00055964
	12.5000	1	2		2.61493467	-0.00057308
	12.6000	1	2		2.61393419	-0.00067535
	12.7000	1	2		2.61293145	-0.00069161
	12.8000	1	2		2.61193794	-0.00064000
	12.9000	1	2		2.61092946	-0.00050174
	13.0000	1	2		2.60993841	-0.00056973
	13.1000	1	2		2.60894059	-0.00060145
	13.2000	1	2		2.60794215	-0.00056268
	13.3000	1	2		2.60693880	-0.00063203
	13.4000	1	2		2.60594262	-0.00059481
	13.5000	1	2		2.60494030	-0.00063725
	13.6000	1	2		2.60394268	-0.00068999
	13.7000	1	2		2.60294302	-0.00066570
	13.8000	1	2		2.60194049	-0.00064563
	13.9000	1	2		2.60094677	-0.00062457
	14.0000	1	2		2.59994362	-0.00067641
	14.1000	1	2		2.59894826	-0.00059655
	14.2000	1	2		2.59793938	-0.00063238
	14.3000	1	2		2.59693910	-0.00064200
	14.4000	1	2		2.59594026	-0.00054537
	14.5000	1	2		2.59495186	-0.00059889
	14.6000	1	2		2.59394626	-0.00073535
	14.7000	1	2		2.59294598	-0.00052670
	14.8000	1	2		2.59193382	-0.00048306
	14.9000	1	2		2.59093805	-0.00061331
	15.0000	1	2		2.58993838	-0.00062690
	15.1000	1	2		2.58893852	-0.00055459
	15.2000	1	2		2.58794172	-0.00050564
	15.3000	1	2		2.58694001	-0.00049626
	15.4000	1	2		2.58594178	-0.00051824
	15.5000	1	2		2.58493843	-0.00055974
	15.6000	1	2		2.58394102	-0.00066321
	15.7000	1	2		2.58293706	-0.00022044
	15.8000	1	2		2.58193473	-0.00062148
	15.8400	1	2		2.58152945	0.00002970
	15.9000	1	2		2.58094142	-0.00078939
	16.0000	1	2		2.57994708	-0.00058378
	16.1000	1	2		2.57894189	-0.00075907
	16.2000	1	2		2.57794817	-0.00059370
	16.3000	1	2		2.57693846	-0.00071004
	16.4000	1	2		2.57594474	-0.00048194
	16.5000	1	2		2.57494467	-0.00058988
	16.6000	1	2		2.57394419	-0.00069107
	16.7000	1	2		2.57294514	-0.00068649
	16.8000	1	2		2.57194117	-0.00059825
	16.9000	1	2		2.57093700	-0.00056076
	17.0000	1	2		2.56994717	-0.00063480
	17.1000	1	2		2.56894649	-0.00065340
	17.2000	1	2		2.56793945	-0.00071023
	17.3000	1	2		2.56694163	-0.00060740
	17.4000	1	2		2.56594237	-0.00060222
	17.5000	1	2		2.56494312	-0.00066056
	17.6000	1	2		2.56394120	-0.00065662
	17.7000	1	2		2.56294011	-0.00064932
	17.8000	1	2		2.56194270	-0.00058400
	17.9000	1	2		2.56093812	-0.00068082
	18.0000	1	2		2.55993927	-0.00067391
	18.1000	1	2		2.55894965	-0.00063797
	18.2000	1	2		2.55794548	-0.00068042
	18.3000	1	2		2.55694561	-0.00064603
	18.4000	1	2		2.55594923	-0.00071592
	18.5000	1	2		2.55494014	-0.00065718
	18.6000	1	2		2.55394355	-0.00080862
	18.7000	1	2		2.55293999	-0.00057921
	18.8000	1	2		2.55194361	-0.00073199
	18.9000	1	2		2.55093391	-0.00072593
	19.0000	1	2		2.54994182	-0.00073937
	19.1000	1	2		2.54893642	-0.00067846
	19.2000	1	2		2.54794332	-0.00065995
	19.3000	1	2		2.54693566	-0.00060946
	19.4000	1	2		2.54594010	-0.00061363
	19.5000	1	2		2.54493818	-0.00070538
	19.6000	1	2		2.54395102	-0.00079033
	19.7000	1	2		2.54294111	-0.00069330
	19.8000	1	2		2.54194821	-0.00067401
	19.9000	1	2		2.54094486	-0.00076535
	20.0000	1	2		2.53994417	-0.00075955
	20.1000	1	2		2.53895393	-0.00070651
	20.2000	1	2		2.53794648	-0.00078626
	20.3000	1	2		2.53694641	-0.00065998
	20.4000	1	2		2.53594429	-0.00074573
	20.5000	1	2		2.53494606	-0.00077034
	20.6000	1	2		2.53395131	-0.00081689
	20.7000	1	2		2.53295370	-0.00073662
	20.8000	1	2		2.53194400	-0.00071748
	20.9000	1	2		2.53093798	-0.00075632
	21.0000	1	2		2.52995164	-0.00072521
	21.1000	1	2		2.52894357	-0.00083666
	21.2000	1	2		2.52794493	-0.00068901
	21.3000	1	2		2.52695285	-0.00066197
	21.4000	1	2		2.52592348	-0.00070625
	21.5000	1	2		2.52495967	-0.00077928
	21.6000	1	2		2.52395100	-0.00066889
	21.7000	1	2		2.52294560	-0.00078152
	21.8000	1	2		2.52195126	-0.00074038
	21.9000	1	2		2.52094791	-0.00079486
	22.0000	1	2		2.51994640	-0.00076130
	22.1000	1	2		2.51894899	-0.00071658
	22.2000	1	2		2.51794257	-0.00074335
	22.3000	1	2		2.51693389	-0.00072402
	22.4000	1	2		2.51593689	-0.00073745
	22.5000	1	2		2.51493969	-0.00074017
	22.6000	1	2		2.51394596	-0.00066179
	22.7000	1	2		2.51295224	-0.00070798
	22.8000	1	2		2.51194684	-0.00080476
	22.9000	1	2		2.51094206	-0.00075633
	23.0000	1	2		2.50995182	-0.00068388
	23.1000	1	2		2.50894519	-0.00080131
	23.2000	1	2		2.50794491	-0.00069601
	23.3000	1	2		2.50694382	-0.00056254
	23.4000	1	2		2.50595132	-0.00068075
	23.5000	1	2		2.50494285	-0.00062862
	23.6000	1	2		2.50395077	-0.00078006
	23.7000	1	2		2.50294332	-0.00068733
	23.8000	1	2		2.50194591	-0.00077467
	23.9000	1	2		2.50094994	-0.00078895
	24.0000	1	2		2.49995027	-0.00072283
	24.1000	1	2		2.49895040	-0.00077161
	24.2000	1	2		2.49794644	-0.00079228
	24.3000	1	2		2.49694514	-0.00066875
	24.4000	1	2		2.49594855	-0.00066695
	24.5000	1	2		2.49494868	-0.00084037
	24.6000	1	2		2.49395537	-0.00079202
	24.7000	1	2		2.49295079	-0.00080617
	24.8000	1	2		2.49195686	-0.00085274
	24.9000	1	2		2.49096150	-0.00075672
	25.0000	1	2		2.48996491	-0.00087487
	25.1000	1	2		2.48895480	-0.00069409
	25.2000	1	2		2.48795411	-0.00087295
	25.3000	1	2		2.48694543	-0.00080621
	25.4000	1	2		2.48595438	-0.00082552
	25.5000	1	2		2.48495389	-0.00076637
	25.6000	1	2		2.48394440	-0.00082151
	25.7000	1	2		2.48295354	-0.00086102
	25.8000	1	2		2.48195367	-0.00085614
	25.9000	1	2		2.48096385	-0.00089771
	26.0000	1	2		2.47995517	-0.00081231
	26.1000	1	2		2.47895038	-0.00080070
	26.2000	1	2		2.47795338	-0.00079763
	26.3000	1	2		2.47695003	-0.00092109
	26.4000	1	2		2.47595447	-0.00070284
	26.5000	1	2		2.47495398	-0.00087038
	26.6000	1	2		2.47395268	-0.00086938
	26.7000	1	2		2.47295199	-0.00083975
	26.8000	1	2		2.47195827	-0.00080993
	26.9000	1	2		2.47095349	-0.00071183
	27.0000	1	2		2.46995137	-0.00084031
	27.1000	1	2		2.46895273	-0.00081636
	27.2000	1	2		2.46794733	-0.00093670
	27.3000	1	2		2.46694521	-0.00089109
	27.4000	1	2		2.46595374	-0.00077019
	27.5000	1	2		2.46494731	-0.00085906
	27.6000	1	2		2.46395298	-0.00084442
	27.7000	1	2		2.46295311	-0.00084536
	27.8000	1	2		2.46195263	-0.00078659
	27.9000	1	2		2.46095481	-0.00076471
	28.0000	1	2		2.45995351	-0.00084233
	28.1000	1	2		2.45894975	-0.00086389
	28.2000	1	2		2.45795582	-0.00087254
	28.3000	1	2		2.45695452	-0.00089165
	28.4000	1	2		2.45596100	-0.00083892
	28.5000	1	2		2.45494208	-0.00090795
	28.6000	1	2		2.45395246	-0.00085262
	28.7000	1	2		2.45294726	-0.00088238
	28.8000	1	2		2.45195108	-0.00086039
	28.9000	1	2		2.45094937	-0.00081421
	29.0000	1	2		2.44995053	-0.00095861
	29.1000	1	2		2.44894431	-0.00090110
	29.2000	1	2		2.44795038	-0.00085711
	29.3000	1	2		2.44694764	-0.00083624
	29.4000	1	2		2.44595515	-0.00089052
	29.5000	1	2		2.44494791	-0.00091961
	29.6000	1	2		2.44395501	-0.00096179
	29.7000	1	2		2.44295227	-0.00098492
	29.8000	1	2		2.44195281	-0.00080731
	29.9000	1	2		2.44094741	-0.00084518
	30.0000	1	2		2.43994918	-0.00104048
	30.1000	1	2		2.43896591	-0.00090660
	30.2000	1	2		2.43795805	-0.00099318
	30.3000	1	2		2.43694630	-0.00085017
	30.4000	1	2		2.43594684	-0.00081073
	30.5000	1	2		2.43494820	-0.00098122
	30.6000	1	2		2.43395182	-0.00094315
	30.7000	1	2		2.43294150	-0.00086267
	30.8000	1	2		2.43195884	-0.00094762
	30.9000	1	2		2.43095160	-0.00072090
	31.0000	1	2		2.42996075	-0.00088778
	31.1000	1	2		2.42896293	-0.00091150
	31.2000	1	2		2.42795712	-0.00088578
	31.3000	1	2		2.42695192	-0.00089081
	31.4000	1	2		2.42596087	-0.00087313
	31.5000	1	2		2.42495444	-0.00093342
	31.6000	1	2		2.42395642	-0.00085364
	31.7000	1	2		2.42294713	-0.00092579
	31.8000	1	2		2.42195013	-0.00097178
	31.9000	1	2		2.42094350	-0.00094047
	32.0000	1	2		2.41994834	-0.00105275
	32.1000	1	2		2.41893905	-0.00098583
	32.2000	1	2		2.41795065	-0.00102637
	32.3000	1	2		2.41694075	-0.00086752
	32.4000	1	2		2.41595379	-0.00094595
	32.5000	1	2		2.41494183	-0.00101078
	32.6000	1	2		2.41395815	-0.00098355
	32.7000	1	2		2.41295828	-0.00095331
	32.8000	1	2		2.41195575	-0.00094349
	32.9000	1	2		2.41095855	-0.00100459
	33.0000	1	2		2.40995929	-0.00108222
	33.1000	1	2		2.40895819	-0.00096117
	33.2000	1	2		2.40796120	-0.00092777
	33.3000	1	2		2.40695682	-0.00092498
	33.4000	1	2		2.40595716	-0.00106630
	33.5000	1	2		2.40495790	-0.00101611
	33.6000	1	2		2.40395476	-0.00105858
	33.7000	1	2		2.40295653	-0.00103838
	33.8000	1	2		2.40195379	-0.00107445
	33.9000	1	2		2.40096294	-0.00111929
	34.0000	1	2		2.39995877	-0.00121235
	34.1000	1	2		2.39896197	-0.00105868
	34.2000	1	2		2.39797174	-0.00106204
	34.3000	1	2		2.39696531	-0.00107198
	34.4000	1	2		2.39597466	-0.00116324
	34.5000	1	2		2.39496803	-0.00122467
	34.6000	1	2		2.39396591	-0.00131889
	34.7000	1	2		2.39296236	-0.00116891
	34.8000	1	2		2.39197048	-0.00124509
	34.9000	1	2		2.39095873	-0.00127394
	35.0000	1	2		2.38996583	-0.00132700
	35.1000	1	2		2.38895817	-0.00130259
	35.2000	1	2		2.38795953	-0.00124089
	35.3000	1	2		2.38696438	-0.00136501
	35.4000	1	2		2.38596226	-0.00142609
	35.5000	1	2		2.38496874	-0.00135201
	35.6000	1	2		2.38395801	-0.00138572
	35.7000	1	2		2.38296737	-0.00133158
	35.8000	1	2		2.38196873	-0.00146730
	35.9000	1	2		2.38096271	-0.00135186
	36.0000	1	2		2.37995526	-0.00145235
	36.1000	1	2		2.37895826	-0.00132463
	36.2000	1	2		2.37796516	-0.00138656
	36.3000	1	2		2.37695955	-0.00136272
	36.4000	1	2		2.37596337	-0.00141893
	36.5000	1	2		2.37496146	-0.00145323
	36.6000	1	2		2.37396507	-0.00135205
	36.7000	1	2		2.37296234	-0.00144613
	36.8000	1	2		2.37196185	-0.00140539
	36.9000	1	2		2.37095195	-0.00157457
	37.0000	1	2		2.36996560	-0.00146944
	37.1000	1	2		2.36895487	-0.00141264
	37.2000	1	2		2.36796013	-0.00148507
	37.3000	1	2		2.36695760	-0.00153787
	37.4000	1	2		2.36596674	-0.00158679
	37.5000	1	2		2.36496708	-0.00148078
	37.6000	1	2		2.36396250	-0.00153029
	37.7000	1	2		2.36296181	-0.00147142
	37.8000	1	2		2.36196625	-0.00159924
	37.9000	1	2		2.36096372	-0.00166406
	38.0000	1	2		2.35997409	-0.00162022
	38.1000	1	2		2.35896910	-0.00151491
	38.2000	1	2		2.35796022	-0.00150741
	38.3000	1	2		2.35696506	-0.00166406
	38.4000	1	2		2.35596274	-0.00169096
	38.5000	1	2		2.35496533	-0.00163513
	38.6000	1	2		2.35396894	-0.00161693
	38.7000	1	2		2.35295637	-0.00168172
	38.8000	1	2		2.35195630	-0.00162341
	38.9000	1	2		2.35095602	-0.00173623
	39.0000	1	2		2.34996025	-0.00176082
	39.1000	1	2		2.34895649	-0.00168974
	39.2000	1	2		2.34796379	-0.00180649
	39.3000	1	2		2.34696331	-0.00178050
	39.4000	1	2		2.34595975	-0.00184467
	39.5000	1	2		2.34496337	-0.00184939
	39.6000	1	2		2.34396002	-0.00183820
	39.7000	1	2		2.34297490	-0.00184651
	39.8000	1	2		2.34196909	-0.00187852
	39.9000	1	2		2.34097312	-0.00192921
	40.0000	1	2		2.33996546	-0.00184466
	40.1000	1	2		2.33896724	-0.00190345
	40.2000	1	2		2.33796470	-0.00202736
	40.3000	1	2		2.33695644	-0.00210280
	40.4000	1	2		2.33596374	-0.00199369
	40.5000	1	2		2.33495178	-0.00209870
	40.6000	1	2		2.33396339	-0.00210772
	40.7000	1	2		2.33296598	-0.00216152
	40.8000	1	2		2.33195976	-0.00210939
	40.9000	1	2		2.33096747	-0.00214307
	41.0000	1	2		2.32997334	-0.00217172
	41.1000	1	2		2.32897368	-0.00218119
	41.2000	1	2		2.32795926	-0.00212699
	41.3000	1	2		2.32697148	-0.00223613
	41.4000	1	2		2.32597490	-0.00225526
	41.5000	1	2		2.32496314	-0.00223822
	41.6000	1	2		2.32396430	-0.00219682
	41.7000	1	2		2.32297181	-0.00235414
	41.8000	1	2		2.32196928	-0.00231624
	41.9000	1	2		2.32097351	-0.00236034
	42.0000	1	2		2.31995725	-0.00226861
	42.1000	1	2		2.31896598	-0.00227213
	42.2000	1	2		2.31797001	-0.00243859
	42.3000	1	2		2.31696563	-0.00241871
	42.4000	1	2		2.31596966	-0.00248784
	42.5000	1	2		2.31496303	-0.00243259
	42.6000	1	2		2.31396603	-0.00245956
	42.7000	1	2		2.31296842	-0.00264728
	42.8000	1	2		2.31197121	-0.00254145
	42.9000	1	2		2.31096909	-0.00267914
	43.0000	1	2		2.30997291	-0.00254847
	43.1000	1	2		2.30897776	-0.00255402
	43.2000	1	2		2.30796928	-0.00265614
	43.3000	1	2		2.30696532	-0.00262057
	43.4000	1	2		2.30596750	-0.00266283
	43.5000	1	2		2.30496497	-0.00269703
	43.6000	1	2		2.30395998	-0.00277600
	43.7000	1	2		2.30295478	-0.00281413
	43.8000	1	2		2.30195737	-0.00279698
	43.9000	1	2		2.30096385	-0.00273720
	44.0000	1	2		2.29996153	-0.00282531
	44.1000	1	2		2.29895654	-0.00289238
	44.2000	1	2		2.29796876	-0.00290477
	44.3000	1	2		2.29697422	-0.00285157
	44.4000	1	2		2.29597681	-0.00296038
	44.5000	1	2		2.29496936	-0.00288005
	44.6000	1	2		2.29397216	-0.00299395
	44.7000	1	2		2.29297044	-0.00302024
	44.8000	1	2		2.29197344	-0.00316240
	44.9000	1	2		2.29096927	-0.00302472
	45.0000	1	2		2.28997002	-0.00310359
	45.1000	1	2		2.28896564	-0.00313558
	45.2000	1	2		2.28796660	-0.00315505
	45.3000	1	2		2.28695853	-0.00311336
	45.4000	1	2		2.28597239	-0.00313530
	45.5000	1	2		2.28496289	-0.00327786
	45.6000	1	2		2.28397286	-0.00307709
	45.7000	1	2		2.28296234	-0.00323860
	45.8000	1	2		2.28197599	-0.00324477
	45.9000	1	2		2.28097141	-0.00319405
	46.0000	1	2		2.27996540	-0.00311098
	46.1000	1	2		2.27897065	-0.00337027
	46.2000	1	2		2.27797816	-0.00345126
	46.3000	1	2		2.27698198	-0.00333338
	46.4000	1	2		2.27597761	-0.00341660
	46.5000	1	2		2.27497385	-0.00341646
	46.6000	1	2		2.27398545	-0.00348291
	46.7000	1	2		2.27297780	-0.00360004
	46.8000	1	2		2.27197527	-0.00372491
	46.9000	1	2		2.27097110	-0.00363071
	47.0000	1	2		2.26997328	-0.00364730
	47.1000	1	2		2.26897197	-0.00387734
	47.2000	1	2		2.26797559	-0.00391814
	47.3000	1	2		2.26696712	-0.00383534
	47.4000	1	2		2.26597094	-0.00386510
	47.5000	1	2		2.26497189	-0.00398853
	47.6000	1	2		2.26397796	-0.00396262
	47.7000	1	2		2.26296990	-0.00409395
	47.8000	1	2		2.26197003	-0.00413651
	47.9000	1	2		2.26097836	-0.00415922
	48.0000	1	2		2.25998361	-0.00399549
	48.1000	1	2		2.25897780	-0.00421891
	48.2000	1	2		2.25797650	-0.00434475
	48.3000	1	2		2.25697971	-0.00427066
	48.4000	1	2		2.25597000	-0.00424344
	48.5000	1	2		2.25496891	-0.00435230
	48.6000	1	2		2.25397375	-0.00453801
	48.7000	1	2		2.25297020	-0.00447218
	48.8000	1	2		2.25197955	-0.00465379
	48.9000	1	2		2.25096882	-0.00465021
	49.0000	1	2		2.24997285	-0.00462499
	49.1000	1	2		2.24897626	-0.00472757
	49.2000	1	2		2.24797249	-0.00487767
	49.3000	1	2		2.24697509	-0.00488309
	49.4000	1	2		2.24597337	-0.00489588
	49.5000	1	2		2.24497248	-0.00510453
	49.6000	1	2		2.24397733	-0.00511720
	49.7000	1	2		2.24296598	-0.00518369
	49.8000	1	2		2.24197042	-0.00526370
	49.9000	1	2		2.24097014	-0.00540609
	50.0000	1	2		2.23997622	-0.00534230
	50.1000	1	2		2.23897717	-0.00558278
	50.2000	1	2		2.23797648	-0.00564182
	50.3000	1	2		2.23697272	-0.00561272
	50.4000	1	2		2.23597879	-0.00578552
	50.5000	1	2		2.23497196	-0.00580957
	50.6000	1	2		2.23398725	-0.00601594
	50.7000	1	2		2.23297857	-0.00605538
	50.8000	1	2		2.23197973	-0.00612520
	50.9000	1	2		2.23097986	-0.00616101
	51.0000	1	2		2.22998737	-0.00623130
	51.1000	1	2		2.22897459	-0.00624551
	51.2000	1	2		2.22797637	-0.00648845
	51.3000	1	2		2.22697035	-0.00645863
	51.4000	1	2		2.22597520	-0.00669323
	51.5000	1	2		2.22496816	-0.00675906
	51.6000	1	2		2.22399021	-0.00693552
	51.7000	1	2		2.22297744	-0.00682245
	51.8000	1	2		2.22198761	-0.00708985
	51.9000	1	2		2.22097688	-0.00716313
	52.0000	1	2		2.21998398	-0.00721635
	52.1000	1	2		2.21897714	-0.00744727
	52.2000	1	2		2.21798752	-0.00741301
	52.3000	1	2		2.21697905	-0.00744974
	52.4000	1	2		2.21598164	-0.00766060
	52.5000	1	2		2.21498136	-0.00762385
	52.6000	1	2		2.21398662	-0.00780691
	52.7000	1	2		2.21297753	-0.00794864
	52.8000	1	2		2.21197827	-0.00798801
	52.9000	1	2		2.21097513	-0.00801078
	53.0000	1	2		2.20998673	-0.00824951
	53.1000	1	2		2.20898010	-0.00837510
	53.2000	1	2		2.20797921	-0.00854874
	53.3000	1	2		2.20697463	-0.00867691
	53.4000	1	2		2.20598153	-0.00877178
	53.5000	1	2		2.20498104	-0.00881240
	53.6000	1	2		2.20397831	-0.00893462
	53.7000	1	2		2.20296594	-0.00911204
	53.8000	1	2		2.20197919	-0.00929899
	53.9000	1	2		2.20097665	-0.00929027
	54.0000	1	2		2.19998252	-0.00951445
	54.1000	1	2		2.19898491	-0.00974401
	54.2000	1	2		2.19797971	-0.00980922
	54.3000	1	2		2.19697534	-0.00983770
	54.4000	1	2		2.19598469	-0.01007779
	54.5000	1	2		2.19497950	-0.01029959
	54.6000	1	2		2.19398475	-0.01040491
	54.7000	1	2		2.19298386	-0.01057026
	54.8000	1	2		2.19198542	-0.01079357
	54.9000	1	2		2.19097900	-0.01085313
	55.0000	1	2		2.18997954	-0.01107427
	55.1000	1	2		2.18897599	-0.01143044
	55.2000	1	2		2.18797038	-0.01130658
	55.3000	1	2		2.18696641	-0.01160898
	55.4000	1	2		2.18598007	-0.01167505
	55.5000	1	2		2.18497344	-0.01194559
	55.6000	1	2		2.18397624	-0.01210563
	55.7000	1	2		2.18298026	-0.01229542
	55.8000	1	2		2.18198920	-0.01257233
	55.9000	1	2		2.18098585	-0.01270804
	56.0000	1	2		2.17998803	-0.01284997
	56.1000	1	2		2.17898407	-0.01313326
	56.2000	1	2		2.17798092	-0.01333224
	56.3000	1	2		2.17698003	-0.01341067
	56.4000	1	2		2.17597914	-0.01370568
	56.5000	1	2		2.17497435	-0.01398194
	56.6000	1	2		2.17397756	-0.01415753
	56.7000	1	2		2.17298486	-0.01439367
	56.8000	1	2		2.17197577	-0.01455770
	56.9000	1	2		2.17097406	-0.01470676
	57.0000	1	2		2.16996989	-0.01498731
	57.1000	1	2		2.16897269	-0.01517775
	57.2000	1	2		2.16797323	-0.01539083
	57.3000	1	2		2.16698094	-0.01561774
	57.4000	1	2		2.16598271	-0.01582518
	57.5000	1	2		2.16497424	-0.01612176
	57.6000	1	2		2.16397990	-0.01632947
	57.7000	1	2		2.16297655	-0.01654350
	57.8000	1	2		2.16199185	-0.01683302
	57.9000	1	2		2.16098665	-0.01700912
	58.0000	1	2		2.15998781	-0.01726412
	58.1000	1	2		2.15898630	-0.01748900
	58.2000	1	2		2.15798910	-0.01770874
	58.3000	1	2		2.15698288	-0.01800286
	58.4000	1	2		2.15598731	-0.01819341
	58.5000	1	2		2.15497802	-0.01847804
	58.6000	1	2		2.15398839	-0.01868822
	58.7000	1	2		2.15297890	-0.01900746
	58.8000	1	2		2.15198825	-0.01926931
	58.9000	1	2		2.15097404	-0.01940232
	59.0000	1	2		2.14998605	-0.01990917
	59.1000	1	2		2.14897533	-0.01989230
	59.2000	1	2		2.14799267	-0.02031286
	59.3000	1	2		2.14698112	-0.02045139
	59.4000	1	2		2.14599273	-0.02086449
	59.5000	1	2		2.14497893	-0.02107567
	59.6000	1	2		2.14399279	-0.02142144
	59.7000	1	2		2.14298944	-0.02167502
	59.8000	1	2		2.14198998	-0.02191107
	59.9000	1	2		2.14098704	-0.02205892
	60.0000	1	2		2.13998307	-0.02247980
	60.1000	1	2		2.13898075	-0.02280482
	60.2000	1	2		2.13798498	-0.02307545
	60.3000	1	2		2.13697999	-0.02322601
	60.4000	1	2		2.13599159	-0.02362556
	60.5000	1	2		2.13498107	-0.02389442
	60.6000	1	2		2.13399431	-0.02418554
	60.7000	1	2		2.13298461	-0.02450615
	60.8000	1	2		2.13198925	-0.02467374
	60.9000	1	2		2.13098201	-0.02506738
	61.0000	1	2		2.12999812	-0.02544901
	61.1000	1	2		2.12898739	-0.02575273
	61.2000	1	2		2.12799408	-0.02595268
	61.3000	1	2		2.12699196	-0.02622407
	61.4000	1	2		2.12598328	-0.02667217
	61.5000	1	2		2.12498669	-0.02697111
	61.6000	1	2		2.12398396	-0.02724999
	61.7000	1	2		2.12297692	-0.02759648
	61.8000	1	2		2.12199037	-0.02781666
	61.9000	1	2		2.12099357	-0.02811497
	62.0000	1	2		2.11998879	-0.02865240
	62.1000	1	2		2.11898072	-0.02889702
	62.2000	1	2		2.11799376	-0.02916885
	62.3000	1	2		2.11697832	-0.02949160
	62.4000	1	2		2.11598829	-0.02985537
	62.5000	1	2		2.11499211	-0.03020849
	62.6000	1	2		2.11399450	-0.03055383
	62.7000	1	2		2.11298992	-0.03073274
	62.8000	1	2		2.11198882	-0.03109478
	62.9000	1	2		2.11098629	-0.03157512
	63.0000	1	2		2.10999380	-0.03191149
	63.1000	1	2		2.10899126	-0.03223083
	63.2000	1	2		2.10799631	-0.03253838
	63.3000	1	2		2.10698026	-0.03285567
	63.4000	1	2		2.10599002	-0.03324238
	63.5000	1	2		2.10499876	-0.03367465
	63.6000	1	2		2.10398783	-0.03385043
	63.7000	1	2		2.10298202	-0.03426887
	63.8000	1	2		2.10198748	-0.03446694
	63.9000	1	2		2.10098904	-0.03508125
	64.0000	1	2		2.09998446	-0.03537816
	64.1000	1	2		2.09898357	-0.03568119
	64.2000	1	2		2.09799313	-0.03597597
	64.3000	1	2		2.09699469	-0.03643385
	64.4000	1	2		2.09598704	-0.03678001
	64.5000	1	2		2.09497939	-0.03705620
	64.6000	1	2		2.09399448	-0.03752424
	64.7000	1	2		2.09299317	-0.03786100
	64.8000	1	2		2.09199576	-0.03817949
	64.9000	1	2		2.09098729	-0.03862642
	65.0000	1	2		2.08999664	-0.03902494
	65.1000	1	2		2.08898960	-0.03922060
	65.2000	1	2		2.08799219	-0.03971294
	65.3000	1	2		2.08698003	-0.03996418
	65.4000	1	2		2.08598652	-0.04038842
	65.5000	1	2		2.08499095	-0.04089937
	65.6000	1	2		2.08399744	-0.04132616
	65.7000	1	2		2.08337108	-0.04153152
	65.7320	1	2		2.08336268	-0.04155108
	65.7530	1	2		2.08336268	-0.04165292
	65.8000	1	2		2.08336268	-0.04135893
	65.9000	1	2		2.08337621	-0.04151059
	66.0000	1	2		2.08342354	-0.04129153
	66.1000	1	2		2.08344321	-0.04116159
	66.2000	1	2		2.08349812	-0.04099594
	66.3000	1	2		2.08349812	-0.04099927
Test Stopped:03/13/2014 9:55:01 AM : Operator Reset
