# Supplementary material for: Hyaluronic Acid Enhances the Mechanical Properties of Tissue-Engineered Cartilage Constructs
Source: PLoS One. 2014 Dec 1;9(12):e113216. doi: 10.1371/journal.pone.0113216 (PMC4249877; doi:10.1371/journal.pone.0113216)
Supplement: Dataset S1 — Raw data from hydrogel constructs. Data on wet weight, dry weight, compressive modulus, DNA content, and GAG content are provided in a spreadsheet for all analysed hydrogel constructs. Additionally, raw data from mechanical compression tests (time, displacement, and load) are provided. (ZIP) [file pone.0113216.s004.zip › Data/Mechanical testing/Microtester/Day 63/Day 63 gel heights/G2 P1 M7 height.csv]

G2 P1 M7 height
Notes	Time	Sequence	Block	Cycle	5800:Extension mm	5800:5N_Load_Cell N
Test Started : 02/10/2014 2:57:38 PM	4.0020	1	2		2.99771074	0.00068065
	4.0530	1	2		3.00031409	0.00043473
	4.1000	1	2		2.99962340	0.00058345
	4.2000	1	2		2.99815065	0.00066499
	4.3000	1	2		2.99698686	0.00066196
	4.4000	1	2		2.99593516	0.00069385
	4.5000	1	2		2.99490988	0.00062656
	4.6000	1	2		2.99390653	0.00056289
	4.7000	1	2		2.99290134	0.00054317
	4.8000	1	2		2.99189819	0.00063227
	4.9000	1	2		2.99089710	0.00069863
	5.0000	1	2		2.98990255	0.00058767
	5.1000	1	2		2.98889920	0.00063889
	5.2000	1	2		2.98790323	0.00056097
	5.3000	1	2		2.98688861	0.00064285
	5.3940	1	2		2.98594918	0.00079650
	5.4000	1	2		2.98589079	0.00071460
	5.5000	1	2		2.98489092	0.00049200
	5.6000	1	2		2.98390458	0.00051344
	5.7000	1	2		2.98289528	0.00059242
	5.8000	1	2		2.98188435	0.00072736
	5.9000	1	2		2.98089411	0.00065113
	6.0000	1	2		2.97990080	0.00069219
	6.1000	1	2		2.97890011	0.00056778
	6.2000	1	2		2.97791172	0.00051427
	6.3000	1	2		2.97688911	0.00064508
	6.4000	1	2		2.97590072	0.00064524
	6.5000	1	2		2.97490023	0.00055588
	6.6000	1	2		2.97388705	0.00051402
	6.7000	1	2		2.97289742	0.00065944
	6.8000	1	2		2.97189981	0.00056404
	6.9000	1	2		2.97089339	0.00061434
	7.0000	1	2		2.96989495	0.00060793
	7.1000	1	2		2.96888894	0.00051511
	7.2000	1	2		2.96789931	0.00064719
	7.3000	1	2		2.96688633	0.00052598
	7.4000	1	2		2.96589241	0.00056218
	7.5000	1	2		2.96490545	0.00055681
	7.6000	1	2		2.96389103	0.00052591
	7.7000	1	2		2.96289547	0.00065440
	7.8000	1	2		2.96190195	0.00054564
	7.9000	1	2		2.96089450	0.00061375
	8.0000	1	2		2.95990303	0.00041061
	8.1000	1	2		2.95889026	0.00052021
	8.2000	1	2		2.95789449	0.00051693
	8.3000	1	2		2.95689523	0.00061692
	8.4000	1	2		2.95589332	0.00049554
	8.5000	1	2		2.95489755	0.00049580
	8.6000	1	2		2.95389829	0.00042553
	8.7000	1	2		2.95289699	0.00058797
	8.8000	1	2		2.95190122	0.00058390
	8.9000	1	2		2.95088824	0.00052072
	9.0000	1	2		2.94989186	0.00042248
	9.1000	1	2		2.94888912	0.00044524
	9.2000	1	2		2.94790073	0.00051225
	9.3000	1	2		2.94690619	0.00061006
	9.4000	1	2		2.94590058	0.00042709
	9.5000	1	2		2.94488678	0.00047930
	9.6000	1	2		2.94388732	0.00048422
	9.7000	1	2		2.94288889	0.00055186
	9.8000	1	2		2.94189373	0.00056607
	9.9000	1	2		2.94088751	0.00052268
	10.0000	1	2		2.93989584	0.00039678
	10.1000	1	2		2.93890089	0.00048409
	10.2000	1	2		2.93789733	0.00056469
	10.3000	1	2		2.93689542	0.00051881
	10.4000	1	2		2.93590477	0.00043308
	10.5000	1	2		2.93489630	0.00046281
	10.6000	1	2		2.93388721	0.00040109
	10.7000	1	2		2.93288345	0.00060569
	10.8000	1	2		2.93190263	0.00043840
	10.9000	1	2		2.93088760	0.00047693
	11.0000	1	2		2.92989265	0.00045168
	11.1000	1	2		2.92888889	0.00047125
	11.2000	1	2		2.92789517	0.00042243
	11.3000	1	2		2.92688854	0.00050870
	11.4000	1	2		2.92589441	0.00041639
	11.5000	1	2		2.92489987	0.00041782
	11.6000	1	2		2.92390738	0.00036885
	11.7000	1	2		2.92289317	0.00052840
	11.8000	1	2		2.92190805	0.00047633
	11.9000	1	2		2.92090286	0.00035202
	12.0000	1	2		2.91990442	0.00041484
	12.1000	1	2		2.91889677	0.00042896
	12.2000	1	2		2.91790162	0.00056182
	12.3000	1	2		2.91689683	0.00042857
	12.4000	1	2		2.91589368	0.00041564
	12.5000	1	2		2.91489136	0.00043615
	12.6000	1	2		2.91390645	0.00036619
	12.7000	1	2		2.91289326	0.00048042
	12.8000	1	2		2.91190179	0.00047185
	12.9000	1	2		2.91090828	0.00040737
	13.0000	1	2		2.90990370	0.00027211
	13.1000	1	2		2.90889891	0.00044707
	13.2000	1	2		2.90790335	0.00041951
	13.3000	1	2		2.90690450	0.00052340
	13.4000	1	2		2.90590853	0.00045270
	13.5000	1	2		2.90490067	0.00036804
	13.6000	1	2		2.90389404	0.00043236
	13.7000	1	2		2.90289233	0.00046702
	13.8000	1	2		2.90190516	0.00049519
	13.9000	1	2		2.90090284	0.00047798
	14.0000	1	2		2.89989805	0.00037145
	14.1000	1	2		2.89889695	0.00040483
	14.2000	1	2		2.89790221	0.00040689
	14.3000	1	2		2.89690193	0.00042439
	14.4000	1	2		2.89589940	0.00037391
	14.5000	1	2		2.89489113	0.00040599
	14.6000	1	2		2.89390868	0.00047247
	14.7000	1	2		2.89289570	0.00057704
	14.8000	1	2		2.89190034	0.00034734
	14.9000	1	2		2.89089985	0.00037629
	15.0000	1	2		2.88991556	0.00023265
	15.1000	1	2		2.88890545	0.00047614
	15.2000	1	2		2.88791029	0.00040458
	15.3000	1	2		2.88690120	0.00039867
	15.4000	1	2		2.88591260	0.00024532
	15.5000	1	2		2.88490556	0.00028899
	15.6000	1	2		2.88390713	0.00038144
	15.7000	1	2		2.88289989	0.00046435
	15.8000	1	2		2.88190350	0.00039145
	15.9000	1	2		2.88090200	0.00002823
	16.0000	1	2		2.87990582	0.00040854
	16.1000	1	2		2.87889161	0.00050431
	16.2000	1	2		2.87790383	0.00032309
	16.3000	1	2		2.87690478	0.00033591
	16.4000	1	2		2.87590778	0.00040391
	16.5000	1	2		2.87490156	0.00048739
	16.6000	1	2		2.87391009	0.00030740
	16.7000	1	2		2.87290940	0.00051686
	16.8000	1	2		2.87191691	0.00039672
	16.9000	1	2		2.87090434	0.00027404
	17.0000	1	2		2.86990099	0.00026708
	17.1000	1	2		2.86890051	0.00052037
	17.2000	1	2		2.86790166	0.00040766
	17.3000	1	2		2.86689975	0.00035869
	17.4000	1	2		2.86591012	0.00032825
	17.5000	1	2		2.86490472	0.00046517
	17.6000	1	2		2.86390854	0.00028507
	17.7000	1	2		2.86290888	0.00037381
	17.8000	1	2		2.86191004	0.00044478
	17.9000	1	2		2.86090751	0.00027034
	18.0000	1	2		2.85990887	0.00026560
	18.1000	1	2		2.85890634	0.00043376
	18.2000	1	2		2.85790135	0.00031094
	18.3000	1	2		2.85689881	0.00030254
	18.4000	1	2		2.85590099	0.00039183
	18.5000	1	2		2.85490092	0.00038930
	18.6000	1	2		2.85390310	0.00036577
	18.7000	1	2		2.85289852	0.00046772
	18.8000	1	2		2.85190706	0.00027594
	18.9000	1	2		2.85089428	0.00032219
	19.0000	1	2		2.84989421	0.00032759
	19.1000	1	2		2.84889495	0.00047307
	19.2000	1	2		2.84789365	0.00039180
	19.3000	1	2		2.84689604	0.00030112
	19.4000	1	2		2.84589883	0.00032723
	19.5000	1	2		2.84491208	0.00035909
	19.6000	1	2		2.84390893	0.00036206
	19.7000	1	2		2.84291316	0.00033860
	19.8000	1	2		2.84190776	0.00018224
	19.9000	1	2		2.84090666	0.00021786
	20.0000	1	2		2.83992360	0.00035611
	20.1000	1	2		2.83890672	0.00032551
	20.2000	1	2		2.83791956	0.00025939
	20.3000	1	2		2.83692031	0.00022022
	20.4000	1	2		2.83591429	0.00023295
	20.5000	1	2		2.83490787	0.00024139
	20.6000	1	2		2.83390636	0.00018851
	20.7000	1	2		2.83290342	0.00020126
	20.8000	1	2		2.83191052	0.00026220
	20.9000	1	2		2.83090532	0.00022409
	21.0000	1	2		2.82990791	0.00027196
	21.1000	1	2		2.82890477	0.00026467
	21.2000	1	2		2.82790162	0.00025539
	21.3000	1	2		2.82690483	0.00023597
	21.4000	1	2		2.82590721	0.00020753
	21.5000	1	2		2.82490591	0.00040700
	21.6000	1	2		2.82390379	0.00020999
	21.7000	1	2		2.82290535	0.00017107
	21.8000	1	2		2.82190917	0.00023700
	21.9000	1	2		2.82090316	0.00022482
	22.0000	1	2		2.81990595	0.00023505
	22.1000	1	2		2.81890855	0.00027142
	22.2000	1	2		2.81791298	0.00013478
	22.3000	1	2		2.81690164	0.00021973
	22.4000	1	2		2.81591222	0.00026098
	22.5000	1	2		2.81491481	0.00023297
	22.6000	1	2		2.81390839	0.00025520
	22.7000	1	2		2.81290852	0.00025013
	22.8000	1	2		2.81191746	0.00022711
	22.9000	1	2		2.81090878	0.00021614
	23.0000	1	2		2.80990564	0.00023533
	23.1000	1	2		2.80890966	0.00015524
	23.2000	1	2		2.80791881	0.00021264
	23.3000	1	2		2.80690173	0.00016689
	23.4000	1	2		2.80590739	0.00024597
	23.5000	1	2		2.80491285	0.00025090
	23.6000	1	2		2.80390827	0.00021645
	23.7000	1	2		2.80290328	0.00021271
	23.8000	1	2		2.80191386	0.00020418
	23.9000	1	2		2.80090539	0.00027172
	24.0000	1	2		2.79990511	0.00019732
	24.1000	1	2		2.79890525	0.00017391
	24.2000	1	2		2.79790989	0.00014738
	24.3000	1	2		2.79690776	0.00023833
	24.4000	1	2		2.79590277	0.00027302
	24.5000	1	2		2.79490352	0.00029925
	24.6000	1	2		2.79390693	0.00017253
	24.7000	1	2		2.79290891	0.00015706
	24.8000	1	2		2.79191170	0.00021453
	24.9000	1	2		2.79091122	0.00022243
	25.0000	1	2		2.78991975	0.00023495
	25.1000	1	2		2.78891005	0.00016004
	25.2000	1	2		2.78790260	0.00017283
	25.3000	1	2		2.78690970	0.00021290
	25.4000	1	2		2.78591270	0.00009829
	25.5000	1	2		2.78491365	0.00018038
	25.6000	1	2		2.78391850	0.00012027
	25.7000	1	2		2.78291187	0.00009002
	25.8000	1	2		2.78191528	0.00012375
	25.9000	1	2		2.78091479	0.00017479
	26.0000	1	2		2.77991595	0.00023874
	26.1000	1	2		2.77891199	0.00009969
	26.2000	1	2		2.77791703	0.00009977
	26.3000	1	2		2.77690303	0.00024640
	26.4000	1	2		2.77590931	0.00010258
	26.5000	1	2		2.77491046	0.00022678
	26.6000	1	2		2.77391961	-0.00007643
	26.7000	1	2		2.77291442	0.00009744
	26.8000	1	2		2.77191066	0.00015916
	26.9000	1	2		2.77091079	0.00026066
	27.0000	1	2		2.76991317	-0.00000728
	27.1000	1	2		2.76891044	-0.00000535
	27.2000	1	2		2.76790647	0.00007340
	27.3000	1	2		2.76690496	0.00021419
	27.4000	1	2		2.76590366	0.00009283
	27.5000	1	2		2.76490830	0.00008435
	27.6000	1	2		2.76391028	-0.00005674
	27.7000	1	2		2.76290262	0.00011797
	27.8000	1	2		2.76190563	0.00018136
	27.9000	1	2		2.76090904	0.00016699
	28.0000	1	2		2.75990650	0.00000093
	28.1000	1	2		2.75891155	0.00003831
	28.2000	1	2		2.75792009	0.00003103
	28.3000	1	2		2.75690711	0.00003411
	28.4000	1	2		2.75592117	-0.00005916
	28.5000	1	2		2.75491188	0.00010173
	28.6000	1	2		2.75391508	-0.00001971
	28.7000	1	2		2.75290948	0.00010444
	28.8000	1	2		2.75190940	0.00007192
	28.9000	1	2		2.75090564	0.00015061
	29.0000	1	2		2.74992094	0.00000814
	29.1000	1	2		2.74890099	-0.00002830
	29.2000	1	2		2.74790133	0.00016198
	29.3000	1	2		2.74690166	0.00015424
	29.4000	1	2		2.74590610	0.00007049
	29.5000	1	2		2.74491156	-0.00005788
	29.6000	1	2		2.74390800	0.00008174
	29.7000	1	2		2.74291428	0.00007842
	29.8000	1	2		2.74190765	0.00010118
	29.9000	1	2		2.74091414	0.00011755
	30.0000	1	2		2.73990751	0.00010324
	30.1000	1	2		2.73891133	0.00002170
	30.2000	1	2		2.73790900	-0.00000044
	30.3000	1	2		2.73691323	0.00007229
	30.4000	1	2		2.73592115	0.00010126
	30.5000	1	2		2.73491329	0.00002758
	30.6000	1	2		2.73391936	0.00002638
	30.7000	1	2		2.73291048	0.00002596
	30.8000	1	2		2.73192270	0.00000697
	30.9000	1	2		2.73092509	0.00000615
	31.0000	1	2		2.72992747	-0.00009118
	31.1000	1	2		2.72892289	-0.00015562
	31.2000	1	2		2.72793245	-0.00001573
	31.3000	1	2		2.72692725	0.00003075
	31.4000	1	2		2.72592452	0.00001912
	31.5000	1	2		2.72493018	0.00000946
	31.6000	1	2		2.72392806	-0.00009315
	31.7000	1	2		2.72292676	0.00001238
	31.8000	1	2		2.72192894	0.00016484
	31.9000	1	2		2.72092825	0.00003003
	32.0000	1	2		2.71992777	-0.00001403
	32.1000	1	2		2.71891868	-0.00006724
	32.2000	1	2		2.71791451	0.00015690
	32.3000	1	2		2.71691936	0.00004208
	32.4000	1	2		2.71593178	-0.00007747
	32.5000	1	2		2.71492003	-0.00004903
	32.6000	1	2		2.71392487	-0.00011635
	32.7000	1	2		2.71292398	-0.00001115
	32.8000	1	2		2.71191858	-0.00005777
	32.9000	1	2		2.71091830	-0.00005701
	33.0000	1	2		2.70992622	-0.00002891
	33.1000	1	2		2.70891795	0.00004053
	33.2000	1	2		2.70792382	0.00004687
	33.3000	1	2		2.70692313	-0.00000516
	33.4000	1	2		2.70592982	-0.00006999
	33.5000	1	2		2.70491828	-0.00010179
	33.6000	1	2		2.70392886	-0.00008261
	33.7000	1	2		2.70292776	0.00002762
	33.8000	1	2		2.70193035	-0.00008980
	33.9000	1	2		2.70091799	-0.00005891
	34.0000	1	2		2.69991935	-0.00005987
	34.1000	1	2		2.69891702	0.00001518
	34.2000	1	2		2.69793068	-0.00003038
	34.3000	1	2		2.69691933	0.00004325
	34.4000	1	2		2.69592500	-0.00009507
	34.5000	1	2		2.69492185	-0.00004478
	34.6000	1	2		2.69393100	-0.00005031
	34.7000	1	2		2.69291843	0.00008689
	34.8000	1	2		2.69192245	0.00000258
	34.9000	1	2		2.69091746	-0.00011588
	35.0000	1	2		2.68992292	-0.00006033
	35.1000	1	2		2.68891342	0.00002035
	35.2000	1	2		2.68793466	0.00003353
	35.3000	1	2		2.68692660	0.00005767
	35.4000	1	2		2.68592611	-0.00010181
	35.5000	1	2		2.68492809	-0.00009210
	35.6000	1	2		2.68393027	-0.00003474
	35.7000	1	2		2.68292221	-0.00000603
	35.8000	1	2		2.68192029	0.00004056
	35.9000	1	2		2.68091981	-0.00007491
	36.0000	1	2		2.67992322	-0.00005873
	36.1000	1	2		2.67891556	0.00010030
	36.2000	1	2		2.67792615	-0.00002308
	36.3000	1	2		2.67691439	-0.00007365
	36.4000	1	2		2.67592272	-0.00013060
	36.5000	1	2		2.67492449	0.00001648
	36.6000	1	2		2.67391971	-0.00009980
	36.7000	1	2		2.67292004	-0.00007068
	36.8000	1	2		2.67192591	-0.00003531
	36.9000	1	2		2.67092133	-0.00003620
	37.0000	1	2		2.66992987	-0.00000261
	37.1000	1	2		2.66892856	-0.00001960
	37.2000	1	2		2.66792316	-0.00005064
	37.3000	1	2		2.66691838	-0.00005788
	37.4000	1	2		2.66591646	-0.00006835
	37.5000	1	2		2.66492479	-0.00002287
	37.6000	1	2		2.66392922	-0.00006017
	37.7000	1	2		2.66293202	-0.00013346
	37.8000	1	2		2.66192355	-0.00010572
	37.9000	1	2		2.66093044	-0.00014590
	38.0000	1	2		2.65992484	-0.00006721
	38.1000	1	2		2.65892968	0.00002563
	38.2000	1	2		2.65793063	-0.00010410
	38.3000	1	2		2.65691704	-0.00000268
	38.4000	1	2		2.65592209	-0.00011056
	38.5000	1	2		2.65492468	0.00004227
	38.6000	1	2		2.65392993	-0.00000233
	38.7000	1	2		2.65293252	-0.00014003
	38.8000	1	2		2.65192323	-0.00007843
	38.9000	1	2		2.65091578	-0.00015789
	39.0000	1	2		2.64992718	-0.00002263
	39.1000	1	2		2.64892219	-0.00016953
	39.2000	1	2		2.64792519	-0.00005268
	39.3000	1	2		2.64692901	-0.00013782
	39.4000	1	2		2.64593078	-0.00016800
	39.5000	1	2		2.64493645	-0.00018237
	39.6000	1	2		2.64392982	-0.00008932
	39.7000	1	2		2.64292913	-0.00012209
	39.8000	1	2		2.64191881	-0.00019648
	39.9000	1	2		2.64092775	-0.00006738
	40.0000	1	2		2.63992973	0.00007589
	40.1000	1	2		2.63893048	-0.00013210
	40.2000	1	2		2.63793225	-0.00013977
	40.3000	1	2		2.63693013	-0.00008827
	40.4000	1	2		2.63593518	0.00000262
	40.5000	1	2		2.63492855	0.00000610
	40.6000	1	2		2.63392766	-0.00016014
	40.7000	1	2		2.63292348	0.00001228
	40.8000	1	2		2.63192300	-0.00015522
	40.9000	1	2		2.63092190	-0.00006818
	41.0000	1	2		2.62993372	-0.00015623
	41.1000	1	2		2.62893282	-0.00022594
	41.2000	1	2		2.62793009	-0.00028000
	41.3000	1	2		2.62692489	-0.00019070
	41.4000	1	2		2.62593363	0.00002763
	41.5000	1	2		2.62493069	-0.00017127
	41.6000	1	2		2.62393328	-0.00024382
	41.7000	1	2		2.62293259	-0.00011372
	41.8000	1	2		2.62193744	-0.00011857
	41.9000	1	2		2.62092896	-0.00028797
	42.0000	1	2		2.61993770	-0.00006335
	42.1000	1	2		2.61892841	-0.00010532
	42.2000	1	2		2.61792936	-0.00024176
	42.3000	1	2		2.61692826	-0.00038644
	42.4000	1	2		2.61593720	0.00000520
	42.5000	1	2		2.61493201	-0.00016331
	42.6000	1	2		2.61393829	-0.00028724
	42.7000	1	2		2.61293412	-0.00025641
	42.8000	1	2		2.61192564	-0.00031011
	42.9000	1	2		2.61093336	-0.00028169
	43.0000	1	2		2.60993328	-0.00013235
	43.1000	1	2		2.60893751	-0.00023456
	43.2000	1	2		2.60793724	-0.00045780
	43.3000	1	2		2.60693327	-0.00028202
	43.4000	1	2		2.60593361	-0.00005812
	43.5000	1	2		2.60493353	-0.00034851
	43.6000	1	2		2.60393387	-0.00030704
	43.7000	1	2		2.60292560	-0.00013233
	43.8000	1	2		2.60192737	-0.00034209
	43.9000	1	2		2.60092464	-0.00038385
	44.0000	1	2		2.59992989	-0.00013561
	44.1000	1	2		2.59892552	-0.00024665
	44.2000	1	2		2.59792831	-0.00035599
	44.3000	1	2		2.59691963	-0.00011271
	44.4000	1	2		2.59592222	-0.00013504
	44.5000	1	2		2.59492523	-0.00015887
	44.6000	1	2		2.59392065	-0.00034759
	44.7000	1	2		2.59293102	-0.00019026
	44.8000	1	2		2.59193279	-0.00030437
	44.9000	1	2		2.59092391	-0.00020545
	45.0000	1	2		2.58993941	-0.00023682
	45.1000	1	2		2.58893135	-0.00027602
	45.2000	1	2		2.58793066	-0.00030655
	45.3000	1	2		2.58693140	-0.00039095
	45.4000	1	2		2.58593666	-0.00022996
	45.5000	1	2		2.58493782	-0.00025920
	45.6000	1	2		2.58393836	-0.00033346
	45.7000	1	2		2.58293378	-0.00028727
	45.8000	1	2		2.58192879	-0.00031144
	45.9000	1	2		2.58092769	-0.00021715
	46.0000	1	2		2.57993315	-0.00014926
	46.1000	1	2		2.57892222	-0.00029574
	46.2000	1	2		2.57792522	-0.00033382
	46.3000	1	2		2.57692371	-0.00025783
	46.4000	1	2		2.57594495	-0.00028402
	46.5000	1	2		2.57492725	-0.00034622
	46.6000	1	2		2.57393620	-0.00028990
	46.7000	1	2		2.57293797	-0.00035552
	46.8000	1	2		2.57194035	-0.00035114
	46.9000	1	2		2.57093680	-0.00032632
	47.0000	1	2		2.56994717	-0.00021117
	47.1000	1	2		2.56894362	-0.00030945
	47.2000	1	2		2.56794272	-0.00038733
	47.3000	1	2		2.56694101	-0.00020639
	47.4000	1	2		2.56593684	-0.00027040
	47.5000	1	2		2.56493349	-0.00025250
	47.6000	1	2		2.56392707	-0.00024301
	47.7000	1	2		2.56292699	-0.00022026
	47.8000	1	2		2.56193225	-0.00030665
	47.9000	1	2		2.56092787	-0.00023865
	48.0000	1	2		2.55992944	-0.00022521
	48.1000	1	2		2.55892506	-0.00025846
	48.2000	1	2		2.55792868	-0.00019137
	48.3000	1	2		2.55693516	-0.00027329
	48.4000	1	2		2.55593304	-0.00024041
	48.5000	1	2		2.55493768	-0.00023891
	48.6000	1	2		2.55394007	-0.00013890
	48.7000	1	2		2.55293631	-0.00020549
	48.8000	1	2		2.55193623	-0.00033230
	48.9000	1	2		2.55092796	-0.00027814
	49.0000	1	2		2.54993609	-0.00015075
	49.1000	1	2		2.54893089	-0.00025858
	49.2000	1	2		2.54793492	-0.00022836
	49.3000	1	2		2.54693013	-0.00028505
	49.4000	1	2		2.54593600	-0.00042142
	49.5000	1	2		2.54493367	-0.00018541
	49.6000	1	2		2.54393032	-0.00000026
	49.7000	1	2		2.54292861	-0.00019954
	49.8000	1	2		2.54193981	-0.00034793
	49.9000	1	2		2.54093133	-0.00032252
	50.0000	1	2		2.53993495	-0.00020965
	50.1000	1	2		2.53893549	-0.00020773
	50.2000	1	2		2.53792804	-0.00026555
	50.3000	1	2		2.53693412	-0.00027270
	50.4000	1	2		2.53593322	-0.00021181
	50.5000	1	2		2.53493479	-0.00011836
	50.6000	1	2		2.53393595	-0.00032841
	50.7000	1	2		2.53293936	-0.00027047
	50.8000	1	2		2.53194666	-0.00030617
	50.9000	1	2		2.53093511	-0.00030412
	51.0000	1	2		2.52993852	-0.00019008
	51.1000	1	2		2.52893579	-0.00030181
	51.2000	1	2		2.52793940	-0.00034701
	51.3000	1	2		2.52693236	-0.00024486
	51.4000	1	2		2.52593987	-0.00034796
	51.5000	1	2		2.52493836	-0.00029645
	51.6000	1	2		2.52394567	-0.00020356
	51.7000	1	2		2.52293822	-0.00030808
	51.8000	1	2		2.52194347	-0.00033423
	51.9000	1	2		2.52094135	-0.00034919
	52.0000	1	2		2.51994886	-0.00030512
	52.1000	1	2		2.51893772	-0.00022804
	52.2000	1	2		2.51794523	-0.00037339
	52.3000	1	2		2.51693614	-0.00028294
	52.4000	1	2		2.51593730	-0.00031394
	52.5000	1	2		2.51493333	-0.00032141
	52.6000	1	2		2.51393429	-0.00023369
	52.7000	1	2		2.51294302	-0.00037463
	52.8000	1	2		2.51193967	-0.00036987
	52.9000	1	2		2.51094083	-0.00032652
	53.0000	1	2		2.50994342	-0.00027477
	53.1000	1	2		2.50894703	-0.00035891
	53.2000	1	2		2.50794184	-0.00037429
	53.3000	1	2		2.50694505	-0.00034725
	53.4000	1	2		2.50595091	-0.00029931
	53.5000	1	2		2.50494019	-0.00030752
	53.6000	1	2		2.50394442	-0.00038374
	53.7000	1	2		2.50294824	-0.00034717
	53.8000	1	2		2.50194693	-0.00039750
	53.9000	1	2		2.50094953	-0.00034295
	54.0000	1	2		2.49994802	-0.00035495
	54.1000	1	2		2.49894118	-0.00040546
	54.2000	1	2		2.49794009	-0.00037701
	54.3000	1	2		2.49694370	-0.00036385
	54.4000	1	2		2.49594814	-0.00025000
	54.5000	1	2		2.49494130	-0.00028393
	54.6000	1	2		2.49394205	-0.00034261
	54.7000	1	2		2.49294157	-0.00036469
	54.8000	1	2		2.49194518	-0.00045568
	54.9000	1	2		2.49093937	-0.00022171
	55.0000	1	2		2.48994606	-0.00031980
	55.1000	1	2		2.48894292	-0.00049145
	55.2000	1	2		2.48795329	-0.00052686
	55.3000	1	2		2.48694830	-0.00037201
	55.4000	1	2		2.48594311	-0.00033556
	55.5000	1	2		2.48494467	-0.00040543
	55.6000	1	2		2.48394542	-0.00048468
	55.7000	1	2		2.48294186	-0.00043490
	55.8000	1	2		2.48194097	-0.00043143
	55.9000	1	2		2.48094213	-0.00046409
	56.0000	1	2		2.47994328	-0.00041940
	56.1000	1	2		2.47893952	-0.00050355
	56.2000	1	2		2.47795441	-0.00046014
	56.3000	1	2		2.47693876	-0.00047010
	56.4000	1	2		2.47594176	-0.00037103
	56.5000	1	2		2.47494456	-0.00044873
	56.6000	1	2		2.47394469	-0.00051658
	56.7000	1	2		2.47294380	-0.00034100
	56.8000	1	2		2.47195295	-0.00040567
	56.9000	1	2		2.47094304	-0.00029719
	57.0000	1	2		2.46994645	-0.00036821
	57.1000	1	2		2.46895969	-0.00039097
	57.2000	1	2		2.46795306	-0.00048505
	57.3000	1	2		2.46695668	-0.00036501
	57.4000	1	2		2.46595333	-0.00022165
	57.5000	1	2		2.46495735	-0.00036842
	57.6000	1	2		2.46394929	-0.00048212
	57.7000	1	2		2.46295065	-0.00033656
	57.8000	1	2		2.46194996	-0.00031547
	57.9000	1	2		2.46095297	-0.00044730
	58.0000	1	2		2.45994982	-0.00046961
	58.1000	1	2		2.45895159	-0.00039825
	58.2000	1	2		2.45795766	-0.00042859
	58.3000	1	2		2.45695493	-0.00035301
	58.4000	1	2		2.45594727	-0.00037526
	58.5000	1	2		2.45495601	-0.00036135
	58.6000	1	2		2.45394795	-0.00039962
	58.7000	1	2		2.45294972	-0.00037491
	58.8000	1	2		2.45194719	-0.00034007
	58.9000	1	2		2.45095080	-0.00042121
	59.0000	1	2		2.44994622	-0.00044722
	59.1000	1	2		2.44894533	-0.00053062
	59.2000	1	2		2.44794915	-0.00045987
	59.3000	1	2		2.44694744	-0.00047968
	59.4000	1	2		2.44594347	-0.00043050
	59.5000	1	2		2.44494504	-0.00056620
	59.6000	1	2		2.44394374	-0.00042394
	59.7000	1	2		2.44294961	-0.00051114
	59.8000	1	2		2.44194666	-0.00042040
	59.9000	1	2		2.44094782	-0.00046462
	60.0000	1	2		2.43995369	-0.00054121
	60.1000	1	2		2.43895300	-0.00051617
	60.2000	1	2		2.43796276	-0.00052033
	60.3000	1	2		2.43694917	-0.00043640
	60.4000	1	2		2.43596877	-0.00049350
	60.5000	1	2		2.43494575	-0.00048947
	60.6000	1	2		2.43396042	-0.00042956
	60.7000	1	2		2.43295093	-0.00046907
	60.8000	1	2		2.43195167	-0.00038587
	60.9000	1	2		2.43094136	-0.00046608
	61.0000	1	2		2.42995317	-0.00052087
	61.1000	1	2		2.42894019	-0.00042856
	61.2000	1	2		2.42795179	-0.00043825
	61.3000	1	2		2.42694475	-0.00039982
	61.4000	1	2		2.42594468	-0.00049525
	61.5000	1	2		2.42494604	-0.00048052
	61.6000	1	2		2.42395437	-0.00040810
	61.7000	1	2		2.42295512	-0.00052158
	61.8000	1	2		2.42195320	-0.00045304
	61.9000	1	2		2.42095046	-0.00059256
	62.0000	1	2		2.41995408	-0.00067481
	62.1000	1	2		2.41895114	-0.00055926
	62.2000	1	2		2.41795619	-0.00033197
	62.3000	1	2		2.41695140	-0.00045555
	62.4000	1	2		2.41595030	-0.00063464
	62.5000	1	2		2.41494982	-0.00057360
	62.6000	1	2		2.41395405	-0.00046500
	62.7000	1	2		2.41294107	-0.00062900
	62.8000	1	2		2.41195985	-0.00074961
	62.9000	1	2		2.41094707	-0.00060871
	63.0000	1	2		2.40994905	-0.00053034
	63.1000	1	2		2.40895369	-0.00064647
	63.2000	1	2		2.40796222	-0.00047942
	63.3000	1	2		2.40695108	-0.00048592
	63.4000	1	2		2.40595818	-0.00065107
	63.5000	1	2		2.40495401	-0.00055752
	63.6000	1	2		2.40396131	-0.00047848
	63.7000	1	2		2.40294239	-0.00055080
	63.8000	1	2		2.40195010	-0.00063266
	63.9000	1	2		2.40094962	-0.00058734
	64.0000	1	2		2.39995406	-0.00062551
	64.1000	1	2		2.39893882	-0.00052879
	64.2000	1	2		2.39795432	-0.00051618
	64.3000	1	2		2.39694503	-0.00042472
	64.4000	1	2		2.39595213	-0.00065573
	64.5000	1	2		2.39494673	-0.00058939
	64.6000	1	2		2.39394932	-0.00055099
	64.7000	1	2		2.39295314	-0.00051361
	64.8000	1	2		2.39194651	-0.00052195
	64.9000	1	2		2.39095320	-0.00071928
	65.0000	1	2		2.38995907	-0.00059885
	65.1000	1	2		2.38895735	-0.00058763
	65.2000	1	2		2.38795257	-0.00055464
	65.3000	1	2		2.38695598	-0.00057029
	65.4000	1	2		2.38595242	-0.00073852
	65.5000	1	2		2.38495378	-0.00056964
	65.6000	1	2		2.38396006	-0.00061509
	65.7000	1	2		2.38295097	-0.00053563
	65.8000	1	2		2.38195172	-0.00049842
	65.9000	1	2		2.38095083	-0.00062244
	66.0000	1	2		2.37995793	-0.00063079
	66.1000	1	2		2.37894904	-0.00056586
	66.2000	1	2		2.37795164	-0.00056093
	66.3000	1	2		2.37695402	-0.00068401
	66.4000	1	2		2.37595948	-0.00064587
	66.5000	1	2		2.37495449	-0.00056235
	66.6000	1	2		2.37395729	-0.00062463
	66.7000	1	2		2.37295824	-0.00047070
	66.8000	1	2		2.37195714	-0.00059801
	66.9000	1	2		2.37095481	-0.00061008
	67.0000	1	2		2.36996355	-0.00060713
	67.1000	1	2		2.36895221	-0.00054840
	67.2000	1	2		2.36796177	-0.00057253
	67.3000	1	2		2.36695739	-0.00066160
	67.4000	1	2		2.36595117	-0.00057739
	67.5000	1	2		2.36495622	-0.00068517
	67.6000	1	2		2.36395041	-0.00053093
	67.7000	1	2		2.36295833	-0.00053243
	67.8000	1	2		2.36194883	-0.00058370
	67.9000	1	2		2.36095163	-0.00063098
	68.0000	1	2		2.35995750	-0.00064807
	68.1000	1	2		2.35895496	-0.00065866
	68.2000	1	2		2.35795428	-0.00067741
	68.3000	1	2		2.35695666	-0.00058183
	68.4000	1	2		2.35595946	-0.00065011
	68.5000	1	2		2.35495365	-0.00072571
	68.6000	1	2		2.35396341	-0.00063998
	68.7000	1	2		2.35296026	-0.00061167
	68.8000	1	2		2.35195855	-0.00056549
	68.9000	1	2		2.35095602	-0.00059536
	69.0000	1	2		2.34995124	-0.00065814
	69.1000	1	2		2.34895567	-0.00071520
	69.2000	1	2		2.34796379	-0.00059282
	69.3000	1	2		2.34695081	-0.00045105
	69.4000	1	2		2.34595320	-0.00075278
	69.5000	1	2		2.34495210	-0.00069913
	69.6000	1	2		2.34392970	-0.00061312
	69.7000	1	2		2.34295073	-0.00058572
	69.8000	1	2		2.34195885	-0.00053540
	69.9000	1	2		2.34095775	-0.00056062
	70.0000	1	2		2.33995911	-0.00060328
	70.1000	1	2		2.33895822	-0.00060623
	70.2000	1	2		2.33796266	-0.00068629
	70.3000	1	2		2.33696607	-0.00056193
	70.4000	1	2		2.33596149	-0.00066429
	70.5000	1	2		2.33495772	-0.00078998
	70.6000	1	2		2.33396318	-0.00058682
	70.7000	1	2		2.33295287	-0.00068263
	70.8000	1	2		2.33195320	-0.00058726
	70.9000	1	2		2.33094657	-0.00068203
	71.0000	1	2		2.32995675	-0.00063454
	71.1000	1	2		2.32895258	-0.00059536
	71.2000	1	2		2.32795926	-0.00062416
	71.3000	1	2		2.32695202	-0.00061849
	71.4000	1	2		2.32595461	-0.00061196
	71.5000	1	2		2.32495392	-0.00073017
	71.6000	1	2		2.32396819	-0.00078245
	71.7000	1	2		2.32296013	-0.00061584
	71.8000	1	2		2.32196190	-0.00069850
	71.9000	1	2		2.32096080	-0.00075469
	72.0000	1	2		2.31995663	-0.00075961
	72.1000	1	2		2.31895943	-0.00072315
	72.2000	1	2		2.31796571	-0.00073225
	72.3000	1	2		2.31696625	-0.00072447
	72.4000	1	2		2.31596597	-0.00065856
	72.5000	1	2		2.31496242	-0.00070993
	72.6000	1	2		2.31395988	-0.00076982
	72.7000	1	2		2.31296370	-0.00059471
	72.8000	1	2		2.31195851	-0.00074376
	72.9000	1	2		2.31096130	-0.00074360
	73.0000	1	2		2.30997291	-0.00062601
	73.1000	1	2		2.30895645	-0.00073104
	73.2000	1	2		2.30796580	-0.00076939
	73.3000	1	2		2.30697023	-0.00055310
	73.4000	1	2		2.30596811	-0.00072907
	73.5000	1	2		2.30495738	-0.00088593
	73.6000	1	2		2.30396407	-0.00079499
	73.7000	1	2		2.30295744	-0.00064305
	73.8000	1	2		2.30197212	-0.00078097
	73.9000	1	2		2.30096242	-0.00070105
	74.0000	1	2		2.29996808	-0.00077484
	74.1000	1	2		2.29896678	-0.00087257
	74.2000	1	2		2.29796978	-0.00071199
	74.3000	1	2		2.29694758	-0.00074008
	74.4000	1	2		2.29596308	-0.00069342
	74.5000	1	2		2.29496034	-0.00081837
	74.6000	1	2		2.29396580	-0.00072204
	74.7000	1	2		2.29295180	-0.00072618
	74.8000	1	2		2.29197058	-0.00075602
	74.9000	1	2		2.29096272	-0.00059644
	75.0000	1	2		2.28996818	-0.00074869
	75.1000	1	2		2.28896851	-0.00082330
	75.2000	1	2		2.28797397	-0.00078781
	75.3000	1	2		2.28697902	-0.00080324
	75.4000	1	2		2.28596952	-0.00072445
	75.5000	1	2		2.28497396	-0.00080816
	75.6000	1	2		2.28396057	-0.00074538
	75.7000	1	2		2.28295824	-0.00075937
	75.8000	1	2		2.28195796	-0.00067734
	75.9000	1	2		2.28095892	-0.00072792
	76.0000	1	2		2.27996560	-0.00079371
	76.1000	1	2		2.27896307	-0.00080124
	76.2000	1	2		2.27796853	-0.00083070
	76.3000	1	2		2.27696477	-0.00078263
	76.4000	1	2		2.27597556	-0.00079829
	76.5000	1	2		2.27496934	-0.00073292
	76.6000	1	2		2.27396578	-0.00086718
	76.7000	1	2		2.27296305	-0.00087240
	76.8000	1	2		2.27195683	-0.00068898
	76.9000	1	2		2.27095716	-0.00075251
	77.0000	1	2		2.26995873	-0.00085512
	77.1000	1	2		2.26896173	-0.00086200
	77.2000	1	2		2.26796965	-0.00085012
	77.3000	1	2		2.26696261	-0.00077491
	77.4000	1	2		2.26595721	-0.00083209
	77.5000	1	2		2.26496246	-0.00078608
	77.6000	1	2		2.26395563	-0.00090124
	77.7000	1	2		2.26296621	-0.00084174
	77.8000	1	2		2.26196962	-0.00079820
	77.9000	1	2		2.26096525	-0.00077320
	78.0000	1	2		2.25996661	-0.00089935
	78.1000	1	2		2.25896223	-0.00079912
	78.2000	1	2		2.25797630	-0.00079338
	78.3000	1	2		2.25696905	-0.00087372
	78.4000	1	2		2.25597267	-0.00078986
	78.5000	1	2		2.25497895	-0.00080035
	78.6000	1	2		2.25397846	-0.00093333
	78.7000	1	2		2.25296528	-0.00084511
	78.8000	1	2		2.25197135	-0.00077026
	78.9000	1	2		2.25096308	-0.00086704
	79.0000	1	2		2.24997223	-0.00084356
	79.1000	1	2		2.24895720	-0.00084773
	79.2000	1	2		2.24796246	-0.00083553
	79.3000	1	2		2.24695910	-0.00088953
	79.4000	1	2		2.24596067	-0.00081009
	79.5000	1	2		2.24496818	-0.00087489
	79.6000	1	2		2.24397118	-0.00086668
	79.7000	1	2		2.24296680	-0.00089619
	79.8000	1	2		2.24197124	-0.00074592
	79.9000	1	2		2.24096789	-0.00082375
	80.0000	1	2		2.23997232	-0.00092341
	80.1000	1	2		2.23896733	-0.00085950
	80.2000	1	2		2.23797873	-0.00075322
	80.3000	1	2		2.23697497	-0.00080626
	80.4000	1	2		2.23597142	-0.00082223
	80.5000	1	2		2.23497196	-0.00088431
	80.6000	1	2		2.23397393	-0.00089042
	80.7000	1	2		2.23297325	-0.00087231
	80.8000	1	2		2.23197461	-0.00087947
	80.9000	1	2		2.23096757	-0.00093831
	81.0000	1	2		2.22997508	-0.00106581
	81.1000	1	2		2.22897378	-0.00094359
	81.2000	1	2		2.22798026	-0.00084089
	81.3000	1	2		2.22697240	-0.00085442
	81.4000	1	2		2.22596659	-0.00091385
	81.5000	1	2		2.22496181	-0.00081460
	81.6000	1	2		2.22396706	-0.00078613
	81.7000	1	2		2.22296945	-0.00088606
	81.8000	1	2		2.22197040	-0.00075178
	81.9000	1	2		2.22096582	-0.00086691
	82.0000	1	2		2.21996820	-0.00083182
	82.1000	1	2		2.21897161	-0.00078270
	82.2000	1	2		2.21795986	-0.00081373
	82.3000	1	2		2.21696573	-0.00083724
	82.4000	1	2		2.21596525	-0.00093476
	82.5000	1	2		2.21495616	-0.00089459
	82.6000	1	2		2.21397617	-0.00078494
	82.7000	1	2		2.21296257	-0.00070794
	82.8000	1	2		2.21196209	-0.00091450
	82.9000	1	2		2.21096550	-0.00080234
	83.0000	1	2		2.20996420	-0.00089915
	83.1000	1	2		2.20896945	-0.00091498
	83.2000	1	2		2.20796815	-0.00079239
	83.3000	1	2		2.20697299	-0.00087232
	83.4000	1	2		2.20597517	-0.00093673
	83.5000	1	2		2.20498104	-0.00091281
	83.6000	1	2		2.20397544	-0.00075756
	83.7000	1	2		2.20296881	-0.00074254
	83.8000	1	2		2.20197980	-0.00086098
	83.9000	1	2		2.20097256	-0.00095306
	84.0000	1	2		2.19997392	-0.00075824
	84.1000	1	2		2.19896852	-0.00081104
	84.2000	1	2		2.19797275	-0.00093288
	84.3000	1	2		2.19697431	-0.00093556
	84.4000	1	2		2.19598080	-0.00087383
	84.5000	1	2		2.19497396	-0.00090040
	84.6000	1	2		2.19396815	-0.00082889
	84.7000	1	2		2.19297525	-0.00090386
	84.8000	1	2		2.19197354	-0.00082965
	84.9000	1	2		2.19098043	-0.00106970
	85.0000	1	2		2.18997852	-0.00087939
	85.1000	1	2		2.18898562	-0.00075520
	85.2000	1	2		2.18797530	-0.00100906
	85.3000	1	2		2.18697727	-0.00093787
	85.4000	1	2		2.18597864	-0.00101446
	85.5000	1	2		2.18498471	-0.00096264
	85.6000	1	2		2.18397398	-0.00101740
	85.7000	1	2		2.18297329	-0.00101319
	85.8000	1	2		2.18197425	-0.00099361
	85.9000	1	2		2.18097417	-0.00101323
	86.0000	1	2		2.17997738	-0.00080955
	86.1000	1	2		2.17896071	-0.00095645
	86.2000	1	2		2.17797191	-0.00089385
	86.3000	1	2		2.17696774	-0.00097129
	86.4000	1	2		2.17597299	-0.00092641
	86.5000	1	2		2.17497558	-0.00095771
	86.6000	1	2		2.17397121	-0.00096140
	86.7000	1	2		2.17297748	-0.00092063
	86.8000	1	2		2.17197782	-0.00100623
	86.9000	1	2		2.17098062	-0.00098672
	87.0000	1	2		2.16998341	-0.00093049
	87.1000	1	2		2.16896920	-0.00073828
	87.2000	1	2		2.16797835	-0.00092565
	87.3000	1	2		2.16697049	-0.00102227
	87.4000	1	2		2.16597042	-0.00085918
	87.5000	1	2		2.16497403	-0.00090328
	87.6000	1	2		2.16398216	-0.00098682
	87.7000	1	2		2.16297471	-0.00091779
	87.8000	1	2		2.16197177	-0.00102933
	87.9000	1	2		2.16097866	-0.00104983
	88.0000	1	2		2.15997920	-0.00084264
	88.1000	1	2		2.15897011	-0.00096003
	88.2000	1	2		2.15797680	-0.00101668
	88.3000	1	2		2.15697284	-0.00089982
	88.4000	1	2		2.15598731	-0.00101138
	88.5000	1	2		2.15497044	-0.00085482
	88.6000	1	2		2.15397364	-0.00085502
	88.7000	1	2		2.15297972	-0.00093098
	88.8000	1	2		2.15197677	-0.00098856
	88.9000	1	2		2.15096851	-0.00094106
	89.0000	1	2		2.14997110	-0.00091769
	89.1000	1	2		2.14897840	-0.00096316
	89.2000	1	2		2.14797915	-0.00097470
	89.3000	1	2		2.14697621	-0.00098582
	89.4000	1	2		2.14597859	-0.00087690
	89.5000	1	2		2.14497790	-0.00089754
	89.6000	1	2		2.14397414	-0.00086093
	89.7000	1	2		2.14298288	-0.00095441
	89.8000	1	2		2.14197707	-0.00087706
	89.9000	1	2		2.14098192	-0.00096222
	90.0000	1	2		2.13998410	-0.00088216
	90.1000	1	2		2.13898689	-0.00089566
	90.2000	1	2		2.13797965	-0.00100324
	90.3000	1	2		2.13698531	-0.00090638
	90.4000	1	2		2.13597663	-0.00085599
	90.5000	1	2		2.13498496	-0.00105481
	90.6000	1	2		2.13398100	-0.00095803
	90.7000	1	2		2.13298400	-0.00100627
	90.8000	1	2		2.13198208	-0.00107420
	90.9000	1	2		2.13098836	-0.00103388
	91.0000	1	2		2.12998316	-0.00096043
	91.1000	1	2		2.12898903	-0.00089388
	91.2000	1	2		2.12798671	-0.00112082
	91.3000	1	2		2.12698417	-0.00110558
	91.4000	1	2		2.12598922	-0.00100946
	91.5000	1	2		2.12498362	-0.00099626
	91.6000	1	2		2.12398805	-0.00102554
	91.7000	1	2		2.12298655	-0.00098220
	91.8000	1	2		2.12198340	-0.00100575
	91.9000	1	2		2.12098025	-0.00102174
	92.0000	1	2		2.11997936	-0.00103408
	92.1000	1	2		2.11897868	-0.00110678
	92.2000	1	2		2.11798926	-0.00104588
	92.3000	1	2		2.11698713	-0.00108735
	92.4000	1	2		2.11598686	-0.00105950
	92.5000	1	2		2.11497859	-0.00104211
	92.6000	1	2		2.11398548	-0.00106234
	92.7000	1	2		2.11297803	-0.00112891
	92.8000	1	2		2.11198247	-0.00106809
	92.9000	1	2		2.11097748	-0.00114283
	93.0000	1	2		2.10997904	-0.00102950
	93.1000	1	2		2.10897446	-0.00101859
	93.2000	1	2		2.10798095	-0.00115556
	93.3000	1	2		2.10697370	-0.00113528
	93.4000	1	2		2.10600006	-0.00114928
	93.5000	1	2		2.10498790	-0.00108500
	93.6000	1	2		2.10398967	-0.00109634
	93.7000	1	2		2.10298714	-0.00109181
	93.8000	1	2		2.10198953	-0.00117922
	93.9000	1	2		2.10097818	-0.00116473
	94.0000	1	2		2.09997770	-0.00112644
	94.1000	1	2		2.09897804	-0.00105876
	94.2000	1	2		2.09797387	-0.00123553
	94.3000	1	2		2.09697974	-0.00125369
	94.4000	1	2		2.09598704	-0.00119319
	94.5000	1	2		2.09497734	-0.00110989
	94.6000	1	2		2.09397849	-0.00125889
	94.7000	1	2		2.09297555	-0.00115020
	94.8000	1	2		2.09197630	-0.00127293
	94.9000	1	2		2.09097746	-0.00131639
	95.0000	1	2		2.09000299	-0.00128726
	95.1000	1	2		2.08898940	-0.00113455
	95.2000	1	2		2.08799547	-0.00132420
	95.3000	1	2		2.08698495	-0.00134079
	95.4000	1	2		2.08599246	-0.00144529
	95.5000	1	2		2.08498562	-0.00133404
	95.6000	1	2		2.08398453	-0.00139587
	95.7000	1	2		2.08297708	-0.00149732
	95.8000	1	2		2.08197987	-0.00154775
	95.9000	1	2		2.08098083	-0.00162145
	96.0000	1	2		2.07998116	-0.00158645
	96.1000	1	2		2.07897576	-0.00161503
	96.2000	1	2		2.07798552	-0.00182570
	96.3000	1	2		2.07697623	-0.00187429
	96.4000	1	2		2.07599419	-0.00192483
	96.5000	1	2		2.07498531	-0.00195257
	96.6000	1	2		2.07398626	-0.00201703
	96.7000	1	2		2.07298393	-0.00208897
	96.8000	1	2		2.07198365	-0.00223054
	96.9000	1	2		2.07098379	-0.00237074
	97.0000	1	2		2.06999724	-0.00240263
	97.1000	1	2		2.06899225	-0.00254091
	97.2000	1	2		2.06798992	-0.00254815
	97.3000	1	2		2.06698124	-0.00277007
	97.4000	1	2		2.06597994	-0.00288949
	97.5000	1	2		2.06497659	-0.00285012
	97.6000	1	2		2.06397877	-0.00302784
	97.7000	1	2		2.06297603	-0.00318311
	97.8000	1	2		2.06197760	-0.00334714
	97.9000	1	2		2.06097568	-0.00344947
	98.0000	1	2		2.05997704	-0.00350891
	98.1000	1	2		2.05897738	-0.00361281
	98.2000	1	2		2.05798960	-0.00370580
	98.3000	1	2		2.05698789	-0.00387586
	98.4000	1	2		2.05599048	-0.00410352
	98.5000	1	2		2.05498242	-0.00414656
	98.6000	1	2		2.05398951	-0.00426301
	98.7000	1	2		2.05298944	-0.00436577
	98.8000	1	2		2.05198753	-0.00444805
	98.9000	1	2		2.05098028	-0.00470763
	99.0000	1	2		2.04998738	-0.00482573
	99.1000	1	2		2.04898280	-0.00504135
	99.2000	1	2		2.04797986	-0.00524538
	99.3000	1	2		2.04698101	-0.00534483
	99.4000	1	2		2.04598668	-0.00553917
	99.5000	1	2		2.04498189	-0.00553991
	99.6000	1	2		2.04399166	-0.00579839
	99.7000	1	2		2.04298380	-0.00589375
	99.7640	1	2		2.04257955	-0.00621812
	99.7880	1	2		2.04257955	-0.00625827
	99.8000	1	2		2.04257955	-0.00619871
	99.9000	1	2		2.04257955	-0.00613543
	100.0000	1	2		2.04262421	-0.00597372
	100.1000	1	2		2.04265085	-0.00594067
	100.2000	1	2		2.04265085	-0.00603694
	100.3000	1	2		2.04265085	-0.00606988
	100.4000	1	2		2.04265966	-0.00587861
Test Stopped:02/10/2014 2:59:19 PM : Operator Reset
