# Supplementary material for: Hyaluronic Acid Enhances the Mechanical Properties of Tissue-Engineered Cartilage Constructs
Source: PLoS One. 2014 Dec 1;9(12):e113216. doi: 10.1371/journal.pone.0113216 (PMC4249877; doi:10.1371/journal.pone.0113216)
Supplement: Dataset S1 — Raw data from hydrogel constructs. Data on wet weight, dry weight, compressive modulus, DNA content, and GAG content are provided in a spreadsheet for all analysed hydrogel constructs. Additionally, raw data from mechanical compression tests (time, displacement, and load) are provided. (ZIP) [file pone.0113216.s004.zip › Data/Mechanical testing/Microtester/Day 63/Day 63 gel heights/G2 P2 M7 height.csv]

G2 P2 M8b
Notes	Time	Sequence	Block	Cycle	5800:Extension mm	5800:5N_Load_Cell N
Test Started : 03/20/2014 10:36:05 AM	4.0020	1	2		3.00297993	0.00173565
	4.0320	1	2		2.99911015	0.00237029
	4.1000	1	2		2.99824612	0.00157940
	4.2000	1	2		2.99770992	0.00177349
	4.3000	1	2		2.99682254	0.00167674
	4.4000	1	2		2.99588353	0.00174055
	4.5000	1	2		2.99488899	0.00173565
	4.6000	1	2		2.99390326	0.00156402
	4.7000	1	2		2.99289786	0.00161087
	4.8000	1	2		2.99192319	0.00164849
	4.9000	1	2		2.99090652	0.00166385
	5.0000	1	2		2.98991014	0.00174591
	5.1000	1	2		2.98890207	0.00177941
	5.2000	1	2		2.98790118	0.00169829
	5.3000	1	2		2.98689353	0.00163338
	5.4000	1	2		2.98590288	0.00176750
	5.5000	1	2		2.98488908	0.00170011
	5.6000	1	2		2.98390396	0.00172331
	5.7000	1	2		2.98289323	0.00176609
	5.8000	1	2		2.98189521	0.00173403
	5.9000	1	2		2.98089124	0.00175459
	6.0000	1	2		2.97990224	0.00171058
	6.1000	1	2		2.97889192	0.00173416
	6.2000	1	2		2.97789943	0.00175884
	6.3000	1	2		2.97689218	0.00172622
	6.4000	1	2		2.97590358	0.00170327
	6.5000	1	2		2.97489286	0.00182964
	6.6000	1	2		2.97390221	0.00172948
	6.7000	1	2		2.97289599	0.00168447
	6.8000	1	2		2.97190268	0.00175157
	6.9000	1	2		2.97089400	0.00167944
	7.0000	1	2		2.96990212	0.00182074
	7.1000	1	2		2.96889385	0.00166068
	7.2000	1	2		2.96790771	0.00169202
	7.3000	1	2		2.96689576	0.00169382
	7.4000	1	2		2.96590675	0.00164808
	7.5000	1	2		2.96489438	0.00176330
	7.6000	1	2		2.96390087	0.00174556
	7.7000	1	2		2.96289547	0.00166089
	7.8000	1	2		2.96190175	0.00172818
	7.9000	1	2		2.96089921	0.00178810
	8.0000	1	2		2.95990939	0.00167008
	8.1000	1	2		2.95890440	0.00174207
	8.2000	1	2		2.95790699	0.00166940
	8.3000	1	2		2.95689360	0.00170420
	8.4000	1	2		2.95590684	0.00160794
	8.5000	1	2		2.95489816	0.00175091
	8.6000	1	2		2.95390629	0.00174153
	8.7000	1	2		2.95289638	0.00170739
	8.8000	1	2		2.95190593	0.00174357
	8.9000	1	2		2.95089500	0.00174707
	9.0000	1	2		2.94990681	0.00179739
	9.1000	1	2		2.94889773	0.00169364
	9.2000	1	2		2.94790769	0.00182464
	9.3000	1	2		2.94689533	0.00169687
	9.4000	1	2		2.94590386	0.00173425
	9.5000	1	2		2.94489743	0.00167543
	9.6000	1	2		2.94390822	0.00176843
	9.7000	1	2		2.94289381	0.00179124
	9.8000	1	2		2.94190746	0.00172513
	9.9000	1	2		2.94089817	0.00174583
	10.0000	1	2		2.93990506	0.00176163
	10.1000	1	2		2.93889925	0.00171700
	10.2000	1	2		2.93790430	0.00162956
	10.3000	1	2		2.93689890	0.00172632
	10.4000	1	2		2.93590969	0.00168888
	10.5000	1	2		2.93490859	0.00156961
	10.6000	1	2		2.93390647	0.00153428
	10.7000	1	2		2.93289554	0.00169674
	10.8000	1	2		2.93190755	0.00151200
	10.9000	1	2		2.93089601	0.00160240
	11.0000	1	2		2.92990720	0.00176505
	11.1000	1	2		2.92890078	0.00161469
	11.2000	1	2		2.92791095	0.00160373
	11.3000	1	2		2.92690452	0.00157500
	11.4000	1	2		2.92591634	0.00152491
	11.5000	1	2		2.92491503	0.00158929
	11.6000	1	2		2.92391168	0.00161116
	11.7000	1	2		2.92291612	0.00160689
	11.8000	1	2		2.92190846	0.00161177
	11.9000	1	2		2.92090245	0.00157785
	12.0000	1	2		2.91991139	0.00146803
	12.1000	1	2		2.91891275	0.00151381
	12.2000	1	2		2.91791350	0.00151264
	12.3000	1	2		2.91690830	0.00151317
	12.4000	1	2		2.91591315	0.00157065
	12.5000	1	2		2.91491390	0.00166006
	12.6000	1	2		2.91391136	0.00160149
	12.7000	1	2		2.91290494	0.00152603
	12.8000	1	2		2.91191368	0.00158309
	12.9000	1	2		2.91090766	0.00156129
	13.0000	1	2		2.90991333	0.00168741
	13.1000	1	2		2.90890137	0.00157585
	13.2000	1	2		2.90791462	0.00161643
	13.3000	1	2		2.90691024	0.00162824
	13.4000	1	2		2.90590607	0.00151760
	13.5000	1	2		2.90490026	0.00169043
	13.6000	1	2		2.90390469	0.00153935
	13.7000	1	2		2.90290278	0.00157294
	13.8000	1	2		2.90190844	0.00159698
	13.9000	1	2		2.90090099	0.00168208
	14.0000	1	2		2.89991157	0.00151224
	14.1000	1	2		2.89890146	0.00152446
	14.2000	1	2		2.89790651	0.00161395
	14.3000	1	2		2.89689886	0.00151625
	14.4000	1	2		2.89591989	0.00157706
	14.5000	1	2		2.89490342	0.00163672
	14.6000	1	2		2.89390929	0.00159170
	14.7000	1	2		2.89289980	0.00157836
	14.8000	1	2		2.89191263	0.00163272
	14.9000	1	2		2.89089801	0.00165020
	15.0000	1	2		2.88991249	0.00148857
	15.1000	1	2		2.88890278	0.00148116
	15.2000	1	2		2.88791562	0.00156415
	15.3000	1	2		2.88690530	0.00159907
	15.4000	1	2		2.88591670	0.00148993
	15.5000	1	2		2.88491151	0.00173495
	15.6000	1	2		2.88391225	0.00159155
	15.7000	1	2		2.88291013	0.00157321
	15.8000	1	2		2.88190944	0.00154921
	15.9000	1	2		2.88089503	0.00151293
	16.0000	1	2		2.87991114	0.00142222
	16.1000	1	2		2.87890246	0.00159915
	16.2000	1	2		2.87790956	0.00182577
	16.3000	1	2		2.87690826	0.00163211
	16.4000	1	2		2.87591290	0.00151985
	16.5000	1	2		2.87490566	0.00148993
	16.6000	1	2		2.87391685	0.00146665
	16.7000	1	2		2.87289506	0.00148296
	16.8000	1	2		2.87191876	0.00163796
	16.9000	1	2		2.87090373	0.00150168
	17.0000	1	2		2.86991000	0.00147368
	17.1000	1	2		2.86891936	0.00162082
	17.2000	1	2		2.86790535	0.00129520
	17.3000	1	2		2.86690979	0.00124097
	17.4000	1	2		2.86591688	0.00162251
	17.5000	1	2		2.86490657	0.00153770
	17.6000	1	2		2.86391141	0.00151383
	17.7000	1	2		2.86290068	0.00144706
	17.8000	1	2		2.86190881	0.00159177
	17.9000	1	2		2.86090935	0.00157080
	18.0000	1	2		2.85991010	0.00141275
	18.1000	1	2		2.85891883	0.00151242
	18.2000	1	2		2.85792327	0.00166986
	18.3000	1	2		2.85691336	0.00167822
	18.4000	1	2		2.85591984	0.00149387
	18.5000	1	2		2.85491260	0.00152632
	18.6000	1	2		2.85391130	0.00151691
	18.7000	1	2		2.85290487	0.00166049
	18.8000	1	2		2.85191156	0.00152519
	18.9000	1	2		2.85090145	0.00150018
	19.0000	1	2		2.84990773	0.00146979
	19.1000	1	2		2.84890499	0.00165954
	19.2000	1	2		2.84791086	0.00144052
	19.3000	1	2		2.84690485	0.00152408
	19.4000	1	2		2.84590559	0.00163419
	19.5000	1	2		2.84490880	0.00147524
	19.6000	1	2		2.84391692	0.00156859
	19.7000	1	2		2.84290865	0.00146385
	19.8000	1	2		2.84190797	0.00158805
	19.9000	1	2		2.84092265	0.00148508
	20.0000	1	2		2.83991622	0.00145710
	20.1000	1	2		2.83891369	0.00150322
	20.2000	1	2		2.83791956	0.00141620
	20.3000	1	2		2.83690965	0.00148006
	20.4000	1	2		2.83587434	0.00139318
	20.5000	1	2		2.83491217	0.00149757
	20.6000	1	2		2.83391640	0.00141017
	20.7000	1	2		2.83290608	0.00140914
	20.8000	1	2		2.83191605	0.00154540
	20.9000	1	2		2.83091618	0.00140865
	21.0000	1	2		2.82991529	0.00142978
	21.1000	1	2		2.82890641	0.00136198
	21.2000	1	2		2.82792375	0.00152965
	21.3000	1	2		2.82691159	0.00150600
	21.4000	1	2		2.82592299	0.00139611
	21.5000	1	2		2.82490939	0.00137233
	21.6000	1	2		2.82392448	0.00144928
	21.7000	1	2		2.82291396	0.00136157
	21.8000	1	2		2.82192085	0.00140809
	21.9000	1	2		2.82090890	0.00147400
	22.0000	1	2		2.81992399	0.00138995
	22.1000	1	2		2.81890977	0.00139998
	22.2000	1	2		2.81791933	0.00129299
	22.3000	1	2		2.81690512	0.00155576
	22.4000	1	2		2.81592062	0.00141428
	22.5000	1	2		2.81491932	0.00130612
	22.6000	1	2		2.81392396	0.00140429
	22.7000	1	2		2.81292245	0.00142047
	22.8000	1	2		2.81192791	0.00138813
	22.9000	1	2		2.81091472	0.00142412
	23.0000	1	2		2.80992449	0.00141911
	23.1000	1	2		2.80891355	0.00145485
	23.2000	1	2		2.80792373	0.00134999
	23.3000	1	2		2.80692324	0.00138796
	23.4000	1	2		2.80591600	0.00145016
	23.5000	1	2		2.80490958	0.00146394
	23.6000	1	2		2.80392282	0.00144798
	23.7000	1	2		2.80290697	0.00140823
	23.8000	1	2		2.80191755	0.00134257
	23.9000	1	2		2.80090744	0.00135236
	24.0000	1	2		2.79991187	0.00141956
	24.1000	1	2		2.79890729	0.00146512
	24.2000	1	2		2.79791931	0.00147451
	24.3000	1	2		2.79692518	0.00136581
	24.4000	1	2		2.79592019	0.00143616
	24.5000	1	2		2.79492893	0.00145623
	24.6000	1	2		2.79392086	0.00128941
	24.7000	1	2		2.79292161	0.00143929
	24.8000	1	2		2.79192113	0.00151629
	24.9000	1	2		2.79091552	0.00143768
	25.0000	1	2		2.78991750	0.00145815
	25.1000	1	2		2.78892070	0.00149981
	25.2000	1	2		2.78791653	0.00144710
	25.3000	1	2		2.78692302	0.00143592
	25.4000	1	2		2.78592561	0.00143927
	25.5000	1	2		2.78491263	0.00144850
	25.6000	1	2		2.78392014	0.00139503
	25.7000	1	2		2.78291166	0.00134318
	25.8000	1	2		2.78192040	0.00149972
	25.9000	1	2		2.78092422	0.00129952
	26.0000	1	2		2.77992415	0.00135085
	26.1000	1	2		2.77891506	0.00154275
	26.2000	1	2		2.77792462	0.00136633
	26.3000	1	2		2.77691922	0.00143898
	26.4000	1	2		2.77591935	0.00141713
	26.5000	1	2		2.77491477	0.00160162
	26.6000	1	2		2.77392371	0.00141848
	26.7000	1	2		2.77291913	0.00137510
	26.8000	1	2		2.77192582	0.00148042
	26.9000	1	2		2.77091345	0.00138687
	27.0000	1	2		2.76991994	0.00133868
	27.1000	1	2		2.76891085	0.00128698
	27.2000	1	2		2.76792327	0.00132204
	27.3000	1	2		2.76692115	0.00136386
	27.4000	1	2		2.76591391	0.00137951
	27.5000	1	2		2.76490482	0.00129107
	27.6000	1	2		2.76392565	0.00132909
	27.7000	1	2		2.76290918	0.00135086
	27.8000	1	2		2.76192140	0.00127029
	27.9000	1	2		2.76091108	0.00150855
	28.0000	1	2		2.75992925	0.00142750
	28.1000	1	2		2.75891913	0.00135656
	28.2000	1	2		2.75793340	0.00131813
	28.3000	1	2		2.75692145	0.00144811
	28.4000	1	2		2.75592465	0.00130258
	28.5000	1	2		2.75492397	0.00125020
	28.6000	1	2		2.75393209	0.00139398
	28.7000	1	2		2.75292648	0.00137009
	28.8000	1	2		2.75193030	0.00130322
	28.9000	1	2		2.75092572	0.00142645
	29.0000	1	2		2.74993323	0.00134756
	29.1000	1	2		2.74892189	0.00136121
	29.2000	1	2		2.74792141	0.00132475
	29.3000	1	2		2.74692051	0.00144104
	29.4000	1	2		2.74593007	0.00131024
	29.5000	1	2		2.74491996	0.00122658
	29.6000	1	2		2.74393566	0.00142675
	29.7000	1	2		2.74293313	0.00143918
	29.8000	1	2		2.74193695	0.00126351
	29.9000	1	2		2.74091987	0.00133865
	30.0000	1	2		2.73991837	0.00145467
	30.1000	1	2		2.73892219	0.00130322
	30.2000	1	2		2.73793256	0.00144180
	30.3000	1	2		2.73692040	0.00140627
	30.4000	1	2		2.73593488	0.00133506
	30.5000	1	2		2.73491780	0.00132021
	30.6000	1	2		2.73393104	0.00146131
	30.7000	1	2		2.73292441	0.00120813
	30.8000	1	2		2.73193028	0.00138597
	30.9000	1	2		2.73092673	0.00145132
	31.0000	1	2		2.72992071	0.00125942
	31.1000	1	2		2.72891511	0.00138861
	31.2000	1	2		2.72793347	0.00133586
	31.3000	1	2		2.72692643	0.00133612
	31.4000	1	2		2.72592657	0.00122864
	31.5000	1	2		2.72492588	0.00134647
	31.6000	1	2		2.72393830	0.00128520
	31.7000	1	2		2.72293106	0.00121520
	31.8000	1	2		2.72192546	0.00118693
	31.9000	1	2		2.72091678	0.00132856
	32.0000	1	2		2.71992961	0.00130874
	32.1000	1	2		2.71891950	0.00133324
	32.2000	1	2		2.71793049	0.00140346
	32.3000	1	2		2.71692550	0.00134939
	32.4000	1	2		2.71593055	0.00130690
	32.5000	1	2		2.71492208	0.00131831
	32.6000	1	2		2.71393102	0.00126460
	32.7000	1	2		2.71292767	0.00123571
	32.8000	1	2		2.71193251	0.00134681
	32.9000	1	2		2.71092179	0.00130412
	33.0000	1	2		2.70993544	0.00129847
	33.1000	1	2		2.70892738	0.00138760
	33.2000	1	2		2.70793263	0.00132473
	33.3000	1	2		2.70692908	0.00126658
	33.4000	1	2		2.70593310	0.00128799
	33.5000	1	2		2.70493139	0.00137042
	33.6000	1	2		2.70393582	0.00125843
	33.7000	1	2		2.70292858	0.00127405
	33.8000	1	2		2.70194121	0.00114813
	33.9000	1	2		2.70093458	0.00128291
	34.0000	1	2		2.69993451	0.00121358
	34.1000	1	2		2.69892747	0.00135295
	34.2000	1	2		2.69792883	0.00128281
	34.3000	1	2		2.69692118	0.00109366
	34.4000	1	2		2.69593504	0.00133214
	34.5000	1	2		2.69492574	0.00133259
	34.6000	1	2		2.69393407	0.00127191
	34.7000	1	2		2.69292642	0.00120474
	34.8000	1	2		2.69193024	0.00137601
	34.9000	1	2		2.69093467	0.00124389
	35.0000	1	2		2.68993931	0.00112388
	35.1000	1	2		2.68893514	0.00133451
	35.2000	1	2		2.68791151	0.00130772
	35.3000	1	2		2.68692168	0.00118734
	35.4000	1	2		2.68592632	0.00119718
	35.5000	1	2		2.68492870	0.00134060
	35.6000	1	2		2.68393765	0.00116375
	35.7000	1	2		2.68292487	0.00125807
	35.8000	1	2		2.68192890	0.00126247
	35.9000	1	2		2.68092165	0.00119732
	36.0000	1	2		2.67993961	0.00124321
	36.1000	1	2		2.67892724	0.00130078
	36.2000	1	2		2.67793967	0.00132163
	36.3000	1	2		2.67693017	0.00107809
	36.4000	1	2		2.67594526	0.00125423
	36.5000	1	2		2.67493494	0.00138788
	36.6000	1	2		2.67394266	0.00110914
	36.7000	1	2		2.67293316	0.00130534
	36.8000	1	2		2.67193063	0.00133992
	36.9000	1	2		2.67093055	0.00120171
	37.0000	1	2		2.66993745	0.00107547
	37.1000	1	2		2.66893184	0.00130431
	37.2000	1	2		2.66793669	0.00116204
	37.3000	1	2		2.66692391	0.00106582
	37.4000	1	2		2.66594002	0.00111862
	37.5000	1	2		2.66492745	0.00115269
	37.6000	1	2		2.66393476	0.00112382
	37.7000	1	2		2.66292485	0.00110852
	37.8000	1	2		2.66193543	0.00119353
	37.9000	1	2		2.66093105	0.00117361
	38.0000	1	2		2.65993877	0.00108158
	38.1000	1	2		2.65893132	0.00123164
	38.2000	1	2		2.65793350	0.00122657
	38.3000	1	2		2.65692359	0.00125968
	38.4000	1	2		2.65593622	0.00108879
	38.5000	1	2		2.65492795	0.00124955
	38.6000	1	2		2.65393136	0.00115483
	38.7000	1	2		2.65292392	0.00112854
	38.8000	1	2		2.65193798	0.00103312
	38.9000	1	2		2.65094078	0.00114152
	39.0000	1	2		2.64994275	0.00109529
	39.1000	1	2		2.64893715	0.00120690
	39.2000	1	2		2.64792908	0.00114330
	39.3000	1	2		2.64692327	0.00117816
	39.4000	1	2		2.64594021	0.00120052
	39.5000	1	2		2.64492518	0.00114434
	39.6000	1	2		2.64393084	0.00117673
	39.7000	1	2		2.64293507	0.00112799
	39.8000	1	2		2.64193684	0.00119320
	39.9000	1	2		2.64092673	0.00110987
	40.0000	1	2		2.63993608	0.00092969
	40.1000	1	2		2.63892146	0.00100716
	40.2000	1	2		2.63793102	0.00118137
	40.3000	1	2		2.63692500	0.00127489
	40.4000	1	2		2.63592985	0.00114994
	40.5000	1	2		2.63492158	0.00133011
	40.6000	1	2		2.63393339	0.00104381
	40.7000	1	2		2.63291877	0.00103668
	40.8000	1	2		2.63193386	0.00108046
	40.9000	1	2		2.63093830	0.00118377
	41.0000	1	2		2.62992900	0.00094955
	41.1000	1	2		2.62893303	0.00117815
	41.2000	1	2		2.62793132	0.00136066
	41.3000	1	2		2.62693022	0.00108545
	41.4000	1	2		2.62593793	0.00108174
	41.5000	1	2		2.62493479	0.00121855
	41.6000	1	2		2.62393922	0.00117749
	41.7000	1	2		2.62292829	0.00100143
	41.8000	1	2		2.62193559	0.00123556
	41.9000	1	2		2.62093880	0.00105120
	42.0000	1	2		2.61994856	0.00097452
	42.1000	1	2		2.61894336	0.00117678
	42.2000	1	2		2.61793837	0.00108172
	42.3000	1	2		2.61693646	0.00101457
	42.4000	1	2		2.61594642	0.00108450
	42.5000	1	2		2.61493180	0.00107995
	42.6000	1	2		2.61393562	0.00115371
	42.7000	1	2		2.61292961	0.00116906
	42.8000	1	2		2.61194163	0.00098898
	42.9000	1	2		2.61093069	0.00125517
	43.0000	1	2		2.60994291	0.00109766
	43.1000	1	2		2.60893301	0.00112167
	43.2000	1	2		2.60793908	0.00118536
	43.3000	1	2		2.60693245	0.00093961
	43.4000	1	2		2.60593852	0.00107506
	43.5000	1	2		2.60493640	0.00104029
	43.6000	1	2		2.60395743	0.00110577
	43.7000	1	2		2.60294507	0.00117873
	43.8000	1	2		2.60194213	0.00114771
	43.9000	1	2		2.60093632	0.00113310
	44.0000	1	2		2.59994649	0.00110707
	44.1000	1	2		2.59894150	0.00108558
	44.2000	1	2		2.59794286	0.00108404
	44.3000	1	2		2.59693644	0.00113999
	44.4000	1	2		2.59594046	0.00103838
	44.5000	1	2		2.59493240	0.00105194
	44.6000	1	2		2.59394175	0.00108531
	44.7000	1	2		2.59293491	0.00114800
	44.8000	1	2		2.59194324	0.00119061
	44.9000	1	2		2.59093682	0.00111159
	45.0000	1	2		2.58994494	0.00110785
	45.1000	1	2		2.58893360	0.00100607
	45.2000	1	2		2.58795094	0.00109513
	45.3000	1	2		2.58693981	0.00094211
	45.4000	1	2		2.58594424	0.00106205
	45.5000	1	2		2.58493228	0.00107801
	45.6000	1	2		2.58394389	0.00106761
	45.7000	1	2		2.58293665	0.00106346
	45.8000	1	2		2.58193883	0.00098067
	45.9000	1	2		2.58093916	0.00114290
	46.0000	1	2		2.57994196	0.00093461
	46.1000	1	2		2.57893697	0.00107251
	46.2000	1	2		2.57794960	0.00094690
	46.3000	1	2		2.57693887	0.00104972
	46.4000	1	2		2.57595867	0.00094854
	46.5000	1	2		2.57494119	0.00109040
	46.6000	1	2		2.57394439	0.00110729
	46.7000	1	2		2.57294411	0.00094719
	46.8000	1	2		2.57194998	0.00104131
	46.9000	1	2		2.57093680	0.00102422
	47.0000	1	2		2.56994144	0.00101386
	47.1000	1	2		2.56893952	0.00107278
	47.2000	1	2		2.56794293	0.00110368
	47.3000	1	2		2.56694409	0.00097564
	47.4000	1	2		2.56594565	0.00102710
	47.5000	1	2		2.56493554	0.00105188
	47.6000	1	2		2.56394202	0.00099465
	47.7000	1	2		2.56293621	0.00102551
	47.8000	1	2		2.56194557	0.00100168
	47.9000	1	2		2.56094099	0.00105469
	48.0000	1	2		2.55994030	0.00101784
	48.1000	1	2		2.55894412	0.00103482
	48.2000	1	2		2.55793831	0.00108373
	48.3000	1	2		2.55693024	0.00090871
	48.4000	1	2		2.55593857	0.00107197
	48.5000	1	2		2.55493563	0.00106224
	48.6000	1	2		2.55393863	0.00095230
	48.7000	1	2		2.55295720	0.00094909
	48.8000	1	2		2.55194545	0.00109402
	48.9000	1	2		2.55093964	0.00110158
	49.0000	1	2		2.54994633	0.00100022
	49.1000	1	2		2.54894093	0.00101387
	49.2000	1	2		2.54795172	0.00103040
	49.3000	1	2		2.54694673	0.00096214
	49.4000	1	2		2.54594973	0.00101044
	49.5000	1	2		2.54494207	0.00112928
	49.6000	1	2		2.54395204	0.00093137
	49.7000	1	2		2.54293988	0.00093870
	49.8000	1	2		2.54194882	0.00105995
	49.9000	1	2		2.54095203	0.00090410
	50.0000	1	2		2.53995298	0.00095770
	50.1000	1	2		2.53894430	0.00093323
	50.2000	1	2		2.53795570	0.00102680
	50.3000	1	2		2.53693821	0.00089459
	50.4000	1	2		2.53594941	0.00109696
	50.5000	1	2		2.53493766	0.00102836
	50.6000	1	2		2.53394373	0.00093676
	50.7000	1	2		2.53295903	0.00097726
	50.8000	1	2		2.53194891	0.00093956
	50.9000	1	2		2.53093306	0.00085528
	51.0000	1	2		2.52994877	0.00095124
	51.1000	1	2		2.52895996	0.00096706
	51.2000	1	2		2.52794801	0.00091150
	51.3000	1	2		2.52694199	0.00108197
	51.4000	1	2		2.52595831	0.00099498
	51.5000	1	2		2.52494267	0.00096909
	51.6000	1	2		2.52395694	0.00100636
	51.7000	1	2		2.52294375	0.00095428
	51.8000	1	2		2.52195064	0.00106838
	51.9000	1	2		2.52094033	0.00084528
	52.0000	1	2		2.51995050	0.00092284
	52.1000	1	2		2.51894305	0.00097636
	52.2000	1	2		2.51795117	0.00096921
	52.3000	1	2		2.51694229	0.00093166
	52.4000	1	2		2.51595000	0.00103320
	52.5000	1	2		2.51494522	0.00096787
	52.6000	1	2		2.51395314	0.00091164
	52.7000	1	2		2.51294097	0.00100562
	52.8000	1	2		2.51195012	0.00100761
	52.9000	1	2		2.51094841	0.00086698
	53.0000	1	2		2.50995817	0.00091099
	53.1000	1	2		2.50895031	0.00097739
	53.2000	1	2		2.50795106	0.00091607
	53.3000	1	2		2.50694750	0.00097598
	53.4000	1	2		2.50594846	0.00088907
	53.5000	1	2		2.50494818	0.00085712
	53.6000	1	2		2.50395138	0.00087810
	53.7000	1	2		2.50294516	0.00080429
	53.8000	1	2		2.50195820	0.00086338
	53.9000	1	2		2.50094932	0.00104405
	54.0000	1	2		2.49995171	0.00093626
	54.1000	1	2		2.49894631	0.00096154
	54.2000	1	2		2.49795422	0.00094821
	54.3000	1	2		2.49696214	0.00077344
	54.4000	1	2		2.49595859	0.00095334
	54.5000	1	2		2.49494847	0.00099208
	54.6000	1	2		2.49395393	0.00084796
	54.7000	1	2		2.49294403	0.00099066
	54.8000	1	2		2.49195645	0.00083958
	54.9000	1	2		2.49095351	0.00069451
	55.0000	1	2		2.48995897	0.00091692
	55.1000	1	2		2.48894640	0.00098295
	55.2000	1	2		2.48795944	0.00089824
	55.3000	1	2		2.48694728	0.00076959
	55.4000	1	2		2.48594864	0.00105112
	55.5000	1	2		2.48494918	0.00095715
	55.6000	1	2		2.48394890	0.00077983
	55.7000	1	2		2.48294207	0.00080932
	55.8000	1	2		2.48195122	0.00098604
	55.9000	1	2		2.48094418	0.00083825
	56.0000	1	2		2.47995394	0.00080734
	56.1000	1	2		2.47894055	0.00096560
	56.2000	1	2		2.47795523	0.00085926
	56.3000	1	2		2.47693897	0.00077608
	56.4000	1	2		2.47595734	0.00074574
	56.5000	1	2		2.47494927	0.00090874
	56.6000	1	2		2.47394613	0.00077270
	56.7000	1	2		2.47294216	0.00095554
	56.8000	1	2		2.47194864	0.00080540
	56.9000	1	2		2.47094140	0.00086345
	57.0000	1	2		2.46994747	0.00082735
	57.1000	1	2		2.46894289	0.00093907
	57.2000	1	2		2.46794774	0.00103511
	57.3000	1	2		2.46694316	0.00070169
	57.4000	1	2		2.46594452	0.00100346
	57.5000	1	2		2.46494281	0.00076455
	57.6000	1	2		2.46394683	0.00071900
	57.7000	1	2		2.46294328	0.00089610
	57.8000	1	2		2.46195058	0.00089952
	57.9000	1	2		2.46094907	0.00086975
	58.0000	1	2		2.45995597	0.00084178
	58.1000	1	2		2.45895016	0.00100438
	58.2000	1	2		2.45796135	0.00087744
	58.3000	1	2		2.45695472	0.00075961
	58.4000	1	2		2.45596223	0.00087404
	58.5000	1	2		2.45495294	0.00094038
	58.6000	1	2		2.45395963	0.00078800
	58.7000	1	2		2.45295095	0.00084003
	58.8000	1	2		2.45195354	0.00094792
	58.9000	1	2		2.45095080	0.00090130
	59.0000	1	2		2.44996364	0.00086964
	59.1000	1	2		2.44895025	0.00090701
	59.2000	1	2		2.44795796	0.00089203
	59.3000	1	2		2.44695236	0.00056609
	59.4000	1	2		2.44596232	0.00084801
	59.5000	1	2		2.44495631	0.00092547
	59.6000	1	2		2.44395910	0.00081454
	59.7000	1	2		2.44295411	0.00081706
	59.8000	1	2		2.44196019	0.00083254
	59.9000	1	2		2.44095417	0.00081822
	60.0000	1	2		2.43996373	0.00082981
	60.1000	1	2		2.43895136	0.00105903
	60.2000	1	2		2.43795600	0.00070735
	60.3000	1	2		2.43694876	0.00072859
	60.4000	1	2		2.43595319	0.00095178
	60.5000	1	2		2.43494738	0.00078970
	60.6000	1	2		2.43394567	0.00078226
	60.7000	1	2		2.43294191	0.00084548
	60.8000	1	2		2.43194573	0.00083643
	60.9000	1	2		2.43094853	0.00074747
	61.0000	1	2		2.42995399	0.00093583
	61.1000	1	2		2.42894777	0.00081235
	61.2000	1	2		2.42795528	0.00076545
	61.3000	1	2		2.42694578	0.00085802
	61.4000	1	2		2.42595943	0.00081585
	61.5000	1	2		2.42495670	0.00083057
	61.6000	1	2		2.42396359	0.00074347
	61.7000	1	2		2.42296249	0.00084140
	61.8000	1	2		2.42196549	0.00083019
	61.9000	1	2		2.42095886	0.00076105
	62.0000	1	2		2.41996391	0.00071482
	62.1000	1	2		2.41895257	0.00080922
	62.2000	1	2		2.41796438	0.00074855
	62.3000	1	2		2.41695919	0.00073280
	62.4000	1	2		2.41596280	0.00072216
	62.5000	1	2		2.41496314	0.00073144
	62.6000	1	2		2.41396409	0.00068805
	62.7000	1	2		2.41296361	0.00068861
	62.8000	1	2		2.41197235	0.00079765
	62.9000	1	2		2.41096674	0.00073646
	63.0000	1	2		2.40996974	0.00067684
	63.1000	1	2		2.40896455	0.00072326
	63.2000	1	2		2.40796878	0.00082113
	63.3000	1	2		2.40696133	0.00075351
	63.4000	1	2		2.40596515	0.00063709
	63.5000	1	2		2.40496507	0.00084433
	63.6000	1	2		2.40396562	0.00072586
	63.7000	1	2		2.40296042	0.00060666
	63.8000	1	2		2.40196588	0.00073271
	63.9000	1	2		2.40095659	0.00067634
	64.0000	1	2		2.39996983	0.00063589
	64.1000	1	2		2.39896525	0.00078258
	64.2000	1	2		2.39797071	0.00066401
	64.3000	1	2		2.39695712	0.00079772
	64.4000	1	2		2.39596954	0.00072986
	64.5000	1	2		2.39496435	0.00062790
	64.6000	1	2		2.39396919	0.00081728
	64.7000	1	2		2.39296297	0.00071121
	64.8000	1	2		2.39196741	0.00074144
	64.9000	1	2		2.39096733	0.00079073
	65.0000	1	2		2.38996951	0.00063566
	65.1000	1	2		2.38896657	0.00075467
	65.2000	1	2		2.38796384	0.00074612
	65.3000	1	2		2.38695331	0.00069772
	65.4000	1	2		2.38596758	0.00076214
	65.5000	1	2		2.38495809	0.00071298
	65.6000	1	2		2.38394777	0.00056888
	65.7000	1	2		2.38294196	0.00080341
	65.8000	1	2		2.38195623	0.00076255
	65.9000	1	2		2.38093690	0.00065109
	66.0000	1	2		2.37996059	0.00083070
	66.1000	1	2		2.37895744	0.00067636
	66.2000	1	2		2.37797130	0.00064571
	66.3000	1	2		2.37696181	0.00075948
	66.4000	1	2		2.37597136	0.00074479
	66.5000	1	2		2.37496228	0.00068626
	66.6000	1	2		2.37397757	0.00081846
	66.7000	1	2		2.37296254	0.00075034
	66.8000	1	2		2.37197456	0.00073765
	66.9000	1	2		2.37096649	0.00063439
	67.0000	1	2		2.36996724	0.00068243
	67.1000	1	2		2.36896389	0.00070954
	67.2000	1	2		2.36796873	0.00071255
	67.3000	1	2		2.36695678	0.00066929
	67.4000	1	2		2.36596367	0.00071435
	67.5000	1	2		2.36495417	0.00064176
	67.6000	1	2		2.36396557	0.00055537
	67.7000	1	2		2.36295648	0.00073632
	67.8000	1	2		2.36196686	0.00059440
	67.9000	1	2		2.36096003	0.00063917
	68.0000	1	2		2.35996508	0.00078802
	68.1000	1	2		2.35895578	0.00066873
	68.2000	1	2		2.35796923	0.00064393
	68.3000	1	2		2.35696056	0.00066475
	68.4000	1	2		2.35597196	0.00057021
	68.5000	1	2		2.35496143	0.00062323
	68.6000	1	2		2.35396689	0.00066542
	68.7000	1	2		2.35295514	0.00064911
	68.8000	1	2		2.35196716	0.00061782
	68.9000	1	2		2.35096032	0.00071559
	69.0000	1	2		2.34996394	0.00069562
	69.1000	1	2		2.34894850	0.00070550
	69.2000	1	2		2.34797199	0.00059903
	69.3000	1	2		2.34696618	0.00061349
	69.4000	1	2		2.34597430	0.00065010
	69.5000	1	2		2.34496665	0.00067035
	69.6000	1	2		2.34397088	0.00073006
	69.7000	1	2		2.34296200	0.00064815
	69.8000	1	2		2.34196438	0.00073628
	69.9000	1	2		2.34095755	0.00055001
	70.0000	1	2		2.33997776	0.00066982
	70.1000	1	2		2.33896150	0.00055198
	70.2000	1	2		2.33796880	0.00054227
	70.3000	1	2		2.33696525	0.00073059
	70.4000	1	2		2.33596333	0.00057438
	70.5000	1	2		2.33496572	0.00063432
	70.6000	1	2		2.33396216	0.00066877
	70.7000	1	2		2.33296680	0.00057910
	70.8000	1	2		2.33197185	0.00053197
	70.9000	1	2		2.33096870	0.00059911
	71.0000	1	2		2.32996638	0.00062757
	71.1000	1	2		2.32896323	0.00056509
	71.2000	1	2		2.32798016	0.00056504
	71.3000	1	2		2.32696882	0.00056456
	71.4000	1	2		2.32597490	0.00066726
	71.5000	1	2		2.32496950	0.00054858
	71.6000	1	2		2.32397885	0.00067928
	71.7000	1	2		2.32296935	0.00066562
	71.8000	1	2		2.32197317	0.00056249
	71.9000	1	2		2.32096634	0.00058327
	72.0000	1	2		2.31996585	0.00072639
	72.1000	1	2		2.31895717	0.00060999
	72.2000	1	2		2.31796345	0.00063187
	72.3000	1	2		2.31695211	0.00067064
	72.4000	1	2		2.31596761	0.00063280
	72.5000	1	2		2.31495791	0.00059694
	72.6000	1	2		2.31396706	0.00058777
	72.7000	1	2		2.31295633	0.00062510
	72.8000	1	2		2.31196855	0.00074052
	72.9000	1	2		2.31096274	0.00056695
	73.0000	1	2		2.30997516	0.00056544
	73.1000	1	2		2.30895542	0.00066239
	73.2000	1	2		2.30796744	0.00051992
	73.3000	1	2		2.30696593	0.00067786
	73.4000	1	2		2.30596893	0.00077966
	73.5000	1	2		2.30495923	0.00051840
	73.6000	1	2		2.30396612	0.00064036
	73.7000	1	2		2.30296093	0.00074443
	73.8000	1	2		2.30196680	0.00066312
	73.9000	1	2		2.30095648	0.00068390
	74.0000	1	2		2.29996419	0.00062422
	74.1000	1	2		2.29896043	0.00064640
	74.2000	1	2		2.29796015	0.00065437
	74.3000	1	2		2.29696029	0.00057564
	74.4000	1	2		2.29596943	0.00067379
	74.5000	1	2		2.29496198	0.00068649
	74.6000	1	2		2.29397154	0.00058187
	74.7000	1	2		2.29296409	0.00058814
	74.8000	1	2		2.29197221	0.00051641
	74.9000	1	2		2.29096251	0.00062749
	75.0000	1	2		2.28996920	0.00073269
	75.1000	1	2		2.28895458	0.00063903
	75.2000	1	2		2.28796742	0.00058028
	75.3000	1	2		2.28695792	0.00060206
	75.4000	1	2		2.28596215	0.00051931
	75.5000	1	2		2.28496515	0.00047404
	75.6000	1	2		2.28396815	0.00053082
	75.7000	1	2		2.28295763	0.00068419
	75.8000	1	2		2.28197190	0.00047162
	75.9000	1	2		2.28096281	0.00066836
	76.0000	1	2		2.27996581	0.00076805
	76.1000	1	2		2.27895611	0.00053895
	76.2000	1	2		2.27797140	0.00059778
	76.3000	1	2		2.27697276	0.00062123
	76.4000	1	2		2.27598437	0.00052929
	76.5000	1	2		2.27498368	0.00061820
	76.6000	1	2		2.27398566	0.00055464
	76.7000	1	2		2.27297431	0.00060110
	76.8000	1	2		2.27197977	0.00056805
	76.9000	1	2		2.27097560	0.00063611
	77.0000	1	2		2.26996979	0.00052316
	77.1000	1	2		2.26897607	0.00052232
	77.2000	1	2		2.26797846	0.00047546
	77.3000	1	2		2.26696917	0.00052586
	77.4000	1	2		2.26597626	0.00054475
	77.5000	1	2		2.26496513	0.00048719
	77.6000	1	2		2.26397079	0.00052324
	77.7000	1	2		2.26297400	0.00058273
	77.8000	1	2		2.26197433	0.00053271
	77.9000	1	2		2.26096627	0.00054319
	78.0000	1	2		2.25998812	0.00047122
	78.1000	1	2		2.25897616	0.00061781
	78.2000	1	2		2.25797773	0.00041319
	78.3000	1	2		2.25696987	0.00056295
	78.4000	1	2		2.25597963	0.00052807
	78.5000	1	2		2.25497649	0.00054062
	78.6000	1	2		2.25397539	0.00051815
	78.7000	1	2		2.25296835	0.00050789
	78.8000	1	2		2.25197463	0.00056543
	78.9000	1	2		2.25096780	0.00049613
	79.0000	1	2		2.24997510	0.00051338
	79.1000	1	2		2.24896847	0.00053416
	79.2000	1	2		2.24797762	0.00044651
	79.3000	1	2		2.24697099	0.00053799
	79.4000	1	2		2.24598649	0.00041880
	79.5000	1	2		2.24498006	0.00047632
	79.6000	1	2		2.24398081	0.00057515
	79.7000	1	2		2.24297070	0.00052479
	79.8000	1	2		2.24197575	0.00056117
	79.9000	1	2		2.24096953	0.00051282
	80.0000	1	2		2.23998789	0.00050479
	80.1000	1	2		2.23897614	0.00062128
	80.2000	1	2		2.23798386	0.00038720
	80.3000	1	2		2.23697436	0.00055985
	80.4000	1	2		2.23597818	0.00047527
	80.5000	1	2		2.23496970	0.00043829
	80.6000	1	2		2.23397906	0.00060758
	80.7000	1	2		2.23297837	0.00049626
	80.8000	1	2		2.23197953	0.00034223
	80.9000	1	2		2.23097290	0.00043627
	81.0000	1	2		2.22998143	0.00047339
	81.1000	1	2		2.22898525	0.00044832
	81.2000	1	2		2.22797903	0.00055125
	81.3000	1	2		2.22697404	0.00052612
	81.4000	1	2		2.22598360	0.00046793
	81.5000	1	2		2.22497512	0.00031203
	81.6000	1	2		2.22398099	0.00062264
	81.7000	1	2		2.22297641	0.00036988
	81.8000	1	2		2.22198208	0.00032701
	81.9000	1	2		2.22097053	0.00054285
	82.0000	1	2		2.21998787	0.00045696
	82.1000	1	2		2.21897120	0.00035090
	82.2000	1	2		2.21798363	0.00036519
	82.3000	1	2		2.21697229	0.00035367
	82.4000	1	2		2.21598041	0.00026925
	82.5000	1	2		2.21497480	0.00048442
	82.6000	1	2		2.21398334	0.00036170
	82.7000	1	2		2.21297404	0.00042196
	82.8000	1	2		2.21198401	0.00046277
	82.9000	1	2		2.21097902	0.00039266
	83.0000	1	2		2.20998960	0.00027357
	83.1000	1	2		2.20899650	0.00035183
	83.2000	1	2		2.20798741	0.00035674
	83.3000	1	2		2.20698098	0.00032825
	83.4000	1	2		2.20598644	0.00032780
	83.5000	1	2		2.20498043	0.00046596
	83.6000	1	2		2.20398445	0.00032933
	83.7000	1	2		2.20297414	0.00037137
	83.8000	1	2		2.20198185	0.00040815
	83.9000	1	2		2.20097583	0.00014517
	84.0000	1	2		2.19999359	0.00033857
	84.1000	1	2		2.19898409	0.00036046
	84.2000	1	2		2.19795492	0.00041897
	84.3000	1	2		2.19698251	0.00038927
	84.4000	1	2		2.19598879	0.00035762
	84.5000	1	2		2.19498195	0.00032901
	84.6000	1	2		2.19399090	0.00040090
	84.7000	1	2		2.19298160	0.00040411
	84.8000	1	2		2.19198891	0.00038567
	84.9000	1	2		2.19097900	0.00043926
	85.0000	1	2		2.18997975	0.00055946
	85.1000	1	2		2.18897578	0.00035855
	85.2000	1	2		2.18797919	0.00038472
	85.3000	1	2		2.18697523	0.00036516
	85.4000	1	2		2.18598417	0.00042178
	85.5000	1	2		2.18496627	0.00041341
	85.6000	1	2		2.18397767	0.00036821
	85.7000	1	2		2.18297125	0.00042449
	85.8000	1	2		2.18198080	0.00032862
	85.9000	1	2		2.18096598	0.00041251
	86.0000	1	2		2.17998762	0.00042600
	86.1000	1	2		2.17897444	0.00036875
	86.2000	1	2		2.17797805	0.00040893
	86.3000	1	2		2.17697388	0.00045667
	86.4000	1	2		2.17598549	0.00041618
	86.5000	1	2		2.17497251	0.00038269
	86.6000	1	2		2.17398329	0.00040471
	86.7000	1	2		2.17297359	0.00040216
	86.8000	1	2		2.17198335	0.00032065
	86.9000	1	2		2.17097017	0.00028103
	87.0000	1	2		2.16998054	0.00036900
	87.1000	1	2		2.16896592	0.00036378
	87.2000	1	2		2.16797999	0.00031607
	87.3000	1	2		2.16697623	0.00037955
	87.4000	1	2		2.16597738	0.00038833
	87.5000	1	2		2.16496830	0.00033874
	87.6000	1	2		2.16398564	0.00028018
	87.7000	1	2		2.16297491	0.00034460
	87.8000	1	2		2.16198508	0.00033330
	87.9000	1	2		2.16097661	0.00030348
	88.0000	1	2		2.15998371	0.00036008
	88.1000	1	2		2.15899101	0.00032844
	88.2000	1	2		2.15799032	0.00028505
	88.3000	1	2		2.15698349	0.00018586
	88.4000	1	2		2.15598711	0.00017125
	88.5000	1	2		2.15498089	0.00019157
	88.6000	1	2		2.15398266	0.00025497
	88.7000	1	2		2.15297439	0.00028852
	88.8000	1	2		2.15198190	0.00029122
	88.9000	1	2		2.15097916	0.00030698
	89.0000	1	2		2.14998421	0.00023607
	89.1000	1	2		2.14898332	0.00028164
	89.2000	1	2		2.14798939	0.00038661
	89.3000	1	2		2.14698645	0.00018592
	89.4000	1	2		2.14599375	0.00022215
	89.5000	1	2		2.14498282	0.00014242
	89.6000	1	2		2.14399238	0.00011123
	89.7000	1	2		2.14298677	0.00020442
	89.8000	1	2		2.14200002	0.00027187
	89.9000	1	2		2.14099462	0.00017076
	90.0000	1	2		2.13999147	0.00010237
	90.1000	1	2		2.13898075	0.00016245
	90.2000	1	2		2.13799112	-0.00000451
	90.3000	1	2		2.13698531	0.00013851
	90.4000	1	2		2.13598831	0.00003147
	90.5000	1	2		2.13499049	0.00021193
	90.6000	1	2		2.13398837	0.00015735
	90.7000	1	2		2.13298646	-0.00006753
	90.8000	1	2		2.13199499	0.00009908
	90.9000	1	2		2.13098344	0.00007568
	91.0000	1	2		2.12999259	-0.00000328
	91.1000	1	2		2.12899928	0.00016232
	91.2000	1	2		2.12799900	0.00006441
	91.3000	1	2		2.12698848	0.00004608
	91.4000	1	2		2.12599599	-0.00001434
	91.5000	1	2		2.12499222	0.00005244
	91.6000	1	2		2.12399113	-0.00002073
	91.7000	1	2		2.12298716	0.00012349
	91.8000	1	2		2.12199877	-0.00005314
	91.9000	1	2		2.12098169	0.00005563
	92.0000	1	2		2.12000149	-0.00004961
	92.1000	1	2		2.11898933	0.00000306
	92.2000	1	2		2.11799049	0.00004810
	92.3000	1	2		2.11698160	-0.00008678
	92.4000	1	2		2.11599198	-0.00002011
	92.5000	1	2		2.11498474	-0.00004221
	92.6000	1	2		2.11398753	-0.00010426
	92.7000	1	2		2.11298295	-0.00015900
	92.8000	1	2		2.11199189	0.00004140
	92.9000	1	2		2.11098793	-0.00004807
	93.0000	1	2		2.10999113	-0.00015099
	93.1000	1	2		2.10898963	0.00001045
	93.2000	1	2		2.10799549	-0.00004773
	93.3000	1	2		2.10698477	-0.00016694
	93.4000	1	2		2.10599064	-0.00010291
	93.5000	1	2		2.10497684	-0.00019408
	93.6000	1	2		2.10398537	-0.00019548
	93.7000	1	2		2.10298058	-0.00005894
	93.8000	1	2		2.10198420	-0.00015476
	93.9000	1	2		2.10097757	-0.00018956
	94.0000	1	2		2.09998713	-0.00014400
	94.1000	1	2		2.09898255	-0.00032390
	94.2000	1	2		2.09799026	-0.00031299
	94.3000	1	2		2.09697687	-0.00036970
	94.4000	1	2		2.09598847	-0.00032007
	94.5000	1	2		2.09498512	-0.00040325
	94.6000	1	2		2.09399530	-0.00037931
	94.7000	1	2		2.09298990	-0.00034888
	94.8000	1	2		2.09199966	-0.00048443
	94.9000	1	2		2.09098873	-0.00052528
	95.0000	1	2		2.08998845	-0.00048375
	95.1000	1	2		2.08897854	-0.00060871
	95.2000	1	2		2.08799322	-0.00057409
	95.3000	1	2		2.08699192	-0.00071389
	95.4000	1	2		2.08599041	-0.00071479
	95.5000	1	2		2.08498665	-0.00077422
	95.6000	1	2		2.08399662	-0.00081027
	95.7000	1	2		2.08298835	-0.00076769
	95.8000	1	2		2.08199299	-0.00085941
	95.9000	1	2		2.08098308	-0.00101985
	96.0000	1	2		2.07999592	-0.00097930
	96.1000	1	2		2.07898970	-0.00089858
	96.2000	1	2		2.07799638	-0.00121674
	96.3000	1	2		2.07699078	-0.00102325
	96.4000	1	2		2.07599706	-0.00107288
	96.5000	1	2		2.07499248	-0.00119482
	96.6000	1	2		2.07399855	-0.00123637
	96.7000	1	2		2.07298680	-0.00121383
	96.8000	1	2		2.07199677	-0.00142309
	96.9000	1	2		2.07098850	-0.00154119
	97.0000	1	2		2.06999765	-0.00138869
	97.1000	1	2		2.06898938	-0.00141778
	97.2000	1	2		2.06799504	-0.00154515
	97.3000	1	2		2.06699005	-0.00156189
	97.4000	1	2		2.06599428	-0.00172851
	97.5000	1	2		2.06498745	-0.00170612
	97.6000	1	2		2.06399762	-0.00177739
	97.7000	1	2		2.06298689	-0.00174177
	97.8000	1	2		2.06200157	-0.00183317
	97.9000	1	2		2.06098265	-0.00186592
	98.0000	1	2		2.05999589	-0.00194979
	98.1000	1	2		2.05898783	-0.00203993
	98.2000	1	2		2.05799472	-0.00203867
	98.3000	1	2		2.05698359	-0.00204767
	98.4000	1	2		2.05598597	-0.00205822
	98.5000	1	2		2.05498467	-0.00214804
	98.6000	1	2		2.05399300	-0.00224095
	98.7000	1	2		2.05298002	-0.00236519
	98.8000	1	2		2.05198589	-0.00238584
	98.9000	1	2		2.05098356	-0.00245115
	99.0000	1	2		2.04999619	-0.00252733
	99.1000	1	2		2.04899140	-0.00274046
	99.2000	1	2		2.04799441	-0.00286219
	99.3000	1	2		2.04699433	-0.00266873
	99.4000	1	2		2.04599344	-0.00280546
	99.5000	1	2		2.04499624	-0.00290917
	99.6000	1	2		2.04400682	-0.00284971
	99.7000	1	2		2.04299875	-0.00299670
	99.8000	1	2		2.04200175	-0.00312753
	99.9000	1	2		2.04099328	-0.00317940
	100.0000	1	2		2.04000489	-0.00314469
	100.1000	1	2		2.03899273	-0.00329387
	100.2000	1	2		2.03799859	-0.00344520
	100.3000	1	2		2.03699217	-0.00352607
	100.4000	1	2		2.03599681	-0.00354899
	100.5000	1	2		2.03499366	-0.00366133
	100.6000	1	2		2.03400179	-0.00370898
	100.7000	1	2		2.03300007	-0.00370326
	100.8000	1	2		2.03200000	-0.00382583
	100.9000	1	2		2.03099768	-0.00395410
	101.0000	1	2		2.03000027	-0.00404674
	101.1000	1	2		2.02900060	-0.00413981
	101.2000	1	2		2.02800955	-0.00423007
	101.3000	1	2		2.02699329	-0.00427362
	101.4000	1	2		2.02600284	-0.00435048
	101.5000	1	2		2.02499785	-0.00452154
	101.6000	1	2		2.02400372	-0.00458364
	101.7000	1	2		2.02300283	-0.00464513
	101.8000	1	2		2.02200358	-0.00476325
	101.9000	1	2		2.02099264	-0.00492905
	102.0000	1	2		2.02000814	-0.00491225
	102.1000	1	2		2.01900090	-0.00500635
	102.1890	1	2		2.01825346	-0.00536889
	102.2000	1	2		2.01824034	-0.00527115
	102.2070	1	2		2.01823911	-0.00522295
	102.3000	1	2		2.01823911	-0.00525870
	102.4000	1	2		2.01828972	-0.00516276
	102.5000	1	2		2.01831247	-0.00517840
	102.6000	1	2		2.01833234	-0.00526206
	102.7000	1	2		2.01835201	-0.00521619
	102.8000	1	2		2.01837188	-0.00520950
	102.9000	1	2		2.01839155	-0.00526004
Test Stopped:03/20/2014 10:37:48 AM : Operator Reset
