# Supplementary material for: Hyaluronic Acid Enhances the Mechanical Properties of Tissue-Engineered Cartilage Constructs
Source: PLoS One. 2014 Dec 1;9(12):e113216. doi: 10.1371/journal.pone.0113216 (PMC4249877; doi:10.1371/journal.pone.0113216)
Supplement: Dataset S1 — Raw data from hydrogel constructs. Data on wet weight, dry weight, compressive modulus, DNA content, and GAG content are provided in a spreadsheet for all analysed hydrogel constructs. Additionally, raw data from mechanical compression tests (time, displacement, and load) are provided. (ZIP) [file pone.0113216.s004.zip › Data/Mechanical testing/Microtester/Day 63/Day 63 gel heights/G2 P4 M7 height.csv]

G2 P4 M7 13feb2014
Notes	Time	Sequence	Block	Cycle	5800:Extension mm	5800:5N_Load_Cell N
Test Started : 03/13/2014 11:46:04 AM	4.0020	1	2		2.70011809	0.00010251
	4.0850	1	2		2.69900758	0.00030740
	4.1000	1	2		2.69888178	0.00009345
	4.2000	1	2		2.69791305	0.00001235
	4.3000	1	2		2.69691913	0.00012184
	4.4000	1	2		2.69593135	-0.00007196
	4.5000	1	2		2.69492513	0.00008105
	4.6000	1	2		2.69393202	0.00014359
	4.7000	1	2		2.69292888	-0.00000739
	4.8000	1	2		2.69193024	0.00007933
	4.9000	1	2		2.69092115	0.00002421
	5.0000	1	2		2.68993009	-0.00005421
	5.1000	1	2		2.68892428	0.00011605
	5.2000	1	2		2.68793097	0.00014075
	5.3000	1	2		2.68693807	0.00007519
	5.4000	1	2		2.68593267	0.00006385
	5.5000	1	2		2.68493096	0.00013717
	5.6000	1	2		2.68393683	0.00009117
	5.7000	1	2		2.68293184	0.00000885
	5.8000	1	2		2.68192705	0.00011788
	5.9000	1	2		2.68093292	0.00003571
	6.0000	1	2		2.67993531	0.00013903
	6.1000	1	2		2.67892868	0.00009701
	6.2000	1	2		2.67792983	0.00007535
	6.3000	1	2		2.67693898	0.00009300
	6.4000	1	2		2.67592600	0.00004483
	6.5000	1	2		2.67492634	0.00007833
	6.6000	1	2		2.67391602	0.00013025
	6.7000	1	2		2.67293418	-0.00004688
	6.8000	1	2		2.67192223	0.00008820
	6.9000	1	2		2.67092482	0.00005034
	7.0000	1	2		2.66991696	0.00003751
	7.1000	1	2		2.66892180	0.00009609
	7.2000	1	2		2.66792275	-0.00000391
	7.3000	1	2		2.66694583	0.00005372
	7.4000	1	2		2.66592322	0.00012578
	7.5000	1	2		2.66494139	0.00006846
	7.6000	1	2		2.66392697	0.00000853
	7.7000	1	2		2.66293735	0.00002350
	7.8000	1	2		2.66193297	0.00001192
	7.9000	1	2		2.66092921	0.00008181
	8.0000	1	2		2.65992709	0.00007441
	8.1000	1	2		2.65893378	0.00000353
	8.2000	1	2		2.65793350	0.00018441
	8.3000	1	2		2.65691929	0.00000155
	8.4000	1	2		2.65592536	-0.00000912
	8.5000	1	2		2.65492693	0.00006008
	8.6000	1	2		2.65392686	0.00002909
	8.7000	1	2		2.65293826	-0.00002236
	8.8000	1	2		2.65193839	-0.00004172
	8.9000	1	2		2.65092664	-0.00002396
	9.0000	1	2		2.64992964	0.00000382
	9.1000	1	2		2.64893858	0.00006158
	9.2000	1	2		2.64792990	0.00003010
	9.3000	1	2		2.64692041	0.00009692
	9.4000	1	2		2.64592709	-0.00002023
	9.5000	1	2		2.64492928	-0.00008747
	9.6000	1	2		2.64393146	0.00007185
	9.7000	1	2		2.64293978	-0.00004019
	9.8000	1	2		2.64192332	-0.00002840
	9.9000	1	2		2.64093185	-0.00007822
	10.0000	1	2		2.63993649	-0.00002665
	10.1000	1	2		2.63893068	-0.00015454
	10.2000	1	2		2.63793040	-0.00002329
	10.3000	1	2		2.63694263	-0.00017749
	10.4000	1	2		2.63594399	-0.00005834
	10.5000	1	2		2.63493633	-0.00019907
	10.6000	1	2		2.63393749	-0.00006253
	10.7000	1	2		2.63294111	-0.00012713
	10.8000	1	2		2.63194247	-0.00013873
	10.9000	1	2		2.63093625	-0.00003522
	11.0000	1	2		2.62993023	-0.00005901
	11.1000	1	2		2.62894163	-0.00006690
	11.2000	1	2		2.62792865	-0.00014167
	11.3000	1	2		2.62694108	-0.00017549
	11.4000	1	2		2.62594121	0.00000978
	11.5000	1	2		2.62492331	-0.00021616
	11.6000	1	2		2.62393430	-0.00008503
	11.7000	1	2		2.62293280	-0.00010079
	11.8000	1	2		2.62193375	-0.00018671
	11.9000	1	2		2.62093347	-0.00002616
	12.0000	1	2		2.61993258	-0.00012344
	12.1000	1	2		2.61893947	-0.00014505
	12.2000	1	2		2.61793940	-0.00013705
	12.3000	1	2		2.61693974	-0.00005204
	12.4000	1	2		2.61593741	-0.00012224
	12.5000	1	2		2.61494143	-0.00005935
	12.6000	1	2		2.61393603	-0.00011427
	12.7000	1	2		2.61292899	-0.00003723
	12.8000	1	2		2.61193835	-0.00015774
	12.9000	1	2		2.61094934	-0.00003931
	13.0000	1	2		2.60994107	-0.00015282
	13.1000	1	2		2.60894284	-0.00002294
	13.2000	1	2		2.60794154	-0.00022370
	13.3000	1	2		2.60693409	-0.00015695
	13.4000	1	2		2.60594221	-0.00012015
	13.5000	1	2		2.60494050	-0.00003198
	13.6000	1	2		2.60392957	-0.00006996
	13.7000	1	2		2.60293995	-0.00016496
	13.8000	1	2		2.60193803	-0.00012577
	13.9000	1	2		2.60093755	-0.00005018
	14.0000	1	2		2.59993276	-0.00006538
	14.1000	1	2		2.59893269	-0.00013174
	14.2000	1	2		2.59794020	-0.00005153
	14.3000	1	2		2.59694381	-0.00007937
	14.4000	1	2		2.59593903	-0.00005934
	14.5000	1	2		2.59493998	-0.00023641
	14.6000	1	2		2.59394277	-0.00011140
	14.7000	1	2		2.59293594	-0.00007134
	14.8000	1	2		2.59193914	-0.00011398
	14.9000	1	2		2.59094604	-0.00006084
	15.0000	1	2		2.58993490	-0.00018362
	15.1000	1	2		2.58893401	-0.00017932
	15.2000	1	2		2.58793639	-0.00011988
	15.3000	1	2		2.58693735	-0.00017076
	15.4000	1	2		2.58594424	-0.00013703
	15.5000	1	2		2.58494130	-0.00003913
	15.6000	1	2		2.58393836	-0.00017670
	15.7000	1	2		2.58295386	-0.00019150
	15.8000	1	2		2.58193596	0.00001407
	15.9000	1	2		2.58095699	-0.00019109
	16.0000	1	2		2.57994585	-0.00009350
	16.1000	1	2		2.57894537	-0.00006882
	16.2000	1	2		2.57794120	-0.00009725
	16.3000	1	2		2.57695424	-0.00010443
	16.4000	1	2		2.57594126	-0.00012275
	16.5000	1	2		2.57494774	-0.00011213
	16.6000	1	2		2.57393599	-0.00007565
	16.7000	1	2		2.57293817	-0.00014787
	16.8000	1	2		2.57193953	-0.00015391
	16.9000	1	2		2.57095585	-0.00017108
	17.0000	1	2		2.56993488	-0.00025720
	17.1000	1	2		2.56894485	-0.00012086
	17.2000	1	2		2.56794375	-0.00023313
	17.3000	1	2		2.56695044	-0.00024546
	17.4000	1	2		2.56593029	-0.00017669
	17.5000	1	2		2.56493738	-0.00020424
	17.6000	1	2		2.56395145	-0.00015067
	17.7000	1	2		2.56295179	-0.00009814
	17.8000	1	2		2.56194495	-0.00014790
	17.9000	1	2		2.56094672	-0.00018582
	18.0000	1	2		2.55994501	-0.00018060
	18.1000	1	2		2.55894207	-0.00027300
	18.2000	1	2		2.55794671	-0.00020518
	18.3000	1	2		2.55694090	-0.00021624
	18.4000	1	2		2.55594144	-0.00015849
	18.5000	1	2		2.55494383	-0.00014005
	18.6000	1	2		2.55394498	-0.00026898
	18.7000	1	2		2.55294409	-0.00005309
	18.8000	1	2		2.55193521	-0.00023805
	18.9000	1	2		2.55093288	-0.00028789
	19.0000	1	2		2.54994531	-0.00031949
	19.1000	1	2		2.54894216	-0.00021237
	19.2000	1	2		2.54794823	-0.00022992
	19.3000	1	2		2.54693566	-0.00031380
	19.4000	1	2		2.54594809	-0.00027078
	19.5000	1	2		2.54494105	-0.00016489
	19.6000	1	2		2.54394671	-0.00032933
	19.7000	1	2		2.54294398	-0.00018705
	19.8000	1	2		2.54194391	-0.00020199
	19.9000	1	2		2.54094014	-0.00028413
	20.0000	1	2		2.53994437	-0.00029938
	20.1000	1	2		2.53894041	-0.00024257
	20.2000	1	2		2.53793972	-0.00032415
	20.3000	1	2		2.53693473	-0.00024797
	20.4000	1	2		2.53594265	-0.00022818
	20.5000	1	2		2.53493581	-0.00024415
	20.6000	1	2		2.53394148	-0.00028228
	20.7000	1	2		2.53293567	-0.00029630
	20.8000	1	2		2.53194564	-0.00026223
	20.9000	1	2		2.53093983	-0.00034121
	21.0000	1	2		2.52994262	-0.00030050
	21.1000	1	2		2.52893927	-0.00018738
	21.2000	1	2		2.52794739	-0.00023150
	21.3000	1	2		2.52696474	-0.00029308
	21.4000	1	2		2.52595401	-0.00014781
	21.5000	1	2		2.52493775	-0.00029566
	21.6000	1	2		2.52394977	-0.00024363
	21.7000	1	2		2.52293965	-0.00020408
	21.8000	1	2		2.52194491	-0.00033331
	21.9000	1	2		2.52094299	-0.00028558
	22.0000	1	2		2.51994886	-0.00029659
	22.1000	1	2		2.51894018	-0.00025074
	22.2000	1	2		2.51794708	-0.00026129
	22.3000	1	2		2.51694413	-0.00022289
	22.4000	1	2		2.51594447	-0.00028159
	22.5000	1	2		2.51494317	-0.00025604
	22.6000	1	2		2.51395047	-0.00019279
	22.7000	1	2		2.51294569	-0.00024307
	22.8000	1	2		2.51195381	-0.00021963
	22.9000	1	2		2.51094472	-0.00020470
	23.0000	1	2		2.50995100	-0.00034169
	23.1000	1	2		2.50893904	-0.00019416
	23.2000	1	2		2.50795475	-0.00026037
	23.3000	1	2		2.50693972	-0.00015810
	23.4000	1	2		2.50595214	-0.00028906
	23.5000	1	2		2.50494449	-0.00022744
	23.6000	1	2		2.50394995	-0.00016009
	23.7000	1	2		2.50294598	-0.00032134
	23.8000	1	2		2.50195226	-0.00023550
	23.9000	1	2		2.50094522	-0.00030752
	24.0000	1	2		2.49995089	-0.00022116
	24.1000	1	2		2.49895942	-0.00030513
	24.2000	1	2		2.49794521	-0.00031054
	24.3000	1	2		2.49694309	-0.00032706
	24.4000	1	2		2.49594404	-0.00032601
	24.5000	1	2		2.49495442	-0.00021991
	24.6000	1	2		2.49395147	-0.00037457
	24.7000	1	2		2.49295099	-0.00026922
	24.8000	1	2		2.49194621	-0.00024879
	24.9000	1	2		2.49094654	-0.00029298
	25.0000	1	2		2.48995303	-0.00026716
	25.1000	1	2		2.48894517	-0.00028046
	25.2000	1	2		2.48794796	-0.00019804
	25.3000	1	2		2.48693908	-0.00032021
	25.4000	1	2		2.48594925	-0.00028959
	25.5000	1	2		2.48494324	-0.00023757
	25.6000	1	2		2.48395034	-0.00029931
	25.7000	1	2		2.48294822	-0.00037382
	25.8000	1	2		2.48194896	-0.00035428
	25.9000	1	2		2.48095340	-0.00035168
	26.0000	1	2		2.47995722	-0.00040914
	26.1000	1	2		2.47895571	-0.00036039
	26.2000	1	2		2.47795318	-0.00042490
	26.3000	1	2		2.47695474	-0.00033198
	26.4000	1	2		2.47595283	-0.00048153
	26.5000	1	2		2.47494907	-0.00045748
	26.6000	1	2		2.47395801	-0.00042857
	26.7000	1	2		2.47294708	-0.00042801
	26.8000	1	2		2.47194619	-0.00049304
	26.9000	1	2		2.47094960	-0.00037002
	27.0000	1	2		2.46995116	-0.00041396
	27.1000	1	2		2.46895416	-0.00054174
	27.2000	1	2		2.46795040	-0.00034499
	27.3000	1	2		2.46695094	-0.00043759
	27.4000	1	2		2.46595558	-0.00035512
	27.5000	1	2		2.46494752	-0.00049292
	27.6000	1	2		2.46395195	-0.00037214
	27.7000	1	2		2.46295393	-0.00030266
	27.8000	1	2		2.46195959	-0.00055380
	27.9000	1	2		2.46095235	-0.00039043
	28.0000	1	2		2.45995801	-0.00039191
	28.1000	1	2		2.45895794	-0.00043101
	28.2000	1	2		2.45795090	-0.00041895
	28.3000	1	2		2.45694837	-0.00054368
	28.4000	1	2		2.45595096	-0.00027912
	28.5000	1	2		2.45495908	-0.00047757
	28.6000	1	2		2.45394959	-0.00037777
	28.7000	1	2		2.45295976	-0.00049714
	28.8000	1	2		2.45196030	-0.00045327
	28.9000	1	2		2.45095572	-0.00045904
	29.0000	1	2		2.44995401	-0.00039007
	29.1000	1	2		2.44894758	-0.00033701
	29.2000	1	2		2.44794813	-0.00042632
	29.3000	1	2		2.44694641	-0.00046833
	29.4000	1	2		2.44596027	-0.00045577
	29.5000	1	2		2.44496840	-0.00047310
	29.6000	1	2		2.44395767	-0.00043450
	29.7000	1	2		2.44295432	-0.00052120
	29.8000	1	2		2.44195404	-0.00034634
	29.9000	1	2		2.44096626	-0.00043996
	30.0000	1	2		2.43996619	-0.00039091
	30.1000	1	2		2.43896448	-0.00046035
	30.2000	1	2		2.43796051	-0.00036979
	30.3000	1	2		2.43694671	-0.00039011
	30.4000	1	2		2.43594807	-0.00038694
	30.5000	1	2		2.43493898	-0.00025318
	30.6000	1	2		2.43395612	-0.00038749
	30.7000	1	2		2.43295564	-0.00033375
	30.8000	1	2		2.43195188	-0.00047851
	30.9000	1	2		2.43095344	-0.00047425
	31.0000	1	2		2.42995132	-0.00042054
	31.1000	1	2		2.42894633	-0.00044866
	31.2000	1	2		2.42795056	-0.00038326
	31.3000	1	2		2.42695930	-0.00047921
	31.4000	1	2		2.42595472	-0.00047782
	31.5000	1	2		2.42495301	-0.00037393
	31.6000	1	2		2.42395232	-0.00050106
	31.7000	1	2		2.42296946	-0.00050313
	31.8000	1	2		2.42194869	-0.00045803
	31.9000	1	2		2.42095620	-0.00047440
	32.0000	1	2		2.41994875	-0.00048338
	32.1000	1	2		2.41896261	-0.00046666
	32.2000	1	2		2.41795127	-0.00035210
	32.3000	1	2		2.41694751	-0.00046337
	32.4000	1	2		2.41595727	-0.00041842
	32.5000	1	2		2.41495085	-0.00047406
	32.6000	1	2		2.41395999	-0.00061403
	32.7000	1	2		2.41295254	-0.00052610
	32.8000	1	2		2.41195677	-0.00048211
	32.9000	1	2		2.41095670	-0.00042281
	33.0000	1	2		2.40995581	-0.00059229
	33.1000	1	2		2.40895348	-0.00050347
	33.2000	1	2		2.40796611	-0.00053174
	33.3000	1	2		2.40695723	-0.00065390
	33.4000	1	2		2.40596453	-0.00047849
	33.5000	1	2		2.40497081	-0.00061002
	33.6000	1	2		2.40396562	-0.00061729
	33.7000	1	2		2.40296472	-0.00056953
	33.8000	1	2		2.40196342	-0.00064442
	33.9000	1	2		2.40097257	-0.00060820
	34.0000	1	2		2.39996225	-0.00063267
	34.1000	1	2		2.39896587	-0.00059509
	34.2000	1	2		2.39796784	-0.00075436
	34.3000	1	2		2.39696839	-0.00058811
	34.4000	1	2		2.39595868	-0.00069465
	34.5000	1	2		2.39497439	-0.00066510
	34.6000	1	2		2.39397022	-0.00058969
	34.7000	1	2		2.39296482	-0.00058771
	34.8000	1	2		2.39196884	-0.00061806
	34.9000	1	2		2.39097491	-0.00064282
	35.0000	1	2		2.38997628	-0.00063243
	35.1000	1	2		2.38897231	-0.00061969
	35.2000	1	2		2.38796875	-0.00068195
	35.3000	1	2		2.38696376	-0.00056012
	35.4000	1	2		2.38595345	-0.00063515
	35.5000	1	2		2.38496628	-0.00065371
	35.6000	1	2		2.38396027	-0.00060505
	35.7000	1	2		2.38295466	-0.00066965
	35.8000	1	2		2.38196299	-0.00057319
	35.9000	1	2		2.38095390	-0.00067741
	36.0000	1	2		2.37996100	-0.00059439
	36.1000	1	2		2.37896277	-0.00069005
	36.2000	1	2		2.37796680	-0.00059851
	36.3000	1	2		2.37695771	-0.00072239
	36.4000	1	2		2.37596030	-0.00048178
	36.5000	1	2		2.37496822	-0.00058346
	36.6000	1	2		2.37396343	-0.00052462
	36.7000	1	2		2.37296438	-0.00066688
	36.8000	1	2		2.37197271	-0.00048336
	36.9000	1	2		2.37096178	-0.00060549
	37.0000	1	2		2.36997052	-0.00059235
	37.1000	1	2		2.36895385	-0.00055172
	37.2000	1	2		2.36795562	-0.00060653
	37.3000	1	2		2.36695657	-0.00058542
	37.4000	1	2		2.36596879	-0.00054431
	37.5000	1	2		2.36495561	-0.00068617
	37.6000	1	2		2.36395738	-0.00055643
	37.7000	1	2		2.36295444	-0.00068909
	37.8000	1	2		2.36196256	-0.00059159
	37.9000	1	2		2.36096699	-0.00068051
	38.0000	1	2		2.35996815	-0.00056250
	38.1000	1	2		2.35896623	-0.00053872
	38.2000	1	2		2.35796432	-0.00068312
	38.3000	1	2		2.35697162	-0.00069398
	38.4000	1	2		2.35596581	-0.00058981
	38.5000	1	2		2.35495877	-0.00058903
	38.6000	1	2		2.35396628	-0.00067359
	38.7000	1	2		2.35296621	-0.00057347
	38.8000	1	2		2.35195814	-0.00053828
	38.9000	1	2		2.35095787	-0.00074857
	39.0000	1	2		2.34996312	-0.00055433
	39.1000	1	2		2.34895710	-0.00052226
	39.2000	1	2		2.34796605	-0.00053247
	39.3000	1	2		2.34696270	-0.00067888
	39.4000	1	2		2.34596693	-0.00061987
	39.5000	1	2		2.34495292	-0.00061834
	39.6000	1	2		2.34396104	-0.00064439
	39.7000	1	2		2.34296712	-0.00069579
	39.8000	1	2		2.34196438	-0.00067548
	39.9000	1	2		2.34097209	-0.00066590
	40.0000	1	2		2.33996075	-0.00066285
	40.1000	1	2		2.33897010	-0.00058346
	40.2000	1	2		2.33796184	-0.00062461
	40.3000	1	2		2.33695971	-0.00076214
	40.4000	1	2		2.33595554	-0.00075714
	40.5000	1	2		2.33496776	-0.00066070
	40.6000	1	2		2.33396421	-0.00072016
	40.7000	1	2		2.33297110	-0.00068935
	40.8000	1	2		2.33197431	-0.00076872
	40.9000	1	2		2.33096686	-0.00064278
	41.0000	1	2		2.32997006	-0.00063129
	41.1000	1	2		2.32896569	-0.00073851
	41.2000	1	2		2.32796787	-0.00062491
	41.3000	1	2		2.32696677	-0.00067357
	41.4000	1	2		2.32597305	-0.00068351
	41.5000	1	2		2.32496273	-0.00064113
	41.6000	1	2		2.32396655	-0.00079144
	41.7000	1	2		2.32296423	-0.00065699
	41.8000	1	2		2.32197440	-0.00072641
	41.9000	1	2		2.32096818	-0.00084240
	42.0000	1	2		2.31996688	-0.00065902
	42.1000	1	2		2.31896926	-0.00067309
	42.2000	1	2		2.31796940	-0.00071839
	42.3000	1	2		2.31696830	-0.00067014
	42.4000	1	2		2.31597109	-0.00079487
	42.5000	1	2		2.31496754	-0.00073896
	42.6000	1	2		2.31397279	-0.00073642
	42.7000	1	2		2.31297231	-0.00068730
	42.8000	1	2		2.31197285	-0.00073194
	42.9000	1	2		2.31096663	-0.00063951
	43.0000	1	2		2.30997127	-0.00077032
	43.1000	1	2		2.30896403	-0.00082590
	43.2000	1	2		2.30796621	-0.00077493
	43.3000	1	2		2.30697863	-0.00076738
	43.4000	1	2		2.30597200	-0.00082321
	43.5000	1	2		2.30496640	-0.00073330
	43.6000	1	2		2.30395916	-0.00084459
	43.7000	1	2		2.30296728	-0.00092064
	43.8000	1	2		2.30197028	-0.00077926
	43.9000	1	2		2.30096406	-0.00084573
	44.0000	1	2		2.29996419	-0.00084880
	44.1000	1	2		2.29897047	-0.00084091
	44.2000	1	2		2.29796589	-0.00077962
	44.3000	1	2		2.29696602	-0.00087293
	44.4000	1	2		2.29597271	-0.00076038
	44.5000	1	2		2.29496670	-0.00088503
	44.6000	1	2		2.29397379	-0.00092936
	44.7000	1	2		2.29296389	-0.00086342
	44.8000	1	2		2.29197426	-0.00086602
	44.9000	1	2		2.29095759	-0.00085912
	45.0000	1	2		2.28996551	-0.00094500
	45.1000	1	2		2.28895786	-0.00102749
	45.2000	1	2		2.28796660	-0.00100672
	45.3000	1	2		2.28696304	-0.00101948
	45.4000	1	2		2.28597014	-0.00103066
	45.5000	1	2		2.28496843	-0.00109848
	45.6000	1	2		2.28397348	-0.00118902
	45.7000	1	2		2.28297443	-0.00121586
	45.8000	1	2		2.28196903	-0.00121248
	45.9000	1	2		2.28096281	-0.00130792
	46.0000	1	2		2.27996540	-0.00124448
	46.1000	1	2		2.27896758	-0.00131718
	46.2000	1	2		2.27797693	-0.00149951
	46.3000	1	2		2.27697522	-0.00138335
	46.4000	1	2		2.27597453	-0.00142494
	46.5000	1	2		2.27496360	-0.00155959
	46.6000	1	2		2.27397869	-0.00168032
	46.7000	1	2		2.27297862	-0.00162540
	46.8000	1	2		2.27197383	-0.00168608
	46.9000	1	2		2.27097458	-0.00171850
	47.0000	1	2		2.26997410	-0.00184616
	47.1000	1	2		2.26898181	-0.00182913
	47.2000	1	2		2.26796084	-0.00191263
	47.3000	1	2		2.26696691	-0.00208182
	47.4000	1	2		2.26597237	-0.00204759
	47.5000	1	2		2.26496922	-0.00224072
	47.6000	1	2		2.26396936	-0.00232805
	47.7000	1	2		2.26297420	-0.00220163
	47.8000	1	2		2.26197946	-0.00237426
	47.9000	1	2		2.26096607	-0.00243123
	48.0000	1	2		2.25997624	-0.00256007
	48.1000	1	2		2.25896346	-0.00258746
	48.2000	1	2		2.25797691	-0.00268683
	48.3000	1	2		2.25696413	-0.00273401
	48.4000	1	2		2.25596939	-0.00285480
	48.5000	1	2		2.25496563	-0.00299249
	48.6000	1	2		2.25397928	-0.00309252
	48.7000	1	2		2.25298126	-0.00336326
	48.8000	1	2		2.25197258	-0.00337862
	48.9000	1	2		2.25097497	-0.00346592
	49.0000	1	2		2.24996465	-0.00357409
	49.1000	1	2		2.24896826	-0.00363824
	49.2000	1	2		2.24797147	-0.00379000
	49.3000	1	2		2.24697877	-0.00397618
	49.4000	1	2		2.24598136	-0.00405744
	49.5000	1	2		2.24498436	-0.00420237
	49.6000	1	2		2.24397384	-0.00434628
	49.7000	1	2		2.24297623	-0.00451845
	49.8000	1	2		2.24197329	-0.00447411
	49.9000	1	2		2.24097362	-0.00474513
	50.0000	1	2		2.23997130	-0.00498135
	50.1000	1	2		2.23898044	-0.00509415
	50.2000	1	2		2.23797156	-0.00526626
	50.3000	1	2		2.23697682	-0.00531874
	50.4000	1	2		2.23597203	-0.00547320
	50.5000	1	2		2.23497503	-0.00566978
	50.6000	1	2		2.23397639	-0.00583824
	50.7000	1	2		2.23297489	-0.00612949
	50.8000	1	2		2.23197768	-0.00607884
	50.9000	1	2		2.23097228	-0.00638463
	51.0000	1	2		2.22997569	-0.00657662
	51.1000	1	2		2.22897787	-0.00673633
	51.2000	1	2		2.22797862	-0.00689412
	51.3000	1	2		2.22697793	-0.00715003
	51.4000	1	2		2.22597643	-0.00734469
	51.5000	1	2		2.22497184	-0.00752558
	51.6000	1	2		2.22396993	-0.00776696
	51.7000	1	2		2.22297764	-0.00806415
	51.8000	1	2		2.22197818	-0.00819532
	51.9000	1	2		2.22097319	-0.00846573
	52.0000	1	2		2.21997005	-0.00877034
	52.1000	1	2		2.21897776	-0.00892796
	52.1520	1	2		2.21870054	-0.00927329
	52.2000	1	2		2.21870054	-0.00901427
	52.3000	1	2		2.21870054	-0.00891850
	52.4000	1	2		2.21873025	-0.00888197
	52.5000	1	2		2.21877840	-0.00867173
	52.6000	1	2		2.21878619	-0.00863670
	52.7000	1	2		2.21878619	-0.00860616
Test Stopped:03/13/2014 11:46:57 AM : Operator Reset
