# Supplementary material for: Hyaluronic Acid Enhances the Mechanical Properties of Tissue-Engineered Cartilage Constructs
Source: PLoS One. 2014 Dec 1;9(12):e113216. doi: 10.1371/journal.pone.0113216 (PMC4249877; doi:10.1371/journal.pone.0113216)
Supplement: Dataset S1 — Raw data from hydrogel constructs. Data on wet weight, dry weight, compressive modulus, DNA content, and GAG content are provided in a spreadsheet for all analysed hydrogel constructs. Additionally, raw data from mechanical compression tests (time, displacement, and load) are provided. (ZIP) [file pone.0113216.s004.zip › Data/Mechanical testing/Microtester/Day 63/Day 63 gel heights/G2 P5 M7 height.csv]

G2 P5 M7 12feb2014
Notes	Time	Sequence	Block	Cycle	5800:Extension mm	5800:5N_Load_Cell N
Test Started : 03/12/2014 8:36:24 AM	4.0020	1	2		2.89968415	0.00057162
	4.1000	1	2		2.89895371	0.00039850
	4.2000	1	2		2.89792167	0.00044974
	4.3000	1	2		2.89690828	0.00062319
	4.4000	1	2		2.89590780	0.00035202
	4.4770	1	2		2.89512553	0.00087477
	4.5000	1	2		2.89490199	0.00000672
	4.6000	1	2		2.89390683	0.00031940
	4.7000	1	2		2.89289816	0.00063819
	4.8000	1	2		2.89189931	0.00038701
	4.9000	1	2		2.89089801	0.00047120
	5.0000	1	2		2.88989773	0.00063783
	5.1000	1	2		2.88888987	0.00033504
	5.2000	1	2		2.88791070	0.00035975
	5.3000	1	2		2.88690407	0.00038485
	5.4000	1	2		2.88590297	0.00045729
	5.5000	1	2		2.88490249	0.00036218
	5.6000	1	2		2.88389955	0.00039524
	5.7000	1	2		2.88289497	0.00059972
	5.8000	1	2		2.88190166	0.00038009
	5.9000	1	2		2.88090404	0.00031078
	6.0000	1	2		2.87990459	0.00063065
	6.1000	1	2		2.87890103	0.00045945
	6.2000	1	2		2.87790731	0.00021911
	6.3000	1	2		2.87690437	0.00050290
	6.4000	1	2		2.87590737	0.00046683
	6.5000	1	2		2.87490730	0.00031496
	6.6000	1	2		2.87390497	0.00046538
	6.7000	1	2		2.87290940	0.00056494
	6.8000	1	2		2.87190892	0.00040474
	6.9000	1	2		2.87089676	0.00039229
	7.0000	1	2		2.86991451	0.00048413
	7.1000	1	2		2.86890891	0.00038772
	7.2000	1	2		2.86790494	0.00026134
	7.3000	1	2		2.86689094	0.00047883
	7.4000	1	2		2.86591053	0.00040804
	7.5000	1	2		2.86490739	0.00030734
	7.6000	1	2		2.86389625	0.00036608
	7.7000	1	2		2.86289618	0.00051662
	7.8000	1	2		2.86190328	0.00030524
	7.9000	1	2		2.86091181	0.00039513
	8.0000	1	2		2.85990641	0.00050810
	8.1000	1	2		2.85890285	0.00043840
	8.2000	1	2		2.85789766	0.00035008
	8.3000	1	2		2.85689390	0.00041359
	8.4000	1	2		2.85590202	0.00035361
	8.5000	1	2		2.85489539	0.00039405
	8.6000	1	2		2.85390187	0.00049585
	8.7000	1	2		2.85289770	0.00044654
	8.8000	1	2		2.85190501	0.00036116
	8.9000	1	2		2.85089920	0.00044320
	9.0000	1	2		2.84990281	0.00050268
	9.1000	1	2		2.84889803	0.00033043
	9.2000	1	2		2.84790164	0.00048777
	9.3000	1	2		2.84689747	0.00045852
	9.4000	1	2		2.84590928	0.00050132
	9.5000	1	2		2.84490081	0.00046326
	9.6000	1	2		2.84391160	0.00049192
	9.7000	1	2		2.84290271	0.00039945
	9.8000	1	2		2.84191309	0.00043198
	9.9000	1	2		2.84090482	0.00038943
	10.0000	1	2		2.83991171	0.00041652
	10.1000	1	2		2.83890631	0.00048972
	10.2000	1	2		2.83790645	0.00047953
	10.3000	1	2		2.83690371	0.00036430
	10.4000	1	2		2.83590548	0.00040881
	10.5000	1	2		2.83490500	0.00043655
	10.6000	1	2		2.83390718	0.00037327
	10.7000	1	2		2.83290752	0.00034055
	10.8000	1	2		2.83190785	0.00061391
	10.9000	1	2		2.83090102	0.00027628
	11.0000	1	2		2.82990627	0.00031152
	11.1000	1	2		2.82890722	0.00042315
	11.2000	1	2		2.82791760	0.00031380
	11.3000	1	2		2.82690032	0.00035886
	11.4000	1	2		2.82591233	0.00047059
	11.5000	1	2		2.82489874	0.00052639
	11.6000	1	2		2.82388904	0.00035040
	11.7000	1	2		2.82289511	0.00051134
	11.8000	1	2		2.82190753	0.00050604
	11.9000	1	2		2.82090275	0.00036414
	12.0000	1	2		2.81990759	0.00037319
	12.1000	1	2		2.81890015	0.00038028
	12.2000	1	2		2.81791913	0.00026200
	12.3000	1	2		2.81691393	0.00027932
	12.4000	1	2		2.81590566	0.00041086
	12.5000	1	2		2.81490662	0.00030763
	12.6000	1	2		2.81391966	0.00042474
	12.7000	1	2		2.81292204	0.00046926
	12.8000	1	2		2.81191562	0.00024174
	12.9000	1	2		2.81091739	0.00033712
	13.0000	1	2		2.80990543	0.00033778
	13.1000	1	2		2.80889081	0.00041959
	13.2000	1	2		2.80789811	0.00019892
	13.3000	1	2		2.80689722	0.00024949
	13.4000	1	2		2.80591579	0.00034475
	13.5000	1	2		2.80490302	0.00026737
	13.6000	1	2		2.80390581	0.00024443
	13.7000	1	2		2.80290533	0.00029112
	13.8000	1	2		2.80192083	0.00023666
	13.9000	1	2		2.80091666	0.00019976
	14.0000	1	2		2.79991167	0.00037475
	14.1000	1	2		2.79890299	0.00045329
	14.2000	1	2		2.79791050	0.00029686
	14.3000	1	2		2.79690797	0.00030338
	14.4000	1	2		2.79591322	0.00029544
	14.5000	1	2		2.79490106	0.00026934
	14.6000	1	2		2.79390734	0.00025520
	14.7000	1	2		2.79290296	0.00027583
	14.8000	1	2		2.79191662	0.00025700
	14.9000	1	2		2.79091573	0.00028594
	15.0000	1	2		2.78991627	0.00035365
	15.1000	1	2		2.78891476	0.00023076
	15.2000	1	2		2.78791510	0.00033538
	15.3000	1	2		2.78691667	0.00027563
	15.4000	1	2		2.78591454	0.00032497
	15.5000	1	2		2.78490812	0.00034259
	15.6000	1	2		2.78392136	0.00033868
	15.7000	1	2		2.78291084	0.00027256
	15.8000	1	2		2.78192573	0.00026884
	15.9000	1	2		2.78090844	0.00033509
	16.0000	1	2		2.77991861	0.00030133
	16.1000	1	2		2.77891014	0.00039181
	16.2000	1	2		2.77791703	0.00020050
	16.3000	1	2		2.77691553	0.00037120
	16.4000	1	2		2.77590787	0.00041573
	16.5000	1	2		2.77489735	0.00037357
	16.6000	1	2		2.77390773	0.00025504
	16.7000	1	2		2.77290212	0.00032730
	16.8000	1	2		2.77191148	0.00033032
	16.9000	1	2		2.77091632	0.00029471
	17.0000	1	2		2.76992075	0.00027708
	17.1000	1	2		2.76891474	0.00032393
	17.2000	1	2		2.76793044	0.00028140
	17.3000	1	2		2.76692033	0.00025746
	17.4000	1	2		2.76591227	0.00043001
	17.5000	1	2		2.76490953	0.00025054
	17.6000	1	2		2.76391970	0.00026517
	17.7000	1	2		2.76292824	0.00037511
	17.8000	1	2		2.76191075	0.00028452
	17.9000	1	2		2.76091170	0.00031700
	18.0000	1	2		2.75992781	0.00024435
	18.1000	1	2		2.75891709	0.00028429
	18.2000	1	2		2.75792418	0.00029279
	18.3000	1	2		2.75691899	0.00028572
	18.4000	1	2		2.75591994	0.00031071
	18.5000	1	2		2.75491188	0.00038000
	18.6000	1	2		2.75391816	0.00028053
	18.7000	1	2		2.75290866	0.00042756
	18.8000	1	2		2.75192498	0.00045400
	18.9000	1	2		2.75091159	0.00025945
	19.0000	1	2		2.74992135	0.00040981
	19.1000	1	2		2.74891472	0.00033706
	19.2000	1	2		2.74792305	0.00029315
	19.3000	1	2		2.74691601	0.00023265
	19.4000	1	2		2.74591716	0.00024900
	19.5000	1	2		2.74491730	0.00019822
	19.6000	1	2		2.74391579	0.00033530
	19.7000	1	2		2.74290506	0.00033847
	19.8000	1	2		2.74192835	0.00036736
	19.9000	1	2		2.74090164	0.00046645
	20.0000	1	2		2.73991345	0.00029806
	20.1000	1	2		2.73891030	0.00032704
	20.2000	1	2		2.73790941	0.00017994
	20.3000	1	2		2.73691057	0.00025748
	20.4000	1	2		2.73592279	0.00019153
	20.5000	1	2		2.73491165	0.00030013
	20.6000	1	2		2.73391301	0.00011131
	20.7000	1	2		2.73291191	0.00024514
	20.8000	1	2		2.73191492	0.00024082
	20.9000	1	2		2.73090972	0.00030257
	21.0000	1	2		2.72992010	0.00030641
	21.1000	1	2		2.72891490	0.00026901
	21.2000	1	2		2.72791872	0.00026224
	21.3000	1	2		2.72691004	0.00024462
	21.4000	1	2		2.72591530	0.00024125
	21.5000	1	2		2.72490621	0.00023341
	21.6000	1	2		2.72391228	0.00020246
	21.7000	1	2		2.72290996	0.00020294
	21.8000	1	2		2.72192607	0.00016761
	21.9000	1	2		2.72091637	0.00028488
	22.0000	1	2		2.71992797	0.00013859
	22.1000	1	2		2.71892134	0.00015096
	22.2000	1	2		2.71792455	0.00026946
	22.3000	1	2		2.71690973	0.00020235
	22.4000	1	2		2.71593219	0.00014708
	22.5000	1	2		2.71492269	0.00018903
	22.6000	1	2		2.71393164	0.00016880
	22.7000	1	2		2.71291804	0.00014880
	22.8000	1	2		2.71191428	0.00011513
	22.9000	1	2		2.71091052	0.00020951
	23.0000	1	2		2.70991700	0.00011177
	23.1000	1	2		2.70891611	0.00017603
	23.2000	1	2		2.70792177	0.00012964
	23.3000	1	2		2.70691125	0.00017183
	23.4000	1	2		2.70591958	0.00001627
	23.5000	1	2		2.70491029	0.00029481
	23.6000	1	2		2.70392128	0.00019605
	23.7000	1	2		2.70291465	0.00026317
	23.8000	1	2		2.70192011	0.00011063
	23.9000	1	2		2.70092167	0.00015365
	24.0000	1	2		2.69991750	0.00019255
	24.1000	1	2		2.69891497	0.00014858
	24.2000	1	2		2.69792227	0.00018992
	24.3000	1	2		2.69691810	0.00015549
	24.4000	1	2		2.69592541	0.00019677
	24.5000	1	2		2.69491325	0.00023374
	24.6000	1	2		2.69392752	0.00017969
	24.7000	1	2		2.69290593	0.00022797
	24.8000	1	2		2.69192245	0.00014719
	24.9000	1	2		2.69091787	0.00027706
	25.0000	1	2		2.68992497	0.00016008
	25.1000	1	2		2.68891855	0.00013972
	25.2000	1	2		2.68793077	0.00028331
	25.3000	1	2		2.68691020	0.00023664
	25.4000	1	2		2.68592919	0.00023409
	25.5000	1	2		2.68491416	0.00022441
	25.6000	1	2		2.68392003	0.00003980
	25.7000	1	2		2.68290520	0.00020407
	25.8000	1	2		2.68192254	0.00026261
	25.9000	1	2		2.68092227	0.00031002
	26.0000	1	2		2.67993326	0.00020635
	26.1000	1	2		2.67891905	0.00019974
	26.2000	1	2		2.67792369	0.00030916
	26.3000	1	2		2.67692423	0.00019975
	26.4000	1	2		2.67592231	0.00018914
	26.5000	1	2		2.67491712	0.00020827
	26.6000	1	2		2.67391459	0.00025868
	26.7000	1	2		2.67292660	0.00014444
	26.8000	1	2		2.67193411	0.00024904
	26.9000	1	2		2.67092646	0.00031631
	27.0000	1	2		2.66993171	0.00018638
	27.1000	1	2		2.66892692	0.00012744
	27.2000	1	2		2.66792296	0.00035447
	27.3000	1	2		2.66692596	0.00021192
	27.4000	1	2		2.66592343	0.00030554
	27.5000	1	2		2.66492110	0.00015324
	27.6000	1	2		2.66394930	0.00005702
	27.7000	1	2		2.66292669	0.00030853
	27.8000	1	2		2.66193625	0.00020966
	27.9000	1	2		2.66091753	0.00019687
	28.0000	1	2		2.65993385	0.00025736
	28.1000	1	2		2.65891493	0.00029868
	28.2000	1	2		2.65793309	0.00013079
	28.3000	1	2		2.65691683	0.00024785
	28.4000	1	2		2.65593520	0.00033477
	28.5000	1	2		2.65492365	0.00017564
	28.6000	1	2		2.65392973	0.00016410
	28.7000	1	2		2.65292105	0.00039957
	28.8000	1	2		2.65193757	0.00018346
	28.9000	1	2		2.65092541	0.00024322
	29.0000	1	2		2.64993148	0.00035285
	29.1000	1	2		2.64892936	0.00030630
	29.2000	1	2		2.64792232	0.00023609
	29.3000	1	2		2.64692409	0.00030905
	29.4000	1	2		2.64592177	0.00029071
	29.5000	1	2		2.64492026	0.00010929
	29.6000	1	2		2.64392408	0.00015414
	29.7000	1	2		2.64291950	0.00034621
	29.8000	1	2		2.64192803	0.00012749
	29.9000	1	2		2.64092181	0.00013369
	30.0000	1	2		2.63993137	0.00014140
	30.1000	1	2		2.63892536	0.00010164
	30.2000	1	2		2.63792631	0.00007065
	30.3000	1	2		2.63692931	0.00014842
	30.4000	1	2		2.63593395	0.00017271
	30.5000	1	2		2.63493142	0.00015658
	30.6000	1	2		2.63392745	0.00019856
	30.7000	1	2		2.63292307	0.00026872
	30.8000	1	2		2.63192587	0.00009763
	30.9000	1	2		2.63091227	0.00003981
	31.0000	1	2		2.62992101	0.00012879
	31.1000	1	2		2.62892258	0.00018759
	31.2000	1	2		2.62793521	0.00002484
	31.3000	1	2		2.62693534	0.00017884
	31.4000	1	2		2.62592277	0.00006176
	31.5000	1	2		2.62491962	0.00009754
	31.6000	1	2		2.62393922	0.00017494
	31.7000	1	2		2.62292644	0.00015231
	31.8000	1	2		2.62193170	0.00006853
	31.9000	1	2		2.62093327	0.00011208
	32.0000	1	2		2.61992725	0.00019925
	32.1000	1	2		2.61892431	0.00011870
	32.2000	1	2		2.61793407	0.00013148
	32.3000	1	2		2.61693974	0.00014169
	32.4000	1	2		2.61594130	0.00017656
	32.5000	1	2		2.61492730	0.00008255
	32.6000	1	2		2.61393398	0.00012352
	32.7000	1	2		2.61293842	0.00019297
	32.8000	1	2		2.61194408	0.00005576
	32.9000	1	2		2.61092373	0.00026959
	33.0000	1	2		2.60992878	0.00012402
	33.1000	1	2		2.60893157	0.00012374
	33.2000	1	2		2.60793990	0.00025321
	33.3000	1	2		2.60693204	0.00014785
	33.4000	1	2		2.60593668	0.00018442
	33.5000	1	2		2.60492247	0.00015859
	33.6000	1	2		2.60392650	0.00030165
	33.7000	1	2		2.60293257	0.00020043
	33.8000	1	2		2.60194336	0.00013474
	33.9000	1	2		2.60091993	0.00024609
	34.0000	1	2		2.59993686	0.00018352
	34.1000	1	2		2.59892490	0.00025823
	34.2000	1	2		2.59793262	0.00019547
	34.3000	1	2		2.59693418	0.00028234
	34.4000	1	2		2.59595788	0.00019313
	34.5000	1	2		2.59493957	0.00038867
	34.6000	1	2		2.59393519	0.00023665
	34.7000	1	2		2.59293573	0.00018533
	34.8000	1	2		2.59194795	0.00023611
	34.9000	1	2		2.59092637	0.00029183
	35.0000	1	2		2.58993306	0.00023948
	35.1000	1	2		2.58892458	0.00022267
	35.2000	1	2		2.58793271	0.00019256
	35.3000	1	2		2.58692833	0.00019979
	35.4000	1	2		2.58593277	0.00013914
	35.5000	1	2		2.58492675	0.00022088
	35.6000	1	2		2.58393201	0.00013647
	35.7000	1	2		2.58292661	0.00020579
	35.8000	1	2		2.58193247	0.00025313
	35.9000	1	2		2.58092994	0.00022096
	36.0000	1	2		2.57993438	0.00021941
	36.1000	1	2		2.57892734	0.00021909
	36.2000	1	2		2.57793608	0.00021145
	36.3000	1	2		2.57693436	0.00022382
	36.4000	1	2		2.57593839	0.00019195
	36.5000	1	2		2.57492643	0.00015622
	36.6000	1	2		2.57394132	0.00015477
	36.7000	1	2		2.57292998	0.00012258
	36.8000	1	2		2.57192560	0.00014252
	36.9000	1	2		2.57093044	0.00022169
	37.0000	1	2		2.56993795	0.00007963
	37.1000	1	2		2.56892374	0.00012754
	37.2000	1	2		2.56792510	0.00026657
	37.3000	1	2		2.56692913	0.00013559
	37.4000	1	2		2.56594094	0.00011713
	37.5000	1	2		2.56492611	0.00019998
	37.6000	1	2		2.56393506	0.00016881
	37.7000	1	2		2.56293130	0.00010462
	37.8000	1	2		2.56193819	0.00015829
	37.9000	1	2		2.56093402	0.00014662
	38.0000	1	2		2.55992657	0.00019256
	38.1000	1	2		2.55892732	0.00015885
	38.2000	1	2		2.55793401	0.00008478
	38.3000	1	2		2.55692902	0.00008792
	38.4000	1	2		2.55593570	0.00015791
	38.5000	1	2		2.55494588	0.00018415
	38.6000	1	2		2.55394785	0.00000768
	38.7000	1	2		2.55293897	0.00013527
	38.8000	1	2		2.55194422	0.00005814
	38.9000	1	2		2.55093309	0.00011276
	39.0000	1	2		2.54994838	0.00015577
	39.1000	1	2		2.54892987	0.00012460
	39.2000	1	2		2.54793860	0.00012645
	39.3000	1	2		2.54693423	0.00008788
	39.4000	1	2		2.54593539	0.00008507
	39.5000	1	2		2.54492835	0.00012453
	39.6000	1	2		2.54394036	0.00007833
	39.7000	1	2		2.54293886	0.00008781
	39.8000	1	2		2.54195210	0.00014390
	39.9000	1	2		2.54093830	0.00003236
	40.0000	1	2		2.53994581	0.00020463
	40.1000	1	2		2.53894369	0.00007351
	40.2000	1	2		2.53794156	0.00010339
	40.3000	1	2		2.53693576	0.00002443
	40.4000	1	2		2.53593978	0.00010947
	40.5000	1	2		2.53493356	0.00010092
	40.6000	1	2		2.53394312	0.00008453
	40.7000	1	2		2.53294735	0.00014731
	40.8000	1	2		2.53194338	0.00007224
	40.9000	1	2		2.53093839	-0.00001247
	41.0000	1	2		2.52993975	0.00008233
	41.1000	1	2		2.52892349	0.00015368
	41.2000	1	2		2.52792690	0.00008862
	41.3000	1	2		2.52693912	0.00009006
	41.4000	1	2		2.52593495	0.00000315
	41.5000	1	2		2.52492853	0.00008816
	41.6000	1	2		2.52392846	0.00003671
	41.7000	1	2		2.52292961	0.00016506
	41.8000	1	2		2.52194798	0.00007026
	41.9000	1	2		2.52093152	0.00017857
	42.0000	1	2		2.51995070	0.00003256
	42.1000	1	2		2.51893649	0.00014330
	42.2000	1	2		2.51794195	0.00010903
	42.3000	1	2		2.51694393	0.00012881
	42.4000	1	2		2.51595185	0.00016514
	42.5000	1	2		2.51493026	0.00019979
	42.6000	1	2		2.51394842	0.00001383
	42.7000	1	2		2.51293483	0.00014380
	42.8000	1	2		2.51194049	0.00017832
	42.9000	1	2		2.51093837	0.00002442
	43.0000	1	2		2.50994670	0.00014637
	43.1000	1	2		2.50894437	-0.00001121
	43.2000	1	2		2.50794450	-0.00000033
	43.3000	1	2		2.50694873	0.00010266
	43.4000	1	2		2.50592633	0.00015653
	43.5000	1	2		2.50494469	0.00023472
	43.6000	1	2		2.50393848	0.00018984
	43.7000	1	2		2.50293738	0.00006028
	43.8000	1	2		2.50194017	0.00007122
	43.9000	1	2		2.50093764	0.00004182
	44.0000	1	2		2.49994228	0.00018938
	44.1000	1	2		2.49893832	0.00016198
	44.2000	1	2		2.49794562	0.00013332
	44.3000	1	2		2.49695354	0.00011077
	44.4000	1	2		2.49594486	0.00023219
	44.5000	1	2		2.49493680	0.00009623
	44.6000	1	2		2.49395066	0.00016465
	44.7000	1	2		2.49294095	0.00011134
	44.8000	1	2		2.49195276	0.00009307
	44.9000	1	2		2.49094306	0.00008349
	45.0000	1	2		2.48995590	0.00010390
	45.1000	1	2		2.48893636	0.00014530
	45.2000	1	2		2.48794223	0.00013863
	45.3000	1	2		2.48694769	0.00008011
	45.4000	1	2		2.48593061	0.00013815
	45.5000	1	2		2.48494795	0.00007346
	45.6000	1	2		2.48395013	0.00005354
	45.7000	1	2		2.48293469	0.00017380
	45.8000	1	2		2.48194220	0.00005615
	45.9000	1	2		2.48094643	0.00004966
	46.0000	1	2		2.47994533	0.00010156
	46.1000	1	2		2.47894075	0.00015472
	46.2000	1	2		2.47795892	0.00016594
	46.3000	1	2		2.47694450	0.00018519
	46.4000	1	2		2.47594893	0.00006935
	46.5000	1	2		2.47494149	-0.00001783
	46.6000	1	2		2.47394674	0.00017377
	46.7000	1	2		2.47295056	0.00011434
	46.8000	1	2		2.47196217	0.00001062
	46.9000	1	2		2.47092849	0.00007491
	47.0000	1	2		2.46994051	0.00004452
	47.1000	1	2		2.46893511	-0.00000465
	47.2000	1	2		2.46794548	-0.00001747
	47.3000	1	2		2.46694500	0.00011278
	47.4000	1	2		2.46594882	0.00005445
	47.5000	1	2		2.46494158	-0.00005280
	47.6000	1	2		2.46395298	-0.00004253
	47.7000	1	2		2.46294471	-0.00001042
	47.8000	1	2		2.46194505	0.00001171
	47.9000	1	2		2.46094743	0.00000065
	48.0000	1	2		2.45994654	0.00006988
	48.1000	1	2		2.45894339	0.00003778
	48.2000	1	2		2.45795930	0.00009988
	48.3000	1	2		2.45693628	0.00004889
	48.4000	1	2		2.45595547	0.00007833
	48.5000	1	2		2.45493778	-0.00004163
	48.6000	1	2		2.45391967	-0.00009298
	48.7000	1	2		2.45296365	0.00003150
	48.8000	1	2		2.45196645	0.00004506
	48.9000	1	2		2.45093544	-0.00002636
	49.0000	1	2		2.44994643	-0.00000504
	49.1000	1	2		2.44894594	0.00007213
	49.2000	1	2		2.44795755	-0.00009832
	49.3000	1	2		2.44695584	-0.00010232
	49.4000	1	2		2.44595822	-0.00008936
	49.5000	1	2		2.44495590	-0.00008409
	49.6000	1	2		2.44395890	-0.00008876
	49.7000	1	2		2.44293465	0.00000756
	49.8000	1	2		2.44194031	0.00004231
	49.9000	1	2		2.44093430	-0.00004820
	50.0000	1	2		2.43994488	-0.00000743
	50.1000	1	2		2.43893682	0.00000530
	50.2000	1	2		2.43794269	-0.00004056
	50.3000	1	2		2.43695532	-0.00007843
	50.4000	1	2		2.43594705	-0.00008614
	50.5000	1	2		2.43494206	0.00003025
	50.6000	1	2		2.43396370	-0.00007011
	50.7000	1	2		2.43295646	-0.00000400
	50.8000	1	2		2.43195516	0.00011511
	50.9000	1	2		2.43095918	0.00006374
	51.0000	1	2		2.42995993	-0.00011946
	51.1000	1	2		2.42895084	0.00010883
	51.2000	1	2		2.42796634	-0.00005234
	51.3000	1	2		2.42693861	-0.00001428
	51.4000	1	2		2.42595882	-0.00010607
	51.5000	1	2		2.42495301	0.00001376
	51.6000	1	2		2.42397527	0.00010069
	51.7000	1	2		2.42295860	0.00014697
	51.8000	1	2		2.42195238	-0.00003006
	51.9000	1	2		2.42095046	0.00006213
	52.0000	1	2		2.41995736	-0.00006557
	52.1000	1	2		2.41894212	0.00052940
	52.2000	1	2		2.41794389	0.00005956
	52.3000	1	2		2.41694198	-0.00009472
	52.4000	1	2		2.41594928	-0.00001967
	52.5000	1	2		2.41494224	0.00032218
	52.6000	1	2		2.41395180	0.00005482
	52.7000	1	2		2.41293738	-0.00000211
	52.8000	1	2		2.41194755	0.00006309
	52.9000	1	2		2.41094543	-0.00003423
	53.0000	1	2		2.40994188	0.00003721
	53.1000	1	2		2.40894324	0.00015005
	53.2000	1	2		2.40794644	0.00008611
	53.3000	1	2		2.40694862	0.00007541
	53.4000	1	2		2.40594589	0.00008241
	53.5000	1	2		2.40493905	0.00006088
	53.6000	1	2		2.40394902	-0.00002480
	53.7000	1	2		2.40294895	0.00002200
	53.8000	1	2		2.40194601	0.00014198
	53.9000	1	2		2.40093303	0.00001189
	54.0000	1	2		2.39994689	0.00011626
	54.1000	1	2		2.39893575	0.00010660
	54.2000	1	2		2.39795166	0.00009599
	54.3000	1	2		2.39694544	0.00002909
	54.4000	1	2		2.39595479	-0.00002557
	54.5000	1	2		2.39494222	0.00000874
	54.6000	1	2		2.39395219	-0.00006940
	54.7000	1	2		2.39295498	-0.00001986
	54.8000	1	2		2.39196126	0.00000973
	54.9000	1	2		2.39095361	-0.00000047
	55.0000	1	2		2.38995743	0.00010980
	55.1000	1	2		2.38896391	-0.00001871
	55.2000	1	2		2.38795175	-0.00004310
	55.3000	1	2		2.38695741	-0.00000442
	55.4000	1	2		2.38595550	0.00012279
	55.5000	1	2		2.38496239	0.00000408
	55.6000	1	2		2.38395596	0.00009422
	55.7000	1	2		2.38295589	0.00004067
	55.8000	1	2		2.38196135	0.00012212
	55.9000	1	2		2.38096333	-0.00011527
	56.0000	1	2		2.37995854	-0.00008352
	56.1000	1	2		2.37895253	0.00005543
	56.2000	1	2		2.37796147	-0.00002137
	56.3000	1	2		2.37695464	0.00000522
	56.4000	1	2		2.37596419	0.00006104
	56.5000	1	2		2.37496207	0.00005172
	56.6000	1	2		2.37396282	-0.00001035
	56.7000	1	2		2.37296500	0.00000107
	56.8000	1	2		2.37196411	-0.00005058
	56.9000	1	2		2.37095358	-0.00006380
	57.0000	1	2		2.36996478	0.00002645
	57.1000	1	2		2.36895672	-0.00008328
	57.2000	1	2		2.36795849	0.00005645
	57.3000	1	2		2.36695268	-0.00003296
	57.4000	1	2		2.36594933	-0.00007500
	57.5000	1	2		2.36494884	-0.00001446
	57.6000	1	2		2.36395635	-0.00004389
	57.7000	1	2		2.36294808	-0.00017255
	57.8000	1	2		2.36195908	-0.00006418
	57.9000	1	2		2.36095081	-0.00004907
	58.0000	1	2		2.35996692	-0.00017823
	58.1000	1	2		2.35895476	-0.00014939
	58.2000	1	2		2.35795674	-0.00002650
	58.3000	1	2		2.35695912	-0.00021245
	58.4000	1	2		2.35596274	-0.00014431
	58.5000	1	2		2.35494791	-0.00009519
	58.6000	1	2		2.35395767	-0.00012230
	58.7000	1	2		2.35294941	-0.00024113
	58.8000	1	2		2.35195179	-0.00014426
	58.9000	1	2		2.35095459	-0.00011569
	59.0000	1	2		2.34996537	-0.00021799
	59.1000	1	2		2.34895649	-0.00015442
	59.2000	1	2		2.34796174	-0.00014299
	59.3000	1	2		2.34695839	-0.00032996
	59.4000	1	2		2.34596836	-0.00026381
	59.5000	1	2		2.34494595	-0.00030027
	59.6000	1	2		2.34395879	-0.00037281
	59.7000	1	2		2.34295728	-0.00022284
	59.8000	1	2		2.34196868	-0.00030944
	59.9000	1	2		2.34095345	-0.00042728
	60.0000	1	2		2.33996198	-0.00048011
	60.1000	1	2		2.33894941	-0.00040393
	60.2000	1	2		2.33795241	-0.00033247
	60.3000	1	2		2.33695357	-0.00044089
	60.4000	1	2		2.33595780	-0.00040194
	60.5000	1	2		2.33495076	-0.00048566
	60.6000	1	2		2.33397404	-0.00039266
	60.7000	1	2		2.33295737	-0.00059857
	60.8000	1	2		2.33196632	-0.00065503
	60.9000	1	2		2.33095313	-0.00065674
	61.0000	1	2		2.32996105	-0.00058133
	61.1000	1	2		2.32896425	-0.00074649
	61.2000	1	2		2.32796787	-0.00074405
	61.3000	1	2		2.32695837	-0.00072950
	61.4000	1	2		2.32596322	-0.00073847
	61.5000	1	2		2.32495167	-0.00080470
	61.6000	1	2		2.32395610	-0.00082015
	61.7000	1	2		2.32294948	-0.00094092
	61.8000	1	2		2.32195493	-0.00091211
	61.9000	1	2		2.32095240	-0.00092593
	62.0000	1	2		2.31996339	-0.00107622
	62.1000	1	2		2.31896353	-0.00115138
	62.2000	1	2		2.31797370	-0.00111424
	62.3000	1	2		2.31696809	-0.00103776
	62.4000	1	2		2.31596249	-0.00121221
	62.5000	1	2		2.31496262	-0.00121435
	62.6000	1	2		2.31395906	-0.00128630
	62.7000	1	2		2.31295961	-0.00149830
	62.8000	1	2		2.31195810	-0.00151983
	62.9000	1	2		2.31096233	-0.00151075
	63.0000	1	2		2.30995631	-0.00168794
	63.1000	1	2		2.30896321	-0.00179149
	63.2000	1	2		2.30796150	-0.00179145
	63.3000	1	2		2.30695651	-0.00184711
	63.4000	1	2		2.30597241	-0.00202860
	63.5000	1	2		2.30495411	-0.00219401
	63.6000	1	2		2.30395588	-0.00217841
	63.7000	1	2		2.30294802	-0.00222213
	63.8000	1	2		2.30195553	-0.00247093
	63.9000	1	2		2.30095013	-0.00248973
	64.0000	1	2		2.29996194	-0.00244711
	64.1000	1	2		2.29895510	-0.00273642
	64.2000	1	2		2.29797736	-0.00276059
	64.3000	1	2		2.29695148	-0.00283557
	64.4000	1	2		2.29595837	-0.00299653
	64.5000	1	2		2.29495420	-0.00309849
	64.6000	1	2		2.29396724	-0.00310559
	64.7000	1	2		2.29295856	-0.00332195
	64.8000	1	2		2.29196299	-0.00348155
	64.9000	1	2		2.29096210	-0.00379484
	65.0000	1	2		2.28997863	-0.00351699
	65.1000	1	2		2.28897241	-0.00377921
	65.2000	1	2		2.28796742	-0.00404184
	65.3000	1	2		2.28696509	-0.00394643
	65.4000	1	2		2.28596543	-0.00420563
	65.5000	1	2		2.28496228	-0.00435964
	65.6000	1	2		2.28398331	-0.00448214
	65.7000	1	2		2.28295660	-0.00446420
	65.8000	1	2		2.28195960	-0.00476742
	65.9000	1	2		2.28096240	-0.00492115
	66.0000	1	2		2.27997360	-0.00489494
	66.1000	1	2		2.27896389	-0.00533342
	66.2000	1	2		2.27797283	-0.00537481
	66.3000	1	2		2.27697604	-0.00546076
	66.4000	1	2		2.27596654	-0.00568828
	66.5000	1	2		2.27494844	-0.00582776
	66.6000	1	2		2.27397254	-0.00597414
	66.7000	1	2		2.27296837	-0.00620767
	66.8000	1	2		2.27196769	-0.00626709
	66.9000	1	2		2.27095593	-0.00648773
	67.0000	1	2		2.26995996	-0.00653097
	67.1000	1	2		2.26896194	-0.00694221
	67.2000	1	2		2.26797170	-0.00706587
	67.3000	1	2		2.26696384	-0.00723128
	67.4000	1	2		2.26597462	-0.00754016
	67.5000	1	2		2.26495816	-0.00766494
	67.6000	1	2		2.26396874	-0.00789871
	67.7000	1	2		2.26296006	-0.00807165
	67.8000	1	2		2.26197044	-0.00821793
	67.9000	1	2		2.26096504	-0.00835986
	67.9290	1	2		2.26080646	-0.00870319
	67.9400	1	2		2.26079334	-0.00865294
	68.0000	1	2		2.26079334	-0.00847451
	68.1000	1	2		2.26079334	-0.00844301
	68.2000	1	2		2.26085727	-0.00830872
	68.3000	1	2		2.26086608	-0.00822504
	68.4000	1	2		2.26086608	-0.00821951
	68.5000	1	2		2.26086628	-0.00817646
	68.6000	1	2		2.26088595	-0.00808787
Test Stopped:03/12/2014 8:37:33 AM : Operator Reset
