# Supplementary material for: Hyaluronic Acid Enhances the Mechanical Properties of Tissue-Engineered Cartilage Constructs
Source: PLoS One. 2014 Dec 1;9(12):e113216. doi: 10.1371/journal.pone.0113216 (PMC4249877; doi:10.1371/journal.pone.0113216)
Supplement: Dataset S1 — Raw data from hydrogel constructs. Data on wet weight, dry weight, compressive modulus, DNA content, and GAG content are provided in a spreadsheet for all analysed hydrogel constructs. Additionally, raw data from mechanical compression tests (time, displacement, and load) are provided. (ZIP) [file pone.0113216.s004.zip › Data/Mechanical testing/Microtester/Day 63/Day 63 gel heights/G3 P1 M7 height.csv]

G4 P1 M7 height
Notes	Time	Sequence	Block	Cycle	5800:Extension mm	5800:5N_Load_Cell N
Test Started : 02/10/2014 3:55:14 PM	4.0020	1	2		2.59894908	-0.00058761
	4.0520	1	2		2.59990879	-0.00086446
	4.1000	1	2		2.59947299	-0.00071967
	4.2000	1	2		2.59812706	-0.00089522
	4.3000	1	2		2.59701184	-0.00095264
	4.4000	1	2		2.59597406	-0.00076385
	4.5000	1	2		2.59496231	-0.00070847
	4.6000	1	2		2.59394216	-0.00087725
	4.7000	1	2		2.59294577	-0.00088877
	4.8000	1	2		2.59194795	-0.00079983
	4.9000	1	2		2.59093682	-0.00064082
	4.9060	1	2		2.59087392	-0.00048004
	5.0000	1	2		2.58994187	-0.00071593
	5.1000	1	2		2.58894323	-0.00087100
	5.2000	1	2		2.58795483	-0.00068228
	5.3000	1	2		2.58692300	-0.00078167
	5.4000	1	2		2.58592805	-0.00089828
	5.5000	1	2		2.58492163	-0.00063915
	5.6000	1	2		2.58393364	-0.00087396
	5.7000	1	2		2.58293849	-0.00087547
	5.8000	1	2		2.58193329	-0.00072088
	5.9000	1	2		2.58093425	-0.00080076
	6.0000	1	2		2.57994954	-0.00078309
	6.1000	1	2		2.57893041	-0.00080613
	6.2000	1	2		2.57793976	-0.00086805
	6.3000	1	2		2.57694092	-0.00073323
	6.4000	1	2		2.57593573	-0.00075850
	6.5000	1	2		2.57493135	-0.00080123
	6.6000	1	2		2.57393251	-0.00077505
	6.7000	1	2		2.57293223	-0.00082104
	6.8000	1	2		2.57193339	-0.00070750
	6.9000	1	2		2.57093413	-0.00069055
	7.0000	1	2		2.56994205	-0.00088539
	7.1000	1	2		2.56894116	-0.00081791
	7.2000	1	2		2.56792961	-0.00075638
	7.3000	1	2		2.56693671	-0.00082067
	7.4000	1	2		2.56593992	-0.00072883
	7.5000	1	2		2.56493615	-0.00090799
	7.6000	1	2		2.56394530	-0.00096457
	7.7000	1	2		2.56293232	-0.00088517
	7.8000	1	2		2.56194208	-0.00079474
	7.9000	1	2		2.56093832	-0.00089815
	8.0000	1	2		2.55993518	-0.00086117
	8.1000	1	2		2.55893039	-0.00096613
	8.2000	1	2		2.55794015	-0.00078532
	8.3000	1	2		2.55694110	-0.00086633
	8.4000	1	2		2.55593488	-0.00085172
	8.5000	1	2		2.55493686	-0.00098487
	8.6000	1	2		2.55393535	-0.00087245
	8.7000	1	2		2.55294040	-0.00081616
	8.8000	1	2		2.55193439	-0.00091162
	8.9000	1	2		2.55094005	-0.00088742
	9.0000	1	2		2.54993977	-0.00096465
	9.1000	1	2		2.54893499	-0.00093976
	9.2000	1	2		2.54794086	-0.00082542
	9.3000	1	2		2.54693546	-0.00084611
	9.4000	1	2		2.54594215	-0.00097255
	9.5000	1	2		2.54494105	-0.00083393
	9.6000	1	2		2.54394180	-0.00082225
	9.7000	1	2		2.54294234	-0.00091479
	9.8000	1	2		2.54193796	-0.00081534
	9.9000	1	2		2.54094342	-0.00093422
	10.0000	1	2		2.53993925	-0.00094656
	10.1000	1	2		2.53893918	-0.00087184
	10.2000	1	2		2.53793911	-0.00091741
	10.3000	1	2		2.53693821	-0.00092771
	10.4000	1	2		2.53594019	-0.00100353
	10.5000	1	2		2.53493622	-0.00086518
	10.6000	1	2		2.53393718	-0.00089802
	10.7000	1	2		2.53294079	-0.00085819
	10.8000	1	2		2.53194031	-0.00086086
	10.9000	1	2		2.53093860	-0.00098517
	11.0000	1	2		2.52993668	-0.00077369
	11.1000	1	2		2.52894398	-0.00091790
	11.2000	1	2		2.52793961	-0.00093025
	11.3000	1	2		2.52693687	-0.00101682
	11.4000	1	2		2.52594335	-0.00092417
	11.5000	1	2		2.52494226	-0.00084770
	11.6000	1	2		2.52394259	-0.00090051
	11.7000	1	2		2.52294641	-0.00086429
	11.8000	1	2		2.52194224	-0.00093823
	11.9000	1	2		2.52094524	-0.00093407
	12.0000	1	2		2.51993739	-0.00084573
	12.1000	1	2		2.51894448	-0.00088081
	12.2000	1	2		2.51794072	-0.00091099
	12.3000	1	2		2.51694639	-0.00106376
	12.4000	1	2		2.51594201	-0.00092432
	12.5000	1	2		2.51493805	-0.00088984
	12.6000	1	2		2.51393715	-0.00092911
	12.7000	1	2		2.51294528	-0.00089112
	12.8000	1	2		2.51194029	-0.00094515
	12.9000	1	2		2.51094534	-0.00089035
	13.0000	1	2		2.50994485	-0.00076771
	13.1000	1	2		2.50894027	-0.00094712
	13.2000	1	2		2.50793569	-0.00099647
	13.3000	1	2		2.50693726	-0.00094562
	13.4000	1	2		2.50594968	-0.00091369
	13.5000	1	2		2.50495084	-0.00083400
	13.6000	1	2		2.50395773	-0.00102935
	13.7000	1	2		2.50294537	-0.00105059
	13.8000	1	2		2.50194407	-0.00095672
	13.9000	1	2		2.50093518	-0.00104806
	14.0000	1	2		2.49994085	-0.00091809
	14.1000	1	2		2.49893914	-0.00092194
	14.2000	1	2		2.49794685	-0.00116290
	14.3000	1	2		2.49694083	-0.00090056
	14.4000	1	2		2.49593748	-0.00091264
	14.5000	1	2		2.49494171	-0.00102542
	14.6000	1	2		2.49394615	-0.00092313
	14.7000	1	2		2.49293747	-0.00104886
	14.8000	1	2		2.49194334	-0.00104961
	14.9000	1	2		2.49094204	-0.00078312
	15.0000	1	2		2.48994155	-0.00110910
	15.1000	1	2		2.48894066	-0.00115911
	15.2000	1	2		2.48793711	-0.00096709
	15.3000	1	2		2.48693908	-0.00080877
	15.4000	1	2		2.48593675	-0.00104685
	15.5000	1	2		2.48493832	-0.00108840
	15.6000	1	2		2.48394235	-0.00108732
	15.7000	1	2		2.48294186	-0.00095084
	15.8000	1	2		2.48194855	-0.00102361
	15.9000	1	2		2.48094295	-0.00100967
	16.0000	1	2		2.47993529	-0.00107959
	16.1000	1	2		2.47893829	-0.00110439
	16.2000	1	2		2.47794252	-0.00104761
	16.3000	1	2		2.47693958	-0.00088245
	16.4000	1	2		2.47593787	-0.00097587
	16.5000	1	2		2.47494333	-0.00121317
	16.6000	1	2		2.47394920	-0.00097362
	16.7000	1	2		2.47294913	-0.00099308
	16.8000	1	2		2.47194926	-0.00107497
	16.9000	1	2		2.47094181	-0.00104119
	17.0000	1	2		2.46994010	-0.00110330
	17.1000	1	2		2.46893982	-0.00108063
	17.2000	1	2		2.46794446	-0.00103281
	17.3000	1	2		2.46693967	-0.00098169
	17.4000	1	2		2.46594206	-0.00104257
	17.5000	1	2		2.46493727	-0.00103903
	17.6000	1	2		2.46394294	-0.00099910
	17.7000	1	2		2.46294594	-0.00106863
	17.8000	1	2		2.46194177	-0.00119065
	17.9000	1	2		2.46094887	-0.00096978
	18.0000	1	2		2.45994716	-0.00111395
	18.1000	1	2		2.45894298	-0.00117024
	18.2000	1	2		2.45794394	-0.00095023
	18.3000	1	2		2.45693956	-0.00111230
	18.4000	1	2		2.45595301	-0.00109772
	18.5000	1	2		2.45494454	-0.00105172
	18.6000	1	2		2.45394569	-0.00104491
	18.7000	1	2		2.45294398	-0.00094521
	18.8000	1	2		2.45194186	-0.00116357
	18.9000	1	2		2.45093994	-0.00106746
	19.0000	1	2		2.44993844	-0.00093568
	19.1000	1	2		2.44894533	-0.00114933
	19.2000	1	2		2.44795263	-0.00099472
	19.3000	1	2		2.44694416	-0.00111478
	19.4000	1	2		2.44594859	-0.00113770
	19.5000	1	2		2.44494873	-0.00112188
	19.6000	1	2		2.44395562	-0.00102104
	19.7000	1	2		2.44294633	-0.00103722
	19.8000	1	2		2.44195466	-0.00101516
	19.9000	1	2		2.44094926	-0.00109619
	20.0000	1	2		2.43995287	-0.00101632
	20.1000	1	2		2.43894809	-0.00097819
	20.2000	1	2		2.43794043	-0.00116450
	20.3000	1	2		2.43693790	-0.00117190
	20.4000	1	2		2.43593906	-0.00105982
	20.5000	1	2		2.43493857	-0.00102362
	20.6000	1	2		2.43394342	-0.00102282
	20.7000	1	2		2.43293925	-0.00113481
	20.8000	1	2		2.43194266	-0.00099750
	20.9000	1	2		2.43094033	-0.00108964
	21.0000	1	2		2.42994415	-0.00108897
	21.1000	1	2		2.42894019	-0.00114985
	21.2000	1	2		2.42794380	-0.00111801
	21.3000	1	2		2.42694188	-0.00115153
	21.4000	1	2		2.42594857	-0.00113472
	21.5000	1	2		2.42494522	-0.00095588
	21.6000	1	2		2.42395949	-0.00114260
	21.7000	1	2		2.42294774	-0.00122600
	21.8000	1	2		2.42194869	-0.00096948
	21.9000	1	2		2.42095251	-0.00101359
	22.0000	1	2		2.41995100	-0.00108094
	22.1000	1	2		2.41894724	-0.00108109
	22.2000	1	2		2.41795557	-0.00111504
	22.3000	1	2		2.41696001	-0.00110069
	22.4000	1	2		2.41596014	-0.00110138
	22.5000	1	2		2.41494634	-0.00118078
	22.6000	1	2		2.41394934	-0.00130674
	22.7000	1	2		2.41294865	-0.00103686
	22.8000	1	2		2.41194510	-0.00123160
	22.9000	1	2		2.41094461	-0.00116416
	23.0000	1	2		2.40994577	-0.00115490
	23.1000	1	2		2.40894590	-0.00130479
	23.2000	1	2		2.40794357	-0.00117956
	23.3000	1	2		2.40694350	-0.00104561
	23.4000	1	2		2.40595060	-0.00114675
	23.5000	1	2		2.40495401	-0.00117410
	23.6000	1	2		2.40395332	-0.00133481
	23.7000	1	2		2.40294936	-0.00114410
	23.8000	1	2		2.40194990	-0.00110824
	23.9000	1	2		2.40094593	-0.00119528
	24.0000	1	2		2.39994873	-0.00107037
	24.1000	1	2		2.39895255	-0.00136259
	24.2000	1	2		2.39795207	-0.00122307
	24.3000	1	2		2.39695466	-0.00110652
	24.4000	1	2		2.39594885	-0.00128430
	24.5000	1	2		2.39494468	-0.00118342
	24.6000	1	2		2.39396059	-0.00108737
	24.7000	1	2		2.39294494	-0.00120917
	24.8000	1	2		2.39195020	-0.00115134
	24.9000	1	2		2.39094541	-0.00118196
	25.0000	1	2		2.38994862	-0.00115285
	25.1000	1	2		2.38894957	-0.00120148
	25.2000	1	2		2.38795072	-0.00120650
	25.3000	1	2		2.38694737	-0.00109695
	25.4000	1	2		2.38596041	-0.00130346
	25.5000	1	2		2.38494805	-0.00140570
	25.6000	1	2		2.38395166	-0.00115658
	25.7000	1	2		2.38294729	-0.00123143
	25.8000	1	2		2.38196074	-0.00121378
	25.9000	1	2		2.38095103	-0.00128554
	26.0000	1	2		2.37996612	-0.00125992
	26.1000	1	2		2.37894372	-0.00111611
	26.2000	1	2		2.37795696	-0.00132867
	26.3000	1	2		2.37694849	-0.00124645
	26.4000	1	2		2.37595210	-0.00111582
	26.5000	1	2		2.37494998	-0.00133347
	26.6000	1	2		2.37395462	-0.00117524
	26.7000	1	2		2.37295844	-0.00111319
	26.8000	1	2		2.37195612	-0.00122768
	26.9000	1	2		2.37095092	-0.00124499
	27.0000	1	2		2.36995249	-0.00122829
	27.1000	1	2		2.36895037	-0.00118153
	27.2000	1	2		2.36795562	-0.00117128
	27.3000	1	2		2.36695473	-0.00129637
	27.4000	1	2		2.36595117	-0.00121059
	27.5000	1	2		2.36495335	-0.00129664
	27.6000	1	2		2.36395082	-0.00114669
	27.7000	1	2		2.36294665	-0.00117602
	27.8000	1	2		2.36195129	-0.00117736
	27.9000	1	2		2.36094548	-0.00120108
	28.0000	1	2		2.35995524	-0.00115297
	28.1000	1	2		2.35895189	-0.00117106
	28.2000	1	2		2.35795674	-0.00121373
	28.3000	1	2		2.35695359	-0.00131426
	28.4000	1	2		2.35595659	-0.00129105
	28.5000	1	2		2.35494996	-0.00124615
	28.6000	1	2		2.35395808	-0.00118796
	28.7000	1	2		2.35295145	-0.00133451
	28.8000	1	2		2.35195179	-0.00120574
	28.9000	1	2		2.35095090	-0.00127959
	29.0000	1	2		2.34995943	-0.00131726
	29.1000	1	2		2.34896366	-0.00118060
	29.2000	1	2		2.34795662	-0.00133369
	29.3000	1	2		2.34695614	-0.00137996
	29.4000	1	2		2.34595258	-0.00126655
	29.5000	1	2		2.34494636	-0.00130679
	29.6000	1	2		2.34394977	-0.00128564
	29.7000	1	2		2.34295278	-0.00142877
	29.8000	1	2		2.34196295	-0.00140609
	29.9000	1	2		2.34094812	-0.00119877
	30.0000	1	2		2.33995051	-0.00120250
	30.1000	1	2		2.33895289	-0.00119130
	30.2000	1	2		2.33795221	-0.00133490
	30.3000	1	2		2.33695398	-0.00123772
	30.4000	1	2		2.33595964	-0.00117241
	30.5000	1	2		2.33494932	-0.00125394
	30.6000	1	2		2.33394802	-0.00120515
	30.7000	1	2		2.33294856	-0.00122617
	30.8000	1	2		2.33195833	-0.00118360
	30.9000	1	2		2.33095006	-0.00122989
	31.0000	1	2		2.32995736	-0.00130987
	31.1000	1	2		2.32896405	-0.00128411
	31.2000	1	2		2.32795619	-0.00118693
	31.3000	1	2		2.32694915	-0.00123277
	31.4000	1	2		2.32596158	-0.00117413
	31.5000	1	2		2.32495556	-0.00127515
	31.6000	1	2		2.32395057	-0.00125254
	31.7000	1	2		2.32295706	-0.00123883
	31.8000	1	2		2.32197174	-0.00120734
	31.9000	1	2		2.32096470	-0.00126250
	32.0000	1	2		2.31996257	-0.00124997
	32.1000	1	2		2.31895328	-0.00118714
	32.2000	1	2		2.31796448	-0.00124380
	32.3000	1	2		2.31696563	-0.00126376
	32.4000	1	2		2.31596146	-0.00121885
	32.5000	1	2		2.31494459	-0.00135169
	32.6000	1	2		2.31396234	-0.00123944
	32.7000	1	2		2.31295489	-0.00132171
	32.8000	1	2		2.31195933	-0.00121204
	32.9000	1	2		2.31095987	-0.00141905
	33.0000	1	2		2.30996451	-0.00130564
	33.1000	1	2		2.30895932	-0.00123106
	33.2000	1	2		2.30795248	-0.00132789
	33.3000	1	2		2.30696101	-0.00138299
	33.4000	1	2		2.30596360	-0.00135779
	33.5000	1	2		2.30495431	-0.00140312
	33.6000	1	2		2.30395567	-0.00145554
	33.7000	1	2		2.30295417	-0.00120206
	33.8000	1	2		2.30196762	-0.00123486
	33.9000	1	2		2.30095689	-0.00151188
	34.0000	1	2		2.29995805	-0.00126937
	34.1000	1	2		2.29895695	-0.00127940
	34.2000	1	2		2.29795667	-0.00136888
	34.3000	1	2		2.29695885	-0.00139213
	34.4000	1	2		2.29596062	-0.00134032
	34.5000	1	2		2.29495912	-0.00136138
	34.6000	1	2		2.29396150	-0.00131244
	34.7000	1	2		2.29295508	-0.00135832
	34.8000	1	2		2.29194865	-0.00132350
	34.9000	1	2		2.29096436	-0.00139055
	35.0000	1	2		2.28996695	-0.00140232
	35.1000	1	2		2.28897241	-0.00123925
	35.2000	1	2		2.28797315	-0.00144226
	35.3000	1	2		2.28696038	-0.00142416
	35.4000	1	2		2.28596215	-0.00134822
	35.5000	1	2		2.28496576	-0.00138661
	35.6000	1	2		2.28395995	-0.00123734
	35.7000	1	2		2.28295537	-0.00140807
	35.8000	1	2		2.28195632	-0.00130980
	35.9000	1	2		2.28096178	-0.00137427
	36.0000	1	2		2.27996601	-0.00133464
	36.1000	1	2		2.27895775	-0.00125585
	36.2000	1	2		2.27796300	-0.00133448
	36.3000	1	2		2.27696416	-0.00143452
	36.4000	1	2		2.27596347	-0.00134362
	36.5000	1	2		2.27496073	-0.00131129
	36.6000	1	2		2.27396189	-0.00144678
	36.7000	1	2		2.27296346	-0.00141876
	36.8000	1	2		2.27196113	-0.00134971
	36.9000	1	2		2.27096229	-0.00136547
	37.0000	1	2		2.26996139	-0.00134182
	37.1000	1	2		2.26896439	-0.00140405
	37.2000	1	2		2.26795981	-0.00136870
	37.3000	1	2		2.26695790	-0.00143826
	37.4000	1	2		2.26596192	-0.00138972
	37.5000	1	2		2.26496595	-0.00129260
	37.6000	1	2		2.26395809	-0.00136631
	37.7000	1	2		2.26296191	-0.00143068
	37.8000	1	2		2.26195917	-0.00131299
	37.9000	1	2		2.26096750	-0.00147799
	38.0000	1	2		2.25997337	-0.00136401
	38.1000	1	2		2.25896428	-0.00150625
	38.2000	1	2		2.25796912	-0.00145855
	38.3000	1	2		2.25696864	-0.00132207
	38.4000	1	2		2.25596591	-0.00131149
	38.5000	1	2		2.25497341	-0.00139622
	38.6000	1	2		2.25397478	-0.00135229
	38.7000	1	2		2.25297163	-0.00136528
	38.8000	1	2		2.25196807	-0.00134083
	38.9000	1	2		2.25097251	-0.00132949
	39.0000	1	2		2.24996711	-0.00130365
	39.1000	1	2		2.24897031	-0.00152787
	39.2000	1	2		2.24796983	-0.00137380
	39.3000	1	2		2.24697386	-0.00145430
	39.4000	1	2		2.24596969	-0.00149305
	39.5000	1	2		2.24498006	-0.00132503
	39.6000	1	2		2.24397179	-0.00152273
	39.7000	1	2		2.24297787	-0.00150548
	39.8000	1	2		2.24197431	-0.00132407
	39.9000	1	2		2.24098039	-0.00140271
	40.0000	1	2		2.23997150	-0.00150143
	40.1000	1	2		2.23897512	-0.00149038
	40.2000	1	2		2.23797033	-0.00143798
	40.3000	1	2		2.23697866	-0.00144386
	40.4000	1	2		2.23596629	-0.00138607
	40.5000	1	2		2.23497401	-0.00138744
	40.6000	1	2		2.23396533	-0.00149885
	40.7000	1	2		2.23297345	-0.00139128
	40.8000	1	2		2.23196190	-0.00138086
	40.9000	1	2		2.23097495	-0.00148269
	41.0000	1	2		2.22997549	-0.00153800
	41.1000	1	2		2.22897623	-0.00148707
	41.2000	1	2		2.22796940	-0.00143820
	41.3000	1	2		2.22697138	-0.00135503
	41.4000	1	2		2.22597683	-0.00156700
	41.5000	1	2		2.22498127	-0.00151881
	41.6000	1	2		2.22397505	-0.00144351
	41.7000	1	2		2.22297354	-0.00146410
	41.8000	1	2		2.22197962	-0.00146040
	41.9000	1	2		2.22097750	-0.00146519
	42.0000	1	2		2.21997886	-0.00154651
	42.1000	1	2		2.21897079	-0.00151291
	42.2000	1	2		2.21797318	-0.00136393
	42.3000	1	2		2.21697659	-0.00152773
	42.4000	1	2		2.21596955	-0.00158471
	42.5000	1	2		2.21496190	-0.00157936
	42.6000	1	2		2.21396818	-0.00158079
	42.7000	1	2		2.21296831	-0.00151494
	42.8000	1	2		2.21197233	-0.00148440
	42.9000	1	2		2.21096611	-0.00170876
	43.0000	1	2		2.20997403	-0.00166809
	43.1000	1	2		2.20897416	-0.00160576
	43.2000	1	2		2.20797655	-0.00166781
	43.3000	1	2		2.20697463	-0.00181641
	43.4000	1	2		2.20598071	-0.00172957
	43.5000	1	2		2.20498412	-0.00180254
	43.6000	1	2		2.20397605	-0.00183026
	43.7000	1	2		2.20297455	-0.00181483
	43.8000	1	2		2.20197714	-0.00176929
	43.9000	1	2		2.20096313	-0.00192377
	44.0000	1	2		2.19997474	-0.00188639
	44.1000	1	2		2.19897098	-0.00201070
	44.2000	1	2		2.19797377	-0.00192601
	44.3000	1	2		2.19697370	-0.00206296
	44.4000	1	2		2.19596687	-0.00224541
	44.5000	1	2		2.19496495	-0.00221833
	44.6000	1	2		2.19396447	-0.00228761
	44.7000	1	2		2.19296665	-0.00232268
	44.8000	1	2		2.19196883	-0.00258341
	44.9000	1	2		2.19096671	-0.00264667
	45.0000	1	2		2.18997155	-0.00259511
	45.1000	1	2		2.18896758	-0.00264345
	45.2000	1	2		2.18797222	-0.00281802
	45.3000	1	2		2.18697236	-0.00291752
	45.4000	1	2		2.18596532	-0.00293346
	45.5000	1	2		2.18496914	-0.00301930
	45.6000	1	2		2.18396947	-0.00302081
	45.7000	1	2		2.18296223	-0.00317157
	45.8000	1	2		2.18196667	-0.00343773
	45.9000	1	2		2.18096639	-0.00345277
	46.0000	1	2		2.17997902	-0.00370153
	46.1000	1	2		2.17897341	-0.00362354
	46.2000	1	2		2.17797314	-0.00373480
	46.3000	1	2		2.17696876	-0.00396799
	46.4000	1	2		2.17597442	-0.00405935
	46.5000	1	2		2.17497497	-0.00422292
	46.6000	1	2		2.17397551	-0.00426963
	46.7000	1	2		2.17298015	-0.00441379
	46.8000	1	2		2.17198561	-0.00464363
	46.9000	1	2		2.17096976	-0.00493737
	47.0000	1	2		2.16997542	-0.00493895
	47.1000	1	2		2.16898109	-0.00494402
	47.2000	1	2		2.16797384	-0.00530079
	47.3000	1	2		2.16697131	-0.00550127
	47.4000	1	2		2.16598087	-0.00563987
	47.5000	1	2		2.16497957	-0.00556700
	47.6000	1	2		2.16398502	-0.00583571
	47.7000	1	2		2.16298208	-0.00608241
	47.8000	1	2		2.16198181	-0.00607608
	47.9000	1	2		2.16097886	-0.00640027
	48.0000	1	2		2.15997941	-0.00645287
	48.1000	1	2		2.15897790	-0.00671194
	48.2000	1	2		2.15797906	-0.00688857
	48.3000	1	2		2.15698144	-0.00720742
	48.4000	1	2		2.15598567	-0.00734771
	48.5000	1	2		2.15497167	-0.00754300
	48.6000	1	2		2.15398491	-0.00774663
	48.7000	1	2		2.15298525	-0.00793945
	48.8000	1	2		2.15198272	-0.00825216
	48.9000	1	2		2.15097629	-0.00837124
	49.0000	1	2		2.14997048	-0.00853661
	49.1000	1	2		2.14897000	-0.00878673
	49.2000	1	2		2.14798652	-0.00903224
	49.3000	1	2		2.14697825	-0.00924808
	49.4000	1	2		2.14597962	-0.00953889
	49.5000	1	2		2.14497299	-0.00976777
	49.6000	1	2		2.14398070	-0.00991620
	49.7000	1	2		2.14319802	-0.01040264
	49.7090	1	2		2.14318839	-0.01047653
	49.7550	1	2		2.14317118	-0.01016161
	49.8000	1	2		2.14317118	-0.01019173
	49.9000	1	2		2.14317118	-0.01018137
	50.0000	1	2		2.14322609	-0.01014057
	50.1000	1	2		2.14324125	-0.00998469
	50.2000	1	2		2.14324125	-0.01009668
	50.3000	1	2		2.14325477	-0.01010273
Test Stopped:02/10/2014 3:56:05 PM : Operator Reset
