# Supplementary material for: Hyaluronic Acid Enhances the Mechanical Properties of Tissue-Engineered Cartilage Constructs
Source: PLoS One. 2014 Dec 1;9(12):e113216. doi: 10.1371/journal.pone.0113216 (PMC4249877; doi:10.1371/journal.pone.0113216)
Supplement: Dataset S1 — Raw data from hydrogel constructs. Data on wet weight, dry weight, compressive modulus, DNA content, and GAG content are provided in a spreadsheet for all analysed hydrogel constructs. Additionally, raw data from mechanical compression tests (time, displacement, and load) are provided. (ZIP) [file pone.0113216.s004.zip › Data/Mechanical testing/Microtester/Day 63/Day 63 gel heights/G3 P2 M7 height.csv]

G3 P2 M8b
Notes	Time	Sequence	Block	Cycle	5800:Extension mm	5800:5N_Load_Cell N
Test Started : 03/20/2014 12:50:14 PM	4.0020	1	2		3.00400438	0.00257895
	4.0230	1	2		3.00005900	0.00309305
	4.1000	1	2		2.99802853	0.00247669
	4.2000	1	2		2.99764948	0.00230055
	4.3000	1	2		2.99680902	0.00244222
	4.4000	1	2		2.99587697	0.00257113
	4.5000	1	2		2.99489390	0.00248594
	4.6000	1	2		2.99389445	0.00244302
	4.7000	1	2		2.99289827	0.00243960
	4.8000	1	2		2.99191151	0.00237079
	4.9000	1	2		2.99090304	0.00234996
	5.0000	1	2		2.98990440	0.00240277
	5.1000	1	2		2.98890166	0.00244884
	5.2000	1	2		2.98790815	0.00241313
	5.3000	1	2		2.98689783	0.00229522
	5.4000	1	2		2.98590431	0.00234765
	5.5000	1	2		2.98489318	0.00237490
	5.6000	1	2		2.98390089	0.00236605
	5.7000	1	2		2.98289569	0.00245427
	5.8000	1	2		2.98190505	0.00231326
	5.9000	1	2		2.98089637	0.00237689
	6.0000	1	2		2.97990695	0.00247015
	6.1000	1	2		2.97889725	0.00242301
	6.2000	1	2		2.97789635	0.00243485
	6.3000	1	2		2.97688829	0.00234338
	6.4000	1	2		2.97590604	0.00242764
	6.5000	1	2		2.97489573	0.00239869
	6.6000	1	2		2.97389914	0.00244991
	6.7000	1	2		2.97289497	0.00229047
	6.8000	1	2		2.97189981	0.00242852
	6.9000	1	2		2.97089318	0.00237757
	7.0000	1	2		2.96990540	0.00228111
	7.1000	1	2		2.96889898	0.00236879
	7.2000	1	2		2.96790423	0.00239339
	7.3000	1	2		2.96690313	0.00234898
	7.4000	1	2		2.96590634	0.00241828
	7.5000	1	2		2.96489213	0.00250320
	7.6000	1	2		2.96390701	0.00234745
	7.7000	1	2		2.96290202	0.00227436
	7.8000	1	2		2.96190564	0.00247724
	7.9000	1	2		2.96090208	0.00244941
	8.0000	1	2		2.95991389	0.00226339
	8.1000	1	2		2.95890603	0.00238701
	8.2000	1	2		2.95791272	0.00243300
	8.3000	1	2		2.95690405	0.00223895
	8.4000	1	2		2.95590500	0.00233509
	8.5000	1	2		2.95491107	0.00229563
	8.6000	1	2		2.95391407	0.00224884
	8.7000	1	2		2.95290539	0.00234070
	8.8000	1	2		2.95191331	0.00230531
	8.9000	1	2		2.95090504	0.00248771
	9.0000	1	2		2.94990968	0.00240490
	9.1000	1	2		2.94890777	0.00227523
	9.2000	1	2		2.94791958	0.00233193
	9.3000	1	2		2.94690803	0.00230586
	9.4000	1	2		2.94591267	0.00236088
	9.5000	1	2		2.94490030	0.00236713
	9.6000	1	2		2.94391047	0.00231215
	9.7000	1	2		2.94290753	0.00226291
	9.8000	1	2		2.94191689	0.00238251
	9.9000	1	2		2.94090063	0.00236682
	10.0000	1	2		2.93991469	0.00224813
	10.1000	1	2		2.93890089	0.00238370
	10.2000	1	2		2.93790410	0.00216480
	10.3000	1	2		2.93690034	0.00232578
	10.4000	1	2		2.93591051	0.00215905
	10.5000	1	2		2.93489855	0.00233602
	10.6000	1	2		2.93391036	0.00225291
	10.7000	1	2		2.93289922	0.00233858
	10.8000	1	2		2.93191288	0.00237643
	10.9000	1	2		2.93090133	0.00225235
	11.0000	1	2		2.92990761	0.00226275
	11.1000	1	2		2.92889647	0.00236668
	11.2000	1	2		2.92790583	0.00239310
	11.3000	1	2		2.92689817	0.00231755
	11.4000	1	2		2.92591408	0.00238361
	11.5000	1	2		2.92490192	0.00231821
	11.6000	1	2		2.92390861	0.00227621
	11.7000	1	2		2.92290096	0.00233854
	11.8000	1	2		2.92190744	0.00226959
	11.9000	1	2		2.92089999	0.00230447
	12.0000	1	2		2.91990463	0.00230925
	12.1000	1	2		2.91890415	0.00240694
	12.2000	1	2		2.91791596	0.00231497
	12.3000	1	2		2.91690523	0.00213652
	12.4000	1	2		2.91592093	0.00229640
	12.5000	1	2		2.91491082	0.00227249
	12.6000	1	2		2.91391444	0.00226895
	12.7000	1	2		2.91290617	0.00242872
	12.8000	1	2		2.91192392	0.00229269
	12.9000	1	2		2.91090725	0.00228389
	13.0000	1	2		2.90991722	0.00228992
	13.1000	1	2		2.90890936	0.00232016
	13.2000	1	2		2.90791154	0.00232460
	13.3000	1	2		2.90690061	0.00223560
	13.4000	1	2		2.90590423	0.00223918
	13.5000	1	2		2.90490128	0.00229386
	13.6000	1	2		2.90391658	0.00226618
	13.7000	1	2		2.90290462	0.00226401
	13.8000	1	2		2.90190824	0.00236678
	13.9000	1	2		2.90090222	0.00230049
	14.0000	1	2		2.89991793	0.00222132
	14.1000	1	2		2.89890351	0.00229414
	14.2000	1	2		2.89791553	0.00236147
	14.3000	1	2		2.89691115	0.00214187
	14.4000	1	2		2.89590719	0.00222280
	14.5000	1	2		2.89490179	0.00233364
	14.6000	1	2		2.89391237	0.00221001
	14.7000	1	2		2.89290410	0.00220087
	14.8000	1	2		2.89191263	0.00237001
	14.9000	1	2		2.89089514	0.00216440
	15.0000	1	2		2.88991146	0.00212701
	15.1000	1	2		2.88890606	0.00227644
	15.2000	1	2		2.88790763	0.00222673
	15.3000	1	2		2.88690387	0.00224208
	15.4000	1	2		2.88592100	0.00223876
	15.5000	1	2		2.88489901	0.00225879
	15.6000	1	2		2.88391738	0.00220269
	15.7000	1	2		2.88290378	0.00221536
	15.8000	1	2		2.88191457	0.00220755
	15.9000	1	2		2.88090753	0.00215330
	16.0000	1	2		2.87991995	0.00212146
	16.1000	1	2		2.87891107	0.00224875
	16.2000	1	2		2.87791714	0.00205507
	16.3000	1	2		2.87691072	0.00223228
	16.4000	1	2		2.87592007	0.00209060
	16.5000	1	2		2.87491467	0.00219429
	16.6000	1	2		2.87392423	0.00213181
	16.7000	1	2		2.87291186	0.00205818
	16.8000	1	2		2.87192080	0.00222926
	16.9000	1	2		2.87091377	0.00218434
	17.0000	1	2		2.86991656	0.00220960
	17.1000	1	2		2.86891096	0.00220849
	17.2000	1	2		2.86791703	0.00212788
	17.3000	1	2		2.86690958	0.00215885
	17.4000	1	2		2.86591135	0.00218129
	17.5000	1	2		2.86490472	0.00214909
	17.6000	1	2		2.86391920	0.00203021
	17.7000	1	2		2.86291011	0.00219485
	17.8000	1	2		2.86191373	0.00214711
	17.9000	1	2		2.86090792	0.00223723
	18.0000	1	2		2.85992280	0.00216963
	18.1000	1	2		2.85891412	0.00225498
	18.2000	1	2		2.85791958	0.00225141
	18.3000	1	2		2.85690926	0.00222415
	18.4000	1	2		2.85591943	0.00221733
	18.5000	1	2		2.85491322	0.00233938
	18.6000	1	2		2.85392072	0.00210722
	18.7000	1	2		2.85290959	0.00234865
	18.8000	1	2		2.85191996	0.00224365
	18.9000	1	2		2.85090166	0.00213573
	19.0000	1	2		2.84992166	0.00219309
	19.1000	1	2		2.84891729	0.00219960
	19.2000	1	2		2.84791906	0.00219255
	19.3000	1	2		2.84691448	0.00217782
	19.4000	1	2		2.84591563	0.00226033
	19.5000	1	2		2.84490818	0.00208827
	19.6000	1	2		2.84392307	0.00218464
	19.7000	1	2		2.84291501	0.00233913
	19.8000	1	2		2.84192682	0.00213852
	19.9000	1	2		2.84091343	0.00210755
	20.0000	1	2		2.83992073	0.00225190
	20.1000	1	2		2.83891082	0.00221274
	20.2000	1	2		2.83791423	0.00210693
	20.3000	1	2		2.83691129	0.00212763
	20.4000	1	2		2.83591900	0.00222357
	20.5000	1	2		2.83490869	0.00207781
	20.6000	1	2		2.83391496	0.00218719
	20.7000	1	2		2.83291284	0.00219469
	20.8000	1	2		2.83191646	0.00222370
	20.9000	1	2		2.83091352	0.00213224
	21.0000	1	2		2.82992184	0.00215222
	21.1000	1	2		2.82891583	0.00212152
	21.2000	1	2		2.82792149	0.00210979
	21.3000	1	2		2.82691753	0.00214648
	21.4000	1	2		2.82592340	0.00221344
	21.5000	1	2		2.82491329	0.00208527
	21.6000	1	2		2.82392510	0.00216346
	21.7000	1	2		2.82291724	0.00221245
	21.8000	1	2		2.82192208	0.00211340
	21.9000	1	2		2.82091812	0.00213502
	22.0000	1	2		2.81992173	0.00219551
	22.1000	1	2		2.81891469	0.00214003
	22.2000	1	2		2.81791278	0.00209325
	22.3000	1	2		2.81691311	0.00217783
	22.4000	1	2		2.81592267	0.00199027
	22.5000	1	2		2.81491194	0.00209843
	22.6000	1	2		2.81392211	0.00221985
	22.7000	1	2		2.81292204	0.00207818
	22.8000	1	2		2.81191480	0.00220371
	22.9000	1	2		2.81091350	0.00211268
	23.0000	1	2		2.80992223	0.00221208
	23.1000	1	2		2.80890905	0.00214838
	23.2000	1	2		2.80792065	0.00200867
	23.3000	1	2		2.80691279	0.00213989
	23.4000	1	2		2.80592256	0.00202253
	23.5000	1	2		2.80491449	0.00204237
	23.6000	1	2		2.80392528	0.00214085
	23.7000	1	2		2.80291660	0.00213373
	23.8000	1	2		2.80191407	0.00204722
	23.9000	1	2		2.80091072	0.00211350
	24.0000	1	2		2.79991864	0.00211889
	24.1000	1	2		2.79891631	0.00206527
	24.2000	1	2		2.79788059	0.00205383
	24.3000	1	2		2.79692334	0.00206395
	24.4000	1	2		2.79593289	0.00206717
	24.5000	1	2		2.79491704	0.00206041
	24.6000	1	2		2.79393008	0.00200072
	24.7000	1	2		2.79291977	0.00213176
	24.8000	1	2		2.79192994	0.00213727
	24.9000	1	2		2.79091655	0.00214022
	25.0000	1	2		2.78992877	0.00202947
	25.1000	1	2		2.78891579	0.00205549
	25.2000	1	2		2.78791735	0.00211118
	25.3000	1	2		2.78691113	0.00214255
	25.4000	1	2		2.78591987	0.00211572
	25.5000	1	2		2.78491324	0.00207249
	25.6000	1	2		2.78391973	0.00206919
	25.7000	1	2		2.78291166	0.00215637
	25.8000	1	2		2.78192696	0.00206792
	25.9000	1	2		2.78091193	0.00204055
	26.0000	1	2		2.77992620	0.00216110
	26.1000	1	2		2.77892100	0.00215785
	26.2000	1	2		2.77792154	0.00209318
	26.3000	1	2		2.77691635	0.00209785
	26.4000	1	2		2.77591976	0.00208566
	26.5000	1	2		2.77491682	0.00215141
	26.6000	1	2		2.77391900	0.00194037
	26.7000	1	2		2.77291011	0.00214835
	26.8000	1	2		2.77192111	0.00202159
	26.9000	1	2		2.77090894	0.00206492
	27.0000	1	2		2.76992465	0.00208169
	27.1000	1	2		2.76891925	0.00210064
	27.2000	1	2		2.76791958	0.00202317
	27.3000	1	2		2.76691664	0.00218363
	27.4000	1	2		2.76591903	0.00205484
	27.5000	1	2		2.76491199	0.00208430
	27.6000	1	2		2.76392073	0.00205934
	27.7000	1	2		2.76291717	0.00199803
	27.8000	1	2		2.76192181	0.00200416
	27.9000	1	2		2.76091334	0.00206436
	28.0000	1	2		2.75992699	0.00203707
	28.1000	1	2		2.75891954	0.00203062
	28.2000	1	2		2.75792890	0.00214242
	28.3000	1	2		2.75691858	0.00203036
	28.4000	1	2		2.75592609	0.00212444
	28.5000	1	2		2.75492089	0.00199642
	28.6000	1	2		2.75392758	0.00199311
	28.7000	1	2		2.75291440	0.00199802
	28.8000	1	2		2.75193051	0.00196455
	28.9000	1	2		2.75091999	0.00193544
	29.0000	1	2		2.74992831	0.00180817
	29.1000	1	2		2.74893131	0.00210880
	29.2000	1	2		2.74792755	0.00194977
	29.3000	1	2		2.74691949	0.00204453
	29.4000	1	2		2.74592761	0.00202417
	29.5000	1	2		2.74491545	0.00198158
	29.6000	1	2		2.74392972	0.00204254
	29.7000	1	2		2.74292658	0.00197150
	29.8000	1	2		2.74193224	0.00185632
	29.9000	1	2		2.74092745	0.00204996
	30.0000	1	2		2.73993025	0.00196069
	30.1000	1	2		2.73892833	0.00203441
	30.2000	1	2		2.73792375	0.00196725
	30.3000	1	2		2.73693310	0.00184054
	30.4000	1	2		2.73593426	0.00198029
	30.5000	1	2		2.73492312	0.00191244
	30.6000	1	2		2.73393575	0.00193396
	30.7000	1	2		2.73293035	0.00196538
	30.8000	1	2		2.73193602	0.00195825
	30.9000	1	2		2.73093021	0.00201879
	31.0000	1	2		2.72993055	0.00183713
	31.1000	1	2		2.72892597	0.00194045
	31.2000	1	2		2.72792753	0.00201430
	31.3000	1	2		2.72693033	0.00193590
	31.4000	1	2		2.72593763	0.00197896
	31.5000	1	2		2.72493018	0.00188635
	31.6000	1	2		2.72393072	0.00196908
	31.7000	1	2		2.72292450	0.00197229
	31.8000	1	2		2.72193201	0.00204504
	31.9000	1	2		2.72092948	0.00196622
	32.0000	1	2		2.71993289	0.00194788
	32.1000	1	2		2.71892155	0.00201572
	32.2000	1	2		2.71792394	0.00199941
	32.3000	1	2		2.71692386	0.00203917
	32.4000	1	2		2.71593485	0.00191707
	32.5000	1	2		2.71491962	0.00182325
	32.6000	1	2		2.71393737	0.00191634
	32.7000	1	2		2.71292951	0.00189959
	32.8000	1	2		2.71193333	0.00197929
	32.9000	1	2		2.71093183	0.00202168
	33.0000	1	2		2.70993790	0.00195478
	33.1000	1	2		2.70892430	0.00194253
	33.2000	1	2		2.70793448	0.00189761
	33.3000	1	2		2.70691637	0.00200353
	33.4000	1	2		2.70592491	0.00199827
	33.5000	1	2		2.70492545	0.00193631
	33.6000	1	2		2.70393398	0.00202299
	33.7000	1	2		2.70292305	0.00201060
	33.8000	1	2		2.70193056	0.00191700
	33.9000	1	2		2.70091962	0.00193276
	34.0000	1	2		2.69993205	0.00199642
	34.1000	1	2		2.69892849	0.00184288
	34.2000	1	2		2.69793498	0.00190936
	34.3000	1	2		2.69692302	0.00197210
	34.4000	1	2		2.69593627	0.00184295
	34.5000	1	2		2.69493005	0.00198158
	34.6000	1	2		2.69394104	0.00190075
	34.7000	1	2		2.69292949	0.00195857
	34.8000	1	2		2.69193495	0.00196794
	34.9000	1	2		2.69092873	0.00198078
	35.0000	1	2		2.68993685	0.00189925
	35.1000	1	2		2.68892572	0.00191561
	35.2000	1	2		2.68793691	0.00191555
	35.3000	1	2		2.68692168	0.00191103
	35.4000	1	2		2.68593001	0.00183403
	35.5000	1	2		2.68491989	0.00202885
	35.6000	1	2		2.68393150	0.00197503
	35.7000	1	2		2.68292528	0.00186870
	35.8000	1	2		2.68193361	0.00196563
	35.9000	1	2		2.68092616	0.00196069
	36.0000	1	2		2.67993613	0.00194923
	36.1000	1	2		2.67893175	0.00188667
	36.2000	1	2		2.67793598	0.00195254
	36.3000	1	2		2.67692812	0.00188884
	36.4000	1	2		2.67593952	0.00181064
	36.5000	1	2		2.67492921	0.00198706
	36.6000	1	2		2.67393487	0.00183224
	36.7000	1	2		2.67292640	0.00181317
	36.8000	1	2		2.67193554	0.00187771
	36.9000	1	2		2.67093158	0.00188584
	37.0000	1	2		2.66992679	0.00194603
	37.1000	1	2		2.66893225	0.00181687
	37.2000	1	2		2.66793812	0.00190609
	37.3000	1	2		2.66692965	0.00187350
	37.4000	1	2		2.66592896	0.00176418
	37.5000	1	2		2.66492827	0.00198077
	37.6000	1	2		2.66394172	0.00185874
	37.7000	1	2		2.66293632	0.00175268
	37.8000	1	2		2.66194588	0.00191419
	37.9000	1	2		2.66094109	0.00184748
	38.0000	1	2		2.65994369	0.00178194
	38.1000	1	2		2.65893870	0.00192931
	38.2000	1	2		2.65794538	0.00198690
	38.3000	1	2		2.65693425	0.00172496
	38.4000	1	2		2.65594094	0.00180919
	38.5000	1	2		2.65494250	0.00184103
	38.6000	1	2		2.65393526	0.00169449
	38.7000	1	2		2.65292863	0.00193494
	38.8000	1	2		2.65193860	0.00180459
	38.9000	1	2		2.65093279	0.00177752
	39.0000	1	2		2.64993804	0.00182348
	39.1000	1	2		2.64893633	0.00174860
	39.2000	1	2		2.64794199	0.00184813
	39.3000	1	2		2.64693700	0.00170892
	39.4000	1	2		2.64594267	0.00184536
	39.5000	1	2		2.64492743	0.00184817
	39.6000	1	2		2.64394047	0.00179501
	39.7000	1	2		2.64293630	0.00176742
	39.8000	1	2		2.64192762	0.00190055
	39.9000	1	2		2.64091485	0.00181876
	40.0000	1	2		2.63993301	0.00193454
	40.1000	1	2		2.63891982	0.00191369
	40.2000	1	2		2.63793081	0.00182961
	40.3000	1	2		2.63693976	0.00177830
	40.4000	1	2		2.63593415	0.00177849
	40.5000	1	2		2.63493797	0.00195127
	40.6000	1	2		2.63393524	0.00170975
	40.7000	1	2		2.63292021	0.00182434
	40.8000	1	2		2.63193734	0.00200256
	40.9000	1	2		2.63092477	0.00186318
	41.0000	1	2		2.62993453	0.00174847
	41.1000	1	2		2.62893836	0.00180252
	41.2000	1	2		2.62794218	0.00178109
	41.3000	1	2		2.62693411	0.00176565
	41.4000	1	2		2.62595104	0.00188585
	41.5000	1	2		2.62493909	0.00177064
	41.6000	1	2		2.62394270	0.00184469
	41.7000	1	2		2.62293505	0.00171928
	41.8000	1	2		2.62195219	0.00187880
	41.9000	1	2		2.62094535	0.00171281
	42.0000	1	2		2.61994139	0.00171632
	42.1000	1	2		2.61893578	0.00181805
	42.2000	1	2		2.61793592	0.00175748
	42.3000	1	2		2.61692990	0.00180008
	42.4000	1	2		2.61593802	0.00181430
	42.5000	1	2		2.61492525	0.00180841
	42.6000	1	2		2.61393378	0.00177226
	42.7000	1	2		2.61293719	0.00180650
	42.8000	1	2		2.61194449	0.00185197
	42.9000	1	2		2.61094463	0.00180332
	43.0000	1	2		2.60994046	0.00182690
	43.1000	1	2		2.60894243	0.00177402
	43.2000	1	2		2.60795055	0.00172181
	43.3000	1	2		2.60694167	0.00168871
	43.4000	1	2		2.60594180	0.00176959
	43.5000	1	2		2.60494030	0.00171459
	43.6000	1	2		2.60393694	0.00177679
	43.7000	1	2		2.60292970	0.00175310
	43.8000	1	2		2.60193782	0.00187824
	43.9000	1	2		2.60092997	0.00177604
	44.0000	1	2		2.59993993	0.00167596
	44.1000	1	2		2.59893883	0.00183849
	44.2000	1	2		2.59793794	0.00178102
	44.3000	1	2		2.59694217	0.00167423
	44.4000	1	2		2.59595255	0.00172898
	44.5000	1	2		2.59494469	0.00169563
	44.6000	1	2		2.59393642	0.00186444
	44.7000	1	2		2.59294004	0.00182636
	44.8000	1	2		2.59194632	0.00181168
	44.9000	1	2		2.59093866	0.00168751
	45.0000	1	2		2.58993449	0.00176944
	45.1000	1	2		2.58893012	0.00187216
	45.2000	1	2		2.58794848	0.00171770
	45.3000	1	2		2.58693632	0.00166398
	45.4000	1	2		2.58595305	0.00167053
	45.5000	1	2		2.58495052	0.00168817
	45.6000	1	2		2.58394983	0.00168743
	45.7000	1	2		2.58294279	0.00185897
	45.8000	1	2		2.58194333	0.00176207
	45.9000	1	2		2.58094490	0.00174578
	46.0000	1	2		2.57994954	0.00168701
	46.1000	1	2		2.57893984	0.00173431
	46.2000	1	2		2.57794099	0.00167209
	46.3000	1	2		2.57693559	0.00176906
	46.4000	1	2		2.57594904	0.00168086
	46.5000	1	2		2.57494713	0.00178371
	46.6000	1	2		2.57394193	0.00171327
	46.7000	1	2		2.57293448	0.00167808
	46.8000	1	2		2.57194384	0.00176456
	46.9000	1	2		2.57093680	0.00168466
	47.0000	1	2		2.56994144	0.00178555
	47.1000	1	2		2.56893747	0.00169225
	47.2000	1	2		2.56794150	0.00176168
	47.3000	1	2		2.56693138	0.00180478
	47.4000	1	2		2.56593951	0.00167069
	47.5000	1	2		2.56493964	0.00185245
	47.6000	1	2		2.56394776	0.00174552
	47.7000	1	2		2.56294461	0.00179840
	47.8000	1	2		2.56195929	0.00181415
	47.9000	1	2		2.56094734	0.00178160
	48.0000	1	2		2.55995136	0.00164368
	48.1000	1	2		2.55894207	0.00163489
	48.2000	1	2		2.55794732	0.00162973
	48.3000	1	2		2.55694705	0.00180016
	48.4000	1	2		2.55594964	0.00177934
	48.5000	1	2		2.55494055	0.00176531
	48.6000	1	2		2.55394130	0.00175180
	48.7000	1	2		2.55293426	0.00172756
	48.8000	1	2		2.55193849	0.00168698
	48.9000	1	2		2.55093800	0.00165935
	49.0000	1	2		2.54994838	0.00167005
	49.1000	1	2		2.54894073	0.00174462
	49.2000	1	2		2.54794496	0.00170813
	49.3000	1	2		2.54693853	0.00166301
	49.4000	1	2		2.54594440	0.00181634
	49.5000	1	2		2.54493081	0.00173838
	49.6000	1	2		2.54394774	0.00172965
	49.7000	1	2		2.54293476	0.00163062
	49.8000	1	2		2.54195005	0.00173654
	49.9000	1	2		2.54093359	0.00176719
	50.0000	1	2		2.53994560	0.00170455
	50.1000	1	2		2.53893959	0.00168960
	50.2000	1	2		2.53794566	0.00162180
	50.3000	1	2		2.53692776	0.00175174
	50.4000	1	2		2.53595289	0.00167314
	50.5000	1	2		2.53493909	0.00165805
	50.6000	1	2		2.53395049	0.00168430
	50.7000	1	2		2.53294386	0.00167047
	50.8000	1	2		2.53194727	0.00181185
	50.9000	1	2		2.53094495	0.00167647
	51.0000	1	2		2.52995184	0.00164169
	51.1000	1	2		2.52894419	0.00182359
	51.2000	1	2		2.52795026	0.00172462
	51.3000	1	2		2.52694425	0.00165410
	51.4000	1	2		2.52595749	0.00170375
	51.5000	1	2		2.52494758	0.00167722
	51.6000	1	2		2.52395366	0.00169614
	51.7000	1	2		2.52294252	0.00166452
	51.8000	1	2		2.52195187	0.00170950
	51.9000	1	2		2.52094443	0.00159891
	52.0000	1	2		2.51995255	0.00158169
	52.1000	1	2		2.51894551	0.00163855
	52.2000	1	2		2.51795732	0.00167514
	52.3000	1	2		2.51694045	0.00162337
	52.4000	1	2		2.51595410	0.00157594
	52.5000	1	2		2.51494911	0.00176514
	52.6000	1	2		2.51395314	0.00158721
	52.7000	1	2		2.51295409	0.00153620
	52.8000	1	2		2.51195852	0.00169966
	52.9000	1	2		2.51094370	0.00169166
	53.0000	1	2		2.50995489	0.00151429
	53.1000	1	2		2.50894253	0.00171059
	53.2000	1	2		2.50795311	0.00161516
	53.3000	1	2		2.50693726	0.00168673
	53.4000	1	2		2.50595091	0.00170918
	53.5000	1	2		2.50493998	0.00165233
	53.6000	1	2		2.50395364	0.00157197
	53.7000	1	2		2.50294025	0.00159072
	53.8000	1	2		2.50194796	0.00158121
	53.9000	1	2		2.50095280	0.00156070
	54.0000	1	2		2.49994535	0.00155839
	54.1000	1	2		2.49894077	0.00171001
	54.2000	1	2		2.49794726	0.00152388
	54.3000	1	2		2.49693858	0.00165245
	54.4000	1	2		2.49594629	0.00153255
	54.5000	1	2		2.49495278	0.00155937
	54.6000	1	2		2.49394676	0.00164027
	54.7000	1	2		2.49294116	0.00156253
	54.8000	1	2		2.49194887	0.00154543
	54.9000	1	2		2.49094470	0.00163243
	55.0000	1	2		2.48995733	0.00151686
	55.1000	1	2		2.48894435	0.00161577
	55.2000	1	2		2.48795350	0.00154101
	55.3000	1	2		2.48694502	0.00156266
	55.4000	1	2		2.48594843	0.00150313
	55.5000	1	2		2.48494344	0.00169009
	55.6000	1	2		2.48394972	0.00163560
	55.7000	1	2		2.48294186	0.00162771
	55.8000	1	2		2.48195285	0.00157981
	55.9000	1	2		2.48094028	0.00155769
	56.0000	1	2		2.47994984	0.00161062
	56.1000	1	2		2.47894280	0.00150303
	56.2000	1	2		2.47795769	0.00162171
	56.3000	1	2		2.47694614	0.00156542
	56.4000	1	2		2.47594689	0.00160599
	56.5000	1	2		2.47494743	0.00158042
	56.6000	1	2		2.47396231	0.00155048
	56.7000	1	2		2.47294995	0.00159059
	56.8000	1	2		2.47195008	0.00146260
	56.9000	1	2		2.47094673	0.00160794
	57.0000	1	2		2.46995198	0.00164280
	57.1000	1	2		2.46894474	0.00155093
	57.2000	1	2		2.46794999	0.00147422
	57.3000	1	2		2.46694439	0.00169227
	57.4000	1	2		2.46595189	0.00148429
	57.5000	1	2		2.46494547	0.00155536
	57.6000	1	2		2.46395872	0.00164908
	57.7000	1	2		2.46294676	0.00154585
	57.8000	1	2		2.46195877	0.00149692
	57.9000	1	2		2.46095419	0.00164406
	58.0000	1	2		2.45996437	0.00149840
	58.1000	1	2		2.45895220	0.00151008
	58.2000	1	2		2.45796033	0.00155234
	58.3000	1	2		2.45695575	0.00150184
	58.4000	1	2		2.45596244	0.00143603
	58.5000	1	2		2.45495745	0.00145064
	58.6000	1	2		2.45395737	0.00153094
	58.7000	1	2		2.45294665	0.00153915
	58.8000	1	2		2.45196051	0.00151697
	58.9000	1	2		2.45095797	0.00157333
	59.0000	1	2		2.44995257	0.00149394
	59.1000	1	2		2.44894062	0.00149073
	59.2000	1	2		2.44795407	0.00156682
	59.3000	1	2		2.44695195	0.00138132
	59.4000	1	2		2.44595945	0.00157456
	59.5000	1	2		2.44496573	0.00150634
	59.6000	1	2		2.44396382	0.00137052
	59.7000	1	2		2.44295883	0.00168423
	59.8000	1	2		2.44196039	0.00151373
	59.9000	1	2		2.44094905	0.00150246
	60.0000	1	2		2.43997705	0.00141016
	60.1000	1	2		2.43895300	0.00157367
	60.2000	1	2		2.43795662	0.00157532
	60.3000	1	2		2.43695839	0.00147305
	60.4000	1	2		2.43595463	0.00154964
	60.5000	1	2		2.43495189	0.00157331
	60.6000	1	2		2.43396206	0.00155661
	60.7000	1	2		2.43295420	0.00145252
	60.8000	1	2		2.43196520	0.00137222
	60.9000	1	2		2.43095775	0.00149531
	61.0000	1	2		2.42996341	0.00140138
	61.1000	1	2		2.42895514	0.00156229
	61.2000	1	2		2.42796204	0.00142272
	61.3000	1	2		2.42695315	0.00140360
	61.4000	1	2		2.42596210	0.00151266
	61.5000	1	2		2.42495834	0.00140999
	61.6000	1	2		2.42395908	0.00148094
	61.7000	1	2		2.42294979	0.00152287
	61.8000	1	2		2.42195504	0.00133205
	61.9000	1	2		2.42096440	0.00130287
	62.0000	1	2		2.41995572	0.00148494
	62.1000	1	2		2.41895134	0.00156317
	62.2000	1	2		2.41795783	0.00137839
	62.3000	1	2		2.41695181	0.00142023
	62.4000	1	2		2.41596751	0.00156670
	62.5000	1	2		2.41497318	0.00143753
	62.6000	1	2		2.41396962	0.00146484
	62.7000	1	2		2.41295623	0.00136988
	62.8000	1	2		2.41196272	0.00141708
	62.9000	1	2		2.41095383	0.00144308
	63.0000	1	2		2.40996544	0.00134227
	63.1000	1	2		2.40895574	0.00156542
	63.2000	1	2		2.40797062	0.00135823
	63.3000	1	2		2.40695518	0.00137676
	63.4000	1	2		2.40596658	0.00145704
	63.5000	1	2		2.40495770	0.00145038
	63.6000	1	2		2.40396767	0.00141014
	63.7000	1	2		2.40295386	0.00123472
	63.8000	1	2		2.40196014	0.00157809
	63.9000	1	2		2.40095823	0.00124789
	64.0000	1	2		2.39996328	0.00129486
	64.1000	1	2		2.39894989	0.00147138
	64.2000	1	2		2.39795903	0.00129981
	64.3000	1	2		2.39694831	0.00142457
	64.4000	1	2		2.39595930	0.00152989
	64.5000	1	2		2.39495349	0.00157679
	64.6000	1	2		2.39395874	0.00144383
	64.7000	1	2		2.39294842	0.00142554
	64.8000	1	2		2.39196843	0.00149506
	64.9000	1	2		2.39096651	0.00145914
	65.0000	1	2		2.38996050	0.00147764
	65.1000	1	2		2.38896043	0.00150807
	65.2000	1	2		2.38796466	0.00145359
	65.3000	1	2		2.38696131	0.00141786
	65.4000	1	2		2.38596246	0.00129972
	65.5000	1	2		2.38495092	0.00136202
	65.6000	1	2		2.38396109	0.00140441
	65.7000	1	2		2.38294872	0.00154414
	65.8000	1	2		2.38195807	0.00132822
	65.9000	1	2		2.38095329	0.00156284
	66.0000	1	2		2.37995936	0.00145406
	66.1000	1	2		2.37895581	0.00143463
	66.2000	1	2		2.37795819	0.00137912
	66.3000	1	2		2.37695935	0.00146149
	66.4000	1	2		2.37596829	0.00137598
	66.5000	1	2		2.37496310	0.00128254
	66.6000	1	2		2.37396528	0.00136564
	66.7000	1	2		2.37296602	0.00137375
	66.8000	1	2		2.37196697	0.00137215
	66.9000	1	2		2.37096854	0.00135928
	67.0000	1	2		2.36996703	0.00135127
	67.1000	1	2		2.36895241	0.00145798
	67.2000	1	2		2.36796136	0.00130325
	67.3000	1	2		2.36696190	0.00131512
	67.4000	1	2		2.36596244	0.00129882
	67.5000	1	2		2.36495315	0.00122210
	67.6000	1	2		2.36396885	0.00134816
	67.7000	1	2		2.36296571	0.00150319
	67.8000	1	2		2.36196522	0.00138110
	67.9000	1	2		2.36095306	0.00136490
	68.0000	1	2		2.35996917	0.00141373
	68.1000	1	2		2.35895824	0.00139291
	68.2000	1	2		2.35797108	0.00128204
	68.3000	1	2		2.35695994	0.00131443
	68.4000	1	2		2.35596909	0.00131900
	68.5000	1	2		2.35495939	0.00137953
	68.6000	1	2		2.35397243	0.00126776
	68.7000	1	2		2.35295719	0.00151263
	68.8000	1	2		2.35196593	0.00137713
	68.9000	1	2		2.35095705	0.00126321
	69.0000	1	2		2.34995779	0.00136280
	69.1000	1	2		2.34895096	0.00135743
	69.2000	1	2		2.34797322	0.00130718
	69.3000	1	2		2.34696536	0.00143282
	69.4000	1	2		2.34596775	0.00131265
	69.5000	1	2		2.34496276	0.00133796
	69.6000	1	2		2.34396699	0.00125680
	69.7000	1	2		2.34296220	0.00139990
	69.8000	1	2		2.34197545	0.00130972
	69.9000	1	2		2.34096390	0.00120716
	70.0000	1	2		2.33997837	0.00128546
	70.1000	1	2		2.33896765	0.00133839
	70.2000	1	2		2.33796675	0.00126956
	70.3000	1	2		2.33695889	0.00131495
	70.4000	1	2		2.33596702	0.00131917
	70.5000	1	2		2.33495445	0.00128576
	70.6000	1	2		2.33396421	0.00118271
	70.7000	1	2		2.33296659	0.00139500
	70.8000	1	2		2.33197390	0.00130731
	70.9000	1	2		2.33097280	0.00104640
	71.0000	1	2		2.32997683	0.00131501
	71.1000	1	2		2.32897020	0.00123242
	71.2000	1	2		2.32797873	0.00110073
	71.3000	1	2		2.32697517	0.00133332
	71.4000	1	2		2.32598145	0.00129811
	71.5000	1	2		2.32497400	0.00124780
	71.6000	1	2		2.32397188	0.00133628
	71.7000	1	2		2.32296197	0.00131889
	71.8000	1	2		2.32196928	0.00136185
	71.9000	1	2		2.32097002	0.00124149
	72.0000	1	2		2.31997200	0.00134457
	72.1000	1	2		2.31896885	0.00122742
	72.2000	1	2		2.31797616	0.00113329
	72.3000	1	2		2.31695969	0.00134334
	72.4000	1	2		2.31597212	0.00122257
	72.5000	1	2		2.31496877	0.00128958
	72.6000	1	2		2.31397279	0.00127133
	72.7000	1	2		2.31297047	0.00123770
	72.8000	1	2		2.31198166	0.00126238
	72.9000	1	2		2.31098138	0.00128412
	73.0000	1	2		2.30998213	0.00118339
	73.1000	1	2		2.30896915	0.00130698
	73.2000	1	2		2.30797666	0.00125460
	73.3000	1	2		2.30697904	0.00130187
	73.4000	1	2		2.30597815	0.00127158
	73.5000	1	2		2.30497152	0.00137570
	73.6000	1	2		2.30397063	0.00129074
	73.7000	1	2		2.30296093	0.00122919
	73.8000	1	2		2.30196147	0.00140430
	73.9000	1	2		2.30095976	0.00125497
	74.0000	1	2		2.29996583	0.00128371
	74.1000	1	2		2.29896596	0.00132407
	74.2000	1	2		2.29797654	0.00129416
	74.3000	1	2		2.29697360	0.00134944
	74.4000	1	2		2.29598521	0.00113168
	74.5000	1	2		2.29497243	0.00131708
	74.6000	1	2		2.29397420	0.00127435
	74.7000	1	2		2.29297516	0.00130023
	74.8000	1	2		2.29198041	0.00121922
	74.9000	1	2		2.29097911	0.00124016
	75.0000	1	2		2.28998539	0.00119966
	75.1000	1	2		2.28897077	0.00113775
	75.2000	1	2		2.28796844	0.00122919
	75.3000	1	2		2.28696529	0.00129495
	75.4000	1	2		2.28597301	0.00113195
	75.5000	1	2		2.28496720	0.00116603
	75.6000	1	2		2.28397266	0.00120938
	75.7000	1	2		2.28297238	0.00112828
	75.8000	1	2		2.28197415	0.00120078
	75.9000	1	2		2.28097305	0.00119369
	76.0000	1	2		2.27998609	0.00113311
	76.1000	1	2		2.27897885	0.00116457
	76.2000	1	2		2.27797960	0.00126394
	76.3000	1	2		2.27697522	0.00114075
	76.4000	1	2		2.27598478	0.00120582
	76.5000	1	2		2.27498409	0.00120902
	76.6000	1	2		2.27398463	0.00117705
	76.7000	1	2		2.27296796	0.00123227
	76.8000	1	2		2.27197178	0.00114535
	76.9000	1	2		2.27096413	0.00112303
	77.0000	1	2		2.26996918	0.00119866
	77.1000	1	2		2.26895743	0.00107569
	77.2000	1	2		2.26797149	0.00117143
	77.3000	1	2		2.26696199	0.00114363
	77.4000	1	2		2.26597135	0.00106475
	77.5000	1	2		2.26496144	0.00103255
	77.6000	1	2		2.26397837	0.00105535
	77.7000	1	2		2.26297113	0.00116083
	77.8000	1	2		2.26197946	0.00099087
	77.9000	1	2		2.26095930	0.00109533
	78.0000	1	2		2.25997542	0.00096491
	78.1000	1	2		2.25896367	0.00100939
	78.2000	1	2		2.25797056	0.00097906
	78.3000	1	2		2.25696536	0.00091563
	78.4000	1	2		2.25597718	0.00094929
	78.5000	1	2		2.25497218	0.00073868
	78.6000	1	2		2.25397539	0.00098958
	78.7000	1	2		2.25296446	0.00082628
	78.8000	1	2		2.25198692	0.00074248
	78.9000	1	2		2.25096800	0.00077243
	79.0000	1	2		2.24997264	0.00074899
	79.1000	1	2		2.24896458	0.00069036
	79.2000	1	2		2.24798786	0.00059251
	79.3000	1	2		2.24697181	0.00060730
	79.4000	1	2		2.24597768	0.00057367
	79.5000	1	2		2.24497002	0.00051601
	79.6000	1	2		2.24398142	0.00063418
	79.7000	1	2		2.24297438	0.00053787
	79.8000	1	2		2.24198394	0.00046734
	79.9000	1	2		2.24097444	0.00043154
	80.0000	1	2		2.23997949	0.00044164
	80.1000	1	2		2.23896774	0.00042838
	80.2000	1	2		2.23797955	0.00028431
	80.3000	1	2		2.23697251	0.00031125
	80.4000	1	2		2.23597306	0.00024123
	80.5000	1	2		2.23497380	0.00035144
	80.6000	1	2		2.23398152	0.00023158
	80.7000	1	2		2.23296956	0.00010935
	80.8000	1	2		2.23198096	0.00003343
	80.9000	1	2		2.23097904	0.00009758
	81.0000	1	2		2.22998676	0.00005135
	81.1000	1	2		2.22897582	0.00007498
	81.2000	1	2		2.22797473	-0.00004434
	81.3000	1	2		2.22698264	-0.00008781
	81.4000	1	2		2.22597417	0.00005120
	81.5000	1	2		2.22497266	-0.00004265
	81.6000	1	2		2.22398243	-0.00012927
	81.7000	1	2		2.22297293	-0.00017277
	81.8000	1	2		2.22198085	-0.00010456
	81.9000	1	2		2.22096787	-0.00021713
	82.0000	1	2		2.21998623	-0.00028592
	82.1000	1	2		2.21897469	-0.00031841
	82.2000	1	2		2.21798424	-0.00039904
	82.3000	1	2		2.21696122	-0.00040677
	82.4000	1	2		2.21597508	-0.00041633
	82.5000	1	2		2.21497235	-0.00051717
	82.6000	1	2		2.21397862	-0.00055526
	82.7000	1	2		2.21297384	-0.00056865
	82.8000	1	2		2.21199282	-0.00062489
	82.9000	1	2		2.21097595	-0.00064831
	83.0000	1	2		2.20998817	-0.00073200
	83.1000	1	2		2.20897929	-0.00079374
	83.2000	1	2		2.20798802	-0.00089034
	83.3000	1	2		2.20697586	-0.00089569
	83.4000	1	2		2.20598542	-0.00092790
	83.5000	1	2		2.20497162	-0.00100100
	83.6000	1	2		2.20398773	-0.00093520
	83.7000	1	2		2.20297823	-0.00100341
	83.8000	1	2		2.20197283	-0.00105754
	83.9000	1	2		2.20096907	-0.00112514
	84.0000	1	2		2.19998498	-0.00113545
	84.1000	1	2		2.19896872	-0.00124872
	84.2000	1	2		2.19798074	-0.00130583
	84.3000	1	2		2.19697411	-0.00143402
	84.4000	1	2		2.19599002	-0.00142260
	84.5000	1	2		2.19497909	-0.00152482
	84.6000	1	2		2.19399233	-0.00156587
	84.7000	1	2		2.19297976	-0.00157947
	84.8000	1	2		2.19198071	-0.00159575
	84.9000	1	2		2.19098638	-0.00161984
	85.0000	1	2		2.18998302	-0.00167917
	85.1000	1	2		2.18897721	-0.00183128
	85.2000	1	2		2.18798636	-0.00181820
	85.3000	1	2		2.18697584	-0.00187811
	85.4000	1	2		2.18598314	-0.00196764
	85.5000	1	2		2.18497078	-0.00200617
	85.6000	1	2		2.18398238	-0.00210089
	85.7000	1	2		2.18297862	-0.00202280
	85.8000	1	2		2.18198101	-0.00208404
	85.9000	1	2		2.18098032	-0.00218765
	86.0000	1	2		2.17998025	-0.00241202
	86.1000	1	2		2.17897505	-0.00245362
	86.2000	1	2		2.17798379	-0.00241737
	86.3000	1	2		2.17697737	-0.00244129
	86.4000	1	2		2.17598590	-0.00262116
	86.5000	1	2		2.17498132	-0.00273107
	86.6000	1	2		2.17398985	-0.00276638
	86.7000	1	2		2.17297564	-0.00281304
	86.8000	1	2		2.17198684	-0.00313757
	86.9000	1	2		2.17097631	-0.00302626
	87.0000	1	2		2.16998485	-0.00311673
	87.1000	1	2		2.16897125	-0.00336104
	87.2000	1	2		2.16798675	-0.00334927
	87.3000	1	2		2.16697520	-0.00343974
	87.4000	1	2		2.16598025	-0.00363553
	87.5000	1	2		2.16498489	-0.00369683
	87.6000	1	2		2.16398031	-0.00377799
	87.7000	1	2		2.16297184	-0.00389790
	87.8000	1	2		2.16198058	-0.00403946
	87.9000	1	2		2.16097620	-0.00409583
	88.0000	1	2		2.15998412	-0.00427817
	88.1000	1	2		2.15897687	-0.00430085
	88.2000	1	2		2.15798889	-0.00454412
	88.3000	1	2		2.15698042	-0.00463481
	88.4000	1	2		2.15598629	-0.00454277
	88.5000	1	2		2.15498171	-0.00493661
	88.6000	1	2		2.15398716	-0.00497112
	88.7000	1	2		2.15297336	-0.00491350
	88.8000	1	2		2.15199173	-0.00518196
	88.9000	1	2		2.15097875	-0.00532804
	89.0000	1	2		2.14999056	-0.00547096
	89.1000	1	2		2.14898209	-0.00556840
	89.2000	1	2		2.14799247	-0.00572479
	89.3000	1	2		2.14698993	-0.00578152
	89.4000	1	2		2.14598802	-0.00581051
	89.5000	1	2		2.14499307	-0.00613526
	89.6000	1	2		2.14399340	-0.00638050
	89.7000	1	2		2.14298063	-0.00635569
	89.8000	1	2		2.14198711	-0.00660359
	89.8600	1	2		2.14155049	-0.00681771
	89.8700	1	2		2.14154147	-0.00679697
	89.9000	1	2		2.14154147	-0.00680485
	90.0000	1	2		2.14159556	-0.00659971
	90.1000	1	2		2.14163203	-0.00673487
	90.2000	1	2		2.14165191	-0.00663621
	90.3000	1	2		2.14167178	-0.00658873
	90.4000	1	2		2.14170662	-0.00658350
	90.5000	1	2		2.14173346	-0.00661140
Test Stopped:03/20/2014 12:51:45 PM : Operator Reset
