# Supplementary material for: Hyaluronic Acid Enhances the Mechanical Properties of Tissue-Engineered Cartilage Constructs
Source: PLoS One. 2014 Dec 1;9(12):e113216. doi: 10.1371/journal.pone.0113216 (PMC4249877; doi:10.1371/journal.pone.0113216)
Supplement: Dataset S1 — Raw data from hydrogel constructs. Data on wet weight, dry weight, compressive modulus, DNA content, and GAG content are provided in a spreadsheet for all analysed hydrogel constructs. Additionally, raw data from mechanical compression tests (time, displacement, and load) are provided. (ZIP) [file pone.0113216.s004.zip › Data/Mechanical testing/Microtester/Day 63/Day 63 gel heights/G3 P4 M7 height.csv]

G3 P4 M7 15feb2014
Notes	Time	Sequence	Block	Cycle	5800:Extension mm	5800:5N_Load_Cell N
Test Started : 03/15/2014 2:32:55 PM	4.0020	1	2		2.70105711	-0.00038567
	4.0210	1	2		2.69989066	-0.00013990
	4.1000	1	2		2.69865865	-0.00053525
	4.2000	1	2		2.69784216	-0.00043026
	4.3000	1	2		2.69688758	-0.00040626
	4.4000	1	2		2.69591496	-0.00054079
	4.5000	1	2		2.69492370	-0.00048403
	4.6000	1	2		2.69392588	-0.00033382
	4.7000	1	2		2.69291515	-0.00049726
	4.8000	1	2		2.69192798	-0.00050764
	4.9000	1	2		2.69091398	-0.00051860
	5.0000	1	2		2.68992169	-0.00043157
	5.1000	1	2		2.68891219	-0.00038216
	5.2000	1	2		2.68791868	-0.00047677
	5.3000	1	2		2.68691799	-0.00035922
	5.4000	1	2		2.68591730	-0.00043079
	5.5000	1	2		2.68491580	-0.00059336
	5.6000	1	2		2.68392105	-0.00044442
	5.7000	1	2		2.68292262	-0.00046965
	5.8000	1	2		2.68192767	-0.00063554
	5.9000	1	2		2.68091612	-0.00056685
	6.0000	1	2		2.67992055	-0.00029580
	6.1000	1	2		2.67891249	-0.00039342
	6.2000	1	2		2.67792041	-0.00067727
	6.3000	1	2		2.67691439	-0.00057100
	6.4000	1	2		2.67591903	-0.00034465
	6.5000	1	2		2.67491978	-0.00055439
	6.6000	1	2		2.67392360	-0.00054181
	6.7000	1	2		2.67291328	-0.00047924
	6.8000	1	2		2.67191649	-0.00046173
	6.9000	1	2		2.67092195	-0.00051151
	7.0000	1	2		2.66992474	-0.00055806
	7.1000	1	2		2.66891689	-0.00040671
	7.2000	1	2		2.66792890	-0.00056667
	7.3000	1	2		2.66691920	-0.00052191
	7.4000	1	2		2.66592917	-0.00061725
	7.5000	1	2		2.66492090	-0.00031314
	7.6000	1	2		2.66392697	-0.00051273
	7.7000	1	2		2.66291440	-0.00044880
	7.8000	1	2		2.66191904	-0.00044013
	7.9000	1	2		2.66091548	-0.00051411
	8.0000	1	2		2.65992053	-0.00050737
	8.1000	1	2		2.65891554	-0.00059613
	8.2000	1	2		2.65793186	-0.00057721
	8.3000	1	2		2.65691007	-0.00051563
	8.4000	1	2		2.65591901	-0.00060962
	8.5000	1	2		2.65493390	-0.00038707
	8.6000	1	2		2.65392481	-0.00050055
	8.7000	1	2		2.65291920	-0.00043189
	8.8000	1	2		2.65193778	-0.00056132
	8.9000	1	2		2.65092459	-0.00056192
	9.0000	1	2		2.64992554	-0.00042801
	9.1000	1	2		2.64890682	-0.00048747
	9.2000	1	2		2.64791700	-0.00049367
	9.3000	1	2		2.64691877	-0.00044010
	9.4000	1	2		2.64592853	-0.00058424
	9.5000	1	2		2.64491842	-0.00069332
	9.6000	1	2		2.64392224	-0.00040216
	9.7000	1	2		2.64291356	-0.00044818
	9.8000	1	2		2.64192803	-0.00059905
	9.9000	1	2		2.64092038	-0.00053700
	10.0000	1	2		2.63993424	-0.00049663
	10.1000	1	2		2.63892925	-0.00051486
	10.2000	1	2		2.63792754	-0.00046191
	10.3000	1	2		2.63692828	-0.00056367
	10.4000	1	2		2.63593210	-0.00047092
	10.5000	1	2		2.63493367	-0.00050867
	10.6000	1	2		2.63393114	-0.00054723
	10.7000	1	2		2.63292062	-0.00055518
	10.8000	1	2		2.63193222	-0.00042330
	10.9000	1	2		2.63092047	-0.00055644
	11.0000	1	2		2.62993064	-0.00062571
	11.1000	1	2		2.62891848	-0.00064205
	11.2000	1	2		2.62793767	-0.00051232
	11.3000	1	2		2.62692243	-0.00055093
	11.4000	1	2		2.62593445	-0.00059716
	11.5000	1	2		2.62492720	-0.00040554
	11.6000	1	2		2.62393184	-0.00051195
	11.7000	1	2		2.62292214	-0.00057142
	11.8000	1	2		2.62192637	-0.00049551
	11.9000	1	2		2.62091523	-0.00057001
	12.0000	1	2		2.61993545	-0.00056572
	12.1000	1	2		2.61892328	-0.00048747
	12.2000	1	2		2.61792547	-0.00047492
	12.3000	1	2		2.61692375	-0.00048154
	12.4000	1	2		2.61592737	-0.00046805
	12.5000	1	2		2.61492176	-0.00059592
	12.6000	1	2		2.61392435	-0.00051830
	12.7000	1	2		2.61292899	-0.00060005
	12.8000	1	2		2.61192011	-0.00065552
	12.9000	1	2		2.61092024	-0.00060010
	13.0000	1	2		2.60992017	-0.00059068
	13.1000	1	2		2.60892112	-0.00052525
	13.2000	1	2		2.60792638	-0.00055122
	13.3000	1	2		2.60692118	-0.00058325
	13.4000	1	2		2.60592377	-0.00050176
	13.5000	1	2		2.60492636	-0.00059981
	13.6000	1	2		2.60393756	-0.00059352
	13.7000	1	2		2.60292991	-0.00056059
	13.8000	1	2		2.60192184	-0.00053549
	13.9000	1	2		2.60092505	-0.00055103
	14.0000	1	2		2.59993645	-0.00050849
	14.1000	1	2		2.59891917	-0.00059549
	14.2000	1	2		2.59794020	-0.00062559
	14.3000	1	2		2.59692066	-0.00066030
	14.4000	1	2		2.59593985	-0.00057056
	14.5000	1	2		2.59493117	-0.00071754
	14.6000	1	2		2.59392843	-0.00056125
	14.7000	1	2		2.59292098	-0.00066592
	14.8000	1	2		2.59194427	-0.00059679
	14.9000	1	2		2.59092534	-0.00061458
	15.0000	1	2		2.58993162	-0.00062449
	15.1000	1	2		2.58892786	-0.00055398
	15.2000	1	2		2.58793844	-0.00062987
	15.3000	1	2		2.58693202	-0.00064287
	15.4000	1	2		2.58593400	-0.00056130
	15.5000	1	2		2.58492778	-0.00057630
	15.6000	1	2		2.58393201	-0.00053797
	15.7000	1	2		2.58291861	-0.00060204
	15.8000	1	2		2.58193596	-0.00055861
	15.9000	1	2		2.58092748	-0.00070863
	16.0000	1	2		2.57993253	-0.00061605
	16.1000	1	2		2.57892119	-0.00062534
	16.2000	1	2		2.57793403	-0.00059489
	16.3000	1	2		2.57693006	-0.00062082
	16.4000	1	2		2.57593368	-0.00059354
	16.5000	1	2		2.57493115	-0.00058737
	16.6000	1	2		2.57393640	-0.00061193
	16.7000	1	2		2.57293039	-0.00056370
	16.8000	1	2		2.57193646	-0.00054826
	16.9000	1	2		2.57093536	-0.00067779
	17.0000	1	2		2.56993652	-0.00068883
	17.1000	1	2		2.56893501	-0.00057119
	17.2000	1	2		2.56793207	-0.00054870
	17.3000	1	2		2.56693077	-0.00056832
	17.4000	1	2		2.56594278	-0.00060181
	17.5000	1	2		2.56494640	-0.00062029
	17.6000	1	2		2.56393444	-0.00063916
	17.7000	1	2		2.56292822	-0.00058624
	17.8000	1	2		2.56192528	-0.00056466
	17.9000	1	2		2.56092214	-0.00068298
	18.0000	1	2		2.55993702	-0.00057638
	18.1000	1	2		2.55893141	-0.00054189
	18.2000	1	2		2.55794220	-0.00067166
	18.3000	1	2		2.55692922	-0.00059868
	18.4000	1	2		2.55594595	-0.00062760
	18.5000	1	2		2.55493932	-0.00069659
	18.6000	1	2		2.55394744	-0.00060074
	18.7000	1	2		2.55293590	-0.00069607
	18.8000	1	2		2.55193418	-0.00063295
	18.9000	1	2		2.55092919	-0.00067869
	19.0000	1	2		2.54993219	-0.00060665
	19.1000	1	2		2.54892495	-0.00064437
	19.2000	1	2		2.54794414	-0.00070174
	19.3000	1	2		2.54692890	-0.00059945
	19.4000	1	2		2.54592944	-0.00063592
	19.5000	1	2		2.54492937	-0.00062921
	19.6000	1	2		2.54393504	-0.00062866
	19.7000	1	2		2.54293005	-0.00051622
	19.8000	1	2		2.54193325	-0.00071938
	19.9000	1	2		2.54092539	-0.00059789
	20.0000	1	2		2.53993823	-0.00048415
	20.1000	1	2		2.53893529	-0.00053531
	20.2000	1	2		2.53794525	-0.00058311
	20.3000	1	2		2.53693596	-0.00051991
	20.4000	1	2		2.53593896	-0.00046991
	20.5000	1	2		2.53494032	-0.00064794
	20.6000	1	2		2.53393779	-0.00065283
	20.7000	1	2		2.53293014	-0.00063519
	20.8000	1	2		2.53193211	-0.00068629
	20.9000	1	2		2.53092774	-0.00081345
	21.0000	1	2		2.52993012	-0.00061739
	21.1000	1	2		2.52892636	-0.00062566
	21.2000	1	2		2.52793510	-0.00070284
	21.3000	1	2		2.52692765	-0.00061851
	21.4000	1	2		2.52592983	-0.00059342
	21.5000	1	2		2.52492587	-0.00070554
	21.6000	1	2		2.52393665	-0.00058468
	21.7000	1	2		2.52293002	-0.00066981
	21.8000	1	2		2.52193876	-0.00068564
	21.9000	1	2		2.52093398	-0.00075992
	22.0000	1	2		2.51993718	-0.00067637
	22.1000	1	2		2.51892973	-0.00064146
	22.2000	1	2		2.51794236	-0.00066377
	22.3000	1	2		2.51694065	-0.00073023
	22.4000	1	2		2.51594427	-0.00071615
	22.5000	1	2		2.51494665	-0.00078216
	22.6000	1	2		2.51394514	-0.00065926
	22.7000	1	2		2.51293114	-0.00074653
	22.8000	1	2		2.51193721	-0.00065941
	22.9000	1	2		2.51092894	-0.00061715
	23.0000	1	2		2.50993604	-0.00072045
	23.1000	1	2		2.50893167	-0.00057460
	23.2000	1	2		2.50793631	-0.00067527
	23.3000	1	2		2.50693173	-0.00066654
	23.4000	1	2		2.50593883	-0.00058692
	23.5000	1	2		2.50493199	-0.00060385
	23.6000	1	2		2.50395384	-0.00071585
	23.7000	1	2		2.50294332	-0.00068269
	23.8000	1	2		2.50194202	-0.00075111
	23.9000	1	2		2.50094010	-0.00071292
	24.0000	1	2		2.49994515	-0.00074013
	24.1000	1	2		2.49893401	-0.00073893
	24.2000	1	2		2.49793681	-0.00062532
	24.3000	1	2		2.49693100	-0.00060405
	24.4000	1	2		2.49595982	-0.00076735
	24.5000	1	2		2.49493413	-0.00072532
	24.6000	1	2		2.49393365	-0.00067458
	24.7000	1	2		2.49293235	-0.00070738
	24.8000	1	2		2.49194498	-0.00077213
	24.9000	1	2		2.49093999	-0.00067876
	25.0000	1	2		2.48994073	-0.00074658
	25.1000	1	2		2.48893451	-0.00074631
	25.2000	1	2		2.48794837	-0.00084037
	25.3000	1	2		2.48694461	-0.00062180
	25.4000	1	2		2.48595110	-0.00088055
	25.5000	1	2		2.48494303	-0.00070349
	25.6000	1	2		2.48394562	-0.00062753
	25.7000	1	2		2.48293695	-0.00070089
	25.8000	1	2		2.48194773	-0.00071595
	25.9000	1	2		2.48094930	-0.00069021
	26.0000	1	2		2.47994923	-0.00076468
	26.1000	1	2		2.47894178	-0.00074989
	26.2000	1	2		2.47794191	-0.00077968
	26.3000	1	2		2.47693569	-0.00068394
	26.4000	1	2		2.47593910	-0.00076445
	26.5000	1	2		2.47493595	-0.00076302
	26.6000	1	2		2.47394940	-0.00072477
	26.7000	1	2		2.47294032	-0.00067547
	26.8000	1	2		2.47194496	-0.00072747
	26.9000	1	2		2.47094345	-0.00076451
	27.0000	1	2		2.46996591	-0.00075256
	27.1000	1	2		2.46894392	-0.00075938
	27.2000	1	2		2.46794507	-0.00076791
	27.3000	1	2		2.46694336	-0.00073450
	27.4000	1	2		2.46595968	-0.00079990
	27.5000	1	2		2.46493215	-0.00083820
	27.6000	1	2		2.46394171	-0.00074712
	27.7000	1	2		2.46293672	-0.00077914
	27.8000	1	2		2.46193398	-0.00077543
	27.9000	1	2		2.46093473	-0.00078104
	28.0000	1	2		2.45994797	-0.00070585
	28.1000	1	2		2.45893499	-0.00074579
	28.2000	1	2		2.45794004	-0.00069505
	28.3000	1	2		2.45693403	-0.00068976
	28.4000	1	2		2.45594236	-0.00079415
	28.5000	1	2		2.45494064	-0.00070182
	28.6000	1	2		2.45394344	-0.00077848
	28.7000	1	2		2.45293702	-0.00074586
	28.8000	1	2		2.45195723	-0.00085238
	28.9000	1	2		2.45094076	-0.00081521
	29.0000	1	2		2.44994171	-0.00083838
	29.1000	1	2		2.44893570	-0.00080965
	29.2000	1	2		2.44795263	-0.00074430
	29.3000	1	2		2.44694273	-0.00078375
	29.4000	1	2		2.44594429	-0.00078578
	29.5000	1	2		2.44493951	-0.00070851
	29.6000	1	2		2.44394046	-0.00093695
	29.7000	1	2		2.44293485	-0.00078859
	29.8000	1	2		2.44193949	-0.00070256
	29.9000	1	2		2.44093594	-0.00093630
	30.0000	1	2		2.43994570	-0.00088483
	30.1000	1	2		2.43893968	-0.00070929
	30.2000	1	2		2.43794781	-0.00077771
	30.3000	1	2		2.43694487	-0.00087066
	30.4000	1	2		2.43595217	-0.00084949
	30.5000	1	2		2.43495025	-0.00073587
	30.6000	1	2		2.43395182	-0.00080116
	30.7000	1	2		2.43293720	-0.00088090
	30.8000	1	2		2.43194286	-0.00076988
	30.9000	1	2		2.43094279	-0.00091026
	31.0000	1	2		2.42995726	-0.00089890
	31.1000	1	2		2.42895064	-0.00079842
	31.2000	1	2		2.42793786	-0.00072235
	31.3000	1	2		2.42694434	-0.00084569
	31.4000	1	2		2.42594816	-0.00082106
	31.5000	1	2		2.42494071	-0.00066934
	31.6000	1	2		2.42395457	-0.00076081
	31.7000	1	2		2.42294036	-0.00081149
	31.8000	1	2		2.42195320	-0.00086544
	31.9000	1	2		2.42095620	-0.00073606
	32.0000	1	2		2.41996432	-0.00094555
	32.1000	1	2		2.41896179	-0.00093302
	32.2000	1	2		2.41794840	-0.00078121
	32.3000	1	2		2.41694054	-0.00083616
	32.4000	1	2		2.41594907	-0.00083204
	32.5000	1	2		2.41494183	-0.00076771
	32.6000	1	2		2.41395753	-0.00083486
	32.7000	1	2		2.41293615	-0.00080485
	32.8000	1	2		2.41194796	-0.00073648
	32.9000	1	2		2.41094236	-0.00087394
	33.0000	1	2		2.40994290	-0.00083950
	33.1000	1	2		2.40894795	-0.00079102
	33.2000	1	2		2.40795566	-0.00091910
	33.3000	1	2		2.40694678	-0.00078793
	33.4000	1	2		2.40595531	-0.00088725
	33.5000	1	2		2.40495606	-0.00077818
	33.6000	1	2		2.40395967	-0.00083975
	33.7000	1	2		2.40295837	-0.00081430
	33.8000	1	2		2.40195379	-0.00073458
	33.9000	1	2		2.40094983	-0.00084501
	34.0000	1	2		2.39996225	-0.00096153
	34.1000	1	2		2.39894230	-0.00080512
	34.2000	1	2		2.39795350	-0.00080629
	34.3000	1	2		2.39693355	-0.00095106
	34.4000	1	2		2.39595192	-0.00095275
	34.5000	1	2		2.39495000	-0.00084857
	34.6000	1	2		2.39394809	-0.00089448
	34.7000	1	2		2.39293757	-0.00084978
	34.8000	1	2		2.39194733	-0.00083553
	34.9000	1	2		2.39095197	-0.00082023
	35.0000	1	2		2.38995907	-0.00096448
	35.1000	1	2		2.38895080	-0.00102873
	35.2000	1	2		2.38796240	-0.00090121
	35.3000	1	2		2.38695659	-0.00093849
	35.4000	1	2		2.38596492	-0.00087823
	35.5000	1	2		2.38495337	-0.00089670
	35.6000	1	2		2.38395781	-0.00080348
	35.7000	1	2		2.38294626	-0.00091858
	35.8000	1	2		2.38195582	-0.00086354
	35.9000	1	2		2.38095513	-0.00084729
	36.0000	1	2		2.37995219	-0.00083510
	36.1000	1	2		2.37894781	-0.00077971
	36.2000	1	2		2.37795348	-0.00094930
	36.3000	1	2		2.37694132	-0.00094978
	36.4000	1	2		2.37595354	-0.00092638
	36.5000	1	2		2.37495429	-0.00093276
	36.6000	1	2		2.37395790	-0.00092258
	36.7000	1	2		2.37294963	-0.00082284
	36.8000	1	2		2.37194751	-0.00089373
	36.9000	1	2		2.37094887	-0.00090615
	37.0000	1	2		2.36996417	-0.00078264
	37.1000	1	2		2.36894647	-0.00084062
	37.2000	1	2		2.36794763	-0.00091415
	37.3000	1	2		2.36694899	-0.00098520
	37.4000	1	2		2.36594892	-0.00079689
	37.5000	1	2		2.36494700	-0.00094624
	37.6000	1	2		2.36395348	-0.00094651
	37.7000	1	2		2.36295341	-0.00094992
	37.8000	1	2		2.36195252	-0.00094140
	37.9000	1	2		2.36094999	-0.00093587
	38.0000	1	2		2.35994848	-0.00090244
	38.1000	1	2		2.35894984	-0.00086285
	38.2000	1	2		2.35795305	-0.00090459
	38.3000	1	2		2.35694457	-0.00091144
	38.4000	1	2		2.35595044	-0.00083675
	38.5000	1	2		2.35495303	-0.00092722
	38.6000	1	2		2.35396546	-0.00095047
	38.7000	1	2		2.35295145	-0.00098380
	38.8000	1	2		2.35195097	-0.00086803
	38.9000	1	2		2.35094803	-0.00090735
	39.0000	1	2		2.34995124	-0.00084647
	39.1000	1	2		2.34895075	-0.00093471
	39.2000	1	2		2.34795396	-0.00090440
	39.3000	1	2		2.34695389	-0.00074302
	39.4000	1	2		2.34595853	-0.00099541
	39.5000	1	2		2.34495251	-0.00094523
	39.6000	1	2		2.34395736	-0.00089270
	39.7000	1	2		2.34295544	-0.00092480
	39.8000	1	2		2.34196315	-0.00098210
	39.9000	1	2		2.34095386	-0.00103184
	40.0000	1	2		2.33996116	-0.00094241
	40.1000	1	2		2.33895597	-0.00094283
	40.2000	1	2		2.33796491	-0.00093983
	40.3000	1	2		2.33695008	-0.00080896
	40.4000	1	2		2.33596497	-0.00080793
	40.5000	1	2		2.33496367	-0.00082962
	40.6000	1	2		2.33396421	-0.00090247
	40.7000	1	2		2.33295164	-0.00074081
	40.8000	1	2		2.33195013	-0.00089134
	40.9000	1	2		2.33095293	-0.00083975
	41.0000	1	2		2.32994835	-0.00090644
	41.1000	1	2		2.32895196	-0.00091677
	41.2000	1	2		2.32795558	-0.00103373
	41.3000	1	2		2.32694956	-0.00092097
	41.4000	1	2		2.32596957	-0.00098199
	41.5000	1	2		2.32495351	-0.00091967
	41.6000	1	2		2.32396450	-0.00091497
	41.7000	1	2		2.32295378	-0.00093190
	41.8000	1	2		2.32195985	-0.00082876
	41.9000	1	2		2.32095609	-0.00105555
	42.0000	1	2		2.31995192	-0.00100416
	42.1000	1	2		2.31894734	-0.00107389
	42.2000	1	2		2.31795792	-0.00094824
	42.3000	1	2		2.31695887	-0.00101108
	42.4000	1	2		2.31596167	-0.00105851
	42.5000	1	2		2.31494889	-0.00090127
	42.6000	1	2		2.31394759	-0.00104640
	42.7000	1	2		2.31294936	-0.00101178
	42.8000	1	2		2.31195974	-0.00098031
	42.9000	1	2		2.31095147	-0.00090356
	43.0000	1	2		2.30996164	-0.00099757
	43.1000	1	2		2.30895891	-0.00099360
	43.2000	1	2		2.30796641	-0.00102282
	43.3000	1	2		2.30695548	-0.00109458
	43.4000	1	2		2.30595520	-0.00106916
	43.5000	1	2		2.30495185	-0.00096744
	43.6000	1	2		2.30396223	-0.00100547
	43.7000	1	2		2.30295662	-0.00104046
	43.8000	1	2		2.30195962	-0.00105125
	43.9000	1	2		2.30095156	-0.00088861
	44.0000	1	2		2.29995600	-0.00104645
	44.1000	1	2		2.29894978	-0.00100899
	44.2000	1	2		2.29795155	-0.00101299
	44.3000	1	2		2.29695045	-0.00114441
	44.4000	1	2		2.29595243	-0.00103455
	44.5000	1	2		2.29495010	-0.00115369
	44.6000	1	2		2.29395761	-0.00102655
	44.7000	1	2		2.29294852	-0.00107635
	44.8000	1	2		2.29196894	-0.00101831
	44.9000	1	2		2.29095759	-0.00103150
	45.0000	1	2		2.28996695	-0.00111958
	45.1000	1	2		2.28895765	-0.00106471
	45.2000	1	2		2.28796065	-0.00099020
	45.3000	1	2		2.28696017	-0.00107416
	45.4000	1	2		2.28596071	-0.00094721
	45.5000	1	2		2.28495347	-0.00109112
	45.6000	1	2		2.28395954	-0.00103529
	45.7000	1	2		2.28295804	-0.00118650
	45.8000	1	2		2.28195899	-0.00103259
	45.9000	1	2		2.28095728	-0.00107782
	46.0000	1	2		2.27995208	-0.00108845
	46.1000	1	2		2.27895221	-0.00104942
	46.2000	1	2		2.27796874	-0.00097797
	46.3000	1	2		2.27694756	-0.00116393
	46.4000	1	2		2.27595671	-0.00113145
	46.5000	1	2		2.27495479	-0.00107006
	46.6000	1	2		2.27396414	-0.00107106
	46.7000	1	2		2.27296059	-0.00123397
	46.8000	1	2		2.27197117	-0.00112286
	46.9000	1	2		2.27095716	-0.00105944
	47.0000	1	2		2.26995566	-0.00105798
	47.1000	1	2		2.26895599	-0.00111511
	47.2000	1	2		2.26796596	-0.00103995
	47.3000	1	2		2.26695523	-0.00110043
	47.4000	1	2		2.26596377	-0.00113604
	47.5000	1	2		2.26495222	-0.00106188
	47.6000	1	2		2.26396505	-0.00107633
	47.7000	1	2		2.26295412	-0.00111479
	47.8000	1	2		2.26195221	-0.00121668
	47.9000	1	2		2.26095828	-0.00115298
	48.0000	1	2		2.25996804	-0.00122808
	48.1000	1	2		2.25896203	-0.00117139
	48.2000	1	2		2.25796236	-0.00118051
	48.3000	1	2		2.25696598	-0.00114059
	48.4000	1	2		2.25597000	-0.00119633
	48.5000	1	2		2.25496460	-0.00117156
	48.6000	1	2		2.25398154	-0.00117672
	48.7000	1	2		2.25296897	-0.00112580
	48.8000	1	2		2.25197729	-0.00129003
	48.9000	1	2		2.25096103	-0.00133353
	49.0000	1	2		2.24996465	-0.00125501
	49.1000	1	2		2.24895474	-0.00116439
	49.2000	1	2		2.24796041	-0.00121885
	49.3000	1	2		2.24696238	-0.00131479
	49.4000	1	2		2.24597132	-0.00123085
	49.5000	1	2		2.24495363	-0.00126502
	49.6000	1	2		2.24395909	-0.00137968
	49.7000	1	2		2.24296168	-0.00128829
	49.8000	1	2		2.24196571	-0.00130253
	49.9000	1	2		2.24096010	-0.00144651
	50.0000	1	2		2.23997068	-0.00151867
	50.1000	1	2		2.23896713	-0.00144029
	50.2000	1	2		2.23797648	-0.00161842
	50.3000	1	2		2.23696862	-0.00171064
	50.4000	1	2		2.23597592	-0.00162742
	50.5000	1	2		2.23496438	-0.00172072
	50.6000	1	2		2.23396389	-0.00177744
	50.7000	1	2		2.23295665	-0.00184508
	50.8000	1	2		2.23197461	-0.00190971
	50.9000	1	2		2.23096593	-0.00191034
	51.0000	1	2		2.22998266	-0.00199812
	51.1000	1	2		2.22897255	-0.00209144
	51.2000	1	2		2.22798190	-0.00208575
	51.3000	1	2		2.22695314	-0.00213444
	51.4000	1	2		2.22596761	-0.00219539
	51.5000	1	2		2.22497164	-0.00230413
	51.6000	1	2		2.22397136	-0.00229915
	51.7000	1	2		2.22296535	-0.00238571
	51.8000	1	2		2.22197470	-0.00258784
	51.9000	1	2		2.22096705	-0.00258685
	52.0000	1	2		2.21996554	-0.00260131
	52.1000	1	2		2.21897079	-0.00275962
	52.2000	1	2		2.21797625	-0.00292270
	52.3000	1	2		2.21696737	-0.00288605
	52.4000	1	2		2.21597078	-0.00301528
	52.5000	1	2		2.21497440	-0.00311207
	52.6000	1	2		2.21397781	-0.00315026
	52.7000	1	2		2.21297261	-0.00323987
	52.8000	1	2		2.21197295	-0.00339344
	52.9000	1	2		2.21096345	-0.00353305
	53.0000	1	2		2.20996747	-0.00357027
	53.1000	1	2		2.20896207	-0.00354966
	53.2000	1	2		2.20797122	-0.00379013
	53.3000	1	2		2.20697197	-0.00396901
	53.4000	1	2		2.20597456	-0.00393104
	53.5000	1	2		2.20497920	-0.00414200
	53.6000	1	2		2.20398384	-0.00430716
	53.7000	1	2		2.20297291	-0.00440097
	53.8000	1	2		2.20198144	-0.00447431
	53.9000	1	2		2.20097891	-0.00470724
	54.0000	1	2		2.19998129	-0.00487685
	54.1000	1	2		2.19897487	-0.00504500
	54.2000	1	2		2.19798094	-0.00513319
	54.3000	1	2		2.19697718	-0.00522380
	54.4000	1	2		2.19598059	-0.00541378
	54.5000	1	2		2.19497294	-0.00574754
	54.6000	1	2		2.19397594	-0.00586288
	54.7000	1	2		2.19296439	-0.00592072
	54.8000	1	2		2.19197887	-0.00617834
	54.9000	1	2		2.19096794	-0.00641201
	55.0000	1	2		2.18998139	-0.00652666
	55.1000	1	2		2.18897127	-0.00677274
	55.2000	1	2		2.18797345	-0.00684927
	55.3000	1	2		2.18696355	-0.00705169
	55.4000	1	2		2.18597023	-0.00738206
	55.5000	1	2		2.18496709	-0.00763587
	55.6000	1	2		2.18396599	-0.00771468
	55.7000	1	2		2.18296674	-0.00804958
	55.8000	1	2		2.18195888	-0.00844351
	55.9000	1	2		2.18097745	-0.00856240
	56.0000	1	2		2.17998353	-0.00866683
	56.1000	1	2		2.17897136	-0.00905358
	56.2000	1	2		2.17797170	-0.00912789
	56.3000	1	2		2.17697060	-0.00936137
	56.4000	1	2		2.17597258	-0.00974610
	56.5000	1	2		2.17496677	-0.01002274
	56.6000	1	2		2.17397653	-0.01032707
	56.7000	1	2		2.17297380	-0.01047422
	56.8000	1	2		2.17197803	-0.01083817
	56.9000	1	2		2.17097857	-0.01112484
	57.0000	1	2		2.16999898	-0.01131333
	57.1000	1	2		2.16898477	-0.01145910
	57.2000	1	2		2.16798532	-0.01184660
	57.3000	1	2		2.16697541	-0.01211073
	57.3880	1	2		2.16626444	-0.01245136
	57.3940	1	2		2.16626013	-0.01242645
	57.4000	1	2		2.16626013	-0.01241094
	57.5000	1	2		2.16626013	-0.01233348
	57.6000	1	2		2.16631750	-0.01229445
	57.7000	1	2		2.16634455	-0.01215760
	57.8000	1	2		2.16634660	-0.01220114
	57.9000	1	2		2.16634660	-0.01221914
	58.0000	1	2		2.16635664	-0.01219799
	58.1000	1	2		2.16641237	-0.01198421
	58.2000	1	2		2.16641237	-0.01203521
Test Stopped:03/15/2014 2:33:54 PM : Operator Reset
