# Supplementary material for: Hyaluronic Acid Enhances the Mechanical Properties of Tissue-Engineered Cartilage Constructs
Source: PLoS One. 2014 Dec 1;9(12):e113216. doi: 10.1371/journal.pone.0113216 (PMC4249877; doi:10.1371/journal.pone.0113216)
Supplement: Dataset S1 — Raw data from hydrogel constructs. Data on wet weight, dry weight, compressive modulus, DNA content, and GAG content are provided in a spreadsheet for all analysed hydrogel constructs. Additionally, raw data from mechanical compression tests (time, displacement, and load) are provided. (ZIP) [file pone.0113216.s004.zip › Data/Mechanical testing/Microtester/Day 63/Day 63 gel heights/G3 P5 M7 height.csv]

G3 P5 M7 12feb2014
Notes	Time	Sequence	Block	Cycle	5800:Extension mm	5800:5N_Load_Cell N
Test Started : 03/12/2014 9:30:44 AM	4.0020	1	2		2.79989999	-0.00013074
	4.1000	1	2		2.79891856	-0.00017601
	4.2000	1	2		2.79791070	-0.00026658
	4.3000	1	2		2.79691248	-0.00023591
	4.4000	1	2		2.79591875	-0.00020577
	4.5000	1	2		2.79491049	-0.00021385
	4.6000	1	2		2.79390222	-0.00032865
	4.7000	1	2		2.79290317	-0.00023311
	4.8000	1	2		2.79191560	-0.00004294
	4.9000	1	2		2.79090958	-0.00019314
	5.0000	1	2		2.78991361	-0.00031153
	5.1000	1	2		2.78891169	-0.00010251
	5.2000	1	2		2.78791244	-0.00025217
	5.3000	1	2		2.78691789	-0.00038240
	5.4000	1	2		2.78592376	-0.00024084
	5.5000	1	2		2.78491283	-0.00033271
	5.6000	1	2		2.78391296	-0.00045592
	5.7000	1	2		2.78290183	-0.00036838
	5.8000	1	2		2.78191323	-0.00039236
	5.9000	1	2		2.78090803	-0.00041354
	6.0000	1	2		2.77991616	-0.00047004
	6.1000	1	2		2.77890399	-0.00029420
	6.2000	1	2		2.77791376	-0.00027553
	6.3000	1	2		2.77691307	-0.00060894
	6.4000	1	2		2.77590419	-0.00022549
	6.5000	1	2		2.77490944	-0.00023668
	6.6000	1	2		2.77391879	-0.00025349
	6.7000	1	2		2.77291237	-0.00018792
	6.8000	1	2		2.77191148	-0.00025821
	6.9000	1	2		2.77091775	-0.00029968
	7.0000	1	2		2.76991543	-0.00024967
	7.0400	1	2		2.76953126	0.00003110
	7.1000	1	2		2.76891536	-0.00038788
	7.2000	1	2		2.76791713	-0.00022148
	7.3000	1	2		2.76690251	-0.00042625
	7.4000	1	2		2.76591596	-0.00032718
	7.5000	1	2		2.76490994	-0.00020113
	7.6000	1	2		2.76391274	-0.00044385
	7.7000	1	2		2.76290754	-0.00037014
	7.8000	1	2		2.76191976	-0.00032767
	7.9000	1	2		2.76091272	-0.00030783
	8.0000	1	2		2.75991429	-0.00049682
	8.1000	1	2		2.75891278	-0.00037630
	8.2000	1	2		2.75791353	-0.00034116
	8.3000	1	2		2.75692104	-0.00042044
	8.4000	1	2		2.75592404	-0.00038304
	8.5000	1	2		2.75491167	-0.00024935
	8.6000	1	2		2.75391713	-0.00044108
	8.7000	1	2		2.75291112	-0.00039020
	8.8000	1	2		2.75192416	-0.00009575
	8.9000	1	2		2.75092429	-0.00029783
	9.0000	1	2		2.74993303	-0.00035702
	9.1000	1	2		2.74891615	-0.00028518
	9.2000	1	2		2.74792448	-0.00032147
	9.3000	1	2		2.74692236	-0.00013156
	9.4000	1	2		2.74591614	-0.00030930
	9.5000	1	2		2.74491053	-0.00025314
	9.6000	1	2		2.74391415	-0.00024529
	9.7000	1	2		2.74290834	-0.00052499
	9.8000	1	2		2.74191277	-0.00032363
	9.9000	1	2		2.74090881	-0.00029609
	10.0000	1	2		2.73991693	-0.00042109
	10.1000	1	2		2.73891338	-0.00033357
	10.2000	1	2		2.73790552	-0.00043239
	10.3000	1	2		2.73691118	-0.00042755
	10.4000	1	2		2.73591726	-0.00044098
	10.5000	1	2		2.73490858	-0.00030018
	10.6000	1	2		2.73391445	-0.00029975
	10.7000	1	2		2.73291007	-0.00041752
	10.8000	1	2		2.73193295	-0.00042238
	10.9000	1	2		2.73091874	-0.00017859
	11.0000	1	2		2.72992256	-0.00045619
	11.1000	1	2		2.72892351	-0.00036445
	11.2000	1	2		2.72791155	-0.00037722
	11.3000	1	2		2.72690779	-0.00037133
	11.4000	1	2		2.72592144	-0.00047005
	11.5000	1	2		2.72491973	-0.00046703
	11.6000	1	2		2.72392109	-0.00032748
	11.7000	1	2		2.72292082	-0.00031092
	11.8000	1	2		2.72192279	-0.00039022
	11.9000	1	2		2.72091985	-0.00024766
	12.0000	1	2		2.71991404	-0.00033551
	12.1000	1	2		2.71892032	-0.00048307
	12.2000	1	2		2.71792598	-0.00048944
	12.3000	1	2		2.71692899	-0.00034519
	12.4000	1	2		2.71592379	-0.00040577
	12.5000	1	2		2.71491368	-0.00041782
	12.6000	1	2		2.71392918	-0.00048640
	12.7000	1	2		2.71291456	-0.00037171
	12.8000	1	2		2.71192186	-0.00053620
	12.9000	1	2		2.71091482	-0.00053546
	13.0000	1	2		2.70991147	-0.00049662
	13.1000	1	2		2.70890873	-0.00048064
	13.2000	1	2		2.70791870	-0.00056553
	13.3000	1	2		2.70692313	-0.00044525
	13.4000	1	2		2.70591753	-0.00050131
	13.5000	1	2		2.70492545	-0.00045142
	13.6000	1	2		2.70392538	-0.00038735
	13.7000	1	2		2.70292264	-0.00044318
	13.8000	1	2		2.70191560	-0.00046952
	13.9000	1	2		2.70091307	-0.00045529
	14.0000	1	2		2.69992119	-0.00046290
	14.1000	1	2		2.69891067	-0.00038748
	14.2000	1	2		2.69792535	-0.00040425
	14.3000	1	2		2.69692077	-0.00046052
	14.4000	1	2		2.69592397	-0.00051066
	14.5000	1	2		2.69490894	-0.00049796
	14.6000	1	2		2.69391317	-0.00038109
	14.7000	1	2		2.69291679	-0.00048572
	14.8000	1	2		2.69191446	-0.00052877
	14.9000	1	2		2.69091336	-0.00037234
	15.0000	1	2		2.68991677	-0.00051006
	15.1000	1	2		2.68891240	-0.00046226
	15.2000	1	2		2.68793282	-0.00042620
	15.3000	1	2		2.68690570	-0.00056642
	15.4000	1	2		2.68593001	-0.00055842
	15.5000	1	2		2.68491662	-0.00055687
	15.6000	1	2		2.68392576	-0.00043958
	15.7000	1	2		2.68290930	-0.00051135
	15.8000	1	2		2.68193935	-0.00058507
	15.9000	1	2		2.68091182	-0.00045879
	16.0000	1	2		2.67993100	-0.00044683
	16.1000	1	2		2.67892212	-0.00063661
	16.2000	1	2		2.67793373	-0.00049959
	16.3000	1	2		2.67691173	-0.00055337
	16.4000	1	2		2.67591985	-0.00050922
	16.5000	1	2		2.67491220	-0.00051902
	16.6000	1	2		2.67392585	-0.00036910
	16.7000	1	2		2.67292763	-0.00039717
	16.8000	1	2		2.67192796	-0.00039379
	16.9000	1	2		2.67092625	-0.00040290
	17.0000	1	2		2.66993540	-0.00036919
	17.1000	1	2		2.66892406	-0.00047467
	17.2000	1	2		2.66791784	-0.00038495
	17.3000	1	2		2.66691612	-0.00040388
	17.4000	1	2		2.66591933	-0.00034409
	17.5000	1	2		2.66491946	-0.00055275
	17.6000	1	2		2.66393681	-0.00053302
	17.7000	1	2		2.66291297	-0.00047313
	17.8000	1	2		2.66193318	-0.00052478
	17.9000	1	2		2.66092716	-0.00069666
	18.0000	1	2		2.65992688	-0.00050794
	18.1000	1	2		2.65891698	-0.00056950
	18.2000	1	2		2.65792428	-0.00061141
	18.3000	1	2		2.65691663	-0.00059854
	18.4000	1	2		2.65593356	-0.00055157
	18.5000	1	2		2.65492263	-0.00049051
	18.6000	1	2		2.65392173	-0.00042300
	18.7000	1	2		2.65292412	-0.00048567
	18.8000	1	2		2.65192815	-0.00048151
	18.9000	1	2		2.65093012	-0.00041364
	19.0000	1	2		2.64992206	-0.00052038
	19.1000	1	2		2.64892834	-0.00041772
	19.2000	1	2		2.64792232	-0.00053334
	19.3000	1	2		2.64692204	-0.00047179
	19.4000	1	2		2.64593283	-0.00050361
	19.5000	1	2		2.64493747	-0.00056204
	19.6000	1	2		2.64393043	-0.00043954
	19.7000	1	2		2.64292688	-0.00049354
	19.8000	1	2		2.64192148	-0.00051562
	19.9000	1	2		2.64092632	-0.00057776
	20.0000	1	2		2.63992973	-0.00058743
	20.1000	1	2		2.63892761	-0.00068069
	20.2000	1	2		2.63793204	-0.00073453
	20.3000	1	2		2.63692132	-0.00056446
	20.4000	1	2		2.63593559	-0.00058994
	20.5000	1	2		2.63491830	-0.00063806
	20.6000	1	2		2.63393503	-0.00052705
	20.7000	1	2		2.63293086	-0.00063226
	20.8000	1	2		2.63192915	-0.00071918
	20.9000	1	2		2.63092088	-0.00064877
	21.0000	1	2		2.62992183	-0.00067418
	21.1000	1	2		2.62892073	-0.00063417
	21.2000	1	2		2.62793091	-0.00054851
	21.3000	1	2		2.62692264	-0.00051651
	21.4000	1	2		2.62592892	-0.00053236
	21.5000	1	2		2.62492741	-0.00055086
	21.6000	1	2		2.62393902	-0.00064791
	21.7000	1	2		2.62293136	-0.00045599
	21.8000	1	2		2.62192781	-0.00055071
	21.9000	1	2		2.62093122	-0.00047571
	22.0000	1	2		2.61992868	-0.00056217
	22.1000	1	2		2.61892861	-0.00054560
	22.2000	1	2		2.61793858	-0.00057037
	22.3000	1	2		2.61692929	-0.00062520
	22.4000	1	2		2.61593085	-0.00068581
	22.5000	1	2		2.61492115	-0.00057703
	22.6000	1	2		2.61392743	-0.00066914
	22.7000	1	2		2.61293207	-0.00073459
	22.8000	1	2		2.61193179	-0.00047429
	22.9000	1	2		2.61092578	-0.00063198
	23.0000	1	2		2.60994681	-0.00053459
	23.1000	1	2		2.60893383	-0.00074855
	23.2000	1	2		2.60792986	-0.00063560
	23.3000	1	2		2.60691872	-0.00059439
	23.4000	1	2		2.60594201	-0.00089332
	23.5000	1	2		2.60492595	-0.00048781
	23.6000	1	2		2.60393387	-0.00088302
	23.7000	1	2		2.60292437	-0.00082170
	23.8000	1	2		2.60193024	-0.00062992
	23.9000	1	2		2.60092034	-0.00054789
	24.0000	1	2		2.59993112	-0.00049640
	24.1000	1	2		2.59892367	-0.00062512
	24.2000	1	2		2.59792995	-0.00086920
	24.3000	1	2		2.59693152	-0.00058996
	24.4000	1	2		2.59594148	-0.00070546
	24.5000	1	2		2.59493199	-0.00045281
	24.6000	1	2		2.59394523	-0.00056786
	24.7000	1	2		2.59292426	-0.00064272
	24.8000	1	2		2.59193853	-0.00058873
	24.9000	1	2		2.59093579	-0.00070645
	25.0000	1	2		2.58993941	-0.00058178
	25.1000	1	2		2.58893585	-0.00063124
	25.2000	1	2		2.58793312	-0.00070236
	25.3000	1	2		2.58692813	-0.00065590
	25.4000	1	2		2.58592949	-0.00061481
	25.5000	1	2		2.58492798	-0.00086274
	25.6000	1	2		2.58393160	-0.00067530
	25.7000	1	2		2.58293787	-0.00064252
	25.8000	1	2		2.58193534	-0.00073764
	25.9000	1	2		2.58093261	-0.00068680
	26.0000	1	2		2.57993151	-0.00063005
	26.1000	1	2		2.57893103	-0.00066051
	26.2000	1	2		2.57794694	-0.00067592
	26.3000	1	2		2.57692986	-0.00077792
	26.4000	1	2		2.57593224	-0.00063754
	26.5000	1	2		2.57493401	-0.00083111
	26.6000	1	2		2.57393394	-0.00075043
	26.7000	1	2		2.57293039	-0.00051896
	26.8000	1	2		2.57193646	-0.00058697
	26.9000	1	2		2.57092963	-0.00072721
	27.0000	1	2		2.56994205	-0.00062505
	27.1000	1	2		2.56894157	-0.00065830
	27.2000	1	2		2.56793699	-0.00056360
	27.3000	1	2		2.56692749	-0.00065913
	27.4000	1	2		2.56593090	-0.00061951
	27.5000	1	2		2.56493349	-0.00069889
	27.6000	1	2		2.56394223	-0.00052373
	27.7000	1	2		2.56294400	-0.00040174
	27.8000	1	2		2.56193717	-0.00070358
	27.9000	1	2		2.56093484	-0.00100037
	28.0000	1	2		2.55992964	-0.00065854
	28.1000	1	2		2.55892609	-0.00080412
	28.2000	1	2		2.55794077	-0.00094736
	28.3000	1	2		2.55693291	-0.00080697
	28.4000	1	2		2.55593386	-0.00090732
	28.5000	1	2		2.55493440	-0.00087582
	28.6000	1	2		2.55393208	-0.00085633
	28.7000	1	2		2.55293528	-0.00079081
	28.8000	1	2		2.55194402	-0.00079317
	28.9000	1	2		2.55093227	-0.00080265
	29.0000	1	2		2.54993814	-0.00081210
	29.1000	1	2		2.54893315	-0.00078021
	29.2000	1	2		2.54794557	-0.00080762
	29.3000	1	2		2.54693054	-0.00059697
	29.4000	1	2		2.54594563	-0.00075389
	29.5000	1	2		2.54493142	-0.00078210
	29.6000	1	2		2.54393442	-0.00068944
	29.7000	1	2		2.54294049	-0.00071829
	29.8000	1	2		2.54194309	-0.00074318
	29.9000	1	2		2.54092888	-0.00080358
	30.0000	1	2		2.53994806	-0.00082530
	30.1000	1	2		2.53892934	-0.00073426
	30.2000	1	2		2.53794054	-0.00075035
	30.3000	1	2		2.53693678	-0.00077756
	30.4000	1	2		2.53594695	-0.00078948
	30.5000	1	2		2.53493008	-0.00084418
	30.6000	1	2		2.53393328	-0.00081790
	30.7000	1	2		2.53293587	-0.00086903
	30.8000	1	2		2.53194625	-0.00081190
	30.9000	1	2		2.53093450	-0.00082413
	31.0000	1	2		2.52994549	-0.00086308
	31.1000	1	2		2.52894030	-0.00077791
	31.2000	1	2		2.52793530	-0.00081326
	31.3000	1	2		2.52694015	-0.00091195
	31.4000	1	2		2.52594233	-0.00072971
	31.5000	1	2		2.52493488	-0.00071757
	31.6000	1	2		2.52393604	-0.00072693
	31.7000	1	2		2.52293289	-0.00072155
	31.8000	1	2		2.52193958	-0.00084636
	31.9000	1	2		2.52093398	-0.00066840
	32.0000	1	2		2.51994743	-0.00085010
	32.1000	1	2		2.51893465	-0.00082188
	32.2000	1	2		2.51795507	-0.00071079
	32.3000	1	2		2.51693840	-0.00072085
	32.4000	1	2		2.51594427	-0.00079965
	32.5000	1	2		2.51494481	-0.00081108
	32.6000	1	2		2.51395887	-0.00091275
	32.7000	1	2		2.51293811	-0.00091563
	32.8000	1	2		2.51193516	-0.00093531
	32.9000	1	2		2.51093980	-0.00064500
	33.0000	1	2		2.50995243	-0.00084336
	33.1000	1	2		2.50893986	-0.00102106
	33.2000	1	2		2.50794245	-0.00084690
	33.3000	1	2		2.50693357	-0.00082893
	33.4000	1	2		2.50594292	-0.00100683
	33.5000	1	2		2.50493732	-0.00085181
	33.6000	1	2		2.50394995	-0.00088063
	33.7000	1	2		2.50293881	-0.00083681
	33.8000	1	2		2.50195165	-0.00091291
	33.9000	1	2		2.50094031	-0.00093162
	34.0000	1	2		2.49994679	-0.00066597
	34.1000	1	2		2.49894282	-0.00088236
	34.2000	1	2		2.49794214	-0.00086615
	34.3000	1	2		2.49693919	-0.00073395
	34.4000	1	2		2.49593830	-0.00085190
	34.5000	1	2		2.49493495	-0.00079141
	34.6000	1	2		2.49394287	-0.00081139
	34.7000	1	2		2.49294095	-0.00085317
	34.8000	1	2		2.49194149	-0.00070564
	34.9000	1	2		2.49093323	-0.00081956
	35.0000	1	2		2.48994954	-0.00081068
	35.1000	1	2		2.48893472	-0.00080165
	35.2000	1	2		2.48793936	-0.00082678
	35.3000	1	2		2.48693703	-0.00085130
	35.4000	1	2		2.48593778	-0.00072729
	35.5000	1	2		2.48493853	-0.00088260
	35.6000	1	2		2.48393599	-0.00086199
	35.7000	1	2		2.48294022	-0.00090509
	35.8000	1	2		2.48194507	-0.00087969
	35.9000	1	2		2.48093946	-0.00099508
	36.0000	1	2		2.47995209	-0.00106084
	36.1000	1	2		2.47893870	-0.00093833
	36.2000	1	2		2.47794232	-0.00086636
	36.3000	1	2		2.47694655	-0.00104833
	36.4000	1	2		2.47594750	-0.00090798
	36.5000	1	2		2.47494149	-0.00087442
	36.6000	1	2		2.47393711	-0.00095908
	36.7000	1	2		2.47294155	-0.00087553
	36.8000	1	2		2.47194393	-0.00095266
	36.9000	1	2		2.47093320	-0.00088850
	37.0000	1	2		2.46994030	-0.00084116
	37.1000	1	2		2.46893429	-0.00082844
	37.2000	1	2		2.46794282	-0.00075370
	37.3000	1	2		2.46694131	-0.00089260
	37.4000	1	2		2.46595087	-0.00083733
	37.5000	1	2		2.46494281	-0.00074228
	37.6000	1	2		2.46393864	-0.00078029
	37.7000	1	2		2.46293856	-0.00082970
	37.8000	1	2		2.46194218	-0.00081613
	37.9000	1	2		2.46093575	-0.00091826
	38.0000	1	2		2.45994797	-0.00090131
	38.1000	1	2		2.45894319	-0.00089698
	38.2000	1	2		2.45794578	-0.00087722
	38.3000	1	2		2.45693956	-0.00094874
	38.4000	1	2		2.45593785	-0.00089217
	38.5000	1	2		2.45493675	-0.00093468
	38.6000	1	2		2.45394672	-0.00104038
	38.7000	1	2		2.45294255	-0.00098237
	38.8000	1	2		2.45194043	-0.00096432
	38.9000	1	2		2.45093892	-0.00108376
	39.0000	1	2		2.44994458	-0.00099330
	39.1000	1	2		2.44894513	-0.00090691
	39.2000	1	2		2.44794136	-0.00101810
	39.3000	1	2		2.44694211	-0.00101317
	39.4000	1	2		2.44595228	-0.00100225
	39.5000	1	2		2.44494914	-0.00097053
	39.6000	1	2		2.44395378	-0.00101898
	39.7000	1	2		2.44294039	-0.00100447
	39.8000	1	2		2.44196060	-0.00086757
	39.9000	1	2		2.44095110	-0.00105615
	40.0000	1	2		2.43995574	-0.00101633
	40.1000	1	2		2.43894542	-0.00079376
	40.2000	1	2		2.43795272	-0.00100747
	40.3000	1	2		2.43694466	-0.00092653
	40.4000	1	2		2.43594418	-0.00092877
	40.5000	1	2		2.43494267	-0.00095872
	40.6000	1	2		2.43395161	-0.00085658
	40.7000	1	2		2.43295236	-0.00097576
	40.8000	1	2		2.43195208	-0.00106263
	40.9000	1	2		2.43095631	-0.00103684
	41.0000	1	2		2.42994825	-0.00118927
	41.1000	1	2		2.42894510	-0.00104737
	41.2000	1	2		2.42796142	-0.00099020
	41.3000	1	2		2.42694045	-0.00096959
	41.4000	1	2		2.42595103	-0.00093588
	41.5000	1	2		2.42495711	-0.00102236
	41.6000	1	2		2.42396441	-0.00108286
	41.7000	1	2		2.42295389	-0.00096114
	41.8000	1	2		2.42195361	-0.00105827
	41.9000	1	2		2.42094493	-0.00082207
	42.0000	1	2		2.41995100	-0.00097024
	42.1000	1	2		2.41895052	-0.00105951
	42.2000	1	2		2.41795393	-0.00100723
	42.3000	1	2		2.41694648	-0.00104668
	42.4000	1	2		2.41596977	-0.00088212
	42.5000	1	2		2.41494941	-0.00102373
	42.6000	1	2		2.41395630	-0.00112325
	42.7000	1	2		2.41295193	-0.00090234
	42.8000	1	2		2.41195042	-0.00092406
	42.9000	1	2		2.41094687	-0.00105619
	43.0000	1	2		2.40996544	-0.00095824
	43.1000	1	2		2.40895082	-0.00106983
	43.2000	1	2		2.40795095	-0.00111850
	43.3000	1	2		2.40694596	-0.00098160
	43.4000	1	2		2.40596003	-0.00108566
	43.5000	1	2		2.40494418	-0.00107068
	43.6000	1	2		2.40395763	-0.00108263
	43.7000	1	2		2.40294567	-0.00111943
	43.8000	1	2		2.40194724	-0.00106812
	43.9000	1	2		2.40094737	-0.00131769
	44.0000	1	2		2.39995406	-0.00121918
	44.1000	1	2		2.39894599	-0.00109117
	44.2000	1	2		2.39795248	-0.00123747
	44.3000	1	2		2.39694687	-0.00108749
	44.4000	1	2		2.39595110	-0.00114422
	44.5000	1	2		2.39494201	-0.00111962
	44.6000	1	2		2.39395485	-0.00113240
	44.7000	1	2		2.39295314	-0.00120682
	44.8000	1	2		2.39196228	-0.00102072
	44.9000	1	2		2.39094521	-0.00110474
	45.0000	1	2		2.38995251	-0.00119362
	45.1000	1	2		2.38894629	-0.00101394
	45.2000	1	2		2.38794765	-0.00112804
	45.3000	1	2		2.38694594	-0.00106534
	45.4000	1	2		2.38595201	-0.00097251
	45.5000	1	2		2.38495358	-0.00113612
	45.6000	1	2		2.38395207	-0.00109182
	45.7000	1	2		2.38295466	-0.00110236
	45.8000	1	2		2.38194967	-0.00109974
	45.9000	1	2		2.38095083	-0.00106019
	46.0000	1	2		2.37994830	-0.00117392
	46.1000	1	2		2.37895130	-0.00107911
	46.2000	1	2		2.37795368	-0.00118921
	46.3000	1	2		2.37695955	-0.00112687
	46.4000	1	2		2.37595866	-0.00106522
	46.5000	1	2		2.37494527	-0.00116068
	46.6000	1	2		2.37396056	-0.00119684
	46.7000	1	2		2.37294615	-0.00098862
	46.8000	1	2		2.37195222	-0.00108714
	46.9000	1	2		2.37095440	-0.00105708
	47.0000	1	2		2.36995064	-0.00106689
	47.1000	1	2		2.36895590	-0.00123665
	47.2000	1	2		2.36795787	-0.00108301
	47.3000	1	2		2.36695391	-0.00103060
	47.4000	1	2		2.36595486	-0.00103984
	47.5000	1	2		2.36494680	-0.00098715
	47.6000	1	2		2.36396270	-0.00118301
	47.7000	1	2		2.36295587	-0.00108388
	47.8000	1	2		2.36196031	-0.00118442
	47.9000	1	2		2.36095818	-0.00122419
	48.0000	1	2		2.35995934	-0.00117497
	48.1000	1	2		2.35895025	-0.00113397
	48.2000	1	2		2.35796309	-0.00103683
	48.3000	1	2		2.35695461	-0.00112915
	48.4000	1	2		2.35595577	-0.00112518
	48.5000	1	2		2.35495529	-0.00101178
	48.6000	1	2		2.35395665	-0.00113882
	48.7000	1	2		2.35295576	-0.00112539
	48.8000	1	2		2.35195568	-0.00112743
	48.9000	1	2		2.35096278	-0.00120323
	49.0000	1	2		2.34996025	-0.00122913
	49.1000	1	2		2.34895424	-0.00131306
	49.2000	1	2		2.34796359	-0.00121307
	49.3000	1	2		2.34695839	-0.00117146
	49.4000	1	2		2.34595791	-0.00128565
	49.5000	1	2		2.34495456	-0.00120569
	49.6000	1	2		2.34396514	-0.00100948
	49.7000	1	2		2.34295564	-0.00122047
	49.8000	1	2		2.34196745	-0.00106975
	49.9000	1	2		2.34096308	-0.00114272
	50.0000	1	2		2.33995829	-0.00108751
	50.1000	1	2		2.33895392	-0.00118713
	50.2000	1	2		2.33795692	-0.00118482
	50.3000	1	2		2.33695070	-0.00106806
	50.4000	1	2		2.33595534	-0.00117216
	50.5000	1	2		2.33494809	-0.00113974
	50.6000	1	2		2.33394966	-0.00106921
	50.7000	1	2		2.33295082	-0.00124260
	50.8000	1	2		2.33196898	-0.00118697
	50.9000	1	2		2.33094862	-0.00116705
	51.0000	1	2		2.32997068	-0.00128476
	51.1000	1	2		2.32895053	-0.00120407
	51.2000	1	2		2.32796275	-0.00120521
	51.3000	1	2		2.32695632	-0.00131650
	51.4000	1	2		2.32595748	-0.00116545
	51.5000	1	2		2.32495577	-0.00125485
	51.6000	1	2		2.32396778	-0.00124793
	51.7000	1	2		2.32295111	-0.00134834
	51.8000	1	2		2.32195411	-0.00128330
	51.9000	1	2		2.32095199	-0.00137493
	52.0000	1	2		2.31995581	-0.00136042
	52.1000	1	2		2.31895595	-0.00142519
	52.2000	1	2		2.31795505	-0.00125094
	52.3000	1	2		2.31695559	-0.00126816
	52.4000	1	2		2.31597355	-0.00130584
	52.5000	1	2		2.31495893	-0.00129914
	52.6000	1	2		2.31396931	-0.00127530
	52.7000	1	2		2.31295838	-0.00124821
	52.8000	1	2		2.31196261	-0.00125540
	52.9000	1	2		2.31095516	-0.00107893
	53.0000	1	2		2.30996656	-0.00124096
	53.1000	1	2		2.30895481	-0.00128953
	53.2000	1	2		2.30796559	-0.00138615
	53.3000	1	2		2.30695855	-0.00125934
	53.4000	1	2		2.30595992	-0.00122309
	53.5000	1	2		2.30496169	-0.00121783
	53.6000	1	2		2.30396489	-0.00125106
	53.7000	1	2		2.30295376	-0.00128025
	53.8000	1	2		2.30196229	-0.00120804
	53.9000	1	2		2.30096652	-0.00132542
	54.0000	1	2		2.29997341	-0.00122809
	54.1000	1	2		2.29896473	-0.00142334
	54.2000	1	2		2.29796712	-0.00140377
	54.3000	1	2		2.29696295	-0.00126866
	54.4000	1	2		2.29597025	-0.00141148
	54.5000	1	2		2.29495993	-0.00140372
	54.6000	1	2		2.29396457	-0.00123617
	54.7000	1	2		2.29295651	-0.00147485
	54.8000	1	2		2.29196177	-0.00139911
	54.9000	1	2		2.29095759	-0.00116940
	55.0000	1	2		2.28997801	-0.00144738
	55.1000	1	2		2.28895970	-0.00129818
	55.2000	1	2		2.28796127	-0.00138868
	55.3000	1	2		2.28697124	-0.00136072
	55.4000	1	2		2.28597219	-0.00115846
	55.5000	1	2		2.28496433	-0.00142301
	55.6000	1	2		2.28397102	-0.00128051
	55.7000	1	2		2.28296091	-0.00122797
	55.8000	1	2		2.28196063	-0.00126807
	55.9000	1	2		2.28095687	-0.00116256
	56.0000	1	2		2.27996499	-0.00114908
	56.1000	1	2		2.27896143	-0.00119087
	56.2000	1	2		2.27797202	-0.00124185
	56.3000	1	2		2.27696149	-0.00131293
	56.4000	1	2		2.27596388	-0.00119246
	56.5000	1	2		2.27495909	-0.00117323
	56.6000	1	2		2.27396927	-0.00133500
	56.7000	1	2		2.27295362	-0.00115401
	56.8000	1	2		2.27196400	-0.00128574
	56.9000	1	2		2.27095532	-0.00126567
	57.0000	1	2		2.26996877	-0.00145691
	57.1000	1	2		2.26896234	-0.00146523
	57.2000	1	2		2.26797661	-0.00137713
	57.3000	1	2		2.26695769	-0.00117651
	57.4000	1	2		2.26597893	-0.00137425
	57.5000	1	2		2.26496287	-0.00124637
	57.6000	1	2		2.26397161	-0.00137906
	57.7000	1	2		2.26296662	-0.00130005
	57.8000	1	2		2.26196327	-0.00132198
	57.9000	1	2		2.26096709	-0.00135049
	58.0000	1	2		2.25996538	-0.00128373
	58.1000	1	2		2.25895752	-0.00129776
	58.2000	1	2		2.25797322	-0.00133661
	58.3000	1	2		2.25696393	-0.00110318
	58.4000	1	2		2.25596918	-0.00124415
	58.5000	1	2		2.25496215	-0.00132603
	58.6000	1	2		2.25396781	-0.00137733
	58.7000	1	2		2.25296548	-0.00140357
	58.8000	1	2		2.25196643	-0.00134019
	58.9000	1	2		2.25096165	-0.00128124
	59.0000	1	2		2.24998022	-0.00118909
	59.1000	1	2		2.24896724	-0.00136492
	59.2000	1	2		2.24796758	-0.00139899
	59.3000	1	2		2.24696955	-0.00128272
	59.4000	1	2		2.24596805	-0.00147930
	59.5000	1	2		2.24496633	-0.00149809
	59.6000	1	2		2.24397138	-0.00128378
	59.7000	1	2		2.24296127	-0.00138016
	59.8000	1	2		2.24195731	-0.00136248
	59.9000	1	2		2.24097321	-0.00123040
	60.0000	1	2		2.23998052	-0.00150896
	60.1000	1	2		2.23896098	-0.00146247
	60.2000	1	2		2.23796378	-0.00145678
	60.3000	1	2		2.23696637	-0.00133784
	60.4000	1	2		2.23597224	-0.00127635
	60.5000	1	2		2.23496827	-0.00135530
	60.6000	1	2		2.23396984	-0.00132033
	60.7000	1	2		2.23296853	-0.00136069
	60.8000	1	2		2.23197153	-0.00131635
	60.9000	1	2		2.23097597	-0.00123352
	61.0000	1	2		2.22998717	-0.00134913
	61.1000	1	2		2.22897296	-0.00137995
	61.2000	1	2		2.22797350	-0.00134507
	61.3000	1	2		2.22697158	-0.00153984
	61.4000	1	2		2.22597089	-0.00132266
	61.5000	1	2		2.22496877	-0.00145096
	61.6000	1	2		2.22397444	-0.00138015
	61.7000	1	2		2.22296699	-0.00137161
	61.8000	1	2		2.22195769	-0.00153685
	61.9000	1	2		2.22096069	-0.00146089
	62.0000	1	2		2.21998029	-0.00148829
	62.1000	1	2		2.21895686	-0.00159940
	62.2000	1	2		2.21796293	-0.00140564
	62.3000	1	2		2.21696491	-0.00152384
	62.4000	1	2		2.21597303	-0.00159030
	62.5000	1	2		2.21492870	-0.00149805
	62.6000	1	2		2.21398416	-0.00149714
	62.7000	1	2		2.21297015	-0.00141196
	62.8000	1	2		2.21197807	-0.00140122
	62.9000	1	2		2.21096386	-0.00143110
	63.0000	1	2		2.20998510	-0.00114752
	63.1000	1	2		2.20896392	-0.00135021
	63.2000	1	2		2.20797778	-0.00151285
	63.3000	1	2		2.20697197	-0.00132381
	63.4000	1	2		2.20597231	-0.00146984
	63.5000	1	2		2.20497305	-0.00142677
	63.6000	1	2		2.20397646	-0.00137514
	63.7000	1	2		2.20297987	-0.00137568
	63.8000	1	2		2.20197919	-0.00134336
	63.9000	1	2		2.20097133	-0.00150658
	64.0000	1	2		2.19996921	-0.00140055
	64.1000	1	2		2.19896831	-0.00131948
	64.2000	1	2		2.19798033	-0.00161608
	64.3000	1	2		2.19697862	-0.00150902
	64.4000	1	2		2.19597588	-0.00140654
	64.5000	1	2		2.19497499	-0.00151973
	64.6000	1	2		2.19398004	-0.00155656
	64.7000	1	2		2.19296911	-0.00168252
	64.8000	1	2		2.19197518	-0.00156507
	64.9000	1	2		2.19096814	-0.00154573
	65.0000	1	2		2.18997483	-0.00176325
	65.1000	1	2		2.18897496	-0.00158171
	65.2000	1	2		2.18797735	-0.00158937
	65.3000	1	2		2.18696908	-0.00172563
	65.4000	1	2		2.18597433	-0.00164944
	65.5000	1	2		2.18496524	-0.00165738
	65.6000	1	2		2.18397644	-0.00164510
	65.7000	1	2		2.18296489	-0.00163543
	65.8000	1	2		2.18196728	-0.00165689
	65.9000	1	2		2.18096680	-0.00147799
	66.0000	1	2		2.17997594	-0.00167301
	66.1000	1	2		2.17897280	-0.00166422
	66.2000	1	2		2.17798522	-0.00165241
	66.3000	1	2		2.17697982	-0.00171296
	66.4000	1	2		2.17598344	-0.00171881
	66.5000	1	2		2.17497558	-0.00173624
	66.6000	1	2		2.17397284	-0.00179075
	66.7000	1	2		2.17296724	-0.00163096
	66.8000	1	2		2.17198376	-0.00181022
	66.9000	1	2		2.17096074	-0.00177349
	67.0000	1	2		2.16997132	-0.00184460
	67.1000	1	2		2.16896818	-0.00183219
	67.2000	1	2		2.16797364	-0.00192812
	67.3000	1	2		2.16696824	-0.00181564
	67.4000	1	2		2.16597042	-0.00194806
	67.5000	1	2		2.16497260	-0.00187465
	67.6000	1	2		2.16397601	-0.00193032
	67.7000	1	2		2.16297921	-0.00191080
	67.8000	1	2		2.16197873	-0.00193296
	67.9000	1	2		2.16097497	-0.00202741
	68.0000	1	2		2.15996732	-0.00198598
	68.1000	1	2		2.15896048	-0.00197123
	68.2000	1	2		2.15796758	-0.00204664
	68.3000	1	2		2.15697816	-0.00204736
	68.4000	1	2		2.15597502	-0.00213158
	68.5000	1	2		2.15497412	-0.00198016
	68.6000	1	2		2.15397651	-0.00201964
	68.7000	1	2		2.15297295	-0.00206237
	68.8000	1	2		2.15197596	-0.00191558
	68.9000	1	2		2.15096830	-0.00202964
	69.0000	1	2		2.14998298	-0.00200707
	69.1000	1	2		2.14897983	-0.00188653
	69.2000	1	2		2.14798939	-0.00209176
	69.3000	1	2		2.14697354	-0.00200253
	69.4000	1	2		2.14598433	-0.00203753
	69.5000	1	2		2.14498385	-0.00194137
	69.6000	1	2		2.14398480	-0.00206173
	69.7000	1	2		2.14297510	-0.00207056
	69.8000	1	2		2.14198158	-0.00223662
	69.9000	1	2		2.14097147	-0.00212534
	70.0000	1	2		2.13998451	-0.00231256
	70.1000	1	2		2.13897542	-0.00221439
	70.2000	1	2		2.13797985	-0.00225245
	70.3000	1	2		2.13697773	-0.00244400
	70.4000	1	2		2.13598114	-0.00234918
	70.5000	1	2		2.13497349	-0.00244880
	70.6000	1	2		2.13397383	-0.00238760
	70.7000	1	2		2.13297211	-0.00247346
	70.8000	1	2		2.13197450	-0.00263162
	70.9000	1	2		2.13097484	-0.00247586
	71.0000	1	2		2.12997907	-0.00253733
	71.1000	1	2		2.12897408	-0.00266447
	71.2000	1	2		2.12797892	-0.00243106
	71.3000	1	2		2.12697024	-0.00259432
	71.4000	1	2		2.12597529	-0.00247972
	71.5000	1	2		2.12498198	-0.00249069
	71.6000	1	2		2.12398560	-0.00265094
	71.7000	1	2		2.12298061	-0.00266095
	71.8000	1	2		2.12197869	-0.00268935
	71.9000	1	2		2.12097985	-0.00282043
	72.0000	1	2		2.11998059	-0.00270072
	72.1000	1	2		2.11898298	-0.00292584
	72.2000	1	2		2.11798209	-0.00289762
	72.3000	1	2		2.11697955	-0.00294337
	72.4000	1	2		2.11598296	-0.00299680
	72.5000	1	2		2.11498146	-0.00297122
	72.6000	1	2		2.11397975	-0.00312636
	72.7000	1	2		2.11297947	-0.00329220
	72.8000	1	2		2.11198370	-0.00315556
	72.9000	1	2		2.11098076	-0.00328348
	73.0000	1	2		2.10998417	-0.00334291
	73.1000	1	2		2.10897713	-0.00342308
	73.2000	1	2		2.10798976	-0.00340712
	73.3000	1	2		2.10698395	-0.00353802
	73.4000	1	2		2.10598142	-0.00360330
	73.5000	1	2		2.10496844	-0.00359529
	73.6000	1	2		2.10397553	-0.00356636
	73.7000	1	2		2.10297259	-0.00387126
	73.8000	1	2		2.10197334	-0.00383175
	73.9000	1	2		2.10097695	-0.00395387
	74.0000	1	2		2.09997504	-0.00404226
	74.1000	1	2		2.09897271	-0.00407969
	74.2000	1	2		2.09797735	-0.00421654
	74.3000	1	2		2.09698199	-0.00424380
	74.4000	1	2		2.09598048	-0.00450725
	74.5000	1	2		2.09497385	-0.00456636
	74.6000	1	2		2.09398628	-0.00466597
	74.7000	1	2		2.09297412	-0.00486380
	74.8000	1	2		2.09198306	-0.00502953
	74.9000	1	2		2.09097274	-0.00507066
	75.0000	1	2		2.08999418	-0.00524450
	75.1000	1	2		2.08898940	-0.00539188
	75.2000	1	2		2.08798154	-0.00548771
	75.3000	1	2		2.08697245	-0.00565818
	75.4000	1	2		2.08598467	-0.00573289
	75.5000	1	2		2.08497681	-0.00596419
	75.6000	1	2		2.08397223	-0.00609864
	75.7000	1	2		2.08297769	-0.00635440
	75.8000	1	2		2.08198746	-0.00652654
	75.9000	1	2		2.08098144	-0.00656127
	76.0000	1	2		2.07999551	-0.00670220
	76.1000	1	2		2.07898211	-0.00701429
	76.2000	1	2		2.07799044	-0.00707073
	76.3000	1	2		2.07697603	-0.00731038
	76.4000	1	2		2.07598292	-0.00759563
	76.5000	1	2		2.07499125	-0.00783859
	76.6000	1	2		2.07398441	-0.00799155
	76.7000	1	2		2.07297942	-0.00806675
	76.8000	1	2		2.07198345	-0.00832087
	76.9000	1	2		2.07098071	-0.00856005
	77.0000	1	2		2.06998064	-0.00870982
	77.1000	1	2		2.06897053	-0.00897482
	77.2000	1	2		2.06797886	-0.00906739
	77.3000	1	2		2.06698329	-0.00933935
	77.4000	1	2		2.06597912	-0.00965955
	77.5000	1	2		2.06498909	-0.00979477
	77.6000	1	2		2.06399045	-0.01020401
	77.7000	1	2		2.06298341	-0.01057875
	77.8000	1	2		2.06199276	-0.01069281
	77.9000	1	2		2.06098347	-0.01093684
	78.0000	1	2		2.05998831	-0.01118526
	78.1000	1	2		2.05899090	-0.01145016
	78.2000	1	2		2.05798612	-0.01188934
	78.3000	1	2		2.05698359	-0.01198182
	78.4000	1	2		2.05598987	-0.01231586
	78.5000	1	2		2.05499020	-0.01262706
	78.6000	1	2		2.05421264	-0.01300305
	78.6050	1	2		2.05421182	-0.01309718
	78.6090	1	2		2.05421182	-0.01315569
	78.7000	1	2		2.05424358	-0.01289366
	78.8000	1	2		2.05429849	-0.01290824
	78.9000	1	2		2.05433045	-0.01274086
	79.0000	1	2		2.05438168	-0.01269828
	79.1000	1	2		2.05439991	-0.01253760
	79.2000	1	2		2.05439991	-0.01270397
Test Stopped:03/12/2014 9:32:04 AM : Operator Reset
