# Supplementary material for: Hyaluronic Acid Enhances the Mechanical Properties of Tissue-Engineered Cartilage Constructs
Source: PLoS One. 2014 Dec 1;9(12):e113216. doi: 10.1371/journal.pone.0113216 (PMC4249877; doi:10.1371/journal.pone.0113216)
Supplement: Dataset S1 — Raw data from hydrogel constructs. Data on wet weight, dry weight, compressive modulus, DNA content, and GAG content are provided in a spreadsheet for all analysed hydrogel constructs. Additionally, raw data from mechanical compression tests (time, displacement, and load) are provided. (ZIP) [file pone.0113216.s004.zip › Data/Mechanical testing/Microtester/Day 63/Day 63 gel heights/G4 P1 M7 height.csv]

G4 P1 M7 height
Notes	Time	Sequence	Block	Cycle	5800:Extension mm	5800:5N_Load_Cell N
Test Started : 02/10/2014 4:52:00 PM	4.0020	1	2		2.60170404	0.00068231
	4.0430	1	2		2.59890523	0.00081039
	4.1000	1	2		2.59852311	0.00061794
	4.2000	1	2		2.59780784	0.00046419
	4.3000	1	2		2.59689382	0.00050833
	4.4000	1	2		2.59593001	0.00050737
	4.5000	1	2		2.59492379	0.00051130
	4.6000	1	2		2.59392085	0.00051789
	4.7000	1	2		2.59292651	0.00045332
	4.8000	1	2		2.59193873	0.00054719
	4.9000	1	2		2.59092862	0.00054654
	5.0000	1	2		2.58994146	0.00038240
	5.1000	1	2		2.58893934	0.00045114
	5.2000	1	2		2.58794090	0.00047590
	5.3000	1	2		2.58693120	0.00049566
	5.4000	1	2		2.58593932	0.00060040
	5.5000	1	2		2.58492901	0.00037985
	5.6000	1	2		2.58393221	0.00039915
	5.7000	1	2		2.58292702	0.00051313
	5.8000	1	2		2.58193391	0.00058068
	5.9000	1	2		2.58093445	0.00057300
	6.0000	1	2		2.57993745	0.00041055
	6.1000	1	2		2.57893021	0.00047979
	6.2000	1	2		2.57793915	0.00044200
	6.3000	1	2		2.57693416	0.00048374
	6.4000	1	2		2.57593163	0.00045798
	6.5000	1	2		2.57493545	0.00051440
	6.6000	1	2		2.57393865	0.00052046
	6.7000	1	2		2.57293100	0.00053104
	6.8000	1	2		2.57194322	0.00048166
	6.9000	1	2		2.57092942	0.00049788
	7.0000	1	2		2.56993877	0.00047189
	7.1000	1	2		2.56894239	0.00055566
	7.2000	1	2		2.56794068	0.00039449
	7.3000	1	2		2.56693896	0.00042843
	7.4000	1	2		2.56594114	0.00042740
	7.5000	1	2		2.56492652	0.00049532
	7.6000	1	2		2.56393506	0.00039955
	7.7000	1	2		2.56293396	0.00040744
	7.8000	1	2		2.56194106	0.00044981
	7.9000	1	2		2.56093299	0.00038425
	8.0000	1	2		2.55993374	0.00043675
	8.1000	1	2		2.55893510	0.00048244
	8.2000	1	2		2.55792970	0.00034430
	8.3000	1	2		2.55693578	0.00037383
	8.4000	1	2		2.55593611	0.00038450
	8.5000	1	2		2.55493666	0.00036125
	8.6000	1	2		2.55394314	0.00035046
	8.7000	1	2		2.55292975	0.00038492
	8.8000	1	2		2.55193480	0.00040893
	8.9000	1	2		2.55093677	0.00036259
	9.0000	1	2		2.54992974	0.00028517
	9.1000	1	2		2.54893458	0.00037535
	9.2000	1	2		2.54793328	0.00047781
	9.3000	1	2		2.54693505	0.00034494
	9.4000	1	2		2.54593580	0.00040939
	9.5000	1	2		2.54493449	0.00036626
	9.6000	1	2		2.54393442	0.00041075
	9.7000	1	2		2.54293599	0.00031438
	9.8000	1	2		2.54193694	0.00032166
	9.9000	1	2		2.54093113	0.00036506
	10.0000	1	2		2.53994724	0.00031778
	10.1000	1	2		2.53894000	0.00035125
	10.2000	1	2		2.53794525	0.00033166
	10.3000	1	2		2.53694457	0.00028363
	10.4000	1	2		2.53593876	0.00035033
	10.5000	1	2		2.53493602	0.00041012
	10.6000	1	2		2.53393963	0.00037835
	10.7000	1	2		2.53293874	0.00043822
	10.8000	1	2		2.53193150	0.00036222
	10.9000	1	2		2.53093655	0.00034971
	11.0000	1	2		2.52993893	0.00042096
	11.1000	1	2		2.52893087	0.00038774
	11.2000	1	2		2.52794248	0.00038371
	11.3000	1	2		2.52694302	0.00035876
	11.4000	1	2		2.52593803	0.00040886
	11.5000	1	2		2.52493734	0.00035553
	11.6000	1	2		2.52393788	0.00025909
	11.7000	1	2		2.52293678	0.00042281
	11.8000	1	2		2.52194204	0.00032994
	11.9000	1	2		2.52093828	0.00041689
	12.0000	1	2		2.51994661	0.00037794
	12.1000	1	2		2.51893813	0.00048247
	12.2000	1	2		2.51793560	0.00040655
	12.3000	1	2		2.51693020	0.00042258
	12.4000	1	2		2.51593484	0.00032051
	12.5000	1	2		2.51493456	0.00032270
	12.6000	1	2		2.51393674	0.00035490
	12.7000	1	2		2.51293913	0.00041067
	12.8000	1	2		2.51193537	0.00044514
	12.9000	1	2		2.51093571	0.00031449
	13.0000	1	2		2.50993440	0.00035358
	13.1000	1	2		2.50893638	0.00039417
	13.2000	1	2		2.50794225	0.00040268
	13.3000	1	2		2.50694136	0.00033537
	13.4000	1	2		2.50593432	0.00036655
	13.5000	1	2		2.50494183	0.00044084
	13.6000	1	2		2.50394606	0.00036330
	13.7000	1	2		2.50294434	0.00029929
	13.8000	1	2		2.50194038	0.00023103
	13.9000	1	2		2.50094297	0.00032212
	14.0000	1	2		2.49994249	0.00039846
	14.1000	1	2		2.49894282	0.00032988
	14.2000	1	2		2.49794623	0.00030863
	14.3000	1	2		2.49694206	0.00035024
	14.4000	1	2		2.49594281	0.00032537
	14.5000	1	2		2.49494069	0.00034091
	14.6000	1	2		2.49394328	0.00015267
	14.7000	1	2		2.49293788	0.00034557
	14.8000	1	2		2.49194621	0.00025828
	14.9000	1	2		2.49093896	0.00030971
	15.0000	1	2		2.48994483	0.00029485
	15.1000	1	2		2.48894312	0.00031753
	15.2000	1	2		2.48794714	0.00033992
	15.3000	1	2		2.48694256	0.00026089
	15.4000	1	2		2.48594905	0.00024594
	15.5000	1	2		2.48494549	0.00028502
	15.6000	1	2		2.48394603	0.00021313
	15.7000	1	2		2.48294248	0.00036246
	15.8000	1	2		2.48193954	0.00031242
	15.9000	1	2		2.48093578	0.00022773
	16.0000	1	2		2.47994267	0.00019515
	16.1000	1	2		2.47893297	0.00036481
	16.2000	1	2		2.47793740	0.00026609
	16.3000	1	2		2.47693528	0.00018254
	16.4000	1	2		2.47593562	0.00021194
	16.5000	1	2		2.47493268	0.00025641
	16.6000	1	2		2.47394203	0.00029046
	16.7000	1	2		2.47293683	0.00018038
	16.8000	1	2		2.47194147	0.00017062
	16.9000	1	2		2.47093136	0.00024782
	17.0000	1	2		2.46994501	0.00016795
	17.1000	1	2		2.46894002	0.00022533
	17.2000	1	2		2.46793708	0.00022924
	17.3000	1	2		2.46694131	0.00023943
	17.4000	1	2		2.46594575	0.00023687
	17.5000	1	2		2.46494260	0.00031529
	17.6000	1	2		2.46395011	0.00021829
	17.7000	1	2		2.46293897	0.00023042
	17.8000	1	2		2.46194054	0.00022807
	17.9000	1	2		2.46094354	0.00018395
	18.0000	1	2		2.45995228	0.00020916
	18.1000	1	2		2.45894217	0.00009404
	18.2000	1	2		2.45794701	0.00015190
	18.3000	1	2		2.45694427	0.00021322
	18.4000	1	2		2.45594789	0.00022174
	18.5000	1	2		2.45494249	0.00020677
	18.6000	1	2		2.45394406	0.00016511
	18.7000	1	2		2.45294439	0.00030903
	18.8000	1	2		2.45194370	0.00024554
	18.9000	1	2		2.45093564	0.00028188
	19.0000	1	2		2.44993577	0.00021528
	19.1000	1	2		2.44894656	0.00031821
	19.2000	1	2		2.44795304	0.00027841
	19.3000	1	2		2.44694436	0.00033114
	19.4000	1	2		2.44595146	0.00016735
	19.5000	1	2		2.44495057	0.00028870
	19.6000	1	2		2.44395501	0.00024277
	19.7000	1	2		2.44294202	0.00024753
	19.8000	1	2		2.44194441	0.00019202
	19.9000	1	2		2.44094372	0.00021189
	20.0000	1	2		2.43994304	0.00020146
	20.1000	1	2		2.43893907	0.00018185
	20.2000	1	2		2.43794842	0.00020606
	20.3000	1	2		2.43694937	0.00017887
	20.4000	1	2		2.43595237	0.00014429
	20.5000	1	2		2.43495148	0.00025610
	20.6000	1	2		2.43395612	0.00018397
	20.7000	1	2		2.43293843	0.00025858
	20.8000	1	2		2.43194307	0.00015985
	20.9000	1	2		2.43093275	0.00028593
	21.0000	1	2		2.42995009	0.00032674
	21.1000	1	2		2.42894121	0.00016025
	21.2000	1	2		2.42794155	0.00019673
	21.3000	1	2		2.42694414	0.00019270
	21.4000	1	2		2.42594448	0.00020511
	21.5000	1	2		2.42493826	0.00025301
	21.6000	1	2		2.42394781	0.00013134
	21.7000	1	2		2.42294159	0.00014229
	21.8000	1	2		2.42195340	0.00008459
	21.9000	1	2		2.42094759	0.00021957
	22.0000	1	2		2.41995305	0.00003024
	22.1000	1	2		2.41894417	0.00003216
	22.2000	1	2		2.41795352	0.00016855
	22.3000	1	2		2.41695652	0.00009409
	22.4000	1	2		2.41595092	0.00021385
	22.5000	1	2		2.41494634	0.00007837
	22.6000	1	2		2.41395180	0.00015641
	22.7000	1	2		2.41294886	0.00012639
	22.8000	1	2		2.41195841	0.00010282
	22.9000	1	2		2.41094892	0.00002331
	23.0000	1	2		2.40995622	-0.00000167
	23.1000	1	2		2.40896188	0.00020141
	23.2000	1	2		2.40795300	0.00009281
	23.3000	1	2		2.40695170	0.00002502
	23.4000	1	2		2.40595285	0.00009675
	23.5000	1	2		2.40495667	0.00007089
	23.6000	1	2		2.40395496	0.00007134
	23.7000	1	2		2.40295202	0.00014645
	23.8000	1	2		2.40195625	0.00004087
	23.9000	1	2		2.40095454	-0.00002459
	24.0000	1	2		2.39995570	0.00020142
	24.1000	1	2		2.39895152	0.00017948
	24.2000	1	2		2.39795350	-0.00005132
	24.3000	1	2		2.39695261	0.00006968
	24.4000	1	2		2.39594823	0.00012048
	24.5000	1	2		2.39494877	0.00002911
	24.6000	1	2		2.39395341	0.00005278
	24.7000	1	2		2.39295375	0.00000801
	24.8000	1	2		2.39195593	0.00007750
	24.9000	1	2		2.39094848	0.00000708
	25.0000	1	2		2.38995353	0.00013746
	25.1000	1	2		2.38895612	0.00011076
	25.2000	1	2		2.38795749	-0.00003227
	25.3000	1	2		2.38695147	0.00005726
	25.4000	1	2		2.38595570	0.00012334
	25.5000	1	2		2.38495993	-0.00005814
	25.6000	1	2		2.38395719	0.00005888
	25.7000	1	2		2.38295261	0.00005157
	25.8000	1	2		2.38195582	0.00004809
	25.9000	1	2		2.38095575	-0.00004474
	26.0000	1	2		2.37995178	-0.00001632
	26.1000	1	2		2.37895232	0.00002993
	26.2000	1	2		2.37795307	0.00010032
	26.3000	1	2		2.37696160	0.00006643
	26.4000	1	2		2.37595559	0.00008361
	26.5000	1	2		2.37495879	0.00005435
	26.6000	1	2		2.37395852	0.00013360
	26.7000	1	2		2.37295865	0.00028783
	26.8000	1	2		2.37195816	0.00006807
	26.9000	1	2		2.37095850	0.00002152
	27.0000	1	2		2.36995843	0.00025322
	27.1000	1	2		2.36895754	0.00022815
	27.2000	1	2		2.36796136	0.00011541
	27.3000	1	2		2.36695247	0.00004918
	27.4000	1	2		2.36594994	0.00009933
	27.5000	1	2		2.36495540	0.00001778
	27.6000	1	2		2.36395348	0.00015893
	27.7000	1	2		2.36295321	0.00001907
	27.8000	1	2		2.36195457	0.00003180
	27.9000	1	2		2.36095593	-0.00000439
	28.0000	1	2		2.35995606	0.00010154
	28.1000	1	2		2.35895210	0.00010196
	28.2000	1	2		2.35795366	-0.00000034
	28.3000	1	2		2.35695851	0.00000539
	28.4000	1	2		2.35595700	0.00009520
	28.5000	1	2		2.35495939	0.00000538
	28.6000	1	2		2.35396321	0.00002680
	28.7000	1	2		2.35295842	0.00002382
	28.8000	1	2		2.35195876	0.00014598
	28.9000	1	2		2.35095438	0.00009856
	29.0000	1	2		2.34995492	0.00005643
	29.1000	1	2		2.34896284	0.00002843
	29.2000	1	2		2.34795662	0.00009243
	29.3000	1	2		2.34695348	0.00007252
	29.4000	1	2		2.34595074	0.00009007
	29.5000	1	2		2.34495661	0.00005202
	29.6000	1	2		2.34395449	-0.00005000
	29.7000	1	2		2.34295114	0.00007522
	29.8000	1	2		2.34195557	-0.00003572
	29.9000	1	2		2.34095775	0.00007065
	30.0000	1	2		2.33996055	-0.00013582
	30.1000	1	2		2.33896027	0.00005277
	30.2000	1	2		2.33796327	0.00005205
	30.3000	1	2		2.33696668	0.00002447
	30.4000	1	2		2.33596333	-0.00009068
	30.5000	1	2		2.33495957	-0.00008528
	30.6000	1	2		2.33396544	0.00001540
	30.7000	1	2		2.33296577	0.00001764
	30.8000	1	2		2.33195894	0.00003060
	30.9000	1	2		2.33095477	-0.00010349
	31.0000	1	2		2.32996023	-0.00003013
	31.1000	1	2		2.32895852	0.00002863
	31.2000	1	2		2.32796111	-0.00010869
	31.3000	1	2		2.32695571	-0.00010403
	31.4000	1	2		2.32596158	-0.00001975
	31.5000	1	2		2.32496150	-0.00009589
	31.6000	1	2		2.32395385	-0.00003644
	31.7000	1	2		2.32295398	-0.00007196
	31.8000	1	2		2.32196129	-0.00016957
	31.9000	1	2		2.32096470	-0.00001831
	32.0000	1	2		2.31996483	0.00003948
	32.1000	1	2		2.31895738	-0.00011077
	32.2000	1	2		2.31796058	0.00003391
	32.3000	1	2		2.31695498	-0.00008797
	32.4000	1	2		2.31595778	0.00001699
	32.5000	1	2		2.31495442	-0.00001844
	32.6000	1	2		2.31395947	-0.00002790
	32.7000	1	2		2.31296063	-0.00007682
	32.8000	1	2		2.31196199	-0.00011839
	32.9000	1	2		2.31096151	-0.00002385
	33.0000	1	2		2.30996021	-0.00006270
	33.1000	1	2		2.30896177	-0.00003663
	33.2000	1	2		2.30797031	-0.00011763
	33.3000	1	2		2.30696716	-0.00006006
	33.4000	1	2		2.30596442	-0.00003211
	33.5000	1	2		2.30496169	-0.00003246
	33.6000	1	2		2.30396448	-0.00007279
	33.7000	1	2		2.30296154	-0.00009208
	33.8000	1	2		2.30195614	0.00002695
	33.9000	1	2		2.30095238	-0.00001426
	34.0000	1	2		2.29996255	-0.00002759
	34.1000	1	2		2.29895900	-0.00000125
	34.2000	1	2		2.29796425	-0.00009121
	34.3000	1	2		2.29696029	-0.00003455
	34.4000	1	2		2.29596697	-0.00003012
	34.5000	1	2		2.29495809	-0.00004789
	34.6000	1	2		2.29396068	-0.00006860
	34.7000	1	2		2.29296430	0.00001257
	34.8000	1	2		2.29196607	-0.00003187
	34.9000	1	2		2.29096210	-0.00006200
	35.0000	1	2		2.28996572	-0.00008844
	35.1000	1	2		2.28897138	-0.00002888
	35.2000	1	2		2.28796721	0.00001829
	35.3000	1	2		2.28696734	-0.00006779
	35.4000	1	2		2.28596666	-0.00003447
	35.5000	1	2		2.28497089	-0.00006484
	35.6000	1	2		2.28396876	-0.00003375
	35.7000	1	2		2.28296480	0.00002144
	35.8000	1	2		2.28196759	-0.00013469
	35.9000	1	2		2.28096424	-0.00007458
	36.0000	1	2		2.27996212	-0.00000539
	36.1000	1	2		2.27895877	-0.00000373
	36.2000	1	2		2.27796464	-0.00011703
	36.3000	1	2		2.27696477	-0.00016142
	36.4000	1	2		2.27596429	-0.00002772
	36.5000	1	2		2.27496381	-0.00004807
	36.6000	1	2		2.27396127	-0.00009184
	36.7000	1	2		2.27296100	-0.00005987
	36.8000	1	2		2.27196830	-0.00016221
	36.9000	1	2		2.27096495	-0.00006527
	37.0000	1	2		2.26996529	-0.00001490
	37.1000	1	2		2.26896542	-0.00016927
	37.2000	1	2		2.26797047	-0.00017228
	37.3000	1	2		2.26696158	-0.00011396
	37.4000	1	2		2.26596868	-0.00009982
	37.5000	1	2		2.26496656	-0.00017754
	37.6000	1	2		2.26396649	-0.00017426
	37.7000	1	2		2.26296252	-0.00019257
	37.8000	1	2		2.26197167	0.00001646
	37.9000	1	2		2.26096258	-0.00010975
	38.0000	1	2		2.25997542	-0.00015927
	38.1000	1	2		2.25897043	-0.00012856
	38.2000	1	2		2.25796831	-0.00006414
	38.3000	1	2		2.25697028	-0.00008795
	38.4000	1	2		2.25597062	-0.00007042
	38.5000	1	2		2.25497280	-0.00020988
	38.6000	1	2		2.25397047	-0.00018911
	38.7000	1	2		2.25297245	-0.00013223
	38.8000	1	2		2.25197299	-0.00017633
	38.9000	1	2		2.25096698	-0.00010535
	39.0000	1	2		2.24996875	-0.00023126
	39.1000	1	2		2.24897031	-0.00018979
	39.2000	1	2		2.24796676	-0.00019126
	39.3000	1	2		2.24697181	-0.00028206
	39.4000	1	2		2.24597296	-0.00018904
	39.5000	1	2		2.24497187	-0.00022426
	39.6000	1	2		2.24396811	-0.00032003
	39.7000	1	2		2.24296557	-0.00010896
	39.8000	1	2		2.24197554	-0.00019275
	39.9000	1	2		2.24097301	-0.00021494
	40.0000	1	2		2.23996986	-0.00018759
	40.1000	1	2		2.23897061	-0.00022483
	40.2000	1	2		2.23797177	-0.00023791
	40.3000	1	2		2.23697333	-0.00026529
	40.4000	1	2		2.23597244	-0.00014075
	40.5000	1	2		2.23496643	-0.00022207
	40.6000	1	2		2.23397127	-0.00027447
	40.7000	1	2		2.23296751	-0.00022756
	40.8000	1	2		2.23196826	-0.00021002
	40.9000	1	2		2.23096695	-0.00029649
	41.0000	1	2		2.22997057	-0.00020091
	41.1000	1	2		2.22896947	-0.00028608
	41.2000	1	2		2.22797227	-0.00020471
	41.3000	1	2		2.22697056	-0.00029530
	41.4000	1	2		2.22596802	-0.00009420
	41.5000	1	2		2.22497328	-0.00025095
	41.6000	1	2		2.22397423	-0.00033482
	41.7000	1	2		2.22296883	-0.00029713
	41.8000	1	2		2.22197060	-0.00018926
	41.9000	1	2		2.22097545	-0.00022941
	42.0000	1	2		2.21996574	-0.00026874
	42.1000	1	2		2.21896547	-0.00033842
	42.2000	1	2		2.21796765	-0.00019240
	42.3000	1	2		2.21696184	-0.00027916
	42.4000	1	2		2.21594722	-0.00021408
	42.5000	1	2		2.21497317	-0.00023062
	42.6000	1	2		2.21397227	-0.00021499
	42.7000	1	2		2.21297097	-0.00006299
	42.8000	1	2		2.21197479	-0.00019462
	42.9000	1	2		2.21097083	-0.00023899
	43.0000	1	2		2.20997895	-0.00018059
	43.1000	1	2		2.20897601	-0.00032040
	43.2000	1	2		2.20797737	-0.00008054
	43.3000	1	2		2.20697422	-0.00019328
	43.4000	1	2		2.20597640	-0.00028631
	43.5000	1	2		2.20497797	-0.00027989
	43.6000	1	2		2.20398015	-0.00017024
	43.7000	1	2		2.20297065	-0.00019044
	43.8000	1	2		2.20196915	-0.00033898
	43.9000	1	2		2.20097133	-0.00020844
	44.0000	1	2		2.19997187	-0.00021575
	44.1000	1	2		2.19897733	-0.00018534
	44.2000	1	2		2.19797336	-0.00021789
	44.3000	1	2		2.19697595	-0.00027532
	44.4000	1	2		2.19597690	-0.00027148
	44.5000	1	2		2.19497028	-0.00024280
	44.6000	1	2		2.19397041	-0.00021071
	44.7000	1	2		2.19297136	-0.00031434
	44.8000	1	2		2.19197293	-0.00037921
	44.9000	1	2		2.19097183	-0.00022491
	45.0000	1	2		2.18997053	-0.00026979
	45.1000	1	2		2.18896595	-0.00027563
	45.2000	1	2		2.18797858	-0.00032253
	45.3000	1	2		2.18697563	-0.00027898
	45.4000	1	2		2.18596634	-0.00024267
	45.5000	1	2		2.18497119	-0.00026918
	45.6000	1	2		2.18397275	-0.00035880
	45.7000	1	2		2.18296756	-0.00035511
	45.8000	1	2		2.18197015	-0.00032987
	45.9000	1	2		2.18097479	-0.00029909
	46.0000	1	2		2.17997881	-0.00024430
	46.1000	1	2		2.17897075	-0.00035878
	46.2000	1	2		2.17796986	-0.00034931
	46.3000	1	2		2.17697675	-0.00019188
	46.4000	1	2		2.17597524	-0.00025533
	46.5000	1	2		2.17497292	-0.00037367
	46.6000	1	2		2.17398063	-0.00029087
	46.7000	1	2		2.17297380	-0.00038058
	46.8000	1	2		2.17198048	-0.00027375
	46.9000	1	2		2.17097160	-0.00038896
	47.0000	1	2		2.16997050	-0.00038782
	47.1000	1	2		2.16897391	-0.00047221
	47.2000	1	2		2.16796831	-0.00031981
	47.3000	1	2		2.16697152	-0.00023783
	47.4000	1	2		2.16597493	-0.00041239
	47.5000	1	2		2.16497198	-0.00043219
	47.6000	1	2		2.16397396	-0.00035704
	47.7000	1	2		2.16297286	-0.00031660
	47.8000	1	2		2.16196972	-0.00037534
	47.9000	1	2		2.16097251	-0.00046610
	48.0000	1	2		2.15997633	-0.00047284
	48.1000	1	2		2.15896724	-0.00045149
	48.2000	1	2		2.15797168	-0.00031306
	48.3000	1	2		2.15697407	-0.00044571
	48.4000	1	2		2.15597317	-0.00041199
	48.5000	1	2		2.15497085	-0.00048880
	48.6000	1	2		2.15397774	-0.00041698
	48.7000	1	2		2.15297849	-0.00046534
	48.8000	1	2		2.15197882	-0.00057829
	48.9000	1	2		2.15097260	-0.00061908
	49.0000	1	2		2.14997397	-0.00058418
	49.1000	1	2		2.14897410	-0.00058167
	49.2000	1	2		2.14797546	-0.00067483
	49.3000	1	2		2.14697108	-0.00068255
	49.4000	1	2		2.14596917	-0.00063466
	49.5000	1	2		2.14497401	-0.00065530
	49.6000	1	2		2.14397394	-0.00071733
	49.7000	1	2		2.14297428	-0.00085893
	49.8000	1	2		2.14197174	-0.00088605
	49.9000	1	2		2.14097372	-0.00088253
	50.0000	1	2		2.13996914	-0.00088668
	50.1000	1	2		2.13897583	-0.00105462
	50.2000	1	2		2.13797309	-0.00115965
	50.3000	1	2		2.13697568	-0.00107505
	50.4000	1	2		2.13597663	-0.00120674
	50.5000	1	2		2.13497041	-0.00122014
	50.6000	1	2		2.13397342	-0.00136768
	50.7000	1	2		2.13297129	-0.00142845
	50.8000	1	2		2.13197696	-0.00145158
	50.9000	1	2		2.13096787	-0.00148076
	51.0000	1	2		2.12997353	-0.00159626
	51.1000	1	2		2.12897797	-0.00169575
	51.2000	1	2		2.12797421	-0.00172961
	51.3000	1	2		2.12697414	-0.00176431
	51.4000	1	2		2.12597283	-0.00185648
	51.5000	1	2		2.12498321	-0.00206858
	51.6000	1	2		2.12397433	-0.00206709
	51.7000	1	2		2.12297876	-0.00213501
	51.8000	1	2		2.12198463	-0.00216087
	51.9000	1	2		2.12098415	-0.00242611
	52.0000	1	2		2.11998387	-0.00240164
	52.1000	1	2		2.11897745	-0.00249199
	52.2000	1	2		2.11797840	-0.00263686
	52.3000	1	2		2.11697730	-0.00278227
	52.4000	1	2		2.11597211	-0.00292438
	52.5000	1	2		2.11497941	-0.00302099
	52.6000	1	2		2.11397811	-0.00311480
	52.7000	1	2		2.11298049	-0.00321877
	52.8000	1	2		2.11197653	-0.00346239
	52.9000	1	2		2.11098547	-0.00353020
	53.0000	1	2		2.10997433	-0.00375005
	53.1000	1	2		2.10898471	-0.00377288
	53.2000	1	2		2.10798136	-0.00405148
	53.3000	1	2		2.10697985	-0.00419807
	53.4000	1	2		2.10597363	-0.00438306
	53.5000	1	2		2.10498032	-0.00443939
	53.6000	1	2		2.10397697	-0.00466434
	53.7000	1	2		2.10297772	-0.00488486
	53.8000	1	2		2.10196986	-0.00500647
	53.9000	1	2		2.10097511	-0.00514901
	54.0000	1	2		2.09997996	-0.00547159
	54.1000	1	2		2.09897988	-0.00568715
	54.2000	1	2		2.09797592	-0.00589959
	54.3000	1	2		2.09697625	-0.00604394
	54.4000	1	2		2.09598028	-0.00639767
	54.5000	1	2		2.09497734	-0.00649015
	54.6000	1	2		2.09398116	-0.00694835
	54.7000	1	2		2.09298375	-0.00707628
	54.8000	1	2		2.09198368	-0.00723752
	54.9000	1	2		2.09098340	-0.00756129
	55.0000	1	2		2.08997820	-0.00774699
	55.1000	1	2		2.08897690	-0.00816761
	55.2000	1	2		2.08798277	-0.00832814
	55.3000	1	2		2.08697880	-0.00859931
	55.4000	1	2		2.08597812	-0.00891635
	55.5000	1	2		2.08498644	-0.00920779
	55.6000	1	2		2.08397777	-0.00960650
	55.7000	1	2		2.08297605	-0.00979527
	55.8000	1	2		2.08198807	-0.01008300
	55.8600	1	2		2.08182170	-0.01036231
	55.8870	1	2		2.08181514	-0.01017384
	55.9000	1	2		2.08181514	-0.01023720
	56.0000	1	2		2.08181514	-0.01011015
	56.1000	1	2		2.08181514	-0.00991448
	56.2000	1	2		2.08187210	-0.00973993
	56.3000	1	2		2.08187210	-0.00984287
	56.4000	1	2		2.08188685	-0.00972796
	56.5000	1	2		2.08190652	-0.00968738
Test Stopped:02/10/2014 4:52:56 PM : Operator Reset
