# Supplementary material for: Hyaluronic Acid Enhances the Mechanical Properties of Tissue-Engineered Cartilage Constructs
Source: PLoS One. 2014 Dec 1;9(12):e113216. doi: 10.1371/journal.pone.0113216 (PMC4249877; doi:10.1371/journal.pone.0113216)
Supplement: Dataset S1 — Raw data from hydrogel constructs. Data on wet weight, dry weight, compressive modulus, DNA content, and GAG content are provided in a spreadsheet for all analysed hydrogel constructs. Additionally, raw data from mechanical compression tests (time, displacement, and load) are provided. (ZIP) [file pone.0113216.s004.zip › Data/Mechanical testing/Microtester/Day 63/Day 63 gel heights/G4 P4 M7 height.csv]

G4 P4 M7 15feb
Notes	Time	Sequence	Block	Cycle	5800:Extension mm	5800:5N_Load_Cell N
Test Started : 03/15/2014 3:42:04 PM	4.0020	1	2		2.99977400	0.00032672
	4.1000	1	2		2.99890300	0.00045169
	4.2000	1	2		2.99790006	0.00022021
	4.3000	1	2		2.99687868	0.00023150
	4.4000	1	2		2.99588721	0.00022984
	4.5000	1	2		2.99488632	0.00014498
	4.6000	1	2		2.99389137	0.00021498
	4.7000	1	2		2.99288577	0.00033598
	4.8000	1	2		2.99189061	0.00039620
	4.8950	1	2		2.99094258	0.00061170
	4.9000	1	2		2.99088726	0.00051349
	5.0000	1	2		2.98989251	0.00010828
	5.1000	1	2		2.98888425	0.00013084
	5.2000	1	2		2.98789442	0.00022344
	5.3000	1	2		2.98688431	0.00030946
	5.4000	1	2		2.98590329	0.00015427
	5.5000	1	2		2.98488437	0.00016444
	5.6000	1	2		2.98389618	0.00026697
	5.7000	1	2		2.98288279	0.00021194
	5.8000	1	2		2.98189173	0.00006487
	5.9000	1	2		2.98088387	0.00041305
	6.0000	1	2		2.97989261	0.00040565
	6.1000	1	2		2.97888926	0.00015751
	6.2000	1	2		2.97790496	-0.00001569
	6.3000	1	2		2.97687764	0.00023674
	6.4000	1	2		2.97589723	0.00010059
	6.5000	1	2		2.97488630	0.00014345
	6.6000	1	2		2.97388746	0.00005160
	6.7000	1	2		2.97288882	0.00016799
	6.8000	1	2		2.97189551	0.00004651
	6.9000	1	2		2.97089605	0.00014217
	7.0000	1	2		2.96988962	0.00027149
	7.1000	1	2		2.96889263	0.00021720
	7.2000	1	2		2.96788968	0.00021198
	7.3000	1	2		2.96688469	0.00010309
	7.4000	1	2		2.96588954	0.00023955
	7.5000	1	2		2.96489069	0.00013954
	7.6000	1	2		2.96388837	0.00017081
	7.7000	1	2		2.96288748	0.00018393
	7.8000	1	2		2.96190277	0.00015632
	7.9000	1	2		2.96089573	0.00020151
	8.0000	1	2		2.95989033	0.00021887
	8.1000	1	2		2.95888616	0.00020415
	8.2000	1	2		2.95790596	0.00014749
	8.3000	1	2		2.95689278	0.00023296
	8.4000	1	2		2.95589065	0.00016210
	8.5000	1	2		2.95488976	0.00016505
	8.6000	1	2		2.95389092	0.00016188
	8.7000	1	2		2.95288511	0.00020921
	8.8000	1	2		2.95188872	0.00027235
	8.9000	1	2		2.95088865	0.00017502
	9.0000	1	2		2.94989800	0.00021071
	9.1000	1	2		2.94889711	0.00023194
	9.2000	1	2		2.94789437	0.00015924
	9.3000	1	2		2.94689615	0.00035741
	9.4000	1	2		2.94590038	0.00008359
	9.5000	1	2		2.94489211	0.00018411
	9.6000	1	2		2.94388835	0.00018698
	9.7000	1	2		2.94288602	0.00017744
	9.8000	1	2		2.94190172	0.00027578
	9.9000	1	2		2.94087583	0.00021691
	10.0000	1	2		2.93989174	0.00024286
	10.1000	1	2		2.93889249	0.00013761
	10.2000	1	2		2.93790000	0.00006422
	10.3000	1	2		2.93690156	0.00008985
	10.4000	1	2		2.93589534	0.00018352
	10.5000	1	2		2.93489179	0.00010909
	10.6000	1	2		2.93389377	0.00022835
	10.7000	1	2		2.93289881	0.00007094
	10.8000	1	2		2.93189464	0.00017148
	10.9000	1	2		2.93089826	0.00008602
	11.0000	1	2		2.92989675	0.00006134
	11.1000	1	2		2.92889893	0.00017086
	11.2000	1	2		2.92789148	0.00019290
	11.3000	1	2		2.92689285	0.00012241
	11.4000	1	2		2.92589113	0.00018779
	11.5000	1	2		2.92488348	0.00017458
	11.6000	1	2		2.92389550	0.00015971
	11.7000	1	2		2.92289092	0.00019540
	11.8000	1	2		2.92189289	0.00009998
	11.9000	1	2		2.92089384	0.00009811
	12.0000	1	2		2.91990197	0.00003738
	12.1000	1	2		2.91889513	-0.00000698
	12.2000	1	2		2.91790366	0.00010086
	12.3000	1	2		2.91688843	0.00007708
	12.4000	1	2		2.91589758	0.00003535
	12.5000	1	2		2.91489259	0.00013912
	12.6000	1	2		2.91389620	0.00007740
	12.7000	1	2		2.91288281	0.00010055
	12.8000	1	2		2.91189483	0.00001622
	12.9000	1	2		2.91089352	0.00002414
	13.0000	1	2		2.90990103	0.00000136
	13.1000	1	2		2.90889768	0.00001697
	13.2000	1	2		2.90790499	-0.00002025
	13.3000	1	2		2.90690471	-0.00002240
	13.4000	1	2		2.90590300	0.00002096
	13.5000	1	2		2.90490046	-0.00003953
	13.6000	1	2		2.90390797	0.00012500
	13.7000	1	2		2.90290093	0.00003205
	13.8000	1	2		2.90189553	0.00002075
	13.9000	1	2		2.90088358	0.00001617
	14.0000	1	2		2.89989600	0.00007863
	14.1000	1	2		2.89888630	0.00008297
	14.2000	1	2		2.89789586	-0.00002526
	14.3000	1	2		2.89690111	0.00004281
	14.4000	1	2		2.89590473	0.00002037
	14.5000	1	2		2.89489359	0.00005177
	14.6000	1	2		2.89390704	0.00005155
	14.7000	1	2		2.89290246	0.00001361
	14.8000	1	2		2.89189849	0.00018158
	14.9000	1	2		2.89088961	0.00002655
	15.0000	1	2		2.88989917	0.00004559
	15.1000	1	2		2.88890053	0.00013434
	15.2000	1	2		2.88790722	0.00000972
	15.3000	1	2		2.88689956	0.00004689
	15.4000	1	2		2.88590072	0.00010147
	15.5000	1	2		2.88489122	0.00006502
	15.6000	1	2		2.88390406	0.00008288
	15.7000	1	2		2.88290624	-0.00000708
	15.8000	1	2		2.88191354	0.00005737
	15.9000	1	2		2.88090712	0.00004802
	16.0000	1	2		2.87990233	0.00000692
	16.1000	1	2		2.87891291	0.00007032
	16.2000	1	2		2.87791428	0.00003053
	16.3000	1	2		2.87690969	-0.00000754
	16.4000	1	2		2.87590860	0.00013868
	16.5000	1	2		2.87489971	-0.00008577
	16.6000	1	2		2.87390190	0.00003927
	16.7000	1	2		2.87289957	0.00003831
	16.8000	1	2		2.87190933	0.00005411
	16.9000	1	2		2.87090045	0.00005392
	17.0000	1	2		2.86990816	0.00005825
	17.1000	1	2		2.86889436	-0.00000250
	17.2000	1	2		2.86790207	0.00007126
	17.3000	1	2		2.86690466	-0.00004030
	17.4000	1	2		2.86590459	0.00000047
	17.5000	1	2		2.86490104	-0.00000823
	17.6000	1	2		2.86390404	0.00007713
	17.7000	1	2		2.86289905	-0.00001831
	17.8000	1	2		2.86190901	-0.00007123
	17.9000	1	2		2.86090751	-0.00002237
	18.0000	1	2		2.85990497	0.00000157
	18.1000	1	2		2.85890920	-0.00010344
	18.2000	1	2		2.85790524	-0.00008435
	18.3000	1	2		2.85689082	-0.00010179
	18.4000	1	2		2.85590222	-0.00012486
	18.5000	1	2		2.85489723	-0.00002177
	18.6000	1	2		2.85390495	-0.00014852
	18.7000	1	2		2.85290446	-0.00002254
	18.8000	1	2		2.85190521	-0.00004839
	18.9000	1	2		2.85089182	-0.00017255
	19.0000	1	2		2.84989830	-0.00004690
	19.1000	1	2		2.84889762	-0.00004221
	19.2000	1	2		2.84790103	-0.00006551
	19.3000	1	2		2.84690464	0.00008483
	19.4000	1	2		2.84590723	-0.00009298
	19.5000	1	2		2.84489815	-0.00009684
	19.6000	1	2		2.84390647	-0.00010622
	19.7000	1	2		2.84289902	-0.00014430
	19.8000	1	2		2.84191227	-0.00001042
	19.9000	1	2		2.84090134	-0.00013174
	20.0000	1	2		2.83990311	0.00002150
	20.1000	1	2		2.83889730	0.00004492
	20.2000	1	2		2.83790829	-0.00021156
	20.3000	1	2		2.83689941	0.00009878
	20.4000	1	2		2.83590364	-0.00002757
	20.5000	1	2		2.83490090	-0.00000258
	20.6000	1	2		2.83390554	-0.00017835
	20.7000	1	2		2.83290362	-0.00010091
	20.8000	1	2		2.83190703	-0.00013414
	20.9000	1	2		2.83090799	-0.00008330
	21.0000	1	2		2.82991058	-0.00002265
	21.1000	1	2		2.82890436	-0.00002145
	21.2000	1	2		2.82790695	-0.00014591
	21.3000	1	2		2.82691302	-0.00011077
	21.4000	1	2		2.82591192	-0.00014427
	21.5000	1	2		2.82490591	-0.00005161
	21.6000	1	2		2.82391075	-0.00006120
	21.7000	1	2		2.82291642	-0.00005154
	21.8000	1	2		2.82191143	-0.00006097
	21.9000	1	2		2.82090275	-0.00004019
	22.0000	1	2		2.81991845	-0.00004701
	22.1000	1	2		2.81891736	-0.00022091
	22.2000	1	2		2.81791831	-0.00004381
	22.3000	1	2		2.81690533	-0.00006983
	22.4000	1	2		2.81590239	-0.00005183
	22.5000	1	2		2.81490313	-0.00003804
	22.6000	1	2		2.81391269	-0.00006076
	22.7000	1	2		2.81290811	-0.00004473
	22.8000	1	2		2.81191070	0.00001946
	22.9000	1	2		2.81090161	-0.00006694
	23.0000	1	2		2.80990728	0.00011746
	23.1000	1	2		2.80891028	-0.00020830
	23.2000	1	2		2.80790570	0.00006031
	23.3000	1	2		2.80690849	-0.00005686
	23.4000	1	2		2.80592133	-0.00004341
	23.5000	1	2		2.80490445	-0.00005608
	23.6000	1	2		2.80390909	-0.00005859
	23.7000	1	2		2.80290144	-0.00007985
	23.8000	1	2		2.80191100	-0.00003178
	23.9000	1	2		2.80090437	-0.00015389
	24.0000	1	2		2.79990573	-0.00006453
	24.1000	1	2		2.79890156	-0.00022394
	24.2000	1	2		2.79790415	-0.00020863
	24.3000	1	2		2.79690121	-0.00009956
	24.4000	1	2		2.79590769	-0.00009068
	24.5000	1	2		2.79490639	-0.00011069
	24.6000	1	2		2.79390918	-0.00004648
	24.7000	1	2		2.79290051	-0.00013337
	24.8000	1	2		2.79190924	-0.00000549
	24.9000	1	2		2.79090323	-0.00030822
	25.0000	1	2		2.78991811	-0.00005429
	25.1000	1	2		2.78890513	-0.00012033
	25.2000	1	2		2.78790711	-0.00005660
	25.3000	1	2		2.78690826	-0.00005414
	25.4000	1	2		2.78592848	-0.00017262
	25.5000	1	2		2.78490832	-0.00010314
	25.6000	1	2		2.78390067	-0.00011984
	25.7000	1	2		2.78291883	-0.00025250
	25.8000	1	2		2.78190954	-0.00015007
	25.9000	1	2		2.78089779	-0.00028494
	26.0000	1	2		2.77991288	-0.00035611
	26.1000	1	2		2.77891465	-0.00006025
	26.2000	1	2		2.77791478	-0.00019640
	26.3000	1	2		2.77691532	-0.00023663
	26.4000	1	2		2.77591566	-0.00016303
	26.5000	1	2		2.77491805	-0.00032220
	26.6000	1	2		2.77391920	-0.00020450
	26.7000	1	2		2.77291360	-0.00023150
	26.8000	1	2		2.77191947	-0.00016173
	26.9000	1	2		2.77092390	-0.00019229
	27.0000	1	2		2.76991645	-0.00029068
	27.1000	1	2		2.76890654	-0.00013214
	27.2000	1	2		2.76791036	-0.00031430
	27.3000	1	2		2.76690886	-0.00021515
	27.4000	1	2		2.76591616	-0.00020216
	27.5000	1	2		2.76491404	-0.00032031
	27.6000	1	2		2.76391479	-0.00029803
	27.7000	1	2		2.76290754	-0.00023652
	27.8000	1	2		2.76191054	-0.00020429
	27.9000	1	2		2.76090637	-0.00028000
	28.0000	1	2		2.75992392	-0.00018197
	28.1000	1	2		2.75891975	-0.00029616
	28.2000	1	2		2.75792070	-0.00013729
	28.3000	1	2		2.75690444	-0.00023128
	28.4000	1	2		2.75592281	-0.00024694
	28.5000	1	2		2.75491761	-0.00023349
	28.6000	1	2		2.75392348	-0.00014062
	28.7000	1	2		2.75290415	-0.00020129
	28.8000	1	2		2.75191186	-0.00016836
	28.9000	1	2		2.75091732	-0.00018280
	29.0000	1	2		2.74992770	-0.00020728
	29.1000	1	2		2.74891923	-0.00018144
	29.2000	1	2		2.74791936	-0.00020336
	29.3000	1	2		2.74691949	-0.00007798
	29.4000	1	2		2.74591102	-0.00025754
	29.5000	1	2		2.74490234	-0.00008255
	29.6000	1	2		2.74390493	-0.00027035
	29.7000	1	2		2.74291756	-0.00016331
	29.8000	1	2		2.74191626	-0.00011288
	29.9000	1	2		2.74091455	-0.00019301
	30.0000	1	2		2.73991652	-0.00012373
	30.1000	1	2		2.73891481	-0.00014006
	30.2000	1	2		2.73792396	-0.00020943
	30.3000	1	2		2.73691282	-0.00008938
	30.4000	1	2		2.73591828	-0.00018687
	30.5000	1	2		2.73491636	-0.00010677
	30.6000	1	2		2.73391793	-0.00024031
	30.7000	1	2		2.73292011	-0.00022367
	30.8000	1	2		2.73192004	-0.00017156
	30.9000	1	2		2.73091915	-0.00018716
	31.0000	1	2		2.72992174	-0.00024406
	31.1000	1	2		2.72892064	-0.00022129
	31.2000	1	2		2.72791155	-0.00034012
	31.3000	1	2		2.72691599	-0.00010271
	31.4000	1	2		2.72591448	-0.00024430
	31.5000	1	2		2.72490580	-0.00023173
	31.6000	1	2		2.72392089	-0.00022266
	31.7000	1	2		2.72291262	-0.00033759
	31.8000	1	2		2.72191583	-0.00028686
	31.9000	1	2		2.72092354	-0.00033019
	32.0000	1	2		2.71992633	-0.00035122
	32.1000	1	2		2.71891889	-0.00024349
	32.2000	1	2		2.71792516	-0.00026104
	32.3000	1	2		2.71690809	-0.00028379
	32.4000	1	2		2.71591867	-0.00018809
	32.5000	1	2		2.71491593	-0.00030415
	32.6000	1	2		2.71391606	-0.00028333
	32.7000	1	2		2.71291661	-0.00023688
	32.8000	1	2		2.71193026	-0.00019688
	32.9000	1	2		2.71091072	-0.00020105
	33.0000	1	2		2.70991885	-0.00029400
	33.1000	1	2		2.70891058	-0.00026995
	33.2000	1	2		2.70791399	-0.00039485
	33.3000	1	2		2.70691535	-0.00038925
	33.4000	1	2		2.70591446	-0.00025630
	33.5000	1	2		2.70491479	-0.00040786
	33.6000	1	2		2.70392292	-0.00038826
	33.7000	1	2		2.70292469	-0.00030286
	33.8000	1	2		2.70192339	-0.00040113
	33.9000	1	2		2.70092003	-0.00044913
	34.0000	1	2		2.69992508	-0.00029228
	34.1000	1	2		2.69891415	-0.00030976
	34.2000	1	2		2.69791756	-0.00036262
	34.3000	1	2		2.69691606	-0.00038865
	34.4000	1	2		2.69592192	-0.00032350
	34.5000	1	2		2.69492144	-0.00041814
	34.6000	1	2		2.69391789	-0.00038594
	34.7000	1	2		2.69290716	-0.00038164
	34.8000	1	2		2.69192860	-0.00025792
	34.9000	1	2		2.69091849	-0.00040708
	35.0000	1	2		2.68992231	-0.00019263
	35.1000	1	2		2.68892080	-0.00026799
	35.2000	1	2		2.68792769	-0.00037513
	35.3000	1	2		2.68691779	-0.00034828
	35.4000	1	2		2.68591833	-0.00029371
	35.5000	1	2		2.68491703	-0.00043889
	35.6000	1	2		2.68393375	-0.00027220
	35.7000	1	2		2.68291831	-0.00037285
	35.8000	1	2		2.68192275	-0.00039038
	35.9000	1	2		2.68091960	-0.00041042
	36.0000	1	2		2.67992711	-0.00026169
	36.1000	1	2		2.67891372	-0.00025119
	36.2000	1	2		2.67791590	-0.00033617
	36.3000	1	2		2.67691235	-0.00035547
	36.4000	1	2		2.67593256	-0.00041408
	36.5000	1	2		2.67492716	-0.00031826
	36.6000	1	2		2.67393303	-0.00030899
	36.7000	1	2		2.67292537	-0.00042411
	36.8000	1	2		2.67193472	-0.00023067
	36.9000	1	2		2.67093055	-0.00038153
	37.0000	1	2		2.66992782	-0.00046392
	37.1000	1	2		2.66891750	-0.00029829
	37.2000	1	2		2.66793259	-0.00040501
	37.3000	1	2		2.66692616	-0.00023527
	37.4000	1	2		2.66592404	-0.00038886
	37.5000	1	2		2.66492274	-0.00033291
	37.6000	1	2		2.66393086	-0.00034901
	37.7000	1	2		2.66291973	-0.00036340
	37.8000	1	2		2.66192375	-0.00036038
	37.9000	1	2		2.66091487	-0.00034817
	38.0000	1	2		2.65993139	-0.00034367
	38.1000	1	2		2.65891206	-0.00033831
	38.2000	1	2		2.65791588	-0.00030736
	38.3000	1	2		2.65691396	-0.00033885
	38.4000	1	2		2.65592229	-0.00029383
	38.5000	1	2		2.65493246	-0.00044046
	38.6000	1	2		2.65392419	-0.00028573
	38.7000	1	2		2.65291982	-0.00028748
	38.8000	1	2		2.65192630	-0.00039916
	38.9000	1	2		2.65091516	-0.00028192
	39.0000	1	2		2.64992554	-0.00035496
	39.1000	1	2		2.64892158	-0.00041755
	39.2000	1	2		2.64792785	-0.00035510
	39.3000	1	2		2.64692840	-0.00042349
	39.4000	1	2		2.64592709	-0.00027577
	39.5000	1	2		2.64492395	-0.00029027
	39.6000	1	2		2.64391855	-0.00032619
	39.7000	1	2		2.64292647	-0.00035631
	39.8000	1	2		2.64192578	-0.00032222
	39.9000	1	2		2.64092489	-0.00030768
	40.0000	1	2		2.63992195	-0.00029085
	40.1000	1	2		2.63892577	-0.00032657
	40.2000	1	2		2.63793963	-0.00037462
	40.3000	1	2		2.63692357	-0.00044576
	40.4000	1	2		2.63594050	-0.00051345
	40.5000	1	2		2.63491830	-0.00027395
	40.6000	1	2		2.63393052	-0.00045154
	40.7000	1	2		2.63292615	-0.00040047
	40.8000	1	2		2.63193058	-0.00046075
	40.9000	1	2		2.63093153	-0.00053515
	41.0000	1	2		2.62993966	-0.00048638
	41.1000	1	2		2.62893200	-0.00038715
	41.2000	1	2		2.62793849	-0.00048247
	41.3000	1	2		2.62692366	-0.00035202
	41.4000	1	2		2.62593056	-0.00047169
	41.5000	1	2		2.62491348	-0.00036366
	41.6000	1	2		2.62393430	-0.00054920
	41.7000	1	2		2.62291395	-0.00040377
	41.8000	1	2		2.62192412	-0.00046770
	41.9000	1	2		2.62091810	-0.00044658
	42.0000	1	2		2.61992684	-0.00037148
	42.1000	1	2		2.61892800	-0.00043346
	42.2000	1	2		2.61792547	-0.00052581
	42.3000	1	2		2.61692478	-0.00039534
	42.4000	1	2		2.61592798	-0.00047517
	42.5000	1	2		2.61492955	-0.00039395
	42.6000	1	2		2.61393112	-0.00039760
	42.7000	1	2		2.61292121	-0.00044950
	42.8000	1	2		2.61193220	-0.00043889
	42.9000	1	2		2.61092516	-0.00050157
	43.0000	1	2		2.60992734	-0.00055358
	43.1000	1	2		2.60892522	-0.00038441
	43.2000	1	2		2.60793211	-0.00046761
	43.3000	1	2		2.60692651	-0.00064455
	43.4000	1	2		2.60593217	-0.00038926
	43.5000	1	2		2.60492821	-0.00054729
	43.6000	1	2		2.60393449	-0.00050805
	43.7000	1	2		2.60293810	-0.00050463
	43.8000	1	2		2.60193250	-0.00060350
	43.9000	1	2		2.60093263	-0.00061363
	44.0000	1	2		2.59994178	-0.00071001
	44.1000	1	2		2.59893494	-0.00055401
	44.2000	1	2		2.59793302	-0.00058678
	44.3000	1	2		2.59692640	-0.00069013
	44.4000	1	2		2.59592817	-0.00039547
	44.5000	1	2		2.59493158	-0.00057161
	44.6000	1	2		2.59394503	-0.00061639
	44.7000	1	2		2.59293860	-0.00055572
	44.8000	1	2		2.59192972	-0.00070196
	44.9000	1	2		2.59092862	-0.00057896
	45.0000	1	2		2.58993552	-0.00060108
	45.1000	1	2		2.58892950	-0.00062055
	45.2000	1	2		2.58794070	-0.00058775
	45.3000	1	2		2.58693202	-0.00057213
	45.4000	1	2		2.58594547	-0.00062959
	45.5000	1	2		2.58494171	-0.00057056
	45.6000	1	2		2.58394676	-0.00066886
	45.7000	1	2		2.58293746	-0.00059599
	45.8000	1	2		2.58194067	-0.00050730
	45.9000	1	2		2.58093015	-0.00062315
	46.0000	1	2		2.57993786	-0.00060263
	46.1000	1	2		2.57894680	-0.00057244
	46.2000	1	2		2.57794079	-0.00051443
	46.3000	1	2		2.57694440	-0.00056540
	46.4000	1	2		2.57594105	-0.00051837
	46.5000	1	2		2.57494180	-0.00046771
	46.6000	1	2		2.57394091	-0.00052931
	46.7000	1	2		2.57293202	-0.00051207
	46.8000	1	2		2.57194547	-0.00055641
	46.9000	1	2		2.57093249	-0.00057901
	47.0000	1	2		2.56994246	-0.00054568
	47.1000	1	2		2.56893091	-0.00057896
	47.2000	1	2		2.56793740	-0.00054755
	47.3000	1	2		2.56693261	-0.00048753
	47.4000	1	2		2.56593418	-0.00054114
	47.5000	1	2		2.56492857	-0.00051168
	47.6000	1	2		2.56393485	-0.00052801
	47.7000	1	2		2.56292433	-0.00045406
	47.8000	1	2		2.56192876	-0.00042534
	47.9000	1	2		2.56093074	-0.00062345
	48.0000	1	2		2.55993641	-0.00053414
	48.1000	1	2		2.55893305	-0.00048568
	48.2000	1	2		2.55793913	-0.00063729
	48.3000	1	2		2.55693496	-0.00050530
	48.4000	1	2		2.55593611	-0.00059708
	48.5000	1	2		2.55493071	-0.00057127
	48.6000	1	2		2.55394847	-0.00051928
	48.7000	1	2		2.55292483	-0.00057155
	48.8000	1	2		2.55193869	-0.00054541
	48.9000	1	2		2.55094210	-0.00059886
	49.0000	1	2		2.54994264	-0.00057665
	49.1000	1	2		2.54892987	-0.00056432
	49.2000	1	2		2.54793102	-0.00065120
	49.3000	1	2		2.54692788	-0.00060629
	49.4000	1	2		2.54593559	-0.00041582
	49.5000	1	2		2.54492302	-0.00064866
	49.6000	1	2		2.54393954	-0.00054508
	49.7000	1	2		2.54292697	-0.00055213
	49.8000	1	2		2.54194677	-0.00059418
	49.9000	1	2		2.54093256	-0.00049462
	50.0000	1	2		2.53993372	-0.00049660
	50.1000	1	2		2.53893959	-0.00055638
	50.2000	1	2		2.53794423	-0.00067388
	50.3000	1	2		2.53693248	-0.00075060
	50.4000	1	2		2.53594224	-0.00057469
	50.5000	1	2		2.53494934	-0.00071936
	50.6000	1	2		2.53394168	-0.00070439
	50.7000	1	2		2.53294448	-0.00051488
	50.8000	1	2		2.53194482	-0.00076970
	50.9000	1	2		2.53094024	-0.00077380
	51.0000	1	2		2.52994610	-0.00063657
	51.1000	1	2		2.52893558	-0.00065263
	51.2000	1	2		2.52794207	-0.00064044
	51.3000	1	2		2.52693953	-0.00066348
	51.4000	1	2		2.52593536	-0.00064045
	51.5000	1	2		2.52493632	-0.00074798
	51.6000	1	2		2.52394813	-0.00074394
	51.7000	1	2		2.52294662	-0.00064957
	51.8000	1	2		2.52194757	-0.00062536
	51.9000	1	2		2.52093930	-0.00074831
	52.0000	1	2		2.51993984	-0.00067855
	52.1000	1	2		2.51893219	-0.00072342
	52.2000	1	2		2.51793007	-0.00060220
	52.3000	1	2		2.51693327	-0.00074203
	52.4000	1	2		2.51594365	-0.00058687
	52.5000	1	2		2.51492391	-0.00061996
	52.6000	1	2		2.51393961	-0.00071351
	52.7000	1	2		2.51292745	-0.00060110
	52.8000	1	2		2.51193168	-0.00066732
	52.9000	1	2		2.51093038	-0.00072810
	53.0000	1	2		2.50995448	-0.00068645
	53.1000	1	2		2.50894007	-0.00062059
	53.2000	1	2		2.50794655	-0.00073802
	53.3000	1	2		2.50694505	-0.00067672
	53.4000	1	2		2.50594210	-0.00071641
	53.5000	1	2		2.50492769	-0.00058887
	53.6000	1	2		2.50394114	-0.00067029
	53.7000	1	2		2.50294148	-0.00062692
	53.8000	1	2		2.50194919	-0.00063265
	53.9000	1	2		2.50094317	-0.00067982
	54.0000	1	2		2.49995130	-0.00071823
	54.1000	1	2		2.49895471	-0.00062821
	54.2000	1	2		2.49794623	-0.00066297
	54.3000	1	2		2.49693018	-0.00067057
	54.4000	1	2		2.49593974	-0.00066729
	54.5000	1	2		2.49494192	-0.00067244
	54.6000	1	2		2.49394574	-0.00055085
	54.7000	1	2		2.49293235	-0.00065254
	54.8000	1	2		2.49193965	-0.00067837
	54.9000	1	2		2.49093609	-0.00053611
	55.0000	1	2		2.48994073	-0.00068565
	55.1000	1	2		2.48893226	-0.00058539
	55.2000	1	2		2.48795186	-0.00058122
	55.3000	1	2		2.48693990	-0.00061702
	55.4000	1	2		2.48594475	-0.00067156
	55.5000	1	2		2.48494078	-0.00069766
	55.6000	1	2		2.48395239	-0.00068532
	55.7000	1	2		2.48294903	-0.00069587
	55.8000	1	2		2.48194630	-0.00070868
	55.9000	1	2		2.48093987	-0.00066455
	56.0000	1	2		2.47993427	-0.00060638
	56.1000	1	2		2.47893133	-0.00074713
	56.2000	1	2		2.47793884	-0.00068089
	56.3000	1	2		2.47693999	-0.00063703
	56.4000	1	2		2.47594484	-0.00068906
	56.5000	1	2		2.47494394	-0.00076704
	56.6000	1	2		2.47394428	-0.00075319
	56.7000	1	2		2.47294114	-0.00073702
	56.8000	1	2		2.47194434	-0.00081067
	56.9000	1	2		2.47094365	-0.00074301
	57.0000	1	2		2.46994850	-0.00081878
	57.1000	1	2		2.46893675	-0.00080005
	57.2000	1	2		2.46794712	-0.00068628
	57.3000	1	2		2.46693783	-0.00077181
	57.4000	1	2		2.46594739	-0.00069090
	57.5000	1	2		2.46493564	-0.00077181
	57.6000	1	2		2.46394827	-0.00072248
	57.7000	1	2		2.46294307	-0.00067592
	57.8000	1	2		2.46194751	-0.00073231
	57.9000	1	2		2.46094395	-0.00084554
	58.0000	1	2		2.45994593	-0.00071893
	58.1000	1	2		2.45894934	-0.00086530
	58.2000	1	2		2.45795684	-0.00082258
	58.3000	1	2		2.45694530	-0.00081980
	58.4000	1	2		2.45594543	-0.00084431
	58.5000	1	2		2.45495519	-0.00069125
	58.6000	1	2		2.45394815	-0.00070194
	58.7000	1	2		2.45294521	-0.00076557
	58.8000	1	2		2.45194125	-0.00074264
	58.9000	1	2		2.45094220	-0.00084915
	59.0000	1	2		2.44995053	-0.00073293
	59.1000	1	2		2.44893775	-0.00087675
	59.2000	1	2		2.44794751	-0.00077744
	59.3000	1	2		2.44693637	-0.00072376
	59.4000	1	2		2.44593856	-0.00069661
	59.5000	1	2		2.44494340	-0.00083230
	59.6000	1	2		2.44394415	-0.00070023
	59.7000	1	2		2.44294715	-0.00076982
	59.8000	1	2		2.44195425	-0.00073364
	59.9000	1	2		2.44093840	-0.00074637
	60.0000	1	2		2.43994754	-0.00082148
	60.1000	1	2		2.43894071	-0.00070714
	60.2000	1	2		2.43795109	-0.00088246
	60.3000	1	2		2.43695081	-0.00074539
	60.4000	1	2		2.43595606	-0.00067540
	60.5000	1	2		2.43494964	-0.00067553
	60.6000	1	2		2.43394957	-0.00073837
	60.7000	1	2		2.43293720	-0.00074018
	60.8000	1	2		2.43194409	-0.00074951
	60.9000	1	2		2.43094218	-0.00071578
	61.0000	1	2		2.42995214	-0.00076082
	61.1000	1	2		2.42894449	-0.00068452
	61.2000	1	2		2.42794298	-0.00068627
	61.3000	1	2		2.42694147	-0.00073846
	61.4000	1	2		2.42594058	-0.00069801
	61.5000	1	2		2.42494215	-0.00080263
	61.6000	1	2		2.42394412	-0.00074674
	61.7000	1	2		2.42294467	-0.00067405
	61.8000	1	2		2.42195689	-0.00081836
	61.9000	1	2		2.42094596	-0.00067853
	62.0000	1	2		2.41994568	-0.00065286
	62.1000	1	2		2.41894724	-0.00068961
	62.2000	1	2		2.41794942	-0.00068262
	62.3000	1	2		2.41694280	-0.00068943
	62.4000	1	2		2.41594354	-0.00073174
	62.5000	1	2		2.41493773	-0.00077432
	62.6000	1	2		2.41394770	-0.00077734
	62.7000	1	2		2.41294128	-0.00066357
	62.8000	1	2		2.41194489	-0.00083832
	62.9000	1	2		2.41094010	-0.00072828
	63.0000	1	2		2.40994515	-0.00077631
	63.1000	1	2		2.40894631	-0.00079227
	63.2000	1	2		2.40795546	-0.00069272
	63.3000	1	2		2.40694453	-0.00070602
	63.4000	1	2		2.40596289	-0.00075469
	63.5000	1	2		2.40495606	-0.00079001
	63.6000	1	2		2.40395271	-0.00074602
	63.7000	1	2		2.40295202	-0.00086071
	63.8000	1	2		2.40196014	-0.00082418
	63.9000	1	2		2.40094450	-0.00080979
	64.0000	1	2		2.39994668	-0.00082618
	64.1000	1	2		2.39893800	-0.00092131
	64.2000	1	2		2.39795596	-0.00078830
	64.3000	1	2		2.39694011	-0.00073983
	64.4000	1	2		2.39594864	-0.00080080
	64.5000	1	2		2.39494632	-0.00078420
	64.6000	1	2		2.39394788	-0.00082158
	64.7000	1	2		2.39293736	-0.00102610
	64.8000	1	2		2.39194364	-0.00086681
	64.9000	1	2		2.39094603	-0.00082417
	65.0000	1	2		2.38994780	-0.00101193
	65.1000	1	2		2.38894281	-0.00082573
	65.2000	1	2		2.38794765	-0.00085683
	65.3000	1	2		2.38694205	-0.00083426
	65.4000	1	2		2.38595857	-0.00096035
	65.5000	1	2		2.38494538	-0.00096769
	65.6000	1	2		2.38395515	-0.00072250
	65.7000	1	2		2.38294647	-0.00097937
	65.8000	1	2		2.38195746	-0.00096247
	65.9000	1	2		2.38094899	-0.00086792
	66.0000	1	2		2.37995281	-0.00101428
	66.1000	1	2		2.37894597	-0.00087102
	66.2000	1	2		2.37794221	-0.00100944
	66.3000	1	2		2.37693947	-0.00088688
	66.4000	1	2		2.37595169	-0.00100411
	66.5000	1	2		2.37495142	-0.00082174
	66.6000	1	2		2.37395339	-0.00094681
	66.7000	1	2		2.37294799	-0.00085926
	66.8000	1	2		2.37195263	-0.00088646
	66.9000	1	2		2.37095461	-0.00082806
	67.0000	1	2		2.36995597	-0.00103633
	67.1000	1	2		2.36894811	-0.00092345
	67.2000	1	2		2.36795787	-0.00084469
	67.3000	1	2		2.36694735	-0.00092430
	67.4000	1	2		2.36595035	-0.00088506
	67.5000	1	2		2.36495048	-0.00083645
	67.6000	1	2		2.36395226	-0.00093633
	67.7000	1	2		2.36295095	-0.00073818
	67.8000	1	2		2.36195580	-0.00089888
	67.9000	1	2		2.36094507	-0.00087249
	68.0000	1	2		2.35994090	-0.00091687
	68.1000	1	2		2.35894595	-0.00093525
	68.2000	1	2		2.35794485	-0.00081074
	68.3000	1	2		2.35694580	-0.00077798
	68.4000	1	2		2.35596806	-0.00086481
	68.5000	1	2		2.35495242	-0.00076864
	68.6000	1	2		2.35395829	-0.00102865
	68.7000	1	2		2.35295412	-0.00080969
	68.8000	1	2		2.35195404	-0.00089850
	68.9000	1	2		2.35095336	-0.00092997
	69.0000	1	2		2.34995697	-0.00075826
	69.1000	1	2		2.34894707	-0.00094179
	69.2000	1	2		2.34795048	-0.00084582
	69.3000	1	2		2.34694590	-0.00086145
	69.4000	1	2		2.34596139	-0.00092160
	69.5000	1	2		2.34495292	-0.00085748
	69.6000	1	2		2.34396145	-0.00095441
	69.7000	1	2		2.34296240	-0.00091691
	69.8000	1	2		2.34197176	-0.00097062
	69.9000	1	2		2.34095550	-0.00096210
	70.0000	1	2		2.33996546	-0.00098503
	70.1000	1	2		2.33895904	-0.00098940
	70.2000	1	2		2.33796040	-0.00098601
	70.3000	1	2		2.33695521	-0.00103697
	70.4000	1	2		2.33595841	-0.00098609
	70.5000	1	2		2.33496121	-0.00109740
	70.6000	1	2		2.33396421	-0.00099521
	70.7000	1	2		2.33295676	-0.00101377
	70.8000	1	2		2.33194255	-0.00105488
	70.9000	1	2		2.33096297	-0.00105191
	71.0000	1	2		2.32996023	-0.00107557
	71.1000	1	2		2.32894827	-0.00100527
	71.2000	1	2		2.32795394	-0.00097264
	71.3000	1	2		2.32695366	-0.00099903
	71.4000	1	2		2.32596014	-0.00090098
	71.5000	1	2		2.32494860	-0.00108070
	71.6000	1	2		2.32395610	-0.00100367
	71.7000	1	2		2.32295685	-0.00109552
	71.8000	1	2		2.32196313	-0.00107362
	71.9000	1	2		2.32096224	-0.00108736
	72.0000	1	2		2.31996114	-0.00121158
	72.1000	1	2		2.31896660	-0.00103776
	72.2000	1	2		2.31796468	-0.00103147
	72.3000	1	2		2.31695150	-0.00116393
	72.4000	1	2		2.31595511	-0.00102000
	72.5000	1	2		2.31495565	-0.00120459
	72.6000	1	2		2.31395497	-0.00112626
	72.7000	1	2		2.31294977	-0.00122797
	72.8000	1	2		2.31195953	-0.00123081
	72.9000	1	2		2.31095823	-0.00131995
	73.0000	1	2		2.30995693	-0.00148810
	73.1000	1	2		2.30896034	-0.00153188
	73.2000	1	2		2.30795740	-0.00140361
	73.3000	1	2		2.30695896	-0.00152652
	73.4000	1	2		2.30596524	-0.00146608
	73.5000	1	2		2.30496333	-0.00151522
	73.6000	1	2		2.30396223	-0.00169795
	73.7000	1	2		2.30295888	-0.00172589
	73.8000	1	2		2.30196434	-0.00181605
	73.9000	1	2		2.30095627	-0.00187782
	74.0000	1	2		2.29996112	-0.00195727
	74.1000	1	2		2.29896289	-0.00202382
	74.2000	1	2		2.29796446	-0.00214282
	74.3000	1	2		2.29695639	-0.00213510
	74.4000	1	2		2.29596247	-0.00226777
	74.5000	1	2		2.29496321	-0.00245983
	74.6000	1	2		2.29396048	-0.00261062
	74.7000	1	2		2.29295610	-0.00274324
	74.8000	1	2		2.29196607	-0.00283748
	74.9000	1	2		2.29096067	-0.00296840
	75.0000	1	2		2.28996449	-0.00304411
	75.1000	1	2		2.28895786	-0.00322077
	75.2000	1	2		2.28797684	-0.00345071
	75.3000	1	2		2.28696181	-0.00353680
	75.4000	1	2		2.28596891	-0.00377538
	75.5000	1	2		2.28495695	-0.00384924
	75.6000	1	2		2.28396958	-0.00400478
	75.7000	1	2		2.28295660	-0.00416988
	75.8000	1	2		2.28196391	-0.00435512
	75.9000	1	2		2.28095728	-0.00456896
	76.0000	1	2		2.27997032	-0.00479789
	76.1000	1	2		2.27895570	-0.00482159
	76.2000	1	2		2.27795767	-0.00503766
	76.3000	1	2		2.27695330	-0.00517999
	76.4000	1	2		2.27595958	-0.00536169
	76.5000	1	2		2.27495479	-0.00563183
	76.6000	1	2		2.27395841	-0.00583758
	76.7000	1	2		2.27295628	-0.00602516
	76.8000	1	2		2.27196420	-0.00616154
	76.9000	1	2		2.27096106	-0.00643217
	77.0000	1	2		2.26996303	-0.00678377
	77.1000	1	2		2.26896194	-0.00693578
	77.2000	1	2		2.26796350	-0.00717191
	77.3000	1	2		2.26696609	-0.00735116
	77.4000	1	2		2.26596336	-0.00766848
	77.5000	1	2		2.26495857	-0.00805795
	77.6000	1	2		2.26397182	-0.00826064
	77.7000	1	2		2.26294941	-0.00859193
	77.8000	1	2		2.26195917	-0.00890782
	77.9000	1	2		2.26095685	-0.00907599
	78.0000	1	2		2.25995862	-0.00949507
	78.1000	1	2		2.25895772	-0.00970612
	78.2000	1	2		2.25796093	-0.00993147
	78.3000	1	2		2.25696987	-0.01034685
	78.4000	1	2		2.25596447	-0.01058889
	78.5000	1	2		2.25496932	-0.01095518
	78.6000	1	2		2.25397088	-0.01119250
	78.7000	1	2		2.25296815	-0.01152535
	78.8000	1	2		2.25197463	-0.01178400
	78.9000	1	2		2.25096984	-0.01230001
	79.0000	1	2		2.24996403	-0.01244022
	79.1000	1	2		2.24895945	-0.01308406
	79.2000	1	2		2.24796635	-0.01315486
	79.3000	1	2		2.24694968	-0.01370549
	79.4000	1	2		2.24595821	-0.01392773
	79.5000	1	2		2.24495199	-0.01425599
	79.6000	1	2		2.24396565	-0.01467877
	79.7000	1	2		2.24297193	-0.01503342
	79.8000	1	2		2.24196817	-0.01547087
	79.9000	1	2		2.24096543	-0.01582424
	80.0000	1	2		2.23997007	-0.01608469
	80.1000	1	2		2.23897163	-0.01650430
	80.2000	1	2		2.23797648	-0.01702261
	80.3000	1	2		2.23697620	-0.01734664
	80.4000	1	2		2.23596773	-0.01778950
	80.5000	1	2		2.23496888	-0.01818258
	80.6000	1	2		2.23398274	-0.01854570
	80.7000	1	2		2.23296464	-0.01894066
	80.8000	1	2		2.23196068	-0.01935583
	80.9000	1	2		2.23096880	-0.01987057
	81.0000	1	2		2.22997672	-0.02021765
	81.1000	1	2		2.22896988	-0.02076625
	81.2000	1	2		2.22796592	-0.02135118
	81.3000	1	2		2.22728773	-0.02155276
	81.3120	1	2		2.22728301	-0.02169717
	81.3330	1	2		2.22727892	-0.02150170
	81.4000	1	2		2.22727892	-0.02141825
	81.5000	1	2		2.22727892	-0.02129551
	81.6000	1	2		2.22733096	-0.02116810
	81.7000	1	2		2.22733588	-0.02131895
	81.8000	1	2		2.22736313	-0.02109373
	81.9000	1	2		2.22738771	-0.02078747
	82.0000	1	2		2.22740144	-0.02073749
Test Stopped:03/15/2014 3:43:27 PM : Operator Reset
