# Supplementary material for: Hyaluronic Acid Enhances the Mechanical Properties of Tissue-Engineered Cartilage Constructs
Source: PLoS One. 2014 Dec 1;9(12):e113216. doi: 10.1371/journal.pone.0113216 (PMC4249877; doi:10.1371/journal.pone.0113216)
Supplement: Dataset S1 — Raw data from hydrogel constructs. Data on wet weight, dry weight, compressive modulus, DNA content, and GAG content are provided in a spreadsheet for all analysed hydrogel constructs. Additionally, raw data from mechanical compression tests (time, displacement, and load) are provided. (ZIP) [file pone.0113216.s004.zip › Data/Mechanical testing/Microtester/Day 63/Day 63 gel heights/G5 P1 M7 height.csv]

G5 P1 M8 height
Notes	Time	Sequence	Block	Cycle	5800:Extension mm	5800:5N_Load_Cell N
Test Started : 02/11/2014 2:40:02 PM	4.0020	1	2		2.80183252	-0.00301208
	4.0320	1	2		2.79925274	-0.00262984
	4.1000	1	2		2.79847047	-0.00309506
	4.2000	1	2		2.79777199	-0.00309345
	4.3000	1	2		2.79688072	-0.00308721
	4.4000	1	2		2.79590154	-0.00309855
	4.5000	1	2		2.79490864	-0.00300894
	4.6000	1	2		2.79391123	-0.00301136
	4.7000	1	2		2.79290788	-0.00324284
	4.8000	1	2		2.79192277	-0.00310886
	4.9000	1	2		2.79090794	-0.00304000
	5.0000	1	2		2.78991955	-0.00321062
	5.1000	1	2		2.78891394	-0.00309896
	5.2000	1	2		2.78791407	-0.00301069
	5.3000	1	2		2.78690826	-0.00296166
	5.4000	1	2		2.78591434	-0.00308032
	5.5000	1	2		2.78490955	-0.00301920
	5.6000	1	2		2.78391747	-0.00299109
	5.7000	1	2		2.78291617	-0.00310326
	5.8000	1	2		2.78192183	-0.00317814
	5.9000	1	2		2.78091234	-0.00292807
	6.0000	1	2		2.77991698	-0.00314555
	6.1000	1	2		2.77890297	-0.00320524
	6.2000	1	2		2.77790597	-0.00304701
	6.3000	1	2		2.77690528	-0.00321185
	6.4000	1	2		2.77592099	-0.00316483
	6.5000	1	2		2.77491272	-0.00313119
	6.6000	1	2		2.77391613	-0.00311069
	6.7000	1	2		2.77290684	-0.00313571
	6.8000	1	2		2.77192172	-0.00310026
	6.9000	1	2		2.77091857	-0.00297792
	7.0000	1	2		2.76991461	-0.00311658
	7.1000	1	2		2.76891351	-0.00306187
	7.2000	1	2		2.76791569	-0.00303243
	7.3000	1	2		2.76691828	-0.00312453
	7.4000	1	2		2.76592374	-0.00296584
	7.5000	1	2		2.76491404	-0.00296021
	7.6000	1	2		2.76392155	-0.00316083
	7.7000	1	2		2.76291533	-0.00314762
	7.8000	1	2		2.76192017	-0.00319946
	7.9000	1	2		2.76091354	-0.00317920
	8.0000	1	2		2.75991839	-0.00322453
	8.1000	1	2		2.75890889	-0.00321678
	8.2000	1	2		2.75792029	-0.00318185
	8.3000	1	2		2.75691243	-0.00325917
	8.4000	1	2		2.75591502	-0.00321038
	8.5000	1	2		2.75490757	-0.00303681
	8.6000	1	2		2.75391672	-0.00318935
	8.7000	1	2		2.75291521	-0.00319174
	8.8000	1	2		2.75191576	-0.00308221
	8.9000	1	2		2.75091773	-0.00317009
	9.0000	1	2		2.74992155	-0.00300175
	9.1000	1	2		2.74891677	-0.00315920
	9.2000	1	2		2.74792141	-0.00320916
	9.3000	1	2		2.74690966	-0.00308250
	9.4000	1	2		2.74591737	-0.00320950
	9.5000	1	2		2.74491689	-0.00318091
	9.6000	1	2		2.74392009	-0.00328807
	9.7000	1	2		2.74291367	-0.00320099
	9.8000	1	2		2.74191708	-0.00327160
	9.9000	1	2		2.74091434	-0.00326920
	10.0000	1	2		2.73991816	-0.00329170
	10.1000	1	2		2.73891501	-0.00312267
	10.2000	1	2		2.73792355	-0.00330513
	10.3000	1	2		2.73691487	-0.00309823
	10.4000	1	2		2.73591767	-0.00315348
	10.5000	1	2		2.73491800	-0.00320981
	10.6000	1	2		2.73391731	-0.00307699
	10.7000	1	2		2.73291294	-0.00318379
	10.8000	1	2		2.73191819	-0.00314296
	10.9000	1	2		2.73091177	-0.00322642
	11.0000	1	2		2.72991436	-0.00327049
	11.1000	1	2		2.72891490	-0.00314213
	11.2000	1	2		2.72792302	-0.00323720
	11.3000	1	2		2.72691660	-0.00327847
	11.4000	1	2		2.72592370	-0.00324224
	11.5000	1	2		2.72491113	-0.00314658
	11.6000	1	2		2.72392253	-0.00319727
	11.7000	1	2		2.72291426	-0.00316013
	11.8000	1	2		2.72191665	-0.00315645
	11.9000	1	2		2.72091207	-0.00312026
	12.0000	1	2		2.71991793	-0.00326418
	12.1000	1	2		2.71890864	-0.00316987
	12.2000	1	2		2.71791144	-0.00309848
	12.3000	1	2		2.71692284	-0.00315051
	12.4000	1	2		2.71591191	-0.00326610
	12.5000	1	2		2.71492474	-0.00324571
	12.6000	1	2		2.71393164	-0.00336836
	12.7000	1	2		2.71292644	-0.00324255
	12.8000	1	2		2.71191879	-0.00329820
	12.9000	1	2		2.71091646	-0.00327792
	13.0000	1	2		2.70991844	-0.00335101
	13.1000	1	2		2.70892533	-0.00332955
	13.2000	1	2		2.70792423	-0.00312787
	13.3000	1	2		2.70691760	-0.00310743
	13.4000	1	2		2.70592019	-0.00316815
	13.5000	1	2		2.70492074	-0.00305958
	13.6000	1	2		2.70391800	-0.00312455
	13.7000	1	2		2.70290891	-0.00312023
	13.8000	1	2		2.70191232	-0.00316469
	13.9000	1	2		2.70091409	-0.00312020
	14.0000	1	2		2.69991689	-0.00317717
	14.1000	1	2		2.69891763	-0.00335583
	14.2000	1	2		2.69791633	-0.00312762
	14.3000	1	2		2.69691851	-0.00308806
	14.4000	1	2		2.69591988	-0.00337384
	14.5000	1	2		2.69491734	-0.00325724
	14.6000	1	2		2.69392137	-0.00366203
	14.7000	1	2		2.69291720	-0.00328512
	14.8000	1	2		2.69191549	-0.00313865
	14.9000	1	2		2.69090968	-0.00331603
	15.0000	1	2		2.68992743	-0.00307593
	15.1000	1	2		2.68890707	-0.00324931
	15.2000	1	2		2.68791786	-0.00318174
	15.3000	1	2		2.68691574	-0.00314101
	15.4000	1	2		2.68592365	-0.00321035
	15.5000	1	2		2.68491190	-0.00320084
	15.6000	1	2		2.68392617	-0.00326054
	15.7000	1	2		2.68293512	-0.00337509
	15.8000	1	2		2.68192726	-0.00328702
	15.9000	1	2		2.68092042	-0.00326590
	16.0000	1	2		2.67992670	-0.00340222
	16.1000	1	2		2.67891720	-0.00333481
	16.2000	1	2		2.67793065	-0.00336966
	16.3000	1	2		2.67692689	-0.00329217
	16.4000	1	2		2.67593071	-0.00330951
	16.5000	1	2		2.67492839	-0.00323475
	16.6000	1	2		2.67392811	-0.00334147
	16.7000	1	2		2.67292025	-0.00327245
	16.8000	1	2		2.67191977	-0.00316271
	16.9000	1	2		2.67091068	-0.00318063
	17.0000	1	2		2.66991880	-0.00325284
	17.1000	1	2		2.66891996	-0.00325547
	17.2000	1	2		2.66791517	-0.00328835
	17.3000	1	2		2.66692821	-0.00344222
	17.4000	1	2		2.66593224	-0.00318774
	17.5000	1	2		2.66493032	-0.00339068
	17.6000	1	2		2.66392574	-0.00328423
	17.7000	1	2		2.66291297	-0.00323548
	17.8000	1	2		2.66193195	-0.00327913
	17.9000	1	2		2.66091999	-0.00313913
	18.0000	1	2		2.65992791	-0.00320468
	18.1000	1	2		2.65891985	-0.00313725
	18.2000	1	2		2.65793493	-0.00333012
	18.3000	1	2		2.65692769	-0.00323885
	18.4000	1	2		2.65593049	-0.00316213
	18.5000	1	2		2.65492201	-0.00330990
	18.6000	1	2		2.65392829	-0.00339918
	18.7000	1	2		2.65292330	-0.00321101
	18.8000	1	2		2.65192630	-0.00350369
	18.9000	1	2		2.65092479	-0.00337526
	19.0000	1	2		2.64992698	-0.00330534
	19.1000	1	2		2.64893018	-0.00343825
	19.2000	1	2		2.64792806	-0.00333308
	19.3000	1	2		2.64693311	-0.00338156
	19.4000	1	2		2.64593898	-0.00326851
	19.5000	1	2		2.64493358	-0.00340516
	19.6000	1	2		2.64392797	-0.00328857
	19.7000	1	2		2.64293343	-0.00323147
	19.8000	1	2		2.64192988	-0.00341703
	19.9000	1	2		2.64092898	-0.00346758
	20.0000	1	2		2.63993383	-0.00320181
	20.1000	1	2		2.63893027	-0.00349347
	20.2000	1	2		2.63793122	-0.00349930
	20.3000	1	2		2.63692972	-0.00327987
	20.4000	1	2		2.63593026	-0.00352537
	20.5000	1	2		2.63492588	-0.00341431
	20.6000	1	2		2.63393851	-0.00330416
	20.7000	1	2		2.63293229	-0.00329735
	20.8000	1	2		2.63193427	-0.00325156
	20.9000	1	2		2.63092887	-0.00334705
	21.0000	1	2		2.62993638	-0.00314983
	21.1000	1	2		2.62893876	-0.00318831
	21.2000	1	2		2.62793582	-0.00339552
	21.3000	1	2		2.62692940	-0.00308814
	21.4000	1	2		2.62592953	-0.00331874
	21.5000	1	2		2.62492843	-0.00351262
	21.6000	1	2		2.62393348	-0.00337208
	21.7000	1	2		2.62292644	-0.00334955
	21.8000	1	2		2.62194256	-0.00339263
	21.9000	1	2		2.62093081	-0.00338277
	22.0000	1	2		2.61993299	-0.00336057
	22.1000	1	2		2.61891857	-0.00340505
	22.2000	1	2		2.61793571	-0.00332045
	22.3000	1	2		2.61692724	-0.00335842
	22.4000	1	2		2.61592696	-0.00324252
	22.5000	1	2		2.61492238	-0.00348069
	22.6000	1	2		2.61392948	-0.00316104
	22.7000	1	2		2.61292182	-0.00324808
	22.8000	1	2		2.61192626	-0.00326768
	22.9000	1	2		2.61092475	-0.00332392
	23.0000	1	2		2.60992406	-0.00326775
	23.1000	1	2		2.60892276	-0.00337000
	23.2000	1	2		2.60792986	-0.00342369
	23.3000	1	2		2.60692303	-0.00336397
	23.4000	1	2		2.60593791	-0.00328909
	23.5000	1	2		2.60492841	-0.00324037
	23.6000	1	2		2.60393428	-0.00336568
	23.7000	1	2		2.60293523	-0.00315759
	23.8000	1	2		2.60194520	-0.00339391
	23.9000	1	2		2.60093509	-0.00324870
	24.0000	1	2		2.59994157	-0.00332797
	24.1000	1	2		2.59893658	-0.00310910
	24.2000	1	2		2.59793999	-0.00330782
	24.3000	1	2		2.59693910	-0.00339859
	24.4000	1	2		2.59593595	-0.00325044
	24.5000	1	2		2.59492564	-0.00341602
	24.6000	1	2		2.59393478	-0.00343052
	24.7000	1	2		2.59292733	-0.00345422
	24.8000	1	2		2.59192521	-0.00322863
	24.9000	1	2		2.59092514	-0.00355522
	25.0000	1	2		2.58992875	-0.00333900
	25.1000	1	2		2.58892704	-0.00346405
	25.2000	1	2		2.58794070	-0.00325256
	25.3000	1	2		2.58692669	-0.00336640
	25.4000	1	2		2.58593297	-0.00333736
	25.5000	1	2		2.58493167	-0.00332659
	25.6000	1	2		2.58393508	-0.00337385
	25.7000	1	2		2.58293337	-0.00331664
	25.8000	1	2		2.58193555	-0.00325219
	25.9000	1	2		2.58093548	-0.00342442
	26.0000	1	2		2.57993827	-0.00333231
	26.1000	1	2		2.57893410	-0.00343035
	26.2000	1	2		2.57793321	-0.00355912
	26.3000	1	2		2.57693150	-0.00339073
	26.4000	1	2		2.57593388	-0.00341997
	26.5000	1	2		2.57492315	-0.00322790
	26.6000	1	2		2.57395832	-0.00333918
	26.7000	1	2		2.57292711	-0.00329718
	26.8000	1	2		2.57192847	-0.00332066
	26.9000	1	2		2.57093126	-0.00326203
	27.0000	1	2		2.56992238	-0.00333955
	27.1000	1	2		2.56892579	-0.00326851
	27.2000	1	2		2.56793289	-0.00323853
	27.3000	1	2		2.56693343	-0.00328821
	27.4000	1	2		2.56593705	-0.00330542
	27.5000	1	2		2.56493759	-0.00341184
	27.6000	1	2		2.56393916	-0.00337162
	27.7000	1	2		2.56293048	-0.00357519
	27.8000	1	2		2.56193737	-0.00322722
	27.9000	1	2		2.56093381	-0.00332982
	28.0000	1	2		2.55992923	-0.00365440
	28.1000	1	2		2.55893879	-0.00338207
	28.2000	1	2		2.55794036	-0.00331515
	28.3000	1	2		2.55693106	-0.00342969
	28.4000	1	2		2.55593570	-0.00333201
	28.5000	1	2		2.55492477	-0.00323526
	28.6000	1	2		2.55395072	-0.00343089
	28.7000	1	2		2.55292934	-0.00337217
	28.8000	1	2		2.55193459	-0.00334920
	28.9000	1	2		2.55093083	-0.00333128
	29.0000	1	2		2.54993896	-0.00346313
	29.1000	1	2		2.54893171	-0.00330914
	29.2000	1	2		2.54794147	-0.00350900
	29.3000	1	2		2.54693034	-0.00356468
	29.4000	1	2		2.54593723	-0.00344114
	29.5000	1	2		2.54494064	-0.00353721
	29.6000	1	2		2.54394016	-0.00339873
	29.7000	1	2		2.54293250	-0.00339618
	29.8000	1	2		2.54193776	-0.00335788
	29.9000	1	2		2.54092806	-0.00322008
	30.0000	1	2		2.53993085	-0.00333807
	30.1000	1	2		2.53893221	-0.00335865
	30.2000	1	2		2.53794997	-0.00321550
	30.3000	1	2		2.53693576	-0.00347137
	30.4000	1	2		2.53594101	-0.00327533
	30.5000	1	2		2.53493684	-0.00350541
	30.6000	1	2		2.53393779	-0.00340630
	30.7000	1	2		2.53293669	-0.00347435
	30.8000	1	2		2.53194379	-0.00352113
	30.9000	1	2		2.53093327	-0.00331587
	31.0000	1	2		2.52993934	-0.00347945
	31.1000	1	2		2.52892800	-0.00347816
	31.2000	1	2		2.52792690	-0.00337561
	31.3000	1	2		2.52693339	-0.00331532
	31.4000	1	2		2.52593250	-0.00348168
	31.5000	1	2		2.52492935	-0.00334179
	31.6000	1	2		2.52392825	-0.00322219
	31.7000	1	2		2.52293166	-0.00345793
	31.8000	1	2		2.52193507	-0.00327340
	31.9000	1	2		2.52093336	-0.00331247
	32.0000	1	2		2.51993636	-0.00334722
	32.1000	1	2		2.51893199	-0.00344616
	32.2000	1	2		2.51793786	-0.00341448
	32.3000	1	2		2.51694290	-0.00326347
	32.4000	1	2		2.51593648	-0.00351514
	32.5000	1	2		2.51493436	-0.00343025
	32.6000	1	2		2.51393982	-0.00339644
	32.7000	1	2		2.51293708	-0.00347621
	32.8000	1	2		2.51194029	-0.00341460
	32.9000	1	2		2.51093181	-0.00357925
	33.0000	1	2		2.50993399	-0.00348322
	33.1000	1	2		2.50893966	-0.00333820
	33.2000	1	2		2.50793795	-0.00346466
	33.3000	1	2		2.50693644	-0.00327443
	33.4000	1	2		2.50593965	-0.00339001
	33.5000	1	2		2.50493998	-0.00339573
	33.6000	1	2		2.50394175	-0.00326918
	33.7000	1	2		2.50293021	-0.00349887
	33.8000	1	2		2.50194407	-0.00340298
	33.9000	1	2		2.50094256	-0.00352697
	34.0000	1	2		2.49994495	-0.00360173
	34.1000	1	2		2.49894303	-0.00345211
	34.2000	1	2		2.49794746	-0.00347706
	34.3000	1	2		2.49693981	-0.00347752
	34.4000	1	2		2.49593912	-0.00347297
	34.5000	1	2		2.49494253	-0.00350159
	34.6000	1	2		2.49394861	-0.00331356
	34.7000	1	2		2.49294239	-0.00341728
	34.8000	1	2		2.49194436	-0.00336656
	34.9000	1	2		2.49094327	-0.00347717
	35.0000	1	2		2.48994606	-0.00345042
	35.1000	1	2		2.48894230	-0.00343492
	35.2000	1	2		2.48794510	-0.00328576
	35.3000	1	2		2.48693724	-0.00344113
	35.4000	1	2		2.48593368	-0.00341279
	35.5000	1	2		2.48494385	-0.00358783
	35.6000	1	2		2.48394562	-0.00348298
	35.7000	1	2		2.48293408	-0.00337868
	35.8000	1	2		2.48194159	-0.00362442
	35.9000	1	2		2.48093762	-0.00350434
	36.0000	1	2		2.47994226	-0.00353706
	36.1000	1	2		2.47894588	-0.00352882
	36.2000	1	2		2.47794580	-0.00347016
	36.3000	1	2		2.47694942	-0.00335983
	36.4000	1	2		2.47594893	-0.00333576
	36.5000	1	2		2.47494046	-0.00338129
	36.6000	1	2		2.47394961	-0.00354856
	36.7000	1	2		2.47293601	-0.00325615
	36.8000	1	2		2.47194475	-0.00346967
	36.9000	1	2		2.47094160	-0.00370273
	37.0000	1	2		2.46994461	-0.00339131
	37.1000	1	2		2.46894330	-0.00350701
	37.2000	1	2		2.46794098	-0.00359512
	37.3000	1	2		2.46694295	-0.00351890
	37.4000	1	2		2.46594923	-0.00343116
	37.5000	1	2		2.46494609	-0.00341886
	37.6000	1	2		2.46395462	-0.00353974
	37.7000	1	2		2.46294164	-0.00321894
	37.8000	1	2		2.46195058	-0.00339247
	37.9000	1	2		2.46094661	-0.00355033
	38.0000	1	2		2.45994511	-0.00337236
	38.1000	1	2		2.45894012	-0.00336925
	38.2000	1	2		2.45794332	-0.00353928
	38.3000	1	2		2.45693772	-0.00352740
	38.4000	1	2		2.45594215	-0.00344070
	38.5000	1	2		2.45493655	-0.00359484
	38.6000	1	2		2.45394324	-0.00354985
	38.7000	1	2		2.45294255	-0.00343644
	38.8000	1	2		2.45194514	-0.00340522
	38.9000	1	2		2.45093789	-0.00358271
	39.0000	1	2		2.44995093	-0.00343862
	39.1000	1	2		2.44894594	-0.00337548
	39.2000	1	2		2.44795468	-0.00346954
	39.3000	1	2		2.44694232	-0.00350518
	39.4000	1	2		2.44595105	-0.00333910
	39.5000	1	2		2.44495016	-0.00347510
	39.6000	1	2		2.44395050	-0.00350025
	39.7000	1	2		2.44294571	-0.00333594
	39.8000	1	2		2.44194605	-0.00342426
	39.9000	1	2		2.44093922	-0.00356872
	40.0000	1	2		2.43993566	-0.00355647
	40.1000	1	2		2.43894030	-0.00340087
	40.2000	1	2		2.43796010	-0.00357816
	40.3000	1	2		2.43694405	-0.00346743
	40.4000	1	2		2.43594684	-0.00329636
	40.5000	1	2		2.43494677	-0.00350152
	40.6000	1	2		2.43395735	-0.00345909
	40.7000	1	2		2.43294990	-0.00339007
	40.8000	1	2		2.43195946	-0.00350385
	40.9000	1	2		2.43094238	-0.00342266
	41.0000	1	2		2.42994968	-0.00353941
	41.1000	1	2		2.42894060	-0.00344290
	41.2000	1	2		2.42795138	-0.00353255
	41.3000	1	2		2.42693902	-0.00351507
	41.4000	1	2		2.42594325	-0.00341133
	41.5000	1	2		2.42495034	-0.00357199
	41.6000	1	2		2.42394392	-0.00358202
	41.7000	1	2		2.42294344	-0.00344042
	41.8000	1	2		2.42196037	-0.00356003
	41.9000	1	2		2.42094391	-0.00347856
	42.0000	1	2		2.41994752	-0.00339816
	42.1000	1	2		2.41894335	-0.00333235
	42.2000	1	2		2.41794348	-0.00341923
	42.3000	1	2		2.41694423	-0.00346116
	42.4000	1	2		2.41594436	-0.00343770
	42.5000	1	2		2.41494224	-0.00346626
	42.6000	1	2		2.41394811	-0.00363830
	42.7000	1	2		2.41294230	-0.00345798
	42.8000	1	2		2.41195042	-0.00355220
	42.9000	1	2		2.41094154	-0.00363940
	43.0000	1	2		2.40994003	-0.00346677
	43.1000	1	2		2.40894324	-0.00351942
	43.2000	1	2		2.40794153	-0.00359086
	43.3000	1	2		2.40695743	-0.00345842
	43.4000	1	2		2.40595593	-0.00343092
	43.5000	1	2		2.40494909	-0.00344471
	43.6000	1	2		2.40395455	-0.00337803
	43.7000	1	2		2.40293973	-0.00352996
	43.8000	1	2		2.40194457	-0.00343810
	43.9000	1	2		2.40094327	-0.00341985
	44.0000	1	2		2.39995221	-0.00337615
	44.1000	1	2		2.39894558	-0.00348165
	44.2000	1	2		2.39795371	-0.00360167
	44.3000	1	2		2.39695445	-0.00339692
	44.4000	1	2		2.39595745	-0.00362576
	44.5000	1	2		2.39494283	-0.00362731
	44.6000	1	2		2.39395219	-0.00353944
	44.7000	1	2		2.39294617	-0.00358929
	44.8000	1	2		2.39195491	-0.00351627
	44.9000	1	2		2.39095176	-0.00353618
	45.0000	1	2		2.38995476	-0.00351700
	45.1000	1	2		2.38894936	-0.00344025
	45.2000	1	2		2.38795441	-0.00350690
	45.3000	1	2		2.38694758	-0.00332334
	45.4000	1	2		2.38595509	-0.00350359
	45.5000	1	2		2.38494559	-0.00351412
	45.6000	1	2		2.38396006	-0.00345727
	45.7000	1	2		2.38295548	-0.00361971
	45.8000	1	2		2.38196053	-0.00353846
	45.9000	1	2		2.38095943	-0.00358688
	46.0000	1	2		2.37995936	-0.00359333
	46.1000	1	2		2.37895417	-0.00366669
	46.2000	1	2		2.37796454	-0.00364762
	46.3000	1	2		2.37695730	-0.00365572
	46.4000	1	2		2.37595661	-0.00352839
	46.5000	1	2		2.37495101	-0.00357851
	46.6000	1	2		2.37395565	-0.00351196
	46.7000	1	2		2.37294840	-0.00344685
	46.8000	1	2		2.37195304	-0.00346133
	46.9000	1	2		2.37094744	-0.00329508
	47.0000	1	2		2.36995126	-0.00354044
	47.1000	1	2		2.36895159	-0.00349746
	47.2000	1	2		2.36795480	-0.00349413
	47.3000	1	2		2.36695124	-0.00364091
	47.4000	1	2		2.36595568	-0.00351590
	47.5000	1	2		2.36495458	-0.00356003
	47.6000	1	2		2.36395738	-0.00360176
	47.7000	1	2		2.36295321	-0.00342070
	47.8000	1	2		2.36196276	-0.00376047
	47.9000	1	2		2.36095839	-0.00357959
	48.0000	1	2		2.35995995	-0.00359604
	48.1000	1	2		2.35894861	-0.00357968
	48.2000	1	2		2.35795960	-0.00360491
	48.3000	1	2		2.35695318	-0.00360846
	48.4000	1	2		2.35595372	-0.00368540
	48.5000	1	2		2.35494422	-0.00348929
	48.6000	1	2		2.35395747	-0.00354236
	48.7000	1	2		2.35295248	-0.00354948
	48.8000	1	2		2.35194954	-0.00354778
	48.9000	1	2		2.35094967	-0.00365831
	49.0000	1	2		2.34996210	-0.00353982
	49.1000	1	2		2.34895383	-0.00364335
	49.2000	1	2		2.34796584	-0.00361224
	49.3000	1	2		2.34695286	-0.00369363
	49.4000	1	2		2.34595853	-0.00365112
	49.5000	1	2		2.34495907	-0.00348308
	49.6000	1	2		2.34395592	-0.00364522
	49.7000	1	2		2.34295974	-0.00347953
	49.8000	1	2		2.34196295	-0.00341662
	49.9000	1	2		2.34095755	-0.00353601
	50.0000	1	2		2.33996362	-0.00353288
	50.1000	1	2		2.33896519	-0.00341012
	50.2000	1	2		2.33795774	-0.00356059
	50.3000	1	2		2.33694967	-0.00353176
	50.4000	1	2		2.33595903	-0.00360205
	50.5000	1	2		2.33495752	-0.00355907
	50.6000	1	2		2.33396339	-0.00360544
	50.7000	1	2		2.33296700	-0.00375708
	50.8000	1	2		2.33195997	-0.00361630
	50.9000	1	2		2.33095497	-0.00377041
	51.0000	1	2		2.32996207	-0.00375105
	51.1000	1	2		2.32895565	-0.00364688
	51.2000	1	2		2.32796336	-0.00363718
	51.3000	1	2		2.32696267	-0.00357384
	51.4000	1	2		2.32596445	-0.00366375
	51.5000	1	2		2.32496704	-0.00355817
	51.6000	1	2		2.32396348	-0.00354514
	51.7000	1	2		2.32296033	-0.00360425
	51.8000	1	2		2.32196272	-0.00346614
	51.9000	1	2		2.32095097	-0.00353565
	52.0000	1	2		2.31996893	-0.00372088
	52.1000	1	2		2.31895533	-0.00360978
	52.2000	1	2		2.31795464	-0.00353471
	52.3000	1	2		2.31695211	-0.00375438
	52.4000	1	2		2.31596208	-0.00364303
	52.5000	1	2		2.31495811	-0.00366172
	52.6000	1	2		2.31396111	-0.00359486
	52.7000	1	2		2.31295203	-0.00358803
	52.8000	1	2		2.31196343	-0.00369924
	52.9000	1	2		2.31095598	-0.00356117
	53.0000	1	2		2.30996656	-0.00366596
	53.1000	1	2		2.30895911	-0.00366929
	53.2000	1	2		2.30795719	-0.00341420
	53.3000	1	2		2.30695077	-0.00355728
	53.4000	1	2		2.30595459	-0.00353113
	53.5000	1	2		2.30495554	-0.00359179
	53.6000	1	2		2.30395998	-0.00362610
	53.7000	1	2		2.30295437	-0.00361578
	53.8000	1	2		2.30195717	-0.00364664
	53.9000	1	2		2.30095484	-0.00370076
	54.0000	1	2		2.29996808	-0.00374162
	54.1000	1	2		2.29895654	-0.00366931
	54.2000	1	2		2.29796487	-0.00364015
	54.3000	1	2		2.29696438	-0.00369537
	54.4000	1	2		2.29596185	-0.00357166
	54.5000	1	2		2.29495440	-0.00341256
	54.6000	1	2		2.29396601	-0.00361561
	54.7000	1	2		2.29295999	-0.00359888
	54.8000	1	2		2.29196013	-0.00353186
	54.9000	1	2		2.29096005	-0.00368136
	55.0000	1	2		2.28996818	-0.00363003
	55.1000	1	2		2.28895991	-0.00376361
	55.2000	1	2		2.28796229	-0.00361644
	55.3000	1	2		2.28695833	-0.00371610
	55.4000	1	2		2.28596543	-0.00375003
	55.5000	1	2		2.28495982	-0.00359007
	55.6000	1	2		2.28396651	-0.00373809
	55.7000	1	2		2.28295845	-0.00370355
	55.8000	1	2		2.28197046	-0.00367138
	55.9000	1	2		2.28096117	-0.00362887
	56.0000	1	2		2.27996765	-0.00362315
	56.1000	1	2		2.27895529	-0.00358864
	56.2000	1	2		2.27796689	-0.00362321
	56.3000	1	2		2.27694818	-0.00347504
	56.4000	1	2		2.27596839	-0.00351634
	56.5000	1	2		2.27495848	-0.00344887
	56.6000	1	2		2.27396578	-0.00362687
	56.7000	1	2		2.27295792	-0.00365912
	56.8000	1	2		2.27195621	-0.00358552
	56.9000	1	2		2.27095532	-0.00369575
	57.0000	1	2		2.26995852	-0.00371849
	57.1000	1	2		2.26896357	-0.00364671
	57.2000	1	2		2.26796514	-0.00366130
	57.3000	1	2		2.26696056	-0.00370776
	57.4000	1	2		2.26597934	-0.00357766
	57.5000	1	2		2.26497230	-0.00360167
	57.6000	1	2		2.26396936	-0.00354175
	57.7000	1	2		2.26296764	-0.00356598
	57.8000	1	2		2.26196880	-0.00367865
	57.9000	1	2		2.26095848	-0.00365731
	58.0000	1	2		2.25996333	-0.00361387
	58.1000	1	2		2.25896879	-0.00358052
	58.2000	1	2		2.25797035	-0.00374657
	58.3000	1	2		2.25696967	-0.00388111
	58.4000	1	2		2.25597041	-0.00357897
	58.5000	1	2		2.25495252	-0.00379577
	58.6000	1	2		2.25396187	-0.00376768
	58.7000	1	2		2.25296528	-0.00361346
	58.8000	1	2		2.25196705	-0.00375600
	58.9000	1	2		2.25096247	-0.00353541
	59.0000	1	2		2.24996608	-0.00359027
	59.1000	1	2		2.24896273	-0.00373416
	59.2000	1	2		2.24796635	-0.00353294
	59.3000	1	2		2.24696669	-0.00364243
	59.4000	1	2		2.24596907	-0.00361238
	59.5000	1	2		2.24496101	-0.00369766
	59.6000	1	2		2.24396749	-0.00370350
	59.7000	1	2		2.24296373	-0.00375072
	59.8000	1	2		2.24196386	-0.00386433
	59.9000	1	2		2.24096748	-0.00359748
	60.0000	1	2		2.23997314	-0.00373172
	60.1000	1	2		2.23897143	-0.00379588
	60.2000	1	2		2.23795824	-0.00351239
	60.3000	1	2		2.23696903	-0.00363550
	60.4000	1	2		2.23596404	-0.00365186
	60.5000	1	2		2.23496438	-0.00351847
	60.6000	1	2		2.23397148	-0.00358477
	60.7000	1	2		2.23296567	-0.00364564
	60.8000	1	2		2.23196723	-0.00347405
	60.9000	1	2		2.23096757	-0.00370725
	61.0000	1	2		2.22997364	-0.00361663
	61.1000	1	2		2.22897132	-0.00383901
	61.2000	1	2		2.22797903	-0.00376913
	61.3000	1	2		2.22696216	-0.00370335
	61.4000	1	2		2.22596761	-0.00380252
	61.5000	1	2		2.22496857	-0.00378179
	61.6000	1	2		2.22396481	-0.00382226
	61.7000	1	2		2.22296084	-0.00386429
	61.8000	1	2		2.22198126	-0.00364898
	61.9000	1	2		2.22095762	-0.00381185
	62.0000	1	2		2.21996062	-0.00361172
	62.1000	1	2		2.21895870	-0.00356942
	62.2000	1	2		2.21796826	-0.00369809
	62.3000	1	2		2.21697106	-0.00372318
	62.4000	1	2		2.21597508	-0.00374801
	62.5000	1	2		2.21497480	-0.00385654
	62.6000	1	2		2.21397555	-0.00370933
	62.7000	1	2		2.21296954	-0.00381537
	62.8000	1	2		2.21197602	-0.00367663
	62.9000	1	2		2.21096796	-0.00356045
	63.0000	1	2		2.20996584	-0.00378383
	63.1000	1	2		2.20897293	-0.00367179
	63.2000	1	2		2.20796835	-0.00365578
	63.3000	1	2		2.20697504	-0.00373236
	63.4000	1	2		2.20597108	-0.00374700
	63.5000	1	2		2.20497059	-0.00361892
	63.6000	1	2		2.20397236	-0.00364314
	63.7000	1	2		2.20296963	-0.00386894
	63.8000	1	2		2.20198431	-0.00384780
	63.9000	1	2		2.20097194	-0.00370880
	64.0000	1	2		2.19997679	-0.00384203
	64.1000	1	2		2.19897979	-0.00378421
	64.2000	1	2		2.19797726	-0.00373998
	64.3000	1	2		2.19697247	-0.00388741
	64.4000	1	2		2.19598469	-0.00381666
	64.5000	1	2		2.19497458	-0.00363724
	64.6000	1	2		2.19397430	-0.00366457
	64.7000	1	2		2.19296992	-0.00373434
	64.8000	1	2		2.19197518	-0.00375844
	64.9000	1	2		2.19097244	-0.00362086
	65.0000	1	2		2.18997155	-0.00375920
	65.1000	1	2		2.18897148	-0.00393461
	65.2000	1	2		2.18797140	-0.00367796
	65.3000	1	2		2.18697297	-0.00392592
	65.4000	1	2		2.18597843	-0.00379981
	65.5000	1	2		2.18497754	-0.00376908
	65.6000	1	2		2.18398259	-0.00364071
	65.7000	1	2		2.18298251	-0.00375917
	65.8000	1	2		2.18197138	-0.00374639
	65.9000	1	2		2.18097643	-0.00362237
	66.0000	1	2		2.17998271	-0.00377896
	66.1000	1	2		2.17897177	-0.00395043
	66.2000	1	2		2.17797723	-0.00355529
	66.3000	1	2		2.17698392	-0.00396287
	66.4000	1	2		2.17597053	-0.00369827
	66.5000	1	2		2.17496943	-0.00380539
	66.6000	1	2		2.17397838	-0.00398268
	66.7000	1	2		2.17297216	-0.00380846
	66.8000	1	2		2.17198602	-0.00380942
	66.9000	1	2		2.17097406	-0.00389313
	67.0000	1	2		2.16998423	-0.00365466
	67.1000	1	2		2.16897781	-0.00377249
	67.2000	1	2		2.16798450	-0.00355057
	67.3000	1	2		2.16698319	-0.00378986
	67.4000	1	2		2.16597841	-0.00371982
	67.5000	1	2		2.16497280	-0.00367730
	67.6000	1	2		2.16397847	-0.00372731
	67.7000	1	2		2.16297471	-0.00365124
	67.8000	1	2		2.16199082	-0.00378978
	67.9000	1	2		2.16097968	-0.00393088
	68.0000	1	2		2.15998596	-0.00375737
	68.1000	1	2		2.15898056	-0.00403496
	68.2000	1	2		2.15798377	-0.00380646
	68.3000	1	2		2.15697284	-0.00365987
	68.4000	1	2		2.15597809	-0.00375505
	68.5000	1	2		2.15497167	-0.00373940
	68.6000	1	2		2.15397897	-0.00372880
	68.7000	1	2		2.15297070	-0.00365950
	68.8000	1	2		2.15197493	-0.00382398
	68.9000	1	2		2.15096912	-0.00380598
	69.0000	1	2		2.14997130	-0.00367220
	69.1000	1	2		2.14896365	-0.00390716
	69.2000	1	2		2.14798447	-0.00392487
	69.3000	1	2		2.14697272	-0.00389540
	69.4000	1	2		2.14598576	-0.00375533
	69.5000	1	2		2.14497545	-0.00393197
	69.6000	1	2		2.14397496	-0.00364532
	69.7000	1	2		2.14296813	-0.00378449
	69.8000	1	2		2.14197400	-0.00374674
	69.9000	1	2		2.14096655	-0.00374310
	70.0000	1	2		2.13997303	-0.00368774
	70.1000	1	2		2.13897009	-0.00365530
	70.2000	1	2		2.13797637	-0.00383549
	70.3000	1	2		2.13697425	-0.00381462
	70.4000	1	2		2.13597602	-0.00376397
	70.5000	1	2		2.13497205	-0.00384617
	70.6000	1	2		2.13397362	-0.00385539
	70.7000	1	2		2.13297498	-0.00381465
	70.8000	1	2		2.13197942	-0.00386144
	70.9000	1	2		2.13097525	-0.00376370
	71.0000	1	2		2.12997886	-0.00379615
	71.1000	1	2		2.12898453	-0.00381526
	71.2000	1	2		2.12798568	-0.00382122
	71.3000	1	2		2.12697741	-0.00372271
	71.4000	1	2		2.12598267	-0.00381214
	71.5000	1	2		2.12497563	-0.00379306
	71.6000	1	2		2.12398744	-0.00376891
	71.7000	1	2		2.12297630	-0.00379930
	71.8000	1	2		2.12197869	-0.00375966
	71.9000	1	2		2.12097759	-0.00382534
	72.0000	1	2		2.11998448	-0.00380591
	72.1000	1	2		2.11897314	-0.00395808
	72.2000	1	2		2.11798106	-0.00375185
	72.3000	1	2		2.11697914	-0.00396681
	72.4000	1	2		2.11598399	-0.00388779
	72.5000	1	2		2.11497941	-0.00386401
	72.6000	1	2		2.11398036	-0.00394342
	72.7000	1	2		2.11298520	-0.00383594
	72.8000	1	2		2.11198821	-0.00387159
	72.9000	1	2		2.11097912	-0.00385947
	73.0000	1	2		2.10997966	-0.00381217
	73.1000	1	2		2.10896955	-0.00384544
	73.2000	1	2		2.10798013	-0.00386283
	73.3000	1	2		2.10697821	-0.00385308
	73.4000	1	2		2.10597937	-0.00389137
	73.5000	1	2		2.10497991	-0.00390909
	73.6000	1	2		2.10398291	-0.00393686
	73.7000	1	2		2.10297321	-0.00386025
	73.8000	1	2		2.10198215	-0.00387160
	73.9000	1	2		2.10098904	-0.00407898
	74.0000	1	2		2.09998651	-0.00384592
	74.1000	1	2		2.09897886	-0.00393059
	74.2000	1	2		2.09798165	-0.00391595
	74.3000	1	2		2.09698404	-0.00390524
	74.4000	1	2		2.09599196	-0.00391823
	74.5000	1	2		2.09497857	-0.00397642
	74.6000	1	2		2.09399017	-0.00398283
	74.7000	1	2		2.09299051	-0.00407165
	74.8000	1	2		2.09198695	-0.00397875
	74.9000	1	2		2.09098094	-0.00407215
	75.0000	1	2		2.08998394	-0.00408213
	75.1000	1	2		2.08899329	-0.00417626
	75.2000	1	2		2.08798052	-0.00423191
	75.3000	1	2		2.08698106	-0.00428896
	75.4000	1	2		2.08598262	-0.00422718
	75.5000	1	2		2.08498808	-0.00436183
	75.6000	1	2		2.08399272	-0.00423191
	75.7000	1	2		2.08299060	-0.00425337
	75.8000	1	2		2.08198192	-0.00426961
	75.9000	1	2		2.08098472	-0.00427061
	76.0000	1	2		2.07998977	-0.00441075
	76.1000	1	2		2.07898683	-0.00437327
	76.2000	1	2		2.07799659	-0.00449417
	76.3000	1	2		2.07698422	-0.00438561
	76.4000	1	2		2.07598968	-0.00437070
	76.5000	1	2		2.07498981	-0.00458679
	76.6000	1	2		2.07397991	-0.00454443
	76.7000	1	2		2.07297717	-0.00481186
	76.8000	1	2		2.07198263	-0.00483691
	76.9000	1	2		2.07098153	-0.00481840
	77.0000	1	2		2.06998576	-0.00485922
	77.1000	1	2		2.06899143	-0.00490630
	77.2000	1	2		2.06798664	-0.00489840
	77.3000	1	2		2.06698022	-0.00498587
	77.4000	1	2		2.06598998	-0.00482086
	77.5000	1	2		2.06497843	-0.00508412
	77.6000	1	2		2.06398963	-0.00514117
	77.7000	1	2		2.06298423	-0.00509306
	77.8000	1	2		2.06198559	-0.00526473
	77.9000	1	2		2.06098675	-0.00542632
	78.0000	1	2		2.05999098	-0.00541090
	78.1000	1	2		2.05898803	-0.00569710
	78.2000	1	2		2.05799288	-0.00567635
	78.3000	1	2		2.05699301	-0.00582329
	78.4000	1	2		2.05599437	-0.00580105
	78.5000	1	2		2.05498467	-0.00573890
	78.6000	1	2		2.05399566	-0.00584604
	78.7000	1	2		2.05298965	-0.00584734
	78.8000	1	2		2.05198793	-0.00590231
	78.9000	1	2		2.05097516	-0.00611205
	79.0000	1	2		2.04998533	-0.00616656
	79.1000	1	2		2.04898546	-0.00624217
	79.2000	1	2		2.04798949	-0.00634519
	79.3000	1	2		2.04698532	-0.00645618
	79.4000	1	2		2.04600225	-0.00661202
	79.5000	1	2		2.04499767	-0.00663868
	79.6000	1	2		2.04399760	-0.00676815
	79.7000	1	2		2.04299322	-0.00692604
	79.8000	1	2		2.04199294	-0.00694099
	79.9000	1	2		2.04099615	-0.00697692
	80.0000	1	2		2.03999792	-0.00694867
	80.1000	1	2		2.03898801	-0.00711543
	80.2000	1	2		2.03798855	-0.00730150
	80.3000	1	2		2.03698315	-0.00725747
	80.4000	1	2		2.03598800	-0.00762341
	80.5000	1	2		2.03497953	-0.00762462
	80.6000	1	2		2.03397884	-0.00782447
	80.7000	1	2		2.03342174	-0.00802948
	80.7020	1	2		2.03342092	-0.00807092
	80.7310	1	2		2.03341436	-0.00780923
	80.8000	1	2		2.03341436	-0.00791352
	80.9000	1	2		2.03341436	-0.00800855
	81.0000	1	2		2.03347972	-0.00793421
	81.1000	1	2		2.03348464	-0.00777497
	81.2000	1	2		2.03348464	-0.00787592
	81.3000	1	2		2.03349366	-0.00777222
Test Stopped:02/11/2014 2:41:23 PM : Operator Reset
