# Supplementary material for: Hyaluronic Acid Enhances the Mechanical Properties of Tissue-Engineered Cartilage Constructs
Source: PLoS One. 2014 Dec 1;9(12):e113216. doi: 10.1371/journal.pone.0113216 (PMC4249877; doi:10.1371/journal.pone.0113216)
Supplement: Dataset S1 — Raw data from hydrogel constructs. Data on wet weight, dry weight, compressive modulus, DNA content, and GAG content are provided in a spreadsheet for all analysed hydrogel constructs. Additionally, raw data from mechanical compression tests (time, displacement, and load) are provided. (ZIP) [file pone.0113216.s004.zip › Data/Mechanical testing/Microtester/Day 63/Day 63 gel heights/G5 P2 M7 height.csv]

G5 P2 M7
Notes	Time	Sequence	Block	Cycle	5800:Extension mm	5800:5N_Load_Cell N
Test Started : 02/11/2014 12:58:08 PM	4.0020	1	2		2.80047922	-0.00147874
	4.1000	1	2		2.79877678	-0.00172629
	4.2000	1	2		2.79786645	-0.00159013
	4.3000	1	2		2.79688850	-0.00163606
	4.4000	1	2		2.79590441	-0.00153359
	4.5000	1	2		2.79490106	-0.00158580
	4.6000	1	2		2.79390898	-0.00167139
	4.7000	1	2		2.79291034	-0.00160451
	4.8000	1	2		2.79191170	-0.00177006
	4.9000	1	2		2.79091737	-0.00167678
	5.0000	1	2		2.78991852	-0.00167995
	5.1000	1	2		2.78891558	-0.00179363
	5.2000	1	2		2.78792022	-0.00152363
	5.3000	1	2		2.78692076	-0.00157627
	5.4000	1	2		2.78592008	-0.00158808
	5.5000	1	2		2.78492758	-0.00148389
	5.6000	1	2		2.78391727	-0.00155775
	5.7000	1	2		2.78290736	-0.00136396
	5.8000	1	2		2.78192142	-0.00142440
	5.9000	1	2		2.78091316	-0.00155997
	6.0000	1	2		2.77992292	-0.00149789
	6.1000	1	2		2.77890953	-0.00164588
	6.2000	1	2		2.77791724	-0.00161043
	6.3000	1	2		2.77690487	-0.00151875
	6.4000	1	2		2.77590685	-0.00173393
	6.5000	1	2		2.77490288	-0.00159620
	6.6000	1	2		2.77390916	-0.00174494
	6.7000	1	2		2.77291032	-0.00171037
	6.8000	1	2		2.77192541	-0.00152568
	6.9000	1	2		2.77091714	-0.00167078
	7.0000	1	2		2.76992239	-0.00155530
	7.1000	1	2		2.76891761	-0.00161997
	7.2000	1	2		2.76792368	-0.00172867
	7.3000	1	2		2.76690947	-0.00148452
	7.4000	1	2		2.76593009	-0.00174851
	7.5000	1	2		2.76492531	-0.00153985
	7.6000	1	2		2.76392810	-0.00163437
	7.7000	1	2		2.76292025	-0.00174526
	7.8000	1	2		2.76192448	-0.00167178
	7.9000	1	2		2.76091334	-0.00158559
	8.0000	1	2		2.75990958	-0.00180497
	8.1000	1	2		2.75891073	-0.00165936
	8.2000	1	2		2.75791476	-0.00180773
	8.3000	1	2		2.75691448	-0.00172211
	8.4000	1	2		2.75591420	-0.00161259
	8.5000	1	2		2.75490901	-0.00173801
	8.6000	1	2		2.75391508	-0.00160620
	8.7000	1	2		2.75290968	-0.00174197
	8.8000	1	2		2.75193604	-0.00167137
	8.9000	1	2		2.75091732	-0.00153488
	9.0000	1	2		2.74992688	-0.00172542
	9.1000	1	2		2.74892312	-0.00161323
	9.2000	1	2		2.74792960	-0.00160160
	9.3000	1	2		2.74692297	-0.00186864
	9.4000	1	2		2.74592065	-0.00164740
	9.5000	1	2		2.74492283	-0.00176061
	9.6000	1	2		2.74392788	-0.00181756
	9.7000	1	2		2.74292268	-0.00186171
	9.8000	1	2		2.74192691	-0.00185475
	9.9000	1	2		2.74091885	-0.00176481
	10.0000	1	2		2.73992984	-0.00179187
	10.1000	1	2		2.73891952	-0.00182291
	10.2000	1	2		2.73792785	-0.00158194
	10.3000	1	2		2.73692388	-0.00177547
	10.4000	1	2		2.73592402	-0.00173875
	10.5000	1	2		2.73491554	-0.00150235
	10.6000	1	2		2.73391649	-0.00193386
	10.7000	1	2		2.73291110	-0.00154923
	10.8000	1	2		2.73191717	-0.00173836
	10.9000	1	2		2.73090992	-0.00163771
	11.0000	1	2		2.72991948	-0.00168290
	11.1000	1	2		2.72891920	-0.00180081
	11.2000	1	2		2.72792139	-0.00170492
	11.3000	1	2		2.72691701	-0.00184914
	11.4000	1	2		2.72592226	-0.00182103
	11.5000	1	2		2.72491502	-0.00161319
	11.6000	1	2		2.72392376	-0.00184163
	11.7000	1	2		2.72291344	-0.00192389
	11.8000	1	2		2.72191972	-0.00231322
	11.9000	1	2		2.72091616	-0.00246376
	12.0000	1	2		2.71991752	-0.00081695
	12.1000	1	2		2.71890762	-0.00090778
	12.1260	1	2		2.71865130	-0.00047879
	12.2000	1	2		2.71791922	-0.00267958
	12.3000	1	2		2.71692222	-0.00185657
	12.4000	1	2		2.71592420	-0.00121834
	12.5000	1	2		2.71491122	-0.00215503
	12.6000	1	2		2.71392774	-0.00216500
	12.7000	1	2		2.71292419	-0.00105408
	12.8000	1	2		2.71192411	-0.00160022
	12.9000	1	2		2.71091441	-0.00235688
	13.0000	1	2		2.70992233	-0.00161806
	13.1000	1	2		2.70891242	-0.00127438
	13.2000	1	2		2.70791931	-0.00228893
	13.3000	1	2		2.70691043	-0.00197392
	13.4000	1	2		2.70591405	-0.00139791
	13.5000	1	2		2.70491356	-0.00193339
	13.6000	1	2		2.70391779	-0.00201332
	13.7000	1	2		2.70291280	-0.00158865
	13.8000	1	2		2.70192728	-0.00168860
	13.9000	1	2		2.70091717	-0.00199438
	14.0000	1	2		2.69992303	-0.00170281
	14.1000	1	2		2.69891968	-0.00152318
	14.2000	1	2		2.69792760	-0.00184495
	14.3000	1	2		2.69692650	-0.00185102
	14.4000	1	2		2.69592828	-0.00149505
	14.5000	1	2		2.69492165	-0.00183974
	14.6000	1	2		2.69391666	-0.00187747
	14.7000	1	2		2.69291884	-0.00177620
	14.8000	1	2		2.69191487	-0.00185641
	14.9000	1	2		2.69090763	-0.00185625
	15.0000	1	2		2.68992128	-0.00187578
	15.1000	1	2		2.68892572	-0.00171095
	15.2000	1	2		2.68791724	-0.00181308
	15.3000	1	2		2.68691717	-0.00185584
	15.4000	1	2		2.68591874	-0.00159353
	15.5000	1	2		2.68491805	-0.00169478
	15.6000	1	2		2.68392433	-0.00196060
	15.7000	1	2		2.68292241	-0.00163269
	15.8000	1	2		2.68192603	-0.00173100
	15.9000	1	2		2.68092022	-0.00187719
	16.0000	1	2		2.67993838	-0.00183839
	16.1000	1	2		2.67892315	-0.00172953
	16.2000	1	2		2.67792574	-0.00181757
	16.3000	1	2		2.67691624	-0.00193496
	16.4000	1	2		2.67591924	-0.00182057
	16.5000	1	2		2.67492572	-0.00166603
	16.6000	1	2		2.67392114	-0.00220459
	16.7000	1	2		2.67292189	-0.00188500
	16.8000	1	2		2.67192182	-0.00179381
	16.9000	1	2		2.67091252	-0.00190513
	17.0000	1	2		2.66992126	-0.00174489
	17.1000	1	2		2.66891422	-0.00171884
	17.2000	1	2		2.66791517	-0.00194413
	17.3000	1	2		2.66691612	-0.00177725
	17.4000	1	2		2.66593162	-0.00187222
	17.5000	1	2		2.66492622	-0.00180794
	17.6000	1	2		2.66393332	-0.00197544
	17.7000	1	2		2.66293100	-0.00195788
	17.8000	1	2		2.66192703	-0.00184270
	17.9000	1	2		2.66092388	-0.00199317
	18.0000	1	2		2.65993324	-0.00197102
	18.1000	1	2		2.65893214	-0.00177946
	18.2000	1	2		2.65793248	-0.00199710
	18.3000	1	2		2.65692871	-0.00177474
	18.4000	1	2		2.65593499	-0.00200971
	18.5000	1	2		2.65492795	-0.00183099
	18.6000	1	2		2.65393772	-0.00182759
	18.7000	1	2		2.65292433	-0.00180678
	18.8000	1	2		2.65193081	-0.00175628
	18.9000	1	2		2.65091988	-0.00178025
	19.0000	1	2		2.64993005	-0.00186197
	19.1000	1	2		2.64892137	-0.00177767
	19.2000	1	2		2.64793277	-0.00199835
	19.3000	1	2		2.64692225	-0.00192373
	19.4000	1	2		2.64593058	-0.00191569
	19.5000	1	2		2.64493788	-0.00209299
	19.6000	1	2		2.64393883	-0.00189955
	19.7000	1	2		2.64292872	-0.00192780
	19.8000	1	2		2.64193377	-0.00203236
	19.9000	1	2		2.64092980	-0.00186895
	20.0000	1	2		2.63993588	-0.00206363
	20.1000	1	2		2.63892597	-0.00182550
	20.2000	1	2		2.63792836	-0.00175506
	20.3000	1	2		2.63691927	-0.00188675
	20.4000	1	2		2.63592022	-0.00175864
	20.5000	1	2		2.63491318	-0.00181463
	20.6000	1	2		2.63392212	-0.00183171
	20.7000	1	2		2.63292123	-0.00177106
	20.8000	1	2		2.63192587	-0.00191917
	20.9000	1	2		2.63092047	-0.00179978
	21.0000	1	2		2.62993228	-0.00205922
	21.1000	1	2		2.62892442	-0.00197214
	21.2000	1	2		2.62792906	-0.00194338
	21.3000	1	2		2.62692243	-0.00217144
	21.4000	1	2		2.62591949	-0.00208624
	21.5000	1	2		2.62491655	-0.00191861
	21.6000	1	2		2.62391894	-0.00213331
	21.7000	1	2		2.62291722	-0.00186605
	21.8000	1	2		2.62192412	-0.00203712
	21.9000	1	2		2.62092364	-0.00186188
	22.0000	1	2		2.61992541	-0.00186258
	22.1000	1	2		2.61892124	-0.00191602
	22.2000	1	2		2.61792710	-0.00174991
	22.3000	1	2		2.61693092	-0.00191702
	22.4000	1	2		2.61593311	-0.00189741
	22.5000	1	2		2.61492463	-0.00177457
	22.6000	1	2		2.61392968	-0.00192365
	22.7000	1	2		2.61292551	-0.00181441
	22.8000	1	2		2.61192667	-0.00185892
	22.9000	1	2		2.61092147	-0.00193825
	23.0000	1	2		2.60992242	-0.00193527
	23.1000	1	2		2.60892358	-0.00199492
	23.2000	1	2		2.60792740	-0.00199724
	23.3000	1	2		2.60692794	-0.00195452
	23.4000	1	2		2.60592316	-0.00201673
	23.5000	1	2		2.60492309	-0.00176104
	23.6000	1	2		2.60392650	-0.00182366
	23.7000	1	2		2.60292314	-0.00202132
	23.8000	1	2		2.60192840	-0.00175213
	23.9000	1	2		2.60093283	-0.00193214
	24.0000	1	2		2.59993399	-0.00195280
	24.1000	1	2		2.59892736	-0.00171416
	24.2000	1	2		2.59794020	-0.00190728
	24.3000	1	2		2.59692803	-0.00183700
	24.4000	1	2		2.59594005	-0.00186082
	24.5000	1	2		2.59493055	-0.00197953
	24.6000	1	2		2.59392741	-0.00189470
	24.7000	1	2		2.59293000	-0.00211651
	24.8000	1	2		2.59192480	-0.00192375
	24.9000	1	2		2.59092739	-0.00193140
	25.0000	1	2		2.58992753	-0.00213935
	25.1000	1	2		2.58892766	-0.00194485
	25.2000	1	2		2.58793353	-0.00196540
	25.3000	1	2		2.58692874	-0.00201176
	25.4000	1	2		2.58593133	-0.00188307
	25.5000	1	2		2.58491425	-0.00195591
	25.6000	1	2		2.58392996	-0.00191660
	25.7000	1	2		2.58292784	-0.00191352
	25.8000	1	2		2.58193125	-0.00202443
	25.9000	1	2		2.58093199	-0.00178708
	26.0000	1	2		2.57993171	-0.00211394
	26.1000	1	2		2.57893062	-0.00196896
	26.2000	1	2		2.57793280	-0.00194618
	26.3000	1	2		2.57692760	-0.00204111
	26.4000	1	2		2.57593081	-0.00189002
	26.5000	1	2		2.57492582	-0.00194358
	26.6000	1	2		2.57393435	-0.00193425
	26.7000	1	2		2.57292670	-0.00199217
	26.8000	1	2		2.57193277	-0.00203656
	26.9000	1	2		2.57092655	-0.00204989
	27.0000	1	2		2.56993611	-0.00217203
	27.1000	1	2		2.56892497	-0.00218261
	27.2000	1	2		2.56792859	-0.00203487
	27.3000	1	2		2.56692237	-0.00209092
	27.4000	1	2		2.56594135	-0.00214999
	27.5000	1	2		2.56494046	-0.00189957
	27.6000	1	2		2.56393997	-0.00212048
	27.7000	1	2		2.56293150	-0.00188367
	27.8000	1	2		2.56194208	-0.00195284
	27.9000	1	2		2.56092951	-0.00205331
	28.0000	1	2		2.55993210	-0.00196341
	28.1000	1	2		2.55892506	-0.00204285
	28.2000	1	2		2.55793380	-0.00204894
	28.3000	1	2		2.55693106	-0.00192646
	28.4000	1	2		2.55592689	-0.00211197
	28.5000	1	2		2.55492723	-0.00210028
	28.6000	1	2		2.55393064	-0.00202498
	28.7000	1	2		2.55292627	-0.00213138
	28.8000	1	2		2.55193746	-0.00213026
	28.9000	1	2		2.55093575	-0.00223270
	29.0000	1	2		2.54994059	-0.00215275
	29.1000	1	2		2.54893663	-0.00202983
	29.2000	1	2		2.54795069	-0.00226714
	29.3000	1	2		2.54693300	-0.00205096
	29.4000	1	2		2.54594153	-0.00208543
	29.5000	1	2		2.54493818	-0.00199570
	29.6000	1	2		2.54393893	-0.00195415
	29.7000	1	2		2.54293845	-0.00204571
	29.8000	1	2		2.54194001	-0.00193689
	29.9000	1	2		2.54093625	-0.00198463
	30.0000	1	2		2.53993536	-0.00207808
	30.1000	1	2		2.53893180	-0.00200198
	30.2000	1	2		2.53794710	-0.00209530
	30.3000	1	2		2.53693576	-0.00200725
	30.4000	1	2		2.53593671	-0.00191511
	30.5000	1	2		2.53493581	-0.00223375
	30.6000	1	2		2.53394885	-0.00210152
	30.7000	1	2		2.53294489	-0.00203924
	30.8000	1	2		2.53194400	-0.00208406
	30.9000	1	2		2.53093819	-0.00197800
	31.0000	1	2		2.52994057	-0.00205445
	31.1000	1	2		2.52893681	-0.00201660
	31.2000	1	2		2.52794186	-0.00196191
	31.3000	1	2		2.52693912	-0.00207953
	31.4000	1	2		2.52593864	-0.00190478
	31.5000	1	2		2.52493591	-0.00202677
	31.6000	1	2		2.52394014	-0.00206721
	31.7000	1	2		2.52293166	-0.00197821
	31.8000	1	2		2.52193548	-0.00213078
	31.9000	1	2		2.52094033	-0.00223758
	32.0000	1	2		2.51994374	-0.00213985
	32.1000	1	2		2.51893199	-0.00211277
	32.2000	1	2		2.51793990	-0.00218341
	32.3000	1	2		2.51693901	-0.00226574
	32.4000	1	2		2.51593546	-0.00212034
	32.5000	1	2		2.51492821	-0.00204553
	32.6000	1	2		2.51394637	-0.00211921
	32.7000	1	2		2.51294241	-0.00201543
	32.8000	1	2		2.51194295	-0.00200652
	32.9000	1	2		2.51094226	-0.00210766
	33.0000	1	2		2.50994035	-0.00207870
	33.1000	1	2		2.50893925	-0.00220635
	33.2000	1	2		2.50794430	-0.00207620
	33.3000	1	2		2.50694136	-0.00201928
	33.4000	1	2		2.50594210	-0.00210918
	33.5000	1	2		2.50494060	-0.00208517
	33.6000	1	2		2.50393950	-0.00221756
	33.7000	1	2		2.50293881	-0.00216703
	33.8000	1	2		2.50195083	-0.00217820
	33.9000	1	2		2.50094399	-0.00217660
	34.0000	1	2		2.49993941	-0.00214381
	34.1000	1	2		2.49894159	-0.00218328
	34.2000	1	2		2.49795300	-0.00220886
	34.3000	1	2		2.49694596	-0.00197879
	34.4000	1	2		2.49595039	-0.00207579
	34.5000	1	2		2.49493721	-0.00206440
	34.6000	1	2		2.49394840	-0.00194267
	34.7000	1	2		2.49294444	-0.00217719
	34.8000	1	2		2.49194867	-0.00201617
	34.9000	1	2		2.49094347	-0.00207349
	35.0000	1	2		2.48995200	-0.00222797
	35.1000	1	2		2.48894251	-0.00206040
	35.2000	1	2		2.48794612	-0.00223211
	35.3000	1	2		2.48694338	-0.00218513
	35.4000	1	2		2.48594782	-0.00222070
	35.5000	1	2		2.48494447	-0.00234147
	35.6000	1	2		2.48395382	-0.00225750
	35.7000	1	2		2.48294740	-0.00214980
	35.8000	1	2		2.48194036	-0.00227450
	35.9000	1	2		2.48094684	-0.00214933
	36.0000	1	2		2.47995046	-0.00221201
	36.1000	1	2		2.47894424	-0.00200134
	36.2000	1	2		2.47795051	-0.00215546
	36.3000	1	2		2.47694962	-0.00222078
	36.4000	1	2		2.47595467	-0.00208557
	36.5000	1	2		2.47494497	-0.00226651
	36.6000	1	2		2.47394817	-0.00223832
	36.7000	1	2		2.47294339	-0.00217037
	36.8000	1	2		2.47194352	-0.00226976
	36.9000	1	2		2.47093628	-0.00223266
	37.0000	1	2		2.46994645	-0.00229229
	37.1000	1	2		2.46894494	-0.00231274
	37.2000	1	2		2.46794651	-0.00218100
	37.3000	1	2		2.46694049	-0.00236715
	37.4000	1	2		2.46596501	-0.00220081
	37.5000	1	2		2.46494834	-0.00223047
	37.6000	1	2		2.46395072	-0.00225116
	37.7000	1	2		2.46294307	-0.00214056
	37.8000	1	2		2.46195509	-0.00219380
	37.9000	1	2		2.46094026	-0.00218781
	38.0000	1	2		2.45994244	-0.00205922
	38.1000	1	2		2.45894032	-0.00223497
	38.2000	1	2		2.45794373	-0.00203155
	38.3000	1	2		2.45693977	-0.00214627
	38.4000	1	2		2.45593478	-0.00227408
	38.5000	1	2		2.45494126	-0.00204584
	38.6000	1	2		2.45394057	-0.00225643
	38.7000	1	2		2.45294521	-0.00226453
	38.8000	1	2		2.45194452	-0.00224253
	38.9000	1	2		2.45094076	-0.00222915
	39.0000	1	2		2.44994376	-0.00211355
	39.1000	1	2		2.44894369	-0.00230388
	39.2000	1	2		2.44794485	-0.00226227
	39.3000	1	2		2.44694559	-0.00212473
	39.4000	1	2		2.44595781	-0.00229373
	39.5000	1	2		2.44493828	-0.00215857
	39.6000	1	2		2.44395705	-0.00221526
	39.7000	1	2		2.44293834	-0.00231469
	39.8000	1	2		2.44194707	-0.00209408
	39.9000	1	2		2.44093983	-0.00216706
	40.0000	1	2		2.43994447	-0.00211364
	40.1000	1	2		2.43893743	-0.00220964
	40.2000	1	2		2.43794350	-0.00225507
	40.3000	1	2		2.43694241	-0.00211193
	40.4000	1	2		2.43595094	-0.00225171
	40.5000	1	2		2.43494943	-0.00237924
	40.6000	1	2		2.43394465	-0.00235556
	40.7000	1	2		2.43294089	-0.00249392
	40.8000	1	2		2.43195454	-0.00242382
	40.9000	1	2		2.43094115	-0.00240533
	41.0000	1	2		2.42995542	-0.00228160
	41.1000	1	2		2.42895432	-0.00221853
	41.2000	1	2		2.42795568	-0.00235272
	41.3000	1	2		2.42695172	-0.00229848
	41.4000	1	2		2.42595882	-0.00206065
	41.5000	1	2		2.42495157	-0.00238151
	41.6000	1	2		2.42396400	-0.00224871
	41.7000	1	2		2.42295635	-0.00226058
	41.8000	1	2		2.42196201	-0.00237771
	41.9000	1	2		2.42096214	-0.00227089
	42.0000	1	2		2.41995920	-0.00234005
	42.1000	1	2		2.41895810	-0.00216879
	42.2000	1	2		2.41795352	-0.00223048
	42.3000	1	2		2.41696001	-0.00237727
	42.4000	1	2		2.41595502	-0.00215185
	42.5000	1	2		2.41495207	-0.00236252
	42.6000	1	2		2.41395221	-0.00228291
	42.7000	1	2		2.41294599	-0.00234854
	42.8000	1	2		2.41195882	-0.00225542
	42.9000	1	2		2.41095363	-0.00228740
	43.0000	1	2		2.40996032	-0.00224554
	43.1000	1	2		2.40895020	-0.00226876
	43.2000	1	2		2.40795116	-0.00216310
	43.3000	1	2		2.40695129	-0.00239367
	43.4000	1	2		2.40596105	-0.00221223
	43.5000	1	2		2.40495749	-0.00228785
	43.6000	1	2		2.40394984	-0.00227989
	43.7000	1	2		2.40294608	-0.00229292
	43.8000	1	2		2.40195010	-0.00236290
	43.9000	1	2		2.40094778	-0.00227542
	44.0000	1	2		2.39996205	-0.00229649
	44.1000	1	2		2.39894661	-0.00228844
	44.2000	1	2		2.39795494	-0.00232218
	44.3000	1	2		2.39695158	-0.00243824
	44.4000	1	2		2.39596401	-0.00243442
	44.5000	1	2		2.39495308	-0.00220960
	44.6000	1	2		2.39395382	-0.00248740
	44.7000	1	2		2.39295498	-0.00230412
	44.8000	1	2		2.39195183	-0.00225776
	44.9000	1	2		2.39094746	-0.00239314
	45.0000	1	2		2.38994226	-0.00227526
	45.1000	1	2		2.38894772	-0.00214751
	45.2000	1	2		2.38795421	-0.00229015
	45.3000	1	2		2.38694676	-0.00220326
	45.4000	1	2		2.38595795	-0.00233741
	45.5000	1	2		2.38495645	-0.00236223
	45.6000	1	2		2.38395556	-0.00236110
	45.7000	1	2		2.38294770	-0.00240924
	45.8000	1	2		2.38196115	-0.00234539
	45.9000	1	2		2.38095288	-0.00246060
	46.0000	1	2		2.37996469	-0.00244496
	46.1000	1	2		2.37895007	-0.00230162
	46.2000	1	2		2.37796516	-0.00251902
	46.3000	1	2		2.37694685	-0.00241758
	46.4000	1	2		2.37595825	-0.00241278
	46.5000	1	2		2.37495633	-0.00238289
	46.6000	1	2		2.37395483	-0.00225622
	46.7000	1	2		2.37295127	-0.00244386
	46.8000	1	2		2.37195509	-0.00227437
	46.9000	1	2		2.37094723	-0.00234846
	47.0000	1	2		2.36995597	-0.00240060
	47.1000	1	2		2.36894811	-0.00215485
	47.2000	1	2		2.36795398	-0.00251043
	47.3000	1	2		2.36695268	-0.00249286
	47.4000	1	2		2.36596408	-0.00241621
	47.5000	1	2		2.36495745	-0.00245859
	47.6000	1	2		2.36397192	-0.00247885
	47.7000	1	2		2.36295976	-0.00244775
	47.8000	1	2		2.36196707	-0.00251771
	47.9000	1	2		2.36095941	-0.00231721
	48.0000	1	2		2.35996426	-0.00244657
	48.1000	1	2		2.35895578	-0.00222246
	48.2000	1	2		2.35795059	-0.00259113
	48.3000	1	2		2.35695031	-0.00256482
	48.4000	1	2		2.35594778	-0.00209720
	48.5000	1	2		2.35494750	-0.00215586
	48.6000	1	2		2.35391403	-0.00243630
	48.7000	1	2		2.35295002	-0.00223174
	48.8000	1	2		2.35194913	-0.00243220
	48.9000	1	2		2.35094578	-0.00239627
	49.0000	1	2		2.34995595	-0.00239871
	49.1000	1	2		2.34895813	-0.00249700
	49.2000	1	2		2.34795519	-0.00249217
	49.3000	1	2		2.34695368	-0.00258242
	49.4000	1	2		2.34596488	-0.00247857
	49.5000	1	2		2.34496808	-0.00246955
	49.6000	1	2		2.34396289	-0.00251752
	49.7000	1	2		2.34295052	-0.00232275
	49.8000	1	2		2.34194983	-0.00238888
	49.9000	1	2		2.34094730	-0.00254116
	50.0000	1	2		2.33994846	-0.00225926
	50.1000	1	2		2.33894654	-0.00246053
	50.2000	1	2		2.33796040	-0.00245056
	50.3000	1	2		2.33694742	-0.00243981
	50.4000	1	2		2.33595309	-0.00241195
	50.5000	1	2		2.33495240	-0.00227219
	50.6000	1	2		2.33396482	-0.00257129
	50.7000	1	2		2.33295717	-0.00246142
	50.8000	1	2		2.33196570	-0.00236266
	50.9000	1	2		2.33096768	-0.00262552
	51.0000	1	2		2.32996924	-0.00262685
	51.1000	1	2		2.32896466	-0.00252514
	51.2000	1	2		2.32795885	-0.00262971
	51.3000	1	2		2.32694854	-0.00249057
	51.4000	1	2		2.32596219	-0.00263112
	51.5000	1	2		2.32494962	-0.00250854
	51.6000	1	2		2.32396983	-0.00262388
	51.7000	1	2		2.32295972	-0.00285077
	51.8000	1	2		2.32195330	-0.00263160
	51.9000	1	2		2.32095343	-0.00273215
	52.0000	1	2		2.31995807	-0.00258313
	52.1000	1	2		2.31895062	-0.00261520
	52.2000	1	2		2.31796222	-0.00267189
	52.3000	1	2		2.31695949	-0.00267384
	52.4000	1	2		2.31597048	-0.00278287
	52.5000	1	2		2.31495996	-0.00301917
	52.6000	1	2		2.31396460	-0.00289252
	52.7000	1	2		2.31296616	-0.00314694
	52.8000	1	2		2.31195769	-0.00310165
	52.9000	1	2		2.31095987	-0.00321236
	53.0000	1	2		2.30996000	-0.00323593
	53.1000	1	2		2.30896300	-0.00319348
	53.2000	1	2		2.30796006	-0.00317932
	53.3000	1	2		2.30695712	-0.00333956
	53.4000	1	2		2.30595602	-0.00322605
	53.5000	1	2		2.30495206	-0.00344048
	53.6000	1	2		2.30395731	-0.00334164
	53.7000	1	2		2.30295662	-0.00343661
	53.8000	1	2		2.30195348	-0.00351339
	53.9000	1	2		2.30095750	-0.00349110
	54.0000	1	2		2.29995743	-0.00367856
	54.1000	1	2		2.29896187	-0.00373660
	54.2000	1	2		2.29796630	-0.00370042
	54.3000	1	2		2.29695496	-0.00395971
	54.4000	1	2		2.29596759	-0.00398935
	54.5000	1	2		2.29495092	-0.00410746
	54.6000	1	2		2.29397461	-0.00419030
	54.7000	1	2		2.29296081	-0.00403318
	54.8000	1	2		2.29196586	-0.00422170
	54.9000	1	2		2.29096497	-0.00426490
	55.0000	1	2		2.28995855	-0.00430105
	55.1000	1	2		2.28895601	-0.00449621
	55.2000	1	2		2.28795533	-0.00429297
	55.3000	1	2		2.28695689	-0.00451243
	55.4000	1	2		2.28596297	-0.00451514
	55.5000	1	2		2.28496085	-0.00461048
	55.6000	1	2		2.28397225	-0.00481481
	55.7000	1	2		2.28296254	-0.00476876
	55.8000	1	2		2.28196473	-0.00493499
	55.9000	1	2		2.28096404	-0.00511450
	56.0000	1	2		2.27997441	-0.00514003
	56.1000	1	2		2.27896942	-0.00525410
	56.2000	1	2		2.27796976	-0.00526417
	56.3000	1	2		2.27695883	-0.00531254
	56.4000	1	2		2.27595773	-0.00543246
	56.5000	1	2		2.27495479	-0.00547036
	56.6000	1	2		2.27396722	-0.00564502
	56.7000	1	2		2.27295137	-0.00576383
	56.8000	1	2		2.27197178	-0.00569350
	56.9000	1	2		2.27096311	-0.00609533
	57.0000	1	2		2.26995852	-0.00599639
	57.1000	1	2		2.26895804	-0.00609862
	57.2000	1	2		2.26796104	-0.00634372
	57.3000	1	2		2.26695421	-0.00630013
	57.4000	1	2		2.26597299	-0.00667894
	57.5000	1	2		2.26497558	-0.00673614
	57.6000	1	2		2.26398145	-0.00689806
	57.7000	1	2		2.26296867	-0.00717445
	57.8000	1	2		2.26197228	-0.00709206
	57.9000	1	2		2.26096443	-0.00738435
	58.0000	1	2		2.25996333	-0.00735181
	58.1000	1	2		2.25896510	-0.00740035
	58.2000	1	2		2.25796708	-0.00776634
	58.3000	1	2		2.25695614	-0.00769847
	58.4000	1	2		2.25596488	-0.00789267
	58.5000	1	2		2.25496010	-0.00802796
	58.6000	1	2		2.25396883	-0.00821638
	58.7000	1	2		2.25295483	-0.00848527
	58.8000	1	2		2.25196172	-0.00853357
	58.9000	1	2		2.25096903	-0.00876081
	59.0000	1	2		2.24996547	-0.00908268
	59.1000	1	2		2.24896560	-0.00912029
	59.2000	1	2		2.24797434	-0.00942889
	59.3000	1	2		2.24696361	-0.00969642
	59.4000	1	2		2.24597419	-0.00973735
	59.5000	1	2		2.24497248	-0.00999467
	59.6000	1	2		2.24397056	-0.01018121
	59.7000	1	2		2.24295943	-0.01029781
	59.8000	1	2		2.24196796	-0.01047209
	59.9000	1	2		2.24096051	-0.01057919
	60.0000	1	2		2.23997007	-0.01097188
	60.1000	1	2		2.23895996	-0.01102085
	60.2000	1	2		2.23796378	-0.01127931
	60.3000	1	2		2.23696083	-0.01153895
	60.4000	1	2		2.23597080	-0.01157842
	60.5000	1	2		2.23496151	-0.01202983
	60.6000	1	2		2.23397496	-0.01227917
	60.7000	1	2		2.23296136	-0.01247901
	60.8000	1	2		2.23196621	-0.01284988
	60.9000	1	2		2.23096450	-0.01300838
	61.0000	1	2		2.22997918	-0.01327175
	61.1000	1	2		2.22897009	-0.01375477
	61.2000	1	2		2.22797083	-0.01373765
	61.3000	1	2		2.22695867	-0.01429718
	61.4000	1	2		2.22596700	-0.01444049
	61.5000	1	2		2.22493414	-0.01474843
	61.6000	1	2		2.22397157	-0.01511705
	61.7000	1	2		2.22296064	-0.01527176
	61.8000	1	2		2.22197921	-0.01564365
	61.9000	1	2		2.22096008	-0.01588114
	62.0000	1	2		2.21997517	-0.01625853
	62.1000	1	2		2.21897182	-0.01672360
	62.2000	1	2		2.21797707	-0.01687938
	62.3000	1	2		2.21697597	-0.01726904
	62.4000	1	2		2.21598102	-0.01778034
	62.5000	1	2		2.21497952	-0.01800035
	62.6000	1	2		2.21398190	-0.01849101
	62.7000	1	2		2.21297056	-0.01878608
	62.8000	1	2		2.21198094	-0.01908483
	62.9000	1	2		2.21096468	-0.01962875
	63.0000	1	2		2.20996768	-0.01995552
	63.1000	1	2		2.20895921	-0.02047991
	63.2000	1	2		2.20796958	-0.02084153
	63.3000	1	2		2.20696008	-0.02114417
	63.4000	1	2		2.20596923	-0.02165155
	63.5000	1	2		2.20497162	-0.02207958
	63.6000	1	2		2.20398507	-0.02245222
	63.7000	1	2		2.20297393	-0.02299765
	63.8000	1	2		2.20197140	-0.02317615
	63.9000	1	2		2.20097194	-0.02383197
	64.0000	1	2		2.19997146	-0.02420444
	64.1000	1	2		2.19896217	-0.02477564
	64.2000	1	2		2.19797459	-0.02518740
	64.3000	1	2		2.19696878	-0.02556227
	64.4000	1	2		2.19597096	-0.02613347
	64.5000	1	2		2.19496577	-0.02659075
	64.6000	1	2		2.19396836	-0.02696529
	64.7000	1	2		2.19296439	-0.02768173
	64.8000	1	2		2.19197149	-0.02798675
	64.9000	1	2		2.19097121	-0.02846839
	65.0000	1	2		2.18997729	-0.02913753
	65.1000	1	2		2.18896881	-0.02947636
	65.2000	1	2		2.18797940	-0.02997650
	65.3000	1	2		2.18697502	-0.03041924
	65.4000	1	2		2.18597413	-0.03091977
	65.5000	1	2		2.18496750	-0.03156950
	65.6000	1	2		2.18397890	-0.03183777
	65.7000	1	2		2.18297309	-0.03265101
	65.8000	1	2		2.18197384	-0.03309764
	65.8660	1	2		2.18150669	-0.03359882
	65.8790	1	2		2.18150218	-0.03347792
	65.9000	1	2		2.18150505	-0.03341569
	66.0000	1	2		2.18154254	-0.03339713
	66.1000	1	2		2.18154479	-0.03316683
	66.2000	1	2		2.18154479	-0.03311998
	66.3000	1	2		2.18154479	-0.03304943
	66.4000	1	2		2.18158413	-0.03292366
	66.5000	1	2		2.18158413	-0.03287207
Test Stopped:02/11/2014 12:59:15 PM : Operator Reset
