# Supplementary material for: Hyaluronic Acid Enhances the Mechanical Properties of Tissue-Engineered Cartilage Constructs
Source: PLoS One. 2014 Dec 1;9(12):e113216. doi: 10.1371/journal.pone.0113216 (PMC4249877; doi:10.1371/journal.pone.0113216)
Supplement: Dataset S1 — Raw data from hydrogel constructs. Data on wet weight, dry weight, compressive modulus, DNA content, and GAG content are provided in a spreadsheet for all analysed hydrogel constructs. Additionally, raw data from mechanical compression tests (time, displacement, and load) are provided. (ZIP) [file pone.0113216.s004.zip › Data/Mechanical testing/Microtester/Day 63/Day 63 gel heights/G5 P4 M7 height.csv]

G5 P4 M7 height
Notes	Time	Sequence	Block	Cycle	5800:Extension mm	5800:5N_Load_Cell N
Test Started : 03/15/2014 4:51:24 PM	4.0020	1	2		2.99701309	-0.00151740
	4.0530	1	2		3.00057860	-0.00181295
	4.1000	1	2		2.99976621	-0.00156154
	4.2000	1	2		2.99820494	-0.00169831
	4.3000	1	2		2.99700346	-0.00148797
	4.4000	1	2		2.99593803	-0.00160802
	4.5000	1	2		2.99491398	-0.00166618
	4.6000	1	2		2.99391575	-0.00164166
	4.7000	1	2		2.99291097	-0.00160278
	4.7060	1	2		2.99284704	-0.00142336
	4.8000	1	2		2.99189942	-0.00152012
	4.9000	1	2		2.99089976	-0.00173612
	5.0000	1	2		2.98989846	-0.00156748
	5.1000	1	2		2.98889265	-0.00163895
	5.2000	1	2		2.98789770	-0.00161586
	5.3000	1	2		2.98689025	-0.00160464
	5.4000	1	2		2.98590308	-0.00154248
	5.5000	1	2		2.98490178	-0.00171958
	5.6000	1	2		2.98390519	-0.00162174
	5.7000	1	2		2.98288401	-0.00159546
	5.8000	1	2		2.98188763	-0.00160625
	5.9000	1	2		2.98087813	-0.00151370
	6.0000	1	2		2.97988769	-0.00165417
	6.1000	1	2		2.97888926	-0.00163245
	6.2000	1	2		2.97789492	-0.00157597
	6.3000	1	2		2.97689034	-0.00165471
	6.4000	1	2		2.97588289	-0.00170524
	6.5000	1	2		2.97488855	-0.00165885
	6.6000	1	2		2.97390241	-0.00174498
	6.7000	1	2		2.97289292	-0.00167921
	6.8000	1	2		2.97189346	-0.00169573
	6.9000	1	2		2.97088355	-0.00164764
	7.0000	1	2		2.96989557	-0.00159077
	7.1000	1	2		2.96889385	-0.00173259
	7.2000	1	2		2.96790239	-0.00158718
	7.3000	1	2		2.96688920	-0.00158866
	7.4000	1	2		2.96589712	-0.00165343
	7.5000	1	2		2.96488742	-0.00162329
	7.6000	1	2		2.96390128	-0.00169889
	7.7000	1	2		2.96290325	-0.00175048
	7.8000	1	2		2.96190236	-0.00168926
	7.9000	1	2		2.96089184	-0.00169903
	8.0000	1	2		2.95989463	-0.00158124
	8.1000	1	2		2.95889518	-0.00162248
	8.2000	1	2		2.95789654	-0.00165431
	8.3000	1	2		2.95689585	-0.00157786
	8.4000	1	2		2.95590520	-0.00166418
	8.5000	1	2		2.95488792	-0.00167835
	8.6000	1	2		2.95389358	-0.00160000
	8.7000	1	2		2.95288552	-0.00167575
	8.8000	1	2		2.95189917	-0.00171951
	8.9000	1	2		2.95089275	-0.00171536
	9.0000	1	2		2.94990190	-0.00172342
	9.1000	1	2		2.94889219	-0.00168805
	9.2000	1	2		2.94789192	-0.00165587
	9.3000	1	2		2.94688324	-0.00162098
	9.4000	1	2		2.94590038	-0.00162840
	9.5000	1	2		2.94489313	-0.00165876
	9.6000	1	2		2.94390289	-0.00158058
	9.7000	1	2		2.94289135	-0.00176784
	9.8000	1	2		2.94189189	-0.00172645
	9.9000	1	2		2.94088690	-0.00165155
	10.0000	1	2		2.93989359	-0.00176895
	10.1000	1	2		2.93888737	-0.00185373
	10.2000	1	2		2.93789426	-0.00165503
	10.3000	1	2		2.93688784	-0.00179105
	10.4000	1	2		2.93590047	-0.00172042
	10.5000	1	2		2.93489548	-0.00165933
	10.6000	1	2		2.93389643	-0.00174218
	10.7000	1	2		2.93288714	-0.00164553
	10.8000	1	2		2.93190325	-0.00168430
	10.9000	1	2		2.93089642	-0.00163417
	11.0000	1	2		2.92989757	-0.00185737
	11.1000	1	2		2.92888766	-0.00165910
	11.2000	1	2		2.92789128	-0.00161028
	11.3000	1	2		2.92689100	-0.00175443
	11.4000	1	2		2.92589503	-0.00186602
	11.5000	1	2		2.92489721	-0.00178629
	11.6000	1	2		2.92390738	-0.00164901
	11.7000	1	2		2.92290792	-0.00174615
	11.8000	1	2		2.92190682	-0.00181979
	11.9000	1	2		2.92090675	-0.00165508
	12.0000	1	2		2.91989910	-0.00177980
	12.1000	1	2		2.91888571	-0.00177500
	12.2000	1	2		2.91789281	-0.00163111
	12.3000	1	2		2.91688269	-0.00165813
	12.4000	1	2		2.91589368	-0.00170451
	12.5000	1	2		2.91488316	-0.00166920
	12.6000	1	2		2.91389067	-0.00170341
	12.7000	1	2		2.91288732	-0.00173288
	12.8000	1	2		2.91189974	-0.00173687
	12.9000	1	2		2.91088779	-0.00159119
	13.0000	1	2		2.90989243	-0.00182451
	13.1000	1	2		2.90889072	-0.00172110
	13.2000	1	2		2.90790929	-0.00167131
	13.3000	1	2		2.90689590	-0.00177038
	13.4000	1	2		2.90590033	-0.00178742
	13.5000	1	2		2.90488469	-0.00165259
	13.6000	1	2		2.90390224	-0.00186593
	13.7000	1	2		2.90290114	-0.00168378
	13.8000	1	2		2.90189758	-0.00177486
	13.9000	1	2		2.90088870	-0.00178572
	14.0000	1	2		2.89989744	-0.00176504
	14.1000	1	2		2.89889347	-0.00176835
	14.2000	1	2		2.89790979	-0.00181057
	14.3000	1	2		2.89689414	-0.00184125
	14.4000	1	2		2.89591046	-0.00179108
	14.5000	1	2		2.89490547	-0.00171641
	14.6000	1	2		2.89390171	-0.00176738
	14.7000	1	2		2.89289467	-0.00183878
	14.8000	1	2		2.89190710	-0.00181375
	14.9000	1	2		2.89090457	-0.00186878
	15.0000	1	2		2.88989773	-0.00180824
	15.1000	1	2		2.88889459	-0.00173441
	15.2000	1	2		2.88790681	-0.00182774
	15.3000	1	2		2.88689321	-0.00187209
	15.4000	1	2		2.88590748	-0.00193778
	15.5000	1	2		2.88489962	-0.00178198
	15.6000	1	2		2.88389279	-0.00184259
	15.7000	1	2		2.88289948	-0.00195582
	15.8000	1	2		2.88189428	-0.00182965
	15.9000	1	2		2.88089318	-0.00181819
	16.0000	1	2		2.87990254	-0.00177607
	16.1000	1	2		2.87889693	-0.00184773
	16.2000	1	2		2.87790546	-0.00178800
	16.3000	1	2		2.87690642	-0.00190941
	16.4000	1	2		2.87589651	-0.00184836
	16.5000	1	2		2.87489644	-0.00174400
	16.6000	1	2		2.87389349	-0.00184733
	16.7000	1	2		2.87288850	-0.00190531
	16.8000	1	2		2.87189642	-0.00173414
	16.9000	1	2		2.87089492	-0.00182606
	17.0000	1	2		2.86989833	-0.00199156
	17.1000	1	2		2.86889723	-0.00187768
	17.2000	1	2		2.86789880	-0.00185805
	17.3000	1	2		2.86689708	-0.00171384
	17.4000	1	2		2.86590008	-0.00181952
	17.5000	1	2		2.86489817	-0.00184075
	17.6000	1	2		2.86389809	-0.00179814
	17.7000	1	2		2.86289884	-0.00187355
	17.8000	1	2		2.86190307	-0.00181188
	17.9000	1	2		2.86088825	-0.00182658
	18.0000	1	2		2.85988920	-0.00181261
	18.1000	1	2		2.85890142	-0.00182356
	18.2000	1	2		2.85790708	-0.00184274
	18.3000	1	2		2.85689492	-0.00181906
	18.4000	1	2		2.85590181	-0.00186681
	18.5000	1	2		2.85490666	-0.00181676
	18.6000	1	2		2.85390720	-0.00175020
	18.7000	1	2		2.85290098	-0.00188683
	18.8000	1	2		2.85190972	-0.00188215
	18.9000	1	2		2.85090002	-0.00193041
	19.0000	1	2		2.84990097	-0.00181212
	19.1000	1	2		2.84889495	-0.00178589
	19.2000	1	2		2.84789795	-0.00179745
	19.3000	1	2		2.84689419	-0.00183693
	19.4000	1	2		2.84589617	-0.00178202
	19.5000	1	2		2.84489220	-0.00186398
	19.6000	1	2		2.84389438	-0.00190877
	19.7000	1	2		2.84290660	-0.00184021
	19.8000	1	2		2.84191329	-0.00192459
	19.9000	1	2		2.84090605	-0.00183953
	20.0000	1	2		2.83990741	-0.00191253
	20.1000	1	2		2.83890631	-0.00188774
	20.2000	1	2		2.83790112	-0.00184595
	20.3000	1	2		2.83689633	-0.00185961
	20.4000	1	2		2.83590384	-0.00182448
	20.5000	1	2		2.83489926	-0.00196624
	20.6000	1	2		2.83390103	-0.00193706
	20.7000	1	2		2.83289727	-0.00186444
	20.8000	1	2		2.83191257	-0.00195845
	20.9000	1	2		2.83089733	-0.00200228
	21.0000	1	2		2.82990013	-0.00185852
	21.1000	1	2		2.82890415	-0.00188094
	21.2000	1	2		2.82790941	-0.00198297
	21.3000	1	2		2.82690892	-0.00201633
	21.4000	1	2		2.82590926	-0.00183459
	21.5000	1	2		2.82490447	-0.00192638
	21.6000	1	2		2.82390748	-0.00203956
	21.7000	1	2		2.82291109	-0.00185164
	21.8000	1	2		2.82190753	-0.00198422
	21.9000	1	2		2.82090705	-0.00201115
	22.0000	1	2		2.81989755	-0.00192546
	22.1000	1	2		2.81890281	-0.00195514
	22.2000	1	2		2.81790438	-0.00207670
	22.3000	1	2		2.81690143	-0.00208137
	22.4000	1	2		2.81590525	-0.00196955
	22.5000	1	2		2.81490026	-0.00188390
	22.6000	1	2		2.81391105	-0.00197589
	22.7000	1	2		2.81290176	-0.00189117
	22.8000	1	2		2.81189841	-0.00191565
	22.9000	1	2		2.81090468	-0.00201580
	23.0000	1	2		2.80990441	-0.00202802
	23.1000	1	2		2.80890433	-0.00197879
	23.2000	1	2		2.80790057	-0.00195108
	23.3000	1	2		2.80690398	-0.00198309
	23.4000	1	2		2.80590207	-0.00187700
	23.5000	1	2		2.80489892	-0.00191226
	23.6000	1	2		2.80389905	-0.00197564
	23.7000	1	2		2.80290082	-0.00195052
	23.8000	1	2		2.80189850	-0.00189831
	23.9000	1	2		2.80090150	-0.00191226
	24.0000	1	2		2.79990573	-0.00198445
	24.1000	1	2		2.79890709	-0.00187790
	24.2000	1	2		2.79789841	-0.00195426
	24.3000	1	2		2.79689957	-0.00193230
	24.4000	1	2		2.79591076	-0.00204307
	24.5000	1	2		2.79490516	-0.00190817
	24.6000	1	2		2.79390591	-0.00195528
	24.7000	1	2		2.79289887	-0.00193539
	24.8000	1	2		2.79191232	-0.00193063
	24.9000	1	2		2.79091491	-0.00207718
	25.0000	1	2		2.78992324	-0.00199412
	25.1000	1	2		2.78891456	-0.00210858
	25.2000	1	2		2.78791571	-0.00197465
	25.3000	1	2		2.78691380	-0.00206269
	25.4000	1	2		2.78591905	-0.00208944
	25.5000	1	2		2.78491160	-0.00192319
	25.6000	1	2		2.78390989	-0.00197261
	25.7000	1	2		2.78290674	-0.00210662
	25.8000	1	2		2.78191507	-0.00200551
	25.9000	1	2		2.78089881	-0.00209277
	26.0000	1	2		2.77990714	-0.00214185
	26.1000	1	2		2.77890297	-0.00200045
	26.2000	1	2		2.77790679	-0.00209294
	26.3000	1	2		2.77690016	-0.00199563
	26.4000	1	2		2.77590255	-0.00208888
	26.5000	1	2		2.77490227	-0.00198262
	26.6000	1	2		2.77391408	-0.00204106
	26.7000	1	2		2.77291462	-0.00191978
	26.8000	1	2		2.77190430	-0.00197330
	26.9000	1	2		2.77091366	-0.00206559
	27.0000	1	2		2.76991481	-0.00193209
	27.1000	1	2		2.76891126	-0.00211389
	27.2000	1	2		2.76791549	-0.00198851
	27.3000	1	2		2.76690886	-0.00204546
	27.4000	1	2		2.76591063	-0.00201788
	27.5000	1	2		2.76490830	-0.00203651
	27.6000	1	2		2.76391151	-0.00212413
	27.7000	1	2		2.76290980	-0.00209216
	27.8000	1	2		2.76191812	-0.00201059
	27.9000	1	2		2.76090473	-0.00208940
	28.0000	1	2		2.75992351	-0.00201810
	28.1000	1	2		2.75891032	-0.00207750
	28.2000	1	2		2.75791128	-0.00203965
	28.3000	1	2		2.75690854	-0.00215513
	28.4000	1	2		2.75591502	-0.00206952
	28.5000	1	2		2.75490921	-0.00203890
	28.6000	1	2		2.75392020	-0.00205545
	28.7000	1	2		2.75291685	-0.00205210
	28.8000	1	2		2.75191637	-0.00204361
	28.9000	1	2		2.75091507	-0.00206467
	29.0000	1	2		2.74992278	-0.00213473
	29.1000	1	2		2.74891001	-0.00204333
	29.2000	1	2		2.74791260	-0.00217366
	29.3000	1	2		2.74690904	-0.00204905
	29.4000	1	2		2.74591245	-0.00217829
	29.5000	1	2		2.74490931	-0.00213028
	29.6000	1	2		2.74391558	-0.00211837
	29.7000	1	2		2.74291408	-0.00218194
	29.8000	1	2		2.74192220	-0.00211283
	29.9000	1	2		2.74091496	-0.00201652
	30.0000	1	2		2.73991632	-0.00221630
	30.1000	1	2		2.73891973	-0.00213861
	30.2000	1	2		2.73792478	-0.00206766
	30.3000	1	2		2.73691282	-0.00204979
	30.4000	1	2		2.73592361	-0.00216083
	30.5000	1	2		2.73492189	-0.00204876
	30.6000	1	2		2.73391977	-0.00208129
	30.7000	1	2		2.73291335	-0.00223747
	30.8000	1	2		2.73191860	-0.00218640
	30.9000	1	2		2.73091361	-0.00215468
	31.0000	1	2		2.72992645	-0.00214843
	31.1000	1	2		2.72891060	-0.00217769
	31.2000	1	2		2.72791708	-0.00216547
	31.3000	1	2		2.72691312	-0.00205569
	31.4000	1	2		2.72591530	-0.00220265
	31.5000	1	2		2.72490949	-0.00222290
	31.6000	1	2		2.72392417	-0.00199541
	31.7000	1	2		2.72291569	-0.00223849
	31.8000	1	2		2.72192402	-0.00215665
	31.9000	1	2		2.72091514	-0.00205403
	32.0000	1	2		2.71992756	-0.00216249
	32.1000	1	2		2.71891807	-0.00211639
	32.2000	1	2		2.71792373	-0.00217547
	32.3000	1	2		2.71690952	-0.00221273
	32.4000	1	2		2.71591846	-0.00208769
	32.5000	1	2		2.71491593	-0.00216284
	32.6000	1	2		2.71391668	-0.00205289
	32.7000	1	2		2.71291251	-0.00216289
	32.8000	1	2		2.71191899	-0.00218626
	32.9000	1	2		2.71091503	-0.00214633
	33.0000	1	2		2.70991618	-0.00215581
	33.1000	1	2		2.70892062	-0.00217382
	33.2000	1	2		2.70792423	-0.00222772
	33.3000	1	2		2.70691187	-0.00211020
	33.4000	1	2		2.70592101	-0.00206944
	33.5000	1	2		2.70491561	-0.00228493
	33.6000	1	2		2.70391759	-0.00217715
	33.7000	1	2		2.70291936	-0.00208821
	33.8000	1	2		2.70192195	-0.00212381
	33.9000	1	2		2.70091532	-0.00222949
	34.0000	1	2		2.69991914	-0.00214207
	34.1000	1	2		2.69891620	-0.00221204
	34.2000	1	2		2.69791818	-0.00223322
	34.3000	1	2		2.69691646	-0.00222404
	34.4000	1	2		2.69592274	-0.00214390
	34.5000	1	2		2.69491489	-0.00221451
	34.6000	1	2		2.69392362	-0.00220243
	34.7000	1	2		2.69291843	-0.00224215
	34.8000	1	2		2.69191876	-0.00212428
	34.9000	1	2		2.69091746	-0.00225827
	35.0000	1	2		2.68992354	-0.00218869
	35.1000	1	2		2.68892756	-0.00218125
	35.2000	1	2		2.68793138	-0.00229259
	35.3000	1	2		2.68692967	-0.00221641
	35.4000	1	2		2.68593185	-0.00227771
	35.5000	1	2		2.68491928	-0.00219152
	35.6000	1	2		2.68391204	-0.00216021
	35.7000	1	2		2.68291340	-0.00221465
	35.8000	1	2		2.68191722	-0.00218241
	35.9000	1	2		2.68091428	-0.00229931
	36.0000	1	2		2.67992527	-0.00220816
	36.1000	1	2		2.67891495	-0.00223256
	36.2000	1	2		2.67792410	-0.00227282
	36.3000	1	2		2.67691276	-0.00225064
	36.4000	1	2		2.67592518	-0.00228494
	36.5000	1	2		2.67491507	-0.00227353
	36.6000	1	2		2.67392032	-0.00241805
	36.7000	1	2		2.67291779	-0.00213164
	36.8000	1	2		2.67191464	-0.00227092
	36.9000	1	2		2.67091334	-0.00220527
	37.0000	1	2		2.66991593	-0.00225564
	37.1000	1	2		2.66891852	-0.00222447
	37.2000	1	2		2.66791948	-0.00216809
	37.3000	1	2		2.66692043	-0.00217830
	37.4000	1	2		2.66591708	-0.00217479
	37.5000	1	2		2.66492438	-0.00216623
	37.6000	1	2		2.66391857	-0.00172498
	37.7000	1	2		2.66292505	-0.00204393
	37.8000	1	2		2.66192416	-0.00252764
	37.9000	1	2		2.66091815	-0.00232073
	38.0000	1	2		2.65992443	-0.00213761
	38.1000	1	2		2.65892333	-0.00240640
	38.2000	1	2		2.65792674	-0.00241876
	38.3000	1	2		2.65692236	-0.00203596
	38.4000	1	2		2.65593499	-0.00212360
	38.5000	1	2		2.65491423	-0.00240751
	38.6000	1	2		2.65391784	-0.00223271
	38.7000	1	2		2.65291613	-0.00201992
	38.8000	1	2		2.65191729	-0.00236120
	38.9000	1	2		2.65091004	-0.00233836
	39.0000	1	2		2.64991612	-0.00212097
	39.1000	1	2		2.64891051	-0.00245925
	39.2000	1	2		2.64792683	-0.00240998
	39.3000	1	2		2.64691672	-0.00209261
	39.4000	1	2		2.64593529	-0.00213764
	39.5000	1	2		2.64491391	-0.00239388
	39.6000	1	2		2.64391363	-0.00235972
	39.7000	1	2		2.64291356	-0.00218139
	39.8000	1	2		2.64191758	-0.00230425
	39.9000	1	2		2.64091853	-0.00221519
	40.0000	1	2		2.63992010	-0.00244432
	40.1000	1	2		2.63892474	-0.00230082
	40.2000	1	2		2.63793327	-0.00234457
	40.3000	1	2		2.63692685	-0.00241448
	40.4000	1	2		2.63591899	-0.00228710
	40.5000	1	2		2.63492199	-0.00238265
	40.6000	1	2		2.63393175	-0.00233775
	40.7000	1	2		2.63292307	-0.00229609
	40.8000	1	2		2.63193079	-0.00234018
	40.9000	1	2		2.63092682	-0.00237204
	41.0000	1	2		2.62992675	-0.00232556
	41.1000	1	2		2.62891766	-0.00234763
	41.2000	1	2		2.62792578	-0.00238512
	41.3000	1	2		2.62692079	-0.00242946
	41.4000	1	2		2.62592093	-0.00237427
	41.5000	1	2		2.62492516	-0.00230976
	41.6000	1	2		2.62392324	-0.00245735
	41.7000	1	2		2.62292849	-0.00240303
	41.8000	1	2		2.62193026	-0.00243396
	41.9000	1	2		2.62093142	-0.00239184
	42.0000	1	2		2.61993913	-0.00243454
	42.1000	1	2		2.61894213	-0.00237819
	42.2000	1	2		2.61793489	-0.00239494
	42.3000	1	2		2.61693523	-0.00241540
	42.4000	1	2		2.61593290	-0.00239004
	42.5000	1	2		2.61493283	-0.00235050
	42.6000	1	2		2.61393952	-0.00242702
	42.7000	1	2		2.61292551	-0.00242329
	42.8000	1	2		2.61192278	-0.00235358
	42.9000	1	2		2.61092127	-0.00242386
	43.0000	1	2		2.60992591	-0.00244081
	43.1000	1	2		2.60892645	-0.00232925
	43.2000	1	2		2.60792822	-0.00240003
	43.3000	1	2		2.60692344	-0.00250738
	43.4000	1	2		2.60592910	-0.00241264
	43.5000	1	2		2.60492554	-0.00245625
	43.6000	1	2		2.60392588	-0.00233379
	43.7000	1	2		2.60292847	-0.00236166
	43.8000	1	2		2.60192922	-0.00235913
	43.9000	1	2		2.60091788	-0.00247734
	44.0000	1	2		2.59993235	-0.00236574
	44.1000	1	2		2.59892347	-0.00250469
	44.2000	1	2		2.59793323	-0.00238546
	44.3000	1	2		2.59692844	-0.00241443
	44.4000	1	2		2.59592755	-0.00247087
	44.5000	1	2		2.59492502	-0.00223552
	44.6000	1	2		2.59393663	-0.00241131
	44.7000	1	2		2.59292713	-0.00240495
	44.8000	1	2		2.59193361	-0.00236438
	44.9000	1	2		2.59093231	-0.00247459
	45.0000	1	2		2.58994760	-0.00234320
	45.1000	1	2		2.58892971	-0.00245465
	45.2000	1	2		2.58793906	-0.00247033
	45.3000	1	2		2.58692731	-0.00236432
	45.4000	1	2		2.58593379	-0.00236423
	45.5000	1	2		2.58493679	-0.00232707
	45.6000	1	2		2.58394368	-0.00244640
	45.7000	1	2		2.58293296	-0.00236496
	45.8000	1	2		2.58192162	-0.00239275
	45.9000	1	2		2.58092462	-0.00238359
	46.0000	1	2		2.57993663	-0.00232109
	46.1000	1	2		2.57892263	-0.00241418
	46.2000	1	2		2.57792891	-0.00244897
	46.3000	1	2		2.57692924	-0.00240297
	46.4000	1	2		2.57593798	-0.00253685
	46.5000	1	2		2.57493463	-0.00241066
	46.6000	1	2		2.57394111	-0.00252858
	46.7000	1	2		2.57292465	-0.00237657
	46.8000	1	2		2.57193502	-0.00248097
	46.9000	1	2		2.57093085	-0.00243629
	47.0000	1	2		2.56992648	-0.00226170
	47.1000	1	2		2.56892845	-0.00250592
	47.2000	1	2		2.56794395	-0.00252521
	47.3000	1	2		2.56692688	-0.00249489
	47.4000	1	2		2.56593602	-0.00247545
	47.5000	1	2		2.56492775	-0.00250384
	47.6000	1	2		2.56393772	-0.00245913
	47.7000	1	2		2.56293335	-0.00243100
	47.8000	1	2		2.56194557	-0.00254166
	47.9000	1	2		2.56092787	-0.00234461
	48.0000	1	2		2.55994071	-0.00250223
	48.1000	1	2		2.55893080	-0.00243395
	48.2000	1	2		2.55794015	-0.00250007
	48.3000	1	2		2.55692348	-0.00248906
	48.4000	1	2		2.55593304	-0.00243715
	48.5000	1	2		2.55493071	-0.00250628
	48.6000	1	2		2.55393945	-0.00252452
	48.7000	1	2		2.55292237	-0.00243030
	48.8000	1	2		2.55193582	-0.00245837
	48.9000	1	2		2.55093391	-0.00250707
	49.0000	1	2		2.54994162	-0.00256469
	49.1000	1	2		2.54892475	-0.00256117
	49.2000	1	2		2.54793389	-0.00257596
	49.3000	1	2		2.54692542	-0.00249888
	49.4000	1	2		2.54592965	-0.00252725
	49.5000	1	2		2.54493019	-0.00255561
	49.6000	1	2		2.54392807	-0.00250073
	49.7000	1	2		2.54293127	-0.00253775
	49.8000	1	2		2.54193776	-0.00247544
	49.9000	1	2		2.54093297	-0.00251614
	50.0000	1	2		2.53994151	-0.00247581
	50.1000	1	2		2.53894266	-0.00257292
	50.2000	1	2		2.53793706	-0.00247409
	50.3000	1	2		2.53694211	-0.00248245
	50.4000	1	2		2.53594367	-0.00248447
	50.5000	1	2		2.53494135	-0.00267977
	50.6000	1	2		2.53393882	-0.00244824
	50.7000	1	2		2.53294407	-0.00265445
	50.8000	1	2		2.53194400	-0.00265720
	50.9000	1	2		2.53094413	-0.00251264
	51.0000	1	2		2.52994201	-0.00256106
	51.1000	1	2		2.52893333	-0.00257393
	51.2000	1	2		2.52794207	-0.00253594
	51.3000	1	2		2.52692888	-0.00256274
	51.4000	1	2		2.52594397	-0.00258178
	51.5000	1	2		2.52492505	-0.00254801
	51.6000	1	2		2.52392825	-0.00251393
	51.7000	1	2		2.52293330	-0.00256504
	51.8000	1	2		2.52194491	-0.00260651
	51.9000	1	2		2.52093643	-0.00252970
	52.0000	1	2		2.51995316	-0.00258738
	52.1000	1	2		2.51893854	-0.00266619
	52.2000	1	2		2.51794892	-0.00258373
	52.3000	1	2		2.51694372	-0.00249183
	52.4000	1	2		2.51594365	-0.00272484
	52.5000	1	2		2.51494317	-0.00263290
	52.6000	1	2		2.51394781	-0.00254136
	52.7000	1	2		2.51293811	-0.00258969
	52.8000	1	2		2.51193906	-0.00264236
	52.9000	1	2		2.51093550	-0.00268197
	53.0000	1	2		2.50993686	-0.00252642
	53.1000	1	2		2.50892777	-0.00253109
	53.2000	1	2		2.50793426	-0.00252574
	53.3000	1	2		2.50693787	-0.00255726
	53.4000	1	2		2.50594251	-0.00264296
	53.5000	1	2		2.50493445	-0.00259769
	53.6000	1	2		2.50395179	-0.00256093
	53.7000	1	2		2.50294025	-0.00257253
	53.8000	1	2		2.50195554	-0.00267617
	53.9000	1	2		2.50094768	-0.00267983
	54.0000	1	2		2.49995519	-0.00250056
	54.1000	1	2		2.49893975	-0.00260821
	54.2000	1	2		2.49795422	-0.00263068
	54.3000	1	2		2.49694637	-0.00256857
	54.4000	1	2		2.49595203	-0.00258483
	54.5000	1	2		2.49493372	-0.00260115
	54.6000	1	2		2.49394697	-0.00268364
	54.7000	1	2		2.49294280	-0.00265526
	54.8000	1	2		2.49195871	-0.00268900
	54.9000	1	2		2.49094777	-0.00258069
	55.0000	1	2		2.48995631	-0.00269600
	55.1000	1	2		2.48895418	-0.00262950
	55.2000	1	2		2.48794837	-0.00263252
	55.3000	1	2		2.48694687	-0.00271667
	55.4000	1	2		2.48595519	-0.00264280
	55.5000	1	2		2.48495164	-0.00258615
	55.6000	1	2		2.48395177	-0.00270643
	55.7000	1	2		2.48294391	-0.00259169
	55.8000	1	2		2.48194958	-0.00260606
	55.9000	1	2		2.48094069	-0.00267224
	56.0000	1	2		2.47993857	-0.00256346
	56.1000	1	2		2.47893563	-0.00263839
	56.2000	1	2		2.47794539	-0.00264842
	56.3000	1	2		2.47693528	-0.00262545
	56.4000	1	2		2.47594504	-0.00266068
	56.5000	1	2		2.47493944	-0.00275210
	56.6000	1	2		2.47395371	-0.00267241
	56.7000	1	2		2.47293847	-0.00271789
	56.8000	1	2		2.47193512	-0.00258090
	56.9000	1	2		2.47093382	-0.00265313
	57.0000	1	2		2.46993620	-0.00267318
	57.1000	1	2		2.46893921	-0.00274951
	57.2000	1	2		2.46794610	-0.00270153
	57.3000	1	2		2.46695094	-0.00268707
	57.4000	1	2		2.46594985	-0.00263884
	57.5000	1	2		2.46493092	-0.00267293
	57.6000	1	2		2.46394007	-0.00262107
	57.7000	1	2		2.46294143	-0.00271132
	57.8000	1	2		2.46194628	-0.00265304
	57.9000	1	2		2.46094825	-0.00264740
	58.0000	1	2		2.45995146	-0.00260497
	58.1000	1	2		2.45894032	-0.00264725
	58.2000	1	2		2.45794086	-0.00257559
	58.3000	1	2		2.45693198	-0.00268008
	58.4000	1	2		2.45593703	-0.00269357
	58.5000	1	2		2.45493962	-0.00268056
	58.6000	1	2		2.45393934	-0.00275797
	58.7000	1	2		2.45294398	-0.00271549
	58.8000	1	2		2.45195292	-0.00274427
	58.9000	1	2		2.45093953	-0.00271329
	59.0000	1	2		2.44994643	-0.00267136
	59.1000	1	2		2.44893631	-0.00269936
	59.2000	1	2		2.44794198	-0.00270594
	59.3000	1	2		2.44693904	-0.00268797
	59.4000	1	2		2.44593876	-0.00271729
	59.5000	1	2		2.44494033	-0.00268682
	59.6000	1	2		2.44394681	-0.00259638
	59.7000	1	2		2.44293485	-0.00260949
	59.8000	1	2		2.44194953	-0.00270627
	59.9000	1	2		2.44095356	-0.00276618
	60.0000	1	2		2.43995103	-0.00262718
	60.1000	1	2		2.43894276	-0.00280946
	60.2000	1	2		2.43795395	-0.00270304
	60.3000	1	2		2.43694179	-0.00258627
	60.4000	1	2		2.43594356	-0.00268623
	60.5000	1	2		2.43493550	-0.00276572
	60.6000	1	2		2.43394813	-0.00265717
	60.7000	1	2		2.43293576	-0.00263872
	60.8000	1	2		2.43193344	-0.00282175
	60.9000	1	2		2.43094361	-0.00274499
	61.0000	1	2		2.42994538	-0.00263434
	61.1000	1	2		2.42893834	-0.00287084
	61.2000	1	2		2.42794483	-0.00275124
	61.3000	1	2		2.42694291	-0.00261354
	61.4000	1	2		2.42594304	-0.00281455
	61.5000	1	2		2.42493846	-0.00276619
	61.6000	1	2		2.42395683	-0.00273855
	61.7000	1	2		2.42295061	-0.00260727
	61.8000	1	2		2.42196365	-0.00269462
	61.9000	1	2		2.42094124	-0.00273335
	62.0000	1	2		2.41996186	-0.00264667
	62.1000	1	2		2.41895544	-0.00272272
	62.2000	1	2		2.41795721	-0.00291283
	62.3000	1	2		2.41695611	-0.00271865
	62.4000	1	2		2.41595071	-0.00266141
	62.5000	1	2		2.41494449	-0.00264380
	62.6000	1	2		2.41394708	-0.00260615
	62.7000	1	2		2.41294353	-0.00274164
	62.8000	1	2		2.41195063	-0.00270285
	62.9000	1	2		2.41094707	-0.00265726
	63.0000	1	2		2.40995519	-0.00265974
	63.1000	1	2		2.40895020	-0.00279046
	63.2000	1	2		2.40794644	-0.00273660
	63.3000	1	2		2.40694555	-0.00273777
	63.4000	1	2		2.40595203	-0.00272039
	63.5000	1	2		2.40494581	-0.00264066
	63.6000	1	2		2.40395783	-0.00276968
	63.7000	1	2		2.40294813	-0.00271913
	63.8000	1	2		2.40195891	-0.00282022
	63.9000	1	2		2.40095106	-0.00281658
	64.0000	1	2		2.39995016	-0.00274125
	64.1000	1	2		2.39894046	-0.00285955
	64.2000	1	2		2.39794735	-0.00276160
	64.3000	1	2		2.39694421	-0.00275949
	64.4000	1	2		2.39594270	-0.00275622
	64.5000	1	2		2.39493566	-0.00278777
	64.6000	1	2		2.39394460	-0.00277501
	64.7000	1	2		2.39293367	-0.00281348
	64.8000	1	2		2.39194487	-0.00284421
	64.9000	1	2		2.39095053	-0.00282121
	65.0000	1	2		2.38995866	-0.00280643
	65.1000	1	2		2.38894977	-0.00283844
	65.2000	1	2		2.38795236	-0.00276505
	65.3000	1	2		2.38696008	-0.00282824
	65.4000	1	2		2.38595632	-0.00279909
	65.5000	1	2		2.38495952	-0.00283869
	65.6000	1	2		2.38395084	-0.00280963
	65.7000	1	2		2.38296204	-0.00289836
	65.8000	1	2		2.38195787	-0.00271056
	65.9000	1	2		2.38095636	-0.00283010
	66.0000	1	2		2.37995342	-0.00274785
	66.1000	1	2		2.37895458	-0.00288494
	66.2000	1	2		2.37796208	-0.00280950
	66.3000	1	2		2.37695423	-0.00275515
	66.4000	1	2		2.37594924	-0.00284227
	66.5000	1	2		2.37496125	-0.00287249
	66.6000	1	2		2.37395790	-0.00280653
	66.7000	1	2		2.37296008	-0.00285219
	66.8000	1	2		2.37195837	-0.00289106
	66.9000	1	2		2.37095809	-0.00286438
	67.0000	1	2		2.36995925	-0.00277379
	67.1000	1	2		2.36895795	-0.00286103
	67.2000	1	2		2.36796341	-0.00273446
	67.3000	1	2		2.36695760	-0.00292443
	67.4000	1	2		2.36595568	-0.00284370
	67.5000	1	2		2.36495151	-0.00293286
	67.6000	1	2		2.36395512	-0.00279434
	67.7000	1	2		2.36294931	-0.00284973
	67.8000	1	2		2.36195539	-0.00277689
	67.9000	1	2		2.36095122	-0.00293639
	68.0000	1	2		2.35995135	-0.00284728
	68.1000	1	2		2.35895128	-0.00284357
	68.2000	1	2		2.35796104	-0.00279353
	68.3000	1	2		2.35695441	-0.00288876
	68.4000	1	2		2.35595823	-0.00284184
	68.5000	1	2		2.35495139	-0.00283377
	68.6000	1	2		2.35396177	-0.00279563
	68.7000	1	2		2.35294674	-0.00282679
	68.8000	1	2		2.35195241	-0.00280088
	68.9000	1	2		2.35095397	-0.00284836
	69.0000	1	2		2.34995247	-0.00291399
	69.1000	1	2		2.34894870	-0.00281895
	69.2000	1	2		2.34796912	-0.00292597
	69.3000	1	2		2.34695225	-0.00271121
	69.4000	1	2		2.34596611	-0.00286840
	69.5000	1	2		2.34495599	-0.00279866
	69.6000	1	2		2.34395981	-0.00277170
	69.7000	1	2		2.34295359	-0.00276048
	69.8000	1	2		2.34195660	-0.00279923
	69.9000	1	2		2.34095427	-0.00280465
	70.0000	1	2		2.33995973	-0.00281244
	70.1000	1	2		2.33894818	-0.00283653
	70.2000	1	2		2.33795344	-0.00288081
	70.3000	1	2		2.33695398	-0.00279666
	70.4000	1	2		2.33596763	-0.00282237
	70.5000	1	2		2.33494912	-0.00277256
	70.6000	1	2		2.33394577	-0.00284205
	70.7000	1	2		2.33294611	-0.00281543
	70.8000	1	2		2.33196140	-0.00284648
	70.9000	1	2		2.33096112	-0.00291976
	71.0000	1	2		2.32996146	-0.00290578
	71.1000	1	2		2.32896077	-0.00273066
	71.2000	1	2		2.32796398	-0.00276317
	71.3000	1	2		2.32695653	-0.00287212
	71.4000	1	2		2.32595953	-0.00285998
	71.5000	1	2		2.32495413	-0.00288555
	71.6000	1	2		2.32396717	-0.00290845
	71.7000	1	2		2.32295337	-0.00297339
	71.8000	1	2		2.32196088	-0.00292708
	71.9000	1	2		2.32095404	-0.00283569
	72.0000	1	2		2.31996175	-0.00295456
	72.1000	1	2		2.31895943	-0.00283122
	72.2000	1	2		2.31797247	-0.00298830
	72.3000	1	2		2.31696338	-0.00278335
	72.4000	1	2		2.31595409	-0.00284410
	72.5000	1	2		2.31495852	-0.00286832
	72.6000	1	2		2.31396234	-0.00274146
	72.7000	1	2		2.31296329	-0.00291744
	72.8000	1	2		2.31196302	-0.00287974
	72.9000	1	2		2.31096008	-0.00281675
	73.0000	1	2		2.30996963	-0.00278979
	73.1000	1	2		2.30896341	-0.00282282
	73.2000	1	2		2.30796826	-0.00284534
	73.3000	1	2		2.30695835	-0.00280273
	73.4000	1	2		2.30596442	-0.00286333
	73.5000	1	2		2.30494694	-0.00290775
	73.6000	1	2		2.30396838	-0.00281489
	73.7000	1	2		2.30296154	-0.00289502
	73.8000	1	2		2.30196721	-0.00296292
	73.9000	1	2		2.30095853	-0.00294579
	74.0000	1	2		2.29996788	-0.00285877
	74.1000	1	2		2.29896289	-0.00287253
	74.2000	1	2		2.29796097	-0.00291955
	74.3000	1	2		2.29695742	-0.00284752
	74.4000	1	2		2.29596083	-0.00290520
	74.5000	1	2		2.29495399	-0.00306020
	74.6000	1	2		2.29396376	-0.00296441
	74.7000	1	2		2.29294811	-0.00297097
	74.8000	1	2		2.29196935	-0.00292884
	74.9000	1	2		2.29097009	-0.00307002
	75.0000	1	2		2.28997412	-0.00285239
	75.1000	1	2		2.28896810	-0.00287513
	75.2000	1	2		2.28796946	-0.00294159
	75.3000	1	2		2.28697288	-0.00285340
	75.4000	1	2		2.28596748	-0.00296935
	75.5000	1	2		2.28497252	-0.00300231
	75.6000	1	2		2.28397327	-0.00299990
	75.7000	1	2		2.28296029	-0.00288671
	75.8000	1	2		2.28196309	-0.00301370
	75.9000	1	2		2.28094826	-0.00304158
	76.0000	1	2		2.27995946	-0.00284685
	76.1000	1	2		2.27895057	-0.00299582
	76.2000	1	2		2.27796218	-0.00289954
	76.3000	1	2		2.27695432	-0.00291188
	76.4000	1	2		2.27595753	-0.00292091
	76.5000	1	2		2.27495766	-0.00299324
	76.6000	1	2		2.27397193	-0.00297986
	76.7000	1	2		2.27295977	-0.00291133
	76.8000	1	2		2.27198223	-0.00299761
	76.9000	1	2		2.27096577	-0.00289426
	77.0000	1	2		2.26997328	-0.00294674
	77.1000	1	2		2.26896071	-0.00297161
	77.2000	1	2		2.26795633	-0.00303965
	77.3000	1	2		2.26695913	-0.00286223
	77.4000	1	2		2.26596479	-0.00295172
	77.5000	1	2		2.26495140	-0.00295546
	77.6000	1	2		2.26396936	-0.00295909
	77.7000	1	2		2.26295576	-0.00301796
	77.8000	1	2		2.26195753	-0.00304388
	77.9000	1	2		2.26096299	-0.00308556
	78.0000	1	2		2.25995411	-0.00306188
	78.1000	1	2		2.25896059	-0.00307584
	78.2000	1	2		2.25796790	-0.00290548
	78.3000	1	2		2.25696024	-0.00299311
	78.4000	1	2		2.25596386	-0.00291246
	78.5000	1	2		2.25496215	-0.00300996
	78.6000	1	2		2.25396719	-0.00296627
	78.7000	1	2		2.25296261	-0.00302864
	78.8000	1	2		2.25197606	-0.00303169
	78.9000	1	2		2.25096042	-0.00294271
	79.0000	1	2		2.24996035	-0.00308144
	79.1000	1	2		2.24896048	-0.00305404
	79.2000	1	2		2.24796184	-0.00295106
	79.3000	1	2		2.24696320	-0.00301139
	79.4000	1	2		2.24596866	-0.00304713
	79.5000	1	2		2.24495998	-0.00297801
	79.6000	1	2		2.24396831	-0.00302673
	79.7000	1	2		2.24296271	-0.00303861
	79.8000	1	2		2.24196796	-0.00298493
	79.9000	1	2		2.24096051	-0.00301118
	80.0000	1	2		2.23998257	-0.00304037
	80.1000	1	2		2.23896672	-0.00308109
	80.2000	1	2		2.23796255	-0.00303007
	80.3000	1	2		2.23695961	-0.00300897
	80.4000	1	2		2.23598391	-0.00306795
	80.5000	1	2		2.23496335	-0.00302452
	80.6000	1	2		2.23396492	-0.00308757
	80.7000	1	2		2.23296075	-0.00297989
	80.8000	1	2		2.23197830	-0.00322175
	80.9000	1	2		2.23096818	-0.00288433
	81.0000	1	2		2.22997446	-0.00313694
	81.1000	1	2		2.22896312	-0.00307024
	81.2000	1	2		2.22796858	-0.00301089
	81.3000	1	2		2.22697076	-0.00311122
	81.4000	1	2		2.22597520	-0.00297091
	81.5000	1	2		2.22497492	-0.00301326
	81.6000	1	2		2.22397259	-0.00308805
	81.7000	1	2		2.22297026	-0.00300632
	81.8000	1	2		2.22198003	-0.00294823
	81.9000	1	2		2.22097012	-0.00297708
	82.0000	1	2		2.21997148	-0.00303458
	82.1000	1	2		2.21896321	-0.00303299
	82.2000	1	2		2.21796539	-0.00315664
	82.3000	1	2		2.21696860	-0.00316073
	82.4000	1	2		2.21597057	-0.00303831
	82.5000	1	2		2.21496866	-0.00303332
	82.6000	1	2		2.21397944	-0.00314122
	82.7000	1	2		2.21296749	-0.00295245
	82.8000	1	2		2.21197090	-0.00299467
	82.9000	1	2		2.21096509	-0.00298769
	83.0000	1	2		2.20996768	-0.00312845
	83.1000	1	2		2.20896392	-0.00303936
	83.2000	1	2		2.20797122	-0.00303052
	83.3000	1	2		2.20696746	-0.00309188
	83.4000	1	2		2.20597907	-0.00298839
	83.5000	1	2		2.20496178	-0.00299780
	83.6000	1	2		2.20397032	-0.00316896
	83.7000	1	2		2.20295938	-0.00296559
	83.8000	1	2		2.20196812	-0.00306246
	83.9000	1	2		2.20095842	-0.00299123
	84.0000	1	2		2.19996388	-0.00309112
	84.1000	1	2		2.19896176	-0.00314351
	84.2000	1	2		2.19796537	-0.00305778
	84.3000	1	2		2.19691305	-0.00306363
	84.4000	1	2		2.19597158	-0.00305137
	84.5000	1	2		2.19496536	-0.00314410
	84.6000	1	2		2.19398762	-0.00299450
	84.7000	1	2		2.19296193	-0.00302131
	84.8000	1	2		2.19197293	-0.00303171
	84.9000	1	2		2.19096589	-0.00305492
	85.0000	1	2		2.18997524	-0.00304508
	85.1000	1	2		2.18896820	-0.00302969
	85.2000	1	2		2.18796997	-0.00314744
	85.3000	1	2		2.18696908	-0.00312211
	85.4000	1	2		2.18597515	-0.00309493
	85.5000	1	2		2.18496852	-0.00301493
	85.6000	1	2		2.18396845	-0.00319793
	85.7000	1	2		2.18296694	-0.00308687
	85.8000	1	2		2.18197179	-0.00315427
	85.9000	1	2		2.18096331	-0.00310507
	86.0000	1	2		2.17997554	-0.00308088
	86.1000	1	2		2.17897280	-0.00317702
	86.2000	1	2		2.17798522	-0.00310754
	86.3000	1	2		2.17696446	-0.00309175
	86.4000	1	2		2.17597381	-0.00313838
	86.5000	1	2		2.17496718	-0.00322430
	86.6000	1	2		2.17397715	-0.00306425
	86.7000	1	2		2.17297339	-0.00306154
	86.8000	1	2		2.17197557	-0.00318881
	86.9000	1	2		2.17096812	-0.00305930
	87.0000	1	2		2.16997337	-0.00318294
	87.1000	1	2		2.16896654	-0.00309815
	87.2000	1	2		2.16797077	-0.00316959
	87.3000	1	2		2.16696557	-0.00304970
	87.4000	1	2		2.16597329	-0.00315039
	87.5000	1	2		2.16497096	-0.00331694
	87.6000	1	2		2.16397355	-0.00312916
	87.7000	1	2		2.16296815	-0.00321620
	87.8000	1	2		2.16197320	-0.00319369
	87.9000	1	2		2.16096575	-0.00312524
	88.0000	1	2		2.15997449	-0.00303614
	88.1000	1	2		2.15897339	-0.00312428
	88.2000	1	2		2.15796717	-0.00307076
	88.3000	1	2		2.15696956	-0.00314528
	88.4000	1	2		2.15598014	-0.00320106
	88.5000	1	2		2.15497249	-0.00321885
	88.6000	1	2		2.15398307	-0.00311702
	88.7000	1	2		2.15296865	-0.00315185
	88.8000	1	2		2.15197104	-0.00317676
	88.9000	1	2		2.15096789	-0.00314381
	89.0000	1	2		2.14997028	-0.00322244
	89.1000	1	2		2.14897041	-0.00314825
	89.2000	1	2		2.14797300	-0.00319178
	89.3000	1	2		2.14697744	-0.00317190
	89.4000	1	2		2.14597962	-0.00323137
	89.5000	1	2		2.14497155	-0.00326606
	89.6000	1	2		2.14397558	-0.00328586
	89.7000	1	2		2.14297161	-0.00325355
	89.8000	1	2		2.14198096	-0.00336460
	89.9000	1	2		2.14096614	-0.00326241
	90.0000	1	2		2.13996914	-0.00326019
	90.1000	1	2		2.13897501	-0.00337219
	90.2000	1	2		2.13797514	-0.00331430
	90.3000	1	2		2.13698081	-0.00339475
	90.4000	1	2		2.13597418	-0.00337680
	90.5000	1	2		2.13497574	-0.00341427
	90.6000	1	2		2.13397116	-0.00351923
	90.7000	1	2		2.13297170	-0.00347548
	90.8000	1	2		2.13198433	-0.00355122
	90.9000	1	2		2.13097914	-0.00351522
	91.0000	1	2		2.12997149	-0.00355997
	91.1000	1	2		2.12896916	-0.00363858
	91.2000	1	2		2.12798138	-0.00379880
	91.3000	1	2		2.12697680	-0.00372257
	91.4000	1	2		2.12597959	-0.00384511
	91.5000	1	2		2.12497686	-0.00390184
	91.6000	1	2		2.12397740	-0.00402325
	91.7000	1	2		2.12298040	-0.00402021
	91.8000	1	2		2.12198504	-0.00410895
	91.9000	1	2		2.12097226	-0.00417531
	92.0000	1	2		2.11997998	-0.00415460
	92.1000	1	2		2.11898462	-0.00428332
	92.2000	1	2		2.11797471	-0.00444081
	92.3000	1	2		2.11697648	-0.00451216
	92.4000	1	2		2.11598010	-0.00453362
	92.5000	1	2		2.11497593	-0.00471810
	92.6000	1	2		2.11398384	-0.00478539
	92.7000	1	2		2.11297209	-0.00480646
	92.8000	1	2		2.11197407	-0.00484529
	92.9000	1	2		2.11097256	-0.00506119
	93.0000	1	2		2.10998191	-0.00497590
	93.1000	1	2		2.10898389	-0.00523400
	93.2000	1	2		2.10797521	-0.00529286
	93.3000	1	2		2.10698969	-0.00541750
	93.4000	1	2		2.10599002	-0.00554154
	93.5000	1	2		2.10497438	-0.00572634
	93.6000	1	2		2.10398066	-0.00598173
	93.7000	1	2		2.10298222	-0.00591563
	93.8000	1	2		2.10198297	-0.00603857
	93.9000	1	2		2.10098085	-0.00635569
	94.0000	1	2		2.09997852	-0.00642354
	94.1000	1	2		2.09897988	-0.00647245
	94.2000	1	2		2.09798001	-0.00671835
	94.3000	1	2		2.09698732	-0.00696356
	94.4000	1	2		2.09598253	-0.00694592
	94.5000	1	2		2.09498594	-0.00723470
	94.6000	1	2		2.09398546	-0.00743626
	94.7000	1	2		2.09298641	-0.00758623
	94.8000	1	2		2.09198531	-0.00780539
	94.9000	1	2		2.09097377	-0.00801894
	95.0000	1	2		2.08997923	-0.00819753
	95.1000	1	2		2.08898325	-0.00834226
	95.2000	1	2		2.08799363	-0.00873417
	95.3000	1	2		2.08699335	-0.00895089
	95.4000	1	2		2.08598693	-0.00913636
	95.5000	1	2		2.08498911	-0.00928728
	95.6000	1	2		2.08398473	-0.00964424
	95.7000	1	2		2.08298138	-0.00972837
	95.8000	1	2		2.08197926	-0.01005395
	95.9000	1	2		2.08098718	-0.01036145
	96.0000	1	2		2.07999714	-0.01058521
	96.1000	1	2		2.07899236	-0.01089298
	96.2000	1	2		2.07798573	-0.01116695
	96.3000	1	2		2.07698545	-0.01146671
	96.4000	1	2		2.07599542	-0.01173722
	96.5000	1	2		2.07499453	-0.01199347
	96.6000	1	2		2.07399773	-0.01242739
	96.7000	1	2		2.07298741	-0.01267576
	96.8000	1	2		2.07199042	-0.01310556
	96.9000	1	2		2.07099280	-0.01342548
	97.0000	1	2		2.06998761	-0.01380920
	97.1000	1	2		2.06898753	-0.01424565
	97.2000	1	2		2.06799258	-0.01443016
	97.3000	1	2		2.06698759	-0.01485272
	97.4000	1	2		2.06599080	-0.01526612
	97.5000	1	2		2.06498376	-0.01575986
	97.6000	1	2		2.06397979	-0.01609264
	97.7000	1	2		2.06320940	-0.01665388
	97.7010	1	2		2.06320920	-0.01666169
	97.7040	1	2		2.06320858	-0.01663811
	97.8000	1	2		2.06323891	-0.01630600
	97.9000	1	2		2.06323891	-0.01613079
	98.0000	1	2		2.06328972	-0.01608115
	98.1000	1	2		2.06332947	-0.01595116
	98.2000	1	2		2.06335385	-0.01594661
	98.3000	1	2		2.06335611	-0.01591473
	98.4000	1	2		2.06335611	-0.01591818
Test Stopped:03/15/2014 4:53:03 PM : Operator Reset
