# Supplementary material for: Hyaluronic Acid Enhances the Mechanical Properties of Tissue-Engineered Cartilage Constructs
Source: PLoS One. 2014 Dec 1;9(12):e113216. doi: 10.1371/journal.pone.0113216 (PMC4249877; doi:10.1371/journal.pone.0113216)
Supplement: Dataset S1 — Raw data from hydrogel constructs. Data on wet weight, dry weight, compressive modulus, DNA content, and GAG content are provided in a spreadsheet for all analysed hydrogel constructs. Additionally, raw data from mechanical compression tests (time, displacement, and load) are provided. (ZIP) [file pone.0113216.s004.zip › Data/Mechanical testing/Microtester/Day 63/Day 63 gel heights/G5 P5 M7 height.csv]

G5 P5 M7
Notes	Time	Sequence	Block	Cycle	5800:Extension mm	5800:5N_Load_Cell N
Test Started : 03/12/2014 11:19:01 AM	4.0020	1	2		2.69867218	0.00229224
	4.0520	1	2		2.70000888	0.00204582
	4.1000	1	2		2.69949953	0.00217797
	4.2000	1	2		2.69813372	0.00211888
	4.3000	1	2		2.69700498	0.00235747
	4.4000	1	2		2.69596802	0.00214498
	4.5000	1	2		2.69493476	0.00215216
	4.6000	1	2		2.69393100	0.00219645
	4.7000	1	2		2.69292212	0.00205578
	4.8000	1	2		2.69192245	0.00213729
	4.9000	1	2		2.69091972	0.00200476
	5.0000	1	2		2.68992640	0.00211712
	5.1000	1	2		2.68892408	0.00213924
	5.2000	1	2		2.68792544	0.00210349
	5.3000	1	2		2.68692434	0.00212736
	5.4000	1	2		2.68593308	0.00217186
	5.5000	1	2		2.68492502	0.00211537
	5.6000	1	2		2.68392679	0.00211538
	5.7000	1	2		2.68291524	0.00220270
	5.8000	1	2		2.68191988	0.00219241
	5.9000	1	2		2.68092268	0.00217228
	6.0000	1	2		2.67992506	0.00222724
	6.1000	1	2		2.67892663	0.00199598
	6.2000	1	2		2.67794459	0.00222302
	6.3000	1	2		2.67692484	0.00214291
	6.4000	1	2		2.67593338	0.00218228
	6.5000	1	2		2.67491835	0.00213088
	6.6000	1	2		2.67393077	0.00212687
	6.7000	1	2		2.67292804	0.00213956
	6.8000	1	2		2.67192878	0.00207221
	6.9000	1	2		2.67092318	0.00215081
	7.0000	1	2		2.66991819	0.00205468
	7.1000	1	2		2.66892098	0.00222168
	7.2000	1	2		2.66792726	0.00214669
	7.3000	1	2		2.66692555	0.00216267
	7.4000	1	2		2.66592158	0.00215398
	7.5000	1	2		2.66492561	0.00206426
	7.6000	1	2		2.66393127	0.00215933
	7.7000	1	2		2.66292423	0.00193798
	7.8000	1	2		2.66193215	0.00207387
	7.9000	1	2		2.66092593	0.00216332
	8.0000	1	2		2.65992770	0.00215622
	8.1000	1	2		2.65892107	0.00203831
	8.2000	1	2		2.65793411	0.00219049
	8.3000	1	2		2.65691335	0.00226511
	8.4000	1	2		2.65592250	0.00217243
	8.5000	1	2		2.65491914	0.00217143
	8.6000	1	2		2.65392276	0.00214723
	8.7000	1	2		2.65292617	0.00216589
	8.8000	1	2		2.65191360	0.00224398
	8.9000	1	2		2.65092111	0.00228069
	9.0000	1	2		2.64993517	0.00231732
	9.1000	1	2		2.64891994	0.00228269
	9.2000	1	2		2.64791986	0.00229911
	9.3000	1	2		2.64692758	0.00220072
	9.4000	1	2		2.64592484	0.00206088
	9.5000	1	2		2.64492538	0.00196852
	9.6000	1	2		2.64392224	0.00217002
	9.7000	1	2		2.64291991	0.00228196
	9.8000	1	2		2.64192086	0.00214219
	9.9000	1	2		2.64092181	0.00210956
	10.0000	1	2		2.63992727	0.00228027
	10.1000	1	2		2.63892372	0.00221247
	10.2000	1	2		2.63793184	0.00207859
	10.3000	1	2		2.63692664	0.00209489
	10.4000	1	2		2.63592739	0.00213278
	10.5000	1	2		2.63493203	0.00221296
	10.6000	1	2		2.63393052	0.00209064
	10.7000	1	2		2.63293619	0.00206069
	10.8000	1	2		2.63192894	0.00223067
	10.9000	1	2		2.63092703	0.00213570
	11.0000	1	2		2.62993269	0.00221944
	11.1000	1	2		2.62893549	0.00201846
	11.2000	1	2		2.62792968	0.00202077
	11.3000	1	2		2.62693370	0.00196825
	11.4000	1	2		2.62593035	0.00207710
	11.5000	1	2		2.62493561	0.00209345
	11.6000	1	2		2.62392939	0.00193687
	11.7000	1	2		2.62292685	0.00221299
	11.8000	1	2		2.62193006	0.00199485
	11.9000	1	2		2.62092650	0.00202321
	12.0000	1	2		2.61993381	0.00207912
	12.1000	1	2		2.61893619	0.00205706
	12.2000	1	2		2.61793346	0.00199462
	12.3000	1	2		2.61693011	0.00206309
	12.4000	1	2		2.61593003	0.00212545
	12.5000	1	2		2.61492730	0.00217225
	12.6000	1	2		2.61393030	0.00206486
	12.7000	1	2		2.61293432	0.00216137
	12.8000	1	2		2.61192237	0.00217355
	12.9000	1	2		2.61092332	0.00209685
	13.0000	1	2		2.60992878	0.00213034
	13.1000	1	2		2.60892153	0.00201418
	13.2000	1	2		2.60793047	0.00199411
	13.3000	1	2		2.60692876	0.00208210
	13.4000	1	2		2.60592357	0.00214770
	13.5000	1	2		2.60492944	0.00191728
	13.6000	1	2		2.60394616	0.00209151
	13.7000	1	2		2.60292786	0.00200205
	13.8000	1	2		2.60193414	0.00199959
	13.9000	1	2		2.60092136	0.00211639
	14.0000	1	2		2.59993338	0.00208654
	14.1000	1	2		2.59893023	0.00208871
	14.2000	1	2		2.59793548	0.00203686
	14.3000	1	2		2.59692783	0.00198570
	14.4000	1	2		2.59593267	0.00197283
	14.5000	1	2		2.59493875	0.00202221
	14.6000	1	2		2.59392351	0.00207362
	14.7000	1	2		2.59292119	0.00206573
	14.8000	1	2		2.59193669	0.00207608
	14.9000	1	2		2.59092002	0.00188083
	15.0000	1	2		2.58993715	0.00200754
	15.1000	1	2		2.58893421	0.00179484
	15.2000	1	2		2.58792697	0.00190496
	15.3000	1	2		2.58692505	0.00181935
	15.4000	1	2		2.58593748	0.00195836
	15.5000	1	2		2.58494294	0.00199270
	15.6000	1	2		2.58394123	0.00203796
	15.7000	1	2		2.58291882	0.00198560
	15.8000	1	2		2.58193637	0.00212262
	15.9000	1	2		2.58093527	0.00197268
	16.0000	1	2		2.57993991	0.00196472
	16.1000	1	2		2.57893574	0.00133304
	16.1260	1	2		2.57868475	0.00262605
	16.2000	1	2		2.57793013	0.00173726
	16.3000	1	2		2.57693027	0.00181268
	16.4000	1	2		2.57593696	0.00198831
	16.5000	1	2		2.57492869	0.00188429
	16.6000	1	2		2.57394070	0.00217099
	16.7000	1	2		2.57293653	0.00202293
	16.8000	1	2		2.57194261	0.00199122
	16.9000	1	2		2.57093249	0.00208967
	17.0000	1	2		2.56993488	0.00211195
	17.1000	1	2		2.56893112	0.00197424
	17.2000	1	2		2.56793945	0.00194903
	17.3000	1	2		2.56694511	0.00199021
	17.4000	1	2		2.56592906	0.00201297
	17.5000	1	2		2.56492427	0.00190874
	17.6000	1	2		2.56393116	0.00188099
	17.7000	1	2		2.56293150	0.00216796
	17.8000	1	2		2.56194085	0.00217710
	17.9000	1	2		2.56092787	0.00201927
	18.0000	1	2		2.55993354	0.00205939
	18.1000	1	2		2.55892896	0.00203728
	18.2000	1	2		2.55793687	0.00190440
	18.3000	1	2		2.55693065	0.00205760
	18.4000	1	2		2.55593652	0.00207531
	18.5000	1	2		2.55493522	0.00210657
	18.6000	1	2		2.55393925	0.00211694
	18.7000	1	2		2.55293794	0.00194506
	18.8000	1	2		2.55193685	0.00204245
	18.9000	1	2		2.55093104	0.00208927
	19.0000	1	2		2.54993240	0.00215759
	19.1000	1	2		2.54892802	0.00190074
	19.2000	1	2		2.54794147	0.00199147
	19.3000	1	2		2.54693751	0.00189838
	19.4000	1	2		2.54594952	0.00196453
	19.5000	1	2		2.54493839	0.00183425
	19.6000	1	2		2.54394303	0.00210958
	19.7000	1	2		2.54294459	0.00208683
	19.8000	1	2		2.54194042	0.00181665
	19.9000	1	2		2.54094404	0.00208096
	20.0000	1	2		2.53993987	0.00193214
	20.1000	1	2		2.53893242	0.00202346
	20.2000	1	2		2.53794382	0.00187917
	20.3000	1	2		2.53694006	0.00190411
	20.4000	1	2		2.53594736	0.00189734
	20.5000	1	2		2.53492946	0.00191577
	20.6000	1	2		2.53395582	0.00186434
	20.7000	1	2		2.53294571	0.00188130
	20.8000	1	2		2.53193949	0.00182206
	20.9000	1	2		2.53094269	0.00194000
	21.0000	1	2		2.52994283	0.00197258
	21.1000	1	2		2.52893620	0.00197907
	21.2000	1	2		2.52793223	0.00188356
	21.3000	1	2		2.52692970	0.00189487
	21.4000	1	2		2.52595688	0.00182603
	21.5000	1	2		2.52493386	0.00188384
	21.6000	1	2		2.52394731	0.00192160
	21.7000	1	2		2.52294355	0.00194795
	21.8000	1	2		2.52194983	0.00174457
	21.9000	1	2		2.52093869	0.00194337
	22.0000	1	2		2.51994435	0.00204574
	22.1000	1	2		2.51893465	0.00197431
	22.2000	1	2		2.51795302	0.00190812
	22.3000	1	2		2.51694413	0.00207059
	22.4000	1	2		2.51595513	0.00203638
	22.5000	1	2		2.51494460	0.00191248
	22.6000	1	2		2.51394371	0.00184687
	22.7000	1	2		2.51293503	0.00185859
	22.8000	1	2		2.51193598	0.00190044
	22.9000	1	2		2.51093366	0.00185160
	23.0000	1	2		2.50993912	0.00192163
	23.1000	1	2		2.50893761	0.00201934
	23.2000	1	2		2.50794348	0.00180362
	23.3000	1	2		2.50693664	0.00201991
	23.4000	1	2		2.50594313	0.00182477
	23.5000	1	2		2.50494224	0.00174202
	23.6000	1	2		2.50394565	0.00189202
	23.7000	1	2		2.50294639	0.00192613
	23.8000	1	2		2.50194837	0.00185801
	23.9000	1	2		2.50093826	0.00174561
	24.0000	1	2		2.49994228	0.00208726
	24.1000	1	2		2.49893647	0.00202816
	24.2000	1	2		2.49794255	0.00184744
	24.3000	1	2		2.49693878	0.00206560
	24.4000	1	2		2.49594056	0.00199115
	24.5000	1	2		2.49493557	0.00192670
	24.6000	1	2		2.49393754	0.00184502
	24.7000	1	2		2.49293604	0.00197545
	24.8000	1	2		2.49194744	0.00195860
	24.9000	1	2		2.49094962	0.00176227
	25.0000	1	2		2.48994176	0.00175840
	25.1000	1	2		2.48893103	0.00182339
	25.2000	1	2		2.48794059	0.00204476
	25.3000	1	2		2.48693806	0.00187844
	25.4000	1	2		2.48595642	0.00185733
	25.5000	1	2		2.48494795	0.00190232
	25.6000	1	2		2.48394091	0.00196017
	25.7000	1	2		2.48294494	0.00168820
	25.8000	1	2		2.48194486	0.00183584
	25.9000	1	2		2.48093844	0.00196715
	26.0000	1	2		2.47994636	0.00161713
	26.1000	1	2		2.47893276	0.00170378
	26.2000	1	2		2.47793822	0.00195239
	26.3000	1	2		2.47693200	0.00196747
	26.4000	1	2		2.47594730	0.00195312
	26.5000	1	2		2.47493944	0.00189676
	26.6000	1	2		2.47394449	0.00184393
	26.7000	1	2		2.47294318	0.00186361
	26.8000	1	2		2.47195684	0.00181356
	26.9000	1	2		2.47095205	0.00183789
	27.0000	1	2		2.46994338	0.00182549
	27.1000	1	2		2.46893265	0.00183602
	27.2000	1	2		2.46794589	0.00178487
	27.3000	1	2		2.46693988	0.00182779
	27.4000	1	2		2.46594657	0.00182671
	27.5000	1	2		2.46494281	0.00179231
	27.6000	1	2		2.46393843	0.00180544
	27.7000	1	2		2.46293549	0.00196229
	27.8000	1	2		2.46195058	0.00180294
	27.9000	1	2		2.46094538	0.00199120
	28.0000	1	2		2.45994961	0.00187207
	28.1000	1	2		2.45895343	0.00175931
	28.2000	1	2		2.45795398	0.00182081
	28.3000	1	2		2.45695022	0.00186494
	28.4000	1	2		2.45594809	0.00166482
	28.5000	1	2		2.45494700	0.00177180
	28.6000	1	2		2.45394324	0.00182668
	28.7000	1	2		2.45293599	0.00176350
	28.8000	1	2		2.45194514	0.00179940
	28.9000	1	2		2.45093912	0.00174688
	29.0000	1	2		2.44994766	0.00181535
	29.1000	1	2		2.44894758	0.00180120
	29.2000	1	2		2.44795817	0.00159451
	29.3000	1	2		2.44694764	0.00176146
	29.4000	1	2		2.44596683	0.00184175
	29.5000	1	2		2.44494504	0.00171122
	29.6000	1	2		2.44394620	0.00157710
	29.7000	1	2		2.44294530	0.00173720
	29.8000	1	2		2.44194359	0.00181950
	29.9000	1	2		2.44093614	0.00180459
	30.0000	1	2		2.43995041	0.00168828
	30.1000	1	2		2.43893702	0.00184576
	30.2000	1	2		2.43793879	0.00174090
	30.3000	1	2		2.43694528	0.00168588
	30.4000	1	2		2.43593844	0.00174152
	30.5000	1	2		2.43493263	0.00159781
	30.6000	1	2		2.43395100	0.00175969
	30.7000	1	2		2.43294478	0.00178522
	30.8000	1	2		2.43194614	0.00176018
	30.9000	1	2		2.43093726	0.00189573
	31.0000	1	2		2.42994108	0.00167541
	31.1000	1	2		2.42895248	0.00188048
	31.2000	1	2		2.42794196	0.00200931
	31.3000	1	2		2.42694086	0.00161388
	31.4000	1	2		2.42596414	0.00182749
	31.5000	1	2		2.42494973	0.00185031
	31.6000	1	2		2.42395437	0.00168643
	31.7000	1	2		2.42294159	0.00161718
	31.8000	1	2		2.42194746	0.00176222
	31.9000	1	2		2.42094718	0.00184424
	32.0000	1	2		2.41994240	0.00176601
	32.1000	1	2		2.41893884	0.00183832
	32.2000	1	2		2.41794246	0.00194069
	32.3000	1	2		2.41693767	0.00170559
	32.4000	1	2		2.41594559	0.00178236
	32.5000	1	2		2.41494306	0.00194616
	32.6000	1	2		2.41395159	0.00173314
	32.7000	1	2		2.41294230	0.00167228
	32.8000	1	2		2.41195124	0.00176059
	32.9000	1	2		2.41094523	0.00183046
	33.0000	1	2		2.40994802	0.00156255
	33.1000	1	2		2.40894713	0.00166282
	33.2000	1	2		2.40794870	0.00183055
	33.3000	1	2		2.40694903	0.00178814
	33.4000	1	2		2.40595060	0.00180732
	33.5000	1	2		2.40493926	0.00203107
	33.6000	1	2		2.40394902	0.00198153
	33.7000	1	2		2.40294669	0.00164245
	33.8000	1	2		2.40195379	0.00167063
	33.9000	1	2		2.40094143	0.00180727
	34.0000	1	2		2.39995652	0.00166656
	34.1000	1	2		2.39894599	0.00152364
	34.2000	1	2		2.39796641	0.00167827
	34.3000	1	2		2.39695199	0.00176579
	34.4000	1	2		2.39595069	0.00165785
	34.5000	1	2		2.39494877	0.00186399
	34.6000	1	2		2.39396059	0.00177067
	34.7000	1	2		2.39295908	0.00168478
	34.8000	1	2		2.39195122	0.00178023
	34.9000	1	2		2.39094131	0.00187939
	35.0000	1	2		2.38994554	0.00168007
	35.1000	1	2		2.38894383	0.00180539
	35.2000	1	2		2.38794990	0.00181232
	35.3000	1	2		2.38694409	0.00180956
	35.4000	1	2		2.38596205	0.00167018
	35.5000	1	2		2.38495604	0.00189144
	35.6000	1	2		2.38396232	0.00172867
	35.7000	1	2		2.38295200	0.00160070
	35.8000	1	2		2.38194865	0.00161668
	35.9000	1	2		2.38095370	0.00176377
	36.0000	1	2		2.37995014	0.00155745
	36.1000	1	2		2.37894228	0.00169901
	36.2000	1	2		2.37794918	0.00170864
	36.3000	1	2		2.37694480	0.00171461
	36.4000	1	2		2.37595477	0.00170377
	36.5000	1	2		2.37494568	0.00171637
	36.6000	1	2		2.37395196	0.00173723
	36.7000	1	2		2.37294430	0.00180646
	36.8000	1	2		2.37195304	0.00181213
	36.9000	1	2		2.37095276	0.00160647
	37.0000	1	2		2.36995577	0.00156725
	37.1000	1	2		2.36895262	0.00168367
	37.2000	1	2		2.36794927	0.00150379
	37.3000	1	2		2.36694387	0.00165310
	37.4000	1	2		2.36594974	0.00173770
	37.5000	1	2		2.36495130	0.00165173
	37.6000	1	2		2.36395410	0.00159708
	37.7000	1	2		2.36295013	0.00162588
	37.8000	1	2		2.36195928	0.00169866
	37.9000	1	2		2.36094794	0.00162180
	38.0000	1	2		2.35995504	0.00160650
	38.1000	1	2		2.35895640	0.00176094
	38.2000	1	2		2.35795469	0.00159303
	38.3000	1	2		2.35695072	0.00170103
	38.4000	1	2		2.35595229	0.00159907
	38.5000	1	2		2.35495590	0.00160155
	38.6000	1	2		2.35395562	0.00150289
	38.7000	1	2		2.35294900	0.00158152
	38.8000	1	2		2.35195445	0.00146599
	38.9000	1	2		2.35094701	0.00146089
	39.0000	1	2		2.34995861	0.00165771
	39.1000	1	2		2.34895977	0.00161169
	39.2000	1	2		2.34795457	0.00156902
	39.3000	1	2		2.34694610	0.00178261
	39.4000	1	2		2.34595853	0.00176257
	39.5000	1	2		2.34495681	0.00196275
	39.6000	1	2		2.34395838	0.00153938
	39.7000	1	2		2.34294929	0.00159411
	39.8000	1	2		2.34196069	0.00162539
	39.9000	1	2		2.34095386	0.00175015
	40.0000	1	2		2.33995768	0.00176326
	40.1000	1	2		2.33895105	0.00166480
	40.2000	1	2		2.33795303	0.00171578
	40.3000	1	2		2.33694783	0.00161699
	40.4000	1	2		2.33595534	0.00177720
	40.5000	1	2		2.33495568	0.00158946
	40.6000	1	2		2.33395827	0.00164536
	40.7000	1	2		2.33296188	0.00155151
	40.8000	1	2		2.33194911	0.00172959
	40.9000	1	2		2.33095170	0.00152446
	41.0000	1	2		2.32995675	0.00173150
	41.1000	1	2		2.32895811	0.00171117
	41.2000	1	2		2.32795885	0.00172128
	41.3000	1	2		2.32695735	0.00156855
	41.4000	1	2		2.32595297	0.00158244
	41.5000	1	2		2.32495126	0.00155665
	41.6000	1	2		2.32395836	0.00150410
	41.7000	1	2		2.32295111	0.00163435
	41.8000	1	2		2.32195309	0.00158987
	41.9000	1	2		2.32094994	0.00164009
	42.0000	1	2		2.31995479	0.00160957
	42.1000	1	2		2.31895328	0.00160192
	42.2000	1	2		2.31794809	0.00164982
	42.3000	1	2		2.31695150	0.00166792
	42.4000	1	2		2.31595819	0.00162629
	42.5000	1	2		2.31495934	0.00166330
	42.6000	1	2		2.31396234	0.00156427
	42.7000	1	2		2.31295387	0.00137254
	42.8000	1	2		2.31195687	0.00156207
	42.9000	1	2		2.31095598	0.00147742
	43.0000	1	2		2.30996103	0.00169925
	43.1000	1	2		2.30896464	0.00160207
	43.2000	1	2		2.30796314	0.00155401
	43.3000	1	2		2.30695241	0.00156650
	43.4000	1	2		2.30595766	0.00152841
	43.5000	1	2		2.30495247	0.00150945
	43.6000	1	2		2.30396735	0.00155769
	43.7000	1	2		2.30295970	0.00146310
	43.8000	1	2		2.30196147	0.00161586
	43.9000	1	2		2.30096222	0.00149739
	44.0000	1	2		2.29996132	0.00153556
	44.1000	1	2		2.29895695	0.00153840
	44.2000	1	2		2.29796937	0.00165378
	44.3000	1	2		2.29695721	0.00138101
	44.4000	1	2		2.29596513	0.00150684
	44.5000	1	2		2.29495932	0.00169612
	44.6000	1	2		2.29396929	0.00156005
	44.7000	1	2		2.29295876	0.00160495
	44.8000	1	2		2.29196095	0.00153333
	44.9000	1	2		2.29096313	0.00151229
	45.0000	1	2		2.28996592	0.00151227
	45.1000	1	2		2.28896237	0.00143434
	45.2000	1	2		2.28796352	0.00139040
	45.3000	1	2		2.28696120	0.00149351
	45.4000	1	2		2.28596891	0.00143703
	45.5000	1	2		2.28497171	0.00159666
	45.6000	1	2		2.28397245	0.00157129
	45.7000	1	2		2.28296377	0.00151105
	45.8000	1	2		2.28197251	0.00131185
	45.9000	1	2		2.28096568	0.00141755
	46.0000	1	2		2.27996499	0.00128793
	46.1000	1	2		2.27897475	0.00144011
	46.2000	1	2		2.27796710	0.00134789
	46.3000	1	2		2.27696743	0.00136051
	46.4000	1	2		2.27596859	0.00135934
	46.5000	1	2		2.27496852	0.00151039
	46.6000	1	2		2.27396066	0.00152569
	46.7000	1	2		2.27295874	0.00145341
	46.8000	1	2		2.27196973	0.00164936
	46.9000	1	2		2.27096392	0.00148014
	47.0000	1	2		2.26996078	0.00141983
	47.1000	1	2		2.26896685	0.00145688
	47.2000	1	2		2.26796924	0.00155977
	47.3000	1	2		2.26697490	0.00146099
	47.4000	1	2		2.26597135	0.00139232
	47.5000	1	2		2.26496431	0.00148735
	47.6000	1	2		2.26397837	0.00141190
	47.7000	1	2		2.26297215	0.00142362
	47.8000	1	2		2.26197577	0.00137040
	47.9000	1	2		2.26096996	0.00162202
	48.0000	1	2		2.25996312	0.00145615
	48.1000	1	2		2.25895486	0.00155760
	48.2000	1	2		2.25796359	0.00156670
	48.3000	1	2		2.25695819	0.00124240
	48.4000	1	2		2.25597123	0.00134109
	48.5000	1	2		2.25496092	0.00130833
	48.6000	1	2		2.25397170	0.00137329
	48.7000	1	2		2.25296610	0.00130330
	48.8000	1	2		2.25197033	0.00152732
	48.9000	1	2		2.25096759	0.00149338
	49.0000	1	2		2.24997448	0.00148842
	49.1000	1	2		2.24896396	0.00159672
	49.2000	1	2		2.24796717	0.00173993
	49.3000	1	2		2.24697242	0.00164193
	49.4000	1	2		2.24596661	0.00144143
	49.5000	1	2		2.24496142	0.00160762
	49.6000	1	2		2.24397446	0.00153922
	49.7000	1	2		2.24295799	0.00131630
	49.8000	1	2		2.24196653	0.00156149
	49.9000	1	2		2.24096461	0.00170744
	50.0000	1	2		2.23996146	0.00166783
	50.1000	1	2		2.23896754	0.00134747
	50.2000	1	2		2.23797320	0.00150668
	50.3000	1	2		2.23696883	0.00147059
	50.4000	1	2		2.23597428	0.00142659
	50.5000	1	2		2.23496970	0.00126171
	50.6000	1	2		2.23397066	0.00136061
	50.7000	1	2		2.23297960	0.00127313
	50.8000	1	2		2.23197420	0.00128147
	50.9000	1	2		2.23096511	0.00122522
	51.0000	1	2		2.22996606	0.00128819
	51.1000	1	2		2.22896763	0.00126782
	51.2000	1	2		2.22796407	0.00122230
	51.3000	1	2		2.22696564	0.00115287
	51.4000	1	2		2.22595839	0.00100770
	51.5000	1	2		2.22496099	0.00104371
	51.6000	1	2		2.22396870	0.00099196
	51.7000	1	2		2.22296596	0.00092543
	51.8000	1	2		2.22197429	0.00080246
	51.9000	1	2		2.22096602	0.00093082
	52.0000	1	2		2.21997332	0.00082969
	52.1000	1	2		2.21895829	0.00071293
	52.2000	1	2		2.21797953	0.00061772
	52.3000	1	2		2.21697024	0.00066915
	52.4000	1	2		2.21597221	0.00051916
	52.5000	1	2		2.21496989	0.00051684
	52.6000	1	2		2.21397576	0.00041084
	52.7000	1	2		2.21296872	0.00032881
	52.8000	1	2		2.21197602	0.00025831
	52.9000	1	2		2.21096263	0.00015530
	53.0000	1	2		2.20997731	0.00011240
	53.1000	1	2		2.20896966	0.00020961
	53.2000	1	2		2.20797573	-0.00013367
	53.3000	1	2		2.20696623	-0.00014026
	53.4000	1	2		2.20598050	-0.00021941
	53.5000	1	2		2.20496936	-0.00033764
	53.6000	1	2		2.20396827	-0.00047637
	53.7000	1	2		2.20296266	-0.00051565
	53.8000	1	2		2.20197365	-0.00059141
	53.9000	1	2		2.20096313	-0.00081473
	54.0000	1	2		2.19997023	-0.00084243
	54.1000	1	2		2.19897548	-0.00101749
	54.2000	1	2		2.19797193	-0.00093601
	54.3000	1	2		2.19695915	-0.00122191
	54.4000	1	2		2.19598244	-0.00142396
	54.5000	1	2		2.19496884	-0.00128644
	54.6000	1	2		2.19398373	-0.00154907
	54.7000	1	2		2.19296214	-0.00147600
	54.8000	1	2		2.19197477	-0.00165808
	54.9000	1	2		2.19095503	-0.00158621
	55.0000	1	2		2.18996438	-0.00193636
	55.1000	1	2		2.18896185	-0.00205254
	55.2000	1	2		2.18796567	-0.00213108
	55.3000	1	2		2.18695842	-0.00235987
	55.4000	1	2		2.18598089	-0.00237342
	55.5000	1	2		2.18496340	-0.00260658
	55.6000	1	2		2.18397562	-0.00263827
	55.7000	1	2		2.18297903	-0.00304798
	55.8000	1	2		2.18198388	-0.00298871
	55.9000	1	2		2.18098032	-0.00311406
	56.0000	1	2		2.17997840	-0.00326538
	56.1000	1	2		2.17896624	-0.00359735
	56.2000	1	2		2.17796924	-0.00367165
	56.3000	1	2		2.17697142	-0.00384241
	56.4000	1	2		2.17596889	-0.00416874
	56.5000	1	2		2.17497435	-0.00397460
	56.6000	1	2		2.17397510	-0.00424800
	56.7000	1	2		2.17296458	-0.00453952
	56.8000	1	2		2.17197311	-0.00480008
	56.9000	1	2		2.17097693	-0.00480335
	57.0000	1	2		2.16997440	-0.00514578
	57.1000	1	2		2.16897555	-0.00549439
	57.2000	1	2		2.16797855	-0.00549176
	57.3000	1	2		2.16697951	-0.00577206
	57.4000	1	2		2.16598210	-0.00607927
	57.5000	1	2		2.16498284	-0.00614737
	57.6000	1	2		2.16398154	-0.00634206
	57.7000	1	2		2.16297758	-0.00670296
	57.8000	1	2		2.16197914	-0.00699320
	57.9000	1	2		2.16097620	-0.00723857
	58.0000	1	2		2.15997223	-0.00755935
	58.1000	1	2		2.15897093	-0.00773290
	58.2000	1	2		2.15797844	-0.00800927
	58.3000	1	2		2.15709352	-0.00840252
	58.3150	1	2		2.15706975	-0.00829081
	58.3860	1	2		2.15706975	-0.00841969
	58.4000	1	2		2.15706975	-0.00824033
	58.5000	1	2		2.15706975	-0.00808132
	58.6000	1	2		2.15709188	-0.00800195
	58.7000	1	2		2.15713224	-0.00798970
	58.8000	1	2		2.15715191	-0.00784646
	58.9000	1	2		2.15717179	-0.00782317
Test Stopped:03/12/2014 11:20:01 AM : Operator Reset
