# Supplementary material for: Hyaluronic Acid Enhances the Mechanical Properties of Tissue-Engineered Cartilage Constructs
Source: PLoS One. 2014 Dec 1;9(12):e113216. doi: 10.1371/journal.pone.0113216 (PMC4249877; doi:10.1371/journal.pone.0113216)
Supplement: Dataset S1 — Raw data from hydrogel constructs. Data on wet weight, dry weight, compressive modulus, DNA content, and GAG content are provided in a spreadsheet for all analysed hydrogel constructs. Additionally, raw data from mechanical compression tests (time, displacement, and load) are provided. (ZIP) [file pone.0113216.s004.zip › Data/Mechanical testing/Microtester/Day 63/Day 63 stress relaxation/Patient 1/G1 P1 M7/dynamic.csv]

G1 P1 M7 10feb2014
Notes	Time	Sequence	Block	Cycle	5800:Extension mm	5800:5N_Load_Cell N
	1241.0080	1	6	1	1.97977329	-0.03343150
	1241.0100	1	6	1	1.97977329	-0.03347400
	1241.0270	1	6	1	1.97992307	-0.03296494
	1241.0440	1	6	1	1.98162961	-0.03133639
	1241.0610	1	6	1	1.98540636	-0.02940192
	1241.0770	1	6	1	1.98993445	-0.02710849
	1241.0940	1	6	1	1.99491105	-0.02441103
	1241.1110	1	6	1	1.99963911	-0.02198352
	1241.1270	1	6	1	2.00376787	-0.01983105
	1241.1440	1	6	1	2.00780033	-0.01791508
	1241.1610	1	6	1	2.01144698	-0.01623762
	1241.1770	1	6	1	2.01451768	-0.01488250
	1241.1940	1	6	1	2.01737427	-0.01375820
	1241.2110	1	6	1	2.01978010	-0.01271552
	1241.2270	1	6	1	2.02162002	-0.01210224
	1241.2440	1	6	1	2.02309503	-0.01169109
	1241.2610	1	6	1	2.02406048	-0.01134151
	1241.2770	1	6	1	2.02453050	-0.01118466
	1241.2780	1	6	1	2.02454750	-0.01119635
	1241.2900	1	6	1	2.02464278	-0.01143848
	1241.2940	1	6	1	2.02462782	-0.01148526
	1241.3110	1	6	1	2.02425410	-0.01180442
	1241.3280	1	6	1	2.02330320	-0.01221294
	1241.3440	1	6	1	2.02187818	-0.01304709
	1241.3610	1	6	1	2.01984607	-0.01398265
	1241.3780	1	6	1	2.01733391	-0.01502113
	1241.3940	1	6	1	2.01458243	-0.01650098
	1241.4110	1	6	1	2.01128184	-0.01803700
	1241.4280	1	6	1	2.00762658	-0.01987645
	1241.4450	1	6	1	2.00366235	-0.02182862
	1241.4610	1	6	1	1.99969156	-0.02376565
	1241.4780	1	6	1	1.99526141	-0.02620412
	1241.4950	1	6	1	1.99065772	-0.02853103
	1241.5110	1	6	1	1.98621609	-0.03095133
	1241.5280	1	6	1	1.98142185	-0.03373700
	1241.5450	1	6	1	1.97661162	-0.03645038
	1241.5620	1	6	1	1.97184750	-0.03957360
	1241.5780	1	6	1	1.96744644	-0.04230262
	1241.5950	1	6	1	1.96290073	-0.04515184
	1241.6120	1	6	1	1.95854516	-0.04827063
	1241.6280	1	6	1	1.95466821	-0.05089391
	1241.6450	1	6	1	1.95081913	-0.05352877
	1241.6620	1	6	1	1.94729685	-0.05619022
	1241.6780	1	6	1	1.94432552	-0.05837269
	1241.6950	1	6	1	1.94156646	-0.06042550
	1241.7120	1	6	1	1.93924893	-0.06218418
	1241.7280	1	6	1	1.93748831	-0.06345849
	1241.7450	1	6	1	1.93609464	-0.06450153
	1241.7620	1	6	1	1.93519455	-0.06506893
	1241.7790	1	6	1	1.93477678	-0.06521613
	1241.7840	1	6	1	1.93473232	-0.06523984
	1241.7880	1	6	1	1.93472166	-0.06514426
	1241.7950	1	6	1	1.93475895	-0.06514872
	1241.8120	1	6	1	1.93517201	-0.06463009
	1241.8290	1	6	1	1.93615406	-0.06361722
	1241.8450	1	6	1	1.93762169	-0.06228403
	1241.8620	1	6	1	1.93970195	-0.06038450
	1241.8790	1	6	1	1.94225366	-0.05827475
	1241.8950	1	6	1	1.94504100	-0.05593422
	1241.8960	1	6	1	1.94522704	-0.05576705
	1241.9120	1	6	1	1.94837847	-0.05312477
	1241.9290	1	6	1	1.95206446	-0.05045729
	1241.9460	1	6	1	1.95605245	-0.04748768
	1241.9620	1	6	1	1.96004229	-0.04469905
	1241.9790	1	6	1	1.96448802	-0.04183087
	1241.9960	1	6	1	1.96908270	-0.03876176
	1242.0090	1	6	2	1.97270107	-0.03665930
	1242.0120	1	6	2	1.97354543	-0.03614567
	1242.0290	1	6	2	1.97837225	-0.03330409
	1242.0460	1	6	2	1.98319231	-0.03047619
	1242.0790	1	6	2	1.99232492	-0.02573513
	1242.0960	1	6	2	1.99684133	-0.02340498
	1242.1130	1	6	2	2.00117354	-0.02144455
	1242.1290	1	6	2	2.00505049	-0.01963616
	1242.1460	1	6	2	2.00888461	-0.01795001
	1242.1630	1	6	2	2.01237042	-0.01647403
	1242.1790	1	6	2	2.01530569	-0.01509633
	1242.1960	1	6	2	2.01803955	-0.01407051
	1242.2130	1	6	2	2.02033740	-0.01328595
	1242.2290	1	6	2	2.02207877	-0.01247523
	1242.2460	1	6	2	2.02344806	-0.01195950
	1242.2630	1	6	2	2.02432315	-0.01177048
	1242.2780	1	6	2	2.02469933	-0.01152008
	1242.2800	1	6	2	2.02472412	-0.01154554
	1242.2880	1	6	2	2.02476735	-0.01155377
	1242.2960	1	6	2	2.02471428	-0.01168885
	1242.3130	1	6	2	2.02424488	-0.01211084
	1242.3300	1	6	2	2.02321079	-0.01252344
	1242.3460	1	6	2	2.02171591	-0.01329302
	1242.3630	1	6	2	2.01961639	-0.01424954
	1242.3800	1	6	2	2.01704501	-0.01550607
	1242.3970	1	6	2	2.01405422	-0.01690793
	1242.4130	1	6	2	2.01089111	-0.01836982
	1242.4300	1	6	2	2.00719447	-0.02012855
	1242.4470	1	6	2	2.00319684	-0.02204193
	1242.4630	1	6	2	1.99920024	-0.02417790
	1242.4800	1	6	2	1.99474263	-0.02641857
	1242.4970	1	6	2	1.99011844	-0.02882567
	1242.5130	1	6	2	1.98566104	-0.03144250
	1242.5300	1	6	2	1.98085143	-0.03397108
	1242.5470	1	6	2	1.97604571	-0.03686830
	1242.5630	1	6	2	1.97156700	-0.03968148
	1242.5800	1	6	2	1.96689815	-0.04235319
	1242.5970	1	6	2	1.96237006	-0.04540146
	1242.6140	1	6	2	1.95803887	-0.04846262
	1242.6300	1	6	2	1.95419245	-0.05092732
	1242.6470	1	6	2	1.95038845	-0.05371846
	1242.6640	1	6	2	1.94691657	-0.05633263
	1242.6800	1	6	2	1.94399155	-0.05830229
	1242.6970	1	6	2	1.94127838	-0.06038997
	1242.7140	1	6	2	1.93900593	-0.06216568
	1242.7300	1	6	2	1.93730022	-0.06327140
	1242.7470	1	6	2	1.93596966	-0.06443551
	1242.7640	1	6	2	1.93513636	-0.06489287
	1242.7810	1	6	2	1.93476469	-0.06507978
	1242.7850	1	6	2	1.93473478	-0.06516938
	1242.7880	1	6	2	1.93472658	-0.06513803
	1242.7970	1	6	2	1.93478518	-0.06508637
	1242.8140	1	6	2	1.93526340	-0.06428903
	1242.8310	1	6	2	1.93632125	-0.06326578
	1242.8470	1	6	2	1.93785609	-0.06198884
	1242.8640	1	6	2	1.93999474	-0.05998718
	1242.8810	1	6	2	1.94259890	-0.05774110
	1242.8980	1	6	2	1.94561428	-0.05524253
	1242.9140	1	6	2	1.94880382	-0.05274740
	1242.9310	1	6	2	1.95252853	-0.05002300
	1242.9480	1	6	2	1.95654972	-0.04700035
	1242.9640	1	6	2	1.96056128	-0.04432119
	1242.9810	1	6	2	1.96502360	-0.04135701
	1242.9980	1	6	2	1.96966234	-0.03834761
	1243.0090	1	6	3	1.97272996	-0.03649361
	1243.0140	1	6	3	1.97413633	-0.03577690
	1243.0310	1	6	3	1.97895353	-0.03298988
	1243.0480	1	6	3	1.98376314	-0.03033025
	1243.0640	1	6	3	1.98822751	-0.02800692
	1243.0810	1	6	3	1.99286275	-0.02554113
	1243.0980	1	6	3	1.99735417	-0.02332335
	1243.1150	1	6	3	2.00166999	-0.02135062
	1243.1310	1	6	3	2.00551928	-0.01959018
	1243.1480	1	6	3	2.00931468	-0.01797688
	1243.1650	1	6	3	2.01275767	-0.01642995
	1243.1810	1	6	3	2.01565257	-0.01514444
	1243.1980	1	6	3	2.01833787	-0.01410558
	1243.2150	1	6	3	2.02058717	-0.01311883
	1243.2310	1	6	3	2.02227198	-0.01259285
	1243.2480	1	6	3	2.02357878	-0.01219224
	1243.2650	1	6	3	2.02439527	-0.01188594
	1243.2680	1	6	3	2.02448808	-0.01181949
	1243.2820	1	6	3	2.02473826	-0.01198076
	1243.2880	1	6	3	2.02476120	-0.01200459
	1243.2980	1	6	3	2.02467945	-0.01193600
	1243.3150	1	6	3	2.02415309	-0.01221972
	1243.3320	1	6	3	2.02305385	-0.01293285
	1243.3480	1	6	3	2.02149770	-0.01357629
	1243.3650	1	6	3	2.01933569	-0.01457992
	1243.3820	1	6	3	2.01671227	-0.01592220
	1243.3990	1	6	3	2.01367640	-0.01714709
	1243.4150	1	6	3	2.01047825	-0.01870556
	1243.4320	1	6	3	2.00674391	-0.02054264
	1243.4490	1	6	3	2.00271063	-0.02246394
	1243.4650	1	6	3	1.99868801	-0.02452701
	1243.4820	1	6	3	1.99420336	-0.02680914
	1243.4990	1	6	3	1.98956094	-0.02915300
	1243.5150	1	6	3	1.98509288	-0.03167723
	1243.5320	1	6	3	1.98028409	-0.03438984
	1243.5490	1	6	3	1.97547735	-0.03713519
	1243.5650	1	6	3	1.97100806	-0.03990592
	1243.5820	1	6	3	1.96635621	-0.04278927
	1243.5990	1	6	3	1.96184923	-0.04575593
	1243.6160	1	6	3	1.95754857	-0.04864982
	1243.6320	1	6	3	1.95372940	-0.05120804
	1243.6490	1	6	3	1.94996166	-0.05390685
	1243.6660	1	6	3	1.94653629	-0.05645414
	1243.6820	1	6	3	1.94365757	-0.05858363
	1243.6990	1	6	3	1.94099604	-0.06058125
	1243.7160	1	6	3	1.93877420	-0.06218976
	1243.7320	1	6	3	1.93712012	-0.06341390
	1243.7330	1	6	3	1.93703140	-0.06349613
	1243.7490	1	6	3	1.93584590	-0.06424015
	1243.7660	1	6	3	1.93506936	-0.06480626
	1243.7830	1	6	3	1.93474973	-0.06503051
	1243.7840	1	6	3	1.93474318	-0.06504256
	1243.7880	1	6	3	1.93473129	-0.06495375
	1243.7990	1	6	3	1.93482104	-0.06477213
	1243.8160	1	6	3	1.93536502	-0.06420175
	1243.8330	1	6	3	1.93649356	-0.06305723
	1243.8490	1	6	3	1.93808679	-0.06151887
	1243.8660	1	6	3	1.94028138	-0.05973401
	1243.8830	1	6	3	1.94293246	-0.05745391
	1243.9160	1	6	3	1.94922917	-0.05240156
	1243.9330	1	6	3	1.95298831	-0.04959042
	1243.9500	1	6	3	1.95703982	-0.04661404
	1243.9660	1	6	3	1.96107863	-0.04391333
	1243.9830	1	6	3	1.96556411	-0.04095796
	1244.0000	1	6	3	1.97021452	-0.03804490
	1244.0090	1	6	4	1.97272566	-0.03659285
	1244.0160	1	6	4	1.97469692	-0.03551943
	1244.0330	1	6	4	1.97951411	-0.03274024
	1244.0500	1	6	4	1.98431860	-0.02997881
	1244.0660	1	6	4	1.98877743	-0.02772419
	1244.0830	1	6	4	1.99340510	-0.02537588
	1244.1000	1	6	4	1.99787992	-0.02319303
	1244.1170	1	6	4	2.00217197	-0.02126561
	1244.1330	1	6	4	2.00598397	-0.01946741
	1244.1500	1	6	4	2.00973839	-0.01794343
	1244.1670	1	6	4	2.01313753	-0.01633112
	1244.1830	1	6	4	2.01599208	-0.01515958
	1244.2000	1	6	4	2.01862513	-0.01424960
	1244.2170	1	6	4	2.02080988	-0.01328991
	1244.2340	1	6	4	2.02252420	-0.01274497
	1244.2500	1	6	4	2.02368962	-0.01225822
	1244.2670	1	6	4	2.02445428	-0.01197393
	1244.2730	1	6	4	2.02460999	-0.01194935
	1244.2840	1	6	4	2.02475608	-0.01201732
	1244.2880	1	6	4	2.02476633	-0.01210662
	1244.3000	1	6	4	2.02464790	-0.01210791
	1244.3170	1	6	4	2.02405085	-0.01238166
	1244.3340	1	6	4	2.02288051	-0.01306710
	1244.3500	1	6	4	2.02126146	-0.01387664
	1244.3670	1	6	4	2.01903921	-0.01473072
	1244.3840	1	6	4	2.01636334	-0.01606890
	1244.4000	1	6	4	2.01347806	-0.01750847
	1244.4170	1	6	4	2.01004921	-0.01901610
	1244.4340	1	6	4	2.00627881	-0.02091297
	1244.4510	1	6	4	2.00221726	-0.02282735
	1244.4670	1	6	4	1.99816677	-0.02481094
	1244.4840	1	6	4	1.99366470	-0.02713250
	1244.5010	1	6	4	1.98901306	-0.02948468
	1244.5170	1	6	4	1.98453680	-0.03207274
	1244.5340	1	6	4	1.97972474	-0.03481811
	1244.5510	1	6	4	1.97492127	-0.03753270
	1244.5670	1	6	4	1.97045239	-0.04029559
	1244.5840	1	6	4	1.96581243	-0.04311130
	1244.6010	1	6	4	1.96132799	-0.04606425
	1244.6180	1	6	4	1.95705642	-0.04886565
	1244.6340	1	6	4	1.95326880	-0.05150693
	1244.6510	1	6	4	1.94953610	-0.05423591
	1244.6680	1	6	4	1.94615478	-0.05660548
	1244.6840	1	6	4	1.94331807	-0.05869031
	1244.7010	1	6	4	1.94070387	-0.06068204
	1244.7180	1	6	4	1.93853530	-0.06225046
	1244.7350	1	6	4	1.93685458	-0.06365965
	1244.7510	1	6	4	1.93572952	-0.06436926
	1244.7680	1	6	4	1.93501363	-0.06485450
	1244.7760	1	6	4	1.93483476	-0.06497320
	1244.7850	1	6	4	1.93473826	-0.06495159
	1244.7880	1	6	4	1.93473088	-0.06488889
	1244.8010	1	6	4	1.93485648	-0.06461319
	1244.8180	1	6	4	1.93546931	-0.06391820
	1244.8350	1	6	4	1.93667038	-0.06281106
	1244.8510	1	6	4	1.93832303	-0.06132449
	1244.8680	1	6	4	1.94057745	-0.05946169
	1244.8850	1	6	4	1.94327914	-0.05717388
	1244.9010	1	6	4	1.94619351	-0.05455526
	1244.9180	1	6	4	1.94965473	-0.05200483
	1244.9350	1	6	4	1.95344993	-0.04930634
	1244.9520	1	6	4	1.95753238	-0.04624066
	1244.9680	1	6	4	1.96159926	-0.04366720
	1244.9850	1	6	4	1.96610727	-0.04065895
	1245.0020	1	6	4	1.97077674	-0.03765211
	1245.0090	1	6	5	1.97273324	-0.03659608
	1245.0180	1	6	5	1.97526815	-0.03519910
	1245.0350	1	6	5	1.98008637	-0.03234375
	1245.0520	1	6	5	1.98488000	-0.02978484
	1245.0680	1	6	5	1.98932654	-0.02763569
	1245.0690	1	6	5	1.98960150	-0.02746362
	1245.0850	1	6	5	1.99394253	-0.02512169
	1245.1020	1	6	5	1.99839870	-0.02296847
	1245.1190	1	6	5	2.00265982	-0.02105966
	1245.1350	1	6	5	2.00644231	-0.01932259
	1245.1520	1	6	5	2.01015617	-0.01766401
	1245.1690	1	6	5	2.01351535	-0.01633603
	1245.1850	1	6	5	2.01632174	-0.01516150
	1245.2020	1	6	5	2.01890685	-0.01416118
	1245.2190	1	6	5	2.02104202	-0.01339215
	1245.2520	1	6	5	2.02381153	-0.01226774
	1245.2690	1	6	5	2.02451615	-0.01216647
	1245.2830	1	6	5	2.02475403	-0.01204786
	1245.2860	1	6	5	2.02476837	-0.01210201
	1245.2880	1	6	5	2.02477042	-0.01213592
	1245.3020	1	6	5	2.02460774	-0.01222465
	1245.3190	1	6	5	2.02394574	-0.01267797
	1245.3360	1	6	5	2.02270348	-0.01325701
	1245.3520	1	6	5	2.02102379	-0.01390188
	1245.3690	1	6	5	2.01874847	-0.01499042
	1245.3860	1	6	5	2.01602322	-0.01632627
	1245.4020	1	6	5	2.01309553	-0.01755231
	1245.4190	1	6	5	2.00962468	-0.01926055
	1245.4360	1	6	5	2.00581842	-0.02108328
	1245.4530	1	6	5	2.00172572	-0.02300605
	1245.4690	1	6	5	1.99765003	-0.02523163
	1245.4860	1	6	5	1.99312419	-0.02745472
	1245.5030	1	6	5	1.98845514	-0.02990873
	1245.5190	1	6	5	1.98396618	-0.03252870
	1245.5360	1	6	5	1.97914756	-0.03504138
	1245.5530	1	6	5	1.97435290	-0.03793534
	1245.5700	1	6	5	1.96961890	-0.04081301
	1245.5860	1	6	5	1.96527234	-0.04343097
	1245.6030	1	6	5	1.96081289	-0.04652912
	1245.6200	1	6	5	1.95656939	-0.04920827
	1245.6360	1	6	5	1.95281292	-0.05174923
	1245.6530	1	6	5	1.94912304	-0.05457180
	1245.6700	1	6	5	1.94578537	-0.05685723
	1245.6860	1	6	5	1.94299188	-0.05892382
	1245.7030	1	6	5	1.94042501	-0.06090586
	1245.7200	1	6	5	1.93831012	-0.06231197
	1245.7360	1	6	5	1.93676832	-0.06353815
	1245.7530	1	6	5	1.93561540	-0.06439031
	1245.7700	1	6	5	1.93495340	-0.06468930
	1245.7870	1	6	5	1.93472761	-0.06492459
	1245.7880	1	6	5	1.93472679	-0.06492979
	1245.8030	1	6	5	1.93489664	-0.06454793
	1245.8200	1	6	5	1.93557995	-0.06370808
	1245.8370	1	6	5	1.93684946	-0.06264029
	1245.8530	1	6	5	1.93856071	-0.06109897
	1245.8700	1	6	5	1.94087249	-0.05908797
	1245.8870	1	6	5	1.94362438	-0.05684782
	1245.9030	1	6	5	1.94657932	-0.05443473
	1245.9200	1	6	5	1.95008234	-0.05182685
	1245.9370	1	6	5	1.95391687	-0.04891905
	1245.9540	1	6	5	1.95802801	-0.04590627
	1245.9700	1	6	5	1.96211395	-0.04327753
	1245.9870	1	6	5	1.96664634	-0.04028371
	1246.0040	1	6	5	1.97133568	-0.03742107
	1246.0090	1	6	6	1.97273365	-0.03662593
	1246.0200	1	6	6	1.97583386	-0.03486515
	1246.0370	1	6	6	1.98065084	-0.03214427
	1246.0540	1	6	6	1.98543566	-0.02962344
	1246.0710	1	6	6	1.99014836	-0.02709711
	1246.0870	1	6	6	1.99447217	-0.02498150
	1246.1040	1	6	6	1.99890868	-0.02288132
	1246.1210	1	6	6	2.00314685	-0.02085309
	1246.1370	1	6	6	2.00689738	-0.01925027
	1246.1540	1	6	6	2.01057291	-0.01755272
	1246.1710	1	6	6	2.01389071	-0.01609347
	1246.1870	1	6	6	2.01665305	-0.01516173
	1246.2040	1	6	6	2.01918366	-0.01415958
	1246.2210	1	6	6	2.02126146	-0.01327470
	1246.2370	1	6	6	2.02278319	-0.01293120
	1246.2540	1	6	6	2.02391972	-0.01246375
	1246.2710	1	6	6	2.02456635	-0.01211695
	1246.2740	1	6	6	2.02463151	-0.01206988
	1246.2870	1	6	6	2.02476674	-0.01225474
	1246.2880	1	6	6	2.02476674	-0.01227538
	1246.3040	1	6	6	2.02455385	-0.01230641
	1246.3210	1	6	6	2.02382444	-0.01276206
	1246.3380	1	6	6	2.02251335	-0.01345041
	1246.3540	1	6	6	2.02077751	-0.01416204
	1246.3710	1	6	6	2.01844462	-0.01531709
	1246.3880	1	6	6	2.01566855	-0.01653802
	1246.4040	1	6	6	2.01270214	-0.01780955
	1246.4210	1	6	6	2.00919051	-0.01951989
	1246.4380	1	6	6	2.00535373	-0.02127482
	1246.4550	1	6	6	2.00123112	-0.02336452
	1246.4710	1	6	6	1.99712899	-0.02548213
	1246.4880	1	6	6	1.99258492	-0.02767860
	1246.5050	1	6	6	1.98790214	-0.03029039
	1246.5210	1	6	6	1.98340581	-0.03278092
	1246.5380	1	6	6	1.97858841	-0.03534842
	1246.5550	1	6	6	1.97379335	-0.03832333
	1246.5720	1	6	6	1.96907020	-0.04120553
	1246.5880	1	6	6	1.96473840	-0.04380235
	1246.6050	1	6	6	1.96030148	-0.04686867
	1246.6220	1	6	6	1.95608728	-0.04963429
	1246.6380	1	6	6	1.95236442	-0.05210158
	1246.6550	1	6	6	1.94871305	-0.05485924
	1246.6720	1	6	6	1.94541636	-0.05724099
	1246.6880	1	6	6	1.94266918	-0.05924195
	1246.7050	1	6	6	1.94015824	-0.06101675
	1246.7220	1	6	6	1.93809950	-0.06253097
	1246.7380	1	6	6	1.93661035	-0.06364039
	1246.7550	1	6	6	1.93551521	-0.06431071
	1246.7720	1	6	6	1.93490791	-0.06477793
	1246.7800	1	6	6	1.93477084	-0.06489963
	1246.7880	1	6	6	1.93472351	-0.06487413
	1246.7890	1	6	6	1.93472412	-0.06487392
	1246.8050	1	6	6	1.93494807	-0.06445014
	1246.8220	1	6	6	1.93570412	-0.06372344
	1246.8390	1	6	6	1.93704472	-0.06240684
	1246.8550	1	6	6	1.93881416	-0.06087776
	1246.8720	1	6	6	1.94117675	-0.05883762
	1246.8890	1	6	6	1.94397597	-0.05640666
	1246.9050	1	6	6	1.94697517	-0.05408764
	1246.9060	1	6	6	1.94717391	-0.05394460
	1246.9220	1	6	6	1.95051876	-0.05139583
	1246.9390	1	6	6	1.95438607	-0.04842033
	1246.9560	1	6	6	1.95852836	-0.04563469
	1246.9720	1	6	6	1.96263908	-0.04292834
	1246.9890	1	6	6	1.96718684	-0.04003256
	1247.0060	1	6	6	1.97188274	-0.03718367
	1247.0090	1	6	7	1.97272238	-0.03664671
	1247.0220	1	6	7	1.97639177	-0.03444141
	1247.0390	1	6	7	1.98121655	-0.03187957
	1247.0560	1	6	7	1.98600259	-0.02939584
	1247.0890	1	6	7	1.99500673	-0.02483624
	1247.1060	1	6	7	1.99942090	-0.02283430
	1247.1230	1	6	7	2.00363203	-0.02066324
	1247.1390	1	6	7	2.00734977	-0.01912904
	1247.1560	1	6	7	2.01098475	-0.01749974
	1247.1730	1	6	7	2.01425296	-0.01595046
	1247.1890	1	6	7	2.01697186	-0.01501989
	1247.2060	1	6	7	2.01945330	-0.01404389
	1247.2230	1	6	7	2.02147987	-0.01322155
	1247.2390	1	6	7	2.02294485	-0.01287288
	1247.2560	1	6	7	2.02402380	-0.01234818
	1247.2650	1	6	7	2.02439609	-0.01224015
	1247.2730	1	6	7	2.02461061	-0.01226405
	1247.2870	1	6	7	2.02476141	-0.01232820
	1247.2900	1	6	7	2.02475670	-0.01233887
	1247.3060	1	6	7	2.02449177	-0.01242264
	1247.3230	1	6	7	2.02369270	-0.01285460
	1247.3400	1	6	7	2.02231808	-0.01346672
	1247.3560	1	6	7	2.02052221	-0.01428366
	1247.3730	1	6	7	2.01813995	-0.01533570
	1247.3900	1	6	7	2.01532024	-0.01668534
	1247.4070	1	6	7	2.01211021	-0.01835046
	1247.4230	1	6	7	2.00875369	-0.01978109
	1247.4400	1	6	7	2.00487592	-0.02156951
	1247.4570	1	6	7	2.00072196	-0.02373348
	1247.4730	1	6	7	1.99660099	-0.02565372
	1247.4900	1	6	7	1.99203663	-0.02801207
	1247.5070	1	6	7	1.98733746	-0.03062493
	1247.5230	1	6	7	1.98283559	-0.03307861
	1247.5400	1	6	7	1.97802045	-0.03585420
	1247.5570	1	6	7	1.97323277	-0.03864749
	1247.5730	1	6	7	1.96879811	-0.04127414
	1247.5900	1	6	7	1.96420814	-0.04438128
	1247.6070	1	6	7	1.95979376	-0.04708818
	1247.6240	1	6	7	1.95560722	-0.04974486
	1247.6400	1	6	7	1.95191755	-0.05257586
	1247.6570	1	6	7	1.94830450	-0.05499800
	1247.6740	1	6	7	1.94505186	-0.05739691
	1247.6900	1	6	7	1.94234894	-0.05955732
	1247.7070	1	6	7	1.93989106	-0.06118282
	1247.7240	1	6	7	1.93789030	-0.06265444
	1247.7400	1	6	7	1.93645320	-0.06371725
	1247.7570	1	6	7	1.93541358	-0.06438208
	1247.7740	1	6	7	1.93486242	-0.06479062
	1247.7790	1	6	7	1.93478190	-0.06486199
	1247.7880	1	6	7	1.93472535	-0.06474855
	1247.7910	1	6	7	1.93473252	-0.06472889
	1247.8070	1	6	7	1.93500790	-0.06441665
	1247.8240	1	6	7	1.93583135	-0.06362190
	1247.8410	1	6	7	1.93724285	-0.06223792
	1247.8570	1	6	7	1.93907314	-0.06071964
	1247.8740	1	6	7	1.94148450	-0.05857038
	1247.8910	1	6	7	1.94432777	-0.05605607
	1247.9080	1	6	7	1.94757058	-0.05362456
	1247.9240	1	6	7	1.95095333	-0.05100272
	1247.9410	1	6	7	1.95485589	-0.04808842
	1247.9580	1	6	7	1.95902685	-0.04533045
	1247.9740	1	6	7	1.96316217	-0.04261068
	1247.9910	1	6	7	1.96773738	-0.03965665
	1248.0090	1	6	8	1.97272935	-0.03666375
	1248.0240	1	6	8	1.97696424	-0.03413282
	1248.0410	1	6	8	1.98178430	-0.03149674
	1248.0580	1	6	8	1.98655990	-0.02913017
	1248.0740	1	6	8	1.99097448	-0.02671514
	1248.0910	1	6	8	1.99553842	-0.02447956
	1248.1080	1	6	8	1.99993231	-0.02250189
	1248.1250	1	6	8	2.00411188	-0.02059893
	1248.1410	1	6	8	2.00779562	-0.01902640
	1248.1580	1	6	8	2.01138981	-0.01739800
	1248.1750	1	6	8	2.01461357	-0.01605177
	1248.1910	1	6	8	2.01728678	-0.01492179
	1248.2080	1	6	8	2.01971474	-0.01397831
	1248.2250	1	6	8	2.02168292	-0.01332107
	1248.2410	1	6	8	2.02309278	-0.01283837
	1248.2420	1	6	8	2.02316695	-0.01280873
	1248.2580	1	6	8	2.02411170	-0.01254939
	1248.2750	1	6	8	2.02464974	-0.01233464
	1248.2850	1	6	8	2.02476346	-0.01222127
	1248.2880	1	6	8	2.02476878	-0.01228170
	1248.2920	1	6	8	2.02475362	-0.01230541
	1248.3080	1	6	8	2.02443338	-0.01260463
	1248.3250	1	6	8	2.02355931	-0.01293608
	1248.3420	1	6	8	2.02211913	-0.01351313
	1248.3580	1	6	8	2.02026815	-0.01450951
	1248.3750	1	6	8	2.01782790	-0.01564109
	1248.3920	1	6	8	2.01495533	-0.01692310
	1248.4250	1	6	8	2.00831317	-0.01999633
	1248.4420	1	6	8	2.00440365	-0.02191992
	1248.4590	1	6	8	2.00022059	-0.02397657
	1248.4750	1	6	8	1.99607544	-0.02588360
	1248.4920	1	6	8	1.99149306	-0.02836633
	1248.5090	1	6	8	1.98678302	-0.03101954
	1248.5250	1	6	8	1.98227092	-0.03337921
	1248.5420	1	6	8	1.97745434	-0.03622876
	1248.5590	1	6	8	1.97267259	-0.03905551
	1248.5750	1	6	8	1.96824695	-0.04159885
	1248.5920	1	6	8	1.96367542	-0.04464801
	1248.6090	1	6	8	1.95928584	-0.04736864
	1248.6260	1	6	8	1.95513024	-0.05015711
	1248.6420	1	6	8	1.95147375	-0.05294807
	1248.6590	1	6	8	1.94790250	-0.05531718
	1248.6760	1	6	8	1.94469822	-0.05759471
	1248.6920	1	6	8	1.94204283	-0.05964238
	1248.7090	1	6	8	1.93963290	-0.06135247
	1248.7260	1	6	8	1.93768623	-0.06269976
	1248.7430	1	6	8	1.93623478	-0.06376065
	1248.7590	1	6	8	1.93532568	-0.06451208
	1248.7760	1	6	8	1.93481960	-0.06480304
	1248.7810	1	6	8	1.93475035	-0.06486819
	1248.7880	1	6	8	1.93471572	-0.06478967
	1248.7930	1	6	8	1.93473560	-0.06476411
	1248.8090	1	6	8	1.93506732	-0.06432107
	1248.8260	1	6	8	1.93596166	-0.06345576
	1248.8430	1	6	8	1.93744344	-0.06207268
	1248.8590	1	6	8	1.93932925	-0.06033869
	1248.8760	1	6	8	1.94179942	-0.05826284
	1248.8930	1	6	8	1.94469309	-0.05594207
	1248.9090	1	6	8	1.94777691	-0.05344531
	1248.9260	1	6	8	1.95140184	-0.05061274
	1248.9430	1	6	8	1.95533779	-0.04785799
	1248.9600	1	6	8	1.95953642	-0.04504103
	1248.9760	1	6	8	1.96369079	-0.04217167
	1248.9930	1	6	8	1.96828178	-0.03925758
	1249.0090	1	6	9	1.97272546	-0.03657170
	1249.0100	1	6	9	1.97300616	-0.03642966
	1249.0260	1	6	9	1.97752933	-0.03399058
	1249.0430	1	6	9	1.98234652	-0.03124143
	1249.0600	1	6	9	1.98711577	-0.02860227
	1249.0760	1	6	9	1.99151642	-0.02650498
	1249.0930	1	6	9	1.99606069	-0.02425033
	1249.1100	1	6	9	2.00043307	-0.02217850
	1249.1270	1	6	9	2.00458600	-0.02045383
	1249.1430	1	6	9	2.00823777	-0.01877459
	1249.1600	1	6	9	2.01179079	-0.01717485
	1249.1770	1	6	9	2.01496639	-0.01595411
	1249.1930	1	6	9	2.01759473	-0.01486122
	1249.2100	1	6	9	2.01996942	-0.01403625
	1249.2270	1	6	9	2.02188679	-0.01333444
	1249.2440	1	6	9	2.02331611	-0.01275616
	1249.2600	1	6	9	2.02420759	-0.01246430
	1249.2770	1	6	9	2.02468171	-0.01236663
	1249.2880	1	6	9	2.02476387	-0.01234586
	1249.2940	1	6	9	2.02473170	-0.01229247
	1249.2960	1	6	9	2.02470875	-0.01227614
	1249.3100	1	6	9	2.02435777	-0.01254188
	1249.3270	1	6	9	2.02342245	-0.01310771
	1249.3440	1	6	9	2.02191240	-0.01362243
	1249.3600	1	6	9	2.02000159	-0.01462819
	1249.3770	1	6	9	2.01750888	-0.01579356
	1249.3940	1	6	9	2.01459431	-0.01699517
	1249.4100	1	6	9	2.01150394	-0.01862601
	1249.4270	1	6	9	2.00786979	-0.02027426
	1249.4440	1	6	9	2.00392543	-0.02205368
	1249.4610	1	6	9	1.99971677	-0.02431018
	1249.4770	1	6	9	1.99554785	-0.02628040
	1249.4940	1	6	9	1.99094334	-0.02861707
	1249.5110	1	6	9	1.98622142	-0.03132364
	1249.5270	1	6	9	1.98170480	-0.03377258
	1249.5440	1	6	9	1.97689253	-0.03650461
	1249.5610	1	6	9	1.97211529	-0.03942803
	1249.5770	1	6	9	1.96770337	-0.04197903
	1249.5940	1	6	9	1.96315090	-0.04481145
	1249.6110	1	6	9	1.95878365	-0.04780585
	1249.6280	1	6	9	1.95465756	-0.05063797
	1249.6440	1	6	9	1.95103611	-0.05303471
	1249.6610	1	6	9	1.94750502	-0.05556103
	1249.6780	1	6	9	1.94434642	-0.05794622
	1249.6940	1	6	9	1.94173590	-0.05974621
	1249.7110	1	6	9	1.93937617	-0.06153828
	1249.7280	1	6	9	1.93748667	-0.06296295
	1249.7450	1	6	9	1.93609628	-0.06388670
	1249.7610	1	6	9	1.93524434	-0.06455339
	1249.7780	1	6	9	1.93479276	-0.06482160
	1249.7810	1	6	9	1.93475588	-0.06485016
	1249.7880	1	6	9	1.93472289	-0.06470199
	1249.7950	1	6	9	1.93476039	-0.06459785
	1249.8110	1	6	9	1.93514948	-0.06420255
	1249.8280	1	6	9	1.93610980	-0.06328546
	1249.8450	1	6	9	1.93765591	-0.06178135
	1249.8610	1	6	9	1.93959663	-0.06029656
	1249.8780	1	6	9	1.94211925	-0.05808776
	1249.8950	1	6	9	1.94505698	-0.05559441
	1249.9110	1	6	9	1.94818198	-0.05322920
	1249.9280	1	6	9	1.95184707	-0.05030285
	1249.9450	1	6	9	1.95581826	-0.04745908
	1249.9620	1	6	9	1.96004619	-0.04473383
	1249.9780	1	6	9	1.96422391	-0.04184540
	1249.9950	1	6	9	1.96883581	-0.03902279
	1250.0090	1	6	10	1.97272955	-0.03660996
	1250.0120	1	6	10	1.97357247	-0.03614332
	1250.0280	1	6	10	1.97809606	-0.03347714
	1250.0450	1	6	10	1.98290751	-0.03100317
	1250.0620	1	6	10	1.98767000	-0.02841851
	1250.0780	1	6	10	1.99205876	-0.02622812
	1250.0790	1	6	10	1.99232901	-0.02612254
	1250.0950	1	6	10	1.99657989	-0.02407214
	1250.1120	1	6	10	2.00093034	-0.02205061
	1250.1290	1	6	10	2.00505397	-0.02019665
	1250.1450	1	6	10	2.00866804	-0.01860254
	1250.1620	1	6	10	2.01217783	-0.01710713
	1250.1790	1	6	10	2.01530979	-0.01582013
	1250.1950	1	6	10	2.01789305	-0.01477051
	1250.2120	1	6	10	2.02021713	-0.01391629
	1250.2290	1	6	10	2.02207877	-0.01327779
	1250.2580	1	6	10	2.02411498	-0.01235776
	1250.2620	1	6	10	2.02428422	-0.01244229
	1250.2790	1	6	10	2.02471285	-0.01243802
	1250.2870	1	6	10	2.02476551	-0.01239136
	1250.2960	1	6	10	2.02470916	-0.01243495
	1250.3120	1	6	10	2.02427705	-0.01281312
	1250.3290	1	6	10	2.02326919	-0.01322045
	1250.3460	1	6	10	2.02169747	-0.01386473
	1250.3620	1	6	10	2.01973052	-0.01480194
	1250.3790	1	6	10	2.01718495	-0.01579568
	1250.3960	1	6	10	2.01422448	-0.01728313
	1250.4120	1	6	10	2.01109149	-0.01884284
	1250.4290	1	6	10	2.00742620	-0.02037148
	1250.4460	1	6	10	2.00344906	-0.02240868
	1250.4630	1	6	10	1.99920638	-0.02450150
	1250.4790	1	6	10	1.99501370	-0.02655549
	1250.4960	1	6	10	1.99039833	-0.02905687
	1250.5130	1	6	10	1.98566452	-0.03156499
	1250.5290	1	6	10	1.98114053	-0.03402585
	1250.5460	1	6	10	1.97632928	-0.03684558
	1250.5630	1	6	10	1.97156413	-0.03965992
	1250.5800	1	6	10	1.96689180	-0.04254695
	1250.5960	1	6	10	1.96262699	-0.04528235
	1250.6130	1	6	10	1.95828597	-0.04814537
	1250.6300	1	6	10	1.95419348	-0.05095986
	1250.6460	1	6	10	1.95060522	-0.05331038
	1250.6630	1	6	10	1.94711634	-0.05579903
	1250.6800	1	6	10	1.94400097	-0.05815932
	1250.6960	1	6	10	1.94143574	-0.05996573
	1250.7130	1	6	10	1.93913071	-0.06171553
	1250.7300	1	6	10	1.93730022	-0.06311508
	1250.7460	1	6	10	1.93603194	-0.06387670
	1250.7630	1	6	10	1.93516484	-0.06461203
	1250.7740	1	6	10	1.93485464	-0.06484353
	1250.7800	1	6	10	1.93475773	-0.06478943
	1250.7880	1	6	10	1.93471326	-0.06465266
	1250.7970	1	6	10	1.93477637	-0.06455933
	1250.8130	1	6	10	1.93522918	-0.06416127
	1250.8300	1	6	10	1.93626490	-0.06301578
	1250.8470	1	6	10	1.93787780	-0.06158398
	1250.8630	1	6	10	1.93987406	-0.05993610
	1250.8800	1	6	10	1.94244605	-0.05763721
	1250.8970	1	6	10	1.94543644	-0.05522257
	1250.9130	1	6	10	1.94859995	-0.05283975
	1250.9300	1	6	10	1.95230028	-0.04996125
	1250.9470	1	6	10	1.95630303	-0.04715242
	1250.9640	1	6	10	1.96056333	-0.04422122
	1250.9800	1	6	10	1.96476606	-0.04144794
	1250.9970	1	6	10	1.96939126	-0.03866723
	1251.0090	1	6	11	1.97273017	-0.03652204
	1251.0140	1	6	11	1.97413633	-0.03576250
	1251.0300	1	6	11	1.97866483	-0.03337829
	1251.0470	1	6	11	1.98347363	-0.03076178
	1251.0640	1	6	11	1.98822546	-0.02813020
	1251.0810	1	6	11	1.99287054	-0.02597291
	1251.0970	1	6	11	1.99711035	-0.02380545
	1251.1140	1	6	11	2.00143703	-0.02178189
	1251.1310	1	6	11	2.00552747	-0.02003067
	1251.1470	1	6	11	2.00910282	-0.01841888
	1251.1640	1	6	11	2.01256753	-0.01700085
	1251.1810	1	6	11	2.01565360	-0.01577646
	1251.1970	1	6	11	2.01819363	-0.01461925
	1251.2140	1	6	11	2.02046915	-0.01389613
	1251.2310	1	6	11	2.02227239	-0.01328294
	1251.2470	1	6	11	2.02351608	-0.01264900
	1251.2640	1	6	11	2.02436126	-0.01252790
	1251.2810	1	6	11	2.02473006	-0.01237119
	1251.2880	1	6	11	2.02476264	-0.01232470
	1251.2980	1	6	11	2.02467884	-0.01237666
	1251.3140	1	6	11	2.02418956	-0.01288391
	1251.3310	1	6	11	2.02311060	-0.01326375
	1251.3480	1	6	11	2.02146451	-0.01406317
	1251.3640	1	6	11	2.01944387	-0.01510795
	1251.3810	1	6	11	2.01685426	-0.01602199
	1251.3980	1	6	11	2.01385219	-0.01752764
	1251.4140	1	6	11	2.01067946	-0.01915933
	1251.4150	1	6	11	2.01047047	-0.01924449
	1251.4310	1	6	11	2.00697544	-0.02069949
	1251.4480	1	6	11	2.00296654	-0.02275429
	1251.4650	1	6	11	1.99869231	-0.02484436
	1251.4810	1	6	11	1.99447729	-0.02691949
	1251.4980	1	6	11	1.98984266	-0.02932723
	1251.5150	1	6	11	1.98509698	-0.03179739
	1251.5310	1	6	11	1.98057032	-0.03432580
	1251.5480	1	6	11	1.97576235	-0.03717832
	1251.5650	1	6	11	1.97100601	-0.03995418
	1251.5980	1	6	11	1.96210452	-0.04560471
	1251.6150	1	6	11	1.95778870	-0.04846309
	1251.6320	1	6	11	1.95372817	-0.05130806
	1251.6480	1	6	11	1.95017536	-0.05365250
	1251.6650	1	6	11	1.94672827	-0.05617430
	1251.6820	1	6	11	1.94366065	-0.05843548
	1251.6980	1	6	11	1.94114418	-0.06007713
	1251.7150	1	6	11	1.93889099	-0.06188558
	1251.7320	1	6	11	1.93711377	-0.06319999
	1251.7480	1	6	11	1.93590143	-0.06400580
	1251.7650	1	6	11	1.93509457	-0.06472679
	1251.7740	1	6	11	1.93485607	-0.06485621
	1251.7820	1	6	11	1.93474133	-0.06479010
	1251.7870	1	6	11	1.93471757	-0.06468264
	1251.7990	1	6	11	1.93481161	-0.06453197
	1251.8150	1	6	11	1.93532445	-0.06404138
	1251.8320	1	6	11	1.93642574	-0.06282159
	1251.8490	1	6	11	1.93810073	-0.06142923
	1251.8650	1	6	11	1.94015005	-0.05971006
	1251.8820	1	6	11	1.94276978	-0.05744532
	1251.8990	1	6	11	1.94580729	-0.05500346
	1251.9160	1	6	11	1.94922528	-0.05231404
	1251.9320	1	6	11	1.95275309	-0.04961358
	1251.9490	1	6	11	1.95678658	-0.04679012
	1251.9660	1	6	11	1.96107105	-0.04377150
	1251.9820	1	6	11	1.96529529	-0.04112198
	1251.9990	1	6	11	1.96994427	-0.03841053
	1252.0090	1	6	12	1.97273263	-0.03665917
	1252.0160	1	6	12	1.97470265	-0.03546240
	1252.0320	1	6	12	1.97923218	-0.03298787
	1252.0490	1	6	12	1.98403277	-0.03039207
	1252.0660	1	6	12	1.98877231	-0.02789130
	1252.0820	1	6	12	1.99313751	-0.02587594
	1252.0990	1	6	12	1.99762708	-0.02352882
	1252.1160	1	6	12	2.00192877	-0.02163241
	1252.1330	1	6	12	2.00598233	-0.01994097
	1252.1490	1	6	12	2.00952428	-0.01817337
	1252.1660	1	6	12	2.01295006	-0.01697895
	1252.1830	1	6	12	2.01599085	-0.01567139
	1252.1990	1	6	12	2.01848293	-0.01454959
	1252.2160	1	6	12	2.02070354	-0.01392158
	1252.2330	1	6	12	2.02244839	-0.01304158
	1252.2490	1	6	12	2.02363861	-0.01254161
	1252.2660	1	6	12	2.02442498	-0.01256039
	1252.2810	1	6	12	2.02472965	-0.01228562
	1252.2830	1	6	12	2.02474604	-0.01230701
	1252.2880	1	6	12	2.02476223	-0.01234130
	1252.3000	1	6	12	2.02464196	-0.01254487
	1252.3160	1	6	12	2.02409142	-0.01295256
	1252.3330	1	6	12	2.02294607	-0.01343108
	1252.3500	1	6	12	2.02124302	-0.01409293
	1252.3660	1	6	12	2.01917301	-0.01502675
	1252.3830	1	6	12	2.01652950	-0.01619118
	1252.4000	1	6	12	2.01347806	-0.01776931
	1252.4170	1	6	12	2.01005270	-0.01925182
	1252.4330	1	6	12	2.00651710	-0.02102622
	1252.4500	1	6	12	2.00247009	-0.02309543
	1252.4670	1	6	12	1.99817271	-0.02516860
	1252.4830	1	6	12	1.99393925	-0.02722289
	1252.5000	1	6	12	1.98928720	-0.02957737
	1252.5170	1	6	12	1.98453148	-0.03218702
	1252.5330	1	6	12	1.98000380	-0.03476010
	1252.5500	1	6	12	1.97519910	-0.03736159
	1252.5670	1	6	12	1.97045383	-0.04031622
	1252.5830	1	6	12	1.96608269	-0.04322313
	1252.6000	1	6	12	1.96158779	-0.04591366
	1252.6170	1	6	12	1.95730065	-0.04877886
	1252.6340	1	6	12	1.95326819	-0.05151925
	1252.6500	1	6	12	1.94975103	-0.05394829
	1252.6670	1	6	12	1.94634779	-0.05642733
	1252.6840	1	6	12	1.94332258	-0.05851501
	1252.7000	1	6	12	1.94085467	-0.06037804
	1252.7170	1	6	12	1.93865700	-0.06205990
	1252.7340	1	6	12	1.93693899	-0.06325667
	1252.7500	1	6	12	1.93577788	-0.06415294
	1252.7670	1	6	12	1.93502654	-0.06475647
	1252.7840	1	6	12	1.93471941	-0.06482402
	1252.7870	1	6	12	1.93470978	-0.06478514
	1252.8010	1	6	12	1.93484542	-0.06447575
	1252.8170	1	6	12	1.93542198	-0.06367401
	1252.8340	1	6	12	1.93659334	-0.06267317
	1252.8510	1	6	12	1.93832897	-0.06129670
	1252.8670	1	6	12	1.94043136	-0.05938841
	1252.8840	1	6	12	1.94310580	-0.05726570
	1252.9010	1	6	12	1.94618859	-0.05474097
	1252.9180	1	6	12	1.94964920	-0.05187983
	1252.9340	1	6	12	1.95321553	-0.04929173
	1252.9510	1	6	12	1.95727995	-0.04633020
	1252.9680	1	6	12	1.96158943	-0.04349031
	1252.9840	1	6	12	1.96583005	-0.04092885
	1253.0010	1	6	12	1.97049378	-0.03799534
	1253.0090	1	6	13	1.97272730	-0.03663119
	1253.0180	1	6	13	1.97526242	-0.03522382
	1253.0340	1	6	13	1.97979727	-0.03278171
	1253.0510	1	6	13	1.98459950	-0.03007507
	1253.0680	1	6	13	1.98932859	-0.02768202
	1253.0840	1	6	13	1.99367515	-0.02549458
	1253.1010	1	6	13	1.99814156	-0.02325756
	1253.1180	1	6	13	2.00241723	-0.02148572
	1253.1350	1	6	13	2.00644129	-0.01969939
	1253.1510	1	6	13	2.00994574	-0.01818578
	1253.1680	1	6	13	2.01332870	-0.01692744
	1253.1850	1	6	13	2.01632318	-0.01549393
	1253.2010	1	6	13	2.01876876	-0.01453357
	1253.2180	1	6	13	2.02092974	-0.01382641
	1253.2350	1	6	13	2.02261989	-0.01300351
	1253.2510	1	6	13	2.02375806	-0.01269023
	1253.2520	1	6	13	2.02381440	-0.01269970
	1253.2680	1	6	13	2.02448870	-0.01257158
	1253.2810	1	6	13	2.02472904	-0.01234765
	1253.2850	1	6	13	2.02475629	-0.01243096
	1253.2880	1	6	13	2.02476161	-0.01245082
	1253.3020	1	6	13	2.02460077	-0.01271030
	1253.3180	1	6	13	2.02398774	-0.01308169
	1253.3350	1	6	13	2.02277376	-0.01352541
	1253.3520	1	6	13	2.02100473	-0.01422937
	1253.3680	1	6	13	2.01888268	-0.01513961
	1253.3850	1	6	13	2.01618939	-0.01645593
	1253.4020	1	6	13	2.01309471	-0.01793790
	1253.4350	1	6	13	2.00605835	-0.02135894
	1253.4520	1	6	13	2.00198061	-0.02330855
	1253.4690	1	6	13	1.99765310	-0.02532471
	1253.4850	1	6	13	1.99339957	-0.02757366
	1253.5020	1	6	13	1.98873625	-0.02992365
	1253.5190	1	6	13	1.98397110	-0.03248383
	1253.5350	1	6	13	1.97943809	-0.03508340
	1253.5520	1	6	13	1.97463811	-0.03778780
	1253.5690	1	6	13	1.96990021	-0.04075708
	1253.5850	1	6	13	1.96554341	-0.04348703
	1253.6020	1	6	13	1.96107228	-0.04623738
	1253.6190	1	6	13	1.95681403	-0.04917773
	1253.6360	1	6	13	1.95281907	-0.05179495
	1253.6520	1	6	13	1.94933920	-0.05412828
	1253.6690	1	6	13	1.94598083	-0.05657866
	1253.6860	1	6	13	1.94299803	-0.05872351
	1253.7020	1	6	13	1.94057315	-0.06063944
	1253.7190	1	6	13	1.93843142	-0.06225879
	1253.7360	1	6	13	1.93677078	-0.06340484
	1253.7530	1	6	13	1.93561335	-0.06434043
	1253.7690	1	6	13	1.93497429	-0.06470215
	1253.7750	1	6	13	1.93483702	-0.06476194
	1253.7860	1	6	13	1.93471921	-0.06471363
	1253.7870	1	6	13	1.93471777	-0.06471712
	1253.8030	1	6	13	1.93489541	-0.06445111
	1253.8190	1	6	13	1.93552791	-0.06369317
	1253.8360	1	6	13	1.93676750	-0.06258552
	1253.8530	1	6	13	1.93857034	-0.06105966
	1253.8690	1	6	13	1.94072640	-0.05918163
	1253.8860	1	6	13	1.94345022	-0.05692077
	1253.9030	1	6	13	1.94658178	-0.05443275
	1253.9190	1	6	13	1.94986782	-0.05183102
	1253.9360	1	6	13	1.95368084	-0.04899798
	1253.9530	1	6	13	1.95777886	-0.04606976
	1253.9700	1	6	13	1.96211456	-0.04314446
	1253.9860	1	6	13	1.96637281	-0.04058046
	1254.0030	1	6	13	1.97104699	-0.03770299
	1254.0090	1	6	14	1.97272361	-0.03667128
	1254.0200	1	6	14	1.97582505	-0.03490742
	1254.0360	1	6	14	1.98036338	-0.03249863
	1254.0530	1	6	14	1.98515865	-0.02983894
	1254.0700	1	6	14	1.98987647	-0.02736915
	1254.0860	1	6	14	1.99420930	-0.02530901
	1254.1030	1	6	14	1.99865687	-0.02312861
	1254.1200	1	6	14	2.00290692	-0.02114616
	1254.1370	1	6	14	2.00689676	-0.01947858
	1254.1530	1	6	14	2.01036393	-0.01802718
	1254.1700	1	6	14	2.01369955	-0.01660015
	1254.1870	1	6	14	2.01664855	-0.01539361
	1254.2030	1	6	14	2.01904884	-0.01453599
	1254.2200	1	6	14	2.02115881	-0.01356466
	1254.2370	1	6	14	2.02278667	-0.01304361
	1254.2540	1	6	14	2.02391582	-0.01276575
	1254.2700	1	6	14	2.02453029	-0.01237074
	1254.2730	1	6	14	2.02459893	-0.01230343
	1254.2870	1	6	14	2.02475383	-0.01251457
	1254.2880	1	6	14	2.02475424	-0.01253359
	1254.3040	1	6	14	2.02454730	-0.01280801
	1254.3200	1	6	14	2.02387423	-0.01296707
	1254.3370	1	6	14	2.02259633	-0.01371528
	1254.3540	1	6	14	2.02076685	-0.01453110
	1254.3700	1	6	14	2.01858784	-0.01529810
	1254.3870	1	6	14	2.01584066	-0.01661093
	1254.4040	1	6	14	2.01270214	-0.01806683
	1254.4200	1	6	14	2.00940975	-0.01956860
	1254.4370	1	6	14	2.00558628	-0.02148790
	1254.4540	1	6	14	2.00147821	-0.02347507
	1254.4710	1	6	14	1.99712879	-0.02559000
	1254.4870	1	6	14	1.99285722	-0.02784619
	1254.5040	1	6	14	1.98818448	-0.03023745
	1254.5210	1	6	14	1.98340929	-0.03280622
	1254.5370	1	6	14	1.97887813	-0.03546332
	1254.5540	1	6	14	1.97407794	-0.03827608
	1254.5710	1	6	14	1.96934824	-0.04110077
	1254.5870	1	6	14	1.96500701	-0.04381801
	1254.5880	1	6	14	1.96474044	-0.04396848
	1254.6040	1	6	14	1.96055575	-0.04666500
	1254.6210	1	6	14	1.95632721	-0.04949160
	1254.6380	1	6	14	1.95236728	-0.05219806
	1254.6540	1	6	14	1.94892143	-0.05456258
	1254.6710	1	6	14	1.94560547	-0.05690716
	1254.6880	1	6	14	1.94267266	-0.05905646
	1254.7040	1	6	14	1.94029552	-0.06080586
	1254.7210	1	6	14	1.93820973	-0.06235704
	1254.7380	1	6	14	1.93661035	-0.06358729
	1254.7710	1	6	14	1.93491734	-0.06462628
	1254.7880	1	6	14	1.93471224	-0.06472269
	1254.7890	1	6	14	1.93471367	-0.06472505
	1254.8050	1	6	14	1.93494110	-0.06440641
	1254.8210	1	6	14	1.93564040	-0.06353886
	1254.8380	1	6	14	1.93695026	-0.06240024
	1254.8550	1	6	14	1.93881846	-0.06082239
	1254.8710	1	6	14	1.94102718	-0.05887551
	1254.8880	1	6	14	1.94379772	-0.05663436
	1254.9050	1	6	14	1.94697107	-0.05403946
	1254.9210	1	6	14	1.95029522	-0.05139955
	1254.9380	1	6	14	1.95414328	-0.04865789
	1254.9550	1	6	14	1.95827286	-0.04580081
	1254.9720	1	6	14	1.96263744	-0.04280823
	1254.9880	1	6	14	1.96691577	-0.04028858
	1255.0050	1	6	14	1.97161023	-0.03739987
	1255.0090	1	6	15	1.97272996	-0.03666519
	1255.0220	1	6	15	1.97639567	-0.03450817
	1255.0380	1	6	15	1.98092622	-0.03212682
	1255.0550	1	6	15	1.98571124	-0.02963568
	1255.0720	1	6	15	1.99042127	-0.02714343
	1255.0890	1	6	15	1.99500673	-0.02490649
	1255.1050	1	6	15	1.99916868	-0.02301129
	1255.1220	1	6	15	2.00338944	-0.02106687
	1255.1390	1	6	15	2.00734199	-0.01927433
	1255.1550	1	6	15	2.01077248	-0.01782183
	1255.1720	1	6	15	2.01406897	-0.01647129
	1255.1890	1	6	15	2.01696961	-0.01532836
	1255.2050	1	6	15	2.01931828	-0.01445771
	1255.2220	1	6	15	2.02137190	-0.01357338
	1255.2390	1	6	15	2.02294444	-0.01303573
	1255.2550	1	6	15	2.02397176	-0.01276217
	1255.2720	1	6	15	2.02457721	-0.01241357
	1255.2830	1	6	15	2.02473477	-0.01234884
	1255.2880	1	6	15	2.02475301	-0.01251460
	1255.2890	1	6	15	2.02475198	-0.01251342
	1255.3060	1	6	15	2.02448931	-0.01286272
	1255.3220	1	6	15	2.02375457	-0.01314174
	1255.3390	1	6	15	2.02241295	-0.01373476
	1255.3560	1	6	15	2.02051996	-0.01452583
	1255.3720	1	6	15	2.01828993	-0.01553819
	1255.3890	1	6	15	2.01549481	-0.01689167
	1255.4060	1	6	15	2.01231018	-0.01833553
	1255.4220	1	6	15	2.00897927	-0.01987746
	1255.4390	1	6	15	2.00511831	-0.02172703
	1255.4560	1	6	15	2.00097992	-0.02370842
	1255.4730	1	6	15	1.99660652	-0.02582557
	1255.4890	1	6	15	1.99231549	-0.02807418
	1255.5060	1	6	15	1.98762000	-0.03062082
	1255.5230	1	6	15	1.98283764	-0.03318856
	1255.5390	1	6	15	1.97830628	-0.03581838
	1255.5560	1	6	15	1.97351224	-0.03863047
	1255.5730	1	6	15	1.96879667	-0.04142916
	1255.5900	1	6	15	1.96420732	-0.04417619
	1255.6060	1	6	15	1.96004434	-0.04697253
	1255.6230	1	6	15	1.95584510	-0.04976095
	1255.6400	1	6	15	1.95191878	-0.05244515
	1255.6560	1	6	15	1.94851021	-0.05496814
	1255.6730	1	6	15	1.94523933	-0.05720124
	1255.6900	1	6	15	1.94235426	-0.05930890
	1255.7060	1	6	15	1.94002588	-0.06108408
	1255.7230	1	6	15	1.93799726	-0.06242104
	1255.7400	1	6	15	1.93645545	-0.06369104
	1255.7560	1	6	15	1.93546091	-0.06448325
	1255.7730	1	6	15	1.93487431	-0.06466969
	1255.7870	1	6	15	1.93471654	-0.06472670
	1255.7900	1	6	15	1.93472105	-0.06478264
	1255.8070	1	6	15	1.93500216	-0.06438153
	1255.8230	1	6	15	1.93576353	-0.06344364
	1255.8400	1	6	15	1.93714327	-0.06223412
	1255.8570	1	6	15	1.93907088	-0.06053996
	1255.8730	1	6	15	1.94133227	-0.05859110
	1255.8900	1	6	15	1.94415034	-0.05630776
	1255.9070	1	6	15	1.94736938	-0.05371169
	1255.9230	1	6	15	1.95073143	-0.05118293
	1255.9400	1	6	15	1.95461207	-0.04836972
	1255.9570	1	6	15	1.95876951	-0.04536461
	1255.9740	1	6	15	1.96315848	-0.04249942
	1255.9900	1	6	15	1.96745935	-0.03990720
	1256.0070	1	6	15	1.97217020	-0.03707161
	1256.0090	1	6	16	1.97273078	-0.03674616
	1256.0240	1	6	16	1.97696301	-0.03432160
	1256.0400	1	6	16	1.98149561	-0.03186033
	1256.0570	1	6	16	1.98627674	-0.02931389
	1256.0740	1	6	16	1.99096956	-0.02694239
	1256.0910	1	6	16	1.99553740	-0.02465486
	1256.1070	1	6	16	1.99967558	-0.02277683
	1256.1240	1	6	16	2.00386827	-0.02078393
	1256.1410	1	6	16	2.00778988	-0.01912997
	1256.1570	1	6	16	2.01118042	-0.01774619
	1256.1740	1	6	16	2.01442794	-0.01624833
	1256.1910	1	6	16	2.01728350	-0.01523657
	1256.2070	1	6	16	2.01958443	-0.01436150
	1256.2240	1	6	16	2.02158109	-0.01338584
	1256.2410	1	6	16	2.02309196	-0.01302202
	1256.2570	1	6	16	2.02406294	-0.01263797
	1256.2740	1	6	16	2.02462413	-0.01233573
	1256.2880	1	6	16	2.02475834	-0.01261695
	1256.2910	1	6	16	2.02474993	-0.01265793
	1256.3080	1	6	16	2.02442703	-0.01283559
	1256.3240	1	6	16	2.02362303	-0.01313786
	1256.3410	1	6	16	2.02221216	-0.01395509
	1256.3580	1	6	16	2.02026016	-0.01472427
	1256.3740	1	6	16	2.01798116	-0.01564204
	1256.3910	1	6	16	2.01514034	-0.01696997
	1256.4080	1	6	16	2.01191085	-0.01848499
	1256.4240	1	6	16	2.00854470	-0.02014422
	1256.4250	1	6	16	2.00832444	-0.02025292
	1256.4410	1	6	16	2.00465751	-0.02192643
	1256.4580	1	6	16	2.00048408	-0.02407033
	1256.4750	1	6	16	1.99607954	-0.02628638
	1256.4910	1	6	16	1.99176884	-0.02833701
	1256.5080	1	6	16	1.98706516	-0.03095920
	1256.5250	1	6	16	1.98227296	-0.03350964
	1256.5410	1	6	16	1.97773852	-0.03594681
	1256.5580	1	6	16	1.97295739	-0.03892518
	1256.5750	1	6	16	1.96825637	-0.04173886
	1256.6080	1	6	16	1.95953888	-0.04741739
	1256.6250	1	6	16	1.95536791	-0.05004231
	1256.6420	1	6	16	1.95147867	-0.05266372
	1256.6580	1	6	16	1.94811108	-0.05518924
	1256.6750	1	6	16	1.94488118	-0.05735568
	1256.6920	1	6	16	1.94204488	-0.05950081
	1256.7080	1	6	16	1.93976383	-0.06121653
	1256.7250	1	6	16	1.93778888	-0.06260004
	1256.7420	1	6	16	1.93630711	-0.06378880
	1256.7580	1	6	16	1.93536400	-0.06440363
	1256.7750	1	6	16	1.93483210	-0.06474951
	1256.7800	1	6	16	1.93475588	-0.06484288
	1256.7870	1	6	16	1.93471306	-0.06476838
	1256.7920	1	6	16	1.93472781	-0.06474824
	1256.8090	1	6	16	1.93507449	-0.06418955
	1256.8250	1	6	16	1.93590327	-0.06339694
	1256.8420	1	6	16	1.93734878	-0.06203090
	1256.8590	1	6	16	1.93933376	-0.06032768
	1256.8750	1	6	16	1.94163981	-0.05840406
	1256.8920	1	6	16	1.94450808	-0.05600251
	1256.9090	1	6	16	1.94777322	-0.05347317
	1256.9260	1	6	16	1.95139610	-0.05064880
	1256.9420	1	6	16	1.95508967	-0.04791628
	1256.9590	1	6	16	1.95927723	-0.04509370
	1256.9760	1	6	16	1.96368956	-0.04206943
	1256.9920	1	6	16	1.96800866	-0.03943652
	1257.0090	1	6	17	1.97272464	-0.03678319
	1257.0260	1	6	17	1.97752605	-0.03388018
	1257.0420	1	6	17	1.98206152	-0.03153483
	1257.0590	1	6	17	1.98683568	-0.02914694
	1257.0760	1	6	17	1.99151621	-0.02646496
	1257.0920	1	6	17	1.99580212	-0.02457211
	1257.1090	1	6	17	2.00018084	-0.02264067
	1257.1260	1	6	17	2.00434259	-0.02050824
	1257.1430	1	6	17	2.00822609	-0.01899736
	1257.1590	1	6	17	2.01158016	-0.01766969
	1257.1760	1	6	17	2.01478424	-0.01615257
	1257.1930	1	6	17	2.01758818	-0.01513870
	1257.2090	1	6	17	2.01983931	-0.01426868
	1257.2260	1	6	17	2.02178414	-0.01338876
	1257.2430	1	6	17	2.02323948	-0.01297666
	1257.2590	1	6	17	2.02415780	-0.01263922
	1257.2750	1	6	17	2.02464278	-0.01248867
	1257.2760	1	6	17	2.02465978	-0.01249936
	1257.2880	1	6	17	2.02475608	-0.01263367
	1257.2930	1	6	17	2.02473334	-0.01260614
	1257.3100	1	6	17	2.02434958	-0.01281624
	1257.3260	1	6	17	2.02347961	-0.01330463
	1257.3430	1	6	17	2.02200378	-0.01392335
	1257.3600	1	6	17	2.01999503	-0.01480605
	1257.3760	1	6	17	2.01766890	-0.01584935
	1257.3930	1	6	17	2.01478383	-0.01710495
	1257.4100	1	6	17	2.01150927	-0.01874419
	1257.4270	1	6	17	2.00787921	-0.02044048
	1257.4430	1	6	17	2.00417642	-0.02217171
	1257.4600	1	6	17	1.99997554	-0.02436751
	1257.4770	1	6	17	1.99554744	-0.02647902
	1257.4930	1	6	17	1.99122055	-0.02864184
	1257.5100	1	6	17	1.98650540	-0.03124670
	1257.5270	1	6	17	1.98170665	-0.03388920
	1257.5430	1	6	17	1.97717466	-0.03643054
	1257.5600	1	6	17	1.97240152	-0.03927558
	1257.5770	1	6	17	1.96770993	-0.04199062
	1257.5930	1	6	17	1.96341603	-0.04483790
	1257.6100	1	6	17	1.95903280	-0.04781774
	1257.6270	1	6	17	1.95489564	-0.05026453
	1257.6440	1	6	17	1.95103980	-0.05307571
	1257.6600	1	6	17	1.94770663	-0.05538762
	1257.6770	1	6	17	1.94452242	-0.05759325
	1257.6940	1	6	17	1.94173508	-0.05979583
	1257.7100	1	6	17	1.93950382	-0.06133734
	1257.7270	1	6	17	1.93758563	-0.06283866
	1257.7440	1	6	17	1.93616594	-0.06391899
	1257.7600	1	6	17	1.93528409	-0.06440020
	1257.7610	1	6	17	1.93524352	-0.06443219
	1257.7770	1	6	17	1.93480362	-0.06480994
	1257.7810	1	6	17	1.93475219	-0.06487624
	1257.7870	1	6	17	1.93472228	-0.06475941
	1257.7940	1	6	17	1.93475035	-0.06463903
	1257.8110	1	6	17	1.93515337	-0.06396557
	1257.8270	1	6	17	1.93604444	-0.06323276
	1257.8440	1	6	17	1.93755428	-0.06185170
	1257.8610	1	6	17	1.93960032	-0.06015780
	1257.8770	1	6	17	1.94195759	-0.05822339
	1257.8940	1	6	17	1.94487463	-0.05565576
	1257.9110	1	6	17	1.94818362	-0.05313670
	1257.9440	1	6	17	1.95557608	-0.04759248
	1257.9610	1	6	17	1.95978925	-0.04481205
	1257.9780	1	6	17	1.96422228	-0.04191049
	1257.9940	1	6	17	1.96855326	-0.03913071
	1258.0090	1	6	18	1.97272177	-0.03675571
	1258.0110	1	6	18	1.97328358	-0.03645845
	1258.0280	1	6	18	1.97809339	-0.03367804
	1258.0440	1	6	18	1.98262825	-0.03122504
	1258.0610	1	6	18	1.98739524	-0.02877386
	1258.0780	1	6	18	1.99206388	-0.02636129
	1258.0940	1	6	18	1.99632644	-0.02438740
	1258.1110	1	6	18	2.00068549	-0.02228897
	1258.1280	1	6	18	2.00482265	-0.02041013
	1258.1450	1	6	18	2.00866866	-0.01870980
	1258.1610	1	6	18	2.01198236	-0.01737785
	1258.1780	1	6	18	2.01513788	-0.01611901
	1258.1950	1	6	18	2.01789551	-0.01510344
	1258.2110	1	6	18	2.02009399	-0.01416318
	1258.2280	1	6	18	2.02198350	-0.01348385
	1258.2450	1	6	18	2.02338106	-0.01298442
	1258.2620	1	6	18	2.02428606	-0.01256641
	1258.2670	1	6	18	2.02445837	-0.01248060
	1258.2780	1	6	18	2.02469277	-0.01261417
	1258.2880	1	6	18	2.02476059	-0.01269073
	1258.2950	1	6	18	2.02471797	-0.01260905
	1258.3120	1	6	18	2.02427479	-0.01285779
	1258.3280	1	6	18	2.02334028	-0.01342326
	1258.3450	1	6	18	2.02180032	-0.01402779
	1258.3620	1	6	18	2.01973072	-0.01495960
	1258.3780	1	6	18	2.01735173	-0.01596896
	1258.3950	1	6	18	2.01441810	-0.01723388
	1258.4120	1	6	18	2.01110153	-0.01899872
	1258.4280	1	6	18	2.00765568	-0.02049399
	1258.4450	1	6	18	2.00369575	-0.02242114
	1258.4620	1	6	18	1.99946516	-0.02465304
	1258.4790	1	6	18	1.99501513	-0.02670539
	1258.5120	1	6	18	1.98594338	-0.03162529
	1258.5290	1	6	18	1.98114442	-0.03420919
	1258.5450	1	6	18	1.97661572	-0.03673853
	1258.5620	1	6	18	1.97184483	-0.03965057
	1258.5790	1	6	18	1.96716389	-0.04248442
	1258.5950	1	6	18	1.96288987	-0.04516250
	1258.6120	1	6	18	1.95853368	-0.04806442
	1258.6290	1	6	18	1.95442623	-0.05067746
	1258.6460	1	6	18	1.95060584	-0.05332461
	1258.6620	1	6	18	1.94731242	-0.05568598
	1258.6790	1	6	18	1.94417554	-0.05796828
	1258.6960	1	6	18	1.94143901	-0.05998634
	1258.7120	1	6	18	1.93925529	-0.06156697
	1258.7290	1	6	18	1.93739160	-0.06295389
	1258.7460	1	6	18	1.93602723	-0.06393795
	1258.7630	1	6	18	1.93516218	-0.06455138
	1258.7790	1	6	18	1.93477145	-0.06477945
	1258.7810	1	6	18	1.93474871	-0.06479634
	1258.7870	1	6	18	1.93471757	-0.06465062
	1258.7960	1	6	18	1.93476572	-0.06445161
	1258.8130	1	6	18	1.93522856	-0.06400628
	1258.8290	1	6	18	1.93618971	-0.06314522
	1258.8460	1	6	18	1.93776675	-0.06157805
	1258.8630	1	6	18	1.93986914	-0.05992151
	1258.8790	1	6	18	1.94227948	-0.05787559
	1258.8960	1	6	18	1.94524630	-0.05537480
	1258.9130	1	6	18	1.94859893	-0.05279429
	1258.9290	1	6	18	1.95207101	-0.05023832
	1258.9460	1	6	18	1.95605122	-0.04726779
	1258.9630	1	6	18	1.96029226	-0.04437168
	1258.9800	1	6	18	1.96475007	-0.04150835
	1258.9960	1	6	18	1.96910278	-0.03881657
	1259.0090	1	6	19	1.97272402	-0.03677864
	1259.0130	1	6	19	1.97384928	-0.03615707
	1259.0300	1	6	19	1.97866074	-0.03339206
	1259.0460	1	6	19	1.98318760	-0.03088291
	1259.0630	1	6	19	1.98794394	-0.02849887
	1259.0800	1	6	19	1.99260049	-0.02611857
	1259.0960	1	6	19	1.99685014	-0.02407912
	1259.1130	1	6	19	2.00118297	-0.02207413
	1259.1300	1	6	19	2.00528447	-0.02017525
	1259.1470	1	6	19	2.00909504	-0.01863736
	1259.1630	1	6	19	2.01237227	-0.01731907
	1259.1800	1	6	19	2.01548210	-0.01598803
	1259.1970	1	6	19	2.01819199	-0.01481630
	1259.2130	1	6	19	2.02034027	-0.01390408
	1259.2300	1	6	19	2.02217364	-0.01332473
	1259.2470	1	6	19	2.02351403	-0.01284068
	1259.2640	1	6	19	2.02436126	-0.01268322
	1259.2770	1	6	19	2.02468130	-0.01262439
	1259.2800	1	6	19	2.02471982	-0.01266790
	1259.2880	1	6	19	2.02476264	-0.01267847
	1259.2970	1	6	19	2.02469400	-0.01264343
	1259.3140	1	6	19	2.02418792	-0.01295535
	1259.3300	1	6	19	2.02318928	-0.01346030
	1259.3470	1	6	19	2.02158375	-0.01408608
	1259.3640	1	6	19	2.01945596	-0.01507322
	1259.3800	1	6	19	2.01702759	-0.01616472
	1259.3970	1	6	19	2.01404705	-0.01749183
	1259.4140	1	6	19	2.01068622	-0.01924896
	1259.4300	1	6	19	2.00720779	-0.02079471
	1259.4470	1	6	19	2.00321426	-0.02260179
	1259.4640	1	6	19	1.99895334	-0.02477969
	1259.4810	1	6	19	1.99448098	-0.02707043
	1259.4970	1	6	19	1.99012336	-0.02923243
	1259.5140	1	6	19	1.98538075	-0.03186775
	1259.5310	1	6	19	1.98057380	-0.03457344
	1259.5470	1	6	19	1.97604592	-0.03711586
	1259.5640	1	6	19	1.97128548	-0.03992224
	1259.5810	1	6	19	1.96662175	-0.04278576
	1259.5970	1	6	19	1.96236904	-0.04548512
	1259.5980	1	6	19	1.96210862	-0.04564378
	1259.6140	1	6	19	1.95804235	-0.04824336
	1259.6310	1	6	19	1.95396338	-0.05107047
	1259.6480	1	6	19	1.95017966	-0.05365763
	1259.6640	1	6	19	1.94692497	-0.05592744
	1259.6810	1	6	19	1.94383419	-0.05835654
	1259.6980	1	6	19	1.94114930	-0.06021825
	1259.7140	1	6	19	1.93901229	-0.06169291
	1259.7310	1	6	19	1.93720412	-0.06314571
	1259.7480	1	6	19	1.93590368	-0.06394317
	1259.7810	1	6	19	1.93475096	-0.06472625
	1259.7820	1	6	19	1.93474174	-0.06473335
	1259.7880	1	6	19	1.93471839	-0.06464997
	1259.7980	1	6	19	1.93479399	-0.06442412
	1259.8150	1	6	19	1.93532322	-0.06395379
	1259.8310	1	6	19	1.93634010	-0.06299652
	1259.8480	1	6	19	1.93798394	-0.06147295
	1259.8650	1	6	19	1.94014984	-0.05963897
	1259.8810	1	6	19	1.94260976	-0.05751459
	1259.8980	1	6	19	1.94562248	-0.05495634
	1259.9150	1	6	19	1.94901916	-0.05245909
	1259.9310	1	6	19	1.95252915	-0.04985272
	1259.9480	1	6	19	1.95654419	-0.04702806
	1259.9650	1	6	19	1.96080961	-0.04416436
	1259.9820	1	6	19	1.96528361	-0.04121211
	1259.9980	1	6	19	1.96965332	-0.03858768
	1260.0090	1	6	20	1.97271890	-0.03676265
	1260.0150	1	6	20	1.97440597	-0.03576142
	1260.0320	1	6	20	1.97922132	-0.03297443
	1260.0480	1	6	20	1.98374715	-0.03060915
	1260.0650	1	6	20	1.98849345	-0.02816708
	1260.0820	1	6	20	1.99313505	-0.02587548
	1260.0990	1	6	20	1.99762626	-0.02380054
	1260.1150	1	6	20	2.00167901	-0.02188525
	1260.1320	1	6	20	2.00574835	-0.02017127
	1260.1490	1	6	20	2.00952018	-0.01840577
	1260.1650	1	6	20	2.01275664	-0.01704368
	1260.1820	1	6	20	2.01582140	-0.01591323
	1260.1990	1	6	20	2.01848068	-0.01476904
	1260.2150	1	6	20	2.02057713	-0.01391594
	1260.2320	1	6	20	2.02235353	-0.01340651
	1260.2490	1	6	20	2.02363369	-0.01294837
	1260.2650	1	6	20	2.02438871	-0.01272450
	1260.2820	1	6	20	2.02473334	-0.01254844
	1260.2880	1	6	20	2.02475834	-0.01252740
	1260.2990	1	6	20	2.02465896	-0.01258486
	1260.3160	1	6	20	2.02409060	-0.01300765
	1260.3320	1	6	20	2.02302783	-0.01346126
	1260.3490	1	6	20	2.02135633	-0.01415996
	1260.3660	1	6	20	2.01917239	-0.01526746
	1260.3820	1	6	20	2.01669670	-0.01639408
	1260.3990	1	6	20	2.01366800	-0.01776053
	1260.4160	1	6	20	2.01026722	-0.01943182
	1260.4320	1	6	20	2.00675293	-0.02106203
	1260.4490	1	6	20	2.00272334	-0.02297720
	1260.4660	1	6	20	1.99843681	-0.02497672
	1260.4830	1	6	20	1.99394478	-0.02726971
	1260.4990	1	6	20	1.98957241	-0.02971841
	1260.5160	1	6	20	1.98482201	-0.03217141
	1260.5330	1	6	20	1.98001384	-0.03476886
	1260.5490	1	6	20	1.97549046	-0.03747463
	1260.5660	1	6	20	1.97073555	-0.04026828
	1260.5830	1	6	20	1.96608391	-0.04304304
	1260.6000	1	6	20	1.96158697	-0.04592484
	1260.6160	1	6	20	1.95754283	-0.04853300
	1260.6330	1	6	20	1.95349910	-0.05131680
	1260.6500	1	6	20	1.94975533	-0.05394185
	1260.6660	1	6	20	1.94654613	-0.05626502
	1260.6830	1	6	20	1.94349817	-0.05859223
	1260.7000	1	6	20	1.94085835	-0.06045353
	1260.7160	1	6	20	1.93877523	-0.06186458
	1260.7330	1	6	20	1.93702710	-0.06325975
	1260.7500	1	6	20	1.93578320	-0.06408690
	1260.7660	1	6	20	1.93506609	-0.06459341
	1260.7740	1	6	20	1.93486119	-0.06472488
	1260.7830	1	6	20	1.93473969	-0.06468277
	1260.7870	1	6	20	1.93472515	-0.06458923
	1260.8000	1	6	20	1.93483374	-0.06443659
	1260.8170	1	6	20	1.93542444	-0.06395737
	1260.8330	1	6	20	1.93650831	-0.06286103
	1260.8500	1	6	20	1.93821506	-0.06128226
	1260.8670	1	6	20	1.94043730	-0.05939104
	1260.8830	1	6	20	1.94294107	-0.05719350
	1260.9000	1	6	20	1.94600030	-0.05480892
	1260.9170	1	6	20	1.94943960	-0.05210130
	1260.9330	1	6	20	1.95298524	-0.04945480
	1260.9500	1	6	20	1.95703388	-0.04674556
	1260.9670	1	6	20	1.96133003	-0.04371966
	1260.9840	1	6	20	1.96583087	-0.04075234
	1261.0000	1	6	20	1.97020980	-0.03822939
	1261.0090	1	6	21	1.97271828	-0.03671586
	1261.0170	1	6	21	1.97496963	-0.03534356
	1261.0340	1	6	21	1.97978661	-0.03270775
	1261.0500	1	6	21	1.98431122	-0.03040013
	1261.0670	1	6	21	1.98904768	-0.02780434
	1261.0840	1	6	21	1.99367228	-0.02561742
	1261.1170	1	6	21	2.00216972	-0.02155609
	1261.1340	1	6	21	2.00620935	-0.01990477
	1261.1510	1	6	21	2.00994287	-0.01837659
	1261.1670	1	6	21	2.01313549	-0.01684436
	1261.1840	1	6	21	2.01615476	-0.01567787
	1261.2010	1	6	21	2.01876405	-0.01473973
	1261.2170	1	6	21	2.02081214	-0.01399059
	1261.2340	1	6	21	2.02253117	-0.01333250
	1261.2510	1	6	21	2.02375437	-0.01284608
	1261.2670	1	6	21	2.02445571	-0.01265272
	1261.2800	1	6	21	2.02471633	-0.01256985
	1261.2840	1	6	21	2.02474850	-0.01259676
	1261.2870	1	6	21	2.02475772	-0.01260374
	1261.3010	1	6	21	2.02461799	-0.01268571
	1261.3180	1	6	21	2.02398528	-0.01310895
	1261.3340	1	6	21	2.02286104	-0.01357290
	1261.3510	1	6	21	2.02112767	-0.01431285
	1261.3680	1	6	21	2.01888555	-0.01542191
	1261.3840	1	6	21	2.01636211	-0.01651297
	1261.4010	1	6	21	2.01328997	-0.01802007
	1261.4180	1	6	21	2.00984514	-0.01952562
	1261.4340	1	6	21	2.00629500	-0.02115317
	1261.4350	1	6	21	2.00606408	-0.02124446
	1261.4510	1	6	21	2.00223447	-0.02325274
	1261.4680	1	6	21	1.99791803	-0.02532739
	1261.4850	1	6	21	1.99340100	-0.02760098
	1261.5010	1	6	21	1.98901675	-0.02995922
	1261.5180	1	6	21	1.98425836	-0.03242525
	1261.5350	1	6	21	1.97944608	-0.03520420
	1261.5510	1	6	21	1.97492537	-0.03776985
	1261.5680	1	6	21	1.97017743	-0.04053351
	1261.5850	1	6	21	1.96554300	-0.04353411
	1261.6010	1	6	21	1.96132758	-0.04608607
	1261.6180	1	6	21	1.95705539	-0.04888305
	1261.6350	1	6	21	1.95304711	-0.05174309
	1261.6520	1	6	21	1.94933654	-0.05422987
	1261.6680	1	6	21	1.94616114	-0.05649654
	1261.6850	1	6	21	1.94315866	-0.05880793
	1261.7020	1	6	21	1.94057089	-0.06050356
	1261.7180	1	6	21	1.93854104	-0.06197384
	1261.7350	1	6	21	1.93685233	-0.06337990
	1261.7520	1	6	21	1.93566416	-0.06408611
	1261.7680	1	6	21	1.93499765	-0.06459815
	1261.7750	1	6	21	1.93483415	-0.06480563
	1261.7850	1	6	21	1.93472371	-0.06474499
	1261.7870	1	6	21	1.93471982	-0.06469313
	1261.8020	1	6	21	1.93487410	-0.06440297
	1261.8190	1	6	21	1.93553303	-0.06375033
	1261.8350	1	6	21	1.93668145	-0.06263049
	1261.8520	1	6	21	1.93844986	-0.06112442
	1261.8690	1	6	21	1.94072845	-0.05911363
	1261.8850	1	6	21	1.94327771	-0.05687003
	1261.9020	1	6	21	1.94638017	-0.05454785
	1261.9190	1	6	21	1.94985757	-0.05183743
	1261.9360	1	6	21	1.95366957	-0.04904352
	1261.9520	1	6	21	1.95751435	-0.04640456
	1261.9690	1	6	21	1.96184083	-0.04337362
	1261.9860	1	6	21	1.96636441	-0.04053108
	1262.0020	1	6	21	1.97076731	-0.03779453
	1262.0090	1	6	22	1.97272423	-0.03656439
	1262.0190	1	6	22	1.97554353	-0.03500673
	1262.0360	1	6	22	1.98036154	-0.03247481
	1262.0520	1	6	22	1.98487221	-0.03009000
	1262.0690	1	6	22	1.98959720	-0.02769103
	1262.0860	1	6	22	1.99421176	-0.02542646
	1262.1020	1	6	22	1.99840178	-0.02340330
	1262.1190	1	6	22	2.00265777	-0.02135737
	1262.1360	1	6	22	2.00666196	-0.01957366
	1262.1530	1	6	22	2.01035532	-0.01806191
	1262.1690	1	6	22	2.01351208	-0.01679853
	1262.1860	1	6	22	2.01648812	-0.01564969
	1262.2030	1	6	22	2.01904782	-0.01453153
	1262.2190	1	6	22	2.02104428	-0.01388877
	1262.2360	1	6	22	2.02270287	-0.01328347
	1262.2530	1	6	22	2.02386788	-0.01273889
	1262.2690	1	6	22	2.02451636	-0.01260181
	1262.2820	1	6	22	2.02474010	-0.01246566
	1262.2860	1	6	22	2.02476264	-0.01249155
	1262.2880	1	6	22	2.02476489	-0.01248091
	1262.3030	1	6	22	2.02458049	-0.01283308
	1262.3200	1	6	22	2.02387505	-0.01319545
	1262.3360	1	6	22	2.02268607	-0.01362333
	1262.3530	1	6	22	2.02089020	-0.01460861
	1262.3700	1	6	22	2.01858989	-0.01549342
	1262.3860	1	6	22	2.01601892	-0.01663242
	1262.4030	1	6	22	2.01289945	-0.01815439
	1262.4200	1	6	22	2.00941344	-0.01975478
	1262.4370	1	6	22	2.00559857	-0.02147977
	1262.4530	1	6	22	2.00174129	-0.02337571
	1262.4700	1	6	22	1.99740170	-0.02554522
	1262.4870	1	6	22	1.99286849	-0.02796352
	1262.5030	1	6	22	1.98846559	-0.03022346
	1262.5200	1	6	22	1.98369286	-0.03272884
	1262.5370	1	6	22	1.97887936	-0.03546261
	1262.5530	1	6	22	1.97436171	-0.03810153
	1262.5700	1	6	22	1.96962586	-0.04086700
	1262.5870	1	6	22	1.96500947	-0.04380902
	1262.6030	1	6	22	1.96081432	-0.04651545
	1262.6200	1	6	22	1.95657021	-0.04929862
	1262.6370	1	6	22	1.95259102	-0.05203561
	1262.6540	1	6	22	1.94892020	-0.05455089
	1262.6700	1	6	22	1.94579172	-0.05676955
	1262.6870	1	6	22	1.94283883	-0.05890825
	1262.7040	1	6	22	1.94030023	-0.06080374
	1262.7200	1	6	22	1.93832201	-0.06231565
	1262.7370	1	6	22	1.93668882	-0.06343107
	1262.7540	1	6	22	1.93555721	-0.06419764
	1262.7700	1	6	22	1.93494356	-0.06470102
	1262.7710	1	6	22	1.93491877	-0.06472539
	1262.7760	1	6	22	1.93481673	-0.06484036
	1262.7870	1	6	22	1.93471839	-0.06469868
	1262.8040	1	6	22	1.93492471	-0.06438892
	1262.8210	1	6	22	1.93565064	-0.06352664
	1262.8370	1	6	22	1.93686462	-0.06237501
	1262.8540	1	6	22	1.93869839	-0.06089086
	1262.8710	1	6	22	1.94102698	-0.05879556
	1262.8870	1	6	22	1.94362397	-0.05661275
	1262.9040	1	6	22	1.94677642	-0.05431617
	1262.9210	1	6	22	1.95029789	-0.05153761
	1262.9540	1	6	22	1.95801490	-0.04605543
	1262.9710	1	6	22	1.96236350	-0.04306557
	1262.9880	1	6	22	1.96690676	-0.04015025
	1263.0040	1	6	22	1.97132564	-0.03747107
	1263.0090	1	6	23	1.97272586	-0.03654533
	1263.0210	1	6	23	1.97611107	-0.03464656
	1263.0380	1	6	23	1.98092888	-0.03222656
	1263.0540	1	6	23	1.98543382	-0.02982217
	1263.0710	1	6	23	1.99014672	-0.02732482
	1263.0880	1	6	23	1.99474509	-0.02514325
	1263.1040	1	6	23	1.99891380	-0.02313863
	1263.1210	1	6	23	2.00314172	-0.02119165
	1263.1380	1	6	23	2.00710964	-0.01942043
	1263.1550	1	6	23	2.01076387	-0.01792514
	1263.1710	1	6	23	2.01387781	-0.01673677
	1263.1880	1	6	23	2.01680631	-0.01546711
	1263.2050	1	6	23	2.01931541	-0.01447928
	1263.2210	1	6	23	2.02125613	-0.01383720
	1263.2380	1	6	23	2.02285674	-0.01320417
	1263.2550	1	6	23	2.02396746	-0.01282845
	1263.2720	1	6	23	2.02458397	-0.01253998
	1263.2810	1	6	23	2.02472391	-0.01246276
	1263.2880	1	6	23	2.02475649	-0.01258025
	1263.3050	1	6	23	2.02451615	-0.01304856
	1263.3220	1	6	23	2.02375007	-0.01317720
	1263.3380	1	6	23	2.02250331	-0.01371443
	1263.3550	1	6	23	2.02064310	-0.01474319
	1263.3720	1	6	23	2.01828870	-0.01564333
	1263.3880	1	6	23	2.01567142	-0.01682727
	1263.4050	1	6	23	2.01250954	-0.01834769
	1263.4220	1	6	23	2.00898460	-0.01995793
	1263.4380	1	6	23	2.00536541	-0.02165610
	1263.4550	1	6	23	2.00124095	-0.02364559
	1263.4720	1	6	23	1.99686960	-0.02589031
	1263.4890	1	6	23	1.99231365	-0.02822723
	1263.5050	1	6	23	1.98790337	-0.03051358
	1263.5220	1	6	23	1.98312941	-0.03308126
	1263.5390	1	6	23	1.97831857	-0.03578028
	1263.5550	1	6	23	1.97380605	-0.03836782
	1263.5720	1	6	23	1.96908413	-0.04120848
	1263.5890	1	6	23	1.96448126	-0.04414035
	1263.6050	1	6	23	1.96030415	-0.04684533
	1263.6220	1	6	23	1.95608913	-0.04964716
	1263.6390	1	6	23	1.95214272	-0.05231956
	1263.6560	1	6	23	1.94851042	-0.05486739
	1263.6720	1	6	23	1.94542332	-0.05710160
	1263.6890	1	6	23	1.94251777	-0.05909840
	1263.7060	1	6	23	1.94002793	-0.06095376
	1263.7220	1	6	23	1.93809888	-0.06242678
	1263.7390	1	6	23	1.93652778	-0.06349299
	1263.7560	1	6	23	1.93545804	-0.06436347
	1263.7730	1	6	23	1.93487451	-0.06468860
	1263.7760	1	6	23	1.93481694	-0.06473914
	1263.7870	1	6	23	1.93471777	-0.06467567
	1263.7890	1	6	23	1.93471962	-0.06465687
	1263.8060	1	6	23	1.93497839	-0.06441682
	1263.8230	1	6	23	1.93577153	-0.06348576
	1263.8390	1	6	23	1.93705005	-0.06229965
	1263.8560	1	6	23	1.93894426	-0.06073762
	1263.8730	1	6	23	1.94133288	-0.05861664
	1263.8890	1	6	23	1.94397556	-0.05637261
	1263.9060	1	6	23	1.94717350	-0.05387739
	1263.9230	1	6	23	1.95073553	-0.05123457
	1263.9390	1	6	23	1.95437767	-0.04844927
	1263.9560	1	6	23	1.95851545	-0.04568040
	1263.9730	1	6	23	1.96289192	-0.04279094
	1263.9900	1	6	23	1.96745464	-0.03980371
	1264.0060	1	6	23	1.97188008	-0.03722519
	1264.0090	1	6	24	1.97271992	-0.03668802
	1264.0230	1	6	24	1.97666981	-0.03447155
	1264.0400	1	6	24	1.98149049	-0.03178604
	1264.0560	1	6	24	1.98599378	-0.02944827
	1264.0730	1	6	24	1.99069808	-0.02709497
	1264.0900	1	6	24	1.99527494	-0.02480783
	1264.1060	1	6	24	1.99942029	-0.02298670
	1264.1230	1	6	24	2.00362117	-0.02102458
	1264.1400	1	6	24	2.00755999	-0.01915029
	1264.1570	1	6	24	2.01117570	-0.01781085
	1264.1730	1	6	24	2.01424292	-0.01654138
	1264.1900	1	6	24	2.01712348	-0.01512473
	1264.2070	1	6	24	2.01958095	-0.01444591
	1264.2230	1	6	24	2.02147557	-0.01380190
	1264.2400	1	6	24	2.02301902	-0.01313769
	1264.2570	1	6	24	2.02406867	-0.01280326
	1264.2740	1	6	24	2.02463233	-0.01267164
	1264.2830	1	6	24	2.02474993	-0.01256232
	1264.2870	1	6	24	2.02476551	-0.01261608
	1264.2900	1	6	24	2.02476079	-0.01258830
	1264.3070	1	6	24	2.02446309	-0.01292401
	1264.3240	1	6	24	2.02362488	-0.01328181
	1264.3400	1	6	24	2.02230845	-0.01384400
	1264.3570	1	6	24	2.02038596	-0.01489646
	1264.3740	1	6	24	2.01798157	-0.01584607
	1264.3900	1	6	24	2.01532167	-0.01698283
	1264.4070	1	6	24	2.01211349	-0.01866761
	1264.4240	1	6	24	2.00854285	-0.02021736
	1264.4400	1	6	24	2.00489006	-0.02185542
	1264.4570	1	6	24	2.00073425	-0.02390350
	1264.4740	1	6	24	1.99634385	-0.02611976
	1264.4910	1	6	24	1.99177069	-0.02851308
	1264.5070	1	6	24	1.98734955	-0.03082596
	1264.5240	1	6	24	1.98256719	-0.03344562
	1264.5410	1	6	24	1.97775184	-0.03615428
	1264.5570	1	6	24	1.97324547	-0.03880156
	1264.5740	1	6	24	1.96853441	-0.04159646
	1264.5910	1	6	24	1.96395120	-0.04448372
	1264.6070	1	6	24	1.95979868	-0.04714186
	1264.6080	1	6	24	1.95954543	-0.04729202
	1264.6240	1	6	24	1.95561153	-0.04994308
	1264.6410	1	6	24	1.95169995	-0.05258325
	1264.6580	1	6	24	1.94810699	-0.05507287
	1264.6740	1	6	24	1.94506374	-0.05738120
	1264.6910	1	6	24	1.94220899	-0.05935187
	1264.7080	1	6	24	1.93976895	-0.06116590
	1264.7240	1	6	24	1.93789194	-0.06256134
	1264.7410	1	6	24	1.93637985	-0.06361411
	1264.7580	1	6	24	1.93536502	-0.06433866
	1264.7780	1	6	24	1.93478088	-0.06471521
	1264.7870	1	6	24	1.93471470	-0.06467434
	1264.7910	1	6	24	1.93472392	-0.06462965
	1264.8080	1	6	24	1.93504437	-0.06430781
	1264.8250	1	6	24	1.93590655	-0.06342297
	1264.8410	1	6	24	1.93724305	-0.06203837
	1264.8580	1	6	24	1.93919607	-0.06048146
	1264.8750	1	6	24	1.94163837	-0.05828072
	1264.8910	1	6	24	1.94432982	-0.05602802
	1264.9080	1	6	24	1.94757222	-0.05358073
	1264.9250	1	6	24	1.95117523	-0.05073994
	1264.9410	1	6	24	1.95485405	-0.04819029
	1264.9580	1	6	24	1.95902358	-0.04533765
	1264.9750	1	6	24	1.96342341	-0.04234911
	1264.9920	1	6	24	1.96800231	-0.03955895
	1265.0090	1	6	25	1.97271951	-0.03662393
	1265.0250	1	6	25	1.97723695	-0.03411168
	1265.0420	1	6	25	1.98205639	-0.03155929
	1265.0580	1	6	25	1.98655027	-0.02918088
	1265.0750	1	6	25	1.99124002	-0.02687295
	1265.0920	1	6	25	1.99579884	-0.02466561
	1265.1090	1	6	25	2.00017982	-0.02258546
	1265.1250	1	6	25	2.00410389	-0.02093316
	1265.1420	1	6	25	2.00800543	-0.01903742
	1265.1590	1	6	25	2.01158139	-0.01755884
	1265.1750	1	6	25	2.01460681	-0.01648471
	1265.1920	1	6	25	2.01744004	-0.01520107
	1265.2090	1	6	25	2.01984198	-0.01433500
	1265.2250	1	6	25	2.02168313	-0.01375389
	1265.2420	1	6	25	2.02316756	-0.01299267
	1265.2590	1	6	25	2.02415719	-0.01272717
	1265.2750	1	6	25	2.02464421	-0.01273603
	1265.2880	1	6	25	2.02475690	-0.01267455
	1265.2920	1	6	25	2.02474174	-0.01259790
	1265.2930	1	6	25	2.02473416	-0.01259236
	1265.3090	1	6	25	2.02439179	-0.01294447
	1265.3260	1	6	25	2.02348801	-0.01340383
	1265.3420	1	6	25	2.02211114	-0.01383421
	1265.3590	1	6	25	2.02012862	-0.01492345
	1265.3760	1	6	25	2.01766665	-0.01598498
	1265.3920	1	6	25	2.01495963	-0.01716502
	1265.4090	1	6	25	2.01170924	-0.01872886
	1265.4260	1	6	25	2.00810090	-0.02044210
	1265.4420	1	6	25	2.00441512	-0.02221421
	1265.4590	1	6	25	2.00023145	-0.02417029
	1265.4760	1	6	25	1.99582015	-0.02635625
	1265.4930	1	6	25	1.99122936	-0.02880884
	1265.5090	1	6	25	1.98679020	-0.03110207
	1265.5260	1	6	25	1.98199636	-0.03379049
	1265.5430	1	6	25	1.97718163	-0.03648805
	1265.5590	1	6	25	1.97268058	-0.03910830
	1265.5760	1	6	25	1.96798100	-0.04197622
	1265.5930	1	6	25	1.96341890	-0.04476084
	1265.6100	1	6	25	1.95903997	-0.04768525
	1265.6260	1	6	25	1.95513557	-0.05027852
	1265.6430	1	6	25	1.95125841	-0.05282491
	1265.6600	1	6	25	1.94770745	-0.05542524
	1265.6760	1	6	25	1.94470416	-0.05772679
	1265.6930	1	6	25	1.94189469	-0.05954545
	1265.7100	1	6	25	1.93950730	-0.06136380
	1265.7260	1	6	25	1.93768685	-0.06282926
	1265.7430	1	6	25	1.93623437	-0.06361397
	1265.7600	1	6	25	1.93528470	-0.06446502
	1265.7760	1	6	25	1.93482083	-0.06483256
	1265.7770	1	6	25	1.93480424	-0.06483301
	1265.7870	1	6	25	1.93472289	-0.06466641
	1265.7930	1	6	25	1.93474441	-0.06457569
	1265.8100	1	6	25	1.93511669	-0.06423129
	1265.8270	1	6	25	1.93604526	-0.06321875
	1265.8430	1	6	25	1.93745081	-0.06192933
	1265.8600	1	6	25	1.93945997	-0.06024378
	1265.8770	1	6	25	1.94194899	-0.05806702
	1265.8930	1	6	25	1.94468121	-0.05575056
	1265.9100	1	6	25	1.94796623	-0.05327978
	1265.9270	1	6	25	1.95160857	-0.05059240
	1265.9430	1	6	25	1.95532140	-0.04793190
	1265.9440	1	6	25	1.95556174	-0.04777874
	1265.9600	1	6	25	1.95952351	-0.04500754
	1265.9770	1	6	25	1.96395120	-0.04208776
	1265.9940	1	6	25	1.96855449	-0.03919102
	1266.0090	1	6	26	1.97272156	-0.03672184
	1266.0100	1	6	26	1.97300226	-0.03655008
	1266.0270	1	6	26	1.97780388	-0.03385056
	1266.0440	1	6	26	1.98261882	-0.03122061
	1266.0600	1	6	26	1.98710675	-0.02884153
	1266.0770	1	6	26	1.99178564	-0.02658403
	1266.0940	1	6	26	1.99632418	-0.02446168
	1266.1270	1	6	26	2.00457268	-0.02070941
	1266.1440	1	6	26	2.00844102	-0.01893330
	1266.1610	1	6	26	2.01197580	-0.01733589
	1266.1770	1	6	26	2.01495799	-0.01634160
	1266.1940	1	6	26	2.01774205	-0.01513827
	1266.2110	1	6	26	2.02009071	-0.01421592
	1266.2270	1	6	26	2.02188208	-0.01361167
	1266.2440	1	6	26	2.02330976	-0.01307679
	1266.2610	1	6	26	2.02424262	-0.01281698
	1266.2770	1	6	26	2.02468437	-0.01262282
	1266.2830	1	6	26	2.02475157	-0.01251999
	1266.2870	1	6	26	2.02476735	-0.01261119
	1266.2940	1	6	26	2.02473416	-0.01261098
	1266.3110	1	6	26	2.02431741	-0.01299466
	1266.3280	1	6	26	2.02334213	-0.01340454
	1266.3440	1	6	26	2.02190707	-0.01406913
	1266.3610	1	6	26	2.01986492	-0.01501296
	1266.3780	1	6	26	2.01735030	-0.01616205
	1266.3940	1	6	26	2.01460025	-0.01743999
	1266.4110	1	6	26	2.01130499	-0.01883515
	1266.4280	1	6	26	2.00765875	-0.02062913
	1266.4450	1	6	26	2.00370046	-0.02245907
	1266.4610	1	6	26	1.99972394	-0.02431671
	1266.4780	1	6	26	1.99528723	-0.02668384
	1266.4950	1	6	26	1.99067862	-0.02913201
	1266.5110	1	6	26	1.98623084	-0.03149499
	1266.5280	1	6	26	1.98143250	-0.03415778
	1266.5450	1	6	26	1.97661900	-0.03684534
	1266.5610	1	6	26	1.97212615	-0.03943454
	1266.5780	1	6	26	1.96744070	-0.04237596
	1266.5950	1	6	26	1.96289766	-0.04510411
	1266.6110	1	6	26	1.95879328	-0.04770358
	1266.6280	1	6	26	1.95466719	-0.05064166
	1266.6450	1	6	26	1.95083040	-0.05321772
	1266.6620	1	6	26	1.94732082	-0.05559932
	1266.6780	1	6	26	1.94435707	-0.05782302
	1266.6950	1	6	26	1.94159371	-0.05985687
	1266.7120	1	6	26	1.93925816	-0.06147282
	1266.7280	1	6	26	1.93749343	-0.06289625
	1266.7450	1	6	26	1.93610140	-0.06385833
	1266.7620	1	6	26	1.93520459	-0.06442113
	1266.7780	1	6	26	1.93478641	-0.06472541
	1266.7790	1	6	26	1.93477268	-0.06473256
	1266.7870	1	6	26	1.93471880	-0.06467908
	1266.7950	1	6	26	1.93475752	-0.06461312
	1266.8120	1	6	26	1.93518841	-0.06401826
	1266.8290	1	6	26	1.93618582	-0.06312777
	1266.8450	1	6	26	1.93765796	-0.06182707
	1266.8620	1	6	26	1.93973391	-0.05987862
	1266.8790	1	6	26	1.94227599	-0.05778699
	1266.8950	1	6	26	1.94505206	-0.05564050
	1266.9120	1	6	26	1.94838338	-0.05295928
	1266.9290	1	6	26	1.95206405	-0.05016253
	1266.9460	1	6	26	1.95604631	-0.04742739
	1266.9620	1	6	26	1.96002959	-0.04461532
	1266.9790	1	6	26	1.96447306	-0.04169591
	1266.9960	1	6	26	1.96909950	-0.03888325
	1267.0090	1	6	27	1.97272054	-0.03667736
	1267.0120	1	6	27	1.97356346	-0.03615722
	1267.0290	1	6	27	1.97837327	-0.03356114
	1267.0460	1	6	27	1.98318678	-0.03104849
	1267.0620	1	6	27	1.98766385	-0.02861663
	1267.0790	1	6	27	1.99232758	-0.02637954
	1267.0960	1	6	27	1.99684870	-0.02423397
	1267.1120	1	6	27	2.00092952	-0.02222635
	1267.1290	1	6	27	2.00504414	-0.02039331
	1267.1460	1	6	27	2.00887580	-0.01872187
	1267.1630	1	6	27	2.01236592	-0.01726807
	1267.1790	1	6	27	2.01530241	-0.01610118
	1267.1960	1	6	27	2.01803750	-0.01502399
	1267.2130	1	6	27	2.02033597	-0.01423047
	1267.2290	1	6	27	2.02207406	-0.01353459
	1267.2460	1	6	27	2.02344171	-0.01301589
	1267.2630	1	6	27	2.02432028	-0.01276416
	1267.2790	1	6	27	2.02470691	-0.01264878
	1267.2830	1	6	27	2.02474522	-0.01260021
	1267.2870	1	6	27	2.02476079	-0.01267172
	1267.2960	1	6	27	2.02470506	-0.01271418
	1267.3130	1	6	27	2.02423136	-0.01299271
	1267.3300	1	6	27	2.02318949	-0.01357561
	1267.3460	1	6	27	2.02169091	-0.01426834
	1267.3630	1	6	27	2.01959262	-0.01505747
	1267.3800	1	6	27	2.01702718	-0.01629967
	1267.3960	1	6	27	2.01423288	-0.01755674
	1267.4130	1	6	27	2.01089500	-0.01897939
	1267.4300	1	6	27	2.00720594	-0.02073782
	1267.4470	1	6	27	2.00321241	-0.02275300
	1267.4630	1	6	27	1.99920905	-0.02455905
	1267.4800	1	6	27	1.99474632	-0.02695808
	1267.4970	1	6	27	1.99012090	-0.02937305
	1267.5130	1	6	27	1.98566637	-0.03160376
	1267.5300	1	6	27	1.98086516	-0.03446329
	1267.5470	1	6	27	1.97605555	-0.03715818
	1267.5630	1	6	27	1.97157130	-0.03969813
	1267.5800	1	6	27	1.96689918	-0.04268014
	1267.5970	1	6	27	1.96237375	-0.04547663
	1267.6130	1	6	27	1.95829191	-0.04814696
	1267.6300	1	6	27	1.95419757	-0.05097209
	1267.6470	1	6	27	1.95039562	-0.05350937
	1267.6640	1	6	27	1.94692722	-0.05593024
	1267.6800	1	6	27	1.94400630	-0.05816363
	1267.6970	1	6	27	1.94129682	-0.06005474
	1267.7140	1	6	27	1.93901659	-0.06163150
	1267.7300	1	6	27	1.93730165	-0.06298129
	1267.7470	1	6	27	1.93596453	-0.06399617
	1267.7640	1	6	27	1.93512387	-0.06452089
	1267.7800	1	6	27	1.93475240	-0.06481969
	1267.7810	1	6	27	1.93474174	-0.06481510
	1267.7870	1	6	27	1.93471080	-0.06478594
	1267.7900	1	6	27	1.93471552	-0.06483560
	1267.7970	1	6	27	1.93477596	-0.06466058
	1267.8140	1	6	27	1.93527774	-0.06392044
	1267.8310	1	6	27	1.93634481	-0.06292311
	1267.8470	1	6	27	1.93787617	-0.06151180
	1267.8640	1	6	27	1.94000724	-0.05955775
	1267.8810	1	6	27	1.94260341	-0.05756656
	1267.8970	1	6	27	1.94542496	-0.05524148
	1267.9140	1	6	27	1.94879583	-0.05251215
	1267.9310	1	6	27	1.95251665	-0.04997668
	1267.9640	1	6	27	1.96055432	-0.04416986
	1267.9810	1	6	27	1.96501869	-0.04150073
	1267.9980	1	6	27	1.96965393	-0.03845667
	1268.0090	1	6	28	1.97271931	-0.03661066
	1268.0140	1	6	28	1.97412445	-0.03583852
	1268.0310	1	6	28	1.97893652	-0.03334224
	1268.0480	1	6	28	1.98374572	-0.03056075
	1268.0640	1	6	28	1.98821747	-0.02834806
	1268.0810	1	6	28	1.99286849	-0.02621573
	1268.0980	1	6	28	1.99736831	-0.02390501
	1268.1140	1	6	28	2.00143129	-0.02199826
	1268.1310	1	6	28	2.00551702	-0.02020817
	1268.1480	1	6	28	2.00930587	-0.01854197
	1268.1650	1	6	28	2.01275521	-0.01705648
	1268.1810	1	6	28	2.01565011	-0.01594974
	1268.1980	1	6	28	2.01833480	-0.01498643
	1268.2150	1	6	28	2.02057979	-0.01406037
	1268.2310	1	6	28	2.02226584	-0.01354286
	1268.2480	1	6	28	2.02357632	-0.01305166
	1268.2650	1	6	28	2.02439465	-0.01268805
	1268.2750	1	6	28	2.02464933	-0.01257146
	1268.2820	1	6	28	2.02474092	-0.01260309
	1268.2870	1	6	28	2.02476407	-0.01264100
	1268.2980	1	6	28	2.02467822	-0.01273600
	1268.3150	1	6	28	2.02414161	-0.01301289
	1268.3320	1	6	28	2.02302947	-0.01363412
	1268.3480	1	6	28	2.02147106	-0.01443295
	1268.3650	1	6	28	2.01931172	-0.01521253
	1268.3820	1	6	28	2.01669321	-0.01648768
	1268.3980	1	6	28	2.01385547	-0.01775631
	1268.4150	1	6	28	2.01047600	-0.01922377
	1268.4320	1	6	28	2.00675539	-0.02106939
	1268.4480	1	6	28	2.00297617	-0.02282749
	1268.4650	1	6	28	1.99870174	-0.02490996
	1268.4820	1	6	28	1.99421421	-0.02731048
	1268.4990	1	6	28	1.98957343	-0.02963852
	1268.5150	1	6	28	1.98510640	-0.03207050
	1268.5320	1	6	28	1.98030191	-0.03478833
	1268.5490	1	6	28	1.97549599	-0.03737036
	1268.5650	1	6	28	1.97101584	-0.04002857
	1268.5820	1	6	28	1.96635744	-0.04290760
	1268.5990	1	6	28	1.96185517	-0.04574168
	1268.6150	1	6	28	1.95779915	-0.04845352
	1268.6320	1	6	28	1.95373739	-0.05127044
	1268.6490	1	6	28	1.94997580	-0.05384137
	1268.6660	1	6	28	1.94655248	-0.05618866
	1268.6820	1	6	28	1.94366987	-0.05825100
	1268.6990	1	6	28	1.94100628	-0.06029715
	1268.7160	1	6	28	1.93878158	-0.06187166
	1268.7320	1	6	28	1.93712094	-0.06310672
	1268.7490	1	6	28	1.93584344	-0.06409883
	1268.7660	1	6	28	1.93506178	-0.06461381
	1268.7830	1	6	28	1.93473109	-0.06478025
	1268.7870	1	6	28	1.93471654	-0.06472635
	1268.7910	1	6	28	1.93472535	-0.06481614
	1268.7990	1	6	28	1.93480977	-0.06460218
	1268.8160	1	6	28	1.93536605	-0.06385650
	1268.8330	1	6	28	1.93650114	-0.06276520
	1268.8490	1	6	28	1.93809724	-0.06138795
	1268.8660	1	6	28	1.94028630	-0.05935676
	1268.8830	1	6	28	1.94293369	-0.05723590
	1268.8990	1	6	28	1.94580196	-0.05499392
	1268.9160	1	6	28	1.94921586	-0.05225705
	1268.9330	1	6	28	1.95297192	-0.04956006
	1268.9490	1	6	28	1.95677613	-0.04680070
	1268.9660	1	6	28	1.96105814	-0.04388975
	1268.9830	1	6	28	1.96554853	-0.04104044
	1269.0000	1	6	28	1.97020222	-0.03807128
	1269.0090	1	6	29	1.97271439	-0.03666355
	1269.0160	1	6	29	1.97468565	-0.03559016
	1269.0330	1	6	29	1.97950489	-0.03295149
	1269.0500	1	6	29	1.98430651	-0.03032874
	1269.0660	1	6	29	1.98877067	-0.02816191
	1269.0830	1	6	29	1.99340490	-0.02590617
	1269.1000	1	6	29	1.99788381	-0.02368884
	1269.1160	1	6	29	2.00192139	-0.02180811
	1269.1170	1	6	29	2.00216726	-0.02169785
	1269.1330	1	6	29	2.00597537	-0.01993777
	1269.1500	1	6	29	2.00973204	-0.01837348
	1269.1670	1	6	29	2.01313467	-0.01700470
	1269.1830	1	6	29	2.01598347	-0.01580708
	1269.2000	1	6	29	2.01861898	-0.01488231
	1269.2170	1	6	29	2.02081091	-0.01404215
	1269.2330	1	6	29	2.02244409	-0.01338888
	1269.2500	1	6	29	2.02369352	-0.01296584
	1269.2670	1	6	29	2.02445264	-0.01270538
	1269.2840	1	6	29	2.02474871	-0.01251814
	1269.2880	1	6	29	2.02475875	-0.01258437
	1269.3000	1	6	29	2.02464011	-0.01278511
	1269.3170	1	6	29	2.02403835	-0.01312497
	1269.3340	1	6	29	2.02286084	-0.01357929
	1269.3500	1	6	29	2.02124261	-0.01442804
	1269.3670	1	6	29	2.01902999	-0.01532960
	1269.3840	1	6	29	2.01636231	-0.01653824
	1269.4000	1	6	29	2.01348196	-0.01787152
	1269.4170	1	6	29	2.01006048	-0.01955573
	1269.4340	1	6	29	2.00629438	-0.02127087
	1269.4500	1	6	29	2.00247952	-0.02305673
	1269.4670	1	6	29	1.99817967	-0.02522372
	1269.4840	1	6	29	1.99367597	-0.02754979
	1269.5010	1	6	29	1.98902412	-0.03000197
	1269.5170	1	6	29	1.98454766	-0.03235746
	1269.5340	1	6	29	1.97973785	-0.03497284
	1269.5510	1	6	29	1.97493049	-0.03782907
	1269.5670	1	6	29	1.97046182	-0.04039316
	1269.5840	1	6	29	1.96581981	-0.04315346
	1269.6010	1	6	29	1.96133475	-0.04612473
	1269.6180	1	6	29	1.95705888	-0.04902392
	1269.6340	1	6	29	1.95327516	-0.05143938
	1269.6510	1	6	29	1.94955311	-0.05409203
	1269.6680	1	6	29	1.94617404	-0.05658727
	1269.6840	1	6	29	1.94333590	-0.05845870
	1269.7010	1	6	29	1.94072251	-0.06047876
	1269.7180	1	6	29	1.93854718	-0.06207379
	1269.7340	1	6	29	1.93694227	-0.06317401
	1269.7510	1	6	29	1.93572420	-0.06430746
	1269.7680	1	6	29	1.93500277	-0.06458233
	1269.7840	1	6	29	1.93473027	-0.06461073
	1269.7870	1	6	29	1.93472166	-0.06457399
	1269.7920	1	6	29	1.93473478	-0.06468833
	1269.8010	1	6	29	1.93485197	-0.06452444
	1269.8180	1	6	29	1.93547833	-0.06369960
	1269.8350	1	6	29	1.93668186	-0.06258593
	1269.8510	1	6	29	1.93833184	-0.06126314
	1269.8680	1	6	29	1.94057642	-0.05920603
	1269.8850	1	6	29	1.94327279	-0.05688607
	1269.9010	1	6	29	1.94618552	-0.05460310
	1269.9180	1	6	29	1.94964285	-0.05189467
	1269.9350	1	6	29	1.95343477	-0.04916215
	1269.9510	1	6	29	1.95726664	-0.04647406
	1269.9680	1	6	29	1.96157795	-0.04352415
	1269.9850	1	6	29	1.96609313	-0.04069213
	1270.0020	1	6	29	1.97076813	-0.03788284
	1270.0090	1	6	30	1.97272320	-0.03671323
	1270.0180	1	6	30	1.97525319	-0.03523390
	1270.0350	1	6	30	1.98006711	-0.03256433
	1270.0520	1	6	30	1.98486258	-0.03009782
	1270.0680	1	6	30	1.98931568	-0.02791287
	1270.0850	1	6	30	1.99393720	-0.02552058
	1270.1020	1	6	30	1.99839706	-0.02342296
	1270.1190	1	6	30	2.00265429	-0.02153744
	1270.1350	1	6	30	2.00643268	-0.01975823
	1270.1520	1	6	30	2.01015002	-0.01826831
	1270.1690	1	6	30	2.01351003	-0.01696928
	1270.1850	1	6	30	2.01631560	-0.01568675
	1270.2020	1	6	30	2.01890091	-0.01482079
	1270.2190	1	6	30	2.02103424	-0.01387478
	1270.2350	1	6	30	2.02261415	-0.01321534
	1270.2520	1	6	30	2.02380949	-0.01307196
	1270.2690	1	6	30	2.02451267	-0.01271089
	1270.2770	1	6	30	2.02467740	-0.01254466
	1270.2850	1	6	30	2.02475219	-0.01257345
	1270.2870	1	6	30	2.02475690	-0.01259726
	1270.3020	1	6	30	2.02459401	-0.01290853
	1270.3190	1	6	30	2.02393017	-0.01315021
	1270.3360	1	6	30	2.02268586	-0.01366209
	1270.3520	1	6	30	2.02100801	-0.01450375
	1270.3690	1	6	30	2.01873536	-0.01541063
	1270.3860	1	6	30	2.01601646	-0.01677711
	1270.4020	1	6	30	2.01309287	-0.01811596
	1270.4190	1	6	30	2.00962980	-0.01966625
	1270.4360	1	6	30	2.00583174	-0.02160965
	1270.4520	1	6	30	2.00198880	-0.02335467
	1270.4690	1	6	30	1.99766273	-0.02544390
	1270.4860	1	6	30	1.99313362	-0.02785819
	1270.5030	1	6	30	1.98846190	-0.03024201
	1270.5190	1	6	30	1.98397540	-0.03272607
	1270.5360	1	6	30	1.97916538	-0.03536902
	1270.5530	1	6	30	1.97436622	-0.03803265
	1270.5690	1	6	30	1.96990841	-0.04079531
	1270.5860	1	6	30	1.96528095	-0.04356707
	1270.6030	1	6	30	1.96082088	-0.04641540
	1270.6200	1	6	30	1.95657329	-0.04930526
	1270.6360	1	6	30	1.95281989	-0.05175497
	1270.6530	1	6	30	1.94912939	-0.05441389
	1270.6700	1	6	30	1.94579315	-0.05674562
	1270.6860	1	6	30	1.94300274	-0.05872409
	1270.7030	1	6	30	1.94044038	-0.06077443
	1270.7200	1	6	30	1.93832631	-0.06211376
	1270.7360	1	6	30	1.93677754	-0.06327904
	1270.7530	1	6	30	1.93561704	-0.06423228
	1270.7700	1	6	30	1.93495073	-0.06449981
	1270.7860	1	6	30	1.93472371	-0.06461701
	1270.7880	1	6	30	1.93472207	-0.06461024
	1270.7920	1	6	30	1.93473519	-0.06468754
	1270.8030	1	6	30	1.93489685	-0.06443027
	1270.8200	1	6	30	1.93558733	-0.06358900
	1270.8370	1	6	30	1.93686114	-0.06245964
	1270.8530	1	6	30	1.93857279	-0.06097270
	1270.8700	1	6	30	1.94087126	-0.05892728
	1270.8870	1	6	30	1.94361885	-0.05669252
	1270.9030	1	6	30	1.94657481	-0.05426493
	1270.9200	1	6	30	1.95007271	-0.05167128
	1270.9370	1	6	30	1.95390130	-0.04887372
	1270.9530	1	6	30	1.95776227	-0.04610893
	1270.9540	1	6	30	1.95801080	-0.04593742
	1270.9700	1	6	30	1.96210042	-0.04324763
	1270.9870	1	6	30	1.96663077	-0.04031928
	1271.0040	1	6	30	1.97131581	-0.03752882
	1271.0090	1	6	31	1.97271378	-0.03668264
	1271.0200	1	6	31	1.97581275	-0.03498245
	1271.0370	1	6	31	1.98063199	-0.03226910
	1271.0540	1	6	31	1.98542829	-0.02979644
	1271.0700	1	6	31	1.98987237	-0.02756757
	1271.0870	1	6	31	1.99447566	-0.02519418
	1271.1040	1	6	31	1.99891216	-0.02319145
	1271.1370	1	6	31	2.00689000	-0.01959253
	1271.1540	1	6	31	2.01056492	-0.01812508
	1271.1710	1	6	31	2.01388006	-0.01663801
	1271.1870	1	6	31	2.01664691	-0.01557276
	1271.2040	1	6	31	2.01917936	-0.01469100
	1271.2210	1	6	31	2.02125798	-0.01379819
	1271.2370	1	6	31	2.02277724	-0.01329193
	1271.2540	1	6	31	2.02391029	-0.01295754
	1271.2710	1	6	31	2.02456184	-0.01268481
	1271.2770	1	6	31	2.02468109	-0.01259527
	1271.2870	1	6	31	2.02476469	-0.01266265
	1271.2880	1	6	31	2.02476489	-0.01268621
	1271.3040	1	6	31	2.02455119	-0.01294831
	1271.3210	1	6	31	2.02381563	-0.01328707
	1271.3380	1	6	31	2.02250433	-0.01381720
	1271.3540	1	6	31	2.02076767	-0.01464720
	1271.3710	1	6	31	2.01843786	-0.01562621
	1271.3880	1	6	31	2.01566917	-0.01687216
	1271.4040	1	6	31	2.01270624	-0.01822334
	1271.4210	1	6	31	2.00920199	-0.01991651
	1271.4380	1	6	31	2.00536582	-0.02168574
	1271.4550	1	6	31	2.00124279	-0.02367740
	1271.4710	1	6	31	1.99714006	-0.02585308
	1271.4880	1	6	31	1.99259394	-0.02804959
	1271.5050	1	6	31	1.98791382	-0.03047908
	1271.5210	1	6	31	1.98341892	-0.03305957
	1271.5380	1	6	31	1.97860521	-0.03555853
	1271.5550	1	6	31	1.97381425	-0.03838669
	1271.5710	1	6	31	1.96936606	-0.04115108
	1271.5880	1	6	31	1.96475212	-0.04387790
	1271.6050	1	6	31	1.96031050	-0.04692676
	1271.6210	1	6	31	1.95633315	-0.04945108
	1271.6380	1	6	31	1.95237241	-0.05202489
	1271.6550	1	6	31	1.94872186	-0.05464369
	1271.6720	1	6	31	1.94542845	-0.05699281
	1271.6880	1	6	31	1.94268229	-0.05894648
	1271.7050	1	6	31	1.94016562	-0.06081174
	1271.7220	1	6	31	1.93810523	-0.06245736
	1271.7380	1	6	31	1.93660994	-0.06342752
	1271.7550	1	6	31	1.93550804	-0.06420791
	1271.7720	1	6	31	1.93489726	-0.06460958
	1271.7830	1	6	31	1.93473457	-0.06464686
	1271.7870	1	6	31	1.93472023	-0.06456389
	1271.7880	1	6	31	1.93472043	-0.06455703
	1271.8050	1	6	31	1.93495094	-0.06429588
	1271.8220	1	6	31	1.93571026	-0.06348657
	1271.8390	1	6	31	1.93705107	-0.06220565
	1271.8550	1	6	31	1.93882051	-0.06071885
	1271.8720	1	6	31	1.94117573	-0.05882125
	1271.8890	1	6	31	1.94396962	-0.05637796
	1271.9050	1	6	31	1.94696574	-0.05402150
	1271.9220	1	6	31	1.95050462	-0.05142943
	1271.9390	1	6	31	1.95437091	-0.04847935
	1271.9560	1	6	31	1.95851278	-0.04559051
	1271.9720	1	6	31	1.96262556	-0.04302003
	1271.9890	1	6	31	1.96717762	-0.03991112
[truncated: 1,227 more rows]
