# Supplementary material for: Hyaluronic Acid Enhances the Mechanical Properties of Tissue-Engineered Cartilage Constructs
Source: PLoS One. 2014 Dec 1;9(12):e113216. doi: 10.1371/journal.pone.0113216 (PMC4249877; doi:10.1371/journal.pone.0113216)
Supplement: Dataset S1 — Raw data from hydrogel constructs. Data on wet weight, dry weight, compressive modulus, DNA content, and GAG content are provided in a spreadsheet for all analysed hydrogel constructs. Additionally, raw data from mechanical compression tests (time, displacement, and load) are provided. (ZIP) [file pone.0113216.s004.zip › Data/Mechanical testing/Microtester/Day 63/Day 63 stress relaxation/Patient 1/G1 P1 M7/G1 P1 M7 failure ramp.csv]

G1 P1 M7 failure 10feb2014
Notes	Time	Sequence	Block	Cycle	5800:Extension mm	5800:5N_Load_Cell N
Test Started : 02/10/2014 2:53:36 PM	4.0020	1	2		2.50047049	0.00004023
	4.1000	1	2		2.49880964	0.00010709
	4.1110	1	2		2.49870822	0.00013123
	4.2000	1	2		2.49792431	-0.00014314
	4.3000	1	2		2.49692997	-0.00006362
	4.4000	1	2		2.49593584	-0.00012524
	4.5000	1	2		2.49493864	-0.00007435
	4.6000	1	2		2.49393775	-0.00014290
	4.7000	1	2		2.49295161	-0.00002609
	4.8000	1	2		2.49194846	-0.00002771
	4.9000	1	2		2.49095556	-0.00024981
	5.0000	1	2		2.48994913	-0.00007929
	5.1000	1	2		2.48895664	0.00000873
	5.2000	1	2		2.48795514	-0.00013514
	5.3000	1	2		2.48694564	-0.00017165
	5.4000	1	2		2.48594618	-0.00020090
	5.5000	1	2		2.48494447	-0.00008886
	5.6000	1	2		2.48394972	-0.00013806
	5.7000	1	2		2.48293879	-0.00018924
	5.8000	1	2		2.48194179	-0.00008923
	5.9000	1	2		2.48094049	-0.00017503
	6.0000	1	2		2.47995066	-0.00016152
	6.1000	1	2		2.47894096	-0.00006679
	6.2000	1	2		2.47794539	-0.00013497
	6.3000	1	2		2.47694491	-0.00027373
	6.4000	1	2		2.47594709	-0.00013524
	6.5000	1	2		2.47494231	-0.00005424
	6.6000	1	2		2.47394182	-0.00007326
	6.7000	1	2		2.47294482	-0.00017241
	6.8000	1	2		2.47194496	-0.00020614
	6.9000	1	2		2.47094017	-0.00014930
	7.0000	1	2		2.46994461	-0.00015663
	7.1000	1	2		2.46894453	-0.00016124
	7.2000	1	2		2.46794938	-0.00019790
	7.3000	1	2		2.46694090	-0.00008743
	7.4000	1	2		2.46595640	-0.00017904
	7.5000	1	2		2.46494875	-0.00011434
	7.6000	1	2		2.46394519	-0.00009212
	7.7000	1	2		2.46293979	-0.00012987
	7.8000	1	2		2.46195673	-0.00017846
	7.9000	1	2		2.46095030	-0.00018882
	8.0000	1	2		2.45995597	0.00003038
	8.1000	1	2		2.45895425	-0.00023541
	8.2000	1	2		2.45794906	-0.00026181
	8.3000	1	2		2.45695431	-0.00017798
	8.4000	1	2		2.45595014	-0.00016700
	8.5000	1	2		2.45495048	-0.00028457
	8.6000	1	2		2.45395635	-0.00020339
	8.7000	1	2		2.45295074	-0.00025743
	8.8000	1	2		2.45195415	-0.00022585
	8.9000	1	2		2.45095879	-0.00020608
	9.0000	1	2		2.44995544	-0.00002892
	9.1000	1	2		2.44895578	-0.00018667
	9.2000	1	2		2.44795161	-0.00028515
	9.3000	1	2		2.44695195	-0.00014330
	9.4000	1	2		2.44594982	-0.00003012
	9.5000	1	2		2.44495323	-0.00018714
	9.6000	1	2		2.44394865	-0.00029446
	9.7000	1	2		2.44294735	-0.00026047
	9.8000	1	2		2.44194830	-0.00012331
	9.9000	1	2		2.44094844	-0.00019353
	10.0000	1	2		2.43995226	-0.00021874
	10.1000	1	2		2.43895116	-0.00029200
	10.2000	1	2		2.43794740	-0.00023074
	10.3000	1	2		2.43695614	-0.00027051
	10.4000	1	2		2.43595565	-0.00009687
	10.5000	1	2		2.43494902	-0.00028915
	10.6000	1	2		2.43395592	-0.00028620
	10.7000	1	2		2.43295339	-0.00023988
	10.8000	1	2		2.43196212	-0.00032804
	10.9000	1	2		2.43095222	-0.00026879
	11.0000	1	2		2.42995583	-0.00039372
	11.1000	1	2		2.42895289	-0.00030496
	11.2000	1	2		2.42795077	-0.00030616
	11.3000	1	2		2.42694557	-0.00030576
	11.4000	1	2		2.42594837	-0.00033420
	11.5000	1	2		2.42494502	-0.00032586
	11.6000	1	2		2.42394249	-0.00032528
	11.7000	1	2		2.42295143	-0.00020915
	11.8000	1	2		2.42195299	-0.00031165
	11.9000	1	2		2.42095743	-0.00018646
	12.0000	1	2		2.41995223	-0.00030168
	12.1000	1	2		2.41895237	-0.00028600
	12.2000	1	2		2.41796131	-0.00023739
	12.3000	1	2		2.41695099	-0.00022425
	12.4000	1	2		2.41594887	-0.00040150
	12.5000	1	2		2.41494839	-0.00021898
	12.6000	1	2		2.41395221	-0.00030408
	12.7000	1	2		2.41296197	-0.00017606
	12.8000	1	2		2.41194428	-0.00032381
	12.9000	1	2		2.41094236	-0.00027133
	13.0000	1	2		2.40994679	-0.00039958
	13.1000	1	2		2.40894180	-0.00022957
	13.2000	1	2		2.40795710	-0.00024699
	13.3000	1	2		2.40695948	-0.00037122
	13.4000	1	2		2.40596043	-0.00032530
	13.5000	1	2		2.40495852	-0.00041222
	13.6000	1	2		2.40395824	-0.00032107
	13.7000	1	2		2.40296186	-0.00031848
	13.8000	1	2		2.40195912	-0.00038577
	13.9000	1	2		2.40095720	-0.00026500
	14.0000	1	2		2.39995303	-0.00037913
	14.1000	1	2		2.39895234	-0.00022736
	14.2000	1	2		2.39795207	-0.00031306
	14.3000	1	2		2.39695015	-0.00035371
	14.4000	1	2		2.39595540	-0.00032378
	14.5000	1	2		2.39495349	-0.00033182
	14.6000	1	2		2.39394993	-0.00030399
	14.7000	1	2		2.39295580	-0.00037252
	14.8000	1	2		2.39195901	-0.00044935
	14.9000	1	2		2.39094684	-0.00039010
	15.0000	1	2		2.38995456	-0.00016953
	15.1000	1	2		2.38895080	-0.00026397
	15.2000	1	2		2.38795708	-0.00024836
	15.3000	1	2		2.38695045	-0.00038913
	15.4000	1	2		2.38595283	-0.00027641
	15.5000	1	2		2.38495276	-0.00023976
	15.6000	1	2		2.38395658	-0.00036157
	15.7000	1	2		2.38295323	-0.00038550
	15.8000	1	2		2.38195377	-0.00048805
	15.9000	1	2		2.38095185	-0.00031809
	16.0000	1	2		2.37995588	-0.00033108
	16.1000	1	2		2.37895089	-0.00039695
	16.2000	1	2		2.37795942	-0.00047646
	16.3000	1	2		2.37695423	-0.00039724
	16.4000	1	2		2.37596317	-0.00038138
	16.5000	1	2		2.37496146	-0.00043023
	16.6000	1	2		2.37395319	-0.00033152
	16.7000	1	2		2.37295557	-0.00042760
	16.8000	1	2		2.37196206	-0.00037960
	16.9000	1	2		2.37095686	-0.00037124
	17.0000	1	2		2.36995945	-0.00030261
	17.1000	1	2		2.36895405	-0.00038086
	17.2000	1	2		2.36795931	-0.00032187
	17.3000	1	2		2.36695760	-0.00038674
	17.4000	1	2		2.36594871	-0.00030942
	17.5000	1	2		2.36495561	-0.00037800
	17.6000	1	2		2.36396107	-0.00038179
	17.7000	1	2		2.36294009	-0.00042677
	17.8000	1	2		2.36196276	-0.00043143
	17.9000	1	2		2.36096413	-0.00046242
	18.0000	1	2		2.35996139	-0.00030666
	18.1000	1	2		2.35896029	-0.00040022
	18.2000	1	2		2.35796022	-0.00034937
	18.3000	1	2		2.35696199	-0.00034328
	18.4000	1	2		2.35596724	-0.00041774
	18.5000	1	2		2.35496533	-0.00035257
	18.6000	1	2		2.35395767	-0.00052120
	18.7000	1	2		2.35296518	-0.00050581
	18.8000	1	2		2.35196962	-0.00031679
	18.9000	1	2		2.35096032	-0.00036322
	19.0000	1	2		2.34996025	-0.00040928
	19.1000	1	2		2.34895772	-0.00043947
	19.2000	1	2		2.34795806	-0.00040833
	19.3000	1	2		2.34695983	-0.00041978
	19.4000	1	2		2.34596365	-0.00035612
	19.5000	1	2		2.34495845	-0.00037993
	19.6000	1	2		2.34396391	-0.00044714
	19.7000	1	2		2.34295503	-0.00047904
	19.8000	1	2		2.34196213	-0.00037950
	19.9000	1	2		2.34096144	-0.00041130
	20.0000	1	2		2.33996833	-0.00048724
	20.1000	1	2		2.33896375	-0.00045735
	20.2000	1	2		2.33796470	-0.00032695
	20.3000	1	2		2.33696217	-0.00042937
	20.4000	1	2		2.33596497	-0.00044942
	20.5000	1	2		2.33495629	-0.00037319
	20.6000	1	2		2.33396646	-0.00045152
	20.7000	1	2		2.33296393	-0.00027689
	20.8000	1	2		2.33196017	-0.00046762
	20.9000	1	2		2.33095907	-0.00038250
	21.0000	1	2		2.32996146	-0.00054419
	21.1000	1	2		2.32895544	-0.00040452
	21.2000	1	2		2.32795844	-0.00035545
	21.3000	1	2		2.32696431	-0.00046077
	21.4000	1	2		2.32596137	-0.00057319
	21.5000	1	2		2.32496130	-0.00034748
	21.6000	1	2		2.32396225	-0.00041579
	21.7000	1	2		2.32296095	-0.00031032
	21.8000	1	2		2.32196579	-0.00040945
	21.9000	1	2		2.32097002	-0.00049613
	22.0000	1	2		2.31997016	-0.00054483
	22.1000	1	2		2.31896885	-0.00043728
	22.2000	1	2		2.31795813	-0.00042846
	22.3000	1	2		2.31696133	-0.00051264
	22.4000	1	2		2.31596331	-0.00057890
	22.5000	1	2		2.31495975	-0.00038233
	22.6000	1	2		2.31396787	-0.00048685
	22.7000	1	2		2.31296104	-0.00040120
	22.8000	1	2		2.31196261	-0.00045041
	22.9000	1	2		2.31095967	-0.00041564
	23.0000	1	2		2.30996861	-0.00052447
	23.1000	1	2		2.30896669	-0.00041196
	23.2000	1	2		2.30796006	-0.00028373
	23.3000	1	2		2.30696163	-0.00044749
	23.4000	1	2		2.30596832	-0.00052887
	23.5000	1	2		2.30496271	-0.00036073
	23.6000	1	2		2.30396284	-0.00049017
	23.7000	1	2		2.30296339	-0.00048078
	23.8000	1	2		2.30196659	-0.00048604
	23.9000	1	2		2.30095730	-0.00049210
	24.0000	1	2		2.29995538	-0.00035705
	24.1000	1	2		2.29895121	-0.00041697
	24.2000	1	2		2.29795749	-0.00046392
	24.3000	1	2		2.29695906	-0.00056899
	24.4000	1	2		2.29596431	-0.00038949
	24.5000	1	2		2.29496485	-0.00044994
	24.6000	1	2		2.29396027	-0.00043406
	24.7000	1	2		2.29295364	-0.00045184
	24.8000	1	2		2.29195562	-0.00051969
	24.9000	1	2		2.29096251	-0.00043123
	25.0000	1	2		2.28996510	-0.00031184
	25.1000	1	2		2.28896483	-0.00052371
	25.2000	1	2		2.28796475	-0.00052762
	25.3000	1	2		2.28696325	-0.00053055
	25.4000	1	2		2.28596399	-0.00033025
	25.5000	1	2		2.28496269	-0.00038825
	25.6000	1	2		2.28397102	-0.00045526
	25.7000	1	2		2.28296890	-0.00048379
	25.8000	1	2		2.28197169	-0.00044411
	25.9000	1	2		2.28095605	-0.00047573
	26.0000	1	2		2.27996601	-0.00043834
	26.1000	1	2		2.27896676	-0.00062464
	26.2000	1	2		2.27797140	-0.00045300
	26.3000	1	2		2.27696846	-0.00046320
	26.4000	1	2		2.27596531	-0.00042894
	26.5000	1	2		2.27496463	-0.00039801
	26.6000	1	2		2.27396681	-0.00049802
	26.7000	1	2		2.27296059	-0.00049592
	26.8000	1	2		2.27195928	-0.00048779
	26.9000	1	2		2.27096085	-0.00049114
	27.0000	1	2		2.26995648	-0.00046011
	27.1000	1	2		2.26896255	-0.00054765
	27.2000	1	2		2.26795367	-0.00039570
	27.3000	1	2		2.26695769	-0.00050531
	27.4000	1	2		2.26595291	-0.00042797
	27.5000	1	2		2.26495632	-0.00046879
	27.6000	1	2		2.26395297	-0.00054282
	27.7000	1	2		2.26295699	-0.00050785
	27.8000	1	2		2.26195917	-0.00053508
	27.9000	1	2		2.26096299	-0.00043829
	28.0000	1	2		2.25996456	-0.00055510
	28.1000	1	2		2.25897022	-0.00064302
	28.2000	1	2		2.25797875	-0.00054164
	28.3000	1	2		2.25696967	-0.00051233
	28.4000	1	2		2.25597718	-0.00055611
	28.5000	1	2		2.25496542	-0.00053923
	28.6000	1	2		2.25396801	-0.00040783
	28.7000	1	2		2.25296938	-0.00058915
	28.8000	1	2		2.25195947	-0.00046321
	28.9000	1	2		2.25096329	-0.00045627
	29.0000	1	2		2.24996055	-0.00066448
	29.1000	1	2		2.24896642	-0.00052198
	29.2000	1	2		2.24796041	-0.00043774
	29.3000	1	2		2.24697591	-0.00054558
	29.4000	1	2		2.24596251	-0.00059911
	29.5000	1	2		2.24497064	-0.00069272
	29.6000	1	2		2.24397179	-0.00051927
	29.7000	1	2		2.24296926	-0.00057630
	29.8000	1	2		2.24197247	-0.00059235
	29.9000	1	2		2.24096809	-0.00054030
	30.0000	1	2		2.23997355	-0.00050385
	30.1000	1	2		2.23896487	-0.00051640
	30.2000	1	2		2.23796890	-0.00048777
	30.3000	1	2		2.23696391	-0.00055549
	30.4000	1	2		2.23596998	-0.00069973
	30.5000	1	2		2.23496048	-0.00071213
	30.6000	1	2		2.23396492	-0.00056846
	30.7000	1	2		2.23296526	-0.00057793
	30.8000	1	2		2.23197420	-0.00069971
	30.9000	1	2		2.23096532	-0.00065323
	31.0000	1	2		2.22996094	-0.00053563
	31.1000	1	2		2.22896988	-0.00070563
	31.2000	1	2		2.22797001	-0.00052646
	31.3000	1	2		2.22697445	-0.00067789
	31.4000	1	2		2.22597376	-0.00066513
	31.5000	1	2		2.22497000	-0.00057026
	31.6000	1	2		2.22397116	-0.00055888
	31.7000	1	2		2.22296924	-0.00053166
	31.8000	1	2		2.22197552	-0.00073240
	31.9000	1	2		2.22097381	-0.00063513
	32.0000	1	2		2.21996984	-0.00056657
	32.1000	1	2		2.21897038	-0.00059425
	32.2000	1	2		2.21797297	-0.00066666
	32.3000	1	2		2.21697024	-0.00072182
	32.4000	1	2		2.21597426	-0.00067459
	32.5000	1	2		2.21497726	-0.00063887
	32.6000	1	2		2.21397658	-0.00055381
	32.7000	1	2		2.21297384	-0.00070654
	32.8000	1	2		2.21197664	-0.00067860
	32.9000	1	2		2.21097615	-0.00070598
	33.0000	1	2		2.20997506	-0.00056855
	33.1000	1	2		2.20897683	-0.00060564
	33.2000	1	2		2.20797778	-0.00065628
	33.3000	1	2		2.20697258	-0.00072315
	33.4000	1	2		2.20598235	-0.00057677
	33.5000	1	2		2.20497654	-0.00053924
	33.6000	1	2		2.20398179	-0.00069010
	33.7000	1	2		2.20297557	-0.00069573
	33.8000	1	2		2.20197796	-0.00068423
	33.9000	1	2		2.20097297	-0.00064910
	34.0000	1	2		2.19998088	-0.00063394
	34.1000	1	2		2.19897405	-0.00067479
	34.2000	1	2		2.19797541	-0.00075914
	34.3000	1	2		2.19697739	-0.00071478
	34.4000	1	2		2.19597670	-0.00059992
	34.5000	1	2		2.19497396	-0.00073195
	34.6000	1	2		2.19397655	-0.00069163
	34.7000	1	2		2.19297341	-0.00069768
	34.8000	1	2		2.19197375	-0.00075181
	34.9000	1	2		2.19097572	-0.00061468
	35.0000	1	2		2.18998241	-0.00069743
	35.1000	1	2		2.18897680	-0.00080724
	35.2000	1	2		2.18797776	-0.00068970
	35.3000	1	2		2.18698096	-0.00075926
	35.4000	1	2		2.18597925	-0.00062107
	35.5000	1	2		2.18496320	-0.00061612
	35.6000	1	2		2.18397562	-0.00071760
	35.7000	1	2		2.18296797	-0.00063169
	35.8000	1	2		2.18197384	-0.00053352
	35.9000	1	2		2.18096762	-0.00059376
	36.0000	1	2		2.17996591	-0.00072511
	36.1000	1	2		2.17896932	-0.00068152
	36.2000	1	2		2.17796289	-0.00059830
	36.3000	1	2		2.17696958	-0.00072090
	36.4000	1	2		2.17597217	-0.00066354
	36.5000	1	2		2.17497702	-0.00071298
	36.6000	1	2		2.17397858	-0.00075532
	36.7000	1	2		2.17297072	-0.00074896
	36.8000	1	2		2.17198151	-0.00059757
	36.9000	1	2		2.17097631	-0.00061153
	37.0000	1	2		2.16998177	-0.00069755
	37.1000	1	2		2.16897412	-0.00061784
	37.2000	1	2		2.16797671	-0.00051993
	37.3000	1	2		2.16697131	-0.00071212
	37.4000	1	2		2.16597247	-0.00070016
	37.5000	1	2		2.16497321	-0.00078948
	37.6000	1	2		2.16397970	-0.00069553
	37.7000	1	2		2.16297307	-0.00072494
	37.8000	1	2		2.16196992	-0.00065785
	37.9000	1	2		2.16097272	-0.00065287
	38.0000	1	2		2.15997531	-0.00086132
	38.1000	1	2		2.15897565	-0.00067784
	38.2000	1	2		2.15797639	-0.00056547
	38.3000	1	2		2.15697529	-0.00065866
	38.4000	1	2		2.15597502	-0.00066001
	38.5000	1	2		2.15498027	-0.00072039
	38.6000	1	2		2.15397692	-0.00069959
	38.7000	1	2		2.15297562	-0.00071008
	38.8000	1	2		2.15197821	-0.00060716
	38.9000	1	2		2.15097322	-0.00072372
	39.0000	1	2		2.14997970	-0.00086655
	39.1000	1	2		2.14897512	-0.00066800
	39.2000	1	2		2.14797157	-0.00069791
	39.3000	1	2		2.14697272	-0.00075081
	39.4000	1	2		2.14597531	-0.00081174
	39.5000	1	2		2.14498016	-0.00064596
	39.6000	1	2		2.14398172	-0.00068664
	39.7000	1	2		2.14297673	-0.00076095
	39.8000	1	2		2.14198322	-0.00071051
	39.9000	1	2		2.14097987	-0.00078966
	40.0000	1	2		2.13997693	-0.00068308
	40.1000	1	2		2.13897357	-0.00059903
	40.2000	1	2		2.13797535	-0.00064339
	40.3000	1	2		2.13697466	-0.00077034
	40.4000	1	2		2.13597786	-0.00074598
	40.5000	1	2		2.13497103	-0.00064404
	40.6000	1	2		2.13397731	-0.00079435
	40.7000	1	2		2.13297703	-0.00074566
	40.8000	1	2		2.13197511	-0.00088258
	40.9000	1	2		2.13097381	-0.00096166
	41.0000	1	2		2.12997763	-0.00073575
	41.1000	1	2		2.12897694	-0.00087840
	41.2000	1	2		2.12797790	-0.00087895
	41.3000	1	2		2.12697782	-0.00095533
	41.4000	1	2		2.12598595	-0.00093052
	41.5000	1	2		2.12498014	-0.00093298
	41.6000	1	2		2.12399400	-0.00079477
	41.7000	1	2		2.12298204	-0.00084934
	41.8000	1	2		2.12198115	-0.00094699
	41.9000	1	2		2.12098230	-0.00093773
	42.0000	1	2		2.11998285	-0.00085600
	42.1000	1	2		2.11897417	-0.00099888
	42.2000	1	2		2.11797553	-0.00103638
	42.3000	1	2		2.11697689	-0.00106750
	42.4000	1	2		2.11599075	-0.00115909
	42.5000	1	2		2.11498330	-0.00120563
	42.6000	1	2		2.11399019	-0.00109568
	42.7000	1	2		2.11299442	-0.00122925
	42.8000	1	2		2.11199025	-0.00133181
	42.9000	1	2		2.11098752	-0.00134694
	43.0000	1	2		2.10999052	-0.00127925
	43.1000	1	2		2.10898676	-0.00144474
	43.2000	1	2		2.10798914	-0.00147428
	43.3000	1	2		2.10697985	-0.00155762
	43.4000	1	2		2.10598592	-0.00158073
	43.5000	1	2		2.10497725	-0.00161027
	43.6000	1	2		2.10397369	-0.00150930
	43.7000	1	2		2.10296952	-0.00178234
	43.8000	1	2		2.10198399	-0.00190046
	43.9000	1	2		2.10098126	-0.00174607
	44.0000	1	2		2.09997770	-0.00189052
	44.1000	1	2		2.09897783	-0.00199881
	44.2000	1	2		2.09798186	-0.00203750
	44.3000	1	2		2.09697789	-0.00202675
	44.4000	1	2		2.09597352	-0.00218512
	44.5000	1	2		2.09497099	-0.00217159
	44.6000	1	2		2.09397460	-0.00237142
	44.7000	1	2		2.09297699	-0.00257553
	44.8000	1	2		2.09197814	-0.00252674
	44.9000	1	2		2.09097746	-0.00257882
	45.0000	1	2		2.08997943	-0.00264224
	45.1000	1	2		2.08898018	-0.00292578
	45.2000	1	2		2.08798769	-0.00298795
	45.3000	1	2		2.08698290	-0.00301987
	45.4000	1	2		2.08598467	-0.00311285
	45.5000	1	2		2.08497927	-0.00326657
	45.6000	1	2		2.08398145	-0.00343335
	45.7000	1	2		2.08297564	-0.00350469
	45.8000	1	2		2.08197742	-0.00354967
	45.9000	1	2		2.08098021	-0.00370363
	46.0000	1	2		2.07998506	-0.00385241
	46.1000	1	2		2.07898048	-0.00404854
	46.2000	1	2		2.07798245	-0.00420742
	46.3000	1	2		2.07698074	-0.00425171
	46.4000	1	2		2.07598722	-0.00460975
	46.5000	1	2		2.07498018	-0.00459906
	46.6000	1	2		2.07397540	-0.00486600
	46.7000	1	2		2.07297840	-0.00503686
	46.8000	1	2		2.07198365	-0.00506601
	46.9000	1	2		2.07098358	-0.00525348
	47.0000	1	2		2.06997798	-0.00548964
	47.1000	1	2		2.06897934	-0.00573863
	47.2000	1	2		2.06797865	-0.00572288
	47.3000	1	2		2.06698165	-0.00596274
	47.4000	1	2		2.06598117	-0.00623579
	47.5000	1	2		2.06498171	-0.00629109
	47.6000	1	2		2.06397918	-0.00666562
	47.7000	1	2		2.06297521	-0.00679389
	47.8000	1	2		2.06198579	-0.00689316
	47.9000	1	2		2.06098142	-0.00713843
	48.0000	1	2		2.05997827	-0.00749927
	48.1000	1	2		2.05897902	-0.00763689
	48.2000	1	2		2.05797936	-0.00781493
	48.3000	1	2		2.05698256	-0.00813028
	48.4000	1	2		2.05598454	-0.00832760
	48.5000	1	2		2.05498057	-0.00865186
	48.6000	1	2		2.05397948	-0.00875204
	48.7000	1	2		2.05298432	-0.00900010
	48.8000	1	2		2.05197974	-0.00927136
	48.9000	1	2		2.05097844	-0.00955673
	49.0000	1	2		2.04998082	-0.00975959
	49.1000	1	2		2.04897829	-0.01003268
	49.2000	1	2		2.04797781	-0.01020047
	49.3000	1	2		2.04697856	-0.01055988
	49.4000	1	2		2.04597479	-0.01080573
	49.5000	1	2		2.04498456	-0.01108888
	49.6000	1	2		2.04397895	-0.01125471
	49.7000	1	2		2.04297908	-0.01144830
	49.8000	1	2		2.04198045	-0.01193805
	49.9000	1	2		2.04098611	-0.01209197
	50.0000	1	2		2.03998583	-0.01240088
	50.1000	1	2		2.03898146	-0.01259026
	50.2000	1	2		2.03798138	-0.01293752
	50.3000	1	2		2.03698602	-0.01319762
	50.4000	1	2		2.03598493	-0.01350239
	50.5000	1	2		2.03498383	-0.01373991
	50.6000	1	2		2.03398273	-0.01403945
	50.7000	1	2		2.03298758	-0.01431877
	50.8000	1	2		2.03198320	-0.01461207
	50.9000	1	2		2.03097493	-0.01500605
	51.0000	1	2		2.02998080	-0.01529180
	51.1000	1	2		2.02898462	-0.01560027
	51.2000	1	2		2.02799520	-0.01587532
	51.3000	1	2		2.02698427	-0.01628775
	51.4000	1	2		2.02598707	-0.01645294
	51.5000	1	2		2.02498023	-0.01681585
	51.6000	1	2		2.02399020	-0.01720084
	51.7000	1	2		2.02298664	-0.01755530
	51.8000	1	2		2.02198739	-0.01779014
	51.9000	1	2		2.02099162	-0.01816309
	52.0000	1	2		2.01998356	-0.01845595
	52.1000	1	2		2.01898635	-0.01881260
	52.2000	1	2		2.01799960	-0.01919005
	52.3000	1	2		2.01698744	-0.01952633
	52.4000	1	2		2.01599187	-0.01976222
	52.5000	1	2		2.01498709	-0.02010434
	52.6000	1	2		2.01398968	-0.02046133
	52.7000	1	2		2.01298858	-0.02090970
	52.8000	1	2		2.01199527	-0.02121044
	52.9000	1	2		2.01098167	-0.02153498
	53.0000	1	2		2.00999635	-0.02190638
	53.1000	1	2		2.00898788	-0.02217754
	53.2000	1	2		2.00799211	-0.02263616
	53.3000	1	2		2.00699285	-0.02300353
	53.4000	1	2		2.00599114	-0.02324957
	53.5000	1	2		2.00500090	-0.02363368
	53.6000	1	2		2.00399612	-0.02399893
	53.7000	1	2		2.00298724	-0.02444619
	53.8000	1	2		2.00199495	-0.02486276
	53.9000	1	2		2.00099139	-0.02512192
	54.0000	1	2		1.99999112	-0.02545267
	54.1000	1	2		1.99898756	-0.02585450
	54.2000	1	2		1.99798708	-0.02630790
	54.3000	1	2		1.99699090	-0.02670389
	54.4000	1	2		1.99599287	-0.02697225
	54.5000	1	2		1.99499034	-0.02749019
	54.6000	1	2		1.99399375	-0.02788774
	54.7000	1	2		1.99299184	-0.02835118
	54.8000	1	2		1.99199217	-0.02856140
	54.9000	1	2		1.99099067	-0.02898514
	55.0000	1	2		1.98999059	-0.02936586
	55.1000	1	2		1.98898929	-0.02976983
	55.2000	1	2		1.98799352	-0.03024930
	55.3000	1	2		1.98698464	-0.03058518
	55.4000	1	2		1.98599604	-0.03102560
	55.5000	1	2		1.98499166	-0.03142518
	55.6000	1	2		1.98399794	-0.03196773
	55.7000	1	2		1.98298906	-0.03233560
	55.8000	1	2		1.98199657	-0.03261848
	55.9000	1	2		1.98098932	-0.03299866
	56.0000	1	2		1.97999314	-0.03350578
	56.1000	1	2		1.97898856	-0.03396918
	56.2000	1	2		1.97799259	-0.03432605
	56.3000	1	2		1.97698227	-0.03475660
	56.4000	1	2		1.97599080	-0.03523009
	56.5000	1	2		1.97498950	-0.03567670
	56.6000	1	2		1.97399332	-0.03625082
	56.7000	1	2		1.97299448	-0.03645376
	56.8000	1	2		1.97198908	-0.03700128
	56.9000	1	2		1.97099146	-0.03735548
	57.0000	1	2		1.96999037	-0.03793069
	57.1000	1	2		1.96898947	-0.03837122
	57.2000	1	2		1.96799104	-0.03863968
	57.3000	1	2		1.96698851	-0.03914459
	57.4000	1	2		1.96599499	-0.03974537
	57.5000	1	2		1.96499512	-0.04012324
	57.6000	1	2		1.96399546	-0.04055963
	57.7000	1	2		1.96298535	-0.04100533
	57.8000	1	2		1.96199286	-0.04165467
	57.9000	1	2		1.96099135	-0.04201941
	58.0000	1	2		1.95999578	-0.04245119
	58.1000	1	2		1.95899530	-0.04294609
	58.2000	1	2		1.95799543	-0.04344488
	58.3000	1	2		1.95699290	-0.04380643
	58.4000	1	2		1.95599713	-0.04434551
	58.5000	1	2		1.95499071	-0.04499319
	58.6000	1	2		1.95399678	-0.04544537
	58.7000	1	2		1.95299486	-0.04572306
	58.8000	1	2		1.95199479	-0.04650964
	58.9000	1	2		1.95099062	-0.04701658
	59.0000	1	2		1.94999670	-0.04729882
	59.1000	1	2		1.94899498	-0.04786667
	59.2000	1	2		1.94799594	-0.04839278
	59.3000	1	2		1.94698664	-0.04887487
	59.4000	1	2		1.94599374	-0.04932509
	59.5000	1	2		1.94499223	-0.04990914
	59.6000	1	2		1.94398315	-0.05038595
	59.7000	1	2		1.94298184	-0.05086766
	59.8000	1	2		1.94198997	-0.05147616
	59.9000	1	2		1.94099133	-0.05208540
	60.0000	1	2		1.93999330	-0.05251257
	60.1000	1	2		1.93899282	-0.05303883
	60.2000	1	2		1.93800914	-0.05376939
	60.3000	1	2		1.93699616	-0.05427529
	60.4000	1	2		1.93600244	-0.05463394
	60.5000	1	2		1.93499294	-0.05528355
	60.6000	1	2		1.93400147	-0.05585980
	60.7000	1	2		1.93299812	-0.05640157
	60.8000	1	2		1.93199334	-0.05696890
	60.9000	1	2		1.93098835	-0.05755965
	61.0000	1	2		1.92999852	-0.05802115
	61.1000	1	2		1.92899394	-0.05860063
	61.2000	1	2		1.92799960	-0.05928402
	61.3000	1	2		1.92698642	-0.05992423
	61.4000	1	2		1.92599474	-0.06041883
	61.5000	1	2		1.92498955	-0.06089224
	61.6000	1	2		1.92399275	-0.06160473
	61.7000	1	2		1.92299289	-0.06228686
	61.8000	1	2		1.92199548	-0.06279872
	61.9000	1	2		1.92099663	-0.06332771
	62.0000	1	2		1.91999697	-0.06395274
	62.1000	1	2		1.91900243	-0.06462191
	62.2000	1	2		1.91800625	-0.06507961
	62.3000	1	2		1.91700597	-0.06584242
	62.4000	1	2		1.91600897	-0.06636722
	62.5000	1	2		1.91499169	-0.06692295
	62.6000	1	2		1.91400514	-0.06760262
	62.7000	1	2		1.91299011	-0.06839122
	62.8000	1	2		1.91200417	-0.06887960
	62.9000	1	2		1.91099529	-0.06951931
	63.0000	1	2		1.91000136	-0.07021208
	63.1000	1	2		1.90899637	-0.07089241
	63.2000	1	2		1.90799794	-0.07146175
	63.3000	1	2		1.90699869	-0.07210433
	63.4000	1	2		1.90601111	-0.07275318
	63.5000	1	2		1.90501165	-0.07330288
	63.6000	1	2		1.90401445	-0.07403320
	63.7000	1	2		1.90300864	-0.07482121
	63.8000	1	2		1.90201185	-0.07544796
	63.9000	1	2		1.90100440	-0.07596631
	64.0000	1	2		1.90000371	-0.07658441
	64.1000	1	2		1.89899892	-0.07747782
	64.2000	1	2		1.89800274	-0.07798474
	64.3000	1	2		1.89699550	-0.07864821
	64.4000	1	2		1.89600219	-0.07940422
	64.5000	1	2		1.89499454	-0.08000067
	64.6000	1	2		1.89400430	-0.08068126
	64.7000	1	2		1.89299562	-0.08137558
	64.8000	1	2		1.89199862	-0.08207982
	64.9000	1	2		1.89100060	-0.08263923
	65.0000	1	2		1.89001589	-0.08335819
	65.1000	1	2		1.88900680	-0.08424376
	65.2000	1	2		1.88801841	-0.08485588
	65.3000	1	2		1.88701137	-0.08545939
	65.4000	1	2		1.88601130	-0.08614693
	65.5000	1	2		1.88501061	-0.08697810
	65.6000	1	2		1.88401136	-0.08762949
	65.7000	1	2		1.88300698	-0.08838207
	65.8000	1	2		1.88200301	-0.08904762
	65.9000	1	2		1.88100356	-0.08981693
	66.0000	1	2		1.87999734	-0.09060791
	66.1000	1	2		1.87900218	-0.09129266
	66.2000	1	2		1.87799371	-0.09211016
	66.3000	1	2		1.87700142	-0.09287011
	66.4000	1	2		1.87600831	-0.09348618
	66.5000	1	2		1.87499882	-0.09433679
	66.6000	1	2		1.87400325	-0.09499285
	66.7000	1	2		1.87300461	-0.09575079
	66.8000	1	2		1.87201048	-0.09648038
	66.9000	1	2		1.87100365	-0.09731417
	67.0000	1	2		1.87000808	-0.09816484
	67.1000	1	2		1.86900842	-0.09884605
	67.2000	1	2		1.86800937	-0.09953644
	67.3000	1	2		1.86700459	-0.10034566
	67.4000	1	2		1.86600410	-0.10115223
	67.5000	1	2		1.86500649	-0.10196101
	67.6000	1	2		1.86400560	-0.10270189
	67.7000	1	2		1.86300860	-0.10353478
	67.8000	1	2		1.86199828	-0.10420164
	67.9000	1	2		1.86100210	-0.10517337
	68.0000	1	2		1.86000940	-0.10603030
	68.1000	1	2		1.85900892	-0.10690439
	68.2000	1	2		1.85800209	-0.10753541
	68.3000	1	2		1.85700550	-0.10842744
	68.4000	1	2		1.85601116	-0.10922494
	68.5000	1	2		1.85500760	-0.11020655
	68.6000	1	2		1.85400753	-0.11080739
	68.7000	1	2		1.85300398	-0.11169690
	68.8000	1	2		1.85201415	-0.11261474
	68.9000	1	2		1.85100547	-0.11333486
	69.0000	1	2		1.84999945	-0.11432296
	69.1000	1	2		1.84900512	-0.11515492
	69.2000	1	2		1.84800054	-0.11594270
	69.3000	1	2		1.84700928	-0.11687905
	69.4000	1	2		1.84601187	-0.11768027
	69.5000	1	2		1.84500319	-0.11865209
	69.6000	1	2		1.84400557	-0.11928356
	69.7000	1	2		1.84300407	-0.12030280
	69.8000	1	2		1.84201608	-0.12115756
	69.9000	1	2		1.84101437	-0.12211271
	70.0000	1	2		1.84001225	-0.12286909
	70.1000	1	2		1.83901689	-0.12377903
	70.2000	1	2		1.83801641	-0.12481131
	70.3000	1	2		1.83701510	-0.12557874
	70.4000	1	2		1.83601954	-0.12653653
	70.5000	1	2		1.83501025	-0.12751742
	70.6000	1	2		1.83400526	-0.12833524
	70.7000	1	2		1.83300928	-0.12922336
	70.8000	1	2		1.83201679	-0.13011484
	70.9000	1	2		1.83100852	-0.13121173
	71.0000	1	2		1.83001316	-0.13187912
	71.1000	1	2		1.82901104	-0.13297806
	71.2000	1	2		1.82800769	-0.13384397
	71.3000	1	2		1.82701007	-0.13484486
	71.4000	1	2		1.82601389	-0.13572516
	71.5000	1	2		1.82500952	-0.13674160
	71.6000	1	2		1.82401027	-0.13758054
	71.7000	1	2		1.82300814	-0.13861095
	71.8000	1	2		1.82201688	-0.13960605
	71.9000	1	2		1.82101333	-0.14050145
	72.0000	1	2		1.82001919	-0.14143440
	72.1000	1	2		1.81900990	-0.14256760
	72.2000	1	2		1.81801495	-0.14353573
	72.3000	1	2		1.81701221	-0.14458078
	72.4000	1	2		1.81600681	-0.14544620
	72.5000	1	2		1.81500715	-0.14657621
	72.6000	1	2		1.81401753	-0.14741580
	72.7000	1	2		1.81300619	-0.14853860
	72.8000	1	2		1.81200816	-0.14947286
	72.9000	1	2		1.81101178	-0.15048497
	73.0000	1	2		1.81001560	-0.15147587
	73.1000	1	2		1.80899627	-0.15263490
	73.2000	1	2		1.80800541	-0.15357955
	73.3000	1	2		1.80700391	-0.15475403
	73.4000	1	2		1.80600957	-0.15563780
	73.5000	1	2		1.80500437	-0.15671752
	73.6000	1	2		1.80400717	-0.15777724
	73.7000	1	2		1.80300505	-0.15892023
	73.8000	1	2		1.80200661	-0.15999421
	73.9000	1	2		1.80102334	-0.16092878
	74.0000	1	2		1.79999909	-0.16200818
	74.1000	1	2		1.79900066	-0.16318738
	74.2000	1	2		1.79800284	-0.16418250
	74.3000	1	2		1.79700277	-0.16526546
	74.4000	1	2		1.79600474	-0.16626257
	74.5000	1	2		1.79500160	-0.16742099
	74.6000	1	2		1.79400562	-0.16859606
	74.7000	1	2		1.79301047	-0.16970638
	74.8000	1	2		1.79200957	-0.17083218
	74.9000	1	2		1.79100827	-0.17174428
	75.0000	1	2		1.79001353	-0.17296202
	75.1000	1	2		1.78901530	-0.17419431
	75.2000	1	2		1.78801256	-0.17506629
	75.3000	1	2		1.78701105	-0.17627591
	75.4000	1	2		1.78601283	-0.17738994
	75.5000	1	2		1.78501029	-0.17859761
	75.6000	1	2		1.78400879	-0.17976021
	75.7000	1	2		1.78300974	-0.18094050
	75.8000	1	2		1.78201622	-0.18192837
	75.9000	1	2		1.78100918	-0.18306356
	76.0000	1	2		1.78001177	-0.18435761
	76.1000	1	2		1.77900760	-0.18562373
	76.2000	1	2		1.77801060	-0.18668367
	76.3000	1	2		1.77701115	-0.18777171
	76.4000	1	2		1.77601558	-0.18897971
	76.5000	1	2		1.77501018	-0.19029299
	76.6000	1	2		1.77401134	-0.19145148
	76.7000	1	2		1.77301680	-0.19271212
	76.8000	1	2		1.77201836	-0.19381752
	76.9000	1	2		1.77101419	-0.19495379
	77.0000	1	2		1.77001678	-0.19620856
	77.1000	1	2		1.76901794	-0.19756911
	77.2000	1	2		1.76801070	-0.19852547
	77.3000	1	2		1.76701534	-0.19975035
	77.4000	1	2		1.76603288	-0.20118542
	77.5000	1	2		1.76502462	-0.20243436
	77.6000	1	2		1.76402167	-0.20357762
	77.7000	1	2		1.76301197	-0.20488877
	77.8000	1	2		1.76201313	-0.20607449
	77.9000	1	2		1.76101633	-0.20718675
	78.0000	1	2		1.76001462	-0.20861991
	78.1000	1	2		1.75901434	-0.20989114
	78.2000	1	2		1.75801939	-0.21091403
	78.3000	1	2		1.75701584	-0.21238111
	78.4000	1	2		1.75601802	-0.21371311
	78.5000	1	2		1.75501917	-0.21490289
	78.6000	1	2		1.75401685	-0.21596091
	78.7000	1	2		1.75297129	-0.21748122
	78.8000	1	2		1.75202428	-0.21866772
	78.9000	1	2		1.75101765	-0.21994824
	79.0000	1	2		1.75002373	-0.22124734
	79.1000	1	2		1.74902509	-0.22260616
	79.2000	1	2		1.74801969	-0.22391230
	79.3000	1	2		1.74701777	-0.22518225
	79.4000	1	2		1.74602549	-0.22652574
	79.5000	1	2		1.74501640	-0.22772126
	79.6000	1	2		1.74402391	-0.22898590
	79.7000	1	2		1.74301912	-0.23046970
	79.8000	1	2		1.74202683	-0.23170112
	79.9000	1	2		1.74101959	-0.23309056
	80.0000	1	2		1.74001501	-0.23423832
	80.1000	1	2		1.73901678	-0.23577584
	80.2000	1	2		1.73802470	-0.23698920
	80.3000	1	2		1.73702053	-0.23851432
	80.4000	1	2		1.73601923	-0.23968866
	80.5000	1	2		1.73502161	-0.24120755
	80.6000	1	2		1.73402646	-0.24255127
	80.7000	1	2		1.73302638	-0.24395863
	80.8000	1	2		1.73201832	-0.24521139
	80.9000	1	2		1.73102112	-0.24652395
	81.0000	1	2		1.73002391	-0.24797233
	81.1000	1	2		1.72902466	-0.24934215
	81.2000	1	2		1.72802786	-0.25074564
	81.3000	1	2		1.72700997	-0.25202870
	81.4000	1	2		1.72602485	-0.25342403
	81.5000	1	2		1.72501576	-0.25490306
	81.6000	1	2		1.72402388	-0.25619557
	81.7000	1	2		1.72302033	-0.25641415
	81.8000	1	2		1.72201923	-0.24827143
	81.9000	1	2		1.72101690	-0.24921061
	82.0000	1	2		1.72003568	-0.25016448
	82.1000	1	2		1.71902270	-0.25078250
	82.2000	1	2		1.71802396	-0.25183832
	82.3000	1	2		1.71702092	-0.25167475
	82.4000	1	2		1.71602965	-0.25168899
	82.5000	1	2		1.71501677	-0.25292005
	82.6000	1	2		1.71401916	-0.25416024
	82.7000	1	2		1.71302472	-0.25564656
	82.8000	1	2		1.71204493	-0.25706872
	82.9000	1	2		1.71102396	-0.25873564
	83.0000	1	2		1.71003147	-0.25999151
	83.1000	1	2		1.70902791	-0.26138451
	83.2000	1	2		1.70803071	-0.26257211
	83.3000	1	2		1.70702972	-0.26391257
	83.4000	1	2		1.70602759	-0.26525140
	83.5000	1	2		1.70502619	-0.26623065
	83.6000	1	2		1.70402212	-0.26653273
	83.7000	1	2		1.70301631	-0.26729414
	83.8000	1	2		1.70201716	-0.26867907
	83.9000	1	2		1.70101750	-0.27028795
	84.0000	1	2		1.70003043	-0.27170621
	84.1000	1	2		1.69901930	-0.27346861
	84.2000	1	2		1.69802537	-0.27488599
	84.3000	1	2		1.69701464	-0.27642021
	84.4000	1	2		1.69602041	-0.27803792
	84.5000	1	2		1.69501143	-0.27953161
	84.6000	1	2		1.69402201	-0.28086236
	84.7000	1	2		1.69302019	-0.28245138
	84.8000	1	2		1.69201592	-0.28390165
	84.9000	1	2		1.69102415	-0.28550761
	85.0000	1	2		1.69003319	-0.28672712
	85.1000	1	2		1.68902185	-0.28837128
	85.2000	1	2		1.68802331	-0.28988207
	85.3000	1	2		1.68701668	-0.29076613
	85.4000	1	2		1.68603065	-0.28676683
	85.5000	1	2		1.68502555	-0.28763050
	85.6000	1	2		1.68402271	-0.28898114
	85.7000	1	2		1.68301690	-0.29065724
	85.8000	1	2		1.68202236	-0.29214943
	85.9000	1	2		1.68101932	-0.29049583
	86.0000	1	2		1.68002416	-0.28842658
	86.1000	1	2		1.67902245	-0.28989134
	86.2000	1	2		1.67802781	-0.29116755
	86.3000	1	2		1.67701677	-0.29275078
	86.4000	1	2		1.67602285	-0.29414341
	86.5000	1	2		1.67501653	-0.29576780
	86.6000	1	2		1.67402086	-0.29731398
	86.7000	1	2		1.67302140	-0.29897818
	86.8000	1	2		1.67202502	-0.30039964
	86.9000	1	2		1.67102095	-0.30199917
	87.0000	1	2		1.67002467	-0.30350490
	87.1000	1	2		1.66902869	-0.30508047
	87.2000	1	2		1.66802442	-0.30686093
	87.3000	1	2		1.66701666	-0.30842977
	87.4000	1	2		1.66602642	-0.30984610
	87.5000	1	2		1.66502696	-0.31061815
	87.6000	1	2		1.66402648	-0.31155432
	87.7000	1	2		1.66301883	-0.31274956
	87.8000	1	2		1.66202921	-0.31418901
	87.9000	1	2		1.66103477	-0.31601358
	88.0000	1	2		1.66004033	-0.31762451
	88.1000	1	2		1.65903923	-0.31935353
	88.2000	1	2		1.65804387	-0.32084409
	88.3000	1	2		1.65704820	-0.32261513
	88.4000	1	2		1.65604219	-0.32389980
	88.5000	1	2		1.65504744	-0.32548022
	88.6000	1	2		1.65404307	-0.32694008
	88.7000	1	2		1.65304474	-0.32856829
	88.8000	1	2		1.65203749	-0.33011440
	88.9000	1	2		1.65104172	-0.33192262
	89.0000	1	2		1.65004370	-0.33352241
	89.1000	1	2		1.64903881	-0.33521529
	89.2000	1	2		1.64804284	-0.33680618
	89.3000	1	2		1.64704368	-0.33846758
	89.4000	1	2		1.64604249	-0.33984233
	89.5000	1	2		1.64503975	-0.34158960
	89.6000	1	2		1.64404213	-0.34303531
	89.7000	1	2		1.64303673	-0.34456514
	89.8000	1	2		1.64204281	-0.34597017
	89.9000	1	2		1.64103475	-0.34726065
	90.0000	1	2		1.64003734	-0.34649242
	90.1000	1	2		1.63903737	-0.34796104
	90.2000	1	2		1.63803606	-0.34943271
	90.3000	1	2		1.63703312	-0.35109039
	90.4000	1	2		1.63603858	-0.35241257
	90.5000	1	2		1.63504138	-0.35292428
	90.6000	1	2		1.63404878	-0.35368551
	90.7000	1	2		1.63304308	-0.35395321
	90.8000	1	2		1.63205028	-0.35497285
	90.9000	1	2		1.63104303	-0.35630409
	91.0000	1	2		1.63005105	-0.35739440
	91.1000	1	2		1.62904309	-0.35853170
	91.2000	1	2		1.62804537	-0.35963234
	91.3000	1	2		1.62703731	-0.35602037
	91.4000	1	2		1.62604205	-0.35726931
	91.5000	1	2		1.62504188	-0.35892423
	91.6000	1	2		1.62404898	-0.36032982
	91.7000	1	2		1.62304235	-0.36120355
	91.8000	1	2		1.62204658	-0.36197327
	91.9000	1	2		1.62104773	-0.36372148
	92.0000	1	2		1.62004192	-0.36551055
	92.1000	1	2		1.61904318	-0.36750708
	92.2000	1	2		1.61805458	-0.36889017
	92.3000	1	2		1.61704294	-0.37067868
	92.4000	1	2		1.61604829	-0.37235316
	92.5000	1	2		1.61504269	-0.37426833
	92.6000	1	2		1.61404630	-0.37590940
	92.7000	1	2		1.61304367	-0.37771955
	92.8000	1	2		1.61204646	-0.37932403
	92.9000	1	2		1.61103799	-0.37845645
	93.0000	1	2		1.61003945	-0.37526604
	93.1000	1	2		1.60903692	-0.37698798
	93.2000	1	2		1.60803951	-0.37879419
	93.3000	1	2		1.60704272	-0.38097907
	93.4000	1	2		1.60605299	-0.38283274
	93.5000	1	2		1.60503858	-0.38465623
	93.6000	1	2		1.60404219	-0.38552191
	93.7000	1	2		1.60304120	-0.38656659
	93.8000	1	2		1.60204748	-0.38785059
	93.9000	1	2		1.60104331	-0.38980447
	94.0000	1	2		1.60004713	-0.39130960
	94.1000	1	2		1.59903906	-0.39260119
	94.2000	1	2		1.59805077	-0.39382137
	94.3000	1	2		1.59703994	-0.39534669
	94.4000	1	2		1.59604602	-0.39617047
	94.5000	1	2		1.59504451	-0.39734632
	94.6000	1	2		1.59405355	-0.39844852
	94.7000	1	2		1.59304549	-0.40005106
	94.8000	1	2		1.59205320	-0.40052954
	94.9000	1	2		1.59105569	-0.40113565
	95.0000	1	2		1.59005429	-0.39884172
	95.1000	1	2		1.58905155	-0.39629418
	95.2000	1	2		1.58805435	-0.39682928
	95.3000	1	2		1.58705110	-0.39842322
	95.4000	1	2		1.58604652	-0.39986141
	95.5000	1	2		1.58505474	-0.40141873
	95.6000	1	2		1.58405324	-0.40235665
	95.7000	1	2		1.58304210	-0.40351950
	95.8000	1	2		1.58204899	-0.40522255
	95.9000	1	2		1.58105138	-0.40705945
	96.0000	1	2		1.58004874	-0.40892858
	96.1000	1	2		1.57905318	-0.41073229
	96.2000	1	2		1.57805167	-0.41205734
	96.3000	1	2		1.57704719	-0.41372616
	96.4000	1	2		1.57604938	-0.41431744
	96.5000	1	2		1.57504807	-0.40289722
	96.6000	1	2		1.57406101	-0.38381822
	96.7000	1	2		1.57305151	-0.38470652
	96.8000	1	2		1.57205154	-0.38564689
	96.9000	1	2		1.57104819	-0.38708434
	97.0000	1	2		1.57005304	-0.38842652
	97.1000	1	2		1.56904354	-0.38990226
	97.2000	1	2		1.56804449	-0.39111990
	97.3000	1	2		1.56704022	-0.39261162
	97.4000	1	2		1.56604496	-0.39345622
	97.5000	1	2		1.56504120	-0.39498806
	97.6000	1	2		1.56404246	-0.39661638
	97.7000	1	2		1.56304392	-0.39803907
	97.8000	1	2		1.56199191	-0.39945379
	97.9000	1	2		1.56106365	-0.40075004
	98.0000	1	2		1.56005610	-0.40227108
	98.1000	1	2		1.55905060	-0.40344641
	98.2000	1	2		1.55805001	-0.40398855
	98.3000	1	2		1.55705148	-0.40468164
	98.4000	1	2		1.55604403	-0.40451806
	98.5000	1	2		1.55505194	-0.40401574
	98.6000	1	2		1.55404829	-0.40253781
	98.7000	1	2		1.55304719	-0.39460305
	98.8000	1	2		1.55204292	-0.39043169
	98.9000	1	2		1.55104899	-0.39005663
	99.0000	1	2		1.55004349	-0.38941856
	99.1000	1	2		1.54904710	-0.38960952
	99.2000	1	2		1.54805205	-0.39002605
	99.3000	1	2		1.54705003	-0.39042432
	99.4000	1	2		1.54604740	-0.38853724
	99.5000	1	2		1.54506105	-0.38735654
	99.6000	1	2		1.54405903	-0.38863286
	99.7000	1	2		1.54306224	-0.39067417
	99.8000	1	2		1.54205673	-0.39241519
	99.9000	1	2		1.54106219	-0.39442077
	100.0000	1	2		1.54006038	-0.39605148
	100.1000	1	2		1.53906102	-0.39788190
	100.2000	1	2		1.53805993	-0.39971668
	100.3000	1	2		1.53706108	-0.40138267
	100.4000	1	2		1.53605917	-0.40280245
	100.5000	1	2		1.53506124	-0.40467661
	100.6000	1	2		1.53406896	-0.40636148
	100.7000	1	2		1.53306509	-0.40815935
	100.8000	1	2		1.53206287	-0.40998124
	100.9000	1	2		1.53105983	-0.41183073
	101.0000	1	2		1.53006436	-0.41348502
	101.1000	1	2		1.52906234	-0.41513849
	101.2000	1	2		1.52806627	-0.41567866
	101.3000	1	2		1.52705882	-0.41712362
	101.4000	1	2		1.52605967	-0.41759156
	101.5000	1	2		1.52505785	-0.41879974
	101.6000	1	2		1.52406270	-0.42014856
	101.7000	1	2		1.52305904	-0.42160198
	101.8000	1	2		1.52206798	-0.42272523
	101.9000	1	2		1.52106227	-0.42394783
	102.0000	1	2		1.52006323	-0.42507503
	102.1000	1	2		1.51906541	-0.42593997
	102.2000	1	2		1.51805990	-0.42652208
	102.3000	1	2		1.51705727	-0.42758405
	102.4000	1	2		1.51607297	-0.42667620
	102.5000	1	2		1.51505825	-0.42522606
	102.6000	1	2		1.51406801	-0.42662960
	102.7000	1	2		1.51306057	-0.42817056
	102.8000	1	2		1.51206357	-0.42944573
	102.9000	1	2		1.51106339	-0.43089304
	103.0000	1	2		1.51006639	-0.43221675
	103.1000	1	2		1.50905823	-0.43363642
	103.2000	1	2		1.50806614	-0.43473508
	103.3000	1	2		1.50706351	-0.43623336
	103.4000	1	2		1.50606467	-0.43730319
	103.5000	1	2		1.50506551	-0.43863475
	103.6000	1	2		1.50406391	-0.44006664
	103.7000	1	2		1.50306363	-0.44172380
	103.8000	1	2		1.50206560	-0.44254672
	103.9000	1	2		1.50106082	-0.44359494
	104.0000	1	2		1.50006822	-0.44444088
	104.1000	1	2		1.49906508	-0.44598427
	104.2000	1	2		1.49806429	-0.44740666
	104.3000	1	2		1.49706124	-0.44896770
	104.4000	1	2		1.49606660	-0.45038972
	104.5000	1	2		1.49505833	-0.45198184
	104.6000	1	2		1.49406789	-0.45319334
	104.7000	1	2		1.49306679	-0.45382198
	104.8000	1	2		1.49206272	-0.45354869
	104.9000	1	2		1.49106234	-0.45440692
	105.0000	1	2		1.49006207	-0.45552962
	105.1000	1	2		1.48906476	-0.45695204
	105.2000	1	2		1.48806510	-0.45821492
	105.3000	1	2		1.48706677	-0.45884214
	105.4000	1	2		1.48606300	-0.45949630
	105.5000	1	2		1.48506631	-0.46067499
	105.6000	1	2		1.48406224	-0.46186555
	105.7000	1	2		1.48306023	-0.46342090
	105.8000	1	2		1.48206435	-0.46460778
	105.9000	1	2		1.48105926	-0.46608485
	106.0000	1	2		1.48008623	-0.46742063
	106.0070	1	2		1.48004228	-0.46745703
	106.0370	1	2		1.47997897	-0.46693627
	106.1000	1	2		1.47999485	-0.46562843
	106.2000	1	2		1.47999598	-0.46414535
	106.3000	1	2		1.48000008	-0.46269748
	106.4000	1	2		1.48004618	-0.46171132
	106.5000	1	2		1.48005611	-0.46075739
	106.6000	1	2		1.48008336	-0.46000250
	106.7000	1	2		1.48008756	-0.45928784
Test Stopped:02/10/2014 2:55:23 PM : Operator Reset
