# Supplementary material for: Hyaluronic Acid Enhances the Mechanical Properties of Tissue-Engineered Cartilage Constructs
Source: PLoS One. 2014 Dec 1;9(12):e113216. doi: 10.1371/journal.pone.0113216 (PMC4249877; doi:10.1371/journal.pone.0113216)
Supplement: Dataset S1 — Raw data from hydrogel constructs. Data on wet weight, dry weight, compressive modulus, DNA content, and GAG content are provided in a spreadsheet for all analysed hydrogel constructs. Additionally, raw data from mechanical compression tests (time, displacement, and load) are provided. (ZIP) [file pone.0113216.s004.zip › Data/Mechanical testing/Microtester/Day 63/Day 63 stress relaxation/Patient 1/G1 P1 M7/stress relaxation hold 1.csv]

G1 P1 M7 10feb2014
Notes	Time	Sequence	Block	Cycle	5800:Extension mm	5800:5N_Load_Cell N
	30.0030	1	3		2.08995075	-0.01542419
	30.0500	1	3		2.08963808	-0.01548454
	30.0870	1	3		2.08961739	-0.01562128
	30.0880	1	3		2.08961739	-0.01562763
	30.1000	1	3		2.08961739	-0.01561641
	30.1500	1	3		2.08961739	-0.01550314
	30.2000	1	3		2.08961739	-0.01538863
	30.2500	1	3		2.08961739	-0.01537798
	30.3000	1	3		2.08961800	-0.01526912
	30.3500	1	3		2.08967292	-0.01537904
	30.4000	1	3		2.08967968	-0.01537546
	30.4500	1	3		2.08966984	-0.01525652
	30.5000	1	3		2.08966267	-0.01531669
	30.5500	1	3		2.08970221	-0.01522848
	30.6000	1	3		2.08971635	-0.01523086
	30.6500	1	3		2.08972619	-0.01533790
	30.7000	1	3		2.08973623	-0.01509769
	30.7500	1	3		2.08973971	-0.01514747
	30.8000	1	3		2.08973971	-0.01510064
	30.8500	1	3		2.08973971	-0.01505401
	30.9000	1	3		2.08973971	-0.01503129
	30.9500	1	3		2.08973971	-0.01506405
	31.0000	1	3		2.08973971	-0.01495799
	31.0500	1	3		2.08973971	-0.01506740
	31.1000	1	3		2.08973971	-0.01503923
	31.1500	1	3		2.08973971	-0.01500138
	31.2000	1	3		2.08973971	-0.01495437
	31.2500	1	3		2.08973971	-0.01485377
	31.3000	1	3		2.08973971	-0.01484080
	31.3500	1	3		2.08973971	-0.01495393
	31.4000	1	3		2.08973971	-0.01491982
	31.4500	1	3		2.08973971	-0.01492142
	31.5000	1	3		2.08973971	-0.01504087
	31.5500	1	3		2.08973971	-0.01483050
	31.6000	1	3		2.08973971	-0.01489840
	31.6500	1	3		2.08973971	-0.01485800
	31.7000	1	3		2.08973971	-0.01483562
	31.7500	1	3		2.08973971	-0.01489605
	31.8000	1	3		2.08973971	-0.01479945
	31.8500	1	3		2.08973971	-0.01481742
	31.9000	1	3		2.08973971	-0.01487485
	31.9500	1	3		2.08973971	-0.01474309
	32.0000	1	3		2.08973971	-0.01478058
	32.0500	1	3		2.08973971	-0.01481217
	32.1000	1	3		2.08973971	-0.01471507
	32.1500	1	3		2.08973971	-0.01474982
	32.2000	1	3		2.08973971	-0.01470098
	32.2500	1	3		2.08973971	-0.01463563
	32.3000	1	3		2.08973971	-0.01472992
	32.3500	1	3		2.08973971	-0.01467484
	32.4000	1	3		2.08973971	-0.01459198
	32.4500	1	3		2.08973971	-0.01478557
	32.5000	1	3		2.08973971	-0.01464419
	32.5500	1	3		2.08973971	-0.01459889
	32.6000	1	3		2.08973971	-0.01470351
	32.6500	1	3		2.08973971	-0.01458115
	32.7000	1	3		2.08973971	-0.01454469
	32.7500	1	3		2.08973971	-0.01450064
	32.8000	1	3		2.08973971	-0.01438523
	32.8500	1	3		2.08973971	-0.01443142
	32.9000	1	3		2.08973971	-0.01458180
	32.9500	1	3		2.08973971	-0.01448845
	33.0000	1	3		2.08973971	-0.01452598
	33.0500	1	3		2.08973971	-0.01444144
	33.1000	1	3		2.08973971	-0.01442073
	33.1500	1	3		2.08973971	-0.01444750
	33.2000	1	3		2.08973971	-0.01437211
	33.2500	1	3		2.08973971	-0.01429616
	33.3000	1	3		2.08973971	-0.01435066
	33.3500	1	3		2.08973971	-0.01437845
	33.4000	1	3		2.08973971	-0.01426727
	33.4500	1	3		2.08973971	-0.01426009
	33.5000	1	3		2.08973971	-0.01437245
	33.5500	1	3		2.08973971	-0.01434246
	33.6000	1	3		2.08973971	-0.01437825
	33.6500	1	3		2.08973971	-0.01438153
	33.7000	1	3		2.08973971	-0.01430678
	33.7500	1	3		2.08973971	-0.01429110
	33.8000	1	3		2.08973971	-0.01435729
	33.8500	1	3		2.08973971	-0.01426211
	33.9000	1	3		2.08973971	-0.01431817
	33.9500	1	3		2.08973971	-0.01432231
	34.0000	1	3		2.08973971	-0.01425414
	34.0500	1	3		2.08973971	-0.01427040
	34.1000	1	3		2.08973971	-0.01428714
	34.1500	1	3		2.08973971	-0.01414318
	34.2000	1	3		2.08973971	-0.01421900
	34.2500	1	3		2.08973971	-0.01422715
	34.3000	1	3		2.08973971	-0.01418936
	34.3500	1	3		2.08973971	-0.01418086
	34.4000	1	3		2.08973971	-0.01426648
	34.4500	1	3		2.08973971	-0.01423177
	34.5000	1	3		2.08973971	-0.01419351
	34.5500	1	3		2.08973971	-0.01416737
	34.6000	1	3		2.08973971	-0.01413476
	34.6500	1	3		2.08973971	-0.01417320
	34.7000	1	3		2.08973971	-0.01404270
	34.7500	1	3		2.08973971	-0.01409239
	34.8000	1	3		2.08973971	-0.01411606
	34.8500	1	3		2.08973971	-0.01421217
	34.9000	1	3		2.08973971	-0.01408033
	34.9500	1	3		2.08973971	-0.01407580
	35.0000	1	3		2.08973971	-0.01413396
	35.0500	1	3		2.08973971	-0.01411780
	35.1000	1	3		2.08973971	-0.01401798
	35.1500	1	3		2.08973971	-0.01411263
	35.2000	1	3		2.08973971	-0.01400623
	35.2500	1	3		2.08973971	-0.01400497
	35.3000	1	3		2.08973971	-0.01402699
	35.3500	1	3		2.08973971	-0.01386886
	35.4000	1	3		2.08973971	-0.01397735
	35.4500	1	3		2.08973971	-0.01400310
	35.5000	1	3		2.08973971	-0.01391460
	35.5500	1	3		2.08973971	-0.01400840
	35.6000	1	3		2.08973971	-0.01406274
	35.6500	1	3		2.08973971	-0.01396399
	35.7000	1	3		2.08973971	-0.01402940
	35.7500	1	3		2.08973971	-0.01388587
	35.8000	1	3		2.08973971	-0.01382791
	35.8500	1	3		2.08973971	-0.01394553
	35.9000	1	3		2.08973971	-0.01394179
	35.9500	1	3		2.08973971	-0.01393088
	36.0000	1	3		2.08973971	-0.01400064
	36.0500	1	3		2.08973971	-0.01401369
	36.1000	1	3		2.08973971	-0.01394204
	36.1500	1	3		2.08973971	-0.01399601
	36.2000	1	3		2.08973971	-0.01387103
	36.2500	1	3		2.08973971	-0.01380178
	36.3000	1	3		2.08973971	-0.01392838
	36.3500	1	3		2.08973971	-0.01377273
	36.4000	1	3		2.08973971	-0.01379243
	36.4500	1	3		2.08973971	-0.01383993
	36.5000	1	3		2.08973971	-0.01382251
	36.5500	1	3		2.08973971	-0.01400689
	36.6000	1	3		2.08973971	-0.01381251
	36.6500	1	3		2.08973971	-0.01378641
	36.7000	1	3		2.08973971	-0.01383118
	36.7500	1	3		2.08973971	-0.01371312
	36.8000	1	3		2.08973971	-0.01383875
	36.8500	1	3		2.08973971	-0.01379707
	36.9000	1	3		2.08973971	-0.01378182
	36.9500	1	3		2.08973971	-0.01378268
	37.0000	1	3		2.08973971	-0.01393476
	37.0500	1	3		2.08973971	-0.01386409
	37.1000	1	3		2.08973971	-0.01378203
	37.1500	1	3		2.08973971	-0.01379333
	37.2000	1	3		2.08973971	-0.01375299
	37.2500	1	3		2.08973971	-0.01383261
	37.3000	1	3		2.08973971	-0.01373340
	37.3500	1	3		2.08973971	-0.01373888
	37.4000	1	3		2.08973971	-0.01367733
	37.4500	1	3		2.08973971	-0.01371582
	37.5000	1	3		2.08973971	-0.01378148
	37.5500	1	3		2.08973971	-0.01385307
	37.6000	1	3		2.08973971	-0.01381515
	37.6500	1	3		2.08973971	-0.01374084
	37.7000	1	3		2.08973971	-0.01376085
	37.7500	1	3		2.08973971	-0.01369887
	37.8000	1	3		2.08973971	-0.01370699
	37.8500	1	3		2.08973971	-0.01359867
	37.9000	1	3		2.08973971	-0.01361754
	37.9500	1	3		2.08973971	-0.01361201
	38.0000	1	3		2.08973971	-0.01379825
	38.0500	1	3		2.08973971	-0.01366025
	38.1000	1	3		2.08973971	-0.01376335
	38.1500	1	3		2.08973971	-0.01363585
	38.2000	1	3		2.08973971	-0.01363007
	38.2500	1	3		2.08973971	-0.01364664
	38.3000	1	3		2.08973971	-0.01362486
	38.3500	1	3		2.08973971	-0.01357731
	38.4000	1	3		2.08973971	-0.01361281
	38.4500	1	3		2.08973971	-0.01346665
	38.5000	1	3		2.08973971	-0.01349171
	38.5500	1	3		2.08973971	-0.01355918
	38.6000	1	3		2.08973971	-0.01369160
	38.6500	1	3		2.08973971	-0.01366308
	38.7000	1	3		2.08973971	-0.01360579
	38.7500	1	3		2.08973971	-0.01349874
	38.8000	1	3		2.08973971	-0.01341461
	38.8500	1	3		2.08973971	-0.01355228
	38.9000	1	3		2.08973971	-0.01345316
	38.9500	1	3		2.08973971	-0.01352467
	39.0000	1	3		2.08973971	-0.01356320
	39.0500	1	3		2.08973971	-0.01355956
	39.1000	1	3		2.08973971	-0.01349454
	39.1500	1	3		2.08973971	-0.01364283
	39.2000	1	3		2.08973971	-0.01340239
	39.2500	1	3		2.08973971	-0.01348274
	39.3000	1	3		2.08973971	-0.01346221
	39.3500	1	3		2.08973971	-0.01335204
	39.4000	1	3		2.08973971	-0.01351109
	39.4500	1	3		2.08973971	-0.01340111
	39.5000	1	3		2.08973971	-0.01349383
	39.5500	1	3		2.08973971	-0.01350551
	39.6000	1	3		2.08973971	-0.01344319
	39.6500	1	3		2.08973971	-0.01338252
	39.7000	1	3		2.08973971	-0.01349886
	39.7500	1	3		2.08973971	-0.01350225
	39.8000	1	3		2.08973971	-0.01342341
	39.8500	1	3		2.08973971	-0.01337351
	39.9000	1	3		2.08973971	-0.01336585
	39.9500	1	3		2.08973971	-0.01341202
	40.0000	1	3		2.08973971	-0.01339474
	40.0500	1	3		2.08973971	-0.01334437
	40.1000	1	3		2.08973971	-0.01332823
	40.1500	1	3		2.08973971	-0.01342039
	40.2000	1	3		2.08973971	-0.01333629
	40.2500	1	3		2.08973971	-0.01342100
	40.3000	1	3		2.08973971	-0.01330949
	40.3500	1	3		2.08973971	-0.01326907
	40.4000	1	3		2.08973971	-0.01334287
	40.4500	1	3		2.08973971	-0.01343631
	40.5000	1	3		2.08973971	-0.01332743
	40.5500	1	3		2.08973971	-0.01335334
	40.6000	1	3		2.08973971	-0.01318307
	40.6500	1	3		2.08973971	-0.01317884
	40.7000	1	3		2.08973971	-0.01335823
	40.7500	1	3		2.08973971	-0.01312093
	40.8000	1	3		2.08973971	-0.01330885
	40.8500	1	3		2.08973971	-0.01324330
	40.9000	1	3		2.08973971	-0.01310501
	40.9500	1	3		2.08973971	-0.01322951
	41.0000	1	3		2.08973971	-0.01328739
	41.0500	1	3		2.08973971	-0.01315270
	41.1000	1	3		2.08973971	-0.01328857
	41.1500	1	3		2.08973971	-0.01319330
	41.2000	1	3		2.08973971	-0.01316873
	41.2500	1	3		2.08973971	-0.01319608
	41.3000	1	3		2.08973971	-0.01311137
	41.3500	1	3		2.08973971	-0.01317842
	41.4000	1	3		2.08973971	-0.01332850
	41.4500	1	3		2.08973971	-0.01325188
	41.5000	1	3		2.08973971	-0.01309611
	41.5500	1	3		2.08973971	-0.01328292
	41.6000	1	3		2.08973971	-0.01315091
	41.6500	1	3		2.08973971	-0.01319220
	41.7000	1	3		2.08973971	-0.01310812
	41.7500	1	3		2.08973971	-0.01305250
	41.8000	1	3		2.08973971	-0.01307897
	41.8500	1	3		2.08973971	-0.01312562
	41.9000	1	3		2.08973971	-0.01313213
	41.9500	1	3		2.08973971	-0.01320717
	42.0000	1	3		2.08973971	-0.01323109
	42.0500	1	3		2.08973971	-0.01314226
	42.1000	1	3		2.08973971	-0.01320946
	42.1500	1	3		2.08973971	-0.01309824
	42.2000	1	3		2.08973971	-0.01315264
	42.2500	1	3		2.08973971	-0.01304622
	42.3000	1	3		2.08973971	-0.01306001
	42.3500	1	3		2.08973971	-0.01303450
	42.4000	1	3		2.08973971	-0.01310930
	42.4500	1	3		2.08973971	-0.01305830
	42.5000	1	3		2.08973971	-0.01308116
	42.5500	1	3		2.08973971	-0.01307170
	42.6000	1	3		2.08973971	-0.01306366
	42.6500	1	3		2.08973971	-0.01305664
	42.7000	1	3		2.08973971	-0.01303118
	42.7500	1	3		2.08973971	-0.01300626
	42.8000	1	3		2.08973971	-0.01292812
	42.8500	1	3		2.08973971	-0.01300580
	42.9000	1	3		2.08973971	-0.01299824
	42.9500	1	3		2.08973971	-0.01299806
	43.0000	1	3		2.08973971	-0.01301040
	43.0500	1	3		2.08973971	-0.01291229
	43.1000	1	3		2.08973971	-0.01299942
	43.1500	1	3		2.08973971	-0.01300458
	43.2000	1	3		2.08973971	-0.01298972
	43.2500	1	3		2.08973971	-0.01284870
	43.3000	1	3		2.08973971	-0.01295371
	43.3500	1	3		2.08973971	-0.01288133
	43.4000	1	3		2.08973971	-0.01305857
	43.4500	1	3		2.08973971	-0.01295151
	43.5000	1	3		2.08973971	-0.01289200
	43.5500	1	3		2.08973971	-0.01301853
	43.6000	1	3		2.08973971	-0.01297759
	43.6500	1	3		2.08973971	-0.01303377
	43.7000	1	3		2.08973971	-0.01307666
	43.7500	1	3		2.08973971	-0.01280554
	43.8000	1	3		2.08973971	-0.01295649
	43.8500	1	3		2.08973971	-0.01292182
	43.9000	1	3		2.08973971	-0.01295576
	43.9500	1	3		2.08973971	-0.01299281
	44.0000	1	3		2.08973971	-0.01289210
	44.0500	1	3		2.08973971	-0.01281633
	44.1000	1	3		2.08973971	-0.01291655
	44.1500	1	3		2.08973971	-0.01277162
	44.2000	1	3		2.08973971	-0.01276498
	44.2500	1	3		2.08973971	-0.01276235
	44.3000	1	3		2.08973971	-0.01278310
	44.3500	1	3		2.08973971	-0.01292951
	44.4000	1	3		2.08973971	-0.01304439
	44.4500	1	3		2.08973971	-0.01291551
	44.5000	1	3		2.08973971	-0.01284417
	44.5500	1	3		2.08973971	-0.01286918
	44.6000	1	3		2.08973971	-0.01279186
	44.6500	1	3		2.08973971	-0.01287838
	44.7000	1	3		2.08973971	-0.01280635
	44.7500	1	3		2.08973971	-0.01269424
	44.8000	1	3		2.08973971	-0.01292127
	44.8500	1	3		2.08973971	-0.01288560
	44.9000	1	3		2.08973971	-0.01263381
	44.9500	1	3		2.08973971	-0.01269532
	45.0000	1	3		2.08973971	-0.01260504
	45.0500	1	3		2.08973971	-0.01276295
	45.1000	1	3		2.08973971	-0.01288430
	45.1500	1	3		2.08973971	-0.01276945
	45.2000	1	3		2.08973971	-0.01271721
	45.2500	1	3		2.08973971	-0.01292072
	45.3000	1	3		2.08973971	-0.01281600
	45.3500	1	3		2.08973971	-0.01285748
	45.4000	1	3		2.08973971	-0.01273301
	45.4500	1	3		2.08973971	-0.01264032
	45.5000	1	3		2.08973971	-0.01279072
	45.5500	1	3		2.08973971	-0.01274311
	45.6000	1	3		2.08973971	-0.01265917
	45.6500	1	3		2.08973971	-0.01267585
	45.7000	1	3		2.08973971	-0.01265168
	45.7500	1	3		2.08973971	-0.01269368
	45.8000	1	3		2.08973971	-0.01288952
	45.8500	1	3		2.08973971	-0.01270741
	45.9000	1	3		2.08973971	-0.01265038
	45.9500	1	3		2.08973971	-0.01276979
	46.0000	1	3		2.08973971	-0.01263420
	46.0500	1	3		2.08973971	-0.01269610
	46.1000	1	3		2.08973971	-0.01268058
	46.1500	1	3		2.08973971	-0.01263100
	46.2000	1	3		2.08973971	-0.01271384
	46.2500	1	3		2.08973971	-0.01278379
	46.3000	1	3		2.08973971	-0.01254817
	46.3500	1	3		2.08973971	-0.01277587
	46.4000	1	3		2.08973971	-0.01281477
	46.4500	1	3		2.08973971	-0.01262245
	46.5000	1	3		2.08973971	-0.01268712
	46.5500	1	3		2.08973971	-0.01253792
	46.6000	1	3		2.08973971	-0.01250939
	46.6500	1	3		2.08973971	-0.01270085
	46.7000	1	3		2.08973971	-0.01265828
	46.7500	1	3		2.08973971	-0.01251461
	46.8000	1	3		2.08973971	-0.01263683
	46.8500	1	3		2.08973971	-0.01264854
	46.9000	1	3		2.08973971	-0.01256781
	46.9500	1	3		2.08973971	-0.01263612
	47.0000	1	3		2.08973971	-0.01258272
	47.0500	1	3		2.08973971	-0.01255048
	47.1000	1	3		2.08973971	-0.01260824
	47.1500	1	3		2.08973971	-0.01247983
	47.2000	1	3		2.08973971	-0.01247522
	47.2500	1	3		2.08973971	-0.01271226
	47.3000	1	3		2.08973971	-0.01259783
	47.3500	1	3		2.08973971	-0.01252713
	47.4000	1	3		2.08973971	-0.01265483
	47.4500	1	3		2.08973971	-0.01251651
	47.5000	1	3		2.08973971	-0.01247148
	47.5500	1	3		2.08973971	-0.01255831
	47.6000	1	3		2.08973971	-0.01252451
	47.6500	1	3		2.08973971	-0.01262695
	47.7000	1	3		2.08973971	-0.01256926
	47.7500	1	3		2.08973971	-0.01251116
	47.8000	1	3		2.08973971	-0.01260625
	47.8500	1	3		2.08973971	-0.01248434
	47.9000	1	3		2.08973971	-0.01239563
	47.9500	1	3		2.08973971	-0.01254611
	48.0000	1	3		2.08973971	-0.01256241
	48.0500	1	3		2.08973971	-0.01249605
	48.1000	1	3		2.08973971	-0.01250204
	48.1500	1	3		2.08973971	-0.01259070
	48.2000	1	3		2.08973971	-0.01254626
	48.2500	1	3		2.08973971	-0.01257063
	48.3000	1	3		2.08973971	-0.01254841
	48.3500	1	3		2.08973971	-0.01246289
	48.4000	1	3		2.08973971	-0.01239423
	48.4500	1	3		2.08973971	-0.01246980
	48.5000	1	3		2.08973971	-0.01246667
	48.5500	1	3		2.08973971	-0.01247144
	48.6000	1	3		2.08973971	-0.01241278
	48.6500	1	3		2.08973971	-0.01243741
	48.7000	1	3		2.08973971	-0.01259372
	48.7500	1	3		2.08973971	-0.01253418
	48.8000	1	3		2.08973971	-0.01248689
	48.8500	1	3		2.08973971	-0.01244949
	48.9000	1	3		2.08973971	-0.01240224
	48.9500	1	3		2.08973971	-0.01233804
	49.0000	1	3		2.08973971	-0.01245244
	49.0500	1	3		2.08973971	-0.01251648
	49.1000	1	3		2.08973971	-0.01251239
	49.1500	1	3		2.08973971	-0.01245960
	49.2000	1	3		2.08973971	-0.01240923
	49.2500	1	3		2.08973971	-0.01240429
	49.3000	1	3		2.08973971	-0.01246038
	49.3500	1	3		2.08973971	-0.01238083
	49.4000	1	3		2.08973971	-0.01233128
	49.4500	1	3		2.08973971	-0.01250309
	49.5000	1	3		2.08973971	-0.01233882
	49.5500	1	3		2.08973971	-0.01242112
	49.6000	1	3		2.08973971	-0.01241180
	49.6500	1	3		2.08973971	-0.01241442
	49.7000	1	3		2.08973971	-0.01242898
	49.7500	1	3		2.08973971	-0.01240247
	49.8000	1	3		2.08973971	-0.01232065
	49.8500	1	3		2.08973971	-0.01237699
	49.9000	1	3		2.08973971	-0.01233074
	49.9500	1	3		2.08973971	-0.01234040
	50.0000	1	3		2.08973971	-0.01246817
	50.0500	1	3		2.08973971	-0.01231072
	50.1000	1	3		2.08973971	-0.01237743
	50.1500	1	3		2.08973971	-0.01238188
	50.2000	1	3		2.08973971	-0.01234861
	50.2500	1	3		2.08973971	-0.01232255
	50.3000	1	3		2.08973971	-0.01229703
	50.3500	1	3		2.08973971	-0.01233866
	50.4000	1	3		2.08973971	-0.01231959
	50.4500	1	3		2.08973971	-0.01224596
	50.5000	1	3		2.08973971	-0.01225774
	50.5500	1	3		2.08973971	-0.01227976
	50.6000	1	3		2.08973971	-0.01238818
	50.6500	1	3		2.08973971	-0.01238476
	50.7000	1	3		2.08973971	-0.01233384
	50.7500	1	3		2.08973971	-0.01231413
	50.8000	1	3		2.08973971	-0.01226292
	50.8500	1	3		2.08973971	-0.01227973
	50.9000	1	3		2.08973971	-0.01224307
	50.9500	1	3		2.08973971	-0.01217844
	51.0000	1	3		2.08973971	-0.01225023
	51.0500	1	3		2.08973971	-0.01228475
	51.1000	1	3		2.08973971	-0.01229688
	51.1500	1	3		2.08973971	-0.01224362
	51.2000	1	3		2.08973971	-0.01233532
	51.2500	1	3		2.08973971	-0.01231625
	51.3000	1	3		2.08973971	-0.01225253
	51.3500	1	3		2.08973971	-0.01221072
	51.4000	1	3		2.08973971	-0.01226505
	51.4500	1	3		2.08973971	-0.01227831
	51.5000	1	3		2.08973971	-0.01229156
	51.5500	1	3		2.08973971	-0.01228166
	51.6000	1	3		2.08973971	-0.01228287
	51.6500	1	3		2.08973971	-0.01231770
	51.7000	1	3		2.08973971	-0.01229857
	51.7500	1	3		2.08973971	-0.01225755
	51.8000	1	3		2.08973971	-0.01214863
	51.8500	1	3		2.08973971	-0.01226453
	51.9000	1	3		2.08973971	-0.01222911
	51.9500	1	3		2.08973971	-0.01220434
	52.0000	1	3		2.08973971	-0.01223853
	52.0500	1	3		2.08973971	-0.01216348
	52.1000	1	3		2.08973971	-0.01221316
	52.1500	1	3		2.08973971	-0.01231760
	52.2000	1	3		2.08973971	-0.01224684
	52.2500	1	3		2.08973971	-0.01224922
	52.3000	1	3		2.08973971	-0.01217650
	52.3500	1	3		2.08973971	-0.01210349
	52.4000	1	3		2.08973971	-0.01216909
	52.4500	1	3		2.08973971	-0.01221047
	52.5000	1	3		2.08973971	-0.01196408
	52.5500	1	3		2.08973971	-0.01180822
	52.6000	1	3		2.08973971	-0.01202536
	52.6500	1	3		2.08973971	-0.01180314
	52.7000	1	3		2.08973971	-0.01203015
	52.7500	1	3		2.08973971	-0.01211809
	52.8000	1	3		2.08973971	-0.01224334
	52.8500	1	3		2.08973971	-0.01213817
	52.9000	1	3		2.08973971	-0.01208556
	52.9500	1	3		2.08973971	-0.01211910
	53.0000	1	3		2.08973971	-0.01201514
	53.0500	1	3		2.08973971	-0.01222444
	53.1000	1	3		2.08973971	-0.01230081
	53.1500	1	3		2.08973971	-0.01214080
	53.2000	1	3		2.08973971	-0.01216109
	53.2500	1	3		2.08973971	-0.01216463
	53.3000	1	3		2.08973971	-0.01208448
	53.3500	1	3		2.08973971	-0.01217336
	53.4000	1	3		2.08973971	-0.01208695
	53.4500	1	3		2.08973971	-0.01210997
	53.5000	1	3		2.08973971	-0.01217491
	53.5500	1	3		2.08973971	-0.01206423
	53.6000	1	3		2.08973971	-0.01212757
	53.6500	1	3		2.08973971	-0.01220122
	53.7000	1	3		2.08973971	-0.01201026
	53.7500	1	3		2.08973971	-0.01218625
	53.8000	1	3		2.08973971	-0.01215279
	53.8500	1	3		2.08973971	-0.01201208
	53.9000	1	3		2.08973971	-0.01204913
	53.9500	1	3		2.08973971	-0.01201859
	54.0000	1	3		2.08973971	-0.01207388
	54.0500	1	3		2.08973971	-0.01215144
	54.1000	1	3		2.08973971	-0.01200182
	54.1500	1	3		2.08973971	-0.01209856
	54.2000	1	3		2.08973971	-0.01219504
	54.2500	1	3		2.08973971	-0.01213298
	54.3000	1	3		2.08973971	-0.01207048
	54.3500	1	3		2.08973971	-0.01208650
	54.4000	1	3		2.08973971	-0.01195218
	54.4500	1	3		2.08973971	-0.01208927
	54.5000	1	3		2.08973971	-0.01220115
	54.5500	1	3		2.08973971	-0.01208923
	54.6000	1	3		2.08973971	-0.01213705
	54.6500	1	3		2.08973971	-0.01212448
	54.7000	1	3		2.08973971	-0.01202972
	54.7500	1	3		2.08973971	-0.01204899
	54.8000	1	3		2.08973971	-0.01195415
	54.8500	1	3		2.08973971	-0.01191769
	54.9000	1	3		2.08973971	-0.01209101
	54.9500	1	3		2.08973971	-0.01199013
	55.0000	1	3		2.08973971	-0.01205627
	55.0500	1	3		2.08973971	-0.01210534
	55.1000	1	3		2.08973971	-0.01189278
	55.1500	1	3		2.08973971	-0.01200183
	55.2000	1	3		2.08973971	-0.01198451
	55.2500	1	3		2.08973971	-0.01183286
	55.3000	1	3		2.08973971	-0.01194397
	55.3500	1	3		2.08973971	-0.01196515
	55.4000	1	3		2.08973971	-0.01191469
	55.4500	1	3		2.08973971	-0.01212946
	55.5000	1	3		2.08973971	-0.01194553
	55.5500	1	3		2.08973971	-0.01193479
	55.6000	1	3		2.08973971	-0.01205173
	55.6500	1	3		2.08973971	-0.01201303
	55.7000	1	3		2.08973971	-0.01188547
	55.7500	1	3		2.08973971	-0.01198799
	55.8000	1	3		2.08973971	-0.01189405
	55.8500	1	3		2.08973971	-0.01196524
	55.9000	1	3		2.08973971	-0.01205063
	55.9500	1	3		2.08973971	-0.01198329
	56.0000	1	3		2.08973971	-0.01197529
	56.0500	1	3		2.08973971	-0.01191726
	56.1000	1	3		2.08973971	-0.01202904
	56.1500	1	3		2.08973971	-0.01189844
	56.2000	1	3		2.08973971	-0.01191354
	56.2500	1	3		2.08973971	-0.01190583
	56.3000	1	3		2.08973971	-0.01193218
	56.3500	1	3		2.08973971	-0.01198267
	56.4000	1	3		2.08973971	-0.01194719
	56.4500	1	3		2.08973971	-0.01198209
	56.5000	1	3		2.08973971	-0.01195497
	56.5500	1	3		2.08973971	-0.01201845
	56.6000	1	3		2.08973971	-0.01206812
	56.6500	1	3		2.08973971	-0.01202281
	56.7000	1	3		2.08973971	-0.01199359
	56.7500	1	3		2.08973971	-0.01182248
	56.8000	1	3		2.08973971	-0.01183693
	56.8500	1	3		2.08973971	-0.01186844
	56.9000	1	3		2.08973971	-0.01191705
	56.9500	1	3		2.08973971	-0.01182885
	57.0000	1	3		2.08973971	-0.01188768
	57.0500	1	3		2.08973971	-0.01196238
	57.1000	1	3		2.08973971	-0.01202871
	57.1500	1	3		2.08973971	-0.01188443
	57.2000	1	3		2.08973971	-0.01187707
	57.2500	1	3		2.08973971	-0.01189130
	57.3000	1	3		2.08973971	-0.01182708
	57.3500	1	3		2.08973971	-0.01182709
	57.4000	1	3		2.08973971	-0.01180509
	57.4500	1	3		2.08973971	-0.01183355
	57.5000	1	3		2.08973971	-0.01188338
	57.5500	1	3		2.08973971	-0.01188841
	57.6000	1	3		2.08973971	-0.01187457
	57.6500	1	3		2.08973971	-0.01184579
	57.7000	1	3		2.08973971	-0.01180758
	57.7500	1	3		2.08973971	-0.01180794
	57.8000	1	3		2.08973971	-0.01179748
	57.8500	1	3		2.08973971	-0.01178008
	57.9000	1	3		2.08973971	-0.01178430
	57.9500	1	3		2.08973971	-0.01177359
	58.0000	1	3		2.08973971	-0.01194996
	58.0500	1	3		2.08973971	-0.01178176
	58.1000	1	3		2.08973971	-0.01183426
	58.1500	1	3		2.08973971	-0.01176626
	58.2000	1	3		2.08973971	-0.01174514
	58.2500	1	3		2.08973971	-0.01173440
	58.3000	1	3		2.08973971	-0.01168367
	58.3500	1	3		2.08973971	-0.01175935
	58.4000	1	3		2.08973971	-0.01178846
	58.4500	1	3		2.08973971	-0.01182796
	58.5000	1	3		2.08973971	-0.01186835
	58.5500	1	3		2.08973971	-0.01185917
	58.6000	1	3		2.08973971	-0.01177450
	58.6500	1	3		2.08973971	-0.01185830
	58.7000	1	3		2.08973971	-0.01178168
	58.7500	1	3		2.08973971	-0.01172973
	58.8000	1	3		2.08973971	-0.01183605
	58.8500	1	3		2.08973971	-0.01187968
	58.9000	1	3		2.08973971	-0.01184629
	58.9500	1	3		2.08973971	-0.01184312
	59.0000	1	3		2.08973971	-0.01185918
	59.0500	1	3		2.08973971	-0.01179884
	59.1000	1	3		2.08973971	-0.01185461
	59.1500	1	3		2.08973971	-0.01179279
	59.2000	1	3		2.08973971	-0.01173678
	59.2500	1	3		2.08973971	-0.01187485
	59.3000	1	3		2.08973971	-0.01171973
	59.3500	1	3		2.08973971	-0.01177196
	59.4000	1	3		2.08973971	-0.01188757
	59.4500	1	3		2.08973971	-0.01183576
	59.5000	1	3		2.08973971	-0.01182368
	59.5500	1	3		2.08973971	-0.01182421
	59.6000	1	3		2.08973971	-0.01174598
	59.6500	1	3		2.08973971	-0.01178813
	59.7000	1	3		2.08973971	-0.01178641
	59.7500	1	3		2.08973971	-0.01172699
	59.8000	1	3		2.08973971	-0.01176965
	59.8500	1	3		2.08973971	-0.01176242
	59.9000	1	3		2.08973971	-0.01180990
	59.9500	1	3		2.08973971	-0.01180793
	60.0000	1	3		2.08973971	-0.01176788
	60.0500	1	3		2.08973971	-0.01172922
	60.1000	1	3		2.08973971	-0.01178465
	60.1500	1	3		2.08973971	-0.01173862
	60.2000	1	3		2.08973971	-0.01170652
	60.2500	1	3		2.08973971	-0.01169846
	60.3000	1	3		2.08973971	-0.01163970
	60.3500	1	3		2.08973971	-0.01176222
	60.4000	1	3		2.08973971	-0.01181602
	60.4500	1	3		2.08973971	-0.01169181
	60.5000	1	3		2.08973971	-0.01174541
	60.5500	1	3		2.08973971	-0.01181755
	60.6000	1	3		2.08973971	-0.01169079
	60.6500	1	3		2.08973971	-0.01173840
	60.7000	1	3		2.08973971	-0.01162898
	60.7500	1	3		2.08973971	-0.01165109
	60.8000	1	3		2.08973971	-0.01173457
	60.8500	1	3		2.08973971	-0.01171434
	60.9000	1	3		2.08973971	-0.01174978
	60.9500	1	3		2.08973971	-0.01173532
	61.0000	1	3		2.08973971	-0.01169584
	61.0500	1	3		2.08973971	-0.01168732
	61.1000	1	3		2.08973971	-0.01168811
	61.1500	1	3		2.08973971	-0.01170936
	61.2000	1	3		2.08973971	-0.01171663
	61.2500	1	3		2.08973971	-0.01162423
	61.3000	1	3		2.08973971	-0.01170906
	61.3500	1	3		2.08973971	-0.01180382
	61.4000	1	3		2.08973971	-0.01175382
	61.4500	1	3		2.08973971	-0.01180705
	61.5000	1	3		2.08973971	-0.01176567
	61.5500	1	3		2.08973971	-0.01169954
	61.6000	1	3		2.08973971	-0.01169570
	61.6500	1	3		2.08973971	-0.01167288
	61.7000	1	3		2.08973971	-0.01161983
	61.7500	1	3		2.08973971	-0.01174263
	61.8000	1	3		2.08973971	-0.01172654
	61.8500	1	3		2.08973971	-0.01168260
	61.9000	1	3		2.08973971	-0.01174832
	61.9500	1	3		2.08973971	-0.01171592
	62.0000	1	3		2.08973971	-0.01169270
	62.0500	1	3		2.08973971	-0.01163786
	62.1000	1	3		2.08973971	-0.01158600
	62.1500	1	3		2.08973971	-0.01159141
	62.2000	1	3		2.08973971	-0.01154038
	62.2500	1	3		2.08973971	-0.01155022
	62.3000	1	3		2.08973971	-0.01165763
	62.3500	1	3		2.08973971	-0.01174787
	62.4000	1	3		2.08973971	-0.01166168
	62.4500	1	3		2.08973971	-0.01173201
	62.5000	1	3		2.08973971	-0.01168398
	62.5500	1	3		2.08973971	-0.01161878
	62.6000	1	3		2.08973971	-0.01160134
	62.6500	1	3		2.08973971	-0.01150310
	62.7000	1	3		2.08973971	-0.01152317
	62.7500	1	3		2.08973971	-0.01167491
	62.8000	1	3		2.08973971	-0.01161946
	62.8500	1	3		2.08973971	-0.01164533
	62.9000	1	3		2.08973971	-0.01168651
	62.9500	1	3		2.08973971	-0.01164698
	63.0000	1	3		2.08973971	-0.01170362
	63.0500	1	3		2.08973971	-0.01159419
	63.1000	1	3		2.08973971	-0.01157829
	63.1500	1	3		2.08973971	-0.01164339
	63.2000	1	3		2.08973971	-0.01158027
	63.2500	1	3		2.08973971	-0.01156598
	63.3000	1	3		2.08973971	-0.01162793
	63.3500	1	3		2.08973971	-0.01159657
	63.4000	1	3		2.08973971	-0.01161135
	63.4500	1	3		2.08973971	-0.01164975
	63.5000	1	3		2.08973971	-0.01152763
	63.5500	1	3		2.08973971	-0.01150085
	63.6000	1	3		2.08973971	-0.01155768
	63.6500	1	3		2.08973971	-0.01148941
	63.7000	1	3		2.08973971	-0.01157674
	63.7500	1	3		2.08973971	-0.01172883
	63.8000	1	3		2.08973971	-0.01157251
	63.8500	1	3		2.08973971	-0.01158237
	63.9000	1	3		2.08973971	-0.01163885
	63.9500	1	3		2.08973971	-0.01154825
	64.0000	1	3		2.08973971	-0.01165454
	64.0500	1	3		2.08973971	-0.01155983
	64.1000	1	3		2.08973971	-0.01152255
	64.1500	1	3		2.08973971	-0.01152807
	64.2000	1	3		2.08973971	-0.01143662
	64.2500	1	3		2.08973971	-0.01144321
	64.3000	1	3		2.08973971	-0.01163211
	64.3500	1	3		2.08973971	-0.01157633
	64.4000	1	3		2.08973971	-0.01160851
	64.4500	1	3		2.08973971	-0.01148965
	64.5000	1	3		2.08973971	-0.01159303
	64.5500	1	3		2.08973971	-0.01155331
	64.6000	1	3		2.08973971	-0.01157309
	64.6500	1	3		2.08973971	-0.01150042
	64.7000	1	3		2.08973971	-0.01150314
	64.7500	1	3		2.08973971	-0.01161100
	64.8000	1	3		2.08973971	-0.01151330
	64.8500	1	3		2.08973971	-0.01159673
	64.9000	1	3		2.08973971	-0.01153870
	64.9500	1	3		2.08973971	-0.01151355
	65.0000	1	3		2.08973971	-0.01152489
	65.0500	1	3		2.08973971	-0.01153701
	65.1000	1	3		2.08973971	-0.01147788
	65.1500	1	3		2.08973971	-0.01150927
	65.2000	1	3		2.08973971	-0.01153559
	65.2500	1	3		2.08973971	-0.01152141
	65.3000	1	3		2.08973971	-0.01160181
	65.3500	1	3		2.08973971	-0.01155436
	65.4000	1	3		2.08973971	-0.01154440
	65.4500	1	3		2.08973971	-0.01161205
	65.5000	1	3		2.08973971	-0.01154270
	65.5500	1	3		2.08973971	-0.01151132
	65.6000	1	3		2.08973971	-0.01153644
	65.6500	1	3		2.08973971	-0.01143721
	65.7000	1	3		2.08973971	-0.01153119
	65.7500	1	3		2.08973971	-0.01152055
	65.8000	1	3		2.08973971	-0.01150067
	65.8500	1	3		2.08973971	-0.01154802
	65.9000	1	3		2.08973971	-0.01153138
	65.9500	1	3		2.08973971	-0.01156475
	66.0000	1	3		2.08973971	-0.01155204
	66.0500	1	3		2.08973971	-0.01146547
	66.1000	1	3		2.08973971	-0.01148768
	66.1500	1	3		2.08973971	-0.01134141
	66.2000	1	3		2.08973971	-0.01146375
	66.2500	1	3		2.08973971	-0.01147625
	66.3000	1	3		2.08973971	-0.01138138
	66.3500	1	3		2.08973971	-0.01148481
	66.4000	1	3		2.08973971	-0.01158211
	66.4500	1	3		2.08973971	-0.01145098
	66.5000	1	3		2.08973971	-0.01146277
	66.5500	1	3		2.08973971	-0.01133972
	66.6000	1	3		2.08973971	-0.01133440
	66.6500	1	3		2.08973971	-0.01151426
	66.7000	1	3		2.08973971	-0.01136130
	66.7500	1	3		2.08973971	-0.01141268
	66.8000	1	3		2.08973971	-0.01152240
	66.8500	1	3		2.08973971	-0.01153695
	66.9000	1	3		2.08973971	-0.01149763
	66.9500	1	3		2.08973971	-0.01151564
	67.0000	1	3		2.08973971	-0.01136341
	67.0500	1	3		2.08973971	-0.01135350
	67.1000	1	3		2.08973971	-0.01133013
	67.1500	1	3		2.08973971	-0.01133978
	67.2000	1	3		2.08973971	-0.01142908
	67.2500	1	3		2.08973971	-0.01138212
	67.3000	1	3		2.08973971	-0.01137622
	67.3500	1	3		2.08973971	-0.01144985
	67.4000	1	3		2.08973971	-0.01139624
	67.4500	1	3		2.08973971	-0.01133309
	67.5000	1	3		2.08973971	-0.01133590
	67.5500	1	3		2.08973971	-0.01126611
	67.6000	1	3		2.08973971	-0.01145964
	67.6500	1	3		2.08973971	-0.01134366
	67.7000	1	3		2.08973971	-0.01137834
	67.7500	1	3		2.08973971	-0.01139744
	67.8000	1	3		2.08973971	-0.01140867
	67.8500	1	3		2.08973971	-0.01140778
	67.9000	1	3		2.08973971	-0.01137897
	67.9500	1	3		2.08973971	-0.01135479
	68.0000	1	3		2.08973971	-0.01138606
	68.0500	1	3		2.08973971	-0.01144235
	68.1000	1	3		2.08973971	-0.01129835
	68.1500	1	3		2.08973971	-0.01135210
	68.2000	1	3		2.08973971	-0.01134363
	68.2500	1	3		2.08973971	-0.01138572
	68.3000	1	3		2.08973971	-0.01145639
	68.3500	1	3		2.08973971	-0.01136590
	68.4000	1	3		2.08973971	-0.01132117
	68.4500	1	3		2.08973971	-0.01138579
	68.5000	1	3		2.08973971	-0.01135360
	68.5500	1	3		2.08973971	-0.01130801
	68.6000	1	3		2.08973971	-0.01137435
	68.6500	1	3		2.08973971	-0.01138171
	68.7000	1	3		2.08973971	-0.01136464
	68.7500	1	3		2.08973971	-0.01143678
	68.8000	1	3		2.08973971	-0.01133937
	68.8500	1	3		2.08973971	-0.01132480
	68.9000	1	3		2.08973971	-0.01137269
	68.9500	1	3		2.08973971	-0.01129150
	69.0000	1	3		2.08973971	-0.01138792
	69.0500	1	3		2.08973971	-0.01135721
	69.1000	1	3		2.08973971	-0.01130002
	69.1500	1	3		2.08973971	-0.01133785
	69.2000	1	3		2.08973971	-0.01137691
	69.2500	1	3		2.08973971	-0.01120798
	69.3000	1	3		2.08973971	-0.01129743
	69.3500	1	3		2.08973971	-0.01134441
	69.4000	1	3		2.08973971	-0.01127323
	69.4500	1	3		2.08973971	-0.01129990
	69.5000	1	3		2.08973971	-0.01135919
	69.5500	1	3		2.08973971	-0.01129409
	69.6000	1	3		2.08973971	-0.01134369
	69.6500	1	3		2.08973971	-0.01127752
	69.7000	1	3		2.08973971	-0.01132696
	69.7500	1	3		2.08973971	-0.01143230
	69.8000	1	3		2.08973971	-0.01130106
	69.8500	1	3		2.08973971	-0.01136063
	69.9000	1	3		2.08973971	-0.01137443
	69.9500	1	3		2.08973971	-0.01128349
	70.0000	1	3		2.08973971	-0.01128052
	70.0500	1	3		2.08973971	-0.01122385
	70.1000	1	3		2.08973971	-0.01119790
	70.1500	1	3		2.08973971	-0.01132598
	70.2000	1	3		2.08973971	-0.01138077
	70.2500	1	3		2.08973971	-0.01129271
	70.3000	1	3		2.08973971	-0.01133319
	70.3500	1	3		2.08973971	-0.01132694
	70.4000	1	3		2.08973971	-0.01127593
	70.4500	1	3		2.08973971	-0.01126451
	70.5000	1	3		2.08973971	-0.01119274
	70.5500	1	3		2.08973971	-0.01124215
	70.6000	1	3		2.08973971	-0.01127495
	70.6500	1	3		2.08973971	-0.01130276
	70.7000	1	3		2.08973971	-0.01119469
	70.7500	1	3		2.08973971	-0.01139887
	70.8000	1	3		2.08973971	-0.01139448
	70.8500	1	3		2.08973971	-0.01124796
	70.9000	1	3		2.08973971	-0.01127604
	70.9500	1	3		2.08973971	-0.01125178
	71.0000	1	3		2.08973971	-0.01130826
	71.0500	1	3		2.08973971	-0.01126694
	71.1000	1	3		2.08973971	-0.01126706
	71.1500	1	3		2.08973971	-0.01131217
	71.2000	1	3		2.08973971	-0.01128301
	71.2500	1	3		2.08973971	-0.01129861
	71.3000	1	3		2.08973971	-0.01130137
	71.3500	1	3		2.08973971	-0.01135733
	71.4000	1	3		2.08973971	-0.01124543
	71.4500	1	3		2.08973971	-0.01117846
	71.5000	1	3		2.08973971	-0.01113943
	71.5500	1	3		2.08973971	-0.01132195
	71.6000	1	3		2.08973971	-0.01123292
	71.6500	1	3		2.08973971	-0.01118185
	71.7000	1	3		2.08973971	-0.01127062
	71.7500	1	3		2.08973971	-0.01123364
	71.8000	1	3		2.08973971	-0.01126171
	71.8500	1	3		2.08973971	-0.01129388
	71.9000	1	3		2.08973971	-0.01120952
	71.9500	1	3		2.08973971	-0.01131283
	72.0000	1	3		2.08973971	-0.01124272
	72.0500	1	3		2.08973971	-0.01104178
	72.1000	1	3		2.08973971	-0.01119699
	72.1500	1	3		2.08973971	-0.01121418
	72.2000	1	3		2.08973971	-0.01118498
	72.2500	1	3		2.08973971	-0.01124944
	72.3000	1	3		2.08973971	-0.01129620
	72.3500	1	3		2.08973971	-0.01110162
	72.4000	1	3		2.08973971	-0.01127477
	72.4500	1	3		2.08973971	-0.01120779
	72.5000	1	3		2.08973971	-0.01109099
	72.5500	1	3		2.08973971	-0.01124455
	72.6000	1	3		2.08973971	-0.01118618
	72.6500	1	3		2.08973971	-0.01110646
	72.7000	1	3		2.08973971	-0.01123175
	72.7500	1	3		2.08973971	-0.01113099
	72.8000	1	3		2.08973971	-0.01116871
	72.8500	1	3		2.08973971	-0.01125750
	72.9000	1	3		2.08973971	-0.01117699
	72.9500	1	3		2.08973971	-0.01122833
	73.0000	1	3		2.08973971	-0.01112727
	73.0500	1	3		2.08973971	-0.01107797
	73.1000	1	3		2.08973971	-0.01113795
	73.1500	1	3		2.08973971	-0.01124041
	73.2000	1	3		2.08973971	-0.01121829
	73.2500	1	3		2.08973971	-0.01123614
	73.3000	1	3		2.08973971	-0.01121240
	73.3500	1	3		2.08973971	-0.01121067
	73.4000	1	3		2.08973971	-0.01120429
	73.4500	1	3		2.08973971	-0.01120326
	73.5000	1	3		2.08973971	-0.01115985
	73.5500	1	3		2.08973971	-0.01122842
	73.6000	1	3		2.08973971	-0.01122575
	73.6500	1	3		2.08973971	-0.01114850
	73.7000	1	3		2.08973971	-0.01127508
	73.7500	1	3		2.08973971	-0.01114641
	73.8000	1	3		2.08973971	-0.01113340
	73.8500	1	3		2.08973971	-0.01118731
	73.9000	1	3		2.08973971	-0.01110381
	73.9500	1	3		2.08973971	-0.01106401
	74.0000	1	3		2.08973971	-0.01123867
	74.0500	1	3		2.08973971	-0.01117945
	74.1000	1	3		2.08973971	-0.01119905
	74.1500	1	3		2.08973971	-0.01117714
	74.2000	1	3		2.08973971	-0.01110753
	74.2500	1	3		2.08973971	-0.01119509
	74.3000	1	3		2.08973971	-0.01111673
	74.3500	1	3		2.08973971	-0.01114412
	74.4000	1	3		2.08973971	-0.01112135
	74.4500	1	3		2.08973971	-0.01108457
	74.5000	1	3		2.08973971	-0.01111103
	74.5500	1	3		2.08973971	-0.01112510
	74.6000	1	3		2.08973971	-0.01113733
	74.6500	1	3		2.08973971	-0.01115151
	74.7000	1	3		2.08973971	-0.01104976
	74.7500	1	3		2.08973971	-0.01118235
	74.8000	1	3		2.08973971	-0.01110123
	74.8500	1	3		2.08973971	-0.01119349
	74.9000	1	3		2.08973971	-0.01112611
	74.9500	1	3		2.08973971	-0.01107406
	75.0000	1	3		2.08973971	-0.01119721
	75.0500	1	3		2.08973971	-0.01109311
	75.1000	1	3		2.08973971	-0.01108854
	75.1500	1	3		2.08973971	-0.01114363
	75.2000	1	3		2.08973971	-0.01104283
	75.2500	1	3		2.08973971	-0.01116738
	75.3000	1	3		2.08973971	-0.01120210
	75.3500	1	3		2.08973971	-0.01116280
	75.4000	1	3		2.08973971	-0.01107048
	75.4500	1	3		2.08973971	-0.01109319
	75.5000	1	3		2.08973971	-0.01104400
	75.5500	1	3		2.08973971	-0.01106154
	75.6000	1	3		2.08973971	-0.01105773
	75.6500	1	3		2.08973971	-0.01103675
	75.7000	1	3		2.08973971	-0.01105516
	75.7500	1	3		2.08973971	-0.01102165
	75.8000	1	3		2.08973971	-0.01113778
	75.8500	1	3		2.08973971	-0.01108324
	75.9000	1	3		2.08973971	-0.01108406
	75.9500	1	3		2.08973971	-0.01096594
	76.0000	1	3		2.08973971	-0.01105598
	76.0500	1	3		2.08973971	-0.01109040
	76.1000	1	3		2.08973971	-0.01099844
	76.1500	1	3		2.08973971	-0.01101078
	76.2000	1	3		2.08973971	-0.01100380
	76.2500	1	3		2.08973971	-0.01104101
	76.3000	1	3		2.08973971	-0.01115185
	76.3500	1	3		2.08973971	-0.01098958
	76.4000	1	3		2.08973971	-0.01106971
	76.4500	1	3		2.08973971	-0.01104951
	76.5000	1	3		2.08973971	-0.01093971
	76.5500	1	3		2.08973971	-0.01106094
	76.6000	1	3		2.08973971	-0.01097680
	76.6500	1	3		2.08973971	-0.01094503
	76.7000	1	3		2.08973971	-0.01109644
	76.7500	1	3		2.08973971	-0.01102598
	76.8000	1	3		2.08973971	-0.01104230
	76.8500	1	3		2.08973971	-0.01111027
	76.9000	1	3		2.08973971	-0.01098721
	76.9500	1	3		2.08973971	-0.01092467
	77.0000	1	3		2.08973971	-0.01107611
	77.0500	1	3		2.08973971	-0.01100447
	77.1000	1	3		2.08973971	-0.01101336
	77.1500	1	3		2.08973971	-0.01105669
	77.2000	1	3		2.08973971	-0.01097978
	77.2500	1	3		2.08973971	-0.01112433
	77.3000	1	3		2.08973971	-0.01105243
	77.3500	1	3		2.08973971	-0.01094072
	77.4000	1	3		2.08973971	-0.01104254
	77.4500	1	3		2.08973971	-0.01100268
	77.5000	1	3		2.08973971	-0.01100010
	77.5500	1	3		2.08973971	-0.01106622
	77.6000	1	3		2.08973971	-0.01103783
	77.6500	1	3		2.08973971	-0.01105210
	77.7000	1	3		2.08973971	-0.01109603
	77.7500	1	3		2.08973971	-0.01088270
	77.8000	1	3		2.08973971	-0.01098352
	77.8500	1	3		2.08973971	-0.01095193
	77.9000	1	3		2.08973971	-0.01097331
	77.9500	1	3		2.08973971	-0.01105825
	78.0000	1	3		2.08973971	-0.01112706
	78.0500	1	3		2.08973971	-0.01096709
	78.1000	1	3		2.08973971	-0.01103823
	78.1500	1	3		2.08973971	-0.01100190
	78.2000	1	3		2.08973971	-0.01090831
	78.2500	1	3		2.08973971	-0.01099047
	78.3000	1	3		2.08973971	-0.01100444
	78.3500	1	3		2.08973971	-0.01090344
	78.4000	1	3		2.08973971	-0.01105892
	78.4500	1	3		2.08973971	-0.01107131
	78.5000	1	3		2.08973971	-0.01103981
	78.5500	1	3		2.08973971	-0.01106226
	78.6000	1	3		2.08973971	-0.01096006
	78.6500	1	3		2.08973971	-0.01096040
	78.7000	1	3		2.08973971	-0.01094698
	78.7500	1	3		2.08973971	-0.01097091
	78.8000	1	3		2.08973971	-0.01100370
	78.8500	1	3		2.08973971	-0.01093602
	78.9000	1	3		2.08973971	-0.01084826
	78.9500	1	3		2.08973971	-0.01097526
	79.0000	1	3		2.08973971	-0.01091554
	79.0500	1	3		2.08973971	-0.01087130
	79.1000	1	3		2.08973971	-0.01103286
	79.1500	1	3		2.08973971	-0.01091714
	79.2000	1	3		2.08973971	-0.01092132
	79.2500	1	3		2.08973971	-0.01104324
	79.3000	1	3		2.08973971	-0.01099408
	79.3500	1	3		2.08973971	-0.01097966
	79.4000	1	3		2.08973971	-0.01104122
	79.4500	1	3		2.08973971	-0.01087739
	79.5000	1	3		2.08973971	-0.01087436
	79.5500	1	3		2.08973971	-0.01107223
	79.6000	1	3		2.08973971	-0.01087038
	79.6500	1	3		2.08973971	-0.01095948
	79.7000	1	3		2.08973971	-0.01092255
	79.7500	1	3		2.08973971	-0.01090189
	79.8000	1	3		2.08973971	-0.01098462
	79.8500	1	3		2.08973971	-0.01099062
	79.9000	1	3		2.08973971	-0.01086841
	79.9500	1	3		2.08973971	-0.01094386
	80.0000	1	3		2.08973971	-0.01096798
	80.0500	1	3		2.08973971	-0.01086428
	80.1000	1	3		2.08973971	-0.01091967
	80.1500	1	3		2.08973971	-0.01091553
	80.2000	1	3		2.08973971	-0.01095619
	80.2500	1	3		2.08973971	-0.01101458
	80.3000	1	3		2.08973971	-0.01083612
	80.3500	1	3		2.08973971	-0.01088254
	80.4000	1	3		2.08973971	-0.01094261
	80.4500	1	3		2.08973971	-0.01090909
	80.5000	1	3		2.08973971	-0.01096109
	80.5500	1	3		2.08973971	-0.01087348
	80.6000	1	3		2.08973971	-0.01084955
	80.6500	1	3		2.08973971	-0.01094107
	80.7000	1	3		2.08973971	-0.01091304
	80.7500	1	3		2.08973971	-0.01091884
	80.8000	1	3		2.08973971	-0.01087599
	80.8500	1	3		2.08973971	-0.01090862
	80.9000	1	3		2.08973971	-0.01086783
	80.9500	1	3		2.08973971	-0.01097176
	81.0000	1	3		2.08973971	-0.01094865
	81.0500	1	3		2.08973971	-0.01090050
	81.1000	1	3		2.08973971	-0.01092549
	81.1500	1	3		2.08973971	-0.01097758
	81.2000	1	3		2.08973971	-0.01093944
	81.2500	1	3		2.08973971	-0.01084062
	81.3000	1	3		2.08973971	-0.01085886
	81.3500	1	3		2.08973971	-0.01088228
	81.4000	1	3		2.08973971	-0.01089730
	81.4500	1	3		2.08973971	-0.01090682
	81.5000	1	3		2.08973971	-0.01095353
	81.5500	1	3		2.08973971	-0.01085795
	81.6000	1	3		2.08973971	-0.01087267
	81.6500	1	3		2.08973971	-0.01085076
	81.7000	1	3		2.08973971	-0.01084207
	81.7500	1	3		2.08973971	-0.01093451
	81.8000	1	3		2.08973971	-0.01087278
	81.8500	1	3		2.08973971	-0.01094242
	81.9000	1	3		2.08973971	-0.01086732
	81.9500	1	3		2.08973971	-0.01083030
	82.0000	1	3		2.08973971	-0.01098311
	82.0500	1	3		2.08973971	-0.01088885
	82.1000	1	3		2.08973971	-0.01097950
	82.1500	1	3		2.08973971	-0.01088355
	82.2000	1	3		2.08973971	-0.01084916
	82.2500	1	3		2.08973971	-0.01090876
	82.3000	1	3		2.08973971	-0.01093441
	82.3500	1	3		2.08973971	-0.01084063
	82.4000	1	3		2.08973971	-0.01090240
	82.4500	1	3		2.08973971	-0.01088782
	82.5000	1	3		2.08973971	-0.01096794
	82.5500	1	3		2.08973971	-0.01091735
	82.6000	1	3		2.08973971	-0.01080840
	82.6500	1	3		2.08973971	-0.01080607
	82.7000	1	3		2.08973971	-0.01091168
	82.7500	1	3		2.08973971	-0.01091752
	82.8000	1	3		2.08973971	-0.01089751
	82.8500	1	3		2.08973971	-0.01087556
	82.9000	1	3		2.08973971	-0.01086591
	82.9500	1	3		2.08973971	-0.01093491
	83.0000	1	3		2.08973971	-0.01086668
	83.0500	1	3		2.08973971	-0.01083990
	83.1000	1	3		2.08973971	-0.01087331
	83.1500	1	3		2.08973971	-0.01077959
	83.2000	1	3		2.08973971	-0.01084126
	83.2500	1	3		2.08973971	-0.01088929
	83.3000	1	3		2.08973971	-0.01075719
	83.3500	1	3		2.08973971	-0.01076813
	83.4000	1	3		2.08973971	-0.01072695
	83.4500	1	3		2.08973971	-0.01075644
	83.5000	1	3		2.08973971	-0.01084973
	83.5500	1	3		2.08973971	-0.01073090
	83.6000	1	3		2.08973971	-0.01073198
	83.6500	1	3		2.08973971	-0.01077437
	83.7000	1	3		2.08973971	-0.01077481
	83.7500	1	3		2.08973971	-0.01074590
	83.8000	1	3		2.08973971	-0.01074594
	83.8500	1	3		2.08973971	-0.01074980
	83.9000	1	3		2.08973971	-0.01077772
	83.9500	1	3		2.08973971	-0.01090127
	84.0000	1	3		2.08973971	-0.01076324
	84.0500	1	3		2.08973971	-0.01076711
	84.1000	1	3		2.08973971	-0.01083272
	84.1500	1	3		2.08973971	-0.01086627
	84.2000	1	3		2.08973971	-0.01084580
	84.2500	1	3		2.08973971	-0.01081502
	84.3000	1	3		2.08973971	-0.01077002
	84.3500	1	3		2.08973971	-0.01084198
	84.4000	1	3		2.08973971	-0.01090407
	84.4500	1	3		2.08973971	-0.01090120
	84.5000	1	3		2.08973971	-0.01083571
	84.5500	1	3		2.08973971	-0.01080258
	84.6000	1	3		2.08973971	-0.01080359
	84.6500	1	3		2.08973971	-0.01078671
	84.7000	1	3		2.08973971	-0.01075269
	84.7500	1	3		2.08973971	-0.01077713
	84.8000	1	3		2.08973971	-0.01086534
	84.8500	1	3		2.08973971	-0.01086399
	84.9000	1	3		2.08973971	-0.01094859
	84.9500	1	3		2.08973971	-0.01083857
	85.0000	1	3		2.08973971	-0.01081493
	85.0500	1	3		2.08973971	-0.01077245
	85.1000	1	3		2.08973971	-0.01080510
	85.1500	1	3		2.08973971	-0.01073744
	85.2000	1	3		2.08973971	-0.01078823
	85.2500	1	3		2.08973971	-0.01087062
	85.3000	1	3		2.08973971	-0.01088701
	85.3500	1	3		2.08973971	-0.01084658
	85.4000	1	3		2.08973971	-0.01091822
	85.4500	1	3		2.08973971	-0.01076677
	85.5000	1	3		2.08973971	-0.01071944
	85.5500	1	3		2.08973971	-0.01069470
	85.6000	1	3		2.08973971	-0.01071410
	85.6500	1	3		2.08973971	-0.01070960
	85.7000	1	3		2.08973971	-0.01076868
	85.7500	1	3		2.08973971	-0.01076141
	85.8000	1	3		2.08973971	-0.01082268
	85.8500	1	3		2.08973971	-0.01088787
	85.9000	1	3		2.08973971	-0.01082350
	85.9500	1	3		2.08973971	-0.01084101
	86.0000	1	3		2.08973971	-0.01071465
	86.0500	1	3		2.08973971	-0.01078284
	86.1000	1	3		2.08973971	-0.01078109
	86.1500	1	3		2.08973971	-0.01070685
	86.2000	1	3		2.08973971	-0.01077871
	86.2500	1	3		2.08973971	-0.01082079
	86.3000	1	3		2.08973971	-0.01083020
	86.3500	1	3		2.08973971	-0.01081808
	86.4000	1	3		2.08973971	-0.01075512
	86.4500	1	3		2.08973971	-0.01079341
	86.5000	1	3		2.08973971	-0.01075621
	86.5500	1	3		2.08973971	-0.01069800
	86.6000	1	3		2.08973971	-0.01067116
	86.6500	1	3		2.08973971	-0.01070481
	86.7000	1	3		2.08973971	-0.01075611
	86.7500	1	3		2.08973971	-0.01070526
	86.8000	1	3		2.08973971	-0.01076986
	86.8500	1	3		2.08973971	-0.01067278
	86.9000	1	3		2.08973971	-0.01072142
	86.9500	1	3		2.08973971	-0.01069527
	87.0000	1	3		2.08973971	-0.01058658
	87.0500	1	3		2.08973971	-0.01067585
	87.1000	1	3		2.08973971	-0.01064440
	87.1500	1	3		2.08973971	-0.01072999
	87.2000	1	3		2.08973971	-0.01060182
	87.2500	1	3		2.08973971	-0.01071043
	87.3000	1	3		2.08973971	-0.01085384
	87.3500	1	3		2.08973971	-0.01083221
	87.4000	1	3		2.08973971	-0.01075576
	87.4500	1	3		2.08973971	-0.01069035
	87.5000	1	3		2.08973971	-0.01061920
	87.5500	1	3		2.08973971	-0.01065001
	87.6000	1	3		2.08973971	-0.01064984
	87.6500	1	3		2.08973971	-0.01056368
	87.7000	1	3		2.08973971	-0.01068877
	87.7500	1	3		2.08973971	-0.01069585
	87.8000	1	3		2.08973971	-0.01067250
	87.8500	1	3		2.08973971	-0.01071075
	87.9000	1	3		2.08973971	-0.01073617
	87.9500	1	3		2.08973971	-0.01060567
	88.0000	1	3		2.08973971	-0.01065498
	88.0500	1	3		2.08973971	-0.01057846
	88.1000	1	3		2.08973971	-0.01064000
	88.1500	1	3		2.08973971	-0.01065945
	88.2000	1	3		2.08973971	-0.01062519
	88.2500	1	3		2.08973971	-0.01066768
	88.3000	1	3		2.08973971	-0.01075049
	88.3500	1	3		2.08973971	-0.01066747
	88.4000	1	3		2.08973971	-0.01065807
	88.4500	1	3		2.08973971	-0.01069727
	88.5000	1	3		2.08973971	-0.01057670
	88.5500	1	3		2.08973971	-0.01071961
	88.6000	1	3		2.08973971	-0.01068598
	88.6500	1	3		2.08973971	-0.01052717
	88.7000	1	3		2.08973971	-0.01068154
	88.7500	1	3		2.08973971	-0.01072391
	88.8000	1	3		2.08973971	-0.01066267
	88.8500	1	3		2.08973971	-0.01072895
	88.9000	1	3		2.08973971	-0.01062812
	88.9500	1	3		2.08973971	-0.01067856
	89.0000	1	3		2.08973971	-0.01066990
	89.0500	1	3		2.08973971	-0.01050632
	89.1000	1	3		2.08973971	-0.01063818
	89.1500	1	3		2.08973971	-0.01066910
	89.2000	1	3		2.08973971	-0.01064532
	89.2500	1	3		2.08973971	-0.01065146
	89.3000	1	3		2.08973971	-0.01073485
	89.3500	1	3		2.08973971	-0.01064590
	89.4000	1	3		2.08973971	-0.01069069
	89.4500	1	3		2.08973971	-0.01061975
	89.5000	1	3		2.08973971	-0.01063936
	89.5500	1	3		2.08973971	-0.01072367
	89.6000	1	3		2.08973971	-0.01067432
	89.6500	1	3		2.08973971	-0.01062917
	89.7000	1	3		2.08973971	-0.01063428
	89.7500	1	3		2.08973971	-0.01055173
	89.8000	1	3		2.08973971	-0.01064511
	89.8500	1	3		2.08973971	-0.01079762
	89.9000	1	3		2.08973971	-0.01074503
	89.9500	1	3		2.08973971	-0.01060825
	90.0000	1	3		2.08973971	-0.01058443
	90.0500	1	3		2.08973971	-0.01055643
	90.1000	1	3		2.08973971	-0.01058990
	90.1500	1	3		2.08973971	-0.01051873
	90.2000	1	3		2.08973971	-0.01051241
	90.2500	1	3		2.08973971	-0.01065757
	90.3000	1	3		2.08973971	-0.01067640
	90.3500	1	3		2.08973971	-0.01066793
	90.4000	1	3		2.08973971	-0.01071787
	90.4500	1	3		2.08973971	-0.01063967
	90.5000	1	3		2.08973971	-0.01060823
	90.5500	1	3		2.08973971	-0.01066483
	90.6000	1	3		2.08973971	-0.01057155
	90.6500	1	3		2.08973971	-0.01060628
	90.7000	1	3		2.08973971	-0.01052709
	90.7500	1	3		2.08973971	-0.01069050
	90.8000	1	3		2.08973971	-0.01067593
	90.8500	1	3		2.08973971	-0.01067683
	90.9000	1	3		2.08973971	-0.01068795
	90.9500	1	3		2.08973971	-0.01061799
	91.0000	1	3		2.08973971	-0.01057005
	91.0500	1	3		2.08973971	-0.01053441
	91.1000	1	3		2.08973971	-0.01053170
	91.1500	1	3		2.08973971	-0.01052519
	91.2000	1	3		2.08973971	-0.01047794
	91.2500	1	3		2.08973971	-0.01060510
	91.3000	1	3		2.08973971	-0.01060246
	91.3500	1	3		2.08973971	-0.01054563
	91.4000	1	3		2.08973971	-0.01059467
	91.4500	1	3		2.08973971	-0.01061821
	91.5000	1	3		2.08973971	-0.01060709
	91.5500	1	3		2.08973971	-0.01058503
	91.6000	1	3		2.08973971	-0.01051315
	91.6500	1	3		2.08973971	-0.01051445
	91.7000	1	3		2.08973971	-0.01062850
	91.7500	1	3		2.08973971	-0.01067739
	91.8000	1	3		2.08973971	-0.01060175
	91.8500	1	3		2.08973971	-0.01064594
	91.9000	1	3		2.08973971	-0.01064627
	91.9500	1	3		2.08973971	-0.01054119
	92.0000	1	3		2.08973971	-0.01060371
	92.0500	1	3		2.08973971	-0.01049319
	92.1000	1	3		2.08973971	-0.01060120
	92.1500	1	3		2.08973971	-0.01061267
	92.2000	1	3		2.08973971	-0.01060700
	92.2500	1	3		2.08973971	-0.01056235
	92.3000	1	3		2.08973971	-0.01074534
	92.3500	1	3		2.08973971	-0.01056060
	92.4000	1	3		2.08973971	-0.01056764
	92.4500	1	3		2.08973971	-0.01064144
	92.5000	1	3		2.08973971	-0.01048587
	92.5500	1	3		2.08973971	-0.01053101
	92.6000	1	3		2.08973971	-0.01051429
	92.6500	1	3		2.08973971	-0.01048795
	92.7000	1	3		2.08973971	-0.01060709
	92.7500	1	3		2.08973971	-0.01060323
	92.8000	1	3		2.08973971	-0.01056847
	92.8500	1	3		2.08973971	-0.01061027
	92.9000	1	3		2.08973971	-0.01057069
	92.9500	1	3		2.08973971	-0.01049978
	93.0000	1	3		2.08973971	-0.01048964
	93.0500	1	3		2.08973971	-0.01046308
	93.1000	1	3		2.08973971	-0.01057078
	93.1500	1	3		2.08973971	-0.01048231
	93.2000	1	3		2.08973971	-0.01054749
	93.2500	1	3		2.08973971	-0.01055526
	93.3000	1	3		2.08973971	-0.01059487
	93.3500	1	3		2.08973971	-0.01059308
	93.4000	1	3		2.08973971	-0.01063897
	93.4500	1	3		2.08973971	-0.01049939
	93.5000	1	3		2.08973971	-0.01051073
	93.5500	1	3		2.08973971	-0.01057278
	93.6000	1	3		2.08973971	-0.01052883
	93.6500	1	3		2.08973971	-0.01055483
	93.7000	1	3		2.08973971	-0.01050028
	93.7500	1	3		2.08973971	-0.01052470
	93.8000	1	3		2.08973971	-0.01062578
	93.8500	1	3		2.08973971	-0.01061290
	93.9000	1	3		2.08973971	-0.01048797
	93.9500	1	3		2.08973971	-0.01058569
	94.0000	1	3		2.08973971	-0.01046820
	94.0500	1	3		2.08973971	-0.01046534
	94.1000	1	3		2.08973971	-0.01048267
	94.1500	1	3		2.08973971	-0.01041733
	94.2000	1	3		2.08973971	-0.01045871
	94.2500	1	3		2.08973971	-0.01062566
	94.3000	1	3		2.08973971	-0.01060091
	94.3500	1	3		2.08973971	-0.01057811
	94.4000	1	3		2.08973971	-0.01058849
	94.4500	1	3		2.08973971	-0.01053052
	94.5000	1	3		2.08973971	-0.01048273
	94.5500	1	3		2.08973971	-0.01055173
	94.6000	1	3		2.08973971	-0.01042694
	94.6500	1	3		2.08973971	-0.01043031
	94.7000	1	3		2.08973971	-0.01056055
	94.7500	1	3		2.08973971	-0.01054162
	94.8000	1	3		2.08973971	-0.01055573
	94.8500	1	3		2.08973971	-0.01052335
	94.9000	1	3		2.08973971	-0.01044212
	94.9500	1	3		2.08973971	-0.01053822
	95.0000	1	3		2.08973971	-0.01056755
	95.0500	1	3		2.08973971	-0.01050334
	95.1000	1	3		2.08973971	-0.01048922
	95.1500	1	3		2.08973971	-0.01041580
	95.2000	1	3		2.08973971	-0.01048298
	95.2500	1	3		2.08973971	-0.01063225
	95.3000	1	3		2.08973971	-0.01051146
	95.3500	1	3		2.08973971	-0.01048686
	95.4000	1	3		2.08973971	-0.01042932
	95.4500	1	3		2.08973971	-0.01046001
	95.5000	1	3		2.08973971	-0.01051418
	95.5500	1	3		2.08973971	-0.01046882
	95.6000	1	3		2.08973971	-0.01040088
	95.6500	1	3		2.08973971	-0.01051554
	95.7000	1	3		2.08973971	-0.01043874
	95.7500	1	3		2.08973971	-0.01045644
	95.8000	1	3		2.08973971	-0.01048343
	95.8500	1	3		2.08973971	-0.01047243
	95.9000	1	3		2.08973971	-0.01052628
	95.9500	1	3		2.08973971	-0.01054820
	96.0000	1	3		2.08973971	-0.01047650
	96.0500	1	3		2.08973971	-0.01045091
	96.1000	1	3		2.08973971	-0.01052511
	96.1500	1	3		2.08973971	-0.01039585
	96.2000	1	3		2.08973971	-0.01050254
	96.2500	1	3		2.08973971	-0.01061261
	96.3000	1	3		2.08973971	-0.01051863
	96.3500	1	3		2.08973971	-0.01058496
	96.4000	1	3		2.08973971	-0.01051203
	96.4500	1	3		2.08973971	-0.01038535
	96.5000	1	3		2.08973971	-0.01042190
	96.5500	1	3		2.08973971	-0.01044380
	96.6000	1	3		2.08973971	-0.01040481
	96.6500	1	3		2.08973971	-0.01047208
	96.7000	1	3		2.08973971	-0.01045083
	96.7500	1	3		2.08973971	-0.01042887
	96.8000	1	3		2.08973971	-0.01051266
	96.8500	1	3		2.08973971	-0.01048005
	96.9000	1	3		2.08973971	-0.01056390
	96.9500	1	3		2.08973971	-0.01055724
	97.0000	1	3		2.08973971	-0.01044754
	97.0500	1	3		2.08973971	-0.01037535
	97.1000	1	3		2.08973971	-0.01044388
	97.1500	1	3		2.08973971	-0.01041920
	97.2000	1	3		2.08973971	-0.01053799
	97.2500	1	3		2.08973971	-0.01058312
	97.3000	1	3		2.08973971	-0.01045627
	97.3500	1	3		2.08973971	-0.01041200
	97.4000	1	3		2.08973971	-0.01048300
	97.4500	1	3		2.08973971	-0.01053296
	97.5000	1	3		2.08973971	-0.01048251
	97.5500	1	3		2.08973971	-0.01040328
	97.6000	1	3		2.08973971	-0.01040257
	97.6500	1	3		2.08973971	-0.01049969
	97.7000	1	3		2.08973971	-0.01050813
	97.7500	1	3		2.08973971	-0.01051039
	97.8000	1	3		2.08973971	-0.01052818
	97.8500	1	3		2.08973971	-0.01048235
	97.9000	1	3		2.08973971	-0.01046712
	97.9500	1	3		2.08973971	-0.01051290
	98.0000	1	3		2.08973971	-0.01046918
	98.0500	1	3		2.08973971	-0.01039903
	98.1000	1	3		2.08973971	-0.01045913
	98.1500	1	3		2.08973971	-0.01047757
	98.2000	1	3		2.08973971	-0.01051919
	98.2500	1	3		2.08973971	-0.01052829
	98.3000	1	3		2.08973971	-0.01050425
	98.3500	1	3		2.08973971	-0.01048557
	98.4000	1	3		2.08973971	-0.01053429
	98.4500	1	3		2.08973971	-0.01040318
	98.5000	1	3		2.08973971	-0.01038763
	98.5500	1	3		2.08973971	-0.01048524
	98.6000	1	3		2.08973971	-0.01045751
	98.6500	1	3		2.08973971	-0.01051680
	98.7000	1	3		2.08973971	-0.01056231
	98.7500	1	3		2.08973971	-0.01043854
	98.8000	1	3		2.08973971	-0.01052378
	98.8500	1	3		2.08973971	-0.01041986
	98.9000	1	3		2.08973971	-0.01035378
	98.9500	1	3		2.08973971	-0.01045271
	99.0000	1	3		2.08973971	-0.01036667
	99.0500	1	3		2.08973971	-0.01036942
	99.1000	1	3		2.08973971	-0.01041680
	99.1500	1	3		2.08973971	-0.01041478
	99.2000	1	3		2.08973971	-0.01042264
	99.2500	1	3		2.08973971	-0.01050523
	99.3000	1	3		2.08973971	-0.01048364
	99.3500	1	3		2.08973971	-0.01040762
	99.4000	1	3		2.08973971	-0.01028368
	99.4500	1	3		2.08973971	-0.01032757
	99.5000	1	3		2.08973971	-0.01038084
	99.5500	1	3		2.08973971	-0.01039309
	99.6000	1	3		2.08973971	-0.01036192
	99.6500	1	3		2.08973971	-0.01044959
	99.7000	1	3		2.08973971	-0.01047747
	99.7500	1	3		2.08973971	-0.01046209
	99.8000	1	3		2.08973971	-0.01050829
	99.8500	1	3		2.08973971	-0.01037188
	99.9000	1	3		2.08973971	-0.01032129
	99.9500	1	3		2.08973971	-0.01031535
	100.0000	1	3		2.08973971	-0.01034323
	100.0500	1	3		2.08973971	-0.01044808
	100.1000	1	3		2.08973971	-0.01042624
	100.1500	1	3		2.08973971	-0.01034555
	100.2000	1	3		2.08973971	-0.01046565
	100.2500	1	3		2.08973971	-0.01041722
	100.3000	1	3		2.08973971	-0.01041639
	100.3500	1	3		2.08973971	-0.01034406
	100.4000	1	3		2.08973971	-0.01032792
	100.4500	1	3		2.08973971	-0.01036623
	100.5000	1	3		2.08973971	-0.01043415
	100.5500	1	3		2.08973971	-0.01045942
	100.6000	1	3		2.08973971	-0.01043676
	100.6500	1	3		2.08973971	-0.01031842
	100.7000	1	3		2.08973971	-0.01045828
	100.7500	1	3		2.08973971	-0.01038590
	100.8000	1	3		2.08973971	-0.01036527
	100.8500	1	3		2.08973971	-0.01045550
	100.9000	1	3		2.08973971	-0.01035620
	100.9500	1	3		2.08973971	-0.01033464
	101.0000	1	3		2.08973971	-0.01045252
	101.0500	1	3		2.08973971	-0.01036562
	101.1000	1	3		2.08973971	-0.01036861
	101.1500	1	3		2.08973971	-0.01044187
	101.2000	1	3		2.08973971	-0.01039724
	101.2500	1	3		2.08973971	-0.01044258
	101.3000	1	3		2.08973971	-0.01043856
	101.3500	1	3		2.08973971	-0.01028535
	101.4000	1	3		2.08973971	-0.01039261
	101.4500	1	3		2.08973971	-0.01039328
	101.5000	1	3		2.08973971	-0.01022201
	101.5500	1	3		2.08973971	-0.01034777
	101.6000	1	3		2.08973971	-0.01031518
	101.6500	1	3		2.08973971	-0.01040264
	101.7000	1	3		2.08973971	-0.01052037
	101.7500	1	3		2.08973971	-0.01035734
	101.8000	1	3		2.08973971	-0.01015271
	101.8500	1	3		2.08973971	-0.01032258
	101.9000	1	3		2.08973971	-0.01041835
	101.9500	1	3		2.08973971	-0.01035629
	102.0000	1	3		2.08973971	-0.01044276
	102.0500	1	3		2.08973971	-0.01032106
	102.1000	1	3		2.08973971	-0.01031331
	102.1500	1	3		2.08973971	-0.01044963
	102.2000	1	3		2.08973971	-0.01035635
	102.2500	1	3		2.08973971	-0.01027847
	102.3000	1	3		2.08973971	-0.01023774
	102.3500	1	3		2.08973971	-0.01027512
	102.4000	1	3		2.08973971	-0.01032416
	102.4500	1	3		2.08973971	-0.01029558
	102.5000	1	3		2.08973971	-0.01022847
	102.5500	1	3		2.08973971	-0.01031100
	102.6000	1	3		2.08973971	-0.01033253
	102.6500	1	3		2.08973971	-0.01026746
	102.7000	1	3		2.08973971	-0.01025035
	102.7500	1	3		2.08973971	-0.01020393
	102.8000	1	3		2.08973971	-0.01030658
	102.8500	1	3		2.08973971	-0.01025759
	102.9000	1	3		2.08973971	-0.01017759
	102.9500	1	3		2.08973971	-0.01029716
	103.0000	1	3		2.08973971	-0.01029803
	103.0500	1	3		2.08973971	-0.01036856
	103.1000	1	3		2.08973971	-0.01029833
	103.1500	1	3		2.08973971	-0.01031726
	103.2000	1	3		2.08972414	-0.01029325
	103.2500	1	3		2.08970426	-0.01023220
	103.3000	1	3		2.08969627	-0.01020690
	103.3500	1	3		2.08969627	-0.01020169
	103.4000	1	3		2.08969627	-0.01025151
	103.4500	1	3		2.08969627	-0.01024746
	103.5000	1	3		2.08969627	-0.01027086
	103.5500	1	3		2.08969627	-0.01038190
	103.6000	1	3		2.08969627	-0.01029577
	103.6500	1	3		2.08969627	-0.01025593
	103.7000	1	3		2.08969627	-0.01038531
	103.7500	1	3		2.08969627	-0.01022968
	103.8000	1	3		2.08969627	-0.01020638
	103.8500	1	3		2.08969627	-0.01021656
	103.9000	1	3		2.08969627	-0.01019370
	103.9500	1	3		2.08969627	-0.01025309
	104.0000	1	3		2.08969627	-0.01036311
	104.0500	1	3		2.08969627	-0.01030265
	104.1000	1	3		2.08969627	-0.01028786
	104.1500	1	3		2.08969627	-0.01031965
	104.2000	1	3		2.08969627	-0.01020334
	104.2500	1	3		2.08969627	-0.01021217
	104.3000	1	3		2.08969627	-0.01020028
	104.3500	1	3		2.08969627	-0.01014540
	104.4000	1	3		2.08969627	-0.01008971
	104.4500	1	3		2.08969627	-0.01026427
	104.5000	1	3		2.08974032	-0.01022367
	104.5500	1	3		2.08975344	-0.01023769
	104.6000	1	3		2.08975344	-0.01033223
	104.6500	1	3		2.08975344	-0.01024011
	104.7000	1	3		2.08975344	-0.01017843
	104.7500	1	3		2.08975344	-0.01030999
	104.8000	1	3		2.08975344	-0.01030525
	104.8500	1	3		2.08975344	-0.01022886
	104.9000	1	3		2.08975344	-0.01027066
	104.9500	1	3		2.08975344	-0.01020263
	105.0000	1	3		2.08975344	-0.01025153
	105.0500	1	3		2.08975344	-0.01028734
	105.1000	1	3		2.08975344	-0.01027046
	105.1500	1	3		2.08975344	-0.01024677
	105.2000	1	3		2.08975344	-0.01031498
	105.2500	1	3		2.08975344	-0.01015390
	105.3000	1	3		2.08975344	-0.01027807
	105.3500	1	3		2.08975344	-0.01028949
	105.4000	1	3		2.08975344	-0.01030298
	105.4500	1	3		2.08975344	-0.01022714
	105.5000	1	3		2.08975344	-0.01018670
	105.5500	1	3		2.08975344	-0.01016084
	105.6000	1	3		2.08975344	-0.01025587
	105.6500	1	3		2.08975344	-0.01023261
	105.7000	1	3		2.08975344	-0.01012035
	105.7500	1	3		2.08975344	-0.01026647
	105.8000	1	3		2.08975344	-0.01016815
	105.8500	1	3		2.08975344	-0.01022878
	105.9000	1	3		2.08975344	-0.01026925
	105.9500	1	3		2.08975344	-0.01024005
	106.0000	1	3		2.08975344	-0.01027681
	106.0500	1	3		2.08975344	-0.01027954
	106.1000	1	3		2.08975344	-0.01028353
	106.1500	1	3		2.08975344	-0.01023452
	106.2000	1	3		2.08975344	-0.01017310
	106.2500	1	3		2.08975344	-0.01016021
	106.3000	1	3		2.08975344	-0.01023596
	106.3500	1	3		2.08975344	-0.01023631
	106.4000	1	3		2.08975344	-0.01019044
	106.4500	1	3		2.08975344	-0.01033650
	106.5000	1	3		2.08975344	-0.01028408
	106.5500	1	3		2.08975344	-0.01019581
	106.6000	1	3		2.08975344	-0.01021335
	106.6500	1	3		2.08973684	-0.01020135
	106.7000	1	3		2.08970713	-0.01012636
	106.7500	1	3		2.08969627	-0.01011171
	106.8000	1	3		2.08969627	-0.01020196
	106.8500	1	3		2.08969627	-0.01027329
	106.9000	1	3		2.08969627	-0.01020055
	106.9500	1	3		2.08969627	-0.01022553
	107.0000	1	3		2.08969627	-0.01023023
	107.0500	1	3		2.08969627	-0.01027977
	107.1000	1	3		2.08969627	-0.01020322
	107.1500	1	3		2.08969627	-0.01017085
	107.2000	1	3		2.08969627	-0.01013807
	107.2500	1	3		2.08969627	-0.01004850
	107.3000	1	3		2.08969627	-0.01015776
	107.3500	1	3		2.08969627	-0.01023295
	107.4000	1	3		2.08969627	-0.01021902
	107.4500	1	3		2.08969627	-0.01029493
	107.5000	1	3		2.08969627	-0.01028684
	107.5500	1	3		2.08969627	-0.01020231
	107.6000	1	3		2.08969627	-0.01023385
	107.6500	1	3		2.08969627	-0.01020859
	107.7000	1	3		2.08969627	-0.01017862
	107.7500	1	3		2.08969627	-0.01012550
	107.8000	1	3		2.08969627	-0.01014829
	107.8500	1	3		2.08970344	-0.01012830
	107.9000	1	3		2.08974668	-0.01018679
	107.9500	1	3		2.08975385	-0.01018878
	108.0000	1	3		2.08975385	-0.01021844
	108.0500	1	3		2.08975385	-0.01026571
	108.1000	1	3		2.08975385	-0.01021368
	108.1500	1	3		2.08975385	-0.01016858
	108.2000	1	3		2.08975385	-0.01012456
	108.2500	1	3		2.08975385	-0.01013348
	108.3000	1	3		2.08975385	-0.01021599
	108.3500	1	3		2.08975385	-0.01022613
	108.4000	1	3		2.08975385	-0.01023071
	108.4500	1	3		2.08975385	-0.01031274
	108.5000	1	3		2.08975385	-0.01029490
	108.5500	1	3		2.08975385	-0.01020947
	108.6000	1	3		2.08975385	-0.01017257
	108.6500	1	3		2.08975385	-0.01019744
	108.7000	1	3		2.08975385	-0.01014047
	108.7500	1	3		2.08975385	-0.01019705
	108.8000	1	3		2.08975385	-0.01021141
	108.8500	1	3		2.08975385	-0.01019728
	108.9000	1	3		2.08975385	-0.01023671
	108.9500	1	3		2.08975385	-0.01020050
	109.0000	1	3		2.08975385	-0.01016653
	109.0500	1	3		2.08975385	-0.01012224
	109.1000	1	3		2.08975385	-0.01013506
	109.1500	1	3		2.08975385	-0.01017842
	109.2000	1	3		2.08975385	-0.01015923
	109.2500	1	3		2.08975385	-0.01018698
	109.3000	1	3		2.08975385	-0.01015239
	109.3500	1	3		2.08975385	-0.01019744
	109.4000	1	3		2.08975385	-0.01011234
	109.4500	1	3		2.08975385	-0.01017699
	109.5000	1	3		2.08975385	-0.01016392
	109.5500	1	3		2.08975385	-0.01014692
	109.6000	1	3		2.08975385	-0.01009948
	109.6500	1	3		2.08975385	-0.01005916
	109.7000	1	3		2.08975385	-0.01011021
	109.7500	1	3		2.08975385	-0.01013947
	109.8000	1	3		2.08975385	-0.01016946
	109.8500	1	3		2.08973869	-0.01015619
	109.9000	1	3		2.08971902	-0.01014952
	109.9500	1	3		2.08970918	-0.01018404
	110.0000	1	3		2.08970918	-0.01019237
	110.0500	1	3		2.08970918	-0.01012045
	110.1000	1	3		2.08970918	-0.01011132
	110.1500	1	3		2.08970918	-0.01019285
	110.2000	1	3		2.08970918	-0.01015414
	110.2500	1	3		2.08970918	-0.01016571
	110.3000	1	3		2.08970918	-0.01014078
	110.3500	1	3		2.08970918	-0.01020868
	110.4000	1	3		2.08970918	-0.01019113
	110.4500	1	3		2.08970918	-0.01022334
	110.5000	1	3		2.08970918	-0.01006055
	110.5500	1	3		2.08970918	-0.01006161
	110.6000	1	3		2.08970918	-0.01005140
	110.6500	1	3		2.08970918	-0.01009828
	110.7000	1	3		2.08970918	-0.01007694
	110.7500	1	3		2.08970918	-0.01015426
	110.8000	1	3		2.08970918	-0.01014522
	110.8500	1	3		2.08970918	-0.01014610
	110.9000	1	3		2.08970918	-0.01010904
	110.9500	1	3		2.08970918	-0.01013074
	111.0000	1	3		2.08970918	-0.01002834
	111.0500	1	3		2.08970918	-0.01005562
	111.1000	1	3		2.08970918	-0.01010920
	111.1500	1	3		2.08970918	-0.01006896
	111.2000	1	3		2.08970918	-0.01007257
	111.2500	1	3		2.08972557	-0.01007244
	111.3000	1	3		2.08974545	-0.01014586
	111.3500	1	3		2.08976348	-0.01018730
	111.4000	1	3		2.08976614	-0.01021728
	111.4500	1	3		2.08976614	-0.01009007
	111.5000	1	3		2.08976614	-0.01019263
	111.5500	1	3		2.08976614	-0.01013943
	111.6000	1	3		2.08976614	-0.01010863
	111.6500	1	3		2.08976614	-0.01006023
	111.7000	1	3		2.08976614	-0.01008257
	111.7500	1	3		2.08976614	-0.01016096
	111.8000	1	3		2.08976614	-0.01014310
	111.8500	1	3		2.08976614	-0.01012572
	111.9000	1	3		2.08976614	-0.01017681
	111.9500	1	3		2.08976614	-0.01012156
	112.0000	1	3		2.08976614	-0.01009980
	112.0500	1	3		2.08976614	-0.01014608
	112.1000	1	3		2.08976614	-0.01015669
	112.1500	1	3		2.08976614	-0.01009588
	112.2000	1	3		2.08976614	-0.01012675
	112.2500	1	3		2.08976614	-0.01017893
	112.3000	1	3		2.08976614	-0.01015281
	112.3500	1	3		2.08976614	-0.01027320
	112.4000	1	3		2.08976614	-0.01015799
	112.4500	1	3		2.08976614	-0.01016865
	112.5000	1	3		2.08976614	-0.01027076
	112.5500	1	3		2.08976614	-0.01006440
	112.6000	1	3		2.08976614	-0.01002736
	112.6500	1	3		2.08976614	-0.01006800
	112.7000	1	3		2.08976614	-0.01017296
	112.7500	1	3		2.08976614	-0.01017818
	112.8000	1	3		2.08976614	-0.01016274
	112.8500	1	3		2.08976614	-0.01012277
	112.9000	1	3		2.08976614	-0.01019866
	112.9500	1	3		2.08976614	-0.01006011
	113.0000	1	3		2.08976614	-0.01010490
	113.0500	1	3		2.08976614	-0.01013357
	113.1000	1	3		2.08976614	-0.01007423
	113.1500	1	3		2.08976614	-0.01008273
	113.2000	1	3		2.08976614	-0.01008241
	113.2500	1	3		2.08976614	-0.01018796
	113.3000	1	3		2.08976614	-0.01012632
	113.3500	1	3		2.08976614	-0.01011807
	113.4000	1	3		2.08976614	-0.01008602
	113.4500	1	3		2.08976614	-0.01004811
	113.5000	1	3		2.08976614	-0.00999192
	113.5500	1	3		2.08976614	-0.01004693
	113.6000	1	3		2.08975815	-0.01001258
	113.6500	1	3		2.08970959	-0.01006809
	113.7000	1	3		2.08969627	-0.01017763
	113.7500	1	3		2.08969627	-0.01017432
	113.8000	1	3		2.08969627	-0.01010850
	113.8500	1	3		2.08969627	-0.01011092
	113.9000	1	3		2.08969627	-0.01005714
	113.9500	1	3		2.08969627	-0.01001025
	114.0000	1	3		2.08969627	-0.01007798
	114.0500	1	3		2.08969627	-0.01006330
	114.1000	1	3		2.08969627	-0.01006217
	114.1500	1	3		2.08969627	-0.01006074
	114.2000	1	3		2.08969627	-0.01013088
	114.2500	1	3		2.08969627	-0.01012588
	114.3000	1	3		2.08969627	-0.01016225
	114.3500	1	3		2.08969627	-0.01011746
	114.4000	1	3		2.08969627	-0.00997981
	114.4500	1	3		2.08969627	-0.01010771
	114.5000	1	3		2.08969627	-0.01005409
	114.5500	1	3		2.08969627	-0.01010961
	114.6000	1	3		2.08969627	-0.01017243
	114.6500	1	3		2.08969627	-0.01003939
	114.7000	1	3		2.08969627	-0.01015062
	114.7500	1	3		2.08969627	-0.01021549
	114.8000	1	3		2.08969627	-0.01007600
	114.8500	1	3		2.08969627	-0.01009272
	114.9000	1	3		2.08969627	-0.01004116
	114.9500	1	3		2.08969627	-0.01009842
	115.0000	1	3		2.08969627	-0.01012013
	115.0500	1	3		2.08973008	-0.01010853
	115.1000	1	3		2.08976307	-0.01000872
	115.1500	1	3		2.08976614	-0.01013200
	115.2000	1	3		2.08976614	-0.01014217
	115.2500	1	3		2.08976614	-0.01007113
	115.3000	1	3		2.08976614	-0.01005379
	115.3500	1	3		2.08976614	-0.01005271
	115.4000	1	3		2.08976614	-0.00999590
	115.4500	1	3		2.08976614	-0.01016105
	115.5000	1	3		2.08976614	-0.01003322
	115.5500	1	3		2.08976614	-0.00992288
	115.6000	1	3		2.08976614	-0.01012842
	115.6500	1	3		2.08976614	-0.01001181
	115.7000	1	3		2.08976614	-0.01006760
	115.7500	1	3		2.08976614	-0.01008304
	115.8000	1	3		2.08976614	-0.00992592
	115.8500	1	3		2.08976614	-0.01000995
	115.9000	1	3		2.08976614	-0.00997583
	115.9500	1	3		2.08976614	-0.00996943
	116.0000	1	3		2.08976614	-0.01003644
	116.0500	1	3		2.08976614	-0.01008409
	116.1000	1	3		2.08976614	-0.01008910
	116.1500	1	3		2.08976614	-0.01008735
	116.2000	1	3		2.08976614	-0.01010119
	116.2500	1	3		2.08976614	-0.01000979
	116.3000	1	3		2.08976614	-0.01008249
	116.3500	1	3		2.08976614	-0.01001678
	116.4000	1	3		2.08976614	-0.00988439
	116.4500	1	3		2.08976614	-0.01006338
	116.5000	1	3		2.08976614	-0.00997619
	116.5500	1	3		2.08976614	-0.00995883
	116.6000	1	3		2.08976614	-0.01012485
	116.6500	1	3		2.08976614	-0.01010200
	116.7000	1	3		2.08976614	-0.00997760
	116.7500	1	3		2.08976614	-0.01003484
	116.8000	1	3		2.08976614	-0.00992823
	116.8500	1	3		2.08976614	-0.00995304
	116.9000	1	3		2.08976614	-0.01010383
	116.9500	1	3		2.08976614	-0.01002468
	117.0000	1	3		2.08976614	-0.01008259
	117.0500	1	3		2.08976614	-0.01015150
	117.1000	1	3		2.08976614	-0.00998605
	117.1500	1	3		2.08976614	-0.01019698
	117.2000	1	3		2.08976614	-0.01008588
	117.2500	1	3		2.08976614	-0.01001557
	117.3000	1	3		2.08973438	-0.01002201
	117.3500	1	3		2.08969955	-0.00993124
	117.4000	1	3		2.08969627	-0.00994828
	117.4500	1	3		2.08969627	-0.01003379
	117.5000	1	3		2.08969627	-0.00999239
	117.5500	1	3		2.08969627	-0.01009790
	117.6000	1	3		2.08969627	-0.01009847
	117.6500	1	3		2.08969627	-0.01003165
	117.7000	1	3		2.08969627	-0.00999790
	117.7500	1	3		2.08969627	-0.01006613
	117.8000	1	3		2.08969627	-0.00995940
	117.8500	1	3		2.08969627	-0.00998887
	117.9000	1	3		2.08969627	-0.01000375
	117.9500	1	3		2.08969627	-0.01000900
	118.0000	1	3		2.08969627	-0.01010122
	118.0500	1	3		2.08969627	-0.01004520
	118.1000	1	3		2.08969627	-0.01008180
	118.1500	1	3		2.08969627	-0.01007124
	118.2000	1	3		2.08969627	-0.00999170
	118.2500	1	3		2.08969627	-0.01004274
	118.3000	1	3		2.08969627	-0.01006091
	118.3500	1	3		2.08969627	-0.00996943
	118.4000	1	3		2.08969627	-0.00995661
	118.4500	1	3		2.08969627	-0.01003968
	118.5000	1	3		2.08969627	-0.01007341
	118.5500	1	3		2.08969627	-0.01012804
	118.6000	1	3		2.08970426	-0.01001484
	118.6500	1	3		2.08975282	-0.01003771
	118.7000	1	3		2.08976614	-0.01016272
	118.7500	1	3		2.08976614	-0.01004371
	118.8000	1	3		2.08976614	-0.00998527
	118.8500	1	3		2.08976614	-0.00994846
	118.9000	1	3		2.08976614	-0.01000164
	118.9500	1	3		2.08976614	-0.01008934
	119.0000	1	3		2.08976614	-0.01003268
	119.0500	1	3		2.08976614	-0.01002283
	119.1000	1	3		2.08976614	-0.01005669
	119.1500	1	3		2.08976614	-0.01003684
	119.2000	1	3		2.08976614	-0.01001709
	119.2500	1	3		2.08976614	-0.00989176
	119.3000	1	3		2.08976614	-0.00992574
	119.3500	1	3		2.08976614	-0.00994536
	119.4000	1	3		2.08976614	-0.01007867
	119.4500	1	3		2.08976614	-0.01009113
	119.5000	1	3		2.08976614	-0.01002743
	119.5500	1	3		2.08976614	-0.01011345
	119.6000	1	3		2.08976614	-0.00986565
	119.6500	1	3		2.08976614	-0.00997971
	119.7000	1	3		2.08976614	-0.00998781
	119.7500	1	3		2.08976614	-0.00995039
	119.8000	1	3		2.08976614	-0.00997228
	119.8500	1	3		2.08976614	-0.00998846
	119.9000	1	3		2.08976614	-0.00989013
	119.9500	1	3		2.08976614	-0.01009110
	120.0000	1	3		2.08976614	-0.01006539
	120.0500	1	3		2.08976614	-0.00999397
	120.1000	1	3		2.08976614	-0.01003350
	120.1500	1	3		2.08976614	-0.00992774
	120.2000	1	3		2.08976614	-0.00995024
	120.2500	1	3		2.08976614	-0.00991885
	120.3000	1	3		2.08976614	-0.00990062
	120.3500	1	3		2.08976614	-0.01004199
	120.4000	1	3		2.08976614	-0.01005254
	120.4500	1	3		2.08976614	-0.00997402
	120.5000	1	3		2.08976614	-0.01018434
	120.5500	1	3		2.08976614	-0.01009965
	120.6000	1	3		2.08976614	-0.00989218
	120.6500	1	3		2.08976614	-0.00999426
	120.7000	1	3		2.08976614	-0.00989404
	120.7500	1	3		2.08973233	-0.00982396
	120.8000	1	3		2.08969914	-0.00997482
	120.8500	1	3		2.08969627	-0.00994731
	120.9000	1	3		2.08969627	-0.00986881
	120.9500	1	3		2.08969627	-0.01005190
	121.0000	1	3		2.08969627	-0.00987009
	121.0500	1	3		2.08969627	-0.00998708
	121.1000	1	3		2.08969627	-0.01005910
	121.1500	1	3		2.08969627	-0.00991245
	121.2000	1	3		2.08969627	-0.00991996
	121.2500	1	3		2.08969627	-0.01003215
	121.3000	1	3		2.08969627	-0.00989416
	121.3500	1	3		2.08969627	-0.01002965
	121.4000	1	3		2.08969627	-0.01006951
	121.4500	1	3		2.08969627	-0.00995121
	121.5000	1	3		2.08969627	-0.01014885
	121.5500	1	3		2.08969627	-0.01004994
	121.6000	1	3		2.08969627	-0.00986678
	121.6500	1	3		2.08969627	-0.01001126
	121.7000	1	3		2.08969627	-0.00985384
	121.7500	1	3		2.08969627	-0.00987409
	121.8000	1	3		2.08969627	-0.00995996
	121.8500	1	3		2.08969627	-0.00984371
	121.9000	1	3		2.08969627	-0.00993792
	121.9500	1	3		2.08969832	-0.01007899
	122.0000	1	3		2.08974791	-0.00991451
	122.0500	1	3		2.08976614	-0.01004312
	122.1000	1	3		2.08976614	-0.01002065
	122.1500	1	3		2.08976614	-0.00984783
	122.2000	1	3		2.08976614	-0.00987715
	122.2500	1	3		2.08976614	-0.00986808
	122.3000	1	3		2.08976614	-0.00979424
	122.3500	1	3		2.08976614	-0.00993128
	122.4000	1	3		2.08976614	-0.00996302
	122.4500	1	3		2.08976614	-0.00993186
	122.5000	1	3		2.08976614	-0.00988030
	122.5500	1	3		2.08976614	-0.00983720
	122.6000	1	3		2.08976614	-0.00982684
	122.6500	1	3		2.08976614	-0.00998143
	122.7000	1	3		2.08976614	-0.00990219
	122.7500	1	3		2.08976614	-0.00993564
	122.8000	1	3		2.08976614	-0.01004243
	122.8500	1	3		2.08976614	-0.00986785
	122.9000	1	3		2.08976614	-0.00988203
	122.9500	1	3		2.08976614	-0.00994787
	123.0000	1	3		2.08976614	-0.00990321
	123.0500	1	3		2.08976614	-0.00988677
	123.1000	1	3		2.08976614	-0.00990204
	123.1500	1	3		2.08976614	-0.00973576
	123.2000	1	3		2.08976614	-0.00992459
	123.2500	1	3		2.08976614	-0.00996420
	123.3000	1	3		2.08976614	-0.00986000
	123.3500	1	3		2.08976614	-0.01002023
	123.4000	1	3		2.08976614	-0.00990476
	123.4500	1	3		2.08976614	-0.00987063
	123.5000	1	3		2.08976614	-0.00993809
	123.5500	1	3		2.08976614	-0.00982801
	123.6000	1	3		2.08976614	-0.00983716
	123.6500	1	3		2.08976614	-0.00992960
	123.7000	1	3		2.08976614	-0.00983842
	123.7500	1	3		2.08976614	-0.00989585
	123.8000	1	3		2.08976614	-0.00993779
	123.8500	1	3		2.08976614	-0.00993533
	123.9000	1	3		2.08972557	-0.00998721
	123.9500	1	3		2.08970918	-0.00993871
	124.0000	1	3		2.08970918	-0.00982929
	124.0500	1	3		2.08970918	-0.00995120
	124.1000	1	3		2.08970918	-0.00990635
	124.1500	1	3		2.08970918	-0.00981848
	124.2000	1	3		2.08970918	-0.00992072
	124.2500	1	3		2.08970918	-0.00985973
	124.3000	1	3		2.08970918	-0.00990445
	124.3500	1	3		2.08970918	-0.01001615
	124.4000	1	3		2.08970918	-0.00992746
	124.4500	1	3		2.08970918	-0.00995447
	124.5000	1	3		2.08970918	-0.01001164
	124.5500	1	3		2.08970918	-0.00985969
	124.6000	1	3		2.08970918	-0.00995556
	124.6500	1	3		2.08970918	-0.00990522
	124.7000	1	3		2.08970918	-0.00978949
	124.7500	1	3		2.08970918	-0.00995228
	124.8000	1	3		2.08970918	-0.00994555
	124.8500	1	3		2.08970918	-0.00984212
	124.9000	1	3		2.08971184	-0.00992790
	124.9500	1	3		2.08974155	-0.00988604
	125.0000	1	3		2.08976409	-0.00990255
	125.0500	1	3		2.08976614	-0.00992507
	125.1000	1	3		2.08976614	-0.00986908
	125.1500	1	3		2.08976614	-0.00986767
	125.2000	1	3		2.08976614	-0.00993167
	125.2500	1	3		2.08976614	-0.00985343
	125.3000	1	3		2.08976614	-0.01000021
	125.3500	1	3		2.08976614	-0.00999174
	125.4000	1	3		2.08976614	-0.00985627
	125.4500	1	3		2.08976614	-0.00986347
	125.5000	1	3		2.08976614	-0.00984719
	125.5500	1	3		2.08976614	-0.00970643
	125.6000	1	3		2.08976614	-0.00986639
	125.6500	1	3		2.08976614	-0.00991415
	125.7000	1	3		2.08976614	-0.00983011
	125.7500	1	3		2.08976614	-0.00994410
	125.8000	1	3		2.08976614	-0.00989336
	125.8500	1	3		2.08976614	-0.00985459
	125.9000	1	3		2.08976614	-0.01000409
	125.9500	1	3		2.08976614	-0.00982736
	126.0000	1	3		2.08976614	-0.00972267
	126.0500	1	3		2.08976614	-0.00982319
	126.1000	1	3		2.08976614	-0.00977798
	126.1500	1	3		2.08976614	-0.00980033
	126.2000	1	3		2.08976614	-0.00983059
	126.2500	1	3		2.08976614	-0.00981192
	126.3000	1	3		2.08976614	-0.00981485
	126.3500	1	3		2.08976614	-0.00996694
	126.4000	1	3		2.08976614	-0.00979946
	126.4500	1	3		2.08976614	-0.00987664
	126.5000	1	3		2.08976614	-0.00982430
	126.5500	1	3		2.08976614	-0.00971965
	126.6000	1	3		2.08976614	-0.00989283
	126.6500	1	3		2.08976614	-0.00979196
	126.7000	1	3		2.08976614	-0.00992807
	126.7500	1	3		2.08976614	-0.00993269
	126.8000	1	3		2.08976614	-0.00986708
	126.8500	1	3		2.08976614	-0.00983208
	126.9000	1	3		2.08976614	-0.00989627
	126.9500	1	3		2.08976614	-0.00978850
	127.0000	1	3		2.08974237	-0.00973666
	127.0500	1	3		2.08970160	-0.00981970
	127.1000	1	3		2.08969627	-0.00984141
	127.1500	1	3		2.08969627	-0.00984306
	127.2000	1	3		2.08969627	-0.00980742
	127.2500	1	3		2.08969627	-0.00984060
	127.3000	1	3		2.08969627	-0.00986686
	127.3500	1	3		2.08969627	-0.00983344
	127.4000	1	3		2.08969627	-0.00974205
	127.4500	1	3		2.08969627	-0.00983197
	127.5000	1	3		2.08969627	-0.00977937
	127.5500	1	3		2.08969627	-0.00974238
	127.6000	1	3		2.08969627	-0.00986019
	127.6500	1	3		2.08969627	-0.00981182
	127.7000	1	3		2.08969627	-0.00983336
	127.7500	1	3		2.08969627	-0.00994964
	127.8000	1	3		2.08969627	-0.00986338
	127.8500	1	3		2.08969627	-0.00977599
	127.9000	1	3		2.08969627	-0.00979054
	127.9500	1	3		2.08969627	-0.00971750
	128.0000	1	3		2.08969627	-0.00980447
	128.0500	1	3		2.08969627	-0.00987569
	128.1000	1	3		2.08969627	-0.00972451
	128.1500	1	3		2.08969627	-0.00994077
	128.2000	1	3		2.08969627	-0.00985831
	128.2500	1	3		2.08969627	-0.00979532
	128.3000	1	3		2.08969627	-0.00987731
	128.3500	1	3		2.08969627	-0.00987810
	128.4000	1	3		2.08969627	-0.00985981
	128.4500	1	3		2.08971615	-0.00977634
	128.5000	1	3		2.08975917	-0.00974584
	128.5500	1	3		2.08976614	-0.00983356
	128.6000	1	3		2.08976614	-0.00989299
	128.6500	1	3		2.08976614	-0.00988714
	128.7000	1	3		2.08976614	-0.00990502
	128.7500	1	3		2.08976614	-0.00986374
	128.8000	1	3		2.08976614	-0.00980641
	128.8500	1	3		2.08976614	-0.00977986
	128.9000	1	3		2.08976614	-0.00974126
	128.9500	1	3		2.08976614	-0.00979319
	129.0000	1	3		2.08976614	-0.00989711
	129.0500	1	3		2.08976614	-0.00986006
	129.1000	1	3		2.08976614	-0.00987573
	129.1500	1	3		2.08976614	-0.00988452
	129.2000	1	3		2.08976614	-0.00978368
	129.2500	1	3		2.08976614	-0.00979998
	129.3000	1	3		2.08976614	-0.00982232
	129.3500	1	3		2.08976614	-0.00970289
	129.4000	1	3		2.08976614	-0.00976030
	129.4500	1	3		2.08976614	-0.00976093
	129.5000	1	3		2.08976614	-0.00968489
	129.5500	1	3		2.08976614	-0.00988469
	129.6000	1	3		2.08976614	-0.00990773
	129.6500	1	3		2.08976614	-0.00984389
	129.7000	1	3		2.08976614	-0.00985213
	129.7500	1	3		2.08976614	-0.00974916
[truncated: 9,867 more rows]
