# Supplementary material for: Hyaluronic Acid Enhances the Mechanical Properties of Tissue-Engineered Cartilage Constructs
Source: PLoS One. 2014 Dec 1;9(12):e113216. doi: 10.1371/journal.pone.0113216 (PMC4249877; doi:10.1371/journal.pone.0113216)
Supplement: Dataset S1 — Raw data from hydrogel constructs. Data on wet weight, dry weight, compressive modulus, DNA content, and GAG content are provided in a spreadsheet for all analysed hydrogel constructs. Additionally, raw data from mechanical compression tests (time, displacement, and load) are provided. (ZIP) [file pone.0113216.s004.zip › Data/Mechanical testing/Microtester/Day 63/Day 63 stress relaxation/Patient 1/G1 P1 M7/stress relaxation hold 2.csv]

G1 P1 M7 10feb2014
Notes	Time	Sequence	Block	Cycle	5800:Extension mm	5800:5N_Load_Cell N
	641.0060	1	5		1.97995954	-0.05482317
	641.0420	1	5		1.97964811	-0.05506627
	641.0500	1	5		1.97961409	-0.05500930
	641.0670	1	5		1.97958377	-0.05486536
	641.1000	1	5		1.97958377	-0.05480653
	641.1500	1	5		1.97958377	-0.05471891
	641.2000	1	5		1.97959156	-0.05470581
	641.2500	1	5		1.97964114	-0.05457893
	641.3000	1	5		1.97967044	-0.05448541
	641.3500	1	5		1.97969031	-0.05448537
	641.4000	1	5		1.97970998	-0.05436786
	641.4500	1	5		1.97972986	-0.05441004
	641.5000	1	5		1.97973969	-0.05419482
	641.5500	1	5		1.97974707	-0.05411132
	641.6000	1	5		1.97974707	-0.05406141
	641.6500	1	5		1.97974707	-0.05399100
	641.7000	1	5		1.97974707	-0.05394516
	641.7500	1	5		1.97974707	-0.05386335
	641.8000	1	5		1.97974707	-0.05381260
	641.8500	1	5		1.97974707	-0.05383952
	641.9000	1	5		1.97974707	-0.05391632
	641.9500	1	5		1.97974707	-0.05384882
	642.0000	1	5		1.97974707	-0.05366222
	642.0500	1	5		1.97974707	-0.05365122
	642.1000	1	5		1.97974707	-0.05367299
	642.1500	1	5		1.97974707	-0.05353831
	642.2000	1	5		1.97974707	-0.05357183
	642.2500	1	5		1.97974707	-0.05348959
	642.3000	1	5		1.97974707	-0.05340068
	642.3500	1	5		1.97974707	-0.05346418
	642.4000	1	5		1.97974707	-0.05343532
	642.4500	1	5		1.97974707	-0.05333426
	642.5000	1	5		1.97974707	-0.05329754
	642.5500	1	5		1.97974707	-0.05321940
	642.6000	1	5		1.97974707	-0.05318912
	642.6500	1	5		1.97974707	-0.05316013
	642.7000	1	5		1.97974707	-0.05313096
	642.7500	1	5		1.97974707	-0.05310149
	642.8000	1	5		1.97974707	-0.05312935
	642.8500	1	5		1.97974707	-0.05306110
	642.9000	1	5		1.97974707	-0.05308145
	642.9500	1	5		1.97974707	-0.05301745
	643.0000	1	5		1.97974707	-0.05298896
	643.0500	1	5		1.97974707	-0.05293168
	643.1000	1	5		1.97974707	-0.05289397
	643.1500	1	5		1.97974707	-0.05298231
	643.2000	1	5		1.97974707	-0.05277590
	643.2500	1	5		1.97974707	-0.05276642
	643.3000	1	5		1.97974707	-0.05286851
	643.3500	1	5		1.97974707	-0.05279738
	643.4000	1	5		1.97974707	-0.05277291
	643.4500	1	5		1.97974707	-0.05282680
	643.5000	1	5		1.97974707	-0.05259649
	643.5500	1	5		1.97974707	-0.05263598
	643.6000	1	5		1.97974707	-0.05274557
	643.6500	1	5		1.97974707	-0.05265522
	643.7000	1	5		1.97974707	-0.05258120
	643.7500	1	5		1.97974707	-0.05259282
	643.8000	1	5		1.97974707	-0.05250928
	643.8500	1	5		1.97974707	-0.05244997
	643.9000	1	5		1.97974707	-0.05244846
	643.9500	1	5		1.97974707	-0.05240576
	644.0000	1	5		1.97974707	-0.05249511
	644.0500	1	5		1.97974707	-0.05239425
	644.1000	1	5		1.97974707	-0.05243090
	644.1500	1	5		1.97974707	-0.05242358
	644.2000	1	5		1.97974707	-0.05235045
	644.2500	1	5		1.97974707	-0.05239457
	644.3000	1	5		1.97974707	-0.05224522
	644.3500	1	5		1.97974707	-0.05222016
	644.4000	1	5		1.97974707	-0.05217309
	644.4500	1	5		1.97974707	-0.05214368
	644.5000	1	5		1.97974707	-0.05206060
	644.5500	1	5		1.97974707	-0.05203851
	644.6000	1	5		1.97974707	-0.05220114
	644.6500	1	5		1.97974707	-0.05213946
	644.7000	1	5		1.97974707	-0.05203777
	644.7500	1	5		1.97974707	-0.05200312
	644.8000	1	5		1.97974707	-0.05195017
	644.8500	1	5		1.97974707	-0.05198878
	644.9000	1	5		1.97974707	-0.05192746
	644.9500	1	5		1.97974707	-0.05180802
	645.0000	1	5		1.97974707	-0.05183169
	645.0500	1	5		1.97974707	-0.05185717
	645.1000	1	5		1.97974707	-0.05189008
	645.1500	1	5		1.97974707	-0.05187471
	645.2000	1	5		1.97974707	-0.05183792
	645.2500	1	5		1.97974277	-0.05177467
	645.3000	1	5		1.97972289	-0.05175287
	645.3500	1	5		1.97970527	-0.05175648
	645.4000	1	5		1.97970343	-0.05171560
	645.4500	1	5		1.97970343	-0.05175151
	645.5000	1	5		1.97970343	-0.05163123
	645.5500	1	5		1.97970343	-0.05173010
	645.6000	1	5		1.97970343	-0.05167546
	645.6500	1	5		1.97970343	-0.05164968
	645.7000	1	5		1.97970343	-0.05165566
	645.7500	1	5		1.97970343	-0.05161786
	645.8000	1	5		1.97970343	-0.05158841
	645.8500	1	5		1.97970343	-0.05155201
	645.9000	1	5		1.97970343	-0.05155573
	645.9500	1	5		1.97970343	-0.05149062
	646.0000	1	5		1.97970343	-0.05145134
	646.0500	1	5		1.97970343	-0.05148975
	646.1000	1	5		1.97970343	-0.05147443
	646.1500	1	5		1.97970343	-0.05156456
	646.2000	1	5		1.97970343	-0.05143761
	646.2500	1	5		1.97970343	-0.05137110
	646.3000	1	5		1.97974092	-0.05145278
	646.3500	1	5		1.97977125	-0.05127988
	646.4000	1	5		1.97977329	-0.05127479
	646.4500	1	5		1.97977329	-0.05134529
	646.5000	1	5		1.97977329	-0.05126135
	646.5500	1	5		1.97977329	-0.05135298
	646.6000	1	5		1.97977329	-0.05130063
	646.6500	1	5		1.97977329	-0.05123595
	646.7000	1	5		1.97977329	-0.05127469
	646.7500	1	5		1.97977329	-0.05128883
	646.8000	1	5		1.97977329	-0.05119583
	646.8500	1	5		1.97977329	-0.05111891
	646.9000	1	5		1.97977329	-0.05114119
	646.9500	1	5		1.97977329	-0.05117702
	647.0000	1	5		1.97977329	-0.05116162
	647.0500	1	5		1.97977329	-0.05115667
	647.1000	1	5		1.97977329	-0.05115095
	647.1500	1	5		1.97977329	-0.05106593
	647.2000	1	5		1.97977329	-0.05097695
	647.2500	1	5		1.97977329	-0.05101028
	647.3000	1	5		1.97977329	-0.05097384
	647.3500	1	5		1.97977329	-0.05092750
	647.4000	1	5		1.97977329	-0.05102211
	647.4500	1	5		1.97977329	-0.05101948
	647.5000	1	5		1.97977329	-0.05101196
	647.5500	1	5		1.97977329	-0.05104548
	647.6000	1	5		1.97977329	-0.05106189
	647.6500	1	5		1.97977329	-0.05102252
	647.7000	1	5		1.97977329	-0.05093623
	647.7500	1	5		1.97977329	-0.05086257
	647.8000	1	5		1.97977329	-0.05082906
	647.8500	1	5		1.97977329	-0.05092514
	647.9000	1	5		1.97977329	-0.05094234
	647.9500	1	5		1.97977329	-0.05086604
	648.0000	1	5		1.97977329	-0.05081822
	648.0500	1	5		1.97977329	-0.05083285
	648.1000	1	5		1.97977329	-0.05083410
	648.1500	1	5		1.97977329	-0.05083128
	648.2000	1	5		1.97977329	-0.05071213
	648.2500	1	5		1.97977329	-0.05064552
	648.3000	1	5		1.97977329	-0.05067975
	648.3500	1	5		1.97977329	-0.05065966
	648.4000	1	5		1.97977329	-0.05060886
	648.4500	1	5		1.97977329	-0.05069197
	648.5000	1	5		1.97977329	-0.05061294
	648.5500	1	5		1.97977329	-0.05064679
	648.6000	1	5		1.97977329	-0.05068277
	648.6500	1	5		1.97977329	-0.05059664
	648.7000	1	5		1.97977329	-0.05059595
	648.7500	1	5		1.97977329	-0.05059599
	648.8000	1	5		1.97977329	-0.05049251
	648.8500	1	5		1.97977329	-0.05046239
	648.9000	1	5		1.97975240	-0.05058170
	648.9500	1	5		1.97970998	-0.05057564
	649.0000	1	5		1.97970343	-0.05050247
	649.0500	1	5		1.97970343	-0.05055110
	649.1000	1	5		1.97970343	-0.05043448
	649.1500	1	5		1.97970343	-0.05053409
	649.2000	1	5		1.97970343	-0.05050985
	649.2500	1	5		1.97970343	-0.05043385
	649.3000	1	5		1.97970343	-0.05032796
	649.3500	1	5		1.97970343	-0.05035305
	649.4000	1	5		1.97970343	-0.05036375
	649.4500	1	5		1.97970343	-0.05047183
	649.5000	1	5		1.97970343	-0.05034407
	649.5500	1	5		1.97970343	-0.05028353
	649.6000	1	5		1.97970343	-0.05030339
	649.6500	1	5		1.97970343	-0.05030756
	649.7000	1	5		1.97970343	-0.05026534
	649.7500	1	5		1.97970343	-0.05033485
	649.8000	1	5		1.97970343	-0.05024912
	649.8500	1	5		1.97970343	-0.05026537
	649.9000	1	5		1.97973109	-0.05028211
	649.9500	1	5		1.97976920	-0.05026113
	650.0000	1	5		1.97977329	-0.05013962
	650.0500	1	5		1.97977329	-0.05022246
	650.1000	1	5		1.97977329	-0.05020369
	650.1500	1	5		1.97977329	-0.05022858
	650.2000	1	5		1.97977329	-0.05018144
	650.2500	1	5		1.97977329	-0.05007135
	650.3000	1	5		1.97977329	-0.05009619
	650.3500	1	5		1.97977329	-0.05011152
	650.4000	1	5		1.97977329	-0.05014324
	650.4500	1	5		1.97977329	-0.05003382
	650.5000	1	5		1.97977329	-0.05011286
	650.5500	1	5		1.97977329	-0.05015253
	650.6000	1	5		1.97977329	-0.05018419
	650.6500	1	5		1.97977329	-0.05010556
	650.7000	1	5		1.97977329	-0.05005817
	650.7500	1	5		1.97977329	-0.04986465
	650.8000	1	5		1.97977329	-0.04993530
	650.8500	1	5		1.97977329	-0.04989705
	650.9000	1	5		1.97977329	-0.05000865
	650.9500	1	5		1.97977329	-0.05000818
	651.0000	1	5		1.97977329	-0.04999516
	651.0500	1	5		1.97977329	-0.05003453
	651.1000	1	5		1.97977329	-0.04991355
	651.1500	1	5		1.97977329	-0.04988027
	651.2000	1	5		1.97977329	-0.04988892
	651.2500	1	5		1.97977329	-0.04981717
	651.3000	1	5		1.97977329	-0.04991656
	651.3500	1	5		1.97977329	-0.04981769
	651.4000	1	5		1.97977329	-0.04979948
	651.4500	1	5		1.97977329	-0.04992752
	651.5000	1	5		1.97977329	-0.04988659
	651.5500	1	5		1.97977329	-0.04978748
	651.6000	1	5		1.97977329	-0.04980285
	651.6500	1	5		1.97977329	-0.04970373
	651.7000	1	5		1.97977329	-0.04965741
	651.7500	1	5		1.97977329	-0.04971589
	651.8000	1	5		1.97977329	-0.04975965
	651.8500	1	5		1.97977329	-0.04975207
	651.9000	1	5		1.97977329	-0.04973101
	651.9500	1	5		1.97977329	-0.04984427
	652.0000	1	5		1.97977329	-0.04969574
	652.0500	1	5		1.97977329	-0.04969358
	652.1000	1	5		1.97977329	-0.04959016
	652.1500	1	5		1.97977329	-0.04963539
	652.2000	1	5		1.97977329	-0.04960523
	652.2500	1	5		1.97977329	-0.04955762
	652.3000	1	5		1.97977329	-0.04960861
	652.3500	1	5		1.97977329	-0.04963802
	652.4000	1	5		1.97977329	-0.04954489
	652.4500	1	5		1.97977002	-0.04962186
	652.5000	1	5		1.97972474	-0.04956231
	652.5500	1	5		1.97971633	-0.04951843
	652.6000	1	5		1.97971633	-0.04949111
	652.6500	1	5		1.97971633	-0.04952265
	652.7000	1	5		1.97971633	-0.04947752
	652.7500	1	5		1.97971633	-0.04960133
	652.8000	1	5		1.97971633	-0.04952062
	652.8500	1	5		1.97971633	-0.04949247
	652.9000	1	5		1.97971633	-0.04961196
	652.9500	1	5		1.97971633	-0.04954086
	653.0000	1	5		1.97971633	-0.04938720
	653.0500	1	5		1.97971633	-0.04940959
	653.1000	1	5		1.97971633	-0.04936505
	653.1500	1	5		1.97971633	-0.04935100
	653.2000	1	5		1.97971633	-0.04941182
	653.2500	1	5		1.97971736	-0.04936797
	653.3000	1	5		1.97973723	-0.04931385
	653.3500	1	5		1.97975711	-0.04946216
	653.4000	1	5		1.97977288	-0.04934886
	653.4500	1	5		1.97977329	-0.04938826
	653.5000	1	5		1.97977329	-0.04935245
	653.5500	1	5		1.97977329	-0.04927464
	653.6000	1	5		1.97977329	-0.04929963
	653.6500	1	5		1.97977329	-0.04936404
	653.7000	1	5		1.97977329	-0.04926983
	653.7500	1	5		1.97977329	-0.04943443
	653.8000	1	5		1.97977329	-0.04930068
	653.8500	1	5		1.97977329	-0.04919270
	653.9000	1	5		1.97977329	-0.04932126
	653.9500	1	5		1.97977329	-0.04920850
	654.0000	1	5		1.97977329	-0.04921339
	654.0500	1	5		1.97977329	-0.04915101
	654.1000	1	5		1.97977329	-0.04918824
	654.1500	1	5		1.97977329	-0.04919207
	654.2000	1	5		1.97977329	-0.04923043
	654.2500	1	5		1.97977329	-0.04919518
	654.3000	1	5		1.97977329	-0.04917459
	654.3500	1	5		1.97977329	-0.04918998
	654.4000	1	5		1.97977329	-0.04905134
	654.4500	1	5		1.97977329	-0.04912364
	654.5000	1	5		1.97977329	-0.04915965
	654.5500	1	5		1.97977329	-0.04901457
	654.6000	1	5		1.97977329	-0.04912191
	654.6500	1	5		1.97977329	-0.04900172
	654.7000	1	5		1.97977329	-0.04906979
	654.7500	1	5		1.97977329	-0.04906720
	654.8000	1	5		1.97977329	-0.04905262
	654.8500	1	5		1.97977329	-0.04904321
	654.9000	1	5		1.97977329	-0.04908794
	654.9500	1	5		1.97977329	-0.04889599
	655.0000	1	5		1.97977329	-0.04891165
	655.0500	1	5		1.97977329	-0.04898218
	655.1000	1	5		1.97977329	-0.04888352
	655.1500	1	5		1.97977329	-0.04889144
	655.2000	1	5		1.97977329	-0.04885399
	655.2500	1	5		1.97977329	-0.04885510
	655.3000	1	5		1.97977329	-0.04891392
	655.3500	1	5		1.97977329	-0.04894545
	655.4000	1	5		1.97977329	-0.04887353
	655.4500	1	5		1.97977329	-0.04891281
	655.5000	1	5		1.97977329	-0.04878052
	655.5500	1	5		1.97975977	-0.04882653
	655.6000	1	5		1.97972064	-0.04877752
	655.6500	1	5		1.97971593	-0.04889741
	655.7000	1	5		1.97971593	-0.04889255
	655.7500	1	5		1.97971593	-0.04890498
	655.8000	1	5		1.97971593	-0.04889898
	655.8500	1	5		1.97971593	-0.04889606
	655.9000	1	5		1.97971593	-0.04880141
	655.9500	1	5		1.97971593	-0.04882460
	656.0000	1	5		1.97971593	-0.04860736
	656.0500	1	5		1.97971593	-0.04860874
	656.1000	1	5		1.97971593	-0.04871400
	656.1500	1	5		1.97971593	-0.04866375
	656.2000	1	5		1.97971593	-0.04871169
	656.2500	1	5		1.97971593	-0.04876041
	656.3000	1	5		1.97971593	-0.04871242
	656.3500	1	5		1.97971593	-0.04870193
	656.4000	1	5		1.97971593	-0.04866453
	656.4500	1	5		1.97971593	-0.04854601
	656.5000	1	5		1.97971593	-0.04847117
	656.5500	1	5		1.97972105	-0.04860572
	656.6000	1	5		1.97974072	-0.04870238
	656.6500	1	5		1.97976059	-0.04862962
	656.7000	1	5		1.97977329	-0.04870371
	656.7500	1	5		1.97977329	-0.04862608
	656.8000	1	5		1.97977329	-0.04865922
	656.8500	1	5		1.97977329	-0.04864452
	656.9000	1	5		1.97977329	-0.04850403
	656.9500	1	5		1.97977329	-0.04848504
	657.0000	1	5		1.97977329	-0.04859882
	657.0500	1	5		1.97977329	-0.04854205
	657.1000	1	5		1.97977329	-0.04860537
	657.1500	1	5		1.97977329	-0.04855595
	657.2000	1	5		1.97977329	-0.04846719
	657.2500	1	5		1.97977329	-0.04857086
	657.3000	1	5		1.97977329	-0.04852790
	657.3500	1	5		1.97977329	-0.04844991
	657.4000	1	5		1.97977329	-0.04856698
	657.4500	1	5		1.97977329	-0.04847572
	657.5000	1	5		1.97977329	-0.04839886
	657.5500	1	5		1.97977329	-0.04851782
	657.6000	1	5		1.97977329	-0.04839074
	657.6500	1	5		1.97977329	-0.04850565
	657.7000	1	5		1.97977329	-0.04850783
	657.7500	1	5		1.97977329	-0.04834835
	657.8000	1	5		1.97977329	-0.04847063
	657.8500	1	5		1.97977329	-0.04839845
	657.9000	1	5		1.97977329	-0.04824449
	657.9500	1	5		1.97977329	-0.04833331
	658.0000	1	5		1.97977329	-0.04825683
	658.0500	1	5		1.97977329	-0.04828991
	658.1000	1	5		1.97977329	-0.04839846
	658.1500	1	5		1.97977329	-0.04832291
	658.2000	1	5		1.97977329	-0.04834262
	658.2500	1	5		1.97977329	-0.04843275
	658.3000	1	5		1.97977329	-0.04828966
	658.3500	1	5		1.97977329	-0.04822597
	658.4000	1	5		1.97977329	-0.04828862
	658.4500	1	5		1.97977329	-0.04820936
	658.5000	1	5		1.97977329	-0.04819464
	658.5500	1	5		1.97977329	-0.04835349
	658.6000	1	5		1.97977329	-0.04827423
	658.6500	1	5		1.97977329	-0.04836899
	658.7000	1	5		1.97977329	-0.04835680
	658.7500	1	5		1.97977329	-0.04821241
	658.8000	1	5		1.97977329	-0.04818244
	658.8500	1	5		1.97977329	-0.04817340
	658.9000	1	5		1.97977329	-0.04816038
	658.9500	1	5		1.97977329	-0.04822217
	659.0000	1	5		1.97977329	-0.04820711
	659.0500	1	5		1.97977329	-0.04812911
	659.1000	1	5		1.97977329	-0.04832268
	659.1500	1	5		1.97977329	-0.04822358
	659.2000	1	5		1.97977329	-0.04814785
	659.2500	1	5		1.97977329	-0.04813609
	659.3000	1	5		1.97977329	-0.04811907
	659.3500	1	5		1.97977329	-0.04808860
	659.4000	1	5		1.97974748	-0.04818955
	659.4500	1	5		1.97970814	-0.04806504
	659.5000	1	5		1.97970343	-0.04811547
	659.5500	1	5		1.97970343	-0.04820254
	659.6000	1	5		1.97970343	-0.04819396
	659.6500	1	5		1.97970343	-0.04816941
	659.7000	1	5		1.97970343	-0.04800481
	659.7500	1	5		1.97970343	-0.04800866
	659.8000	1	5		1.97970343	-0.04812623
	659.8500	1	5		1.97970343	-0.04795981
	659.9000	1	5		1.97970343	-0.04800782
	659.9500	1	5		1.97970343	-0.04809115
	660.0000	1	5		1.97970343	-0.04817531
	660.0500	1	5		1.97970343	-0.04810685
	660.1000	1	5		1.97970343	-0.04805580
	660.1500	1	5		1.97970343	-0.04799524
	660.2000	1	5		1.97970343	-0.04801417
	660.2500	1	5		1.97970343	-0.04797398
	660.3000	1	5		1.97971715	-0.04796659
	660.3500	1	5		1.97976346	-0.04788361
	660.4000	1	5		1.97977329	-0.04795185
	660.4500	1	5		1.97977329	-0.04798108
	660.5000	1	5		1.97977329	-0.04799493
	660.5500	1	5		1.97977329	-0.04799681
	660.6000	1	5		1.97977329	-0.04789260
	660.6500	1	5		1.97977329	-0.04783421
	660.7000	1	5		1.97977329	-0.04774774
	660.7500	1	5		1.97977329	-0.04782903
	660.8000	1	5		1.97977329	-0.04782422
	660.8500	1	5		1.97977329	-0.04779961
	660.9000	1	5		1.97977329	-0.04781756
	660.9500	1	5		1.97977329	-0.04794911
	661.0000	1	5		1.97977329	-0.04786517
	661.0500	1	5		1.97977329	-0.04785761
	661.1000	1	5		1.97977329	-0.04780952
	661.1500	1	5		1.97977329	-0.04784891
	661.2000	1	5		1.97977329	-0.04772622
	661.2500	1	5		1.97977329	-0.04775835
	661.3000	1	5		1.97977329	-0.04781649
	661.3500	1	5		1.97977329	-0.04783000
	661.4000	1	5		1.97977329	-0.04780348
	661.4500	1	5		1.97977329	-0.04782287
	661.5000	1	5		1.97977329	-0.04771230
	661.5500	1	5		1.97977329	-0.04782754
	661.6000	1	5		1.97977329	-0.04774661
	661.6500	1	5		1.97977329	-0.04773041
	661.7000	1	5		1.97977329	-0.04779193
	661.7500	1	5		1.97977329	-0.04773140
	661.8000	1	5		1.97977329	-0.04784427
	661.8500	1	5		1.97977329	-0.04774498
	661.9000	1	5		1.97977329	-0.04777282
	661.9500	1	5		1.97977329	-0.04781162
	662.0000	1	5		1.97977329	-0.04778480
	662.0500	1	5		1.97977329	-0.04774473
	662.1000	1	5		1.97977329	-0.04765968
	662.1500	1	5		1.97977329	-0.04768412
	662.2000	1	5		1.97977329	-0.04765688
	662.2500	1	5		1.97977329	-0.04770034
	662.3000	1	5		1.97977329	-0.04765793
	662.3500	1	5		1.97977329	-0.04763552
	662.4000	1	5		1.97977329	-0.04763018
	662.4500	1	5		1.97977329	-0.04768884
	662.5000	1	5		1.97973355	-0.04762379
	662.5500	1	5		1.97970507	-0.04759634
	662.6000	1	5		1.97970343	-0.04748840
	662.6500	1	5		1.97970343	-0.04755474
	662.7000	1	5		1.97970343	-0.04766533
	662.7500	1	5		1.97970343	-0.04758049
	662.8000	1	5		1.97970343	-0.04764517
	662.8500	1	5		1.97970343	-0.04762969
	662.9000	1	5		1.97970343	-0.04762570
	662.9500	1	5		1.97970343	-0.04761149
	663.0000	1	5		1.97970343	-0.04759044
	663.0500	1	5		1.97970343	-0.04760057
	663.1000	1	5		1.97970343	-0.04753354
	663.1500	1	5		1.97970343	-0.04747945
	663.2000	1	5		1.97974932	-0.04748415
	663.2500	1	5		1.97977288	-0.04749919
	663.3000	1	5		1.97977329	-0.04750991
	663.3500	1	5		1.97977329	-0.04757496
	663.4000	1	5		1.97977329	-0.04756196
	663.4500	1	5		1.97977329	-0.04762191
	663.5000	1	5		1.97977329	-0.04760854
	663.5500	1	5		1.97977329	-0.04747459
	663.6000	1	5		1.97977329	-0.04743546
	663.6500	1	5		1.97977329	-0.04742801
	663.7000	1	5		1.97977329	-0.04742707
	663.7500	1	5		1.97977329	-0.04738974
	663.8000	1	5		1.97977329	-0.04745374
	663.8500	1	5		1.97977329	-0.04752609
	663.9000	1	5		1.97977329	-0.04751164
	663.9500	1	5		1.97977329	-0.04744412
	664.0000	1	5		1.97977329	-0.04743753
	664.0500	1	5		1.97977329	-0.04742946
	664.1000	1	5		1.97977329	-0.04745357
	664.1500	1	5		1.97977329	-0.04731312
	664.2000	1	5		1.97977329	-0.04741974
	664.2500	1	5		1.97977329	-0.04741593
	664.3000	1	5		1.97977329	-0.04743509
	664.3500	1	5		1.97977329	-0.04742797
	664.4000	1	5		1.97977329	-0.04753252
	664.4500	1	5		1.97977329	-0.04740678
	664.5000	1	5		1.97977329	-0.04743913
	664.5500	1	5		1.97977329	-0.04727894
	664.6000	1	5		1.97977329	-0.04727259
	664.6500	1	5		1.97977329	-0.04729137
	664.7000	1	5		1.97977329	-0.04736182
	664.7500	1	5		1.97977329	-0.04730354
	664.8000	1	5		1.97977329	-0.04736363
	664.8500	1	5		1.97977329	-0.04733317
	664.9000	1	5		1.97977329	-0.04737030
	664.9500	1	5		1.97977329	-0.04735114
	665.0000	1	5		1.97977329	-0.04722899
	665.0500	1	5		1.97977329	-0.04729360
	665.1000	1	5		1.97977329	-0.04726846
	665.1500	1	5		1.97977329	-0.04719352
	665.2000	1	5		1.97977329	-0.04730563
	665.2500	1	5		1.97977329	-0.04727513
	665.3000	1	5		1.97977329	-0.04732855
	665.3500	1	5		1.97977329	-0.04718397
	665.4000	1	5		1.97974953	-0.04722203
	665.4500	1	5		1.97970896	-0.04721250
	665.5000	1	5		1.97970343	-0.04714849
	665.5500	1	5		1.97970343	-0.04709041
	665.6000	1	5		1.97970343	-0.04707656
	665.6500	1	5		1.97970343	-0.04725120
	665.7000	1	5		1.97970343	-0.04729032
	665.7500	1	5		1.97970343	-0.04716631
	665.8000	1	5		1.97970343	-0.04706382
	665.8500	1	5		1.97970343	-0.04724197
	665.9000	1	5		1.97970343	-0.04718111
	665.9500	1	5		1.97970343	-0.04718848
	666.0000	1	5		1.97970343	-0.04704159
	666.0500	1	5		1.97970343	-0.04699297
	666.1000	1	5		1.97970343	-0.04708267
	666.1500	1	5		1.97970343	-0.04712421
	666.2000	1	5		1.97970343	-0.04707062
	666.2500	1	5		1.97970343	-0.04709213
	666.3000	1	5		1.97970343	-0.04704349
	666.3500	1	5		1.97970343	-0.04709701
	666.4000	1	5		1.97972146	-0.04716728
	666.4500	1	5		1.97976551	-0.04709637
	666.5000	1	5		1.97977329	-0.04706272
	666.5500	1	5		1.97977329	-0.04697375
	666.6000	1	5		1.97977329	-0.04706562
	666.6500	1	5		1.97977329	-0.04709973
	666.7000	1	5		1.97977329	-0.04698601
	666.7500	1	5		1.97977329	-0.04701716
	666.8000	1	5		1.97977329	-0.04712458
	666.8500	1	5		1.97977329	-0.04705560
	666.9000	1	5		1.97977329	-0.04709557
	666.9500	1	5		1.97977329	-0.04696883
	667.0000	1	5		1.97977329	-0.04698456
	667.0500	1	5		1.97977329	-0.04687327
	667.1000	1	5		1.97977329	-0.04695599
	667.1500	1	5		1.97977329	-0.04694778
	667.2000	1	5		1.97977329	-0.04686754
	667.2500	1	5		1.97977329	-0.04692613
	667.3000	1	5		1.97977329	-0.04701795
	667.3500	1	5		1.97977329	-0.04707814
	667.4000	1	5		1.97977329	-0.04699033
	667.4500	1	5		1.97977329	-0.04686208
	667.5000	1	5		1.97977329	-0.04684915
	667.5500	1	5		1.97977329	-0.04679072
	667.6000	1	5		1.97977329	-0.04693947
	667.6500	1	5		1.97977329	-0.04687032
	667.7000	1	5		1.97977329	-0.04690607
	667.7500	1	5		1.97977329	-0.04684960
	667.8000	1	5		1.97977329	-0.04685069
	667.8500	1	5		1.97977329	-0.04693162
	667.9000	1	5		1.97977329	-0.04693867
	667.9500	1	5		1.97977329	-0.04683367
	668.0000	1	5		1.97977329	-0.04682573
	668.0500	1	5		1.97977329	-0.04681203
	668.1000	1	5		1.97977329	-0.04686981
	668.1500	1	5		1.97977329	-0.04679314
	668.2000	1	5		1.97977329	-0.04673850
	668.2500	1	5		1.97977329	-0.04685685
	668.3000	1	5		1.97977329	-0.04684034
	668.3500	1	5		1.97977329	-0.04678614
	668.4000	1	5		1.97977329	-0.04671836
	668.4500	1	5		1.97977329	-0.04666849
	668.5000	1	5		1.97977329	-0.04669854
	668.5500	1	5		1.97977329	-0.04676503
	668.6000	1	5		1.97977329	-0.04674749
	668.6500	1	5		1.97977329	-0.04676586
	668.7000	1	5		1.97977329	-0.04673425
	668.7500	1	5		1.97977329	-0.04684738
	668.8000	1	5		1.97977329	-0.04677012
	668.8500	1	5		1.97977329	-0.04671655
	668.9000	1	5		1.97977329	-0.04677041
	668.9500	1	5		1.97977329	-0.04668175
	669.0000	1	5		1.97977329	-0.04675754
	669.0500	1	5		1.97973867	-0.04674468
	669.1000	1	5		1.97970609	-0.04662381
	669.1500	1	5		1.97970343	-0.04675287
	669.2000	1	5		1.97970343	-0.04671892
	669.2500	1	5		1.97970343	-0.04667813
	669.3000	1	5		1.97970343	-0.04669006
	669.3500	1	5		1.97970343	-0.04679767
	669.4000	1	5		1.97970343	-0.04665396
	669.4500	1	5		1.97970343	-0.04655466
	669.5000	1	5		1.97970343	-0.04654257
	669.5500	1	5		1.97970343	-0.04660694
	669.6000	1	5		1.97970343	-0.04667339
	669.6500	1	5		1.97970343	-0.04666075
	669.7000	1	5		1.97970343	-0.04657360
	669.7500	1	5		1.97970343	-0.04662917
	669.8000	1	5		1.97970343	-0.04666922
	669.8500	1	5		1.97970343	-0.04654212
	669.9000	1	5		1.97970343	-0.04656924
	669.9500	1	5		1.97970343	-0.04649233
	670.0000	1	5		1.97970466	-0.04643278
	670.0500	1	5		1.97975383	-0.04638369
	670.1000	1	5		1.97977329	-0.04650944
	670.1500	1	5		1.97977329	-0.04650088
	670.2000	1	5		1.97977329	-0.04655967
	670.2500	1	5		1.97977329	-0.04654036
	670.3000	1	5		1.97977329	-0.04648354
	670.3500	1	5		1.97977329	-0.04657567
	670.4000	1	5		1.97977329	-0.04639052
	670.4500	1	5		1.97977329	-0.04643338
	670.5000	1	5		1.97977329	-0.04645179
	670.5500	1	5		1.97977329	-0.04642256
	670.6000	1	5		1.97977329	-0.04640578
	670.6500	1	5		1.97977329	-0.04642181
	670.7000	1	5		1.97977329	-0.04652823
	670.7500	1	5		1.97977329	-0.04657989
	670.8000	1	5		1.97977329	-0.04648615
	670.8500	1	5		1.97977329	-0.04629903
	670.9000	1	5		1.97977329	-0.04636919
	670.9500	1	5		1.97977329	-0.04636153
	671.0000	1	5		1.97977329	-0.04636577
	671.0500	1	5		1.97977329	-0.04639838
	671.1000	1	5		1.97977329	-0.04639721
	671.1500	1	5		1.97977329	-0.04640299
	671.2000	1	5		1.97977329	-0.04655643
	671.2500	1	5		1.97977329	-0.04646030
	671.3000	1	5		1.97977329	-0.04646454
	671.3500	1	5		1.97977329	-0.04638789
	671.4000	1	5		1.97977329	-0.04628450
	671.4500	1	5		1.97977329	-0.04629574
	671.5000	1	5		1.97977329	-0.04632576
	671.5500	1	5		1.97977329	-0.04631591
	671.6000	1	5		1.97977329	-0.04628573
	671.6500	1	5		1.97977329	-0.04634487
	671.7000	1	5		1.97977329	-0.04638707
	671.7500	1	5		1.97977329	-0.04642246
	671.8000	1	5		1.97977329	-0.04634263
	671.8500	1	5		1.97977329	-0.04630595
	671.9000	1	5		1.97977329	-0.04622160
	671.9500	1	5		1.97977329	-0.04619414
	672.0000	1	5		1.97977329	-0.04623738
	672.0500	1	5		1.97977329	-0.04626330
	672.1000	1	5		1.97977329	-0.04634972
	672.1500	1	5		1.97977329	-0.04634211
	672.2000	1	5		1.97977329	-0.04631383
	672.2500	1	5		1.97977329	-0.04627030
	672.3000	1	5		1.97977329	-0.04626323
	672.3500	1	5		1.97977329	-0.04616553
	672.4000	1	5		1.97977329	-0.04624954
	672.4500	1	5		1.97977329	-0.04616703
	672.5000	1	5		1.97977329	-0.04623320
	672.5500	1	5		1.97977329	-0.04619386
	672.6000	1	5		1.97977329	-0.04620929
	672.6500	1	5		1.97977329	-0.04623047
	672.7000	1	5		1.97977329	-0.04623542
	672.7500	1	5		1.97977329	-0.04622821
	672.8000	1	5		1.97977329	-0.04616487
	672.8500	1	5		1.97975731	-0.04611454
	672.9000	1	5		1.97971203	-0.04616015
	672.9500	1	5		1.97970343	-0.04615185
	673.0000	1	5		1.97970343	-0.04621104
	673.0500	1	5		1.97970343	-0.04625499
	673.1000	1	5		1.97970343	-0.04628434
	673.1500	1	5		1.97970343	-0.04621867
	673.2000	1	5		1.97970343	-0.04620106
	673.2500	1	5		1.97970343	-0.04618215
	673.3000	1	5		1.97970343	-0.04609647
	673.3500	1	5		1.97970343	-0.04602120
	673.4000	1	5		1.97970343	-0.04604827
	673.4500	1	5		1.97970343	-0.04602025
	673.5000	1	5		1.97970343	-0.04603510
	673.5500	1	5		1.97970343	-0.04606103
	673.6000	1	5		1.97970343	-0.04596686
	673.6500	1	5		1.97970343	-0.04617349
	673.7000	1	5		1.97970343	-0.04605378
	673.7500	1	5		1.97970343	-0.04614056
	673.8000	1	5		1.97970343	-0.04605528
	673.8500	1	5		1.97970343	-0.04591818
	673.9000	1	5		1.97973498	-0.04603676
	673.9500	1	5		1.97977002	-0.04603583
	674.0000	1	5		1.97977329	-0.04610295
	674.0500	1	5		1.97977329	-0.04615321
	674.1000	1	5		1.97977329	-0.04608282
	674.1500	1	5		1.97977329	-0.04608228
	674.2000	1	5		1.97977329	-0.04606000
	674.2500	1	5		1.97977329	-0.04609686
	674.3000	1	5		1.97977329	-0.04605275
	674.3500	1	5		1.97977329	-0.04591745
	674.4000	1	5		1.97977329	-0.04599443
	674.4500	1	5		1.97977329	-0.04598130
	674.5000	1	5		1.97977329	-0.04596554
	674.5500	1	5		1.97977329	-0.04597903
	674.6000	1	5		1.97977329	-0.04596435
	674.6500	1	5		1.97977329	-0.04595882
	674.7000	1	5		1.97977329	-0.04598572
	674.7500	1	5		1.97977329	-0.04586556
	674.8000	1	5		1.97977329	-0.04594199
	674.8500	1	5		1.97977329	-0.04586508
	674.9000	1	5		1.97977329	-0.04605525
	674.9500	1	5		1.97977329	-0.04600909
	675.0000	1	5		1.97977329	-0.04598543
	675.0500	1	5		1.97977329	-0.04595435
	675.1000	1	5		1.97977329	-0.04597731
	675.1500	1	5		1.97977329	-0.04603273
	675.2000	1	5		1.97977329	-0.04585213
	675.2500	1	5		1.97977329	-0.04585504
	675.3000	1	5		1.97977329	-0.04580454
	675.3500	1	5		1.97977329	-0.04578103
	675.4000	1	5		1.97977329	-0.04579115
	675.4500	1	5		1.97977329	-0.04582528
	675.5000	1	5		1.97977329	-0.04581708
	675.5500	1	5		1.97977329	-0.04600554
	675.6000	1	5		1.97977329	-0.04587164
	675.6500	1	5		1.97977329	-0.04589602
	675.7000	1	5		1.97977329	-0.04577436
	675.7500	1	5		1.97977329	-0.04579180
	675.8000	1	5		1.97977329	-0.04586458
	675.8500	1	5		1.97977329	-0.04581976
	675.9000	1	5		1.97977329	-0.04583728
	675.9500	1	5		1.97977329	-0.04586405
	676.0000	1	5		1.97977329	-0.04588590
	676.0500	1	5		1.97977329	-0.04585725
	676.1000	1	5		1.97977329	-0.04579285
	676.1500	1	5		1.97977329	-0.04575388
	676.2000	1	5		1.97977329	-0.04574886
	676.2500	1	5		1.97977329	-0.04572724
	676.3000	1	5		1.97977329	-0.04569849
	676.3500	1	5		1.97977329	-0.04574686
	676.4000	1	5		1.97977329	-0.04577520
	676.4500	1	5		1.97977329	-0.04584658
	676.5000	1	5		1.97977329	-0.04584807
	676.5500	1	5		1.97977329	-0.04577598
	676.6000	1	5		1.97977329	-0.04574380
	676.6500	1	5		1.97977329	-0.04573877
	676.7000	1	5		1.97977329	-0.04569600
	676.7500	1	5		1.97975649	-0.04574257
	676.8000	1	5		1.97971162	-0.04570978
	676.8500	1	5		1.97970343	-0.04566178
	676.9000	1	5		1.97970343	-0.04580155
	676.9500	1	5		1.97970343	-0.04588623
	677.0000	1	5		1.97970343	-0.04571302
	677.0500	1	5		1.97970343	-0.04567890
	677.1000	1	5		1.97970343	-0.04574398
	677.1500	1	5		1.97970343	-0.04565530
	677.2000	1	5		1.97970343	-0.04574134
	677.2500	1	5		1.97970343	-0.04560335
	677.3000	1	5		1.97970343	-0.04560339
	677.3500	1	5		1.97970343	-0.04579244
	677.4000	1	5		1.97970343	-0.04573389
	677.4500	1	5		1.97970343	-0.04569581
	677.5000	1	5		1.97970343	-0.04569506
	677.5500	1	5		1.97970343	-0.04565152
	677.6000	1	5		1.97970343	-0.04569502
	677.6500	1	5		1.97970343	-0.04566617
	677.7000	1	5		1.97970343	-0.04557617
	677.7500	1	5		1.97970343	-0.04558822
	677.8000	1	5		1.97970343	-0.04565885
	677.8500	1	5		1.97971326	-0.04560273
	677.9000	1	5		1.97976121	-0.04559890
	677.9500	1	5		1.97977329	-0.04562646
	678.0000	1	5		1.97977329	-0.04562035
	678.0500	1	5		1.97977329	-0.04563591
	678.1000	1	5		1.97977329	-0.04557989
	678.1500	1	5		1.97977329	-0.04552022
	678.2000	1	5		1.97977329	-0.04552593
	678.2500	1	5		1.97977329	-0.04550312
	678.3000	1	5		1.97977329	-0.04555192
	678.3500	1	5		1.97977329	-0.04567157
	678.4000	1	5		1.97977329	-0.04558023
	678.4500	1	5		1.97977329	-0.04554380
	678.5000	1	5		1.97977329	-0.04561829
	678.5500	1	5		1.97977329	-0.04552828
	678.6000	1	5		1.97977329	-0.04551844
	678.6500	1	5		1.97977329	-0.04536509
	678.7000	1	5		1.97977329	-0.04543101
	678.7500	1	5		1.97977329	-0.04555531
	678.8000	1	5		1.97977329	-0.04556629
	678.8500	1	5		1.97977329	-0.04559602
	678.9000	1	5		1.97977329	-0.04555569
	678.9500	1	5		1.97977329	-0.04557775
	679.0000	1	5		1.97977329	-0.04552583
	679.0500	1	5		1.97977329	-0.04553101
	679.1000	1	5		1.97977329	-0.04542624
	679.1500	1	5		1.97977329	-0.04544334
	679.2000	1	5		1.97977329	-0.04545978
	679.2500	1	5		1.97977329	-0.04546328
	679.3000	1	5		1.97977329	-0.04553798
	679.3500	1	5		1.97977329	-0.04560369
	679.4000	1	5		1.97977329	-0.04536943
	679.4500	1	5		1.97977329	-0.04551547
	679.5000	1	5		1.97977329	-0.04552106
	679.5500	1	5		1.97977329	-0.04540602
	679.6000	1	5		1.97977329	-0.04538747
	679.6500	1	5		1.97977329	-0.04539669
	679.7000	1	5		1.97977329	-0.04538079
	679.7500	1	5		1.97977329	-0.04556531
	679.8000	1	5		1.97977329	-0.04554610
	679.8500	1	5		1.97977329	-0.04543895
	679.9000	1	5		1.97977329	-0.04552316
	679.9500	1	5		1.97977329	-0.04548663
	680.0000	1	5		1.97977329	-0.04536856
	680.0500	1	5		1.97977329	-0.04539609
	680.1000	1	5		1.97977329	-0.04533612
	680.1500	1	5		1.97977329	-0.04537973
	680.2000	1	5		1.97977329	-0.04543290
	680.2500	1	5		1.97977329	-0.04536057
	680.3000	1	5		1.97977329	-0.04549751
	680.3500	1	5		1.97977329	-0.04555174
	680.4000	1	5		1.97977329	-0.04547409
	680.4500	1	5		1.97977329	-0.04535761
	680.5000	1	5		1.97977329	-0.04534539
	680.5500	1	5		1.97977329	-0.04528217
	680.6000	1	5		1.97977329	-0.04541404
	680.6500	1	5		1.97977329	-0.04536693
	680.7000	1	5		1.97976325	-0.04529980
	680.7500	1	5		1.97971552	-0.04542304
	680.8000	1	5		1.97970343	-0.04533421
	680.8500	1	5		1.97970343	-0.04533700
	680.9000	1	5		1.97970343	-0.04542344
	680.9500	1	5		1.97970343	-0.04529738
	681.0000	1	5		1.97970343	-0.04529587
	681.0500	1	5		1.97970343	-0.04539791
	681.1000	1	5		1.97970343	-0.04532439
	681.1500	1	5		1.97970343	-0.04532269
	681.2000	1	5		1.97970343	-0.04544884
	681.2500	1	5		1.97970343	-0.04529134
	681.3000	1	5		1.97970343	-0.04541989
	681.3500	1	5		1.97970343	-0.04545807
	681.4000	1	5		1.97970343	-0.04541411
	681.4500	1	5		1.97970343	-0.04542346
	681.5000	1	5		1.97970343	-0.04529860
	681.5500	1	5		1.97970343	-0.04519343
	681.6000	1	5		1.97970343	-0.04530561
	681.6500	1	5		1.97970343	-0.04528837
	681.7000	1	5		1.97974502	-0.04515208
	681.7500	1	5		1.97977207	-0.04534456
	681.8000	1	5		1.97977329	-0.04524360
	681.8500	1	5		1.97977329	-0.04534257
	681.9000	1	5		1.97977329	-0.04537798
	681.9500	1	5		1.97977329	-0.04524678
	682.0000	1	5		1.97977329	-0.04528716
	682.0500	1	5		1.97977329	-0.04527315
	682.1000	1	5		1.97977329	-0.04521074
	682.1500	1	5		1.97977329	-0.04527619
	682.2000	1	5		1.97977329	-0.04526113
	682.2500	1	5		1.97977329	-0.04532570
	682.3000	1	5		1.97977329	-0.04529366
	682.3500	1	5		1.97977329	-0.04522058
	682.4000	1	5		1.97977329	-0.04521824
	682.4500	1	5		1.97977329	-0.04531605
	682.5000	1	5		1.97977329	-0.04513506
	682.5500	1	5		1.97977329	-0.04518071
	682.6000	1	5		1.97977329	-0.04522109
	682.6500	1	5		1.97977329	-0.04513441
	682.7000	1	5		1.97977329	-0.04524797
	682.7500	1	5		1.97977329	-0.04524498
	682.8000	1	5		1.97977329	-0.04526722
	682.8500	1	5		1.97977329	-0.04522717
	682.9000	1	5		1.97977329	-0.04520591
	682.9500	1	5		1.97977329	-0.04510481
	683.0000	1	5		1.97977329	-0.04520519
	683.0500	1	5		1.97977329	-0.04512579
	683.1000	1	5		1.97977329	-0.04513222
	683.1500	1	5		1.97977329	-0.04519238
	683.2000	1	5		1.97977329	-0.04513938
	683.2500	1	5		1.97977329	-0.04530747
	683.3000	1	5		1.97977329	-0.04524438
	683.3500	1	5		1.97977329	-0.04517464
	683.4000	1	5		1.97977329	-0.04518989
	683.4500	1	5		1.97977329	-0.04506169
	683.5000	1	5		1.97977329	-0.04505320
	683.5500	1	5		1.97977329	-0.04514114
	683.6000	1	5		1.97977329	-0.04513101
	683.6500	1	5		1.97977329	-0.04516473
	683.7000	1	5		1.97977329	-0.04515743
	683.7500	1	5		1.97977329	-0.04507033
	683.8000	1	5		1.97977329	-0.04509228
	683.8500	1	5		1.97977329	-0.04515982
	683.9000	1	5		1.97977329	-0.04499801
	683.9500	1	5		1.97977329	-0.04508145
	684.0000	1	5		1.97977329	-0.04516718
	684.0500	1	5		1.97977329	-0.04495536
	684.1000	1	5		1.97977329	-0.04501484
	684.1500	1	5		1.97977268	-0.04507497
	684.2000	1	5		1.97972719	-0.04514880
	684.2500	1	5		1.97971633	-0.04512512
	684.3000	1	5		1.97971633	-0.04510810
	684.3500	1	5		1.97971633	-0.04506184
	684.4000	1	5		1.97971633	-0.04515874
	684.4500	1	5		1.97971633	-0.04506072
	684.5000	1	5		1.97971633	-0.04495816
	684.5500	1	5		1.97971633	-0.04508549
	684.6000	1	5		1.97971633	-0.04493085
	684.6500	1	5		1.97971633	-0.04504454
	684.7000	1	5		1.97971633	-0.04504594
	684.7500	1	5		1.97971633	-0.04501228
	684.8000	1	5		1.97971633	-0.04512448
	684.8500	1	5		1.97971633	-0.04501185
	684.9000	1	5		1.97971633	-0.04500384
	684.9500	1	5		1.97971633	-0.04495707
	685.0000	1	5		1.97971633	-0.04481463
	685.0500	1	5		1.97971633	-0.04495892
	685.1000	1	5		1.97971633	-0.04490576
	685.1500	1	5		1.97973457	-0.04491814
	685.2000	1	5		1.97975444	-0.04506729
	685.2500	1	5		1.97977166	-0.04503055
	685.3000	1	5		1.97977329	-0.04502378
	685.3500	1	5		1.97977329	-0.04497999
	685.4000	1	5		1.97977329	-0.04491827
	685.4500	1	5		1.97977329	-0.04487236
	685.5000	1	5		1.97977329	-0.04493620
	685.5500	1	5		1.97977329	-0.04477315
	685.6000	1	5		1.97977329	-0.04487766
	685.6500	1	5		1.97977329	-0.04489864
	685.7000	1	5		1.97977329	-0.04494287
	685.7500	1	5		1.97977329	-0.04503440
	685.8000	1	5		1.97977329	-0.04496561
	685.8500	1	5		1.97977329	-0.04492886
	685.9000	1	5		1.97977329	-0.04485440
	685.9500	1	5		1.97977329	-0.04492606
	686.0000	1	5		1.97977329	-0.04488746
	686.0500	1	5		1.97977329	-0.04480004
	686.1000	1	5		1.97977329	-0.04481706
	686.1500	1	5		1.97977329	-0.04489883
	686.2000	1	5		1.97977329	-0.04495244
	686.2500	1	5		1.97977329	-0.04491384
	686.3000	1	5		1.97977329	-0.04493204
	686.3500	1	5		1.97977329	-0.04488526
	686.4000	1	5		1.97977329	-0.04487642
	686.4500	1	5		1.97977329	-0.04481906
	686.5000	1	5		1.97977329	-0.04477927
	686.5500	1	5		1.97977329	-0.04486535
	686.6000	1	5		1.97977329	-0.04483753
	686.6500	1	5		1.97977329	-0.04484514
	686.7000	1	5		1.97977329	-0.04491642
	686.7500	1	5		1.97977329	-0.04482922
	686.8000	1	5		1.97977329	-0.04481136
	686.8500	1	5		1.97977329	-0.04486452
	686.9000	1	5		1.97977329	-0.04483457
	686.9500	1	5		1.97977329	-0.04480155
	687.0000	1	5		1.97977329	-0.04476348
	687.0500	1	5		1.97977329	-0.04474758
	687.1000	1	5		1.97977329	-0.04487487
	687.1500	1	5		1.97977329	-0.04486400
	687.2000	1	5		1.97977329	-0.04477968
	687.2500	1	5		1.97977329	-0.04480014
	687.3000	1	5		1.97977329	-0.04483985
	687.3500	1	5		1.97977329	-0.04480613
	687.4000	1	5		1.97977329	-0.04477439
	687.4500	1	5		1.97977329	-0.04470488
	687.5000	1	5		1.97977329	-0.04482741
	687.5500	1	5		1.97977329	-0.04482043
	687.6000	1	5		1.97977329	-0.04475113
	687.6500	1	5		1.97977329	-0.04473759
	687.7000	1	5		1.97977329	-0.04468920
	687.7500	1	5		1.97977329	-0.04476376
	687.8000	1	5		1.97977329	-0.04472592
	687.8500	1	5		1.97977329	-0.04471442
	687.9000	1	5		1.97977207	-0.04470810
	687.9500	1	5		1.97972269	-0.04474862
	688.0000	1	5		1.97970343	-0.04473061
	688.0500	1	5		1.97970343	-0.04470190
	688.1000	1	5		1.97970343	-0.04475998
	688.1500	1	5		1.97970343	-0.04479535
	688.2000	1	5		1.97970343	-0.04464925
	688.2500	1	5		1.97970343	-0.04469080
	688.3000	1	5		1.97970343	-0.04478023
	688.3500	1	5		1.97970343	-0.04463257
	688.4000	1	5		1.97970343	-0.04461532
	688.4500	1	5		1.97970343	-0.04463714
	688.5000	1	5		1.97970343	-0.04454546
	688.5500	1	5		1.97970343	-0.04463218
	688.6000	1	5		1.97971920	-0.04470431
	688.6500	1	5		1.97976469	-0.04466314
	688.7000	1	5		1.97977329	-0.04476982
	688.7500	1	5		1.97977329	-0.04478122
	688.8000	1	5		1.97977329	-0.04462411
	688.8500	1	5		1.97977329	-0.04461647
	688.9000	1	5		1.97977329	-0.04461421
	688.9500	1	5		1.97977329	-0.04454052
	689.0000	1	5		1.97977329	-0.04454603
	689.0500	1	5		1.97977329	-0.04465762
	689.1000	1	5		1.97977329	-0.04458250
	689.1500	1	5		1.97977329	-0.04467533
	689.2000	1	5		1.97977329	-0.04464248
	689.2500	1	5		1.97977329	-0.04453217
	689.3000	1	5		1.97977329	-0.04461869
	689.3500	1	5		1.97977329	-0.04457416
	689.4000	1	5		1.97977329	-0.04448411
	689.4500	1	5		1.97977329	-0.04460245
	689.5000	1	5		1.97977329	-0.04456721
	689.5500	1	5		1.97977329	-0.04450753
	689.6000	1	5		1.97977329	-0.04460659
	689.6500	1	5		1.97977329	-0.04462810
	689.7000	1	5		1.97977329	-0.04452191
	689.7500	1	5		1.97977329	-0.04457377
	689.8000	1	5		1.97977329	-0.04448277
	689.8500	1	5		1.97977329	-0.04443247
	689.9000	1	5		1.97977329	-0.04456764
	689.9500	1	5		1.97977329	-0.04446277
	690.0000	1	5		1.97977329	-0.04454313
	690.0500	1	5		1.97977329	-0.04456792
	690.1000	1	5		1.97977329	-0.04453850
	690.1500	1	5		1.97977329	-0.04459992
	690.2000	1	5		1.97977329	-0.04460542
	690.2500	1	5		1.97977329	-0.04442417
	690.3000	1	5		1.97977329	-0.04459629
	690.3500	1	5		1.97977329	-0.04441584
	690.4000	1	5		1.97977329	-0.04444704
	690.4500	1	5		1.97977329	-0.04457552
	690.5000	1	5		1.97977329	-0.04451061
	690.5500	1	5		1.97977329	-0.04448176
	690.6000	1	5		1.97977329	-0.04451903
	690.6500	1	5		1.97977329	-0.04445715
	690.7000	1	5		1.97977329	-0.04441853
	690.7500	1	5		1.97976244	-0.04446082
	690.8000	1	5		1.97971511	-0.04434976
	690.8500	1	5		1.97970343	-0.04435528
	690.9000	1	5		1.97970343	-0.04442129
	690.9500	1	5		1.97970343	-0.04438115
	691.0000	1	5		1.97970343	-0.04457934
	691.0500	1	5		1.97970343	-0.04462056
	691.1000	1	5		1.97970343	-0.04446209
	691.1500	1	5		1.97970343	-0.04449261
	691.2000	1	5		1.97970343	-0.04452500
	691.2500	1	5		1.97970343	-0.04430586
	691.3000	1	5		1.97970343	-0.04442250
	691.3500	1	5		1.97970343	-0.04437129
	691.4000	1	5		1.97970343	-0.04429096
	691.4500	1	5		1.97970343	-0.04451374
	691.5000	1	5		1.97970343	-0.04442791
	691.5500	1	5		1.97970343	-0.04446362
	691.6000	1	5		1.97970343	-0.04449894
	691.6500	1	5		1.97970343	-0.04440874
	691.7000	1	5		1.97970343	-0.04438150
	691.7500	1	5		1.97970343	-0.04437973
	691.8000	1	5		1.97974891	-0.04430094
	691.8500	1	5		1.97977288	-0.04435649
	691.9000	1	5		1.97977329	-0.04447175
	691.9500	1	5		1.97977329	-0.04442515
	692.0000	1	5		1.97977329	-0.04449937
	692.0500	1	5		1.97977329	-0.04437874
	692.1000	1	5		1.97977329	-0.04429562
	692.1500	1	5		1.97977329	-0.04431525
	692.2000	1	5		1.97977329	-0.04436647
	692.2500	1	5		1.97977329	-0.04430830
	692.3000	1	5		1.97977329	-0.04431412
	692.3500	1	5		1.97977329	-0.04430870
	692.4000	1	5		1.97977329	-0.04432157
	692.4500	1	5		1.97977329	-0.04440100
	692.5000	1	5		1.97977329	-0.04433578
	692.5500	1	5		1.97977329	-0.04440302
	692.6000	1	5		1.97977329	-0.04434571
	692.6500	1	5		1.97977329	-0.04425777
	692.7000	1	5		1.97977329	-0.04433737
	692.7500	1	5		1.97977329	-0.04423258
	692.8000	1	5		1.97977329	-0.04422864
	692.8500	1	5		1.97977329	-0.04434446
	692.9000	1	5		1.97977329	-0.04436046
	692.9500	1	5		1.97977329	-0.04436865
	693.0000	1	5		1.97977329	-0.04440617
	693.0500	1	5		1.97977329	-0.04434480
	693.1000	1	5		1.97977329	-0.04433504
	693.1500	1	5		1.97977329	-0.04439205
	693.2000	1	5		1.97977329	-0.04423815
	693.2500	1	5		1.97977329	-0.04431742
	693.3000	1	5		1.97977329	-0.04422855
	693.3500	1	5		1.97977329	-0.04429472
	693.4000	1	5		1.97977329	-0.04439177
	693.4500	1	5		1.97977329	-0.04430898
	693.5000	1	5		1.97977329	-0.04428792
	693.5500	1	5		1.97977329	-0.04428958
	693.6000	1	5		1.97977329	-0.04421742
	693.6500	1	5		1.97977329	-0.04421643
	693.7000	1	5		1.97977329	-0.04428881
	693.7500	1	5		1.97977329	-0.04419160
	693.8000	1	5		1.97977329	-0.04419757
	693.8500	1	5		1.97977329	-0.04425143
	693.9000	1	5		1.97977329	-0.04424654
	693.9500	1	5		1.97977329	-0.04426439
	694.0000	1	5		1.97977329	-0.04429690
	694.0500	1	5		1.97977329	-0.04421759
	694.1000	1	5		1.97973355	-0.04415694
	694.1500	1	5		1.97970507	-0.04419705
	694.2000	1	5		1.97970343	-0.04406581
	694.2500	1	5		1.97970343	-0.04413703
	694.3000	1	5		1.97970343	-0.04416376
	694.3500	1	5		1.97970343	-0.04424402
	694.4000	1	5		1.97970343	-0.04433023
	694.4500	1	5		1.97970343	-0.04425178
	694.5000	1	5		1.97970343	-0.04417360
	694.5500	1	5		1.97970343	-0.04414781
	694.6000	1	5		1.97970343	-0.04411427
	694.6500	1	5		1.97970343	-0.04415235
	694.7000	1	5		1.97970343	-0.04405815
	694.7500	1	5		1.97970343	-0.04402140
	694.8000	1	5		1.97970343	-0.04414361
	694.8500	1	5		1.97970343	-0.04427906
	694.9000	1	5		1.97970343	-0.04422587
	694.9500	1	5		1.97970834	-0.04416418
	695.0000	1	5		1.97975731	-0.04413450
	695.0500	1	5		1.97977329	-0.04408833
	695.1000	1	5		1.97977329	-0.04403899
	695.1500	1	5		1.97977329	-0.04414612
	695.2000	1	5		1.97977329	-0.04406380
	695.2500	1	5		1.97977329	-0.04412533
	695.3000	1	5		1.97977329	-0.04416595
	695.3500	1	5		1.97977329	-0.04407161
	695.4000	1	5		1.97977329	-0.04410520
	695.4500	1	5		1.97977329	-0.04414216
	695.5000	1	5		1.97977329	-0.04407998
	695.5500	1	5		1.97977329	-0.04403833
	695.6000	1	5		1.97977329	-0.04398798
	695.6500	1	5		1.97977329	-0.04407295
	695.7000	1	5		1.97977329	-0.04406563
	695.7500	1	5		1.97977329	-0.04398372
	695.8000	1	5		1.97977329	-0.04406954
	695.8500	1	5		1.97977329	-0.04410166
	695.9000	1	5		1.97977329	-0.04408748
	695.9500	1	5		1.97977329	-0.04410008
	696.0000	1	5		1.97977329	-0.04411036
	696.0500	1	5		1.97977329	-0.04408843
	696.1000	1	5		1.97977329	-0.04398260
	696.1500	1	5		1.97977329	-0.04398169
	696.2000	1	5		1.97977329	-0.04402899
	696.2500	1	5		1.97977329	-0.04396383
	696.3000	1	5		1.97977329	-0.04406135
	696.3500	1	5		1.97977329	-0.04405548
	696.4000	1	5		1.97977329	-0.04405506
	696.4500	1	5		1.97977329	-0.04404003
	696.5000	1	5		1.97977329	-0.04399504
	696.5500	1	5		1.97977329	-0.04399592
	696.6000	1	5		1.97977329	-0.04399165
	696.6500	1	5		1.97977329	-0.04391669
	696.7000	1	5		1.97977329	-0.04390069
	696.7500	1	5		1.97977329	-0.04398701
	696.8000	1	5		1.97977329	-0.04396685
	696.8500	1	5		1.97977329	-0.04399545
	696.9000	1	5		1.97977329	-0.04406736
	696.9500	1	5		1.97977329	-0.04399056
	697.0000	1	5		1.97977329	-0.04395118
	697.0500	1	5		1.97977329	-0.04396209
	697.1000	1	5		1.97977329	-0.04393292
	697.1500	1	5		1.97977329	-0.04391806
	697.2000	1	5		1.97977329	-0.04396290
	697.2500	1	5		1.97977329	-0.04385279
	697.3000	1	5		1.97973949	-0.04401692
	697.3500	1	5		1.97970630	-0.04391313
	697.4000	1	5		1.97970343	-0.04394738
	697.4500	1	5		1.97970343	-0.04404461
	697.5000	1	5		1.97970343	-0.04394060
	697.5500	1	5		1.97970343	-0.04390937
	697.6000	1	5		1.97970343	-0.04389648
	697.6500	1	5		1.97970343	-0.04380588
	697.7000	1	5		1.97970343	-0.04394832
	697.7500	1	5		1.97970343	-0.04400257
	697.8000	1	5		1.97970343	-0.04393819
	697.8500	1	5		1.97970343	-0.04393115
	697.9000	1	5		1.97970343	-0.04397905
	697.9500	1	5		1.97970343	-0.04387061
	698.0000	1	5		1.97970343	-0.04396469
	698.0500	1	5		1.97970343	-0.04392126
	698.1000	1	5		1.97970343	-0.04372172
	698.1500	1	5		1.97970343	-0.04379308
	698.2000	1	5		1.97971224	-0.04361876
	698.2500	1	5		1.97976059	-0.04396404
	698.3000	1	5		1.97977329	-0.04396572
	698.3500	1	5		1.97977329	-0.04401652
	698.4000	1	5		1.97977329	-0.04397007
	698.4500	1	5		1.97977329	-0.04382974
	698.5000	1	5		1.97977329	-0.04392774
	698.5500	1	5		1.97977329	-0.04387270
	698.6000	1	5		1.97977329	-0.04381687
	698.6500	1	5		1.97977329	-0.04367528
	698.7000	1	5		1.97977329	-0.04384184
	698.7500	1	5		1.97977329	-0.04368580
	698.8000	1	5		1.97977329	-0.04390277
	698.8500	1	5		1.97977329	-0.04383137
	698.9000	1	5		1.97977329	-0.04374218
	698.9500	1	5		1.97977329	-0.04382981
	699.0000	1	5		1.97977329	-0.04379567
	699.0500	1	5		1.97977329	-0.04370989
	699.1000	1	5		1.97977329	-0.04381829
	699.1500	1	5		1.97977329	-0.04370273
	699.2000	1	5		1.97977329	-0.04383948
	699.2500	1	5		1.97977329	-0.04388538
	699.3000	1	5		1.97977329	-0.04377104
	699.3500	1	5		1.97977329	-0.04382045
	699.4000	1	5		1.97977329	-0.04379226
	699.4500	1	5		1.97977329	-0.04382493
	699.5000	1	5		1.97977329	-0.04365961
	699.5500	1	5		1.97977329	-0.04383396
	699.6000	1	5		1.97977329	-0.04362994
	699.6500	1	5		1.97977329	-0.04370774
	699.7000	1	5		1.97977329	-0.04372506
	699.7500	1	5		1.97977329	-0.04365104
	699.8000	1	5		1.97977329	-0.04382174
	699.8500	1	5		1.97977329	-0.04380504
	699.9000	1	5		1.97977329	-0.04368918
	699.9500	1	5		1.97977329	-0.04373359
	700.0000	1	5		1.97977329	-0.04373756
	700.0500	1	5		1.97977329	-0.04356453
	700.1000	1	5		1.97977329	-0.04371804
	700.1500	1	5		1.97977329	-0.04367308
	700.2000	1	5		1.97977329	-0.04369732
	700.2500	1	5		1.97977329	-0.04380889
	700.3000	1	5		1.97977329	-0.04370385
	700.3500	1	5		1.97977329	-0.04365372
	700.4000	1	5		1.97977329	-0.04376362
	700.4500	1	5		1.97977329	-0.04365466
	700.5000	1	5		1.97977329	-0.04350143
	700.5500	1	5		1.97977329	-0.04372406
	700.6000	1	5		1.97977329	-0.04353410
	700.6500	1	5		1.97977329	-0.04365775
	700.7000	1	5		1.97977329	-0.04375037
	700.7500	1	5		1.97977329	-0.04366920
	700.8000	1	5		1.97977329	-0.04373586
	700.8500	1	5		1.97977329	-0.04369203
	700.9000	1	5		1.97977329	-0.04359063
	700.9500	1	5		1.97977329	-0.04380542
	701.0000	1	5		1.97977207	-0.04367948
	701.0500	1	5		1.97972269	-0.04350034
	701.1000	1	5		1.97970343	-0.04372967
	701.1500	1	5		1.97970343	-0.04366929
	701.2000	1	5		1.97970343	-0.04361805
	701.2500	1	5		1.97970343	-0.04374926
	701.3000	1	5		1.97970343	-0.04365162
	701.3500	1	5		1.97970343	-0.04364026
	701.4000	1	5		1.97970343	-0.04363888
	701.4500	1	5		1.97970343	-0.04358447
	701.5000	1	5		1.97970343	-0.04368300
	701.5500	1	5		1.97970343	-0.04366825
	701.6000	1	5		1.97970343	-0.04353991
	701.6500	1	5		1.97970343	-0.04360196
	701.7000	1	5		1.97970343	-0.04364657
	701.7500	1	5		1.97970343	-0.04346844
	701.8000	1	5		1.97970343	-0.04370292
	701.8500	1	5		1.97970343	-0.04359584
	701.9000	1	5		1.97970343	-0.04359317
	701.9500	1	5		1.97970343	-0.04356429
	702.0000	1	5		1.97970343	-0.04349675
	702.0500	1	5		1.97973744	-0.04353152
	702.1000	1	5		1.97975977	-0.04362169
	702.1500	1	5		1.97976018	-0.04358873
	702.2000	1	5		1.97976018	-0.04361578
	702.2500	1	5		1.97976018	-0.04368762
	702.3000	1	5		1.97976018	-0.04361885
	702.3500	1	5		1.97976018	-0.04359497
	702.4000	1	5		1.97976018	-0.04355420
	702.4500	1	5		1.97976018	-0.04349819
	702.5000	1	5		1.97976018	-0.04355965
	702.5500	1	5		1.97976018	-0.04346346
	702.6000	1	5		1.97976018	-0.04347228
	702.6500	1	5		1.97976018	-0.04356488
	702.7000	1	5		1.97976018	-0.04362667
	702.7500	1	5		1.97976018	-0.04350213
	702.8000	1	5		1.97976018	-0.04362161
	702.8500	1	5		1.97976018	-0.04359329
	702.9000	1	5		1.97976018	-0.04352377
	702.9500	1	5		1.97976018	-0.04354396
	703.0000	1	5		1.97976018	-0.04336996
	703.0500	1	5		1.97976018	-0.04339516
	703.1000	1	5		1.97976018	-0.04354869
	703.1500	1	5		1.97976018	-0.04348755
	703.2000	1	5		1.97976018	-0.04360757
	703.2500	1	5		1.97976018	-0.04351991
	703.3000	1	5		1.97976018	-0.04353860
	703.3500	1	5		1.97976018	-0.04347527
	703.4000	1	5		1.97976018	-0.04352084
	703.4500	1	5		1.97976018	-0.04341504
	703.5000	1	5		1.97976018	-0.04348500
	703.5500	1	5		1.97976018	-0.04347386
	703.6000	1	5		1.97976018	-0.04347222
	703.6500	1	5		1.97976018	-0.04358605
	703.7000	1	5		1.97976018	-0.04351830
	703.7500	1	5		1.97976018	-0.04355559
	703.8000	1	5		1.97976018	-0.04354137
	703.8500	1	5		1.97976018	-0.04352202
	703.9000	1	5		1.97976018	-0.04342283
	703.9500	1	5		1.97976018	-0.04347316
	704.0000	1	5		1.97976018	-0.04339322
	704.0500	1	5		1.97976018	-0.04342952
	704.1000	1	5		1.97976018	-0.04348355
	704.1500	1	5		1.97976018	-0.04343951
	704.2000	1	5		1.97976018	-0.04337378
	704.2500	1	5		1.97976018	-0.04338491
	704.3000	1	5		1.97976018	-0.04334921
	704.3500	1	5		1.97976018	-0.04342337
	704.4000	1	5		1.97976018	-0.04338539
	704.4500	1	5		1.97976018	-0.04332062
	704.5000	1	5		1.97976018	-0.04339778
	704.5500	1	5		1.97976018	-0.04339202
	704.6000	1	5		1.97976018	-0.04337948
	704.6500	1	5		1.97976018	-0.04336236
	704.7000	1	5		1.97976018	-0.04348101
	704.7500	1	5		1.97976018	-0.04336841
	704.8000	1	5		1.97976018	-0.04338819
	704.8500	1	5		1.97976018	-0.04336643
	704.9000	1	5		1.97976018	-0.04331072
	704.9500	1	5		1.97976018	-0.04334123
	705.0000	1	5		1.97976018	-0.04330819
	705.0500	1	5		1.97976018	-0.04327733
	705.1000	1	5		1.97975199	-0.04332066
	705.1500	1	5		1.97973232	-0.04325093
	705.2000	1	5		1.97971244	-0.04330360
	705.2500	1	5		1.97970343	-0.04323701
	705.3000	1	5		1.97970343	-0.04331667
	705.3500	1	5		1.97970343	-0.04332202
	705.4000	1	5		1.97970343	-0.04332574
	705.4500	1	5		1.97970343	-0.04336493
	705.5000	1	5		1.97970343	-0.04329092
	705.5500	1	5		1.97970343	-0.04333440
	705.6000	1	5		1.97970343	-0.04326068
	705.6500	1	5		1.97970343	-0.04333021
	705.7000	1	5		1.97970343	-0.04335910
	705.7500	1	5		1.97970343	-0.04338379
	705.8000	1	5		1.97970343	-0.04325684
	705.8500	1	5		1.97970343	-0.04327462
	705.9000	1	5		1.97970343	-0.04323862
	705.9500	1	5		1.97970343	-0.04322647
	706.0000	1	5		1.97970343	-0.04333431
	706.0500	1	5		1.97970343	-0.04323775
	706.1000	1	5		1.97970343	-0.04329451
	706.1500	1	5		1.97970343	-0.04330387
	706.2000	1	5		1.97973600	-0.04323770
	706.2500	1	5		1.97977022	-0.04325254
	706.3000	1	5		1.97977329	-0.04317632
	706.3500	1	5		1.97977329	-0.04317914
	706.4000	1	5		1.97977329	-0.04319567
	706.4500	1	5		1.97977329	-0.04321035
	706.5000	1	5		1.97977329	-0.04319800
	706.5500	1	5		1.97977329	-0.04330944
	706.6000	1	5		1.97977329	-0.04329391
	706.6500	1	5		1.97977329	-0.04322854
	706.7000	1	5		1.97977329	-0.04327590
	706.7500	1	5		1.97977329	-0.04320277
	706.8000	1	5		1.97977329	-0.04319941
	706.8500	1	5		1.97977329	-0.04319388
	706.9000	1	5		1.97977329	-0.04327373
	706.9500	1	5		1.97977329	-0.04318739
	707.0000	1	5		1.97977329	-0.04314225
	707.0500	1	5		1.97977329	-0.04328668
	707.1000	1	5		1.97977329	-0.04317300
	707.1500	1	5		1.97977329	-0.04329196
	707.2000	1	5		1.97977329	-0.04328127
	707.2500	1	5		1.97977329	-0.04315686
	707.3000	1	5		1.97977329	-0.04315283
	707.3500	1	5		1.97977329	-0.04312608
	707.4000	1	5		1.97977329	-0.04309412
	707.4500	1	5		1.97977329	-0.04315098
	707.5000	1	5		1.97977329	-0.04303089
	707.5500	1	5		1.97977329	-0.04315956
	707.6000	1	5		1.97977329	-0.04325947
	707.6500	1	5		1.97977329	-0.04314223
	707.7000	1	5		1.97977329	-0.04308106
	707.7500	1	5		1.97977329	-0.04308401
	707.8000	1	5		1.97977329	-0.04300719
	707.8500	1	5		1.97977329	-0.04305508
	707.9000	1	5		1.97977329	-0.04314508
	707.9500	1	5		1.97977329	-0.04299984
	708.0000	1	5		1.97977329	-0.04314300
	708.0500	1	5		1.97977329	-0.04311526
	708.1000	1	5		1.97977329	-0.04302771
	708.1500	1	5		1.97977329	-0.04323794
	708.2000	1	5		1.97977329	-0.04314857
	708.2500	1	5		1.97977329	-0.04298098
	708.3000	1	5		1.97977329	-0.04308876
	708.3500	1	5		1.97977329	-0.04309001
	708.4000	1	5		1.97977329	-0.04314122
	708.4500	1	5		1.97977329	-0.04326305
	708.5000	1	5		1.97977329	-0.04316730
	708.5500	1	5		1.97977329	-0.04305276
	708.6000	1	5		1.97977329	-0.04328366
	708.6500	1	5		1.97977329	-0.04312773
	708.7000	1	5		1.97977329	-0.04310561
	708.7500	1	5		1.97977329	-0.04315254
	708.8000	1	5		1.97977329	-0.04286305
	708.8500	1	5		1.97977329	-0.04300791
	708.9000	1	5		1.97977329	-0.04308192
	708.9500	1	5		1.97977329	-0.04296729
	709.0000	1	5		1.97977329	-0.04311343
	709.0500	1	5		1.97977329	-0.04320084
	709.1000	1	5		1.97977329	-0.04308641
	709.1500	1	5		1.97977329	-0.04313578
	709.2000	1	5		1.97977329	-0.04310130
	709.2500	1	5		1.97977329	-0.04292576
	709.3000	1	5		1.97977329	-0.04297896
	709.3500	1	5		1.97975629	-0.04305654
	709.4000	1	5		1.97971961	-0.04307293
	709.4500	1	5		1.97971633	-0.04317429
	709.5000	1	5		1.97971633	-0.04308667
	709.5500	1	5		1.97971633	-0.04310732
	709.6000	1	5		1.97971633	-0.04319132
	709.6500	1	5		1.97971633	-0.04305252
	709.7000	1	5		1.97971633	-0.04295685
	709.7500	1	5		1.97971633	-0.04302617
	709.8000	1	5		1.97971633	-0.04295371
	709.8500	1	5		1.97971633	-0.04300168
	709.9000	1	5		1.97971633	-0.04302500
	709.9500	1	5		1.97971633	-0.04293711
	710.0000	1	5		1.97971633	-0.04302197
	710.0500	1	5		1.97971633	-0.04305753
	710.1000	1	5		1.97971633	-0.04300057
	710.1500	1	5		1.97971633	-0.04298877
	710.2000	1	5		1.97971633	-0.04289978
	710.2500	1	5		1.97971633	-0.04297853
	710.3000	1	5		1.97971633	-0.04294402
	710.3500	1	5		1.97971633	-0.04293554
	710.4000	1	5		1.97971633	-0.04290341
	710.4500	1	5		1.97971633	-0.04297373
	710.5000	1	5		1.97972658	-0.04299067
	710.5500	1	5		1.97974625	-0.04307544
	710.6000	1	5		1.97976612	-0.04304071
	710.6500	1	5		1.97977329	-0.04305051
	710.7000	1	5		1.97977329	-0.04300708
	710.7500	1	5		1.97977329	-0.04294484
	710.8000	1	5		1.97977329	-0.04297876
	710.8500	1	5		1.97977329	-0.04298143
	710.9000	1	5		1.97977329	-0.04298063
	710.9500	1	5		1.97977329	-0.04293854
	711.0000	1	5		1.97977329	-0.04304716
	711.0500	1	5		1.97977329	-0.04306467
	711.1000	1	5		1.97977329	-0.04305249
	711.1500	1	5		1.97977329	-0.04299909
	711.2000	1	5		1.97977329	-0.04288194
	711.2500	1	5		1.97977329	-0.04288270
	711.3000	1	5		1.97977329	-0.04293830
	711.3500	1	5		1.97977329	-0.04288203
	711.4000	1	5		1.97977329	-0.04281720
	711.4500	1	5		1.97977329	-0.04301838
	711.5000	1	5		1.97977329	-0.04302300
	711.5500	1	5		1.97977329	-0.04300739
	711.6000	1	5		1.97977329	-0.04292534
	711.6500	1	5		1.97977329	-0.04295187
	711.7000	1	5		1.97977329	-0.04290062
	711.7500	1	5		1.97977329	-0.04287442
	711.8000	1	5		1.97977329	-0.04288509
	711.8500	1	5		1.97977329	-0.04296043
	711.9000	1	5		1.97977329	-0.04287194
	711.9500	1	5		1.97977329	-0.04291925
	712.0000	1	5		1.97977329	-0.04290633
	712.0500	1	5		1.97977329	-0.04292179
	712.1000	1	5		1.97977329	-0.04298288
	712.1500	1	5		1.97977329	-0.04284559
	712.2000	1	5		1.97977329	-0.04277616
	712.2500	1	5		1.97977329	-0.04281765
	712.3000	1	5		1.97977329	-0.04280193
	712.3500	1	5		1.97977329	-0.04286392
	712.4000	1	5		1.97977329	-0.04275740
	712.4500	1	5		1.97977329	-0.04279185
	712.5000	1	5		1.97977329	-0.04288087
	712.5500	1	5		1.97977329	-0.04283846
	712.6000	1	5		1.97977329	-0.04290127
	712.6500	1	5		1.97977329	-0.04287618
	712.7000	1	5		1.97977329	-0.04281534
	712.7500	1	5		1.97977329	-0.04287398
	712.8000	1	5		1.97977329	-0.04283875
	712.8500	1	5		1.97977329	-0.04289026
	712.9000	1	5		1.97977329	-0.04281051
	712.9500	1	5		1.97977329	-0.04282719
	713.0000	1	5		1.97977329	-0.04287096
	713.0500	1	5		1.97977329	-0.04290739
	713.1000	1	5		1.97977329	-0.04276118
	713.1500	1	5		1.97977329	-0.04274978
	713.2000	1	5		1.97977329	-0.04284067
	713.2500	1	5		1.97977329	-0.04276279
	713.3000	1	5		1.97977329	-0.04279411
	713.3500	1	5		1.97977329	-0.04280791
	713.4000	1	5		1.97977329	-0.04273615
	713.4500	1	5		1.97977329	-0.04283525
	713.5000	1	5		1.97977329	-0.04282569
	713.5500	1	5		1.97975649	-0.04279037
	713.6000	1	5		1.97971162	-0.04299294
	713.6500	1	5		1.97970343	-0.04276454
	713.7000	1	5		1.97970343	-0.04275276
	713.7500	1	5		1.97970343	-0.04283674
	713.8000	1	5		1.97970343	-0.04263049
	713.8500	1	5		1.97970343	-0.04266956
	713.9000	1	5		1.97970343	-0.04279198
	713.9500	1	5		1.97970343	-0.04277560
	714.0000	1	5		1.97970343	-0.04293270
	714.0500	1	5		1.97970343	-0.04283888
	714.1000	1	5		1.97970343	-0.04271809
	714.1500	1	5		1.97970343	-0.04274718
	714.2000	1	5		1.97970343	-0.04276679
	714.2500	1	5		1.97970343	-0.04261847
	714.3000	1	5		1.97970343	-0.04279165
	714.3500	1	5		1.97970343	-0.04275811
	714.4000	1	5		1.97970343	-0.04278906
	714.4500	1	5		1.97970343	-0.04280176
	714.5000	1	5		1.97970343	-0.04280916
	714.5500	1	5		1.97970343	-0.04273696
	714.6000	1	5		1.97970343	-0.04273330
	714.6500	1	5		1.97970343	-0.04254728
	714.7000	1	5		1.97973334	-0.04265477
	714.7500	1	5		1.97975342	-0.04269607
	714.8000	1	5		1.97974604	-0.04262576
	714.8500	1	5		1.97973621	-0.04271594
	714.9000	1	5		1.97972945	-0.04277118
	714.9500	1	5		1.97972945	-0.04279127
	715.0000	1	5		1.97972945	-0.04277505
	715.0500	1	5		1.97972945	-0.04271328
	715.1000	1	5		1.97972945	-0.04267548
	715.1500	1	5		1.97972945	-0.04278515
	715.2000	1	5		1.97972945	-0.04265418
	715.2500	1	5		1.97972945	-0.04266960
	715.3000	1	5		1.97972945	-0.04266178
	715.3500	1	5		1.97972945	-0.04270371
	715.4000	1	5		1.97972945	-0.04284865
	715.4500	1	5		1.97972945	-0.04275583
	715.5000	1	5		1.97972945	-0.04263319
	715.5500	1	5		1.97972945	-0.04260947
	715.6000	1	5		1.97972945	-0.04267620
	715.6500	1	5		1.97972945	-0.04264237
	715.7000	1	5		1.97972945	-0.04266642
	715.7500	1	5		1.97972945	-0.04266348
	715.8000	1	5		1.97972945	-0.04269803
	715.8500	1	5		1.97972945	-0.04278693
	715.9000	1	5		1.97972945	-0.04269748
	715.9500	1	5		1.97972945	-0.04264349
	716.0000	1	5		1.97972945	-0.04268968
	716.0500	1	5		1.97972945	-0.04263506
	716.1000	1	5		1.97972945	-0.04255562
	716.1500	1	5		1.97972945	-0.04258281
	716.2000	1	5		1.97972945	-0.04256204
	716.2500	1	5		1.97972945	-0.04267273
	716.3000	1	5		1.97972945	-0.04264792
	716.3500	1	5		1.97972945	-0.04267072
	716.4000	1	5		1.97972945	-0.04261447
	716.4500	1	5		1.97972945	-0.04267138
	716.5000	1	5		1.97972945	-0.04262001
	716.5500	1	5		1.97972945	-0.04268837
	716.6000	1	5		1.97972945	-0.04265992
	716.6500	1	5		1.97972945	-0.04252371
	716.7000	1	5		1.97972945	-0.04257209
	716.7500	1	5		1.97972945	-0.04266754
	716.8000	1	5		1.97972945	-0.04264034
	716.8500	1	5		1.97972945	-0.04265334
	716.9000	1	5		1.97972945	-0.04262441
	716.9500	1	5		1.97972945	-0.04256897
	717.0000	1	5		1.97972945	-0.04263982
	717.0500	1	5		1.97972945	-0.04255938
	717.1000	1	5		1.97972945	-0.04256701
	717.1500	1	5		1.97972945	-0.04255131
	717.2000	1	5		1.97972945	-0.04266012
	717.2500	1	5		1.97972945	-0.04261853
	717.3000	1	5		1.97972945	-0.04260262
	717.3500	1	5		1.97972945	-0.04256589
	717.4000	1	5		1.97972945	-0.04255063
	717.4500	1	5		1.97972945	-0.04262248
	717.5000	1	5		1.97972945	-0.04259491
	717.5500	1	5		1.97972945	-0.04254039
	717.6000	1	5		1.97972945	-0.04258947
	717.6500	1	5		1.97972945	-0.04254710
	717.7000	1	5		1.97972945	-0.04263483
	717.7500	1	5		1.97972945	-0.04253948
	717.8000	1	5		1.97972945	-0.04252472
	717.8500	1	5		1.97972945	-0.04253837
	717.9000	1	5		1.97972945	-0.04256976
	717.9500	1	5		1.97972945	-0.04254075
	718.0000	1	5		1.97972945	-0.04245819
	718.0500	1	5		1.97972945	-0.04253782
	718.1000	1	5		1.97972945	-0.04249414
	718.1500	1	5		1.97972945	-0.04249033
	718.2000	1	5		1.97972945	-0.04244366
	718.2500	1	5		1.97972945	-0.04253218
	718.3000	1	5		1.97972945	-0.04246975
	718.3500	1	5		1.97972945	-0.04259064
	718.4000	1	5		1.97972945	-0.04256318
	718.4500	1	5		1.97972945	-0.04255460
	718.5000	1	5		1.97972945	-0.04252043
	718.5500	1	5		1.97972945	-0.04251420
	718.6000	1	5		1.97972945	-0.04243895
	718.6500	1	5		1.97972945	-0.04250772
	718.7000	1	5		1.97972945	-0.04248401
	718.7500	1	5		1.97972945	-0.04247431
	718.8000	1	5		1.97972945	-0.04246416
	718.8500	1	5		1.97972945	-0.04249671
	718.9000	1	5		1.97972945	-0.04247657
	718.9500	1	5		1.97972945	-0.04247214
	719.0000	1	5		1.97972945	-0.04246903
	719.0500	1	5		1.97972945	-0.04250387
	719.1000	1	5		1.97972945	-0.04243739
	719.1500	1	5		1.97972945	-0.04239001
	719.2000	1	5		1.97972945	-0.04244128
	719.2500	1	5		1.97972945	-0.04243054
	719.3000	1	5		1.97972945	-0.04257760
	719.3500	1	5		1.97972945	-0.04251410
	719.4000	1	5		1.97972945	-0.04244059
	719.4500	1	5		1.97972945	-0.04245665
	719.5000	1	5		1.97972945	-0.04242539
	719.5500	1	5		1.97972945	-0.04239576
	719.6000	1	5		1.97972945	-0.04240799
	719.6500	1	5		1.97972945	-0.04235478
	719.7000	1	5		1.97972945	-0.04245031
	719.7500	1	5		1.97972945	-0.04251244
	719.8000	1	5		1.97972945	-0.04244766
	719.8500	1	5		1.97972945	-0.04250430
	719.9000	1	5		1.97972945	-0.04245583
	719.9500	1	5		1.97972945	-0.04237483
	720.0000	1	5		1.97972945	-0.04244604
	720.0500	1	5		1.97972945	-0.04227397
	720.1000	1	5		1.97972945	-0.04234348
	720.1500	1	5		1.97972945	-0.04229259
	720.2000	1	5		1.97972945	-0.04234273
	720.2500	1	5		1.97972945	-0.04247904
	720.3000	1	5		1.97972945	-0.04243810
	720.3500	1	5		1.97972945	-0.04235879
	720.4000	1	5		1.97972945	-0.04242760
	720.4500	1	5		1.97972945	-0.04241433
	720.5000	1	5		1.97972945	-0.04245596
	720.5500	1	5		1.97972945	-0.04235826
	720.6000	1	5		1.97972945	-0.04232926
	720.6500	1	5		1.97972945	-0.04239429
	720.7000	1	5		1.97972945	-0.04249517
	720.7500	1	5		1.97972945	-0.04236066
	720.8000	1	5		1.97972945	-0.04239893
	720.8500	1	5		1.97972945	-0.04236551
	720.9000	1	5		1.97972945	-0.04237463
	720.9500	1	5		1.97972945	-0.04237343
	721.0000	1	5		1.97972945	-0.04239954
	721.0500	1	5		1.97972945	-0.04230193
	721.1000	1	5		1.97972945	-0.04237555
	721.1500	1	5		1.97972945	-0.04242219
	721.2000	1	5		1.97972945	-0.04240994
	721.2500	1	5		1.97972945	-0.04249733
	721.3000	1	5		1.97972945	-0.04242198
	721.3500	1	5		1.97972945	-0.04237732
	721.4000	1	5		1.97972945	-0.04240626
	721.4500	1	5		1.97972945	-0.04235352
	721.5000	1	5		1.97972945	-0.04234151
	721.5500	1	5		1.97972945	-0.04239183
	721.6000	1	5		1.97972945	-0.04230925
	721.6500	1	5		1.97972945	-0.04236377
	721.7000	1	5		1.97972945	-0.04240388
	721.7500	1	5		1.97972945	-0.04248419
	721.8000	1	5		1.97972945	-0.04242880
	721.8500	1	5		1.97972945	-0.04242481
	721.9000	1	5		1.97972945	-0.04234927
	721.9500	1	5		1.97972945	-0.04235698
	722.0000	1	5		1.97972945	-0.04234317
	722.0500	1	5		1.97972945	-0.04227733
	722.1000	1	5		1.97972945	-0.04236160
	722.1500	1	5		1.97972945	-0.04231730
	722.2000	1	5		1.97972945	-0.04235615
	722.2500	1	5		1.97972945	-0.04238816
	722.3000	1	5		1.97972945	-0.04238005
	722.3500	1	5		1.97972945	-0.04239203
	722.4000	1	5		1.97972945	-0.04241517
	722.4500	1	5		1.97972945	-0.04233867
	722.5000	1	5		1.97972945	-0.04233337
	722.5500	1	5		1.97972945	-0.04226787
	722.6000	1	5		1.97972945	-0.04225496
	722.6500	1	5		1.97972945	-0.04239172
	722.7000	1	5		1.97972945	-0.04229944
	722.7500	1	5		1.97972945	-0.04230473
	722.8000	1	5		1.97972945	-0.04242370
	722.8500	1	5		1.97972945	-0.04229130
	722.9000	1	5		1.97972945	-0.04227435
	722.9500	1	5		1.97972945	-0.04229451
	723.0000	1	5		1.97972945	-0.04216540
	723.0500	1	5		1.97972945	-0.04215534
	723.1000	1	5		1.97972945	-0.04238714
	723.1500	1	5		1.97972945	-0.04230929
	723.2000	1	5		1.97972945	-0.04227173
	723.2500	1	5		1.97972945	-0.04235451
	723.3000	1	5		1.97972945	-0.04223506
	723.3500	1	5		1.97972945	-0.04224118
	723.4000	1	5		1.97972945	-0.04230164
	723.4500	1	5		1.97972945	-0.04220930
	723.5000	1	5		1.97972945	-0.04218487
	723.5500	1	5		1.97972945	-0.04231563
	723.6000	1	5		1.97972945	-0.04227053
	723.6500	1	5		1.97972945	-0.04227025
	723.7000	1	5		1.97972945	-0.04226061
	723.7500	1	5		1.97972945	-0.04225502
	723.8000	1	5		1.97972945	-0.04221767
	723.8500	1	5		1.97972945	-0.04223180
	723.9000	1	5		1.97972945	-0.04216301
	723.9500	1	5		1.97972945	-0.04213767
	724.0000	1	5		1.97972945	-0.04218251
	724.0500	1	5		1.97972945	-0.04220429
	724.1000	1	5		1.97972945	-0.04218438
	724.1500	1	5		1.97972945	-0.04219723
	724.2000	1	5		1.97972945	-0.04219206
	724.2500	1	5		1.97972945	-0.04226534
	724.3000	1	5		1.97972945	-0.04217511
	724.3500	1	5		1.97972945	-0.04211882
	724.4000	1	5		1.97972945	-0.04210848
	724.4500	1	5		1.97972945	-0.04211745
	724.5000	1	5		1.97972945	-0.04216730
	724.5500	1	5		1.97972945	-0.04219722
	724.6000	1	5		1.97972945	-0.04218653
	724.6500	1	5		1.97972945	-0.04228360
	724.7000	1	5		1.97972945	-0.04219462
	724.7500	1	5		1.97972945	-0.04219299
	724.8000	1	5		1.97972945	-0.04216750
	724.8500	1	5		1.97972945	-0.04212425
	724.9000	1	5		1.97972945	-0.04208368
	724.9500	1	5		1.97972945	-0.04208929
	725.0000	1	5		1.97972945	-0.04207011
	725.0500	1	5		1.97972945	-0.04203069
	725.1000	1	5		1.97972945	-0.04208067
	725.1500	1	5		1.97972945	-0.04220936
	725.2000	1	5		1.97972945	-0.04209820
	725.2500	1	5		1.97972945	-0.04208669
	725.3000	1	5		1.97972945	-0.04211545
	725.3500	1	5		1.97972945	-0.04203148
	725.4000	1	5		1.97972945	-0.04209040
	725.4500	1	5		1.97972945	-0.04206434
	725.5000	1	5		1.97972945	-0.04208453
	725.5500	1	5		1.97972945	-0.04216204
	725.6000	1	5		1.97972945	-0.04210866
	725.6500	1	5		1.97972945	-0.04204815
	725.7000	1	5		1.97972945	-0.04215261
	725.7500	1	5		1.97972945	-0.04217892
	725.8000	1	5		1.97972945	-0.04202574
	725.8500	1	5		1.97972945	-0.04209062
	725.9000	1	5		1.97972945	-0.04205629
	725.9500	1	5		1.97972945	-0.04207938
	726.0000	1	5		1.97972945	-0.04202768
	726.0500	1	5		1.97972945	-0.04203652
	726.1000	1	5		1.97972945	-0.04209852
	726.1500	1	5		1.97972945	-0.04218677
	726.2000	1	5		1.97972945	-0.04207978
	726.2500	1	5		1.97972945	-0.04210299
	726.3000	1	5		1.97972945	-0.04214429
	726.3500	1	5		1.97972945	-0.04209390
	726.4000	1	5		1.97972945	-0.04208941
	726.4500	1	5		1.97972945	-0.04205458
	726.5000	1	5		1.97972945	-0.04204034
	726.5500	1	5		1.97972945	-0.04198394
	726.6000	1	5		1.97972945	-0.04201331
	726.6500	1	5		1.97972945	-0.04207924
	726.7000	1	5		1.97972945	-0.04207883
	726.7500	1	5		1.97972945	-0.04204921
	726.8000	1	5		1.97972945	-0.04206374
	726.8500	1	5		1.97972945	-0.04194763
	726.9000	1	5		1.97972945	-0.04194859
	726.9500	1	5		1.97972945	-0.04196906
	727.0000	1	5		1.97972945	-0.04194230
	727.0500	1	5		1.97972945	-0.04201564
	727.1000	1	5		1.97972945	-0.04203078
	727.1500	1	5		1.97972945	-0.04206295
	727.2000	1	5		1.97972945	-0.04199643
	727.2500	1	5		1.97972945	-0.04195359
	727.3000	1	5		1.97972945	-0.04197479
	727.3500	1	5		1.97972945	-0.04193001
	727.4000	1	5		1.97972945	-0.04187332
	727.4500	1	5		1.97972945	-0.04194271
	727.5000	1	5		1.97972945	-0.04195563
	727.5500	1	5		1.97972945	-0.04207854
	727.6000	1	5		1.97972945	-0.04207468
	727.6500	1	5		1.97972945	-0.04199855
	727.7000	1	5		1.97972945	-0.04205544
	727.7500	1	5		1.97972945	-0.04199045
	727.8000	1	5		1.97972945	-0.04197109
	727.8500	1	5		1.97972945	-0.04190175
	727.9000	1	5		1.97972945	-0.04187187
	727.9500	1	5		1.97972945	-0.04189539
	728.0000	1	5		1.97972945	-0.04197970
	728.0500	1	5		1.97972945	-0.04192515
	728.1000	1	5		1.97972945	-0.04192680
	728.1500	1	5		1.97972945	-0.04201952
	728.2000	1	5		1.97972945	-0.04204425
	728.2500	1	5		1.97972945	-0.04194328
	728.3000	1	5		1.97972945	-0.04201277
	728.3500	1	5		1.97972945	-0.04195484
	728.4000	1	5		1.97972945	-0.04190948
	728.4500	1	5		1.97972945	-0.04196067
	728.5000	1	5		1.97972945	-0.04190289
	728.5500	1	5		1.97972945	-0.04205113
	728.6000	1	5		1.97972945	-0.04202203
	728.6500	1	5		1.97972945	-0.04188157
	728.7000	1	5		1.97972945	-0.04192543
	728.7500	1	5		1.97972945	-0.04180850
	728.8000	1	5		1.97972945	-0.04180475
	728.8500	1	5		1.97972945	-0.04187776
	728.9000	1	5		1.97972945	-0.04190183
	728.9500	1	5		1.97972945	-0.04189913
	729.0000	1	5		1.97972945	-0.04199783
	729.0500	1	5		1.97972945	-0.04194069
	729.1000	1	5		1.97972945	-0.04192710
	729.1500	1	5		1.97972945	-0.04190449
	729.2000	1	5		1.97972945	-0.04188568
	729.2500	1	5		1.97972945	-0.04178253
	729.3000	1	5		1.97972945	-0.04179113
	729.3500	1	5		1.97972945	-0.04192404
	729.4000	1	5		1.97972945	-0.04190776
	729.4500	1	5		1.97972945	-0.04178206
	729.5000	1	5		1.97972945	-0.04189734
	729.5500	1	5		1.97972945	-0.04204697
	729.6000	1	5		1.97972945	-0.04191515
	729.6500	1	5		1.97972945	-0.04196571
	729.7000	1	5		1.97972945	-0.04176942
	729.7500	1	5		1.97972945	-0.04177044
	729.8000	1	5		1.97972945	-0.04187115
	729.8500	1	5		1.97972945	-0.04185602
	729.9000	1	5		1.97972945	-0.04180222
	729.9500	1	5		1.97972945	-0.04199034
	730.0000	1	5		1.97972945	-0.04184746
	730.0500	1	5		1.97972945	-0.04191934
	730.1000	1	5		1.97972945	-0.04201337
	730.1500	1	5		1.97972945	-0.04186596
	730.2000	1	5		1.97972945	-0.04184237
	730.2500	1	5		1.97972945	-0.04181934
	730.3000	1	5		1.97972945	-0.04171850
	730.3500	1	5		1.97972945	-0.04182215
	730.4000	1	5		1.97972945	-0.04180145
	730.4500	1	5		1.97972945	-0.04178109
	730.5000	1	5		1.97972945	-0.04188290
	730.5500	1	5		1.97972945	-0.04184252
	730.6000	1	5		1.97972945	-0.04194148
	730.6500	1	5		1.97972945	-0.04179321
	730.7000	1	5		1.97972945	-0.04173475
	730.7500	1	5		1.97972945	-0.04173564
	730.8000	1	5		1.97972945	-0.04178725
	730.8500	1	5		1.97972945	-0.04176465
	730.9000	1	5		1.97972945	-0.04181131
	730.9500	1	5		1.97972945	-0.04185406
	731.0000	1	5		1.97972945	-0.04186705
	731.0500	1	5		1.97972945	-0.04187726
	731.1000	1	5		1.97972945	-0.04180575
	731.1500	1	5		1.97972945	-0.04173321
	731.2000	1	5		1.97972945	-0.04171141
	731.2500	1	5		1.97972945	-0.04175117
	731.3000	1	5		1.97972945	-0.04178722
	731.3500	1	5		1.97972945	-0.04184351
	731.4000	1	5		1.97972945	-0.04183474
	731.4500	1	5		1.97972945	-0.04179541
	731.5000	1	5		1.97972945	-0.04180286
	731.5500	1	5		1.97972945	-0.04183129
	731.6000	1	5		1.97972945	-0.04173181
	731.6500	1	5		1.97972945	-0.04182154
	731.7000	1	5		1.97972945	-0.04175321
	731.7500	1	5		1.97972945	-0.04174873
	731.8000	1	5		1.97972945	-0.04179140
	731.8500	1	5		1.97972945	-0.04186903
	731.9000	1	5		1.97972945	-0.04188320
	731.9500	1	5		1.97972945	-0.04189845
	732.0000	1	5		1.97972945	-0.04179566
	732.0500	1	5		1.97972945	-0.04177745
	732.1000	1	5		1.97972945	-0.04175891
	732.1500	1	5		1.97972945	-0.04164953
	732.2000	1	5		1.97972945	-0.04169326
	732.2500	1	5		1.97972945	-0.04181108
	732.3000	1	5		1.97972945	-0.04177905
	732.3500	1	5		1.97972945	-0.04176604
	732.4000	1	5		1.97972945	-0.04177989
	732.4500	1	5		1.97972945	-0.04167222
	732.5000	1	5		1.97972945	-0.04170123
	732.5500	1	5		1.97972945	-0.04170012
	732.6000	1	5		1.97972945	-0.04159171
	732.6500	1	5		1.97972945	-0.04167669
	732.7000	1	5		1.97972945	-0.04169995
	732.7500	1	5		1.97972945	-0.04169697
	732.8000	1	5		1.97972945	-0.04190095
	732.8500	1	5		1.97972945	-0.04183867
	732.9000	1	5		1.97972945	-0.04176511
	732.9500	1	5		1.97972945	-0.04174841
	733.0000	1	5		1.97972945	-0.04164957
	733.0500	1	5		1.97972945	-0.04160616
	733.1000	1	5		1.97972945	-0.04175105
	733.1500	1	5		1.97972945	-0.04166509
	733.2000	1	5		1.97972945	-0.04169399
	733.2500	1	5		1.97972945	-0.04178572
	733.3000	1	5		1.97972945	-0.04173916
	733.3500	1	5		1.97972945	-0.04178961
	733.4000	1	5		1.97972945	-0.04178445
	733.4500	1	5		1.97972945	-0.04161489
	733.5000	1	5		1.97972945	-0.04163762
	733.5500	1	5		1.97972945	-0.04163497
	733.6000	1	5		1.97972945	-0.04159595
	733.6500	1	5		1.97972945	-0.04171151
	733.7000	1	5		1.97972945	-0.04174029
	733.7500	1	5		1.97972945	-0.04171518
	733.8000	1	5		1.97972945	-0.04173733
	733.8500	1	5		1.97972945	-0.04167236
	733.9000	1	5		1.97972945	-0.04160216
	733.9500	1	5		1.97972945	-0.04165584
	734.0000	1	5		1.97972945	-0.04156406
	734.0500	1	5		1.97972945	-0.04164649
	734.1000	1	5		1.97972945	-0.04158523
	734.1500	1	5		1.97972945	-0.04164640
	734.2000	1	5		1.97972945	-0.04168377
	734.2500	1	5		1.97972945	-0.04171200
	734.3000	1	5		1.97972945	-0.04172622
	734.3500	1	5		1.97972945	-0.04169595
	734.4000	1	5		1.97972945	-0.04167399
	734.4500	1	5		1.97972945	-0.04163819
	734.5000	1	5		1.97972945	-0.04171404
	734.5500	1	5		1.97972945	-0.04171915
	734.6000	1	5		1.97972945	-0.04167342
	734.6500	1	5		1.97972945	-0.04170953
	734.7000	1	5		1.97972945	-0.04169556
	734.7500	1	5		1.97972945	-0.04179026
	734.8000	1	5		1.97972945	-0.04167200
	734.8500	1	5		1.97972945	-0.04157805
	734.9000	1	5		1.97972945	-0.04156970
	734.9500	1	5		1.97972945	-0.04163543
	735.0000	1	5		1.97972945	-0.04173612
	735.0500	1	5		1.97972945	-0.04166093
	735.1000	1	5		1.97972945	-0.04163708
	735.1500	1	5		1.97972945	-0.04163515
	735.2000	1	5		1.97972945	-0.04158712
	735.2500	1	5		1.97972945	-0.04165973
	735.3000	1	5		1.97972945	-0.04162673
	735.3500	1	5		1.97972945	-0.04160832
	735.4000	1	5		1.97972945	-0.04153408
	735.4500	1	5		1.97972945	-0.04163532
	735.5000	1	5		1.97972945	-0.04150388
	735.5500	1	5		1.97972945	-0.04149549
	735.6000	1	5		1.97972945	-0.04164525
	735.6500	1	5		1.97972945	-0.04153681
	735.7000	1	5		1.97972945	-0.04151153
	735.7500	1	5		1.97972945	-0.04165947
	735.8000	1	5		1.97972945	-0.04164592
	735.8500	1	5		1.97972945	-0.04165829
	735.9000	1	5		1.97972945	-0.04165457
	735.9500	1	5		1.97972945	-0.04152501
	736.0000	1	5		1.97972945	-0.04152022
	736.0500	1	5		1.97972945	-0.04158256
	736.1000	1	5		1.97972945	-0.04158962
	736.1500	1	5		1.97972945	-0.04154278
	736.2000	1	5		1.97972945	-0.04167377
	736.2500	1	5		1.97972945	-0.04159505
	736.3000	1	5		1.97972945	-0.04149717
	736.3500	1	5		1.97972945	-0.04156496
	736.4000	1	5		1.97972945	-0.04152387
	736.4500	1	5		1.97972945	-0.04151847
	736.5000	1	5		1.97972945	-0.04164005
	736.5500	1	5		1.97972945	-0.04147496
	736.6000	1	5		1.97972945	-0.04155332
	736.6500	1	5		1.97972945	-0.04162066
	736.7000	1	5		1.97972945	-0.04149812
	736.7500	1	5		1.97972945	-0.04153653
	736.8000	1	5		1.97972945	-0.04146582
	736.8500	1	5		1.97972945	-0.04138348
	736.9000	1	5		1.97972945	-0.04143967
	736.9500	1	5		1.97972945	-0.04150502
	737.0000	1	5		1.97972945	-0.04152896
	737.0500	1	5		1.97972945	-0.04149966
	737.1000	1	5		1.97972945	-0.04153378
	737.1500	1	5		1.97972945	-0.04146189
	737.2000	1	5		1.97972945	-0.04149417
	737.2500	1	5		1.97972945	-0.04153233
	737.3000	1	5		1.97972945	-0.04139210
	737.3500	1	5		1.97972945	-0.04146090
	737.4000	1	5		1.97972945	-0.04150095
	737.4500	1	5		1.97972945	-0.04143957
	737.5000	1	5		1.97972945	-0.04157563
	737.5500	1	5		1.97972945	-0.04153869
	737.6000	1	5		1.97972945	-0.04151342
	737.6500	1	5		1.97972945	-0.04161949
	737.7000	1	5		1.97972945	-0.04152256
	737.7500	1	5		1.97972945	-0.04143624
	737.8000	1	5		1.97972945	-0.04143791
	737.8500	1	5		1.97972945	-0.04138221
	737.9000	1	5		1.97972945	-0.04137788
	737.9500	1	5		1.97972945	-0.04159556
	738.0000	1	5		1.97972945	-0.04151686
	738.0500	1	5		1.97972945	-0.04153317
	738.1000	1	5		1.97972945	-0.04144934
	738.1500	1	5		1.97972945	-0.04140617
	738.2000	1	5		1.97972945	-0.04145590
	738.2500	1	5		1.97972945	-0.04138223
	738.3000	1	5		1.97972945	-0.04138698
	738.3500	1	5		1.97972945	-0.04143665
	738.4000	1	5		1.97972945	-0.04150779
	738.4500	1	5		1.97972945	-0.04144696
	738.5000	1	5		1.97972945	-0.04141613
	738.5500	1	5		1.97974461	-0.04144696
	738.6000	1	5		1.97976059	-0.04148689
	738.6500	1	5		1.97976059	-0.04151282
	738.7000	1	5		1.97976059	-0.04145869
	738.7500	1	5		1.97976059	-0.04135124
	738.8000	1	5		1.97976059	-0.04143401
	738.8500	1	5		1.97976059	-0.04138472
	738.9000	1	5		1.97976059	-0.04142364
	738.9500	1	5		1.97976059	-0.04141291
	739.0000	1	5		1.97976059	-0.04140510
	739.0500	1	5		1.97976059	-0.04142356
	739.1000	1	5		1.97976059	-0.04144587
	739.1500	1	5		1.97976059	-0.04142886
	739.2000	1	5		1.97976059	-0.04132549
	739.2500	1	5		1.97976059	-0.04129818
	739.3000	1	5		1.97976059	-0.04135672
	739.3500	1	5		1.97976059	-0.04134071
	739.4000	1	5		1.97976059	-0.04142050
	739.4500	1	5		1.97976059	-0.04141658
	739.5000	1	5		1.97976059	-0.04143873
	739.5500	1	5		1.97976059	-0.04143966
	739.6000	1	5		1.97976059	-0.04144189
	739.6500	1	5		1.97976059	-0.04129068
	739.7000	1	5		1.97976059	-0.04137585
	739.7500	1	5		1.97976059	-0.04131702
	739.8000	1	5		1.97976059	-0.04144120
	739.8500	1	5		1.97976059	-0.04137774
	739.9000	1	5		1.97976059	-0.04134183
	739.9500	1	5		1.97976059	-0.04141468
	740.0000	1	5		1.97976059	-0.04134866
	740.0500	1	5		1.97976059	-0.04137791
	740.1000	1	5		1.97976059	-0.04134254
	740.1500	1	5		1.97976059	-0.04134650
	740.2000	1	5		1.97976059	-0.04126828
	740.2500	1	5		1.97976059	-0.04138467
	740.3000	1	5		1.97976059	-0.04126653
	740.3500	1	5		1.97976059	-0.04130809
	740.4000	1	5		1.97976059	-0.04138377
	740.4500	1	5		1.97976059	-0.04134011
	740.5000	1	5		1.97976059	-0.04136498
	740.5500	1	5		1.97976059	-0.04121561
	740.6000	1	5		1.97976059	-0.04117287
	740.6500	1	5		1.97976059	-0.04127129
	740.7000	1	5		1.97976059	-0.04130316
	740.7500	1	5		1.97976059	-0.04127414
[truncated: 9,868 more rows]
