# Supplementary material for: Hyaluronic Acid Enhances the Mechanical Properties of Tissue-Engineered Cartilage Constructs
Source: PLoS One. 2014 Dec 1;9(12):e113216. doi: 10.1371/journal.pone.0113216 (PMC4249877; doi:10.1371/journal.pone.0113216)
Supplement: Dataset S1 — Raw data from hydrogel constructs. Data on wet weight, dry weight, compressive modulus, DNA content, and GAG content are provided in a spreadsheet for all analysed hydrogel constructs. Additionally, raw data from mechanical compression tests (time, displacement, and load) are provided. (ZIP) [file pone.0113216.s004.zip › Data/Mechanical testing/Microtester/Day 63/Day 63 stress relaxation/Patient 1/G1 P1 M7/stress relaxation hold 3.csv]

G1 P1 M7 10feb2014
Notes	Time	Sequence	Block	Cycle	5800:Extension mm	5800:5N_Load_Cell N
	1302.0110	1	8		1.86997899	-0.11346132
	1302.0500	1	8		1.86964727	-0.11364235
	1302.0580	1	8		1.86961633	-0.11375994
	1302.0740	1	8		1.86959236	-0.11358626
	1302.1000	1	8		1.86959236	-0.11351256
	1302.1500	1	8		1.86959236	-0.11325919
	1302.2000	1	8		1.86959379	-0.11310115
	1302.2500	1	8		1.86964297	-0.11287970
	1302.3000	1	8		1.86967575	-0.11267607
	1302.3500	1	8		1.86969542	-0.11253564
	1302.4000	1	8		1.86971529	-0.11232761
	1302.4500	1	8		1.86973517	-0.11229749
	1302.5000	1	8		1.86975238	-0.11218394
	1302.5500	1	8		1.86975443	-0.11206375
	1302.6000	1	8		1.86975443	-0.11191131
	1302.6500	1	8		1.86975443	-0.11183965
	1302.7000	1	8		1.86975443	-0.11178054
	1302.7500	1	8		1.86975443	-0.11162032
	1302.8000	1	8		1.86975443	-0.11152958
	1302.8500	1	8		1.86975443	-0.11141198
	1302.9000	1	8		1.86975443	-0.11137978
	1302.9500	1	8		1.86975443	-0.11123507
	1303.0000	1	8		1.86975443	-0.11114805
	1303.0500	1	8		1.86975443	-0.11111136
	1303.1000	1	8		1.86975443	-0.11112975
	1303.1500	1	8		1.86975443	-0.11099275
	1303.2000	1	8		1.86975443	-0.11080489
	1303.2500	1	8		1.86975443	-0.11068427
	1303.3000	1	8		1.86975443	-0.11071563
	1303.3500	1	8		1.86975443	-0.11066317
	1303.4000	1	8		1.86975443	-0.11056222
	1303.4500	1	8		1.86975443	-0.11055295
	1303.5000	1	8		1.86975443	-0.11045303
	1303.5500	1	8		1.86975443	-0.11035671
	1303.6000	1	8		1.86975443	-0.11035940
	1303.6500	1	8		1.86975443	-0.11024831
	1303.7000	1	8		1.86975443	-0.11015743
	1303.7500	1	8		1.86975443	-0.11006048
	1303.8000	1	8		1.86975443	-0.10995500
	1303.8500	1	8		1.86975443	-0.10990099
	1303.9000	1	8		1.86975443	-0.10987729
	1303.9500	1	8		1.86975443	-0.10981580
	1304.0000	1	8		1.86975443	-0.10982746
	1304.0500	1	8		1.86975443	-0.10979615
	1304.1000	1	8		1.86975443	-0.10967021
	1304.1500	1	8		1.86975443	-0.10960889
	1304.2000	1	8		1.86975443	-0.10952717
	1304.2500	1	8		1.86975443	-0.10949350
	1304.3000	1	8		1.86975443	-0.10939403
	1304.3500	1	8		1.86975443	-0.10930735
	1304.4000	1	8		1.86975443	-0.10926854
	1304.4500	1	8		1.86975443	-0.10930236
	1304.5000	1	8		1.86975443	-0.10928526
	1304.5500	1	8		1.86975443	-0.10923001
	1304.6000	1	8		1.86975443	-0.10920059
	1304.6500	1	8		1.86975443	-0.10912592
	1304.7000	1	8		1.86975443	-0.10901657
	1304.7500	1	8		1.86975443	-0.10896786
	1304.8000	1	8		1.86975443	-0.10889499
	1304.8500	1	8		1.86975443	-0.10875860
	1304.9000	1	8		1.86975443	-0.10877602
	1304.9500	1	8		1.86975443	-0.10881629
	1305.0000	1	8		1.86975443	-0.10869870
	1305.0500	1	8		1.86975443	-0.10862285
	1305.1000	1	8		1.86975443	-0.10863001
	1305.1500	1	8		1.86975443	-0.10855173
	1305.2000	1	8		1.86975443	-0.10858310
	1305.2500	1	8		1.86975443	-0.10840761
	1305.3000	1	8		1.86975443	-0.10826029
	1305.3500	1	8		1.86975443	-0.10838147
	1305.4000	1	8		1.86975443	-0.10837075
	1305.4500	1	8		1.86975443	-0.10814486
	1305.5000	1	8		1.86975443	-0.10826125
	1305.5500	1	8		1.86975443	-0.10817277
	1305.6000	1	8		1.86975443	-0.10815620
	1305.6500	1	8		1.86975443	-0.10808600
	1305.7000	1	8		1.86975443	-0.10800090
	1305.7500	1	8		1.86975443	-0.10796249
	1305.8000	1	8		1.86975443	-0.10797080
	1305.8500	1	8		1.86975443	-0.10782404
	1305.9000	1	8		1.86975443	-0.10780636
	1305.9500	1	8		1.86975443	-0.10792176
	1306.0000	1	8		1.86975443	-0.10770848
	1306.0500	1	8		1.86975443	-0.10777264
	1306.1000	1	8		1.86975443	-0.10772726
	1306.1500	1	8		1.86975443	-0.10771330
	1306.2000	1	8		1.86975443	-0.10759075
	1306.2500	1	8		1.86975443	-0.10755323
	1306.3000	1	8		1.86975443	-0.10747295
	1306.3500	1	8		1.86975443	-0.10747827
	1306.4000	1	8		1.86975443	-0.10741256
	1306.4500	1	8		1.86975443	-0.10735825
	1306.5000	1	8		1.86975443	-0.10734906
	1306.5500	1	8		1.86975443	-0.10730271
	1306.6000	1	8		1.86975443	-0.10734327
	1306.6500	1	8		1.86975443	-0.10722450
	1306.7000	1	8		1.86975443	-0.10719943
	1306.7500	1	8		1.86975443	-0.10714957
	1306.8000	1	8		1.86975443	-0.10706682
	1306.8500	1	8		1.86975443	-0.10707401
	1306.9000	1	8		1.86975443	-0.10699102
	1306.9500	1	8		1.86975443	-0.10699171
	1307.0000	1	8		1.86975443	-0.10698697
	1307.0500	1	8		1.86975443	-0.10690674
	1307.1000	1	8		1.86975443	-0.10691842
	1307.1500	1	8		1.86975443	-0.10691715
	1307.2000	1	8		1.86975443	-0.10682384
	1307.2500	1	8		1.86975443	-0.10684477
	1307.3000	1	8		1.86975443	-0.10668084
	1307.3500	1	8		1.86975443	-0.10666581
	1307.4000	1	8		1.86975443	-0.10669289
	1307.4500	1	8		1.86975443	-0.10670397
	1307.5000	1	8		1.86975443	-0.10665713
	1307.5500	1	8		1.86975443	-0.10668154
	1307.6000	1	8		1.86975443	-0.10664126
	1307.6500	1	8		1.86975443	-0.10655196
	1307.7000	1	8		1.86975443	-0.10648928
	1307.7500	1	8		1.86975443	-0.10640180
	1307.8000	1	8		1.86975443	-0.10635288
	1307.8500	1	8		1.86975443	-0.10632428
	1307.9000	1	8		1.86975443	-0.10633080
	1307.9500	1	8		1.86975443	-0.10633818
	1308.0000	1	8		1.86975443	-0.10636769
	1308.0500	1	8		1.86975443	-0.10627657
	1308.1000	1	8		1.86975443	-0.10623262
	1308.1500	1	8		1.86975443	-0.10622505
	1308.2000	1	8		1.86975443	-0.10615430
	1308.2500	1	8		1.86975443	-0.10607769
	1308.3000	1	8		1.86975443	-0.10605417
	1308.3500	1	8		1.86975443	-0.10601874
	1308.4000	1	8		1.86975443	-0.10609004
	1308.4500	1	8		1.86975443	-0.10610086
	1308.5000	1	8		1.86975443	-0.10606071
	1308.5500	1	8		1.86975443	-0.10601631
	1308.6000	1	8		1.86975443	-0.10597192
	1308.6500	1	8		1.86975443	-0.10587965
	1308.7000	1	8		1.86975443	-0.10583850
	1308.7500	1	8		1.86975443	-0.10582842
	1308.8000	1	8		1.86975443	-0.10582773
	1308.8500	1	8		1.86975443	-0.10573283
	1308.9000	1	8		1.86975443	-0.10568501
	1308.9500	1	8		1.86975443	-0.10580731
	1309.0000	1	8		1.86975443	-0.10572890
	1309.0500	1	8		1.86975443	-0.10564815
	1309.1000	1	8		1.86975443	-0.10566356
	1309.1500	1	8		1.86975443	-0.10553691
	1309.2000	1	8		1.86975443	-0.10555171
	1309.2500	1	8		1.86975443	-0.10551665
	1309.3000	1	8		1.86975443	-0.10550892
	1309.3500	1	8		1.86975443	-0.10546545
	1309.4000	1	8		1.86975443	-0.10553214
	1309.4500	1	8		1.86975443	-0.10548021
	1309.5000	1	8		1.86975443	-0.10548037
	1309.5500	1	8		1.86975443	-0.10536814
	1309.6000	1	8		1.86975443	-0.10532004
	1309.6500	1	8		1.86975443	-0.10526018
	1309.7000	1	8		1.86975443	-0.10530619
	1309.7500	1	8		1.86975443	-0.10532082
	1309.8000	1	8		1.86975443	-0.10515923
	1309.8500	1	8		1.86975443	-0.10527859
	1309.9000	1	8		1.86975443	-0.10526270
	1309.9500	1	8		1.86975443	-0.10516927
	1310.0000	1	8		1.86975443	-0.10515194
	1310.0500	1	8		1.86975443	-0.10518542
	1310.1000	1	8		1.86975443	-0.10512519
	1310.1500	1	8		1.86975443	-0.10504026
	1310.2000	1	8		1.86975443	-0.10498574
	1310.2500	1	8		1.86975443	-0.10494648
	1310.3000	1	8		1.86975443	-0.10503832
	1310.3500	1	8		1.86975443	-0.10505725
	1310.4000	1	8		1.86975443	-0.10496696
	1310.4500	1	8		1.86975443	-0.10496307
	1310.5000	1	8		1.86975443	-0.10493279
	1310.5500	1	8		1.86975443	-0.10482785
	1310.6000	1	8		1.86975443	-0.10475484
	1310.6500	1	8		1.86975443	-0.10479551
	1310.7000	1	8		1.86975443	-0.10470314
	1310.7500	1	8		1.86975443	-0.10465628
	1310.8000	1	8		1.86975443	-0.10464982
	1310.8500	1	8		1.86975443	-0.10477674
	1310.9000	1	8		1.86975443	-0.10478130
	1310.9500	1	8		1.86975443	-0.10469828
	1311.0000	1	8		1.86975443	-0.10455363
	1311.0500	1	8		1.86975443	-0.10458628
	1311.1000	1	8		1.86975443	-0.10455499
	1311.1500	1	8		1.86975443	-0.10449084
	1311.2000	1	8		1.86975443	-0.10450969
	1311.2500	1	8		1.86975443	-0.10452037
	1311.3000	1	8		1.86975443	-0.10447623
	1311.3500	1	8		1.86975443	-0.10442430
	1311.4000	1	8		1.86975443	-0.10449356
	1311.4500	1	8		1.86975443	-0.10445004
	1311.5000	1	8		1.86975443	-0.10439490
	1311.5500	1	8		1.86975443	-0.10425069
	1311.6000	1	8		1.86975443	-0.10425229
	1311.6500	1	8		1.86975443	-0.10430615
	1311.7000	1	8		1.86975443	-0.10430691
	1311.7500	1	8		1.86975443	-0.10428562
	1311.8000	1	8		1.86975443	-0.10427839
	1311.8500	1	8		1.86975443	-0.10416567
	1311.9000	1	8		1.86975443	-0.10427156
	1311.9500	1	8		1.86975443	-0.10417415
	1312.0000	1	8		1.86975443	-0.10408859
	1312.0500	1	8		1.86975443	-0.10410368
	1312.1000	1	8		1.86975443	-0.10401168
	1312.1500	1	8		1.86975443	-0.10407127
	1312.2000	1	8		1.86975443	-0.10408511
	1312.2500	1	8		1.86975443	-0.10400231
	1312.3000	1	8		1.86975443	-0.10399492
	1312.3500	1	8		1.86975443	-0.10407886
	1312.4000	1	8		1.86975443	-0.10396624
	1312.4500	1	8		1.86975443	-0.10386774
	1312.5000	1	8		1.86975443	-0.10378765
	1312.5500	1	8		1.86975443	-0.10384290
	1312.6000	1	8		1.86975443	-0.10381813
	1312.6500	1	8		1.86975443	-0.10378899
	1312.7000	1	8		1.86975443	-0.10374796
	1312.7500	1	8		1.86975443	-0.10377951
	1312.8000	1	8		1.86975443	-0.10381131
	1312.8500	1	8		1.86975443	-0.10368176
	1312.9000	1	8		1.86975443	-0.10362922
	1312.9500	1	8		1.86975443	-0.10357066
	1313.0000	1	8		1.86975443	-0.10355189
	1313.0500	1	8		1.86975443	-0.10352119
	1313.1000	1	8		1.86975443	-0.10354259
	1313.1500	1	8		1.86975443	-0.10354711
	1313.2000	1	8		1.86975443	-0.10357221
	1313.2500	1	8		1.86975443	-0.10361465
	1313.3000	1	8		1.86975443	-0.10354261
	1313.3500	1	8		1.86975443	-0.10341535
	1313.4000	1	8		1.86975443	-0.10336841
	1313.4500	1	8		1.86975443	-0.10334011
	1313.5000	1	8		1.86975443	-0.10331361
	1313.5500	1	8		1.86975443	-0.10324203
	1313.6000	1	8		1.86975443	-0.10337724
	1313.6500	1	8		1.86975443	-0.10338471
	1313.7000	1	8		1.86975443	-0.10333987
	1313.7500	1	8		1.86975443	-0.10339471
	1313.8000	1	8		1.86975443	-0.10332703
	1313.8500	1	8		1.86975443	-0.10313201
	1313.9000	1	8		1.86975443	-0.10315472
	1313.9500	1	8		1.86975443	-0.10319220
	1314.0000	1	8		1.86975443	-0.10309292
	1314.0500	1	8		1.86975443	-0.10311319
	1314.1000	1	8		1.86975443	-0.10311808
	1314.1500	1	8		1.86975443	-0.10313414
	1314.2000	1	8		1.86975443	-0.10308973
	1314.2500	1	8		1.86975443	-0.10306854
	1314.3000	1	8		1.86975443	-0.10303140
	1314.3500	1	8		1.86975443	-0.10287768
	1314.4000	1	8		1.86975443	-0.10291240
	1314.4500	1	8		1.86975443	-0.10300506
	1314.5000	1	8		1.86975443	-0.10290149
	1314.5500	1	8		1.86975443	-0.10290454
	1314.6000	1	8		1.86975443	-0.10294751
	1314.6500	1	8		1.86975443	-0.10290490
	1314.7000	1	8		1.86975443	-0.10287681
	1314.7500	1	8		1.86975443	-0.10283056
	1314.8000	1	8		1.86975443	-0.10280625
	1314.8500	1	8		1.86975443	-0.10283666
	1314.9000	1	8		1.86975443	-0.10279122
	1314.9500	1	8		1.86975443	-0.10278461
	1315.0000	1	8		1.86975443	-0.10277166
	1315.0500	1	8		1.86975443	-0.10269400
	1315.1000	1	8		1.86975443	-0.10275351
	1315.1500	1	8		1.86975443	-0.10268815
	1315.2000	1	8		1.86975443	-0.10261846
	1315.2500	1	8		1.86975443	-0.10261828
	1315.3000	1	8		1.86975443	-0.10256367
	1315.3500	1	8		1.86975443	-0.10262121
	1315.4000	1	8		1.86975443	-0.10246966
	1315.4500	1	8		1.86975443	-0.10245099
	1315.5000	1	8		1.86975443	-0.10245085
	1315.5500	1	8		1.86975443	-0.10251306
	1315.6000	1	8		1.86975443	-0.10250805
	1315.6500	1	8		1.86975443	-0.10243811
	1315.7000	1	8		1.86975443	-0.10249059
	1315.7500	1	8		1.86975443	-0.10241644
	1315.8000	1	8		1.86975443	-0.10235438
	1315.8500	1	8		1.86975443	-0.10238507
	1315.9000	1	8		1.86975443	-0.10236080
	1315.9500	1	8		1.86975443	-0.10243441
	1316.0000	1	8		1.86975443	-0.10240940
	1316.0500	1	8		1.86975443	-0.10230172
	1316.1000	1	8		1.86975443	-0.10232769
	1316.1500	1	8		1.86975443	-0.10237752
	1316.2000	1	8		1.86975443	-0.10221216
	1316.2500	1	8		1.86975443	-0.10217595
	1316.3000	1	8		1.86975443	-0.10215470
	1316.3500	1	8		1.86975443	-0.10210224
	1316.4000	1	8		1.86975443	-0.10207234
	1316.4500	1	8		1.86975443	-0.10215888
	1316.5000	1	8		1.86975443	-0.10209392
	1316.5500	1	8		1.86975443	-0.10210542
	1316.6000	1	8		1.86975443	-0.10216294
	1316.6500	1	8		1.86975443	-0.10209173
	1316.7000	1	8		1.86975443	-0.10212788
	1316.7500	1	8		1.86975443	-0.10203090
	1316.8000	1	8		1.86975443	-0.10206733
	1316.8500	1	8		1.86975443	-0.10198726
	1316.9000	1	8		1.86975443	-0.10201031
	1316.9500	1	8		1.86975443	-0.10196167
	1317.0000	1	8		1.86975443	-0.10192899
	1317.0500	1	8		1.86975443	-0.10189824
	1317.1000	1	8		1.86975443	-0.10192082
	1317.1500	1	8		1.86975443	-0.10192248
	1317.2000	1	8		1.86975443	-0.10194515
	1317.2500	1	8		1.86975443	-0.10193687
	1317.3000	1	8		1.86975443	-0.10182278
	1317.3500	1	8		1.86975443	-0.10180954
	1317.4000	1	8		1.86975443	-0.10171257
	1317.4500	1	8		1.86975443	-0.10176872
	1317.5000	1	8		1.86975443	-0.10179763
	1317.5500	1	8		1.86975443	-0.10179390
	1317.6000	1	8		1.86975443	-0.10178762
	1317.6500	1	8		1.86975443	-0.10180984
	1317.7000	1	8		1.86975443	-0.10172842
	1317.7500	1	8		1.86975443	-0.10180375
	1317.8000	1	8		1.86975443	-0.10171143
	1317.8500	1	8		1.86975443	-0.10159343
	1317.9000	1	8		1.86975443	-0.10161119
	1317.9500	1	8		1.86975443	-0.10152559
	1318.0000	1	8		1.86975443	-0.10159669
	1318.0500	1	8		1.86975443	-0.10163127
	1318.1000	1	8		1.86975443	-0.10159217
	1318.1500	1	8		1.86975443	-0.10156075
	1318.2000	1	8		1.86975443	-0.10155274
	1318.2500	1	8		1.86975443	-0.10140997
	1318.3000	1	8		1.86975443	-0.10139645
	1318.3500	1	8		1.86975443	-0.10145271
	1318.4000	1	8		1.86975443	-0.10137158
	1318.4500	1	8		1.86975443	-0.10144973
	1318.5000	1	8		1.86975443	-0.10143447
	1318.5500	1	8		1.86975443	-0.10136571
	1318.6000	1	8		1.86975443	-0.10140705
	1318.6500	1	8		1.86975443	-0.10134731
	1318.7000	1	8		1.86975443	-0.10133391
	1318.7500	1	8		1.86975443	-0.10136539
	1318.8000	1	8		1.86975443	-0.10127217
	1318.8500	1	8		1.86975443	-0.10119284
	1318.9000	1	8		1.86975443	-0.10127386
	1318.9500	1	8		1.86975443	-0.10118483
	1319.0000	1	8		1.86975443	-0.10122743
	1319.0500	1	8		1.86975443	-0.10124582
	1319.1000	1	8		1.86975443	-0.10115878
	1319.1500	1	8		1.86975443	-0.10123872
	1319.2000	1	8		1.86975443	-0.10110484
	1319.2500	1	8		1.86975443	-0.10112613
	1319.3000	1	8		1.86975443	-0.10113789
	1319.3500	1	8		1.86975443	-0.10118218
	1319.4000	1	8		1.86975443	-0.10123346
	1319.4500	1	8		1.86975443	-0.10105169
	1319.5000	1	8		1.86975443	-0.10100575
	1319.5500	1	8		1.86975443	-0.10109438
	1319.6000	1	8		1.86975443	-0.10118531
	1319.6500	1	8		1.86975443	-0.10097676
	1319.7000	1	8		1.86975443	-0.10088641
	1319.7500	1	8		1.86975443	-0.10084310
	1319.8000	1	8		1.86975443	-0.10088511
	1319.8500	1	8		1.86975443	-0.10081132
	1319.9000	1	8		1.86975443	-0.10088089
	1319.9500	1	8		1.86975443	-0.10092168
	1320.0000	1	8		1.86975443	-0.10098635
	1320.0500	1	8		1.86975443	-0.10084860
	1320.1000	1	8		1.86975443	-0.10077726
	1320.1500	1	8		1.86975443	-0.10074975
	1320.2000	1	8		1.86975443	-0.10074688
	1320.2500	1	8		1.86975443	-0.10072124
	1320.3000	1	8		1.86975443	-0.10072829
	1320.3500	1	8		1.86975443	-0.10076780
	1320.4000	1	8		1.86975443	-0.10076859
	1320.4500	1	8		1.86975443	-0.10080596
	1320.5000	1	8		1.86975443	-0.10075770
	1320.5500	1	8		1.86975443	-0.10062253
	1320.6000	1	8		1.86975443	-0.10056850
	1320.6500	1	8		1.86975443	-0.10068121
	1320.7000	1	8		1.86975443	-0.10062544
	1320.7500	1	8		1.86975443	-0.10055870
	1320.8000	1	8		1.86975443	-0.10052498
	1320.8500	1	8		1.86975443	-0.10054381
	1320.9000	1	8		1.86975443	-0.10059997
	1320.9500	1	8		1.86975443	-0.10066444
	1321.0000	1	8		1.86975443	-0.10050639
	1321.0500	1	8		1.86975443	-0.10048549
	1321.1000	1	8		1.86975443	-0.10050885
	1321.1500	1	8		1.86975443	-0.10037734
	1321.2000	1	8		1.86975443	-0.10041144
	1321.2500	1	8		1.86975443	-0.10033880
	1321.3000	1	8		1.86975443	-0.10027832
	1321.3500	1	8		1.86975443	-0.10039925
	1321.4000	1	8		1.86975443	-0.10041096
	1321.4500	1	8		1.86975443	-0.10032631
	1321.5000	1	8		1.86975443	-0.10035614
	1321.5500	1	8		1.86975443	-0.10023071
	1321.6000	1	8		1.86975443	-0.10025364
	1321.6500	1	8		1.86975443	-0.10031772
	1321.7000	1	8		1.86975443	-0.10024421
	1321.7500	1	8		1.86975443	-0.10015517
	1321.8000	1	8		1.86975443	-0.10020545
	1321.8500	1	8		1.86975443	-0.10025234
	1321.9000	1	8		1.86975443	-0.10024629
	1321.9500	1	8		1.86975443	-0.10024756
	1322.0000	1	8		1.86975443	-0.10010512
	1322.0500	1	8		1.86975443	-0.10015123
	1322.1000	1	8		1.86975443	-0.10021971
	1322.1500	1	8		1.86975443	-0.10011865
	1322.2000	1	8		1.86975443	-0.10008381
	1322.2500	1	8		1.86975443	-0.10008701
	1322.3000	1	8		1.86975443	-0.10013991
	1322.3500	1	8		1.86975443	-0.10012083
	1322.4000	1	8		1.86975443	-0.10009472
	1322.4500	1	8		1.86975443	-0.10004591
	1322.5000	1	8		1.86975443	-0.10014213
	1322.5500	1	8		1.86975443	-0.10004694
	1322.6000	1	8		1.86975443	-0.10002820
	1322.6500	1	8		1.86975443	-0.10000879
	1322.7000	1	8		1.86975443	-0.09991799
	1322.7500	1	8		1.86975443	-0.09991297
	1322.8000	1	8		1.86975443	-0.10001642
	1322.8500	1	8		1.86975443	-0.09996620
	1322.9000	1	8		1.86975443	-0.10001648
	1322.9500	1	8		1.86975443	-0.10000283
	1323.0000	1	8		1.86975443	-0.09989358
	1323.0500	1	8		1.86975443	-0.09980036
	1323.1000	1	8		1.86975443	-0.09992009
	1323.1500	1	8		1.86975443	-0.09976729
	1323.2000	1	8		1.86975443	-0.09979274
	1323.2500	1	8		1.86975443	-0.09977520
	1323.3000	1	8		1.86975443	-0.09975715
	1323.3500	1	8		1.86975443	-0.09978359
	1323.4000	1	8		1.86975443	-0.09979215
	1323.4500	1	8		1.86975443	-0.09966792
	1323.5000	1	8		1.86975443	-0.09971398
	1323.5500	1	8		1.86975443	-0.09964891
	1323.6000	1	8		1.86975443	-0.09959972
	1323.6500	1	8		1.86975443	-0.09959462
	1323.7000	1	8		1.86975443	-0.09965579
	1323.7500	1	8		1.86975443	-0.09958756
	1323.8000	1	8		1.86975443	-0.09966771
	1323.8500	1	8		1.86975443	-0.09969908
	1323.9000	1	8		1.86975443	-0.09966360
	1323.9500	1	8		1.86975443	-0.09965694
	1324.0000	1	8		1.86975443	-0.09962562
	1324.0500	1	8		1.86975443	-0.09949162
	1324.1000	1	8		1.86975443	-0.09949795
	1324.1500	1	8		1.86975443	-0.09948929
	1324.2000	1	8		1.86975443	-0.09949769
	1324.2500	1	8		1.86975443	-0.09957556
	1324.3000	1	8		1.86975443	-0.09946342
	1324.3500	1	8		1.86975443	-0.09953738
	1324.4000	1	8		1.86975443	-0.09960098
	1324.4500	1	8		1.86975443	-0.09948616
	1324.5000	1	8		1.86975443	-0.09945721
	1324.5500	1	8		1.86975443	-0.09949251
	1324.6000	1	8		1.86975443	-0.09943313
	1324.6500	1	8		1.86975443	-0.09941692
	1324.7000	1	8		1.86975443	-0.09944269
	1324.7500	1	8		1.86975443	-0.09930543
	1324.8000	1	8		1.86975443	-0.09938879
	1324.8500	1	8		1.86975443	-0.09942343
	1324.9000	1	8		1.86975443	-0.09933545
	1324.9500	1	8		1.86975443	-0.09934206
	1325.0000	1	8		1.86975443	-0.09931268
	1325.0500	1	8		1.86975443	-0.09926832
	1325.1000	1	8		1.86975443	-0.09931863
	1325.1500	1	8		1.86975443	-0.09928987
	1325.2000	1	8		1.86975443	-0.09922939
	1325.2500	1	8		1.86975443	-0.09925624
	1325.3000	1	8		1.86975443	-0.09927496
	1325.3500	1	8		1.86975443	-0.09920711
	1325.4000	1	8		1.86975443	-0.09930326
	1325.4500	1	8		1.86975443	-0.09912886
	1325.5000	1	8		1.86975443	-0.09917098
	1325.5500	1	8		1.86975443	-0.09931979
	1325.6000	1	8		1.86975443	-0.09921103
	1325.6500	1	8		1.86975443	-0.09916231
	1325.7000	1	8		1.86975443	-0.09916408
	1325.7500	1	8		1.86975443	-0.09907898
	1325.8000	1	8		1.86975443	-0.09907437
	1325.8500	1	8		1.86975443	-0.09913886
	1325.9000	1	8		1.86975443	-0.09906732
	1325.9500	1	8		1.86975443	-0.09906991
	1326.0000	1	8		1.86975443	-0.09910822
	1326.0500	1	8		1.86975443	-0.09898968
	1326.1000	1	8		1.86975443	-0.09899945
	1326.1500	1	8		1.86975443	-0.09896558
	1326.2000	1	8		1.86975443	-0.09898425
	1326.2500	1	8		1.86975443	-0.09900336
	1326.3000	1	8		1.86975443	-0.09896547
	1326.3500	1	8		1.86975443	-0.09888058
	1326.4000	1	8		1.86975443	-0.09882738
	1326.4500	1	8		1.86975443	-0.09883584
	1326.5000	1	8		1.86975443	-0.09883642
	1326.5500	1	8		1.86975443	-0.09887313
	1326.6000	1	8		1.86975443	-0.09888566
	1326.6500	1	8		1.86975443	-0.09891849
	1326.7000	1	8		1.86975443	-0.09880236
	1326.7500	1	8		1.86975443	-0.09884493
	1326.8000	1	8		1.86975443	-0.09879416
	1326.8500	1	8		1.86975443	-0.09882305
	1326.9000	1	8		1.86975443	-0.09872902
	1326.9500	1	8		1.86975443	-0.09875298
	1327.0000	1	8		1.86975443	-0.09872783
	1327.0500	1	8		1.86975443	-0.09871486
	1327.1000	1	8		1.86975443	-0.09870794
	1327.1500	1	8		1.86975443	-0.09875424
	1327.2000	1	8		1.86975443	-0.09872432
	1327.2500	1	8		1.86975443	-0.09859880
	1327.3000	1	8		1.86975443	-0.09864398
	1327.3500	1	8		1.86975443	-0.09868810
	1327.4000	1	8		1.86975443	-0.09863133
	1327.4500	1	8		1.86975443	-0.09860772
	1327.5000	1	8		1.86975443	-0.09863518
	1327.5500	1	8		1.86975443	-0.09854841
	1327.6000	1	8		1.86975443	-0.09854307
	1327.6500	1	8		1.86975443	-0.09856303
	1327.7000	1	8		1.86975443	-0.09851667
	1327.7500	1	8		1.86975443	-0.09860365
	1327.8000	1	8		1.86975443	-0.09849262
	1327.8500	1	8		1.86975443	-0.09850851
	1327.9000	1	8		1.86975443	-0.09854925
	1327.9500	1	8		1.86975443	-0.09834428
	1328.0000	1	8		1.86975443	-0.09839807
	1328.0500	1	8		1.86975443	-0.09840528
	1328.1000	1	8		1.86975443	-0.09828240
	1328.1500	1	8		1.86975443	-0.09842210
	1328.2000	1	8		1.86975443	-0.09831715
	1328.2500	1	8		1.86975443	-0.09834916
	1328.3000	1	8		1.86975443	-0.09839920
	1328.3500	1	8		1.86975443	-0.09837067
	1328.4000	1	8		1.86975443	-0.09832636
	1328.4500	1	8		1.86975443	-0.09830681
	1328.5000	1	8		1.86975443	-0.09821610
	1328.5500	1	8		1.86975443	-0.09820573
	1328.6000	1	8		1.86975443	-0.09822550
	1328.6500	1	8		1.86975443	-0.09820014
	1328.7000	1	8		1.86975443	-0.09825782
	1328.7500	1	8		1.86975443	-0.09819789
	1328.8000	1	8		1.86975443	-0.09821987
	1328.8500	1	8		1.86975443	-0.09820280
	1328.9000	1	8		1.86975443	-0.09817891
	1328.9500	1	8		1.86975443	-0.09818751
	1329.0000	1	8		1.86975443	-0.09815460
	1329.0500	1	8		1.86975443	-0.09808099
	1329.1000	1	8		1.86975443	-0.09807008
	1329.1500	1	8		1.86975443	-0.09810823
	1329.2000	1	8		1.86975443	-0.09808386
	1329.2500	1	8		1.86975443	-0.09801716
	1329.3000	1	8		1.86975443	-0.09806515
	1329.3500	1	8		1.86975443	-0.09815989
	1329.4000	1	8		1.86975443	-0.09807601
	1329.4500	1	8		1.86975443	-0.09799968
	1329.5000	1	8		1.86975443	-0.09802693
	1329.5500	1	8		1.86975443	-0.09797900
	1329.6000	1	8		1.86975443	-0.09801553
	1329.6500	1	8		1.86975443	-0.09800220
	1329.7000	1	8		1.86975443	-0.09797422
	1329.7500	1	8		1.86975443	-0.09798286
	1329.8000	1	8		1.86975443	-0.09800734
	1329.8500	1	8		1.86975443	-0.09794855
	1329.9000	1	8		1.86975443	-0.09798720
	1329.9500	1	8		1.86975443	-0.09787825
	1330.0000	1	8		1.86975443	-0.09774644
	1330.0500	1	8		1.86975443	-0.09789191
	1330.1000	1	8		1.86975443	-0.09776119
	1330.1500	1	8		1.86975443	-0.09788314
	1330.2000	1	8		1.86975443	-0.09782153
	1330.2500	1	8		1.86975443	-0.09785458
	1330.3000	1	8		1.86975443	-0.09784023
	1330.3500	1	8		1.86975443	-0.09779707
	1330.4000	1	8		1.86975443	-0.09784648
	1330.4500	1	8		1.86975443	-0.09775696
	1330.5000	1	8		1.86975443	-0.09773657
	1330.5500	1	8		1.86975443	-0.09772274
	1330.6000	1	8		1.86975443	-0.09772862
	1330.6500	1	8		1.86975443	-0.09774282
	1330.7000	1	8		1.86975443	-0.09781870
	1330.7500	1	8		1.86975443	-0.09775661
	1330.8000	1	8		1.86975443	-0.09779396
	1330.8500	1	8		1.86975443	-0.09765160
	1330.9000	1	8		1.86975443	-0.09757041
	1330.9500	1	8		1.86975443	-0.09759787
	1331.0000	1	8		1.86975443	-0.09759850
	1331.0500	1	8		1.86975443	-0.09766632
	1331.1000	1	8		1.86975443	-0.09769609
	1331.1500	1	8		1.86975443	-0.09764263
	1331.2000	1	8		1.86975443	-0.09760587
	1331.2500	1	8		1.86975443	-0.09764835
	1331.3000	1	8		1.86975443	-0.09759514
	1331.3500	1	8		1.86975443	-0.09766313
	1331.4000	1	8		1.86975443	-0.09743897
	1331.4500	1	8		1.86975443	-0.09747753
	1331.5000	1	8		1.86975443	-0.09747589
	1331.5500	1	8		1.86975443	-0.09758327
	1331.6000	1	8		1.86975443	-0.09752236
	1331.6500	1	8		1.86975443	-0.09756330
	1331.7000	1	8		1.86975443	-0.09752666
	1331.7500	1	8		1.86975443	-0.09751674
	1331.8000	1	8		1.86975443	-0.09752576
	1331.8500	1	8		1.86975443	-0.09737098
	1331.9000	1	8		1.86975443	-0.09746292
	1331.9500	1	8		1.86975443	-0.09740103
	1332.0000	1	8		1.86975443	-0.09739816
	1332.0500	1	8		1.86975443	-0.09744871
	1332.1000	1	8		1.86975443	-0.09746685
	1332.1500	1	8		1.86975443	-0.09745764
	1332.2000	1	8		1.86975443	-0.09743504
	1332.2500	1	8		1.86975443	-0.09733125
	1332.3000	1	8		1.86975443	-0.09729560
	1332.3500	1	8		1.86975443	-0.09736562
	1332.4000	1	8		1.86975443	-0.09723492
	1332.4500	1	8		1.86975443	-0.09733794
	1332.5000	1	8		1.86975443	-0.09732746
	1332.5500	1	8		1.86975443	-0.09734597
	1332.6000	1	8		1.86975443	-0.09744905
	1332.6500	1	8		1.86975443	-0.09734981
	1332.7000	1	8		1.86975443	-0.09726217
	1332.7500	1	8		1.86975443	-0.09725390
	1332.8000	1	8		1.86975443	-0.09713459
	1332.8500	1	8		1.86975443	-0.09711129
	1332.9000	1	8		1.86975443	-0.09717471
	1332.9500	1	8		1.86975443	-0.09707988
	1333.0000	1	8		1.86975443	-0.09709939
	1333.0500	1	8		1.86975443	-0.09713872
	1333.1000	1	8		1.86975443	-0.09716201
	1333.1500	1	8		1.86975443	-0.09718243
	1333.2000	1	8		1.86975443	-0.09714890
	1333.2500	1	8		1.86975443	-0.09697571
	1333.3000	1	8		1.86975443	-0.09702196
	1333.3500	1	8		1.86975443	-0.09705331
	1333.4000	1	8		1.86975443	-0.09709322
	1333.4500	1	8		1.86975443	-0.09712752
	1333.5000	1	8		1.86975443	-0.09711956
	1333.5500	1	8		1.86975443	-0.09709995
	1333.6000	1	8		1.86975443	-0.09714964
	1333.6500	1	8		1.86975443	-0.09703169
	1333.7000	1	8		1.86975443	-0.09700367
	1333.7500	1	8		1.86975443	-0.09693311
	1333.8000	1	8		1.86975443	-0.09696211
	1333.8500	1	8		1.86975443	-0.09693125
	1333.9000	1	8		1.86975443	-0.09694918
	1333.9500	1	8		1.86975443	-0.09694446
	1334.0000	1	8		1.86975443	-0.09696649
	1334.0500	1	8		1.86975443	-0.09689761
	1334.1000	1	8		1.86975443	-0.09689870
	1334.1500	1	8		1.86975443	-0.09688986
	1334.2000	1	8		1.86975443	-0.09679602
	1334.2500	1	8		1.86975443	-0.09684252
	1334.3000	1	8		1.86975443	-0.09685625
	1334.3500	1	8		1.86975443	-0.09676880
	1334.4000	1	8		1.86975443	-0.09684239
	1334.4500	1	8		1.86975443	-0.09686801
	1334.5000	1	8		1.86975443	-0.09677087
	1334.5500	1	8		1.86975443	-0.09682648
	1334.6000	1	8		1.86975443	-0.09669979
	1334.6500	1	8		1.86975443	-0.09673385
	1334.7000	1	8		1.86975443	-0.09678994
	1334.7500	1	8		1.86975443	-0.09667819
	1334.8000	1	8		1.86975443	-0.09670570
	1334.8500	1	8		1.86975443	-0.09678722
	1334.9000	1	8		1.86975443	-0.09679647
	1334.9500	1	8		1.86975443	-0.09680706
	1335.0000	1	8		1.86975443	-0.09675973
	1335.0500	1	8		1.86975443	-0.09655801
	1335.1000	1	8		1.86975443	-0.09664141
	1335.1500	1	8		1.86975443	-0.09665802
	1335.2000	1	8		1.86975443	-0.09664115
	1335.2500	1	8		1.86975443	-0.09665683
	1335.3000	1	8		1.86975443	-0.09664290
	1335.3500	1	8		1.86975443	-0.09665876
	1335.4000	1	8		1.86975443	-0.09666660
	1335.4500	1	8		1.86975443	-0.09661729
	1335.5000	1	8		1.86975443	-0.09654355
	1335.5500	1	8		1.86975443	-0.09651643
	1335.6000	1	8		1.86975443	-0.09653013
	1335.6500	1	8		1.86975443	-0.09652635
	1335.7000	1	8		1.86975443	-0.09660637
	1335.7500	1	8		1.86975443	-0.09654529
	1335.8000	1	8		1.86975443	-0.09651570
	1335.8500	1	8		1.86975443	-0.09657750
	1335.9000	1	8		1.86975443	-0.09655037
	1335.9500	1	8		1.86975443	-0.09654885
	1336.0000	1	8		1.86975443	-0.09653089
	1336.0500	1	8		1.86975443	-0.09644887
	1336.1000	1	8		1.86975443	-0.09638691
	1336.1500	1	8		1.86975443	-0.09644247
	1336.2000	1	8		1.86975443	-0.09632764
	1336.2500	1	8		1.86975443	-0.09638594
	1336.3000	1	8		1.86975443	-0.09646204
	1336.3500	1	8		1.86975443	-0.09640895
	1336.4000	1	8		1.86975443	-0.09637563
	1336.4500	1	8		1.86975443	-0.09640361
	1336.5000	1	8		1.86975443	-0.09628057
	1336.5500	1	8		1.86975443	-0.09624064
	1336.6000	1	8		1.86975443	-0.09628848
	1336.6500	1	8		1.86975443	-0.09623695
	1336.7000	1	8		1.86975443	-0.09631249
	1336.7500	1	8		1.86975443	-0.09637809
	1336.8000	1	8		1.86975443	-0.09625648
	1336.8500	1	8		1.86975443	-0.09620292
	1336.9000	1	8		1.86975443	-0.09622847
	1336.9500	1	8		1.86975443	-0.09616409
	1337.0000	1	8		1.86975443	-0.09619438
	1337.0500	1	8		1.86975443	-0.09611882
	1337.1000	1	8		1.86975443	-0.09615420
	1337.1500	1	8		1.86975443	-0.09619186
	1337.2000	1	8		1.86975443	-0.09613886
	1337.2500	1	8		1.86975443	-0.09611250
	1337.3000	1	8		1.86975443	-0.09617765
	1337.3500	1	8		1.86975443	-0.09613183
	1337.4000	1	8		1.86975443	-0.09612458
	1337.4500	1	8		1.86975443	-0.09612444
	1337.5000	1	8		1.86975443	-0.09602920
	1337.5500	1	8		1.86975443	-0.09606488
	1337.6000	1	8		1.86975443	-0.09607474
	1337.6500	1	8		1.86975443	-0.09605894
	1337.7000	1	8		1.86975443	-0.09615491
	1337.7500	1	8		1.86975443	-0.09611087
	1337.8000	1	8		1.86975443	-0.09606349
	1337.8500	1	8		1.86975443	-0.09612399
	1337.9000	1	8		1.86975443	-0.09608357
	1337.9500	1	8		1.86975443	-0.09598380
	1338.0000	1	8		1.86975443	-0.09601691
	1338.0500	1	8		1.86975443	-0.09585024
	1338.1000	1	8		1.86975443	-0.09597128
	1338.1500	1	8		1.86975443	-0.09601410
	1338.2000	1	8		1.86975443	-0.09583861
	1338.2500	1	8		1.86975443	-0.09593281
	1338.3000	1	8		1.86975443	-0.09600651
	1338.3500	1	8		1.86975443	-0.09596036
	1338.4000	1	8		1.86975443	-0.09600012
	1338.4500	1	8		1.86975443	-0.09592080
	1338.5000	1	8		1.86975443	-0.09579369
	1338.5500	1	8		1.86975443	-0.09593898
	1338.6000	1	8		1.86975443	-0.09588035
	1338.6500	1	8		1.86975443	-0.09578521
	1338.7000	1	8		1.86975443	-0.09589260
	1338.7500	1	8		1.86975443	-0.09591824
	1338.8000	1	8		1.86975443	-0.09577177
	1338.8500	1	8		1.86975443	-0.09595679
	1338.9000	1	8		1.86975443	-0.09588066
	1338.9500	1	8		1.86975443	-0.09578581
	1339.0000	1	8		1.86975443	-0.09579755
	1339.0500	1	8		1.86975443	-0.09572675
	1339.1000	1	8		1.86975443	-0.09565608
	1339.1500	1	8		1.86975443	-0.09571206
	1339.2000	1	8		1.86975443	-0.09573860
	1339.2500	1	8		1.86975443	-0.09579750
	1339.3000	1	8		1.86975443	-0.09579213
	1339.3500	1	8		1.86975443	-0.09566338
	1339.4000	1	8		1.86975443	-0.09571621
	1339.4500	1	8		1.86975443	-0.09566661
	1339.5000	1	8		1.86975443	-0.09555645
	1339.5500	1	8		1.86975443	-0.09553273
	1339.6000	1	8		1.86975443	-0.09559394
	1339.6500	1	8		1.86975443	-0.09564655
	1339.7000	1	8		1.86975443	-0.09574831
	1339.7500	1	8		1.86975443	-0.09559320
	1339.8000	1	8		1.86975443	-0.09562309
	1339.8500	1	8		1.86975443	-0.09573034
	1339.9000	1	8		1.86975443	-0.09562974
	1339.9500	1	8		1.86975443	-0.09549133
	1340.0000	1	8		1.86975443	-0.09548127
	1340.0500	1	8		1.86975443	-0.09561875
	1340.1000	1	8		1.86975443	-0.09556331
	1340.1500	1	8		1.86975443	-0.09567060
	1340.2000	1	8		1.86975443	-0.09559977
	1340.2500	1	8		1.86975443	-0.09552698
	1340.3000	1	8		1.86975443	-0.09551730
	1340.3500	1	8		1.86975443	-0.09542767
	1340.4000	1	8		1.86975443	-0.09538254
	1340.4500	1	8		1.86975443	-0.09538508
	1340.5000	1	8		1.86975443	-0.09544360
	1340.5500	1	8		1.86975443	-0.09534503
	1340.6000	1	8		1.86975443	-0.09547179
	1340.6500	1	8		1.86975443	-0.09550334
	1340.7000	1	8		1.86975443	-0.09543346
	1340.7500	1	8		1.86975443	-0.09544329
	1340.8000	1	8		1.86975443	-0.09549973
	1340.8500	1	8		1.86975443	-0.09535910
	1340.9000	1	8		1.86975443	-0.09543495
	1340.9500	1	8		1.86975443	-0.09548094
	1341.0000	1	8		1.86975443	-0.09531111
	1341.0500	1	8		1.86975443	-0.09545330
	1341.1000	1	8		1.86975443	-0.09536709
	1341.1500	1	8		1.86975443	-0.09536568
	1341.2000	1	8		1.86975443	-0.09538637
	1341.2500	1	8		1.86975443	-0.09535473
	1341.3000	1	8		1.86975443	-0.09534534
	1341.3500	1	8		1.86975443	-0.09540341
	1341.4000	1	8		1.86975443	-0.09523652
	1341.4500	1	8		1.86975443	-0.09522090
	1341.5000	1	8		1.86975443	-0.09521169
	1341.5500	1	8		1.86975443	-0.09519019
	1341.6000	1	8		1.86975443	-0.09527633
	1341.6500	1	8		1.86975443	-0.09535584
	1341.7000	1	8		1.86975443	-0.09522649
	1341.7500	1	8		1.86975443	-0.09521363
	1341.8000	1	8		1.86975443	-0.09532462
	1341.8500	1	8		1.86975443	-0.09510446
	1341.9000	1	8		1.86975443	-0.09527649
	1341.9500	1	8		1.86975443	-0.09520449
	1342.0000	1	8		1.86975443	-0.09510859
	1342.0500	1	8		1.86975443	-0.09517184
	1342.1000	1	8		1.86975443	-0.09522144
	1342.1500	1	8		1.86975443	-0.09514168
	1342.2000	1	8		1.86975443	-0.09522480
	1342.2500	1	8		1.86975443	-0.09516102
	1342.3000	1	8		1.86975443	-0.09504260
	1342.3500	1	8		1.86975443	-0.09519249
	1342.4000	1	8		1.86975443	-0.09515001
	1342.4500	1	8		1.86975443	-0.09503460
	1342.5000	1	8		1.86975443	-0.09513829
	1342.5500	1	8		1.86975443	-0.09508848
	1342.6000	1	8		1.86975443	-0.09506220
	1342.6500	1	8		1.86975443	-0.09525171
	1342.7000	1	8		1.86975443	-0.09510998
	1342.7500	1	8		1.86975443	-0.09501285
	1342.8000	1	8		1.86975443	-0.09513521
	1342.8500	1	8		1.86975443	-0.09506488
	1342.9000	1	8		1.86975443	-0.09500154
	1342.9500	1	8		1.86975443	-0.09499117
	1343.0000	1	8		1.86975443	-0.09477024
	1343.0500	1	8		1.86975443	-0.09494097
	1343.1000	1	8		1.86975443	-0.09513946
	1343.1500	1	8		1.86975443	-0.09482970
	1343.2000	1	8		1.86975443	-0.09504065
	1343.2500	1	8		1.86975443	-0.09514545
	1343.3000	1	8		1.86975443	-0.09487816
	1343.3500	1	8		1.86975443	-0.09503524
	1343.4000	1	8		1.86975443	-0.09497592
	1343.4500	1	8		1.86975443	-0.09479090
	1343.5000	1	8		1.86975443	-0.09503528
	1343.5500	1	8		1.86975443	-0.09498117
	1343.6000	1	8		1.86975443	-0.09484287
	1343.6500	1	8		1.86975443	-0.09501174
	1343.7000	1	8		1.86975443	-0.09487143
	1343.7500	1	8		1.86975443	-0.09480177
	1343.8000	1	8		1.86975443	-0.09493156
	1343.8500	1	8		1.86975443	-0.09480386
	1343.9000	1	8		1.86975443	-0.09469467
	1343.9500	1	8		1.86975443	-0.09479065
	1344.0000	1	8		1.86975443	-0.09480609
	1344.0500	1	8		1.86975443	-0.09479707
	1344.1000	1	8		1.86975443	-0.09488592
	1344.1500	1	8		1.86975443	-0.09487890
	1344.2000	1	8		1.86975443	-0.09481216
	1344.2500	1	8		1.86975443	-0.09481560
	1344.3000	1	8		1.86975443	-0.09463988
	1344.3500	1	8		1.86975443	-0.09466718
	1344.4000	1	8		1.86975443	-0.09472509
	1344.4500	1	8		1.86975443	-0.09466242
	1344.5000	1	8		1.86975443	-0.09471073
	1344.5500	1	8		1.86975443	-0.09480603
	1344.6000	1	8		1.86975443	-0.09481496
	1344.6500	1	8		1.86975443	-0.09479639
	1344.7000	1	8		1.86975443	-0.09476013
	1344.7500	1	8		1.86975443	-0.09471112
	1344.8000	1	8		1.86975443	-0.09470839
	1344.8500	1	8		1.86975443	-0.09461462
	1344.9000	1	8		1.86975443	-0.09468300
	1344.9500	1	8		1.86975443	-0.09471224
	1345.0000	1	8		1.86975443	-0.09470663
	1345.0500	1	8		1.86975443	-0.09468631
	1345.1000	1	8		1.86975443	-0.09461640
	1345.1500	1	8		1.86975402	-0.09468229
	1345.2000	1	8		1.86974418	-0.09466091
	1345.2500	1	8		1.86973435	-0.09452900
	1345.3000	1	8		1.86972431	-0.09464077
	1345.3500	1	8		1.86972267	-0.09455591
	1345.4000	1	8		1.86972267	-0.09447112
	1345.4500	1	8		1.86972267	-0.09450752
	1345.5000	1	8		1.86972267	-0.09440736
	1345.5500	1	8		1.86972267	-0.09457241
	1345.6000	1	8		1.86972267	-0.09461919
	1345.6500	1	8		1.86972267	-0.09441576
	1345.7000	1	8		1.86972267	-0.09440986
	1345.7500	1	8		1.86972267	-0.09448173
	1345.8000	1	8		1.86972267	-0.09428688
	1345.8500	1	8		1.86972267	-0.09439348
	1345.9000	1	8		1.86972267	-0.09445657
	1345.9500	1	8		1.86972267	-0.09432111
	1346.0000	1	8		1.86972267	-0.09437346
	1346.0500	1	8		1.86974275	-0.09455014
	1346.1000	1	8		1.86977225	-0.09445485
	1346.1500	1	8		1.86978086	-0.09450376
	1346.2000	1	8		1.86978086	-0.09443981
	1346.2500	1	8		1.86978086	-0.09437475
	1346.3000	1	8		1.86978086	-0.09438506
	1346.3500	1	8		1.86978086	-0.09441130
	1346.4000	1	8		1.86978086	-0.09429875
	1346.4500	1	8		1.86978086	-0.09434214
	1346.5000	1	8		1.86978086	-0.09438053
	1346.5500	1	8		1.86978086	-0.09442788
	1346.6000	1	8		1.86978086	-0.09442757
	1346.6500	1	8		1.86978086	-0.09428430
	1346.7000	1	8		1.86978086	-0.09422346
	1346.7500	1	8		1.86978086	-0.09423956
	1346.8000	1	8		1.86978086	-0.09424245
	1346.8500	1	8		1.86978086	-0.09417733
	1346.9000	1	8		1.86978086	-0.09424833
	1346.9500	1	8		1.86978086	-0.09428833
	1347.0000	1	8		1.86978086	-0.09417856
	1347.0500	1	8		1.86978086	-0.09427630
	1347.1000	1	8		1.86978086	-0.09423309
	1347.1500	1	8		1.86978086	-0.09426718
	1347.2000	1	8		1.86978086	-0.09435775
	1347.2500	1	8		1.86978086	-0.09418336
	1347.3000	1	8		1.86978086	-0.09411396
	1347.3500	1	8		1.86978086	-0.09423174
	1347.4000	1	8		1.86978086	-0.09412613
	1347.4500	1	8		1.86978086	-0.09413531
	1347.5000	1	8		1.86978086	-0.09435580
	1347.5500	1	8		1.86978086	-0.09405016
	1347.6000	1	8		1.86978086	-0.09417002
	1347.6500	1	8		1.86978086	-0.09430264
	1347.7000	1	8		1.86978086	-0.09406962
	1347.7500	1	8		1.86978086	-0.09410517
	1347.8000	1	8		1.86978086	-0.09417462
	1347.8500	1	8		1.86978086	-0.09400763
	1347.9000	1	8		1.86978086	-0.09407245
	1347.9500	1	8		1.86978086	-0.09415562
	1348.0000	1	8		1.86978086	-0.09382511
	1348.0500	1	8		1.86978086	-0.09415235
	1348.1000	1	8		1.86978086	-0.09411006
	1348.1500	1	8		1.86978086	-0.09391217
	1348.2000	1	8		1.86978086	-0.09411256
	1348.2500	1	8		1.86978086	-0.09400846
	1348.3000	1	8		1.86978086	-0.09378715
	1348.3500	1	8		1.86978086	-0.09406328
	1348.4000	1	8		1.86978086	-0.09384562
	1348.4500	1	8		1.86978086	-0.09384122
	1348.5000	1	8		1.86978086	-0.09408326
	1348.5500	1	8		1.86978086	-0.09380629
	1348.6000	1	8		1.86978086	-0.09393951
	1348.6500	1	8		1.86978086	-0.09409647
	1348.7000	1	8		1.86978086	-0.09390506
	1348.7500	1	8		1.86978086	-0.09395335
	1348.8000	1	8		1.86978086	-0.09392253
	1348.8500	1	8		1.86978086	-0.09376402
	1348.9000	1	8		1.86978086	-0.09392447
	1348.9500	1	8		1.86978086	-0.09400975
	1349.0000	1	8		1.86978086	-0.09390695
	1349.0500	1	8		1.86978086	-0.09398200
	1349.1000	1	8		1.86978086	-0.09391738
	1349.1500	1	8		1.86978086	-0.09392479
	1349.2000	1	8		1.86978086	-0.09394685
	1349.2500	1	8		1.86978086	-0.09373947
	1349.3000	1	8		1.86978086	-0.09378654
	1349.3500	1	8		1.86978086	-0.09388815
	1349.4000	1	8		1.86978086	-0.09369123
	1349.4500	1	8		1.86978086	-0.09379061
	1349.5000	1	8		1.86978086	-0.09378011
	1349.5500	1	8		1.86978086	-0.09365211
	1349.6000	1	8		1.86974418	-0.09384883
	1349.6500	1	8		1.86971304	-0.09388978
	1349.7000	1	8		1.86971079	-0.09357871
	1349.7500	1	8		1.86971079	-0.09371706
	1349.8000	1	8		1.86971079	-0.09372209
	1349.8500	1	8		1.86971079	-0.09357251
	1349.9000	1	8		1.86971079	-0.09378023
	1349.9500	1	8		1.86971079	-0.09372822
	1350.0000	1	8		1.86971079	-0.09369011
	1350.0500	1	8		1.86971079	-0.09375731
	1350.1000	1	8		1.86971079	-0.09369824
	1350.1500	1	8		1.86971079	-0.09373612
	1350.2000	1	8		1.86971079	-0.09364196
	1350.2500	1	8		1.86971079	-0.09349729
	1350.3000	1	8		1.86971079	-0.09364159
	1350.3500	1	8		1.86971079	-0.09356836
	1350.4000	1	8		1.86971079	-0.09348934
	1350.4500	1	8		1.86973537	-0.09350345
	1350.5000	1	8		1.86977553	-0.09362591
	1350.5500	1	8		1.86978086	-0.09363621
	1350.6000	1	8		1.86978086	-0.09367184
	1350.6500	1	8		1.86978086	-0.09364896
	1350.7000	1	8		1.86978086	-0.09357397
	1350.7500	1	8		1.86978086	-0.09356493
	1350.8000	1	8		1.86978086	-0.09357223
	1350.8500	1	8		1.86978086	-0.09341673
	1350.9000	1	8		1.86978086	-0.09350915
	1350.9500	1	8		1.86978086	-0.09372220
	1351.0000	1	8		1.86978086	-0.09350471
	1351.0500	1	8		1.86978086	-0.09366551
	1351.1000	1	8		1.86978086	-0.09353371
	1351.1500	1	8		1.86978086	-0.09345398
	1351.2000	1	8		1.86978086	-0.09345874
	1351.2500	1	8		1.86978086	-0.09339837
	1351.3000	1	8		1.86978086	-0.09336944
	1351.3500	1	8		1.86978086	-0.09357369
	1351.4000	1	8		1.86978086	-0.09348372
	1351.4500	1	8		1.86978086	-0.09338996
	1351.5000	1	8		1.86978086	-0.09358819
	1351.5500	1	8		1.86978086	-0.09348710
	1351.6000	1	8		1.86978086	-0.09342939
	1351.6500	1	8		1.86978086	-0.09341273
	1351.7000	1	8		1.86978086	-0.09331680
	1351.7500	1	8		1.86978086	-0.09343149
	1351.8000	1	8		1.86978086	-0.09347132
	1351.8500	1	8		1.86978086	-0.09323657
	1351.9000	1	8		1.86978086	-0.09343280
	1351.9500	1	8		1.86978086	-0.09340210
	1352.0000	1	8		1.86978086	-0.09332845
	1352.0500	1	8		1.86978086	-0.09336716
	1352.1000	1	8		1.86978086	-0.09335699
	1352.1500	1	8		1.86978086	-0.09328782
	1352.2000	1	8		1.86978086	-0.09332855
	1352.2500	1	8		1.86978086	-0.09324592
	1352.3000	1	8		1.86978086	-0.09325371
	1352.3500	1	8		1.86978086	-0.09340696
	1352.4000	1	8		1.86978086	-0.09326674
	1352.4500	1	8		1.86978086	-0.09337677
	1352.5000	1	8		1.86978086	-0.09332305
	1352.5500	1	8		1.86978086	-0.09318370
	1352.6000	1	8		1.86978086	-0.09328867
	1352.6500	1	8		1.86978086	-0.09318080
	1352.7000	1	8		1.86978086	-0.09314551
	1352.7500	1	8		1.86978086	-0.09324262
	1352.8000	1	8		1.86978086	-0.09327882
	1352.8500	1	8		1.86978086	-0.09313615
	1352.9000	1	8		1.86978086	-0.09322466
	1352.9500	1	8		1.86978086	-0.09322383
	1353.0000	1	8		1.86978086	-0.09322032
	1353.0500	1	8		1.86978086	-0.09319473
	1353.1000	1	8		1.86978086	-0.09307405
	1353.1500	1	8		1.86978086	-0.09305592
	1353.2000	1	8		1.86978086	-0.09314944
	1353.2500	1	8		1.86978086	-0.09309337
	1353.3000	1	8		1.86978086	-0.09315641
	1353.3500	1	8		1.86978086	-0.09319712
	1353.4000	1	8		1.86978086	-0.09309506
	1353.4500	1	8		1.86978086	-0.09307364
	1353.5000	1	8		1.86978086	-0.09311223
	1353.5500	1	8		1.86978086	-0.09287755
	1353.6000	1	8		1.86978086	-0.09299760
	1353.6500	1	8		1.86978086	-0.09297219
	1353.7000	1	8		1.86978086	-0.09299490
	1353.7500	1	8		1.86978086	-0.09301624
	1353.8000	1	8		1.86978086	-0.09293542
	1353.8500	1	8		1.86978086	-0.09295378
	1353.9000	1	8		1.86978086	-0.09302255
	1353.9500	1	8		1.86978086	-0.09302191
	1354.0000	1	8		1.86978086	-0.09292854
	1354.0500	1	8		1.86978086	-0.09306862
	1354.1000	1	8		1.86978086	-0.09290334
	1354.1500	1	8		1.86978086	-0.09292411
	1354.2000	1	8		1.86978086	-0.09299460
	1354.2500	1	8		1.86978086	-0.09297037
	1354.3000	1	8		1.86978086	-0.09304164
	1354.3500	1	8		1.86978086	-0.09281741
	1354.4000	1	8		1.86974131	-0.09293111
	1354.4500	1	8		1.86971242	-0.09297909
	1354.5000	1	8		1.86971079	-0.09294414
	1354.5500	1	8		1.86971079	-0.09288643
	1354.6000	1	8		1.86971079	-0.09284710
	1354.6500	1	8		1.86971079	-0.09285312
	1354.7000	1	8		1.86971079	-0.09289404
	1354.7500	1	8		1.86971079	-0.09288886
	1354.8000	1	8		1.86971079	-0.09293711
	1354.8500	1	8		1.86971079	-0.09284355
	1354.9000	1	8		1.86971079	-0.09290333
	1354.9500	1	8		1.86971079	-0.09279869
	1355.0000	1	8		1.86971079	-0.09287450
	1355.0500	1	8		1.86971079	-0.09281284
	1355.1000	1	8		1.86971079	-0.09274964
	1355.1500	1	8		1.86971079	-0.09278200
	1355.2000	1	8		1.86971079	-0.09283942
	1355.2500	1	8		1.86971079	-0.09280557
	1355.3000	1	8		1.86971079	-0.09274598
	1355.3500	1	8		1.86975627	-0.09276533
	1355.4000	1	8		1.86978004	-0.09271246
	1355.4500	1	8		1.86978086	-0.09270655
	1355.5000	1	8		1.86978086	-0.09267665
	1355.5500	1	8		1.86978086	-0.09269563
	1355.6000	1	8		1.86978086	-0.09276909
	1355.6500	1	8		1.86978086	-0.09268954
	1355.7000	1	8		1.86978086	-0.09271186
	1355.7500	1	8		1.86978086	-0.09272068
	1355.8000	1	8		1.86978086	-0.09265319
	1355.8500	1	8		1.86978086	-0.09262709
	1355.9000	1	8		1.86978086	-0.09269652
	1355.9500	1	8		1.86978086	-0.09260280
	1356.0000	1	8		1.86978086	-0.09255539
	1356.0500	1	8		1.86978086	-0.09267034
	1356.1000	1	8		1.86978086	-0.09264325
	1356.1500	1	8		1.86978086	-0.09259170
	1356.2000	1	8		1.86978086	-0.09270837
	1356.2500	1	8		1.86978086	-0.09257464
	1356.3000	1	8		1.86978086	-0.09264503
	1356.3500	1	8		1.86978086	-0.09268348
	1356.4000	1	8		1.86978086	-0.09253472
	1356.4500	1	8		1.86978086	-0.09253424
	1356.5000	1	8		1.86978086	-0.09255320
	1356.5500	1	8		1.86978086	-0.09250637
	1356.6000	1	8		1.86978086	-0.09246795
	1356.6500	1	8		1.86978086	-0.09258426
	1356.7000	1	8		1.86978086	-0.09256993
	1356.7500	1	8		1.86978086	-0.09256211
	1356.8000	1	8		1.86978086	-0.09254106
	1356.8500	1	8		1.86978086	-0.09250340
	1356.9000	1	8		1.86978086	-0.09236234
	1356.9500	1	8		1.86978086	-0.09240136
	1357.0000	1	8		1.86978086	-0.09236223
	1357.0500	1	8		1.86978086	-0.09235974
	1357.1000	1	8		1.86978086	-0.09252412
	1357.1500	1	8		1.86978086	-0.09251390
	1357.2000	1	8		1.86978086	-0.09257209
	1357.2500	1	8		1.86978086	-0.09250172
	1357.3000	1	8		1.86978086	-0.09245000
	1357.3500	1	8		1.86978086	-0.09241406
	1357.4000	1	8		1.86978086	-0.09235257
	1357.4500	1	8		1.86978086	-0.09244935
	1357.5000	1	8		1.86978086	-0.09242592
	1357.5500	1	8		1.86978086	-0.09235732
	1357.6000	1	8		1.86978086	-0.09249331
	1357.6500	1	8		1.86978086	-0.09241146
	1357.7000	1	8		1.86978086	-0.09242591
	1357.7500	1	8		1.86978086	-0.09241069
	1357.8000	1	8		1.86978086	-0.09232314
	1357.8500	1	8		1.86978086	-0.09235934
	1357.9000	1	8		1.86978086	-0.09228383
	1357.9500	1	8		1.86978086	-0.09227696
	1358.0000	1	8		1.86978086	-0.09233898
	1358.0500	1	8		1.86978086	-0.09230476
	1358.1000	1	8		1.86978086	-0.09233639
	1358.1500	1	8		1.86978086	-0.09244718
	1358.2000	1	8		1.86978086	-0.09240522
	1358.2500	1	8		1.86978086	-0.09230149
	1358.3000	1	8		1.86978086	-0.09232710
	1358.3500	1	8		1.86978086	-0.09229356
	1358.4000	1	8		1.86978086	-0.09231680
	1358.4500	1	8		1.86978086	-0.09228781
	1358.5000	1	8		1.86978086	-0.09229352
	1358.5500	1	8		1.86978086	-0.09225642
	1358.6000	1	8		1.86978086	-0.09239073
	1358.6500	1	8		1.86978086	-0.09228992
	1358.7000	1	8		1.86978086	-0.09236461
	1358.7500	1	8		1.86978086	-0.09232377
	1358.8000	1	8		1.86978086	-0.09217393
	1358.8500	1	8		1.86978086	-0.09220194
	1358.9000	1	8		1.86978086	-0.09226238
	1358.9500	1	8		1.86978086	-0.09222593
	1359.0000	1	8		1.86978086	-0.09219377
	1359.0500	1	8		1.86978086	-0.09217547
	1359.1000	1	8		1.86978086	-0.09222064
	1359.1500	1	8		1.86978086	-0.09231738
	1359.2000	1	8		1.86978086	-0.09222300
	1359.2500	1	8		1.86978086	-0.09218385
	1359.3000	1	8		1.86973435	-0.09222413
	1359.3500	1	8		1.86971120	-0.09213134
	1359.4000	1	8		1.86971079	-0.09212299
	1359.4500	1	8		1.86971079	-0.09209691
	1359.5000	1	8		1.86971079	-0.09203272
	1359.5500	1	8		1.86971079	-0.09209250
	1359.6000	1	8		1.86971079	-0.09218939
	1359.6500	1	8		1.86971079	-0.09204403
	1359.7000	1	8		1.86971079	-0.09210293
	1359.7500	1	8		1.86971079	-0.09207369
	1359.8000	1	8		1.86971079	-0.09194006
	1359.8500	1	8		1.86971079	-0.09202071
	1359.9000	1	8		1.86971079	-0.09200664
	1359.9500	1	8		1.86971079	-0.09199166
	1360.0000	1	8		1.86971079	-0.09199480
	1360.0500	1	8		1.86971079	-0.09201317
	1360.1000	1	8		1.86971365	-0.09203483
	1360.1500	1	8		1.86976324	-0.09219375
	1360.2000	1	8		1.86978086	-0.09200608
	1360.2500	1	8		1.86978086	-0.09197165
	1360.3000	1	8		1.86978086	-0.09204741
	1360.3500	1	8		1.86978086	-0.09202574
	1360.4000	1	8		1.86978086	-0.09199743
	1360.4500	1	8		1.86978086	-0.09192804
	1360.5000	1	8		1.86978086	-0.09192768
	1360.5500	1	8		1.86978086	-0.09196032
	1360.6000	1	8		1.86978086	-0.09199115
	1360.6500	1	8		1.86978086	-0.09188840
	1360.7000	1	8		1.86978086	-0.09200935
	1360.7500	1	8		1.86978086	-0.09191345
	1360.8000	1	8		1.86978086	-0.09186037
	1360.8500	1	8		1.86978086	-0.09185220
	1360.9000	1	8		1.86978086	-0.09179231
	1360.9500	1	8		1.86978086	-0.09186788
	1361.0000	1	8		1.86978086	-0.09184410
	1361.0500	1	8		1.86978086	-0.09191120
	1361.1000	1	8		1.86978086	-0.09197822
	1361.1500	1	8		1.86978086	-0.09183419
	1361.2000	1	8		1.86978086	-0.09201899
	1361.2500	1	8		1.86978086	-0.09194354
	1361.3000	1	8		1.86978086	-0.09183347
	1361.3500	1	8		1.86978086	-0.09191700
	1361.4000	1	8		1.86978086	-0.09176655
	1361.4500	1	8		1.86978086	-0.09186729
	1361.5000	1	8		1.86978086	-0.09189569
	1361.5500	1	8		1.86978086	-0.09190090
	1361.6000	1	8		1.86978086	-0.09183810
	1361.6500	1	8		1.86978086	-0.09190140
	1361.7000	1	8		1.86978086	-0.09183018
	1361.7500	1	8		1.86978086	-0.09178276
	1361.8000	1	8		1.86978086	-0.09179251
	1361.8500	1	8		1.86978086	-0.09164587
	1361.9000	1	8		1.86978086	-0.09170716
	1361.9500	1	8		1.86978086	-0.09176928
	1362.0000	1	8		1.86978086	-0.09172439
	1362.0500	1	8		1.86978086	-0.09176808
	1362.1000	1	8		1.86978086	-0.09178495
	1362.1500	1	8		1.86978086	-0.09168282
	1362.2000	1	8		1.86978086	-0.09182959
	1362.2500	1	8		1.86978086	-0.09184562
	1362.3000	1	8		1.86978086	-0.09163954
	1362.3500	1	8		1.86978086	-0.09171024
	1362.4000	1	8		1.86978086	-0.09158946
	1362.4500	1	8		1.86978086	-0.09158181
	1362.5000	1	8		1.86978086	-0.09178651
	1362.5500	1	8		1.86978086	-0.09165708
	1362.6000	1	8		1.86978086	-0.09167385
	1362.6500	1	8		1.86978086	-0.09180392
	1362.7000	1	8		1.86978086	-0.09168775
	1362.7500	1	8		1.86978086	-0.09157103
	1362.8000	1	8		1.86978086	-0.09157759
	1362.8500	1	8		1.86978086	-0.09164655
	1362.9000	1	8		1.86978086	-0.09176522
	1362.9500	1	8		1.86978086	-0.09161601
	1363.0000	1	8		1.86978086	-0.09161577
	1363.0500	1	8		1.86978086	-0.09171534
	1363.1000	1	8		1.86978086	-0.09166854
	1363.1500	1	8		1.86978086	-0.09172891
	1363.2000	1	8		1.86978086	-0.09162235
	1363.2500	1	8		1.86978086	-0.09155506
	1363.3000	1	8		1.86978086	-0.09161112
	1363.3500	1	8		1.86978086	-0.09158877
	1363.4000	1	8		1.86978086	-0.09147171
	1363.4500	1	8		1.86978086	-0.09150280
	1363.5000	1	8		1.86978086	-0.09158087
	1363.5500	1	8		1.86977881	-0.09157348
	1363.6000	1	8		1.86973086	-0.09171090
	1363.6500	1	8		1.86972205	-0.09163379
	1363.7000	1	8		1.86973189	-0.09152229
	1363.7500	1	8		1.86974172	-0.09145030
	1363.8000	1	8		1.86975176	-0.09144296
	1363.8500	1	8		1.86975443	-0.09157442
	1363.9000	1	8		1.86975443	-0.09146866
	1363.9500	1	8		1.86975443	-0.09142935
	1364.0000	1	8		1.86975443	-0.09153199
	1364.0500	1	8		1.86975443	-0.09149233
	1364.1000	1	8		1.86975443	-0.09154325
	1364.1500	1	8		1.86975443	-0.09147344
	1364.2000	1	8		1.86975443	-0.09138232
	1364.2500	1	8		1.86975443	-0.09144055
	1364.3000	1	8		1.86975443	-0.09147139
	1364.3500	1	8		1.86975443	-0.09136010
	1364.4000	1	8		1.86975443	-0.09142161
	1364.4500	1	8		1.86975443	-0.09142554
	1364.5000	1	8		1.86975443	-0.09142024
	1364.5500	1	8		1.86975443	-0.09148867
	1364.6000	1	8		1.86975443	-0.09141751
	1364.6500	1	8		1.86975443	-0.09137831
	1364.7000	1	8		1.86975443	-0.09137945
	1364.7500	1	8		1.86975443	-0.09138809
	1364.8000	1	8		1.86975443	-0.09132682
	1364.8500	1	8		1.86975443	-0.09136576
	1364.9000	1	8		1.86975443	-0.09139337
	1364.9500	1	8		1.86975443	-0.09137178
	1365.0000	1	8		1.86975443	-0.09140589
	1365.0500	1	8		1.86975443	-0.09133468
	1365.1000	1	8		1.86975443	-0.09141264
	1365.1500	1	8		1.86975443	-0.09147300
	1365.2000	1	8		1.86975443	-0.09129690
	1365.2500	1	8		1.86975443	-0.09125830
	1365.3000	1	8		1.86975443	-0.09136818
	1365.3500	1	8		1.86975443	-0.09133575
	1365.4000	1	8		1.86975443	-0.09130519
	1365.4500	1	8		1.86975443	-0.09134135
	1365.5000	1	8		1.86975443	-0.09134487
	1365.5500	1	8		1.86975443	-0.09131446
	1365.6000	1	8		1.86975443	-0.09133526
	1365.6500	1	8		1.86975443	-0.09125801
	1365.7000	1	8		1.86975443	-0.09127774
	1365.7500	1	8		1.86975443	-0.09126263
	1365.8000	1	8		1.86975443	-0.09130218
	1365.8500	1	8		1.86975443	-0.09125639
	1365.9000	1	8		1.86975443	-0.09122605
	1365.9500	1	8		1.86975443	-0.09127247
	1366.0000	1	8		1.86975443	-0.09124912
	1366.0500	1	8		1.86975443	-0.09117777
	1366.1000	1	8		1.86975443	-0.09127346
	1366.1500	1	8		1.86975443	-0.09126429
	1366.2000	1	8		1.86975443	-0.09120558
	1366.2500	1	8		1.86975443	-0.09118463
	1366.3000	1	8		1.86975443	-0.09121493
	1366.3500	1	8		1.86975443	-0.09121218
	1366.4000	1	8		1.86975443	-0.09118588
	1366.4500	1	8		1.86975443	-0.09129032
	1366.5000	1	8		1.86975443	-0.09117981
	1366.5500	1	8		1.86975443	-0.09120274
	1366.6000	1	8		1.86975443	-0.09125751
	1366.6500	1	8		1.86975443	-0.09120278
	1366.7000	1	8		1.86975443	-0.09115169
	1366.7500	1	8		1.86975443	-0.09118709
	1366.8000	1	8		1.86975443	-0.09104124
	1366.8500	1	8		1.86975443	-0.09104695
	1366.9000	1	8		1.86975443	-0.09117999
	1366.9500	1	8		1.86975443	-0.09103236
	1367.0000	1	8		1.86975443	-0.09102594
	1367.0500	1	8		1.86975443	-0.09110181
	1367.1000	1	8		1.86975443	-0.09095790
	1367.1500	1	8		1.86975443	-0.09117643
	1367.2000	1	8		1.86975443	-0.09119223
	1367.2500	1	8		1.86975443	-0.09096487
	1367.3000	1	8		1.86975443	-0.09108601
	1367.3500	1	8		1.86975443	-0.09111524
	1367.4000	1	8		1.86975443	-0.09094109
	1367.4500	1	8		1.86975443	-0.09105125
	1367.5000	1	8		1.86975443	-0.09096910
	1367.5500	1	8		1.86975443	-0.09100717
	1367.6000	1	8		1.86975443	-0.09115504
	1367.6500	1	8		1.86975443	-0.09106225
	1367.7000	1	8		1.86975443	-0.09103903
	1367.7500	1	8		1.86975443	-0.09096765
	1367.8000	1	8		1.86975443	-0.09092018
	1367.8500	1	8		1.86975443	-0.09085487
	1367.9000	1	8		1.86975443	-0.09099217
	1367.9500	1	8		1.86975443	-0.09097660
	1368.0000	1	8		1.86975443	-0.09097499
	1368.0500	1	8		1.86975443	-0.09107240
	1368.1000	1	8		1.86975443	-0.09104094
	1368.1500	1	8		1.86975443	-0.09086967
	1368.2000	1	8		1.86975443	-0.09100945
	1368.2500	1	8		1.86975443	-0.09090333
	1368.3000	1	8		1.86975443	-0.09079883
	1368.3500	1	8		1.86975443	-0.09094580
	1368.4000	1	8		1.86975443	-0.09085868
	1368.4500	1	8		1.86975443	-0.09092968
	1368.5000	1	8		1.86975443	-0.09104406
	1368.5500	1	8		1.86975443	-0.09091456
	1368.6000	1	8		1.86975443	-0.09094658
	1368.6500	1	8		1.86975443	-0.09097056
	1368.7000	1	8		1.86975443	-0.09090334
	1368.7500	1	8		1.86975443	-0.09077173
	1368.8000	1	8		1.86975443	-0.09085682
	1368.8500	1	8		1.86975443	-0.09071860
	1368.9000	1	8		1.86975443	-0.09083745
	1368.9500	1	8		1.86975443	-0.09083644
	1369.0000	1	8		1.86975443	-0.09083960
	1369.0500	1	8		1.86975443	-0.09085098
	1369.1000	1	8		1.86975443	-0.09091424
	1369.1500	1	8		1.86975443	-0.09077558
	1369.2000	1	8		1.86975443	-0.09078417
	1369.2500	1	8		1.86975443	-0.09071040
	1369.3000	1	8		1.86975443	-0.09067711
	1369.3500	1	8		1.86975443	-0.09074310
	1369.4000	1	8		1.86975443	-0.09069988
	1369.4500	1	8		1.86975443	-0.09077752
	1369.5000	1	8		1.86975443	-0.09082246
	1369.5500	1	8		1.86975443	-0.09082998
	1369.6000	1	8		1.86975443	-0.09074641
	1369.6500	1	8		1.86975443	-0.09073528
	1369.7000	1	8		1.86975443	-0.09062781
	1369.7500	1	8		1.86975443	-0.09073459
	1369.8000	1	8		1.86975443	-0.09067785
	1369.8500	1	8		1.86975443	-0.09073697
	1369.9000	1	8		1.86975443	-0.09072432
	1369.9500	1	8		1.86975443	-0.09068528
	1370.0000	1	8		1.86975443	-0.09073271
	1370.0500	1	8		1.86975443	-0.09082420
	1370.1000	1	8		1.86975443	-0.09066089
	1370.1500	1	8		1.86975443	-0.09067977
	1370.2000	1	8		1.86975443	-0.09067348
	1370.2500	1	8		1.86975443	-0.09051867
	1370.3000	1	8		1.86975443	-0.09063099
	1370.3500	1	8		1.86975443	-0.09060419
	1370.4000	1	8		1.86975443	-0.09054166
	1370.4500	1	8		1.86975443	-0.09068356
	1370.5000	1	8		1.86975443	-0.09061866
	1370.5500	1	8		1.86975443	-0.09061652
	1370.6000	1	8		1.86975443	-0.09073699
	1370.6500	1	8		1.86975443	-0.09052597
	1370.7000	1	8		1.86975443	-0.09058315
	1370.7500	1	8		1.86975443	-0.09054863
	1370.8000	1	8		1.86975443	-0.09043975
	1370.8500	1	8		1.86975443	-0.09049416
	1370.9000	1	8		1.86975443	-0.09049792
	1370.9500	1	8		1.86975443	-0.09056177
	1371.0000	1	8		1.86975443	-0.09058186
	1371.0500	1	8		1.86975443	-0.09055612
	1371.1000	1	8		1.86975443	-0.09059153
	1371.1500	1	8		1.86975443	-0.09051922
	1371.2000	1	8		1.86975443	-0.09053136
	1371.2500	1	8		1.86975443	-0.09054255
	1371.3000	1	8		1.86975443	-0.09034990
	1371.3500	1	8		1.86975443	-0.09031375
	1371.4000	1	8		1.86975443	-0.09045979
	1371.4500	1	8		1.86975443	-0.09040967
	1371.5000	1	8		1.86975443	-0.09050784
	1371.5500	1	8		1.86975443	-0.09047765
	1371.6000	1	8		1.86975443	-0.09053346
	1371.6500	1	8		1.86975443	-0.09044675
	1371.7000	1	8		1.86975443	-0.09047661
	1371.7500	1	8		1.86975443	-0.09034912
	1371.8000	1	8		1.86975443	-0.09029927
	1371.8500	1	8		1.86975443	-0.09036507
	1371.9000	1	8		1.86975443	-0.09036737
	1371.9500	1	8		1.86975443	-0.09039232
	1372.0000	1	8		1.86975443	-0.09039880
	1372.0500	1	8		1.86975443	-0.09042372
	1372.1000	1	8		1.86975443	-0.09046863
	1372.1500	1	8		1.86975443	-0.09046284
	1372.2000	1	8		1.86975443	-0.09030174
	1372.2500	1	8		1.86975443	-0.09025103
	1372.3000	1	8		1.86975443	-0.09041130
	1372.3500	1	8		1.86975443	-0.09039608
	1372.4000	1	8		1.86975443	-0.09033304
	1372.4500	1	8		1.86975443	-0.09037096
	1372.5000	1	8		1.86975443	-0.09041608
	1372.5500	1	8		1.86975443	-0.09045294
	1372.6000	1	8		1.86975443	-0.09045430
	1372.6500	1	8		1.86975443	-0.09033431
	1372.7000	1	8		1.86975443	-0.09028509
	1372.7500	1	8		1.86975443	-0.09025721
	1372.8000	1	8		1.86975443	-0.09029503
	1372.8500	1	8		1.86975443	-0.09036821
	1372.9000	1	8		1.86975443	-0.09031667
	1372.9500	1	8		1.86975443	-0.09035780
	1373.0000	1	8		1.86975443	-0.09042033
	1373.0500	1	8		1.86975443	-0.09041220
	1373.1000	1	8		1.86975443	-0.09035517
	1373.1500	1	8		1.86975443	-0.09026165
	1373.2000	1	8		1.86975443	-0.09020995
	1373.2500	1	8		1.86975443	-0.09021012
	1373.3000	1	8		1.86975443	-0.09020595
	1373.3500	1	8		1.86975443	-0.09023681
	1373.4000	1	8		1.86975443	-0.09029145
	1373.4500	1	8		1.86975443	-0.09027976
	1373.5000	1	8		1.86975443	-0.09026225
	1373.5500	1	8		1.86975443	-0.09034716
	1373.6000	1	8		1.86975443	-0.09030647
	1373.6500	1	8		1.86975443	-0.09021346
	1373.7000	1	8		1.86975443	-0.09022605
	1373.7500	1	8		1.86975443	-0.09018217
	1373.8000	1	8		1.86975443	-0.09016782
	1373.8500	1	8		1.86975443	-0.09023464
	1373.9000	1	8		1.86975443	-0.09020182
	1373.9500	1	8		1.86975443	-0.09015825
	1374.0000	1	8		1.86975443	-0.09025386
	1374.0500	1	8		1.86975443	-0.09022752
	1374.1000	1	8		1.86975443	-0.09020266
	1374.1500	1	8		1.86975443	-0.09013046
	1374.2000	1	8		1.86975443	-0.09007704
	1374.2500	1	8		1.86975443	-0.09019065
	1374.3000	1	8		1.86975443	-0.09013207
	1374.3500	1	8		1.86975443	-0.09018590
	1374.4000	1	8		1.86975443	-0.09009809
	1374.4500	1	8		1.86975443	-0.09014062
	1374.5000	1	8		1.86975443	-0.09023419
	1374.5500	1	8		1.86975443	-0.09021801
	1374.6000	1	8		1.86975443	-0.09011373
	1374.6500	1	8		1.86975443	-0.09004856
	1374.7000	1	8		1.86975443	-0.09007200
	1374.7500	1	8		1.86975443	-0.09010676
	1374.8000	1	8		1.86975443	-0.09011711
	1374.8500	1	8		1.86975443	-0.09001825
	1374.9000	1	8		1.86975443	-0.09014210
	1374.9500	1	8		1.86975443	-0.09013233
	1375.0000	1	8		1.86975443	-0.09007511
	1375.0500	1	8		1.86975443	-0.08999450
	1375.1000	1	8		1.86975443	-0.09006530
	1375.1500	1	8		1.86975443	-0.08989737
	1375.2000	1	8		1.86975443	-0.09003934
	1375.2500	1	8		1.86975443	-0.08997559
	1375.3000	1	8		1.86975443	-0.08996800
	1375.3500	1	8		1.86975443	-0.09011392
	1375.4000	1	8		1.86975443	-0.09005755
	1375.4500	1	8		1.86975443	-0.08993750
	1375.5000	1	8		1.86975443	-0.08989923
	1375.5500	1	8		1.86975443	-0.08992659
	1375.6000	1	8		1.86975443	-0.08997277
	1375.6500	1	8		1.86975443	-0.08999078
	1375.7000	1	8		1.86975443	-0.08992344
	1375.7500	1	8		1.86975443	-0.08990459
	1375.8000	1	8		1.86975443	-0.08998396
	1375.8500	1	8		1.86975443	-0.08995573
	1375.9000	1	8		1.86975443	-0.08996631
	1375.9500	1	8		1.86975443	-0.08997313
	1376.0000	1	8		1.86975443	-0.08996314
	1376.0500	1	8		1.86975443	-0.08992420
	1376.1000	1	8		1.86975443	-0.08994989
	1376.1500	1	8		1.86975443	-0.08989335
	1376.2000	1	8		1.86975443	-0.08983012
	1376.2500	1	8		1.86975443	-0.08992638
	1376.3000	1	8		1.86975443	-0.08996101
	1376.3500	1	8		1.86975443	-0.09001853
	1376.4000	1	8		1.86975443	-0.09001971
	1376.4500	1	8		1.86975443	-0.08986411
	1376.5000	1	8		1.86975443	-0.08993329
	1376.5500	1	8		1.86975443	-0.08992792
	1376.6000	1	8		1.86975443	-0.08986925
	1376.6500	1	8		1.86975443	-0.08982864
	1376.7000	1	8		1.86975443	-0.08988780
	1376.7500	1	8		1.86975443	-0.08976282
	1376.8000	1	8		1.86975443	-0.08984438
	1376.8500	1	8		1.86975443	-0.08997530
	1376.9000	1	8		1.86975443	-0.08989508
	1376.9500	1	8		1.86975443	-0.08990446
	1377.0000	1	8		1.86975443	-0.08977916
	1377.0500	1	8		1.86975443	-0.08971702
	1377.1000	1	8		1.86975443	-0.08977610
	1377.1500	1	8		1.86975443	-0.08976225
	1377.2000	1	8		1.86975443	-0.08973768
	1377.2500	1	8		1.86975443	-0.08979992
	1377.3000	1	8		1.86975443	-0.08982084
	1377.3500	1	8		1.86975443	-0.08981474
	1377.4000	1	8		1.86975443	-0.08992471
	1377.4500	1	8		1.86975443	-0.08979887
	1377.5000	1	8		1.86975443	-0.08979233
	1377.5500	1	8		1.86975443	-0.08982124
	1377.6000	1	8		1.86975443	-0.08973323
	1377.6500	1	8		1.86975443	-0.08966710
	1377.7000	1	8		1.86975443	-0.08972620
	1377.7500	1	8		1.86975443	-0.08967712
	1377.8000	1	8		1.86975443	-0.08969059
	1377.8500	1	8		1.86975443	-0.08990966
	1377.9000	1	8		1.86975443	-0.08968476
	1377.9500	1	8		1.86975443	-0.08965497
	1378.0000	1	8		1.86975443	-0.08969209
	1378.0500	1	8		1.86975443	-0.08954893
	1378.1000	1	8		1.86975443	-0.08967423
	1378.1500	1	8		1.86975443	-0.08963809
	1378.2000	1	8		1.86975443	-0.08959378
	1378.2500	1	8		1.86975443	-0.08967745
	1378.3000	1	8		1.86975443	-0.08969140
	1378.3500	1	8		1.86975443	-0.08962412
	1378.4000	1	8		1.86975443	-0.08967090
	1378.4500	1	8		1.86975443	-0.08960602
	1378.5000	1	8		1.86975443	-0.08952915
	1378.5500	1	8		1.86975443	-0.08958386
	1378.6000	1	8		1.86975443	-0.08950929
	1378.6500	1	8		1.86975443	-0.08955222
	1378.7000	1	8		1.86975443	-0.08968883
	1378.7500	1	8		1.86975443	-0.08978336
	1378.8000	1	8		1.86975443	-0.08950958
	1378.8500	1	8		1.86975443	-0.08947158
	1378.9000	1	8		1.86975443	-0.08950388
	1378.9500	1	8		1.86975443	-0.08946024
	1379.0000	1	8		1.86975443	-0.08950115
	1379.0500	1	8		1.86975443	-0.08940539
	1379.1000	1	8		1.86975443	-0.08943054
	1379.1500	1	8		1.86975443	-0.08960746
	1379.2000	1	8		1.86975443	-0.08947073
	1379.2500	1	8		1.86975443	-0.08952072
	1379.3000	1	8		1.86975443	-0.08951421
	1379.3500	1	8		1.86975443	-0.08951127
	1379.4000	1	8		1.86975443	-0.08942198
	1379.4500	1	8		1.86975443	-0.08943117
	1379.5000	1	8		1.86975443	-0.08937397
	1379.5500	1	8		1.86975443	-0.08946151
	1379.6000	1	8		1.86975443	-0.08952624
	1379.6500	1	8		1.86975443	-0.08945351
	1379.7000	1	8		1.86975443	-0.08942141
	1379.7500	1	8		1.86975443	-0.08944323
	1379.8000	1	8		1.86975443	-0.08951372
	1379.8500	1	8		1.86975443	-0.08954246
	1379.9000	1	8		1.86975443	-0.08945278
	1379.9500	1	8		1.86975443	-0.08936387
	1380.0000	1	8		1.86975443	-0.08940537
	1380.0500	1	8		1.86975443	-0.08944354
	1380.1000	1	8		1.86975443	-0.08944275
	1380.1500	1	8		1.86975443	-0.08940591
	1380.2000	1	8		1.86975443	-0.08935305
	1380.2500	1	8		1.86975443	-0.08940316
	1380.3000	1	8		1.86975443	-0.08951268
	1380.3500	1	8		1.86975443	-0.08938367
	1380.4000	1	8		1.86975443	-0.08932400
	1380.4500	1	8		1.86975443	-0.08932427
	1380.5000	1	8		1.86975443	-0.08929749
	1380.5500	1	8		1.86975443	-0.08942648
	1380.6000	1	8		1.86975443	-0.08933163
	1380.6500	1	8		1.86975443	-0.08928029
	1380.7000	1	8		1.86975443	-0.08947690
	1380.7500	1	8		1.86975443	-0.08941296
	1380.8000	1	8		1.86975443	-0.08943526
	1380.8500	1	8		1.86975443	-0.08938661
	1380.9000	1	8		1.86975443	-0.08926509
	1380.9500	1	8		1.86975443	-0.08928456
	1381.0000	1	8		1.86975443	-0.08932267
	1381.0500	1	8		1.86975443	-0.08932236
	1381.1000	1	8		1.86975443	-0.08934143
	1381.1500	1	8		1.86975443	-0.08929010
	1381.2000	1	8		1.86975443	-0.08938873
	1381.2500	1	8		1.86975443	-0.08942480
	1381.3000	1	8		1.86975443	-0.08933734
	1381.3500	1	8		1.86975443	-0.08924428
	1381.4000	1	8		1.86975443	-0.08926564
	1381.4500	1	8		1.86975443	-0.08924665
	1381.5000	1	8		1.86975443	-0.08930041
	1381.5500	1	8		1.86975443	-0.08929821
	1381.6000	1	8		1.86975443	-0.08924642
	1381.6500	1	8		1.86975443	-0.08926791
	1381.7000	1	8		1.86975443	-0.08933372
	1381.7500	1	8		1.86975443	-0.08934125
	1381.8000	1	8		1.86975443	-0.08930827
	1381.8500	1	8		1.86975443	-0.08923493
	1381.9000	1	8		1.86975443	-0.08916236
	1381.9500	1	8		1.86975443	-0.08914418
	1382.0000	1	8		1.86975443	-0.08923208
	1382.0500	1	8		1.86975443	-0.08911821
	1382.1000	1	8		1.86975443	-0.08926937
	1382.1500	1	8		1.86975443	-0.08928359
	1382.2000	1	8		1.86975443	-0.08916839
	1382.2500	1	8		1.86975443	-0.08924319
	1382.3000	1	8		1.86975443	-0.08913046
	1382.3500	1	8		1.86975443	-0.08915526
	1382.4000	1	8		1.86975443	-0.08917948
	1382.4500	1	8		1.86975443	-0.08908043
	1382.5000	1	8		1.86975443	-0.08904649
	1382.5500	1	8		1.86975443	-0.08922890
	1382.6000	1	8		1.86975443	-0.08920194
	1382.6500	1	8		1.86975443	-0.08922800
	1382.7000	1	8		1.86975443	-0.08917335
	1382.7500	1	8		1.86975443	-0.08910669
	1382.8000	1	8		1.86975443	-0.08921923
	1382.8500	1	8		1.86975443	-0.08924957
	1382.9000	1	8		1.86975443	-0.08907391
	1382.9500	1	8		1.86975443	-0.08909137
	1383.0000	1	8		1.86975443	-0.08921595
	1383.0500	1	8		1.86975443	-0.08914286
	1383.1000	1	8		1.86975443	-0.08923132
	1383.1500	1	8		1.86975443	-0.08916577
	1383.2000	1	8		1.86975443	-0.08908816
	1383.2500	1	8		1.86975443	-0.08918469
	1383.3000	1	8		1.86975443	-0.08912625
	1383.3500	1	8		1.86975443	-0.08898881
	1383.4000	1	8		1.86975443	-0.08903681
	1383.4500	1	8		1.86975443	-0.08899178
	1383.5000	1	8		1.86975443	-0.08902473
	1383.5500	1	8		1.86975443	-0.08919750
	1383.6000	1	8		1.86975443	-0.08905178
	1383.6500	1	8		1.86975443	-0.08903805
	1383.7000	1	8		1.86975443	-0.08913933
	1383.7500	1	8		1.86975443	-0.08906847
	1383.8000	1	8		1.86975443	-0.08899654
	1383.8500	1	8		1.86975443	-0.08910850
	1383.9000	1	8		1.86975443	-0.08895013
	1383.9500	1	8		1.86975443	-0.08898977
	1384.0000	1	8		1.86975443	-0.08912307
	1384.0500	1	8		1.86975443	-0.08900090
	1384.1000	1	8		1.86975443	-0.08906389
	1384.1500	1	8		1.86975443	-0.08915707
	1384.2000	1	8		1.86975443	-0.08903584
	1384.2500	1	8		1.86975443	-0.08902913
	1384.3000	1	8		1.86975443	-0.08895913
	1384.3500	1	8		1.86975443	-0.08884122
	1384.4000	1	8		1.86975443	-0.08886494
	1384.4500	1	8		1.86975443	-0.08898950
	1384.5000	1	8		1.86975443	-0.08901231
	1384.5500	1	8		1.86975443	-0.08886875
	1384.6000	1	8		1.86975443	-0.08886307
	1384.6500	1	8		1.86975443	-0.08897623
	1384.7000	1	8		1.86975443	-0.08900313
	1384.7500	1	8		1.86975443	-0.08897276
	1384.8000	1	8		1.86975443	-0.08898588
	1384.8500	1	8		1.86975443	-0.08878180
	1384.9000	1	8		1.86975443	-0.08894870
	1384.9500	1	8		1.86975443	-0.08890972
	1385.0000	1	8		1.86975443	-0.08888164
	1385.0500	1	8		1.86975443	-0.08893176
	1385.1000	1	8		1.86975443	-0.08899298
	1385.1500	1	8		1.86975443	-0.08887731
	1385.2000	1	8		1.86975443	-0.08888905
	1385.2500	1	8		1.86975443	-0.08892418
	1385.3000	1	8		1.86975443	-0.08881640
	1385.3500	1	8		1.86975443	-0.08898585
	1385.4000	1	8		1.86975443	-0.08891352
	1385.4500	1	8		1.86975443	-0.08885981
	1385.5000	1	8		1.86975443	-0.08898613
	1385.5500	1	8		1.86975443	-0.08887762
	1385.6000	1	8		1.86975443	-0.08887295
	1385.6500	1	8		1.86975443	-0.08887658
	1385.7000	1	8		1.86975443	-0.08882976
	1385.7500	1	8		1.86975443	-0.08883532
	1385.8000	1	8		1.86975443	-0.08880156
	1385.8500	1	8		1.86975443	-0.08861327
	1385.9000	1	8		1.86975443	-0.08870876
	1385.9500	1	8		1.86975443	-0.08872149
	1386.0000	1	8		1.86975443	-0.08869949
	1386.0500	1	8		1.86975443	-0.08885335
	1386.1000	1	8		1.86975443	-0.08876888
	1386.1500	1	8		1.86975443	-0.08869034
	1386.2000	1	8		1.86975443	-0.08866033
	1386.2500	1	8		1.86975443	-0.08865658
	1386.3000	1	8		1.86975443	-0.08865192
	1386.3500	1	8		1.86975443	-0.08869753
	1386.4000	1	8		1.86975443	-0.08865664
	1386.4500	1	8		1.86975443	-0.08872969
	1386.5000	1	8		1.86975443	-0.08880868
	1386.5500	1	8		1.86975443	-0.08868515
	1386.6000	1	8		1.86975443	-0.08873005
	1386.6500	1	8		1.86975443	-0.08871158
	1386.7000	1	8		1.86975443	-0.08863107
	1386.7500	1	8		1.86975443	-0.08856546
	1386.8000	1	8		1.86975443	-0.08858764
	1386.8500	1	8		1.86975443	-0.08846120
	1386.9000	1	8		1.86975443	-0.08862769
	1386.9500	1	8		1.86975443	-0.08865844
	1387.0000	1	8		1.86975443	-0.08866143
	1387.0500	1	8		1.86975443	-0.08869481
	1387.1000	1	8		1.86975443	-0.08860094
	1387.1500	1	8		1.86975443	-0.08856212
	1387.2000	1	8		1.86975443	-0.08856582
	1387.2500	1	8		1.86975443	-0.08855951
	1387.3000	1	8		1.86975443	-0.08853245
	1387.3500	1	8		1.86975443	-0.08862267
	1387.4000	1	8		1.86975443	-0.08861819
	1387.4500	1	8		1.86975443	-0.08858841
	1387.5000	1	8		1.86975443	-0.08870484
	1387.5500	1	8		1.86975443	-0.08860789
	1387.6000	1	8		1.86975443	-0.08849991
	1387.6500	1	8		1.86975443	-0.08858079
	1387.7000	1	8		1.86975443	-0.08846167
	1387.7500	1	8		1.86975443	-0.08855850
	1387.8000	1	8		1.86975443	-0.08857122
	1387.8500	1	8		1.86975443	-0.08847511
	1387.9000	1	8		1.86975443	-0.08861004
	1387.9500	1	8		1.86975443	-0.08863127
	1388.0000	1	8		1.86975443	-0.08854986
	1388.0500	1	8		1.86975443	-0.08852675
	1388.1000	1	8		1.86975443	-0.08849497
	1388.1500	1	8		1.86975443	-0.08837773
	1388.2000	1	8		1.86975443	-0.08842044
	1388.2500	1	8		1.86975443	-0.08832908
	1388.3000	1	8		1.86975443	-0.08838693
	1388.3500	1	8		1.86975443	-0.08858535
	1388.4000	1	8		1.86975443	-0.08848357
	1388.4500	1	8		1.86975443	-0.08853917
	1388.5000	1	8		1.86975443	-0.08850089
	1388.5500	1	8		1.86975443	-0.08844412
	1388.6000	1	8		1.86975443	-0.08856948
	1388.6500	1	8		1.86975443	-0.08847936
	1388.7000	1	8		1.86975443	-0.08836024
	1388.7500	1	8		1.86975443	-0.08842298
	1388.8000	1	8		1.86975443	-0.08848903
	1388.8500	1	8		1.86975443	-0.08849206
	1388.9000	1	8		1.86975443	-0.08854236
	1388.9500	1	8		1.86975443	-0.08840492
	1389.0000	1	8		1.86975443	-0.08842359
	1389.0500	1	8		1.86975443	-0.08846933
	1389.1000	1	8		1.86975443	-0.08837627
	1389.1500	1	8		1.86975443	-0.08833330
	1389.2000	1	8		1.86975443	-0.08845320
	1389.2500	1	8		1.86975443	-0.08839001
	1389.3000	1	8		1.86975443	-0.08832045
	1389.3500	1	8		1.86975443	-0.08836468
	1389.4000	1	8		1.86975443	-0.08841263
	1389.4500	1	8		1.86975443	-0.08839902
	1389.5000	1	8		1.86975443	-0.08847535
	1389.5500	1	8		1.86975443	-0.08843795
	1389.6000	1	8		1.86975443	-0.08839764
	1389.6500	1	8		1.86975443	-0.08832358
	1389.7000	1	8		1.86975443	-0.08828421
	1389.7500	1	8		1.86975443	-0.08837841
	1389.8000	1	8		1.86975443	-0.08827059
	1389.8500	1	8		1.86975443	-0.08831616
	1389.9000	1	8		1.86975443	-0.08838271
	1389.9500	1	8		1.86975443	-0.08837566
	1390.0000	1	8		1.86975443	-0.08847247
	1390.0500	1	8		1.86975443	-0.08838644
	1390.1000	1	8		1.86975443	-0.08836607
	1390.1500	1	8		1.86975443	-0.08831001
	1390.2000	1	8		1.86975443	-0.08828388
	1390.2500	1	8		1.86975443	-0.08834580
	1390.3000	1	8		1.86975443	-0.08836040
	1390.3500	1	8		1.86975443	-0.08830239
	1390.4000	1	8		1.86975443	-0.08840906
	1390.4500	1	8		1.86975443	-0.08836707
	1390.5000	1	8		1.86975443	-0.08828101
	1390.5500	1	8		1.86975443	-0.08834430
	1390.6000	1	8		1.86975443	-0.08834249
	1390.6500	1	8		1.86975443	-0.08821022
	1390.7000	1	8		1.86975443	-0.08828505
	1390.7500	1	8		1.86975443	-0.08822958
	1390.8000	1	8		1.86975443	-0.08828703
	1390.8500	1	8		1.86975443	-0.08833295
	1390.9000	1	8		1.86975443	-0.08820167
	1390.9500	1	8		1.86975443	-0.08828591
	1391.0000	1	8		1.86975443	-0.08829480
	1391.0500	1	8		1.86975443	-0.08824444
	1391.1000	1	8		1.86975443	-0.08826591
	1391.1500	1	8		1.86975443	-0.08823476
	1391.2000	1	8		1.86975443	-0.08813316
	1391.2500	1	8		1.86975443	-0.08827239
	1391.3000	1	8		1.86975443	-0.08825149
	1391.3500	1	8		1.86975443	-0.08822125
	1391.4000	1	8		1.86975443	-0.08835506
	1391.4500	1	8		1.86975443	-0.08825597
	1391.5000	1	8		1.86975443	-0.08819251
	1391.5500	1	8		1.86975443	-0.08818711
	1391.6000	1	8		1.86975443	-0.08813553
	1391.6500	1	8		1.86975443	-0.08818446
	1391.7000	1	8		1.86975443	-0.08821020
	1391.7500	1	8		1.86975443	-0.08816423
	1391.8000	1	8		1.86975443	-0.08818038
	1391.8500	1	8		1.86975443	-0.08822362
	1391.9000	1	8		1.86975443	-0.08817490
	1391.9500	1	8		1.86975443	-0.08812085
	1392.0000	1	8		1.86975443	-0.08810095
	1392.0500	1	8		1.86975443	-0.08800159
	1392.1000	1	8		1.86975443	-0.08810623
	1392.1500	1	8		1.86975443	-0.08818441
	1392.2000	1	8		1.86975443	-0.08806244
	1392.2500	1	8		1.86975443	-0.08814937
	1392.3000	1	8		1.86975443	-0.08812943
	1392.3500	1	8		1.86975443	-0.08816676
	1392.4000	1	8		1.86975443	-0.08822032
	1392.4500	1	8		1.86975443	-0.08812337
	1392.5000	1	8		1.86975443	-0.08804587
	1392.5500	1	8		1.86975443	-0.08810630
	1392.6000	1	8		1.86975443	-0.08804640
	1392.6500	1	8		1.86975443	-0.08806473
	1392.7000	1	8		1.86975443	-0.08803713
	1392.7500	1	8		1.86975443	-0.08800636
	1392.8000	1	8		1.86975443	-0.08806388
	1392.8500	1	8		1.86975443	-0.08810746
	1392.9000	1	8		1.86975443	-0.08799978
	1392.9500	1	8		1.86975443	-0.08802866
	1393.0000	1	8		1.86975443	-0.08797148
	1393.0500	1	8		1.86975443	-0.08799443
	1393.1000	1	8		1.86975443	-0.08800983
	1393.1500	1	8		1.86975443	-0.08797246
	1393.2000	1	8		1.86975443	-0.08802000
	1393.2500	1	8		1.86975443	-0.08800718
	1393.3000	1	8		1.86975443	-0.08806529
	1393.3500	1	8		1.86975443	-0.08801738
	1393.4000	1	8		1.86975443	-0.08795378
	1393.4500	1	8		1.86975443	-0.08789137
	1393.5000	1	8		1.86975443	-0.08793326
	1393.5500	1	8		1.86975443	-0.08790195
	1393.6000	1	8		1.86975443	-0.08795257
	1393.6500	1	8		1.86975443	-0.08804815
	1393.7000	1	8		1.86975443	-0.08801802
	1393.7500	1	8		1.86975443	-0.08793670
	1393.8000	1	8		1.86975443	-0.08800505
	1393.8500	1	8		1.86975443	-0.08796086
	1393.9000	1	8		1.86975443	-0.08791677
	1393.9500	1	8		1.86975443	-0.08796004
	1394.0000	1	8		1.86975443	-0.08793709
	1394.0500	1	8		1.86975443	-0.08793178
	1394.1000	1	8		1.86975443	-0.08785125
	1394.1500	1	8		1.86975443	-0.08789498
	1394.2000	1	8		1.86975443	-0.08795967
	1394.2500	1	8		1.86975443	-0.08783814
	1394.3000	1	8		1.86975443	-0.08790559
	1394.3500	1	8		1.86975443	-0.08795683
	1394.4000	1	8		1.86975443	-0.08786138
	1394.4500	1	8		1.86975443	-0.08793211
	1394.5000	1	8		1.86975443	-0.08780378
	1394.5500	1	8		1.86975443	-0.08771589
	1394.6000	1	8		1.86975443	-0.08789839
	1394.6500	1	8		1.86975443	-0.08783345
	1394.7000	1	8		1.86975443	-0.08786237
	1394.7500	1	8		1.86975443	-0.08785609
	1394.8000	1	8		1.86975443	-0.08782082
	1394.8500	1	8		1.86975443	-0.08781319
	1394.9000	1	8		1.86975443	-0.08781831
	1394.9500	1	8		1.86975443	-0.08773354
	1395.0000	1	8		1.86975443	-0.08773842
	1395.0500	1	8		1.86975443	-0.08787283
	1395.1000	1	8		1.86975443	-0.08775467
	1395.1500	1	8		1.86975443	-0.08789250
	1395.2000	1	8		1.86975443	-0.08792670
	1395.2500	1	8		1.86975443	-0.08772405
	1395.3000	1	8		1.86975443	-0.08772750
	1395.3500	1	8		1.86975443	-0.08777064
	1395.4000	1	8		1.86975443	-0.08761076
	1395.4500	1	8		1.86975443	-0.08775773
	1395.5000	1	8		1.86975443	-0.08768283
	1395.5500	1	8		1.86975443	-0.08775081
	1395.6000	1	8		1.86975443	-0.08786457
	1395.6500	1	8		1.86975443	-0.08777054
	1395.7000	1	8		1.86975443	-0.08776537
	1395.7500	1	8		1.86975443	-0.08785787
	1395.8000	1	8		1.86975443	-0.08768995
	1395.8500	1	8		1.86975443	-0.08764873
	1395.9000	1	8		1.86975443	-0.08775680
	1395.9500	1	8		1.86975443	-0.08756472
	1396.0000	1	8		1.86975443	-0.08769619
	1396.0500	1	8		1.86975443	-0.08770048
	1396.1000	1	8		1.86975443	-0.08770512
	1396.1500	1	8		1.86975443	-0.08790530
	1396.2000	1	8		1.86975443	-0.08786161
	1396.2500	1	8		1.86975443	-0.08766563
	1396.3000	1	8		1.86975443	-0.08765126
	1396.3500	1	8		1.86975443	-0.08768670
	1396.4000	1	8		1.86975443	-0.08761927
	1396.4500	1	8		1.86975443	-0.08774574
	1396.5000	1	8		1.86975443	-0.08760268
	1396.5500	1	8		1.86975443	-0.08768570
	1396.6000	1	8		1.86975443	-0.08779572
	1396.6500	1	8		1.86975443	-0.08769920
	1396.7000	1	8		1.86975443	-0.08770160
	1396.7500	1	8		1.86975443	-0.08775113
	1396.8000	1	8		1.86975443	-0.08762496
	1396.8500	1	8		1.86975443	-0.08763826
	1396.9000	1	8		1.86975443	-0.08757820
	1396.9500	1	8		1.86975443	-0.08753930
	1397.0000	1	8		1.86975443	-0.08766199
	1397.0500	1	8		1.86975443	-0.08776566
	1397.1000	1	8		1.86975443	-0.08771469
	1397.1500	1	8		1.86975443	-0.08771601
	1397.2000	1	8		1.86975443	-0.08770832
	1397.2500	1	8		1.86975443	-0.08765213
	1397.3000	1	8		1.86975443	-0.08766517
	1397.3500	1	8		1.86975443	-0.08757871
	1397.4000	1	8		1.86975443	-0.08755969
	1397.4500	1	8		1.86975443	-0.08758401
	1397.5000	1	8		1.86975443	-0.08764281
	1397.5500	1	8		1.86975443	-0.08763498
	1397.6000	1	8		1.86975443	-0.08772408
	1397.6500	1	8		1.86975443	-0.08763282
	1397.7000	1	8		1.86975443	-0.08749706
	1397.7500	1	8		1.86975443	-0.08758129
	1397.8000	1	8		1.86975443	-0.08748979
	1397.8500	1	8		1.86975443	-0.08758596
	1397.9000	1	8		1.86975443	-0.08761788
	1397.9500	1	8		1.86975443	-0.08756336
	1398.0000	1	8		1.86975443	-0.08759888
	1398.0500	1	8		1.86975443	-0.08753327
	1398.1000	1	8		1.86975443	-0.08752465
	1398.1500	1	8		1.86975443	-0.08756058
	1398.2000	1	8		1.86975443	-0.08746924
	1398.2500	1	8		1.86975443	-0.08751502
	1398.3000	1	8		1.86975443	-0.08755895
	1398.3500	1	8		1.86975443	-0.08747200
	1398.4000	1	8		1.86975443	-0.08745913
	1398.4500	1	8		1.86975443	-0.08754114
	1398.5000	1	8		1.86975443	-0.08760178
	1398.5500	1	8		1.86975443	-0.08759628
	1398.6000	1	8		1.86975443	-0.08749854
	1398.6500	1	8		1.86975443	-0.08753134
	1398.7000	1	8		1.86975443	-0.08753056
	1398.7500	1	8		1.86975443	-0.08751204
	1398.8000	1	8		1.86975443	-0.08755127
	1398.8500	1	8		1.86975443	-0.08747032
	1398.9000	1	8		1.86975443	-0.08747573
	1398.9500	1	8		1.86975443	-0.08748312
	1399.0000	1	8		1.86975443	-0.08748259
	1399.0500	1	8		1.86975443	-0.08743311
	1399.1000	1	8		1.86975443	-0.08740276
	1399.1500	1	8		1.86975443	-0.08745302
	1399.2000	1	8		1.86975443	-0.08753926
	1399.2500	1	8		1.86975443	-0.08744378
	1399.3000	1	8		1.86975443	-0.08736406
	1399.3500	1	8		1.86975443	-0.08736570
	1399.4000	1	8		1.86975443	-0.08746482
	1399.4500	1	8		1.86975443	-0.08738932
	1399.5000	1	8		1.86975443	-0.08746954
	1399.5500	1	8		1.86975443	-0.08739373
	1399.6000	1	8		1.86975443	-0.08746329
	1399.6500	1	8		1.86975443	-0.08753954
	1399.7000	1	8		1.86975443	-0.08746414
	1399.7500	1	8		1.86975443	-0.08740091
	1399.8000	1	8		1.86975443	-0.08741975
	1399.8500	1	8		1.86975443	-0.08733225
	1399.9000	1	8		1.86975443	-0.08729660
	1399.9500	1	8		1.86975443	-0.08737002
	1400.0000	1	8		1.86975443	-0.08729219
	1400.0500	1	8		1.86975443	-0.08736433
	1400.1000	1	8		1.86975443	-0.08741124
	1400.1500	1	8		1.86975443	-0.08732012
	1400.2000	1	8		1.86975443	-0.08735386
	1400.2500	1	8		1.86975443	-0.08722836
	1400.3000	1	8		1.86975443	-0.08723653
	1400.3500	1	8		1.86975443	-0.08725327
	1400.4000	1	8		1.86975443	-0.08714782
	1400.4500	1	8		1.86975443	-0.08731170
	1400.5000	1	8		1.86975443	-0.08729885
	1400.5500	1	8		1.86975443	-0.08729490
	1400.6000	1	8		1.86975443	-0.08728482
	1400.6500	1	8		1.86975443	-0.08730631
	1400.7000	1	8		1.86975443	-0.08725796
	1400.7500	1	8		1.86975443	-0.08719340
	1400.8000	1	8		1.86975443	-0.08717876
	1400.8500	1	8		1.86975443	-0.08721102
	1400.9000	1	8		1.86975443	-0.08731955
	1400.9500	1	8		1.86975443	-0.08732826
	1401.0000	1	8		1.86975443	-0.08732647
	1401.0500	1	8		1.86975443	-0.08734104
	1401.1000	1	8		1.86975443	-0.08735938
	1401.1500	1	8		1.86975443	-0.08733437
	1401.2000	1	8		1.86975443	-0.08731612
	1401.2500	1	8		1.86975443	-0.08719177
	1401.3000	1	8		1.86975443	-0.08720956
	1401.3500	1	8		1.86975443	-0.08721957
	1401.4000	1	8		1.86975443	-0.08725720
	1401.4500	1	8		1.86975443	-0.08723173
	1401.5000	1	8		1.86975443	-0.08724308
	1401.5500	1	8		1.86975443	-0.08730095
	1401.6000	1	8		1.86975443	-0.08731170
	1401.6500	1	8		1.86975443	-0.08717179
	1401.7000	1	8		1.86975443	-0.08723454
	1401.7500	1	8		1.86975443	-0.08719807
[truncated: 9,875 more rows]
