# Supplementary material for: Hyaluronic Acid Enhances the Mechanical Properties of Tissue-Engineered Cartilage Constructs
Source: PLoS One. 2014 Dec 1;9(12):e113216. doi: 10.1371/journal.pone.0113216 (PMC4249877; doi:10.1371/journal.pone.0113216)
Supplement: Dataset S1 — Raw data from hydrogel constructs. Data on wet weight, dry weight, compressive modulus, DNA content, and GAG content are provided in a spreadsheet for all analysed hydrogel constructs. Additionally, raw data from mechanical compression tests (time, displacement, and load) are provided. (ZIP) [file pone.0113216.s004.zip › Data/Mechanical testing/Microtester/Day 63/Day 63 stress relaxation/Patient 1/G1 P1 M7/stress relaxation hold 4.csv]

G1 P1 M7 10feb2014
Notes	Time	Sequence	Block	Cycle	5800:Extension mm	5800:5N_Load_Cell N
	1913.0140	1	10		1.75998081	-0.19237980
	1913.0500	1	10		1.75966897	-0.19257162
	1913.0700	1	10		1.75959152	-0.19267369
	1913.0800	1	10		1.75958251	-0.19262288
	1913.1000	1	10		1.75958251	-0.19228708
	1913.1500	1	10		1.75958251	-0.19201834
	1913.2000	1	10		1.75960689	-0.19169724
	1913.2500	1	10		1.75963660	-0.19134829
	1913.3000	1	10		1.75966631	-0.19107269
	1913.3500	1	10		1.75969602	-0.19083990
	1913.4000	1	10		1.75972572	-0.19062186
	1913.4500	1	10		1.75975031	-0.19036848
	1913.5000	1	10		1.75976138	-0.19012442
	1913.5500	1	10		1.75976138	-0.18989081
	1913.6000	1	10		1.75976138	-0.18973747
	1913.6500	1	10		1.75976138	-0.18954890
	1913.7000	1	10		1.75976138	-0.18938161
	1913.7500	1	10		1.75976138	-0.18920779
	1913.8000	1	10		1.75976138	-0.18904611
	1913.8500	1	10		1.75976138	-0.18896053
	1913.9000	1	10		1.75976138	-0.18893080
	1913.9500	1	10		1.75976138	-0.18871695
	1914.0000	1	10		1.75976138	-0.18844943
	1914.0500	1	10		1.75976138	-0.18839922
	1914.1000	1	10		1.75976138	-0.18822577
	1914.1500	1	10		1.75976138	-0.18808100
	1914.2000	1	10		1.75976138	-0.18792121
	1914.2500	1	10		1.75976138	-0.18779406
	1914.3000	1	10		1.75976138	-0.18766316
	1914.3500	1	10		1.75976138	-0.18764019
	1914.4000	1	10		1.75976138	-0.18751331
	1914.4500	1	10		1.75976138	-0.18734172
	1914.5000	1	10		1.75976138	-0.18722923
	1914.5500	1	10		1.75976138	-0.18712886
	1914.6000	1	10		1.75976138	-0.18702358
	1914.6500	1	10		1.75976138	-0.18686065
	1914.7000	1	10		1.75976138	-0.18669333
	1914.7500	1	10		1.75976138	-0.18671175
	1914.8000	1	10		1.75976138	-0.18662710
	1914.8500	1	10		1.75976138	-0.18655865
	1914.9000	1	10		1.75976527	-0.18652452
	1914.9500	1	10		1.75977510	-0.18637123
	1915.0000	1	10		1.75978494	-0.18624105
	1915.0500	1	10		1.75979498	-0.18610431
	1915.1000	1	10		1.75980153	-0.18597074
	1915.1500	1	10		1.75980153	-0.18594123
	1915.2000	1	10		1.75980153	-0.18578233
	1915.2500	1	10		1.75980153	-0.18570749
	1915.3000	1	10		1.75980153	-0.18560590
	1915.3500	1	10		1.75980153	-0.18555846
	1915.4000	1	10		1.75979109	-0.18553464
	1915.4500	1	10		1.75977142	-0.18540990
	1915.5000	1	10		1.75975154	-0.18537577
	1915.5500	1	10		1.75974376	-0.18519277
	1915.6000	1	10		1.75974376	-0.18514847
	1915.6500	1	10		1.75974376	-0.18502733
	1915.7000	1	10		1.75974376	-0.18489435
	1915.7500	1	10		1.75974376	-0.18483374
	1915.8000	1	10		1.75974376	-0.18486073
	1915.8500	1	10		1.75974376	-0.18478666
	1915.9000	1	10		1.75974376	-0.18470621
	1915.9500	1	10		1.75974376	-0.18461231
	1916.0000	1	10		1.75974376	-0.18455092
	1916.0500	1	10		1.75974376	-0.18446021
	1916.1000	1	10		1.75974376	-0.18438661
	1916.1500	1	10		1.75974376	-0.18429091
	1916.2000	1	10		1.75974376	-0.18420042
	1916.2500	1	10		1.75974376	-0.18419586
	1916.3000	1	10		1.75974376	-0.18411795
	1916.3500	1	10		1.75974376	-0.18400706
	1916.4000	1	10		1.75974376	-0.18397937
	1916.4500	1	10		1.75974376	-0.18381642
	1916.5000	1	10		1.75974376	-0.18373257
	1916.5500	1	10		1.75974376	-0.18377036
	1916.6000	1	10		1.75974376	-0.18366963
	1916.6500	1	10		1.75974376	-0.18361915
	1916.7000	1	10		1.75974376	-0.18352577
	1916.7500	1	10		1.75974376	-0.18351346
	1916.8000	1	10		1.75974376	-0.18346746
	1916.8500	1	10		1.75974376	-0.18338485
	1916.9000	1	10		1.75974376	-0.18323693
	1916.9500	1	10		1.75974376	-0.18316101
	1917.0000	1	10		1.75974376	-0.18303204
	1917.0500	1	10		1.75974376	-0.18300800
	1917.1000	1	10		1.75974376	-0.18296704
	1917.1500	1	10		1.75974376	-0.18288441
	1917.2000	1	10		1.75974376	-0.18285282
	1917.2500	1	10		1.75974376	-0.18281603
	1917.3000	1	10		1.75974376	-0.18269524
	1917.3500	1	10		1.75974376	-0.18262897
	1917.4000	1	10		1.75974376	-0.18263012
	1917.4500	1	10		1.75974376	-0.18245080
	1917.5000	1	10		1.75974376	-0.18232040
	1917.5500	1	10		1.75974376	-0.18233389
	1917.6000	1	10		1.75974376	-0.18228438
	1917.6500	1	10		1.75974376	-0.18217195
	1917.7000	1	10		1.75974376	-0.18220274
	1917.7500	1	10		1.75974376	-0.18218277
	1917.8000	1	10		1.75974376	-0.18211206
	1917.8500	1	10		1.75974376	-0.18208219
	1917.9000	1	10		1.75974376	-0.18198619
	1917.9500	1	10		1.75974376	-0.18185824
	1918.0000	1	10		1.75974376	-0.18185217
	1918.0500	1	10		1.75974376	-0.18177580
	1918.1000	1	10		1.75974376	-0.18174693
	1918.1500	1	10		1.75974376	-0.18173400
	1918.2000	1	10		1.75974376	-0.18161474
	1918.2500	1	10		1.75974376	-0.18163053
	1918.3000	1	10		1.75974376	-0.18156376
	1918.3500	1	10		1.75974376	-0.18147759
	1918.4000	1	10		1.75974376	-0.18146221
	1918.4500	1	10		1.75974376	-0.18132145
	1918.5000	1	10		1.75974376	-0.18119251
	1918.5500	1	10		1.75974376	-0.18117474
	1918.6000	1	10		1.75974376	-0.18113982
	1918.6500	1	10		1.75974376	-0.18115228
	1918.7000	1	10		1.75974376	-0.18114848
	1918.7500	1	10		1.75974376	-0.18110964
	1918.8000	1	10		1.75974376	-0.18094441
	1918.8500	1	10		1.75974376	-0.18098911
	1918.9000	1	10		1.75974376	-0.18090133
	1918.9500	1	10		1.75974376	-0.18078517
	1919.0000	1	10		1.75974376	-0.18079843
	1919.0500	1	10		1.75974376	-0.18069088
	1919.1000	1	10		1.75974376	-0.18071193
	1919.1500	1	10		1.75974376	-0.18060677
	1919.2000	1	10		1.75974376	-0.18055154
	1919.2500	1	10		1.75974376	-0.18053431
	1919.3000	1	10		1.75974376	-0.18049594
	1919.3500	1	10		1.75974376	-0.18036040
	1919.4000	1	10		1.75974376	-0.18037587
	1919.4500	1	10		1.75974376	-0.18019211
	1919.5000	1	10		1.75974376	-0.18014396
	1919.5500	1	10		1.75974376	-0.18021412
	1919.6000	1	10		1.75974376	-0.18020364
	1919.6500	1	10		1.75974376	-0.18005470
	1919.7000	1	10		1.75974376	-0.18000754
	1919.7500	1	10		1.75974376	-0.18001046
	1919.8000	1	10		1.75974376	-0.17992683
	1919.8500	1	10		1.75974376	-0.17992834
	1919.9000	1	10		1.75974376	-0.17984264
	1919.9500	1	10		1.75974376	-0.17975496
	1920.0000	1	10		1.75974376	-0.17965775
	1920.0500	1	10		1.75974376	-0.17961564
	1920.1000	1	10		1.75974376	-0.17962491
	1920.1500	1	10		1.75974376	-0.17964410
	1920.2000	1	10		1.75974376	-0.17956965
	1920.2500	1	10		1.75974376	-0.17946241
	1920.3000	1	10		1.75974376	-0.17942037
	1920.3500	1	10		1.75974376	-0.17945655
	1920.4000	1	10		1.75974376	-0.17936189
	1920.4500	1	10		1.75974376	-0.17925667
	1920.5000	1	10		1.75974376	-0.17922193
	1920.5500	1	10		1.75974376	-0.17912656
	1920.6000	1	10		1.75974376	-0.17913613
	1920.6500	1	10		1.75974376	-0.17915623
	1920.7000	1	10		1.75974376	-0.17911179
	1920.7500	1	10		1.75974376	-0.17904840
	1920.8000	1	10		1.75974376	-0.17899670
	1920.8500	1	10		1.75974376	-0.17888369
	1920.9000	1	10		1.75974376	-0.17891714
	1920.9500	1	10		1.75974376	-0.17880375
	1921.0000	1	10		1.75974376	-0.17871251
	1921.0500	1	10		1.75974376	-0.17868953
	1921.1000	1	10		1.75974376	-0.17872490
	1921.1500	1	10		1.75974376	-0.17872861
	1921.2000	1	10		1.75974376	-0.17871387
	1921.2500	1	10		1.75974376	-0.17847927
	1921.3000	1	10		1.75974376	-0.17843489
	1921.3500	1	10		1.75974376	-0.17843090
	1921.4000	1	10		1.75974376	-0.17837442
	1921.4500	1	10		1.75974376	-0.17832877
	1921.5000	1	10		1.75974376	-0.17827680
	1921.5500	1	10		1.75974376	-0.17830141
	1921.6000	1	10		1.75974376	-0.17831599
	1921.6500	1	10		1.75974376	-0.17829403
	1921.7000	1	10		1.75974376	-0.17821820
	1921.7500	1	10		1.75974376	-0.17801676
	1921.8000	1	10		1.75974376	-0.17798737
	1921.8500	1	10		1.75974376	-0.17801316
	1921.9000	1	10		1.75974376	-0.17797312
	1921.9500	1	10		1.75974376	-0.17788500
	1922.0000	1	10		1.75974376	-0.17787525
	1922.0500	1	10		1.75974376	-0.17782027
	1922.1000	1	10		1.75974376	-0.17791856
	1922.1500	1	10		1.75974376	-0.17784964
	1922.2000	1	10		1.75974376	-0.17780978
	1922.2500	1	10		1.75974376	-0.17766496
	1922.3000	1	10		1.75974376	-0.17767172
	1922.3500	1	10		1.75974376	-0.17761558
	1922.4000	1	10		1.75974376	-0.17761674
	1922.4500	1	10		1.75974376	-0.17759813
	1922.5000	1	10		1.75974376	-0.17748740
	1922.5500	1	10		1.75974376	-0.17754151
	1922.6000	1	10		1.75974376	-0.17754417
	1922.6500	1	10		1.75974376	-0.17737670
	1922.7000	1	10		1.75974376	-0.17742895
	1922.7500	1	10		1.75974376	-0.17732559
	1922.8000	1	10		1.75974376	-0.17724628
	1922.8500	1	10		1.75974376	-0.17735694
	1922.9000	1	10		1.75974376	-0.17711917
	1922.9500	1	10		1.75974376	-0.17723711
	1923.0000	1	10		1.75974376	-0.17724870
	1923.0500	1	10		1.75974376	-0.17713180
	1923.1000	1	10		1.75974376	-0.17711114
	1923.1500	1	10		1.75974376	-0.17702535
	1923.2000	1	10		1.75974376	-0.17700069
	1923.2500	1	10		1.75974376	-0.17697467
	1923.3000	1	10		1.75974376	-0.17693909
	1923.3500	1	10		1.75974376	-0.17678507
	1923.4000	1	10		1.75974376	-0.17679861
	1923.4500	1	10		1.75974376	-0.17688902
	1923.5000	1	10		1.75974376	-0.17680621
	1923.5500	1	10		1.75974376	-0.17678183
	1923.6000	1	10		1.75974376	-0.17678523
	1923.6500	1	10		1.75974376	-0.17664164
	1923.7000	1	10		1.75974376	-0.17667335
	1923.7500	1	10		1.75974376	-0.17666083
	1923.8000	1	10		1.75974376	-0.17644834
	1923.8500	1	10		1.75974376	-0.17654931
	1923.9000	1	10		1.75974376	-0.17657695
	1923.9500	1	10		1.75974376	-0.17643079
	1924.0000	1	10		1.75974376	-0.17651806
	1924.0500	1	10		1.75974376	-0.17638506
	1924.1000	1	10		1.75974376	-0.17635550
	1924.1500	1	10		1.75974376	-0.17638288
	1924.2000	1	10		1.75974376	-0.17621530
	1924.2500	1	10		1.75974376	-0.17608117
	1924.3000	1	10		1.75974376	-0.17612504
	1924.3500	1	10		1.75974376	-0.17604694
	1924.4000	1	10		1.75974376	-0.17610796
	1924.4500	1	10		1.75974376	-0.17608827
	1924.5000	1	10		1.75974376	-0.17605154
	1924.5500	1	10		1.75974376	-0.17601494
	1924.6000	1	10		1.75974376	-0.17595418
	1924.6500	1	10		1.75974376	-0.17588248
	1924.7000	1	10		1.75974376	-0.17586593
	1924.7500	1	10		1.75974376	-0.17577326
	1924.8000	1	10		1.75974376	-0.17569846
	1924.8500	1	10		1.75974376	-0.17575299
	1924.9000	1	10		1.75974376	-0.17573325
	1924.9500	1	10		1.75974376	-0.17575657
	1925.0000	1	10		1.75974376	-0.17573366
	1925.0500	1	10		1.75974376	-0.17571857
	1925.1000	1	10		1.75974376	-0.17573275
	1925.1500	1	10		1.75974376	-0.17557424
	1925.2000	1	10		1.75974376	-0.17536459
	1925.2500	1	10		1.75974376	-0.17543947
	1925.3000	1	10		1.75974376	-0.17542614
	1925.3500	1	10		1.75974376	-0.17544152
	1925.4000	1	10		1.75974376	-0.17539006
	1925.4500	1	10		1.75974376	-0.17539829
	1925.5000	1	10		1.75974376	-0.17537361
	1925.5500	1	10		1.75974376	-0.17538670
	1925.6000	1	10		1.75974376	-0.17526016
	1925.6500	1	10		1.75974376	-0.17511185
	1925.7000	1	10		1.75974376	-0.17513117
	1925.7500	1	10		1.75974376	-0.17509902
	1925.8000	1	10		1.75974376	-0.17517246
	1925.8500	1	10		1.75974376	-0.17517360
	1925.9000	1	10		1.75974376	-0.17514324
	1925.9500	1	10		1.75974376	-0.17511753
	1926.0000	1	10		1.75974376	-0.17515501
	1926.0500	1	10		1.75974376	-0.17501572
	1926.1000	1	10		1.75974376	-0.17486440
	1926.1500	1	10		1.75974376	-0.17481873
	1926.2000	1	10		1.75974376	-0.17482687
	1926.2500	1	10		1.75974376	-0.17488439
	1926.3000	1	10		1.75974376	-0.17491002
	1926.3500	1	10		1.75974376	-0.17478636
	1926.4000	1	10		1.75974376	-0.17474055
	1926.4500	1	10		1.75974376	-0.17480070
	1926.5000	1	10		1.75974376	-0.17465197
	1926.5500	1	10		1.75974376	-0.17464112
	1926.6000	1	10		1.75974376	-0.17455081
	1926.6500	1	10		1.75974376	-0.17448984
	1926.7000	1	10		1.75974376	-0.17450295
	1926.7500	1	10		1.75974376	-0.17449105
	1926.8000	1	10		1.75974376	-0.17444080
	1926.8500	1	10		1.75974376	-0.17444879
	1926.9000	1	10		1.75974376	-0.17433876
	1926.9500	1	10		1.75974376	-0.17434722
	1927.0000	1	10		1.75974376	-0.17429894
	1927.0500	1	10		1.75974376	-0.17422073
	1927.1000	1	10		1.75974376	-0.17431360
	1927.1500	1	10		1.75974376	-0.17413409
	1927.2000	1	10		1.75974376	-0.17418835
	1927.2500	1	10		1.75974376	-0.17410984
	1927.3000	1	10		1.75974376	-0.17411543
	1927.3500	1	10		1.75974376	-0.17421346
	1927.4000	1	10		1.75974376	-0.17416982
	1927.4500	1	10		1.75974376	-0.17412910
	1927.5000	1	10		1.75974376	-0.17415598
	1927.5500	1	10		1.75974376	-0.17396756
	1927.6000	1	10		1.75974376	-0.17394450
	1927.6500	1	10		1.75974376	-0.17396905
	1927.7000	1	10		1.75974376	-0.17388320
	1927.7500	1	10		1.75974376	-0.17385069
	1927.8000	1	10		1.75974376	-0.17380066
	1927.8500	1	10		1.75974376	-0.17380439
	1927.9000	1	10		1.75974376	-0.17386749
	1927.9500	1	10		1.75974376	-0.17377462
	1928.0000	1	10		1.75974376	-0.17372504
	1928.0500	1	10		1.75974376	-0.17362641
	1928.1000	1	10		1.75974376	-0.17354548
	1928.1500	1	10		1.75974376	-0.17362840
	1928.2000	1	10		1.75974376	-0.17351618
	1928.2500	1	10		1.75974376	-0.17346470
	1928.3000	1	10		1.75974376	-0.17356629
	1928.3500	1	10		1.75974376	-0.17357092
	1928.4000	1	10		1.75974376	-0.17349740
	1928.4500	1	10		1.75974376	-0.17346486
	1928.5000	1	10		1.75974376	-0.17333992
	1928.5500	1	10		1.75974376	-0.17328756
	1928.6000	1	10		1.75974376	-0.17333198
	1928.6500	1	10		1.75974376	-0.17325437
	1928.7000	1	10		1.75974376	-0.17320799
	1928.7500	1	10		1.75974376	-0.17324559
	1928.8000	1	10		1.75974376	-0.17325362
	1928.8500	1	10		1.75974376	-0.17327512
	1928.9000	1	10		1.75974376	-0.17330689
	1928.9500	1	10		1.75974376	-0.17320892
	1929.0000	1	10		1.75974376	-0.17326802
	1929.0500	1	10		1.75974376	-0.17312124
	1929.1000	1	10		1.75974376	-0.17297270
	1929.1500	1	10		1.75974376	-0.17302819
	1929.2000	1	10		1.75974376	-0.17300358
	1929.2500	1	10		1.75974376	-0.17296772
	1929.3000	1	10		1.75974376	-0.17312119
	1929.3500	1	10		1.75974376	-0.17295688
	1929.4000	1	10		1.75974376	-0.17288685
	1929.4500	1	10		1.75974376	-0.17293502
	1929.5000	1	10		1.75974376	-0.17281657
	1929.5500	1	10		1.75974376	-0.17271949
	1929.6000	1	10		1.75974376	-0.17276177
	1929.6500	1	10		1.75974376	-0.17265771
	1929.7000	1	10		1.75974376	-0.17268401
	1929.7500	1	10		1.75974376	-0.17273517
	1929.8000	1	10		1.75974376	-0.17263371
	1929.8500	1	10		1.75974376	-0.17269015
	1929.9000	1	10		1.75974376	-0.17263159
	1929.9500	1	10		1.75974376	-0.17253442
	1930.0000	1	10		1.75974376	-0.17251810
	1930.0500	1	10		1.75974376	-0.17249493
	1930.1000	1	10		1.75974376	-0.17244127
	1930.1500	1	10		1.75974376	-0.17250095
	1930.2000	1	10		1.75974376	-0.17248778
	1930.2500	1	10		1.75974376	-0.17243207
	1930.3000	1	10		1.75974376	-0.17244047
	1930.3500	1	10		1.75974376	-0.17245183
	1930.4000	1	10		1.75974376	-0.17237833
	1930.4500	1	10		1.75974376	-0.17244438
	1930.5000	1	10		1.75974376	-0.17222758
	1930.5500	1	10		1.75974376	-0.17217254
	1930.6000	1	10		1.75974376	-0.17224183
	1930.6500	1	10		1.75974376	-0.17221751
	1930.7000	1	10		1.75974376	-0.17216209
	1930.7500	1	10		1.75974376	-0.17215271
	1930.8000	1	10		1.75974376	-0.17207939
	1930.8500	1	10		1.75974376	-0.17206777
	1930.9000	1	10		1.75974376	-0.17207576
	1930.9500	1	10		1.75974376	-0.17203690
	1931.0000	1	10		1.75974376	-0.17195819
	1931.0500	1	10		1.75974376	-0.17194545
	1931.1000	1	10		1.75974376	-0.17193493
	1931.1500	1	10		1.75974376	-0.17195897
	1931.2000	1	10		1.75974376	-0.17189456
	1931.2500	1	10		1.75974376	-0.17193986
	1931.3000	1	10		1.75974376	-0.17186932
	1931.3500	1	10		1.75974376	-0.17188648
	1931.4000	1	10		1.75974376	-0.17186891
	1931.4500	1	10		1.75974376	-0.17168991
	1931.5000	1	10		1.75974376	-0.17174322
	1931.5500	1	10		1.75974376	-0.17170379
	1931.6000	1	10		1.75974376	-0.17164001
	1931.6500	1	10		1.75974376	-0.17163126
	1931.7000	1	10		1.75974376	-0.17159112
	1931.7500	1	10		1.75974376	-0.17158717
	1931.8000	1	10		1.75974376	-0.17155217
	1931.8500	1	10		1.75974376	-0.17155709
	1931.9000	1	10		1.75974376	-0.17158944
	1931.9500	1	10		1.75974376	-0.17152362
	1932.0000	1	10		1.75974376	-0.17144632
	1932.0500	1	10		1.75974376	-0.17138142
	1932.1000	1	10		1.75974376	-0.17134102
	1932.1500	1	10		1.75974376	-0.17134566
	1932.2000	1	10		1.75974376	-0.17140051
	1932.2500	1	10		1.75974376	-0.17136844
	1932.3000	1	10		1.75974376	-0.17130276
	1932.3500	1	10		1.75974376	-0.17125281
	1932.4000	1	10		1.75974376	-0.17119255
	1932.4500	1	10		1.75974376	-0.17110590
	1932.5000	1	10		1.75974376	-0.17110717
	1932.5500	1	10		1.75974376	-0.17111285
	1932.6000	1	10		1.75974376	-0.17117826
	1932.6500	1	10		1.75974376	-0.17109064
	1932.7000	1	10		1.75974376	-0.17107444
	1932.7500	1	10		1.75974376	-0.17110262
	1932.8000	1	10		1.75974376	-0.17102586
	1932.8500	1	10		1.75974376	-0.17100174
	1932.9000	1	10		1.75974376	-0.17094523
	1932.9500	1	10		1.75974376	-0.17091054
	1933.0000	1	10		1.75974376	-0.17086580
	1933.0500	1	10		1.75974376	-0.17086795
	1933.1000	1	10		1.75974376	-0.17098207
	1933.1500	1	10		1.75974376	-0.17089121
	1933.2000	1	10		1.75974376	-0.17093310
	1933.2500	1	10		1.75974376	-0.17085416
	1933.3000	1	10		1.75974376	-0.17083436
	1933.3500	1	10		1.75974376	-0.17075231
	1933.4000	1	10		1.75974376	-0.17069878
	1933.4500	1	10		1.75974376	-0.17074222
	1933.5000	1	10		1.75974376	-0.17063383
	1933.5500	1	10		1.75974376	-0.17071666
	1933.6000	1	10		1.75974376	-0.17073642
	1933.6500	1	10		1.75974376	-0.17068276
	1933.7000	1	10		1.75974376	-0.17069442
	1933.7500	1	10		1.75974376	-0.17064070
	1933.8000	1	10		1.75974376	-0.17062742
	1933.8500	1	10		1.75974376	-0.17056443
	1933.9000	1	10		1.75974376	-0.17046366
	1933.9500	1	10		1.75974376	-0.17042037
	1934.0000	1	10		1.75974376	-0.17049411
	1934.0500	1	10		1.75974376	-0.17049415
	1934.1000	1	10		1.75974376	-0.17053699
	1934.1500	1	10		1.75974376	-0.17044226
	1934.2000	1	10		1.75974376	-0.17041817
	1934.2500	1	10		1.75974376	-0.17033199
	1934.3000	1	10		1.75974376	-0.17039498
	1934.3500	1	10		1.75974376	-0.17029108
	1934.4000	1	10		1.75974376	-0.17010219
	1934.4500	1	10		1.75974376	-0.17023263
	1934.5000	1	10		1.75974376	-0.17022487
	1934.5500	1	10		1.75974376	-0.17018240
	1934.6000	1	10		1.75974376	-0.17016901
	1934.6500	1	10		1.75974376	-0.17016970
	1934.7000	1	10		1.75974376	-0.17011087
	1934.7500	1	10		1.75974376	-0.17013101
	1934.8000	1	10		1.75974376	-0.17003715
	1934.8500	1	10		1.75974376	-0.16995324
	1934.9000	1	10		1.75974376	-0.17001553
	1934.9500	1	10		1.75974376	-0.17005276
	1935.0000	1	10		1.75974376	-0.16998537
	1935.0500	1	10		1.75974376	-0.16998729
	1935.1000	1	10		1.75974376	-0.16996548
	1935.1500	1	10		1.75974376	-0.16991323
	1935.2000	1	10		1.75974376	-0.16989509
	1935.2500	1	10		1.75974376	-0.16984820
	1935.3000	1	10		1.75974376	-0.16972961
	1935.3500	1	10		1.75974376	-0.16981585
	1935.4000	1	10		1.75974376	-0.16975826
	1935.4500	1	10		1.75974376	-0.16963016
	1935.5000	1	10		1.75974376	-0.16969606
	1935.5500	1	10		1.75974376	-0.16970349
	1935.6000	1	10		1.75974376	-0.16967993
	1935.6500	1	10		1.75974376	-0.16966255
	1935.7000	1	10		1.75974376	-0.16964000
	1935.7500	1	10		1.75974376	-0.16956825
	1935.8000	1	10		1.75974376	-0.16957227
	1935.8500	1	10		1.75974376	-0.16956383
	1935.9000	1	10		1.75974376	-0.16956672
	1935.9500	1	10		1.75974376	-0.16954433
	1936.0000	1	10		1.75974376	-0.16952761
	1936.0500	1	10		1.75974376	-0.16953221
	1936.1000	1	10		1.75974376	-0.16948260
	1936.1500	1	10		1.75974376	-0.16944069
	1936.2000	1	10		1.75974376	-0.16941849
	1936.2500	1	10		1.75974376	-0.16942516
	1936.3000	1	10		1.75974376	-0.16932221
	1936.3500	1	10		1.75974376	-0.16932994
	1936.4000	1	10		1.75974376	-0.16936343
	1936.4500	1	10		1.75974376	-0.16927496
	1936.5000	1	10		1.75974376	-0.16928758
	1936.5500	1	10		1.75974376	-0.16927890
	1936.6000	1	10		1.75974376	-0.16922602
	1936.6500	1	10		1.75974376	-0.16917139
	1936.7000	1	10		1.75974376	-0.16910657
	1936.7500	1	10		1.75974376	-0.16904527
	1936.8000	1	10		1.75974376	-0.16910544
	1936.8500	1	10		1.75974376	-0.16906019
	1936.9000	1	10		1.75974376	-0.16903404
	1936.9500	1	10		1.75974376	-0.16909271
	1937.0000	1	10		1.75974376	-0.16907556
	1937.0500	1	10		1.75974376	-0.16903281
	1937.1000	1	10		1.75974376	-0.16898429
	1937.1500	1	10		1.75974376	-0.16896045
	1937.2000	1	10		1.75974376	-0.16894491
	1937.2500	1	10		1.75974376	-0.16896196
	1937.3000	1	10		1.75974376	-0.16898241
	1937.3500	1	10		1.75974376	-0.16883701
	1937.4000	1	10		1.75974376	-0.16883614
	1937.4500	1	10		1.75974376	-0.16889801
	1937.5000	1	10		1.75974376	-0.16883872
	1937.5500	1	10		1.75974376	-0.16881701
	1937.6000	1	10		1.75974376	-0.16884906
	1937.6500	1	10		1.75974376	-0.16885769
	1937.7000	1	10		1.75974376	-0.16855815
	1937.7500	1	10		1.75974376	-0.16863547
	1937.8000	1	10		1.75974376	-0.16865652
	1937.8500	1	10		1.75974376	-0.16860822
	1937.9000	1	10		1.75974376	-0.16867848
	1937.9500	1	10		1.75974376	-0.16861580
	1938.0000	1	10		1.75974376	-0.16864050
	1938.0500	1	10		1.75974376	-0.16862066
	1938.1000	1	10		1.75974376	-0.16845314
	1938.1500	1	10		1.75974376	-0.16843125
	1938.2000	1	10		1.75974376	-0.16843492
	1938.2500	1	10		1.75974376	-0.16842771
	1938.3000	1	10		1.75974376	-0.16844513
	1938.3500	1	10		1.75974376	-0.16844202
	1938.4000	1	10		1.75974376	-0.16841805
	1938.4500	1	10		1.75974376	-0.16837310
	1938.5000	1	10		1.75974376	-0.16831385
	1938.5500	1	10		1.75974376	-0.16832596
	1938.6000	1	10		1.75974376	-0.16821215
	1938.6500	1	10		1.75974376	-0.16817650
	1938.7000	1	10		1.75974376	-0.16822312
	1938.7500	1	10		1.75974376	-0.16821424
	1938.8000	1	10		1.75974376	-0.16824882
	1938.8500	1	10		1.75974376	-0.16822718
	1938.9000	1	10		1.75974376	-0.16816342
	1938.9500	1	10		1.75974376	-0.16812721
	1939.0000	1	10		1.75974376	-0.16807677
	1939.0500	1	10		1.75974376	-0.16811559
	1939.1000	1	10		1.75974376	-0.16795488
	1939.1500	1	10		1.75974376	-0.16799532
	1939.2000	1	10		1.75974376	-0.16801996
	1939.2500	1	10		1.75974376	-0.16802235
	1939.3000	1	10		1.75974376	-0.16807446
	1939.3500	1	10		1.75974376	-0.16797602
	1939.4000	1	10		1.75974376	-0.16795347
	1939.4500	1	10		1.75974376	-0.16794603
	1939.5000	1	10		1.75974376	-0.16792251
	1939.5500	1	10		1.75974376	-0.16790098
	1939.6000	1	10		1.75974376	-0.16790349
	1939.6500	1	10		1.75974376	-0.16776577
	1939.7000	1	10		1.75974376	-0.16785957
	1939.7500	1	10		1.75974376	-0.16779866
	1939.8000	1	10		1.75974376	-0.16786426
	1939.8500	1	10		1.75974376	-0.16781161
	1939.9000	1	10		1.75974376	-0.16779227
	1939.9500	1	10		1.75974376	-0.16774401
	1940.0000	1	10		1.75974376	-0.16774425
	1940.0500	1	10		1.75974376	-0.16769690
	1940.1000	1	10		1.75974376	-0.16760767
	1940.1500	1	10		1.75974376	-0.16759824
	1940.2000	1	10		1.75974376	-0.16760239
	1940.2500	1	10		1.75974376	-0.16768638
	1940.3000	1	10		1.75974376	-0.16769597
	1940.3500	1	10		1.75974376	-0.16763616
	1940.4000	1	10		1.75974376	-0.16752183
	1940.4500	1	10		1.75974376	-0.16751669
	1940.5000	1	10		1.75974376	-0.16745027
	1940.5500	1	10		1.75974376	-0.16751811
	1940.6000	1	10		1.75974376	-0.16744189
	1940.6500	1	10		1.75974376	-0.16737198
	1940.7000	1	10		1.75974376	-0.16739007
	1940.7500	1	10		1.75974376	-0.16748900
	1940.8000	1	10		1.75974376	-0.16744867
	1940.8500	1	10		1.75974376	-0.16743101
	1940.9000	1	10		1.75974376	-0.16737480
	1940.9500	1	10		1.75974376	-0.16736401
	1941.0000	1	10		1.75974376	-0.16736792
	1941.0500	1	10		1.75974376	-0.16735559
	1941.1000	1	10		1.75974376	-0.16725924
	1941.1500	1	10		1.75974376	-0.16725110
	1941.2000	1	10		1.75974376	-0.16726319
	1941.2500	1	10		1.75974376	-0.16728893
	1941.3000	1	10		1.75974376	-0.16716268
	1941.3500	1	10		1.75974376	-0.16718393
	1941.4000	1	10		1.75974376	-0.16725080
	1941.4500	1	10		1.75974376	-0.16719142
	1941.5000	1	10		1.75974376	-0.16712455
	1941.5500	1	10		1.75974376	-0.16702672
	1941.6000	1	10		1.75974376	-0.16700897
	1941.6500	1	10		1.75974376	-0.16703671
	1941.7000	1	10		1.75974376	-0.16705628
	1941.7500	1	10		1.75974376	-0.16709382
	1941.8000	1	10		1.75974376	-0.16700765
	1941.8500	1	10		1.75974376	-0.16697198
	1941.9000	1	10		1.75974376	-0.16702548
	1941.9500	1	10		1.75974376	-0.16691562
	1942.0000	1	10		1.75974376	-0.16677719
	1942.0500	1	10		1.75974376	-0.16681552
	1942.1000	1	10		1.75974376	-0.16680324
	1942.1500	1	10		1.75974376	-0.16685836
	1942.2000	1	10		1.75974376	-0.16685778
	1942.2500	1	10		1.75974376	-0.16671525
	1942.3000	1	10		1.75974376	-0.16673530
	1942.3500	1	10		1.75974376	-0.16675556
	1942.4000	1	10		1.75974376	-0.16672837
	1942.4500	1	10		1.75974376	-0.16668983
	1942.5000	1	10		1.75974376	-0.16659115
	1942.5500	1	10		1.75974376	-0.16655669
	1942.6000	1	10		1.75974376	-0.16668286
	1942.6500	1	10		1.75974376	-0.16664816
	1942.7000	1	10		1.75974376	-0.16665252
	1942.7500	1	10		1.75974376	-0.16664214
	1942.8000	1	10		1.75974376	-0.16664697
	1942.8500	1	10		1.75974376	-0.16652472
	1942.9000	1	10		1.75974376	-0.16646007
	1942.9500	1	10		1.75974376	-0.16649898
	1943.0000	1	10		1.75974376	-0.16647222
	1943.0500	1	10		1.75974376	-0.16646627
	1943.1000	1	10		1.75974376	-0.16644794
	1943.1500	1	10		1.75974376	-0.16648805
	1943.2000	1	10		1.75974376	-0.16654097
	1943.2500	1	10		1.75974376	-0.16653510
	1943.3000	1	10		1.75974376	-0.16647825
	1943.3500	1	10		1.75974376	-0.16638048
	1943.4000	1	10		1.75974376	-0.16631054
	1943.4500	1	10		1.75974376	-0.16631257
	1943.5000	1	10		1.75974376	-0.16627809
	1943.5500	1	10		1.75974376	-0.16628537
	1943.6000	1	10		1.75974376	-0.16638340
	1943.6500	1	10		1.75974376	-0.16620990
	1943.7000	1	10		1.75974376	-0.16630724
	1943.7500	1	10		1.75974376	-0.16628841
	1943.8000	1	10		1.75974376	-0.16614500
	1943.8500	1	10		1.75974376	-0.16619386
	1943.9000	1	10		1.75974376	-0.16620828
	1943.9500	1	10		1.75974376	-0.16610788
	1944.0000	1	10		1.75974376	-0.16608404
	1944.0500	1	10		1.75974376	-0.16613521
	1944.1000	1	10		1.75974376	-0.16604187
	1944.1500	1	10		1.75974376	-0.16613033
	1944.2000	1	10		1.75974376	-0.16619103
	1944.2500	1	10		1.75974376	-0.16613657
	1944.3000	1	10		1.75974376	-0.16613763
	1944.3500	1	10		1.75974376	-0.16605956
	1944.4000	1	10		1.75974376	-0.16592698
	1944.4500	1	10		1.75974376	-0.16601725
	1944.5000	1	10		1.75974376	-0.16595263
	1944.5500	1	10		1.75974376	-0.16589142
	1944.6000	1	10		1.75974376	-0.16593102
	1944.6500	1	10		1.75974376	-0.16583620
	1944.7000	1	10		1.75974376	-0.16588416
	1944.7500	1	10		1.75974376	-0.16594036
	1944.8000	1	10		1.75974376	-0.16584042
	1944.8500	1	10		1.75974376	-0.16579624
	1944.9000	1	10		1.75974376	-0.16588358
	1944.9500	1	10		1.75974376	-0.16569912
	1945.0000	1	10		1.75974376	-0.16581476
	1945.0500	1	10		1.75974376	-0.16580250
	1945.1000	1	10		1.75974376	-0.16580749
	1945.1500	1	10		1.75974376	-0.16577620
	1945.2000	1	10		1.75974376	-0.16580077
	1945.2500	1	10		1.75974376	-0.16572230
	1945.3000	1	10		1.75974376	-0.16570143
	1945.3500	1	10		1.75974376	-0.16567150
	1945.4000	1	10		1.75974376	-0.16562063
	1945.4500	1	10		1.75974376	-0.16559301
	1945.5000	1	10		1.75974376	-0.16565578
	1945.5500	1	10		1.75974376	-0.16562952
	1945.6000	1	10		1.75974376	-0.16568495
	1945.6500	1	10		1.75974376	-0.16569130
	1945.7000	1	10		1.75974376	-0.16558852
	1945.7500	1	10		1.75974376	-0.16554119
	1945.8000	1	10		1.75974376	-0.16552491
	1945.8500	1	10		1.75974376	-0.16545368
	1945.9000	1	10		1.75974376	-0.16543826
	1945.9500	1	10		1.75974376	-0.16537331
	1946.0000	1	10		1.75974376	-0.16540708
	1946.0500	1	10		1.75974376	-0.16551964
	1946.1000	1	10		1.75974376	-0.16540451
	1946.1500	1	10		1.75974376	-0.16535185
	1946.2000	1	10		1.75974376	-0.16541878
	1946.2500	1	10		1.75974376	-0.16530806
	1946.3000	1	10		1.75974376	-0.16526781
	1946.3500	1	10		1.75974376	-0.16527470
	1946.4000	1	10		1.75974376	-0.16523628
	1946.4500	1	10		1.75974376	-0.16532863
	1946.5000	1	10		1.75974376	-0.16534476
	1946.5500	1	10		1.75974376	-0.16526114
	1946.6000	1	10		1.75974376	-0.16538914
	1946.6500	1	10		1.75974376	-0.16532253
	1946.7000	1	10		1.75974376	-0.16513662
	1946.7500	1	10		1.75974376	-0.16514661
	1946.8000	1	10		1.75974376	-0.16510315
	1946.8500	1	10		1.75974376	-0.16501518
	1946.9000	1	10		1.75974376	-0.16506314
	1946.9500	1	10		1.75974376	-0.16508056
	1947.0000	1	10		1.75974376	-0.16508272
	1947.0500	1	10		1.75974376	-0.16515346
	1947.1000	1	10		1.75974376	-0.16505955
	1947.1500	1	10		1.75974376	-0.16509922
	1947.2000	1	10		1.75974376	-0.16509356
	1947.2500	1	10		1.75974376	-0.16502563
	1947.3000	1	10		1.75974376	-0.16494814
	1947.3500	1	10		1.75974376	-0.16486006
	1947.4000	1	10		1.75974376	-0.16491735
	1947.4500	1	10		1.75974376	-0.16498832
	1947.5000	1	10		1.75974376	-0.16498970
	1947.5500	1	10		1.75974376	-0.16500076
	1947.6000	1	10		1.75974376	-0.16495248
	1947.6500	1	10		1.75974376	-0.16488722
	1947.7000	1	10		1.75974376	-0.16487738
	1947.7500	1	10		1.75974376	-0.16479133
	1947.8000	1	10		1.75974376	-0.16473809
	1947.8500	1	10		1.75974376	-0.16478211
	1947.9000	1	10		1.75974376	-0.16478725
	1947.9500	1	10		1.75974376	-0.16477957
	1948.0000	1	10		1.75974376	-0.16480917
	1948.0500	1	10		1.75974376	-0.16473934
	1948.1000	1	10		1.75974376	-0.16474063
	1948.1500	1	10		1.75974376	-0.16479366
	1948.2000	1	10		1.75974376	-0.16464757
	1948.2500	1	10		1.75974376	-0.16462166
	1948.3000	1	10		1.75974376	-0.16454114
	1948.3500	1	10		1.75974376	-0.16458048
	1948.4000	1	10		1.75974376	-0.16454678
	1948.4500	1	10		1.75974376	-0.16453253
	1948.5000	1	10		1.75974376	-0.16456360
	1948.5500	1	10		1.75974376	-0.16458225
	1948.6000	1	10		1.75974376	-0.16461004
	1948.6500	1	10		1.75974376	-0.16455228
	1948.7000	1	10		1.75974376	-0.16453249
	1948.7500	1	10		1.75974376	-0.16443126
	1948.8000	1	10		1.75974376	-0.16449325
	1948.8500	1	10		1.75974376	-0.16445318
	1948.9000	1	10		1.75974376	-0.16442243
	1948.9500	1	10		1.75974376	-0.16445855
	1949.0000	1	10		1.75974376	-0.16447533
	1949.0500	1	10		1.75974376	-0.16435526
	1949.1000	1	10		1.75974376	-0.16435932
	1949.1500	1	10		1.75974376	-0.16433546
	1949.2000	1	10		1.75974376	-0.16422397
	1949.2500	1	10		1.75974376	-0.16423179
	1949.3000	1	10		1.75974376	-0.16426787
	1949.3500	1	10		1.75974376	-0.16426845
	1949.4000	1	10		1.75974376	-0.16427808
	1949.4500	1	10		1.75974376	-0.16415788
	1949.5000	1	10		1.75974376	-0.16414085
	1949.5500	1	10		1.75974376	-0.16430058
	1949.6000	1	10		1.75974376	-0.16418394
	1949.6500	1	10		1.75974376	-0.16417190
	1949.7000	1	10		1.75974376	-0.16410574
	1949.7500	1	10		1.75974376	-0.16410232
	1949.8000	1	10		1.75974376	-0.16408311
	1949.8500	1	10		1.75974376	-0.16409194
	1949.9000	1	10		1.75974376	-0.16399238
	1949.9500	1	10		1.75974376	-0.16404014
	1950.0000	1	10		1.75974376	-0.16417908
	1950.0500	1	10		1.75974376	-0.16410531
	1950.1000	1	10		1.75974376	-0.16408658
	1950.1500	1	10		1.75974376	-0.16405027
	1950.2000	1	10		1.75974376	-0.16395375
	1950.2500	1	10		1.75974376	-0.16390786
	1950.3000	1	10		1.75974376	-0.16396226
	1950.3500	1	10		1.75974376	-0.16396062
	1950.4000	1	10		1.75974376	-0.16402727
	1950.4500	1	10		1.75974376	-0.16394051
	1950.5000	1	10		1.75974376	-0.16395224
	1950.5500	1	10		1.75974376	-0.16407285
	1950.6000	1	10		1.75974376	-0.16388481
	1950.6500	1	10		1.75974376	-0.16390076
	1950.7000	1	10		1.75974376	-0.16384315
	1950.7500	1	10		1.75974376	-0.16373020
	1950.8000	1	10		1.75974376	-0.16380083
	1950.8500	1	10		1.75974376	-0.16386013
	1950.9000	1	10		1.75974376	-0.16374001
	1950.9500	1	10		1.75974376	-0.16380010
	1951.0000	1	10		1.75974376	-0.16382096
	1951.0500	1	10		1.75974376	-0.16372411
	1951.1000	1	10		1.75974376	-0.16380841
	1951.1500	1	10		1.75974376	-0.16370116
	1951.2000	1	10		1.75974376	-0.16356429
	1951.2500	1	10		1.75974376	-0.16368376
	1951.3000	1	10		1.75974376	-0.16380403
	1951.3500	1	10		1.75974376	-0.16356602
	1951.4000	1	10		1.75974376	-0.16368339
	1951.4500	1	10		1.75974376	-0.16371168
	1951.5000	1	10		1.75974376	-0.16361240
	1951.5500	1	10		1.75974376	-0.16369626
	1951.6000	1	10		1.75974376	-0.16366942
	1951.6500	1	10		1.75974376	-0.16350657
	1951.7000	1	10		1.75974376	-0.16360052
	1951.7500	1	10		1.75974376	-0.16352376
	1951.8000	1	10		1.75974376	-0.16352840
	1951.8500	1	10		1.75974376	-0.16358875
	1951.9000	1	10		1.75974376	-0.16351163
	1951.9500	1	10		1.75974376	-0.16352715
	1952.0000	1	10		1.75974376	-0.16350141
	1952.0500	1	10		1.75974376	-0.16347302
	1952.1000	1	10		1.75974376	-0.16337408
	1952.1500	1	10		1.75974376	-0.16335521
	1952.2000	1	10		1.75974376	-0.16333221
	1952.2500	1	10		1.75974376	-0.16331099
	1952.3000	1	10		1.75974376	-0.16334889
	1952.3500	1	10		1.75974376	-0.16345343
	1952.4000	1	10		1.75974376	-0.16331183
	1952.4500	1	10		1.75974376	-0.16338099
	1952.5000	1	10		1.75974376	-0.16327741
	1952.5500	1	10		1.75974376	-0.16329680
	1952.6000	1	10		1.75974376	-0.16326386
	1952.6500	1	10		1.75974376	-0.16332496
	1952.7000	1	10		1.75974376	-0.16320741
	1952.7500	1	10		1.75974376	-0.16322313
	1952.8000	1	10		1.75974376	-0.16316317
	1952.8500	1	10		1.75974376	-0.16323527
	1952.9000	1	10		1.75974376	-0.16313788
	1952.9500	1	10		1.75974376	-0.16316535
	1953.0000	1	10		1.75974376	-0.16320895
	1953.0500	1	10		1.75974376	-0.16315248
	1953.1000	1	10		1.75974376	-0.16307808
	1953.1500	1	10		1.75974376	-0.16309101
	1953.2000	1	10		1.75974376	-0.16303416
	1953.2500	1	10		1.75974376	-0.16304333
	1953.3000	1	10		1.75974376	-0.16305847
	1953.3500	1	10		1.75974376	-0.16299590
	1953.4000	1	10		1.75974376	-0.16311444
	1953.4500	1	10		1.75974376	-0.16311903
	1953.5000	1	10		1.75974376	-0.16302036
	1953.5500	1	10		1.75974376	-0.16304448
	1953.6000	1	10		1.75974376	-0.16293164
	1953.6500	1	10		1.75974376	-0.16288880
	1953.7000	1	10		1.75974376	-0.16295286
	1953.7500	1	10		1.75974376	-0.16295882
	1953.8000	1	10		1.75974376	-0.16287375
	1953.8500	1	10		1.75974376	-0.16292222
	1953.9000	1	10		1.75974376	-0.16287733
	1953.9500	1	10		1.75974376	-0.16289506
	1954.0000	1	10		1.75974376	-0.16289223
	1954.0500	1	10		1.75974376	-0.16285555
	1954.1000	1	10		1.75974376	-0.16283469
	1954.1500	1	10		1.75974376	-0.16281391
	1954.2000	1	10		1.75974376	-0.16274264
	1954.2500	1	10		1.75974376	-0.16274245
	1954.3000	1	10		1.75974376	-0.16274747
	1954.3500	1	10		1.75974376	-0.16261265
	1954.4000	1	10		1.75974376	-0.16276868
	1954.4500	1	10		1.75974376	-0.16269760
	1954.5000	1	10		1.75974376	-0.16271798
	1954.5500	1	10		1.75974376	-0.16273620
	1954.6000	1	10		1.75974376	-0.16255926
	1954.6500	1	10		1.75974376	-0.16258543
	1954.7000	1	10		1.75974376	-0.16270811
	1954.7500	1	10		1.75974376	-0.16259622
	1954.8000	1	10		1.75974376	-0.16261540
	1954.8500	1	10		1.75974376	-0.16261831
	1954.9000	1	10		1.75974376	-0.16251272
	1954.9500	1	10		1.75974376	-0.16260682
	1955.0000	1	10		1.75974376	-0.16263233
	1955.0500	1	10		1.75974376	-0.16255289
	1955.1000	1	10		1.75974376	-0.16248394
	1955.1500	1	10		1.75974376	-0.16247531
	1955.2000	1	10		1.75974376	-0.16245555
	1955.2500	1	10		1.75974376	-0.16244521
	1955.3000	1	10		1.75974376	-0.16249103
	1955.3500	1	10		1.75974376	-0.16244799
	1955.4000	1	10		1.75974376	-0.16244369
	1955.4500	1	10		1.75974376	-0.16247934
	1955.5000	1	10		1.75974376	-0.16234964
	1955.5500	1	10		1.75974376	-0.16236478
	1955.6000	1	10		1.75974376	-0.16223582
	1955.6500	1	10		1.75974376	-0.16227376
	1955.7000	1	10		1.75974376	-0.16231723
	1955.7500	1	10		1.75974376	-0.16224716
	1955.8000	1	10		1.75974376	-0.16230298
	1955.8500	1	10		1.75974376	-0.16228851
	1955.9000	1	10		1.75974376	-0.16222540
	1955.9500	1	10		1.75974376	-0.16228700
	1956.0000	1	10		1.75974376	-0.16219100
	1956.0500	1	10		1.75974376	-0.16220476
	1956.1000	1	10		1.75974376	-0.16219873
	1956.1500	1	10		1.75974376	-0.16213357
	1956.2000	1	10		1.75974376	-0.16209356
	1956.2500	1	10		1.75974376	-0.16214957
	1956.3000	1	10		1.75974376	-0.16201951
	1956.3500	1	10		1.75974376	-0.16207514
	1956.4000	1	10		1.75974376	-0.16216325
	1956.4500	1	10		1.75974376	-0.16205763
	1956.5000	1	10		1.75974376	-0.16206741
	1956.5500	1	10		1.75974376	-0.16198879
	1956.6000	1	10		1.75974376	-0.16199920
	1956.6500	1	10		1.75974376	-0.16197026
	1956.7000	1	10		1.75974376	-0.16195850
	1956.7500	1	10		1.75974376	-0.16194843
	1956.8000	1	10		1.75974376	-0.16208345
	1956.8500	1	10		1.75974376	-0.16199918
	1956.9000	1	10		1.75974376	-0.16201546
	1956.9500	1	10		1.75974376	-0.16196640
	1957.0000	1	10		1.75974376	-0.16193589
	1957.0500	1	10		1.75974376	-0.16185759
	1957.1000	1	10		1.75974376	-0.16183928
	1957.1500	1	10		1.75974376	-0.16185358
	1957.2000	1	10		1.75974376	-0.16182398
	1957.2500	1	10		1.75974376	-0.16181571
	1957.3000	1	10		1.75974376	-0.16183568
	1957.3500	1	10		1.75974376	-0.16185209
	1957.4000	1	10		1.75974376	-0.16188106
	1957.4500	1	10		1.75974376	-0.16182171
	1957.5000	1	10		1.75974376	-0.16180702
	1957.5500	1	10		1.75974376	-0.16172871
	1957.6000	1	10		1.75974376	-0.16165379
	1957.6500	1	10		1.75974376	-0.16168261
	1957.7000	1	10		1.75974376	-0.16172413
	1957.7500	1	10		1.75974376	-0.16162405
	1957.8000	1	10		1.75974376	-0.16171537
	1957.8500	1	10		1.75974376	-0.16162433
	1957.9000	1	10		1.75974376	-0.16155025
	1957.9500	1	10		1.75974376	-0.16158525
	1958.0000	1	10		1.75974376	-0.16157037
	1958.0500	1	10		1.75974376	-0.16150517
	1958.1000	1	10		1.75974376	-0.16155165
	1958.1500	1	10		1.75974376	-0.16149113
	1958.2000	1	10		1.75974376	-0.16152877
	1958.2500	1	10		1.75974376	-0.16152875
	1958.3000	1	10		1.75974376	-0.16151341
	1958.3500	1	10		1.75974376	-0.16156925
	1958.4000	1	10		1.75974376	-0.16165474
	1958.4500	1	10		1.75974376	-0.16146202
	1958.5000	1	10		1.75974376	-0.16147956
	1958.5500	1	10		1.75974376	-0.16137080
	1958.6000	1	10		1.75974376	-0.16136456
	1958.6500	1	10		1.75974376	-0.16131535
	1958.7000	1	10		1.75974376	-0.16135620
	1958.7500	1	10		1.75974376	-0.16140856
	1958.8000	1	10		1.75974376	-0.16145790
	1958.8500	1	10		1.75974376	-0.16138261
	1958.9000	1	10		1.75974376	-0.16135573
	1958.9500	1	10		1.75974376	-0.16133042
	1959.0000	1	10		1.75974376	-0.16120223
	1959.0500	1	10		1.75974376	-0.16117960
	1959.1000	1	10		1.75974376	-0.16125524
	1959.1500	1	10		1.75974376	-0.16123390
	1959.2000	1	10		1.75974376	-0.16129799
	1959.2500	1	10		1.75974376	-0.16134353
	1959.3000	1	10		1.75974376	-0.16130811
	1959.3500	1	10		1.75974376	-0.16133515
	1959.4000	1	10		1.75974376	-0.16123055
	1959.4500	1	10		1.75974376	-0.16118426
	1959.5000	1	10		1.75974376	-0.16119935
	1959.5500	1	10		1.75974376	-0.16114431
	1959.6000	1	10		1.75974376	-0.16107041
	1959.6500	1	10		1.75974376	-0.16120929
	1959.7000	1	10		1.75974376	-0.16111512
	1959.7500	1	10		1.75974376	-0.16119007
	1959.8000	1	10		1.75974376	-0.16124185
	1959.8500	1	10		1.75974376	-0.16115597
	1959.9000	1	10		1.75974376	-0.16100602
	1959.9500	1	10		1.75974376	-0.16100129
	1960.0000	1	10		1.75974376	-0.16099369
	1960.0500	1	10		1.75974376	-0.16097184
	1960.1000	1	10		1.75974376	-0.16100327
	1960.1500	1	10		1.75974376	-0.16099513
	1960.2000	1	10		1.75974376	-0.16102845
	1960.2500	1	10		1.75974376	-0.16094454
	1960.3000	1	10		1.75974376	-0.16101286
	1960.3500	1	10		1.75974376	-0.16093731
	1960.4000	1	10		1.75974376	-0.16094359
	1960.4500	1	10		1.75974376	-0.16093006
	1960.5000	1	10		1.75974376	-0.16082510
	1960.5500	1	10		1.75974376	-0.16082568
	1960.6000	1	10		1.75974376	-0.16087435
	1960.6500	1	10		1.75974376	-0.16078416
	1960.7000	1	10		1.75974376	-0.16090846
	1960.7500	1	10		1.75974376	-0.16083466
	1960.8000	1	10		1.75974376	-0.16080698
	1960.8500	1	10		1.75974376	-0.16071813
	1960.9000	1	10		1.75974376	-0.16080052
	1960.9500	1	10		1.75974376	-0.16061900
	1961.0000	1	10		1.75974376	-0.16067892
	1961.0500	1	10		1.75974376	-0.16063277
	1961.1000	1	10		1.75974376	-0.16055234
	1961.1500	1	10		1.75974376	-0.16069205
	1961.2000	1	10		1.75974376	-0.16066654
	1961.2500	1	10		1.75974376	-0.16062699
	1961.3000	1	10		1.75974376	-0.16062373
	1961.3500	1	10		1.75974376	-0.16052846
	1961.4000	1	10		1.75974376	-0.16057558
	1961.4500	1	10		1.75974376	-0.16062457
	1961.5000	1	10		1.75974376	-0.16045198
	1961.5500	1	10		1.75974376	-0.16052337
	1961.6000	1	10		1.75974376	-0.16052993
	1961.6500	1	10		1.75974376	-0.16057119
	1961.7000	1	10		1.75974376	-0.16049979
	1961.7500	1	10		1.75974376	-0.16046852
	1961.8000	1	10		1.75974376	-0.16047200
	1961.8500	1	10		1.75974376	-0.16050816
	1961.9000	1	10		1.75974376	-0.16041396
	1961.9500	1	10		1.75974376	-0.16036725
	1962.0000	1	10		1.75974376	-0.16040247
	1962.0500	1	10		1.75974376	-0.16034462
	1962.1000	1	10		1.75974376	-0.16043101
	1962.1500	1	10		1.75974376	-0.16043216
	1962.2000	1	10		1.75974376	-0.16049113
	1962.2500	1	10		1.75974376	-0.16037943
	1962.3000	1	10		1.75974376	-0.16038446
	1962.3500	1	10		1.75974376	-0.16034696
	1962.4000	1	10		1.75974376	-0.16033184
	1962.4500	1	10		1.75974376	-0.16035285
	1962.5000	1	10		1.75974376	-0.16032644
	1962.5500	1	10		1.75974376	-0.16034545
	1962.6000	1	10		1.75974376	-0.16035020
	1962.6500	1	10		1.75974376	-0.16036684
	1962.7000	1	10		1.75974376	-0.16031651
	1962.7500	1	10		1.75974376	-0.16026700
	1962.8000	1	10		1.75974376	-0.16024547
	1962.8500	1	10		1.75974376	-0.16017359
	1962.9000	1	10		1.75974376	-0.16013920
	1962.9500	1	10		1.75974376	-0.16011996
	1963.0000	1	10		1.75974376	-0.16011015
	1963.0500	1	10		1.75974376	-0.16012577
	1963.1000	1	10		1.75974376	-0.16022559
	1963.1500	1	10		1.75974376	-0.16019424
	1963.2000	1	10		1.75974376	-0.16016118
	1963.2500	1	10		1.75974376	-0.16010873
	1963.3000	1	10		1.75974376	-0.16012017
	1963.3500	1	10		1.75974376	-0.16005073
	1963.4000	1	10		1.75974376	-0.16000800
	1963.4500	1	10		1.75974376	-0.16006937
	1963.5000	1	10		1.75974376	-0.16004767
	1963.5500	1	10		1.75974376	-0.16010575
	1963.6000	1	10		1.75974376	-0.16015802
	1963.6500	1	10		1.75974376	-0.16007885
	1963.7000	1	10		1.75974376	-0.16004657
	1963.7500	1	10		1.75974376	-0.15999405
	1963.8000	1	10		1.75974376	-0.15992461
	1963.8500	1	10		1.75974376	-0.15996015
	1963.9000	1	10		1.75974376	-0.15992707
	1963.9500	1	10		1.75974376	-0.15993280
	1964.0000	1	10		1.75974376	-0.15987694
	1964.0500	1	10		1.75974376	-0.15995281
	1964.1000	1	10		1.75974376	-0.16000515
	1964.1500	1	10		1.75974376	-0.15992161
	1964.2000	1	10		1.75974376	-0.15987983
	1964.2500	1	10		1.75974376	-0.15979191
	1964.3000	1	10		1.75974376	-0.15980182
	1964.3500	1	10		1.75974376	-0.15983405
	1964.4000	1	10		1.75974376	-0.15979089
	1964.4500	1	10		1.75974376	-0.15970884
	1964.5000	1	10		1.75974376	-0.15981684
	1964.5500	1	10		1.75974376	-0.15983444
	1964.6000	1	10		1.75974376	-0.15975086
	1964.6500	1	10		1.75974376	-0.15974674
	1964.7000	1	10		1.75974376	-0.15971979
	1964.7500	1	10		1.75974376	-0.15962867
	1964.8000	1	10		1.75974376	-0.15966851
	1964.8500	1	10		1.75974376	-0.15964301
	1964.9000	1	10		1.75974376	-0.15964817
	1964.9500	1	10		1.75974376	-0.15971102
	1965.0000	1	10		1.75974376	-0.15969343
	1965.0500	1	10		1.75974376	-0.15971582
	1965.1000	1	10		1.75974376	-0.15981890
	1965.1500	1	10		1.75974376	-0.15966162
	1965.2000	1	10		1.75974376	-0.15958024
	1965.2500	1	10		1.75974376	-0.15954519
	1965.3000	1	10		1.75974376	-0.15946353
	1965.3500	1	10		1.75974376	-0.15954521
	1965.4000	1	10		1.75974376	-0.15963262
	1965.4500	1	10		1.75974376	-0.15959382
	1965.5000	1	10		1.75974376	-0.15954746
	1965.5500	1	10		1.75974376	-0.15956249
	1965.6000	1	10		1.75974376	-0.15954547
	1965.6500	1	10		1.75974376	-0.15952932
	1965.7000	1	10		1.75974376	-0.15938152
	1965.7500	1	10		1.75974376	-0.15945585
	1965.8000	1	10		1.75974376	-0.15943596
	1965.8500	1	10		1.75974376	-0.15946636
	1965.9000	1	10		1.75974376	-0.15938561
	1965.9500	1	10		1.75974376	-0.15945204
	1966.0000	1	10		1.75974376	-0.15942143
	1966.0500	1	10		1.75974376	-0.15942944
	1966.1000	1	10		1.75974376	-0.15943453
	1966.1500	1	10		1.75974376	-0.15940897
	1966.2000	1	10		1.75974376	-0.15934216
	1966.2500	1	10		1.75974376	-0.15929533
	1966.3000	1	10		1.75974376	-0.15932551
	1966.3500	1	10		1.75974376	-0.15940703
	1966.4000	1	10		1.75974376	-0.15943432
	1966.4500	1	10		1.75974376	-0.15927672
	1966.5000	1	10		1.75974376	-0.15927222
	1966.5500	1	10		1.75974376	-0.15925087
	1966.6000	1	10		1.75974376	-0.15921062
	1966.6500	1	10		1.75974376	-0.15917407
	1966.7000	1	10		1.75974376	-0.15914794
	1966.7500	1	10		1.75974376	-0.15917886
	1966.8000	1	10		1.75974376	-0.15924854
	1966.8500	1	10		1.75974376	-0.15926579
	1966.9000	1	10		1.75974376	-0.15924696
	1966.9500	1	10		1.75974376	-0.15924077
	1967.0000	1	10		1.75974376	-0.15919348
	1967.0500	1	10		1.75974376	-0.15915537
	1967.1000	1	10		1.75974376	-0.15907114
	1967.1500	1	10		1.75974376	-0.15904818
	1967.2000	1	10		1.75974376	-0.15916293
	1967.2500	1	10		1.75974376	-0.15918015
	1967.3000	1	10		1.75974376	-0.15909117
	1967.3500	1	10		1.75974376	-0.15912589
	1967.4000	1	10		1.75974376	-0.15914204
	1967.4500	1	10		1.75974376	-0.15914474
	1967.5000	1	10		1.75974376	-0.15909173
	1967.5500	1	10		1.75974376	-0.15901644
	1967.6000	1	10		1.75974376	-0.15904892
	1967.6500	1	10		1.75974376	-0.15901398
	1967.7000	1	10		1.75974376	-0.15904117
	1967.7500	1	10		1.75974376	-0.15898114
	1967.8000	1	10		1.75974376	-0.15908170
	1967.8500	1	10		1.75974376	-0.15900226
	1967.9000	1	10		1.75974376	-0.15903857
	1967.9500	1	10		1.75974376	-0.15894467
	1968.0000	1	10		1.75974376	-0.15888877
	1968.0500	1	10		1.75974376	-0.15896192
	1968.1000	1	10		1.75974376	-0.15889870
	1968.1500	1	10		1.75974376	-0.15892187
	1968.2000	1	10		1.75974376	-0.15893020
	1968.2500	1	10		1.75974376	-0.15897270
	1968.3000	1	10		1.75974376	-0.15907003
	1968.3500	1	10		1.75974376	-0.15902176
	1968.4000	1	10		1.75974376	-0.15891341
	1968.4500	1	10		1.75974376	-0.15895747
	1968.5000	1	10		1.75974376	-0.15890829
	1968.5500	1	10		1.75974376	-0.15891816
	1968.6000	1	10		1.75974376	-0.15887314
	1968.6500	1	10		1.75974376	-0.15882459
	1968.7000	1	10		1.75974376	-0.15886316
	1968.7500	1	10		1.75974376	-0.15887933
	1968.8000	1	10		1.75974376	-0.15886644
	1968.8500	1	10		1.75974376	-0.15887231
	1968.9000	1	10		1.75974376	-0.15878599
	1968.9500	1	10		1.75974376	-0.15877292
	1969.0000	1	10		1.75974376	-0.15879748
	1969.0500	1	10		1.75974376	-0.15866254
	1969.1000	1	10		1.75974376	-0.15872041
	1969.1500	1	10		1.75974376	-0.15875602
	1969.2000	1	10		1.75974376	-0.15872531
	1969.2500	1	10		1.75974376	-0.15876090
	1969.3000	1	10		1.75974376	-0.15867356
	1969.3500	1	10		1.75974376	-0.15872065
	1969.4000	1	10		1.75974376	-0.15863549
	1969.4500	1	10		1.75974376	-0.15866548
	1969.5000	1	10		1.75974376	-0.15861964
	1969.5500	1	10		1.75974376	-0.15861213
	1969.6000	1	10		1.75974376	-0.15862200
	1969.6500	1	10		1.75974376	-0.15853699
	1969.7000	1	10		1.75974376	-0.15855903
	1969.7500	1	10		1.75974376	-0.15859643
	1969.8000	1	10		1.75974376	-0.15863247
	1969.8500	1	10		1.75974376	-0.15857985
	1969.9000	1	10		1.75974376	-0.15860129
	1969.9500	1	10		1.75974376	-0.15852960
	1970.0000	1	10		1.75974376	-0.15852932
	1970.0500	1	10		1.75974376	-0.15843643
	1970.1000	1	10		1.75974376	-0.15844323
	1970.1500	1	10		1.75974376	-0.15855487
	1970.2000	1	10		1.75974376	-0.15846150
	1970.2500	1	10		1.75974376	-0.15851712
	1970.3000	1	10		1.75974376	-0.15853832
	1970.3500	1	10		1.75974376	-0.15854158
	1970.4000	1	10		1.75974376	-0.15843183
	1970.4500	1	10		1.75974376	-0.15839696
	1970.5000	1	10		1.75974376	-0.15838228
	1970.5500	1	10		1.75974376	-0.15834181
	1970.6000	1	10		1.75974376	-0.15834766
	1970.6500	1	10		1.75974376	-0.15841616
	1970.7000	1	10		1.75974376	-0.15836176
	1970.7500	1	10		1.75974376	-0.15843088
	1970.8000	1	10		1.75974376	-0.15841702
	1970.8500	1	10		1.75974376	-0.15831176
	1970.9000	1	10		1.75974376	-0.15820410
	1970.9500	1	10		1.75974376	-0.15833968
	1971.0000	1	10		1.75974376	-0.15823141
	1971.0500	1	10		1.75974376	-0.15820857
	1971.1000	1	10		1.75974376	-0.15824312
	1971.1500	1	10		1.75974376	-0.15829809
	1971.2000	1	10		1.75974376	-0.15827613
	1971.2500	1	10		1.75974376	-0.15820913
	1971.3000	1	10		1.75974376	-0.15823234
	1971.3500	1	10		1.75974376	-0.15819279
	1971.4000	1	10		1.75974376	-0.15819365
	1971.4500	1	10		1.75974376	-0.15803663
	1971.5000	1	10		1.75974376	-0.15798913
	1971.5500	1	10		1.75974376	-0.15807148
	1971.6000	1	10		1.75974376	-0.15804408
	1971.6500	1	10		1.75974376	-0.15813250
	1971.7000	1	10		1.75974376	-0.15812589
	1971.7500	1	10		1.75974376	-0.15809078
	1971.8000	1	10		1.75974376	-0.15807563
	1971.8500	1	10		1.75974376	-0.15799770
	1971.9000	1	10		1.75974376	-0.15793921
	1971.9500	1	10		1.75974376	-0.15795438
	1972.0000	1	10		1.75974376	-0.15796809
	1972.0500	1	10		1.75974376	-0.15794829
	1972.1000	1	10		1.75974376	-0.15793540
	1972.1500	1	10		1.75974376	-0.15790697
	1972.2000	1	10		1.75974376	-0.15801739
	1972.2500	1	10		1.75974376	-0.15806509
	1972.3000	1	10		1.75974376	-0.15782561
	1972.3500	1	10		1.75974376	-0.15776254
	1972.4000	1	10		1.75974376	-0.15787009
	1972.4500	1	10		1.75974376	-0.15776815
	1972.5000	1	10		1.75974376	-0.15789138
	1972.5500	1	10		1.75974376	-0.15782781
	1972.6000	1	10		1.75974376	-0.15786808
	1972.6500	1	10		1.75974376	-0.15791461
	1972.7000	1	10		1.75974376	-0.15793422
	1972.7500	1	10		1.75974376	-0.15791656
	1972.8000	1	10		1.75974376	-0.15768897
	1972.8500	1	10		1.75974376	-0.15771406
	1972.9000	1	10		1.75974376	-0.15772218
	1972.9500	1	10		1.75974376	-0.15783962
	1973.0000	1	10		1.75974376	-0.15768280
	1973.0500	1	10		1.75974376	-0.15770333
	1973.1000	1	10		1.75974376	-0.15770452
	1973.1500	1	10		1.75974376	-0.15773593
	1973.2000	1	10		1.75974376	-0.15769491
	1973.2500	1	10		1.75974376	-0.15768671
	1973.3000	1	10		1.75974376	-0.15759153
	1973.3500	1	10		1.75974376	-0.15758619
	1973.4000	1	10		1.75974376	-0.15764093
	1973.4500	1	10		1.75974376	-0.15758464
	1973.5000	1	10		1.75974376	-0.15741875
	1973.5500	1	10		1.75974376	-0.15753409
	1973.6000	1	10		1.75974376	-0.15756851
	1973.6500	1	10		1.75974376	-0.15762914
	1973.7000	1	10		1.75974376	-0.15770283
	1973.7500	1	10		1.75974376	-0.15754605
	1973.8000	1	10		1.75974376	-0.15761182
	1973.8500	1	10		1.75974376	-0.15762357
	1973.9000	1	10		1.75974376	-0.15749089
	1973.9500	1	10		1.75974376	-0.15743662
	1974.0000	1	10		1.75974376	-0.15745724
	1974.0500	1	10		1.75974376	-0.15747901
	1974.1000	1	10		1.75974376	-0.15756141
	1974.1500	1	10		1.75974376	-0.15747115
	1974.2000	1	10		1.75974376	-0.15745912
	1974.2500	1	10		1.75974376	-0.15757775
	1974.3000	1	10		1.75974376	-0.15743384
	1974.3500	1	10		1.75974376	-0.15739376
	1974.4000	1	10		1.75974376	-0.15744571
	1974.4500	1	10		1.75974376	-0.15731947
	1974.5000	1	10		1.75974376	-0.15743634
	1974.5500	1	10		1.75974376	-0.15746260
	1974.6000	1	10		1.75974376	-0.15744435
	1974.6500	1	10		1.75974376	-0.15744356
	1974.7000	1	10		1.75974376	-0.15745124
	1974.7500	1	10		1.75974376	-0.15741738
	1974.8000	1	10		1.75974376	-0.15734306
	1974.8500	1	10		1.75974376	-0.15723269
	1974.9000	1	10		1.75974376	-0.15730591
	1974.9500	1	10		1.75974376	-0.15728736
	1975.0000	1	10		1.75974376	-0.15732717
	1975.0500	1	10		1.75974376	-0.15736440
	1975.1000	1	10		1.75974376	-0.15726859
	1975.1500	1	10		1.75974376	-0.15727708
	1975.2000	1	10		1.75974376	-0.15732097
	1975.2500	1	10		1.75974376	-0.15726982
	1975.3000	1	10		1.75974376	-0.15723914
	1975.3500	1	10		1.75974376	-0.15719526
	1975.4000	1	10		1.75974376	-0.15710073
	1975.4500	1	10		1.75974376	-0.15717467
	1975.5000	1	10		1.75974376	-0.15713962
	1975.5500	1	10		1.75974376	-0.15722232
	1975.6000	1	10		1.75974376	-0.15722707
	1975.6500	1	10		1.75974376	-0.15719187
	1975.7000	1	10		1.75974376	-0.15711660
	1975.7500	1	10		1.75974376	-0.15718935
	1975.8000	1	10		1.75974376	-0.15709680
	1975.8500	1	10		1.75974376	-0.15709646
	1975.9000	1	10		1.75974376	-0.15706262
	1975.9500	1	10		1.75974376	-0.15707396
	1976.0000	1	10		1.75974376	-0.15712442
	1976.0500	1	10		1.75974376	-0.15708521
	1976.1000	1	10		1.75974376	-0.15710378
	1976.1500	1	10		1.75974376	-0.15701134
	1976.2000	1	10		1.75974376	-0.15693817
	1976.2500	1	10		1.75974376	-0.15699431
	1976.3000	1	10		1.75974376	-0.15697166
	1976.3500	1	10		1.75974376	-0.15702145
	1976.4000	1	10		1.75974376	-0.15693655
	1976.4500	1	10		1.75974376	-0.15686179
	1976.5000	1	10		1.75974376	-0.15696527
	1976.5500	1	10		1.75974376	-0.15700417
	1976.6000	1	10		1.75974376	-0.15701402
	1976.6500	1	10		1.75974376	-0.15694739
	1976.7000	1	10		1.75974376	-0.15685640
	1976.7500	1	10		1.75974376	-0.15691930
	1976.8000	1	10		1.75974376	-0.15692709
	1976.8500	1	10		1.75974376	-0.15688015
	1976.9000	1	10		1.75974376	-0.15688783
	1976.9500	1	10		1.75974376	-0.15692182
	1977.0000	1	10		1.75974376	-0.15699031
	1977.0500	1	10		1.75974376	-0.15697263
	1977.1000	1	10		1.75974376	-0.15679326
	1977.1500	1	10		1.75974376	-0.15684588
	1977.2000	1	10		1.75974376	-0.15692301
	1977.2500	1	10		1.75974376	-0.15688589
	1977.3000	1	10		1.75974376	-0.15685797
	1977.3500	1	10		1.75974376	-0.15673818
	1977.4000	1	10		1.75974376	-0.15677458
	1977.4500	1	10		1.75974376	-0.15676059
	1977.5000	1	10		1.75974376	-0.15684573
	1977.5500	1	10		1.75974376	-0.15677661
	1977.6000	1	10		1.75974376	-0.15673382
	1977.6500	1	10		1.75974376	-0.15678283
	1977.7000	1	10		1.75974376	-0.15682215
	1977.7500	1	10		1.75974376	-0.15675338
	1977.8000	1	10		1.75974376	-0.15664071
	1977.8500	1	10		1.75974376	-0.15672818
	1977.9000	1	10		1.75974376	-0.15671959
	1977.9500	1	10		1.75974376	-0.15665090
	1978.0000	1	10		1.75974376	-0.15672173
	1978.0500	1	10		1.75974376	-0.15665583
	1978.1000	1	10		1.75974376	-0.15668174
	1978.1500	1	10		1.75974376	-0.15669171
	1978.2000	1	10		1.75974376	-0.15658727
	1978.2500	1	10		1.75974376	-0.15662227
	1978.3000	1	10		1.75974376	-0.15654992
	1978.3500	1	10		1.75974376	-0.15648555
	1978.4000	1	10		1.75974376	-0.15663311
	1978.4500	1	10		1.75974376	-0.15658168
	1978.5000	1	10		1.75974376	-0.15669558
	1978.5500	1	10		1.75974376	-0.15662983
	1978.6000	1	10		1.75974376	-0.15665038
	1978.6500	1	10		1.75974376	-0.15656728
	1978.7000	1	10		1.75974376	-0.15654581
	1978.7500	1	10		1.75974376	-0.15649663
	1978.8000	1	10		1.75974376	-0.15644670
	1978.8500	1	10		1.75974376	-0.15646290
	1978.9000	1	10		1.75974376	-0.15651781
	1978.9500	1	10		1.75974376	-0.15654499
	1979.0000	1	10		1.75974376	-0.15654087
	1979.0500	1	10		1.75974376	-0.15649807
	1979.1000	1	10		1.75974376	-0.15638974
	1979.1500	1	10		1.75974376	-0.15651578
	1979.2000	1	10		1.75974376	-0.15637742
	1979.2500	1	10		1.75974376	-0.15632492
	1979.3000	1	10		1.75974376	-0.15637942
	1979.3500	1	10		1.75974376	-0.15638875
	1979.4000	1	10		1.75974376	-0.15642406
	1979.4500	1	10		1.75974376	-0.15652990
	1979.5000	1	10		1.75974376	-0.15642270
	1979.5500	1	10		1.75974376	-0.15639188
	1979.6000	1	10		1.75974376	-0.15644532
	1979.6500	1	10		1.75974376	-0.15629543
	1979.7000	1	10		1.75974376	-0.15631242
	1979.7500	1	10		1.75974376	-0.15628707
	1979.8000	1	10		1.75974376	-0.15634431
	1979.8500	1	10		1.75974376	-0.15630487
	1979.9000	1	10		1.75974376	-0.15634568
	1979.9500	1	10		1.75974376	-0.15622947
	1980.0000	1	10		1.75974376	-0.15638536
	1980.0500	1	10		1.75974376	-0.15629690
	1980.1000	1	10		1.75974376	-0.15629986
	1980.1500	1	10		1.75974376	-0.15624571
	1980.2000	1	10		1.75974376	-0.15622133
	1980.2500	1	10		1.75974376	-0.15624964
	1980.3000	1	10		1.75974376	-0.15620258
	1980.3500	1	10		1.75974376	-0.15619658
	1980.4000	1	10		1.75974376	-0.15616861
	1980.4500	1	10		1.75974376	-0.15612837
	1980.5000	1	10		1.75974376	-0.15622869
	1980.5500	1	10		1.75974376	-0.15625129
	1980.6000	1	10		1.75974376	-0.15609057
	1980.6500	1	10		1.75974376	-0.15610442
	1980.7000	1	10		1.75974376	-0.15608434
	1980.7500	1	10		1.75974376	-0.15613693
	1980.8000	1	10		1.75974376	-0.15616336
	1980.8500	1	10		1.75974376	-0.15611526
	1980.9000	1	10		1.75974376	-0.15607824
	1980.9500	1	10		1.75974376	-0.15613433
	1981.0000	1	10		1.75974376	-0.15613044
	1981.0500	1	10		1.75974376	-0.15599442
	1981.1000	1	10		1.75974376	-0.15607685
	1981.1500	1	10		1.75974376	-0.15600659
	1981.2000	1	10		1.75974376	-0.15614706
	1981.2500	1	10		1.75974376	-0.15598683
	1981.3000	1	10		1.75974376	-0.15589223
	1981.3500	1	10		1.75974376	-0.15603470
	1981.4000	1	10		1.75974376	-0.15611274
	1981.4500	1	10		1.75974376	-0.15601283
	1981.5000	1	10		1.75974376	-0.15611929
	1981.5500	1	10		1.75974376	-0.15594102
	1981.6000	1	10		1.75974376	-0.15586213
	1981.6500	1	10		1.75974376	-0.15597750
	1981.7000	1	10		1.75974376	-0.15585465
	1981.7500	1	10		1.75974376	-0.15594896
	1981.8000	1	10		1.75974376	-0.15590535
	1981.8500	1	10		1.75974376	-0.15594582
	1981.9000	1	10		1.75974376	-0.15598973
	1981.9500	1	10		1.75974376	-0.15597466
	1982.0000	1	10		1.75974376	-0.15583224
	1982.0500	1	10		1.75974376	-0.15588217
	1982.1000	1	10		1.75974376	-0.15590624
	1982.1500	1	10		1.75974376	-0.15585452
	1982.2000	1	10		1.75974376	-0.15586101
	1982.2500	1	10		1.75974376	-0.15593100
	1982.3000	1	10		1.75974376	-0.15598687
	1982.3500	1	10		1.75974376	-0.15585131
	1982.4000	1	10		1.75974376	-0.15591797
	1982.4500	1	10		1.75974376	-0.15590998
	1982.5000	1	10		1.75974376	-0.15584110
	1982.5500	1	10		1.75974376	-0.15583607
	1982.6000	1	10		1.75974376	-0.15574954
	1982.6500	1	10		1.75974376	-0.15568662
	1982.7000	1	10		1.75974376	-0.15583313
	1982.7500	1	10		1.75974376	-0.15582396
	1982.8000	1	10		1.75974376	-0.15578414
	1982.8500	1	10		1.75974376	-0.15578256
	1982.9000	1	10		1.75974376	-0.15583451
	1982.9500	1	10		1.75974376	-0.15561491
	1983.0000	1	10		1.75974376	-0.15570845
	1983.0500	1	10		1.75974376	-0.15562519
	1983.1000	1	10		1.75974376	-0.15554260
	1983.1500	1	10		1.75974376	-0.15567197
	1983.2000	1	10		1.75974376	-0.15564132
	1983.2500	1	10		1.75974376	-0.15566740
	1983.3000	1	10		1.75974376	-0.15572412
	1983.3500	1	10		1.75974376	-0.15570401
	1983.4000	1	10		1.75974376	-0.15560074
	1983.4500	1	10		1.75974376	-0.15569190
	1983.5000	1	10		1.75974376	-0.15549106
	1983.5500	1	10		1.75974376	-0.15551665
	1983.6000	1	10		1.75974376	-0.15566372
	1983.6500	1	10		1.75974376	-0.15560105
	1983.7000	1	10		1.75974376	-0.15563789
	1983.7500	1	10		1.75974376	-0.15561614
	1983.8000	1	10		1.75974376	-0.15547466
	1983.8500	1	10		1.75974376	-0.15556490
	1983.9000	1	10		1.75974376	-0.15559042
	1983.9500	1	10		1.75974376	-0.15536717
	1984.0000	1	10		1.75974376	-0.15547911
	1984.0500	1	10		1.75974376	-0.15542522
	1984.1000	1	10		1.75974376	-0.15544238
	1984.1500	1	10		1.75974376	-0.15556554
	1984.2000	1	10		1.75974376	-0.15559651
	1984.2500	1	10		1.75974376	-0.15542441
	1984.3000	1	10		1.75974376	-0.15558574
	1984.3500	1	10		1.75974376	-0.15550531
	1984.4000	1	10		1.75974376	-0.15546982
	1984.4500	1	10		1.75974376	-0.15544594
	1984.5000	1	10		1.75974376	-0.15533705
	1984.5500	1	10		1.75974376	-0.15544842
	1984.6000	1	10		1.75974376	-0.15550350
	1984.6500	1	10		1.75974376	-0.15537063
	1984.7000	1	10		1.75974376	-0.15546626
	1984.7500	1	10		1.75974376	-0.15542316
	1984.8000	1	10		1.75974376	-0.15533686
	1984.8500	1	10		1.75974376	-0.15545485
	1984.9000	1	10		1.75974376	-0.15512410
	1984.9500	1	10		1.75974376	-0.15511131
	1985.0000	1	10		1.75974376	-0.15533806
	1985.0500	1	10		1.75974376	-0.15540466
	1985.1000	1	10		1.75974376	-0.15533753
	1985.1500	1	10		1.75974376	-0.15534602
	1985.2000	1	10		1.75974376	-0.15528350
	1985.2500	1	10		1.75974376	-0.15523248
	1985.3000	1	10		1.75974376	-0.15531610
	1985.3500	1	10		1.75974376	-0.15519287
	1985.4000	1	10		1.75974376	-0.15518174
	1985.4500	1	10		1.75974376	-0.15518593
	1985.5000	1	10		1.75974376	-0.15518255
	1985.5500	1	10		1.75974376	-0.15523133
	1985.6000	1	10		1.75974376	-0.15522806
	1985.6500	1	10		1.75974376	-0.15500308
	1985.7000	1	10		1.75974376	-0.15530016
	1985.7500	1	10		1.75974376	-0.15516112
	1985.8000	1	10		1.75974376	-0.15517371
	1985.8500	1	10		1.75974376	-0.15518965
	1985.9000	1	10		1.75974376	-0.15510309
	1985.9500	1	10		1.75974376	-0.15515366
	1986.0000	1	10		1.75974376	-0.15523144
	1986.0500	1	10		1.75974376	-0.15520154
	1986.1000	1	10		1.75974376	-0.15521721
	1986.1500	1	10		1.75974376	-0.15508672
	1986.2000	1	10		1.75974376	-0.15514093
	1986.2500	1	10		1.75974376	-0.15519109
	1986.3000	1	10		1.75974376	-0.15505435
	1986.3500	1	10		1.75974376	-0.15495488
	1986.4000	1	10		1.75974376	-0.15501800
	1986.4500	1	10		1.75974376	-0.15513796
	1986.5000	1	10		1.75974376	-0.15503531
	1986.5500	1	10		1.75974376	-0.15502137
	1986.6000	1	10		1.75974376	-0.15515100
	1986.6500	1	10		1.75974376	-0.15508321
	1986.7000	1	10		1.75974376	-0.15500255
	1986.7500	1	10		1.75974376	-0.15494874
	1986.8000	1	10		1.75974376	-0.15489297
	1986.8500	1	10		1.75974376	-0.15491123
	1986.9000	1	10		1.75974376	-0.15493860
	1986.9500	1	10		1.75974376	-0.15484472
	1987.0000	1	10		1.75974376	-0.15496269
	1987.0500	1	10		1.75974376	-0.15483686
	1987.1000	1	10		1.75974376	-0.15493933
	1987.1500	1	10		1.75974376	-0.15494497
	1987.2000	1	10		1.75974376	-0.15485804
	1987.2500	1	10		1.75974376	-0.15478088
	1987.3000	1	10		1.75974376	-0.15478159
	1987.3500	1	10		1.75974376	-0.15471844
	1987.4000	1	10		1.75974376	-0.15483350
	1987.4500	1	10		1.75974376	-0.15475471
	1987.5000	1	10		1.75974376	-0.15485301
	1987.5500	1	10		1.75974376	-0.15492084
	1987.6000	1	10		1.75974376	-0.15492050
	1987.6500	1	10		1.75974376	-0.15481750
	1987.7000	1	10		1.75974376	-0.15479486
	1987.7500	1	10		1.75974376	-0.15477195
	1987.8000	1	10		1.75974376	-0.15478457
	1987.8500	1	10		1.75974376	-0.15483425
	1987.9000	1	10		1.75974376	-0.15470567
	1987.9500	1	10		1.75974376	-0.15485285
	1988.0000	1	10		1.75974376	-0.15486425
	1988.0500	1	10		1.75974376	-0.15489450
	1988.1000	1	10		1.75974376	-0.15476805
	1988.1500	1	10		1.75974376	-0.15471353
	1988.2000	1	10		1.75974376	-0.15461940
	1988.2500	1	10		1.75974376	-0.15473221
	1988.3000	1	10		1.75974376	-0.15468350
	1988.3500	1	10		1.75974376	-0.15467850
	1988.4000	1	10		1.75974376	-0.15479620
	1988.4500	1	10		1.75974376	-0.15461792
	1988.5000	1	10		1.75974376	-0.15469004
	1988.5500	1	10		1.75974376	-0.15463257
	1988.6000	1	10		1.75974376	-0.15465684
	1988.6500	1	10		1.75974376	-0.15444360
	1988.7000	1	10		1.75974376	-0.15452220
	1988.7500	1	10		1.75974376	-0.15452452
	1988.8000	1	10		1.75974376	-0.15463645
	1988.8500	1	10		1.75974376	-0.15455438
	1988.9000	1	10		1.75974376	-0.15449189
	1988.9500	1	10		1.75974376	-0.15459643
	1989.0000	1	10		1.75974376	-0.15462226
	1989.0500	1	10		1.75974376	-0.15452106
	1989.1000	1	10		1.75974376	-0.15433687
	1989.1500	1	10		1.75974376	-0.15442585
	1989.2000	1	10		1.75974376	-0.15440527
	1989.2500	1	10		1.75974376	-0.15446309
	1989.3000	1	10		1.75974376	-0.15432273
	1989.3500	1	10		1.75974376	-0.15447224
	1989.4000	1	10		1.75974376	-0.15446249
	1989.4500	1	10		1.75974376	-0.15443084
	1989.5000	1	10		1.75974376	-0.15436145
	1989.5500	1	10		1.75974376	-0.15430931
	1989.6000	1	10		1.75974376	-0.15433851
	1989.6500	1	10		1.75974376	-0.15430022
	1989.7000	1	10		1.75974376	-0.15430682
	1989.7500	1	10		1.75974376	-0.15430308
	1989.8000	1	10		1.75974376	-0.15437518
	1989.8500	1	10		1.75974376	-0.15428928
	1989.9000	1	10		1.75974376	-0.15434467
	1989.9500	1	10		1.75974376	-0.15437454
	1990.0000	1	10		1.75974376	-0.15423518
	1990.0500	1	10		1.75974376	-0.15419603
	1990.1000	1	10		1.75974376	-0.15428462
	1990.1500	1	10		1.75974376	-0.15426139
	1990.2000	1	10		1.75974376	-0.15428292
	1990.2500	1	10		1.75974376	-0.15431791
	1990.3000	1	10		1.75974376	-0.15426002
	1990.3500	1	10		1.75974376	-0.15434737
	1990.4000	1	10		1.75974376	-0.15432023
	1990.4500	1	10		1.75974376	-0.15425066
	1990.5000	1	10		1.75974376	-0.15423620
	1990.5500	1	10		1.75974376	-0.15421775
	1990.6000	1	10		1.75974376	-0.15419621
	1990.6500	1	10		1.75974376	-0.15416852
	1990.7000	1	10		1.75974376	-0.15418959
	1990.7500	1	10		1.75974376	-0.15429094
	1990.8000	1	10		1.75974376	-0.15428079
	1990.8500	1	10		1.75974376	-0.15421799
	1990.9000	1	10		1.75974376	-0.15415271
	1990.9500	1	10		1.75974376	-0.15417077
	1991.0000	1	10		1.75974376	-0.15414627
	1991.0500	1	10		1.75974376	-0.15409721
	1991.1000	1	10		1.75974376	-0.15407125
	1991.1500	1	10		1.75974376	-0.15407168
	1991.2000	1	10		1.75974376	-0.15411925
	1991.2500	1	10		1.75974376	-0.15411239
	1991.3000	1	10		1.75974376	-0.15412188
	1991.3500	1	10		1.75974376	-0.15412256
	1991.4000	1	10		1.75974376	-0.15408739
	1991.4500	1	10		1.75974376	-0.15394143
	1991.5000	1	10		1.75974376	-0.15397076
	1991.5500	1	10		1.75974376	-0.15403878
	1991.6000	1	10		1.75974376	-0.15394974
	1991.6500	1	10		1.75974376	-0.15409363
	1991.7000	1	10		1.75974376	-0.15404264
	1991.7500	1	10		1.75974376	-0.15401484
	1991.8000	1	10		1.75974376	-0.15406180
	1991.8500	1	10		1.75974376	-0.15400268
	1991.9000	1	10		1.75974376	-0.15398174
	1991.9500	1	10		1.75974376	-0.15396701
	1992.0000	1	10		1.75974376	-0.15394239
	1992.0500	1	10		1.75974376	-0.15386486
	1992.1000	1	10		1.75974376	-0.15387451
	1992.1500	1	10		1.75974376	-0.15375433
	1992.2000	1	10		1.75974376	-0.15390340
	1992.2500	1	10		1.75974376	-0.15398364
	1992.3000	1	10		1.75974376	-0.15393628
	1992.3500	1	10		1.75974376	-0.15390890
	1992.4000	1	10		1.75974376	-0.15385319
	1992.4500	1	10		1.75974376	-0.15382967
	1992.5000	1	10		1.75974376	-0.15375497
	1992.5500	1	10		1.75974376	-0.15376047
	1992.6000	1	10		1.75974376	-0.15382065
	1992.6500	1	10		1.75974376	-0.15376150
	1992.7000	1	10		1.75974376	-0.15377864
	1992.7500	1	10		1.75974376	-0.15382862
	1992.8000	1	10		1.75974376	-0.15374283
	1992.8500	1	10		1.75974376	-0.15373976
	1992.9000	1	10		1.75974376	-0.15368592
	1992.9500	1	10		1.75974376	-0.15353488
	1993.0000	1	10		1.75974376	-0.15349465
	1993.0500	1	10		1.75974376	-0.15351263
	1993.1000	1	10		1.75974376	-0.15358537
	1993.1500	1	10		1.75974376	-0.15366688
	1993.2000	1	10		1.75974376	-0.15350843
	1993.2500	1	10		1.75974376	-0.15346965
	1993.3000	1	10		1.75974376	-0.15351309
	1993.3500	1	10		1.75974376	-0.15351082
	1993.4000	1	10		1.75974376	-0.15349268
	1993.4500	1	10		1.75974376	-0.15338425
	1993.5000	1	10		1.75974376	-0.15341094
	1993.5500	1	10		1.75974376	-0.15348416
	1993.6000	1	10		1.75974376	-0.15346741
	1993.6500	1	10		1.75974376	-0.15352807
	1993.7000	1	10		1.75974376	-0.15349764
	1993.7500	1	10		1.75974376	-0.15334725
	1993.8000	1	10		1.75974376	-0.15339590
	1993.8500	1	10		1.75974376	-0.15353531
	1993.9000	1	10		1.75974376	-0.15341865
	1993.9500	1	10		1.75974376	-0.15342042
	1994.0000	1	10		1.75974376	-0.15339780
	1994.0500	1	10		1.75974376	-0.15330351
	1994.1000	1	10		1.75974376	-0.15341192
	1994.1500	1	10		1.75974376	-0.15359230
	1994.2000	1	10		1.75974376	-0.15344264
	1994.2500	1	10		1.75974376	-0.15341078
	1994.3000	1	10		1.75974376	-0.15339874
	1994.3500	1	10		1.75974376	-0.15328354
	1994.4000	1	10		1.75974376	-0.15340766
	1994.4500	1	10		1.75974376	-0.15335095
	1994.5000	1	10		1.75974376	-0.15325551
	1994.5500	1	10		1.75974376	-0.15342907
	1994.6000	1	10		1.75974376	-0.15345001
	1994.6500	1	10		1.75974376	-0.15356653
	1994.7000	1	10		1.75974376	-0.15354964
	1994.7500	1	10		1.75974376	-0.15335099
	1994.8000	1	10		1.75974376	-0.15333142
	1994.8500	1	10		1.75974376	-0.15337779
	1994.9000	1	10		1.75974376	-0.15335447
	1994.9500	1	10		1.75974376	-0.15336875
	1995.0000	1	10		1.75974376	-0.15328642
	1995.0500	1	10		1.75974376	-0.15326101
	1995.1000	1	10		1.75974376	-0.15338175
	1995.1500	1	10		1.75974376	-0.15341999
	1995.2000	1	10		1.75974376	-0.15336386
	1995.2500	1	10		1.75974376	-0.15338322
	1995.3000	1	10		1.75974376	-0.15328953
	1995.3500	1	10		1.75974376	-0.15321909
	1995.4000	1	10		1.75974376	-0.15322023
	1995.4500	1	10		1.75974376	-0.15338697
	1995.5000	1	10		1.75974376	-0.15331887
	1995.5500	1	10		1.75974376	-0.15329520
	1995.6000	1	10		1.75974376	-0.15334099
	1995.6500	1	10		1.75974376	-0.15326352
	1995.7000	1	10		1.75974376	-0.15328874
	1995.7500	1	10		1.75974376	-0.15328988
	1995.8000	1	10		1.75974376	-0.15326102
	1995.8500	1	10		1.75974376	-0.15319022
	1995.9000	1	10		1.75974376	-0.15325444
	1995.9500	1	10		1.75974376	-0.15326044
	1996.0000	1	10		1.75974376	-0.15322235
	1996.0500	1	10		1.75974376	-0.15329327
	1996.1000	1	10		1.75974376	-0.15330478
	1996.1500	1	10		1.75974376	-0.15326876
	1996.2000	1	10		1.75974376	-0.15325183
	1996.2500	1	10		1.75974376	-0.15325905
	1996.3000	1	10		1.75974376	-0.15321489
	1996.3500	1	10		1.75974376	-0.15308224
	1996.4000	1	10		1.75974376	-0.15308816
	1996.4500	1	10		1.75974376	-0.15312095
	1996.5000	1	10		1.75974376	-0.15314008
	1996.5500	1	10		1.75974376	-0.15321431
	1996.6000	1	10		1.75974376	-0.15316905
	1996.6500	1	10		1.75974376	-0.15312668
	1996.7000	1	10		1.75974376	-0.15308588
	1996.7500	1	10		1.75974376	-0.15302896
	1996.8000	1	10		1.75974376	-0.15300577
	1996.8500	1	10		1.75974376	-0.15302000
	1996.9000	1	10		1.75974376	-0.15293751
	1996.9500	1	10		1.75974376	-0.15302449
	1997.0000	1	10		1.75974376	-0.15304212
	1997.0500	1	10		1.75974376	-0.15301397
	1997.1000	1	10		1.75974376	-0.15300946
	1997.1500	1	10		1.75974376	-0.15298826
	1997.2000	1	10		1.75974376	-0.15290738
	1997.2500	1	10		1.75974376	-0.15293830
	1997.3000	1	10		1.75974376	-0.15294763
	1997.3500	1	10		1.75974376	-0.15291369
	1997.4000	1	10		1.75974376	-0.15281917
	1997.4500	1	10		1.75974376	-0.15290618
	1997.5000	1	10		1.75974376	-0.15299696
	1997.5500	1	10		1.75974376	-0.15301364
	1997.6000	1	10		1.75974376	-0.15295156
	1997.6500	1	10		1.75974376	-0.15281614
	1997.7000	1	10		1.75974376	-0.15278286
	1997.7500	1	10		1.75974376	-0.15288692
	1997.8000	1	10		1.75974376	-0.15281323
	1997.8500	1	10		1.75974376	-0.15284528
	1997.9000	1	10		1.75974376	-0.15279722
	1997.9500	1	10		1.75974376	-0.15281517
	1998.0000	1	10		1.75974376	-0.15289449
	1998.0500	1	10		1.75974376	-0.15287278
	1998.1000	1	10		1.75974376	-0.15275368
	1998.1500	1	10		1.75974376	-0.15271467
	1998.2000	1	10		1.75974376	-0.15270202
	1998.2500	1	10		1.75974376	-0.15262368
	1998.3000	1	10		1.75974376	-0.15271830
	1998.3500	1	10		1.75974376	-0.15265791
	1998.4000	1	10		1.75974376	-0.15264876
	1998.4500	1	10		1.75974376	-0.15257784
	1998.5000	1	10		1.75974376	-0.15258457
	1998.5500	1	10		1.75974376	-0.15257587
	1998.6000	1	10		1.75974376	-0.15262567
	1998.6500	1	10		1.75974376	-0.15255643
	1998.7000	1	10		1.75974376	-0.15250257
	1998.7500	1	10		1.75974376	-0.15255179
	1998.8000	1	10		1.75974376	-0.15255083
	1998.8500	1	10		1.75974376	-0.15262616
	1998.9000	1	10		1.75974376	-0.15261713
	1998.9500	1	10		1.75974376	-0.15258575
	1999.0000	1	10		1.75974376	-0.15252151
	1999.0500	1	10		1.75974376	-0.15263268
	1999.1000	1	10		1.75974376	-0.15258962
	1999.1500	1	10		1.75974376	-0.15256942
	1999.2000	1	10		1.75974376	-0.15257370
	1999.2500	1	10		1.75974376	-0.15249846
	1999.3000	1	10		1.75974376	-0.15251956
	1999.3500	1	10		1.75974376	-0.15253344
	1999.4000	1	10		1.75974376	-0.15260803
	1999.4500	1	10		1.75974376	-0.15255742
	1999.5000	1	10		1.75974376	-0.15268482
	1999.5500	1	10		1.75974376	-0.15260966
	1999.6000	1	10		1.75974376	-0.15257222
	1999.6500	1	10		1.75974376	-0.15260705
	1999.7000	1	10		1.75974376	-0.15252484
	1999.7500	1	10		1.75974376	-0.15250163
	1999.8000	1	10		1.75974376	-0.15246204
	1999.8500	1	10		1.75974376	-0.15253698
	1999.9000	1	10		1.75974376	-0.15263966
	1999.9500	1	10		1.75974376	-0.15261036
	2000.0000	1	10		1.75974376	-0.15255083
	2000.0500	1	10		1.75974376	-0.15251676
	2000.1000	1	10		1.75974376	-0.15250967
	2000.1500	1	10		1.75974376	-0.15252368
	2000.2000	1	10		1.75974376	-0.15250222
	2000.2500	1	10		1.75974376	-0.15246636
	2000.3000	1	10		1.75974376	-0.15237372
	2000.3500	1	10		1.75974376	-0.15248482
	2000.4000	1	10		1.75974376	-0.15254724
	2000.4500	1	10		1.75974376	-0.15249901
	2000.5000	1	10		1.75974376	-0.15244582
	2000.5500	1	10		1.75974376	-0.15245963
	2000.6000	1	10		1.75974376	-0.15239409
	2000.6500	1	10		1.75974376	-0.15239383
	2000.7000	1	10		1.75974376	-0.15235634
	2000.7500	1	10		1.75974376	-0.15230043
	2000.8000	1	10		1.75974376	-0.15233235
	2000.8500	1	10		1.75974376	-0.15231988
	2000.9000	1	10		1.75974376	-0.15235453
	2000.9500	1	10		1.75974376	-0.15236220
	2001.0000	1	10		1.75974376	-0.15229864
	2001.0500	1	10		1.75974376	-0.15220009
	2001.1000	1	10		1.75974376	-0.15211096
	2001.1500	1	10		1.75974376	-0.15211177
	2001.2000	1	10		1.75974376	-0.15207111
	2001.2500	1	10		1.75974376	-0.15201117
	2001.3000	1	10		1.75974376	-0.15197803
	2001.3500	1	10		1.75974376	-0.15211686
	2001.4000	1	10		1.75974376	-0.15206560
	2001.4500	1	10		1.75974376	-0.15203135
	2001.5000	1	10		1.75974376	-0.15204976
	2001.5500	1	10		1.75974376	-0.15202423
	2001.6000	1	10		1.75974376	-0.15199229
	2001.6500	1	10		1.75974376	-0.15201653
	2001.7000	1	10		1.75974376	-0.15195596
	2001.7500	1	10		1.75974376	-0.15218080
	2001.8000	1	10		1.75974376	-0.15204954
	2001.8500	1	10		1.75974376	-0.15202544
	2001.9000	1	10		1.75974376	-0.15205692
	2001.9500	1	10		1.75974376	-0.15199228
	2002.0000	1	10		1.75974376	-0.15203617
	2002.0500	1	10		1.75974376	-0.15201792
	2002.1000	1	10		1.75974376	-0.15201890
	2002.1500	1	10		1.75974376	-0.15187943
	2002.2000	1	10		1.75974376	-0.15213685
	2002.2500	1	10		1.75974376	-0.15208760
	2002.3000	1	10		1.75974376	-0.15211189
	2002.3500	1	10		1.75974376	-0.15209998
	2002.4000	1	10		1.75974376	-0.15195872
	2002.4500	1	10		1.75974376	-0.15207389
	2002.5000	1	10		1.75974376	-0.15204849
	2002.5500	1	10		1.75974376	-0.15195984
	2002.6000	1	10		1.75974376	-0.15191779
	2002.6500	1	10		1.75974376	-0.15193313
	2002.7000	1	10		1.75974376	-0.15209964
	2002.7500	1	10		1.75974376	-0.15210887
	2002.8000	1	10		1.75974376	-0.15207635
	2002.8500	1	10		1.75974376	-0.15198514
	2002.9000	1	10		1.75974376	-0.15200350
	2002.9500	1	10		1.75974376	-0.15193363
	2003.0000	1	10		1.75974376	-0.15196030
	2003.0500	1	10		1.75974376	-0.15198126
	2003.1000	1	10		1.75974376	-0.15193615
	2003.1500	1	10		1.75974376	-0.15198542
	2003.2000	1	10		1.75974376	-0.15199675
	2003.2500	1	10		1.75974376	-0.15200346
	2003.3000	1	10		1.75974376	-0.15196512
	2003.3500	1	10		1.75974376	-0.15196249
	2003.4000	1	10		1.75974376	-0.15184347
	2003.4500	1	10		1.75974376	-0.15186140
	2003.5000	1	10		1.75974376	-0.15189160
	2003.5500	1	10		1.75974376	-0.15200560
	2003.6000	1	10		1.75974376	-0.15194373
	2003.6500	1	10		1.75974376	-0.15184986
	2003.7000	1	10		1.75974376	-0.15194873
	2003.7500	1	10		1.75974376	-0.15185785
	2003.8000	1	10		1.75974376	-0.15192826
	2003.8500	1	10		1.75974376	-0.15181694
	2003.9000	1	10		1.75974376	-0.15172878
	2003.9500	1	10		1.75974376	-0.15164150
	2004.0000	1	10		1.75974376	-0.15168674
	2004.0500	1	10		1.75974376	-0.15169298
	2004.1000	1	10		1.75974376	-0.15179102
	2004.1500	1	10		1.75974376	-0.15175794
	2004.2000	1	10		1.75974376	-0.15174175
	2004.2500	1	10		1.75974376	-0.15171202
	2004.3000	1	10		1.75974376	-0.15175194
	2004.3500	1	10		1.75974376	-0.15178273
	2004.4000	1	10		1.75974376	-0.15165626
	2004.4500	1	10		1.75974376	-0.15153679
	2004.5000	1	10		1.75974376	-0.15158962
	2004.5500	1	10		1.75974376	-0.15168320
	2004.6000	1	10		1.75974376	-0.15178231
	2004.6500	1	10		1.75974376	-0.15165812
	2004.7000	1	10		1.75974376	-0.15152143
	2004.7500	1	10		1.75974376	-0.15159150
	2004.8000	1	10		1.75974376	-0.15162072
	2004.8500	1	10		1.75974376	-0.15163284
	2004.9000	1	10		1.75974376	-0.15158701
	2004.9500	1	10		1.75974376	-0.15159492
	2005.0000	1	10		1.75974376	-0.15162749
	2005.0500	1	10		1.75974376	-0.15167790
	2005.1000	1	10		1.75974376	-0.15169192
	2005.1500	1	10		1.75974376	-0.15166832
	2005.2000	1	10		1.75974376	-0.15152249
	2005.2500	1	10		1.75974376	-0.15161623
	2005.3000	1	10		1.75974376	-0.15153358
	2005.3500	1	10		1.75974376	-0.15150216
	2005.4000	1	10		1.75974376	-0.15157719
	2005.4500	1	10		1.75974376	-0.15156604
	2005.5000	1	10		1.75974376	-0.15153187
	2005.5500	1	10		1.75974376	-0.15156784
	2005.6000	1	10		1.75974376	-0.15153971
	2005.6500	1	10		1.75974376	-0.15161658
	2005.7000	1	10		1.75974376	-0.15168183
	2005.7500	1	10		1.75974376	-0.15145990
	2005.8000	1	10		1.75974376	-0.15148724
	2005.8500	1	10		1.75974376	-0.15152777
	2005.9000	1	10		1.75974376	-0.15148443
	2005.9500	1	10		1.75974376	-0.15151822
	2006.0000	1	10		1.75974376	-0.15147816
	2006.0500	1	10		1.75974376	-0.15143884
	2006.1000	1	10		1.75974376	-0.15143892
	2006.1500	1	10		1.75974376	-0.15154704
	2006.2000	1	10		1.75974376	-0.15141673
	2006.2500	1	10		1.75974376	-0.15128312
	2006.3000	1	10		1.75974376	-0.15129065
	2006.3500	1	10		1.75974376	-0.15132803
	2006.4000	1	10		1.75974376	-0.15135447
	2006.4500	1	10		1.75974376	-0.15140420
	2006.5000	1	10		1.75974376	-0.15129241
	2006.5500	1	10		1.75974376	-0.15129742
	2006.6000	1	10		1.75974376	-0.15137396
	2006.6500	1	10		1.75974376	-0.15136823
	2006.7000	1	10		1.75974376	-0.15131676
	2006.7500	1	10		1.75974376	-0.15124820
	2006.8000	1	10		1.75974376	-0.15121196
	2006.8500	1	10		1.75974376	-0.15124458
	2006.9000	1	10		1.75974376	-0.15135616
	2006.9500	1	10		1.75974376	-0.15128302
	2007.0000	1	10		1.75974376	-0.15131468
	2007.0500	1	10		1.75974376	-0.15120238
	2007.1000	1	10		1.75974376	-0.15112235
	2007.1500	1	10		1.75974376	-0.15129546
	2007.2000	1	10		1.75974376	-0.15115079
	2007.2500	1	10		1.75974376	-0.15100563
	2007.3000	1	10		1.75974376	-0.15107530
	2007.3500	1	10		1.75974376	-0.15103655
	2007.4000	1	10		1.75974376	-0.15107036
	2007.4500	1	10		1.75974376	-0.15114752
	2007.5000	1	10		1.75974376	-0.15107531
	2007.5500	1	10		1.75974376	-0.15115617
	2007.6000	1	10		1.75974376	-0.15119725
	2007.6500	1	10		1.75974376	-0.15105471
	2007.7000	1	10		1.75974376	-0.15103026
	2007.7500	1	10		1.75974376	-0.15104539
	2007.8000	1	10		1.75974376	-0.15100040
	2007.8500	1	10		1.75974376	-0.15112781
	2007.9000	1	10		1.75974376	-0.15108871
	2007.9500	1	10		1.75974376	-0.15103509
	2008.0000	1	10		1.75974376	-0.15117761
	2008.0500	1	10		1.75974376	-0.15110054
	2008.1000	1	10		1.75974376	-0.15095304
	2008.1500	1	10		1.75974376	-0.15102544
	2008.2000	1	10		1.75974376	-0.15092346
	2008.2500	1	10		1.75974376	-0.15107749
	2008.3000	1	10		1.75974376	-0.15103350
	2008.3500	1	10		1.75974376	-0.15086129
	2008.4000	1	10		1.75974376	-0.15092082
	2008.4500	1	10		1.75974376	-0.15106113
	2008.5000	1	10		1.75974376	-0.15101902
	2008.5500	1	10		1.75974376	-0.15103674
	2008.6000	1	10		1.75974376	-0.15085869
	2008.6500	1	10		1.75974376	-0.15088141
	2008.7000	1	10		1.75974376	-0.15096024
	2008.7500	1	10		1.75974376	-0.15085749
	2008.8000	1	10		1.75974376	-0.15085447
	2008.8500	1	10		1.75974376	-0.15094845
	2008.9000	1	10		1.75974376	-0.15095419
	2008.9500	1	10		1.75974376	-0.15099044
	2009.0000	1	10		1.75974376	-0.15104648
	2009.0500	1	10		1.75974376	-0.15097924
	2009.1000	1	10		1.75974376	-0.15094658
	2009.1500	1	10		1.75974376	-0.15089512
	2009.2000	1	10		1.75974376	-0.15093973
	2009.2500	1	10		1.75974376	-0.15091486
	2009.3000	1	10		1.75974376	-0.15094604
	2009.3500	1	10		1.75974376	-0.15095256
	2009.4000	1	10		1.75974376	-0.15085412
	2009.4500	1	10		1.75974376	-0.15090139
	2009.5000	1	10		1.75974376	-0.15096107
	2009.5500	1	10		1.75974376	-0.15094852
	2009.6000	1	10		1.75974376	-0.15089511
	2009.6500	1	10		1.75974376	-0.15081018
	2009.7000	1	10		1.75974376	-0.15077168
	2009.7500	1	10		1.75974376	-0.15085525
	2009.8000	1	10		1.75974376	-0.15087669
	2009.8500	1	10		1.75974376	-0.15089799
	2009.9000	1	10		1.75974376	-0.15086129
	2009.9500	1	10		1.75974376	-0.15080974
	2010.0000	1	10		1.75974376	-0.15094488
	2010.0500	1	10		1.75974376	-0.15083751
	2010.1000	1	10		1.75974376	-0.15083632
	2010.1500	1	10		1.75974376	-0.15087423
	2010.2000	1	10		1.75974376	-0.15079087
	2010.2500	1	10		1.75974376	-0.15069023
	2010.3000	1	10		1.75974376	-0.15082935
	2010.3500	1	10		1.75974376	-0.15086508
	2010.4000	1	10		1.75974376	-0.15084836
	2010.4500	1	10		1.75974376	-0.15073870
	2010.5000	1	10		1.75974376	-0.15066396
	2010.5500	1	10		1.75974376	-0.15077786
	2010.6000	1	10		1.75974376	-0.15077764
	2010.6500	1	10		1.75974376	-0.15067223
	2010.7000	1	10		1.75974376	-0.15062423
	2010.7500	1	10		1.75974376	-0.15065137
	2010.8000	1	10		1.75974376	-0.15075170
	2010.8500	1	10		1.75974376	-0.15081631
	2010.9000	1	10		1.75974376	-0.15071083
	2010.9500	1	10		1.75974376	-0.15084078
	2011.0000	1	10		1.75974376	-0.15064954
	2011.0500	1	10		1.75974376	-0.15060740
	2011.1000	1	10		1.75974376	-0.15067882
	2011.1500	1	10		1.75974376	-0.15056887
	2011.2000	1	10		1.75974376	-0.15054254
	2011.2500	1	10		1.75974376	-0.15060478
	2011.3000	1	10		1.75974376	-0.15060237
	2011.3500	1	10		1.75974376	-0.15061834
	2011.4000	1	10		1.75974376	-0.15065553
	2011.4500	1	10		1.75974376	-0.15061159
	2011.5000	1	10		1.75974376	-0.15056255
	2011.5500	1	10		1.75974376	-0.15046403
	2011.6000	1	10		1.75974376	-0.15040924
	2011.6500	1	10		1.75974376	-0.15042501
	2011.7000	1	10		1.75974376	-0.15048374
	2011.7500	1	10		1.75974376	-0.15046442
	2011.8000	1	10		1.75974376	-0.15048141
	2011.8500	1	10		1.75974376	-0.15054582
	2011.9000	1	10		1.75974376	-0.15055829
	2011.9500	1	10		1.75974376	-0.15052002
	2012.0000	1	10		1.75974376	-0.15045502
	2012.0500	1	10		1.75974376	-0.15014174
	2012.1000	1	10		1.75974376	-0.15038135
	2012.1500	1	10		1.75974376	-0.15035515
	2012.2000	1	10		1.75974376	-0.15028310
	2012.2500	1	10		1.75974376	-0.15027000
	2012.3000	1	10		1.75974376	-0.15028511
	2012.3500	1	10		1.75974376	-0.15042909
	2012.4000	1	10		1.75974376	-0.15044249
	2012.4500	1	10		1.75974376	-0.15029836
	2012.5000	1	10		1.75974376	-0.15016939
	2012.5500	1	10		1.75974376	-0.15021954
	2012.6000	1	10		1.75974376	-0.15024791
	2012.6500	1	10		1.75974376	-0.15034683
	2012.7000	1	10		1.75974376	-0.15030927
	2012.7500	1	10		1.75974376	-0.15021183
[truncated: 9,876 more rows]
