# Supplementary material for: Hyaluronic Acid Enhances the Mechanical Properties of Tissue-Engineered Cartilage Constructs
Source: PLoS One. 2014 Dec 1;9(12):e113216. doi: 10.1371/journal.pone.0113216 (PMC4249877; doi:10.1371/journal.pone.0113216)
Supplement: Dataset S1 — Raw data from hydrogel constructs. Data on wet weight, dry weight, compressive modulus, DNA content, and GAG content are provided in a spreadsheet for all analysed hydrogel constructs. Additionally, raw data from mechanical compression tests (time, displacement, and load) are provided. (ZIP) [file pone.0113216.s004.zip › Data/Mechanical testing/Microtester/Day 63/Day 63 stress relaxation/Patient 1/G1 P1 M7/stress relaxation ramp 1.csv]

G1 P1 M7 10feb2014
Notes	Time	Sequence	Block	Cycle	5800:Extension mm	5800:5N_Load_Cell N
Test Started : 02/10/2014 2:08:19 PM	4.0020	1	2		2.35055013	0.00009562
	4.0210	1	2		2.34983629	0.00023093
	4.0500	1	2		2.34920215	0.00005797
	4.1000	1	2		2.34880753	-0.00006268
	4.1500	1	2		2.34837890	0.00001085
	4.2000	1	2		2.34791380	0.00004420
	4.2500	1	2		2.34744112	-0.00009706
	4.3000	1	2		2.34694426	-0.00003470
	4.3500	1	2		2.34644207	-0.00007987
	4.4000	1	2		2.34594685	-0.00011782
	4.4500	1	2		2.34545388	-0.00007338
	4.5000	1	2		2.34494862	-0.00008862
	4.5500	1	2		2.34445012	-0.00004080
	4.6000	1	2		2.34394875	0.00007228
	4.6500	1	2		2.34346009	0.00008692
	4.7000	1	2		2.34295503	0.00001404
	4.7500	1	2		2.34245243	0.00007066
	4.8000	1	2		2.34196131	-0.00004909
	4.8500	1	2		2.34145605	-0.00014803
	4.9000	1	2		2.34095734	-0.00001057
	4.9500	1	2		2.34046540	-0.00022786
	5.0000	1	2		2.33995952	-0.00004822
	5.0500	1	2		2.33947188	0.00002267
	5.1000	1	2		2.33895084	-0.00007678
	5.1500	1	2		2.33845173	0.00007119
	5.2000	1	2		2.33795897	0.00003715
	5.2500	1	2		2.33746354	-0.00013344
	5.3000	1	2		2.33695951	0.00005520
	5.3500	1	2		2.33645896	0.00000191
	5.4000	1	2		2.33596026	-0.00013535
	5.4500	1	2		2.33546155	0.00002766
	5.5000	1	2		2.33495691	-0.00000905
	5.5500	1	2		2.33445656	0.00001094
	5.6000	1	2		2.33395683	0.00000777
	5.6500	1	2		2.33346796	0.00000262
	5.7000	1	2		2.33295922	0.00004407
	5.7500	1	2		2.33245150	-0.00003528
	5.8000	1	2		2.33196263	-0.00010668
	5.8500	1	2		2.33145921	-0.00006783
	5.9000	1	2		2.33094903	-0.00013925
	5.9500	1	2		2.33044807	-0.00008263
	6.0000	1	2		2.32995388	-0.00012172
	6.0500	1	2		2.32945394	-0.00008489
	6.1000	1	2		2.32895094	0.00001444
	6.1500	1	2		2.32846145	-0.00009873
	6.2000	1	2		2.32795558	-0.00008834
	6.2500	1	2		2.32746035	0.00001838
	6.3000	1	2		2.32695899	-0.00010742
	6.3500	1	2		2.32645946	-0.00003915
	6.4000	1	2		2.32595092	-0.00002115
	6.4500	1	2		2.32547312	-0.00021410
	6.5000	1	2		2.32495085	-0.00015646
	6.5500	1	2		2.32445850	-0.00005260
	6.6000	1	2		2.32395569	-0.00014064
	6.6500	1	2		2.32346990	-0.00003499
	6.7000	1	2		2.32295419	-0.00001308
	6.7500	1	2		2.32246429	-0.00014286
	6.8000	1	2		2.32195166	-0.00004455
	6.8500	1	2		2.32146586	-0.00009982
	6.9000	1	2		2.32095671	-0.00027063
	6.9500	1	2		2.32045718	-0.00017898
	7.0000	1	2		2.31995868	-0.00020465
	7.0500	1	2		2.31947432	-0.00025164
	7.1000	1	2		2.31895308	-0.00009097
	7.1500	1	2		2.31845519	-0.00012438
	7.2000	1	2		2.31796099	-0.00013330
	7.2500	1	2		2.31746372	0.00000303
	7.3000	1	2		2.31696031	-0.00030966
	7.3500	1	2		2.31645935	-0.00023572
	7.4000	1	2		2.31596761	-0.00007944
	7.4500	1	2		2.31546727	-0.00029823
	7.5000	1	2		2.31496057	-0.00020075
	7.5500	1	2		2.31445326	-0.00009267
	7.6000	1	2		2.31395743	-0.00024359
	7.6500	1	2		2.31346405	-0.00005510
	7.7000	1	2		2.31295469	-0.00014415
	7.7500	1	2		2.31245496	-0.00026311
	7.8000	1	2		2.31195871	-0.00009016
	7.8500	1	2		2.31146616	-0.00017014
	7.9000	1	2		2.31096008	-0.00024534
	7.9500	1	2		2.31045707	-0.00010500
	8.0000	1	2		2.30997414	-0.00029850
	8.0500	1	2		2.30946826	-0.00030393
	8.1000	1	2		2.30897202	-0.00008894
	8.1500	1	2		2.30846409	-0.00023244
	8.2000	1	2		2.30796682	-0.00010926
	8.2500	1	2		2.30746464	-0.00011926
	8.3000	1	2		2.30697023	-0.00020084
	8.3500	1	2		2.30646436	-0.00011609
	8.4000	1	2		2.30596217	-0.00015878
	8.4500	1	2		2.30546613	-0.00023259
	8.5000	1	2		2.30495718	-0.00011203
	8.5500	1	2		2.30445786	-0.00008528
	8.6000	1	2		2.30396899	-0.00034653
	8.6500	1	2		2.30346680	-0.00014633
	8.7000	1	2		2.30296523	-0.00012009
	8.7500	1	2		2.30245731	-0.00007737
	8.8000	1	2		2.30196003	-0.00014726
	8.8500	1	2		2.30146563	-0.00015513
	8.9000	1	2		2.30096242	-0.00018063
	8.9500	1	2		2.30046474	-0.00025061
	9.0000	1	2		2.29996009	-0.00025929
	9.0500	1	2		2.29946200	-0.00024076
	9.1000	1	2		2.29895285	-0.00006587
	9.1500	1	2		2.29845148	-0.00011535
	9.2000	1	2		2.29795913	-0.00011305
	9.2500	1	2		2.29746247	-0.00016455
	9.3000	1	2		2.29695619	-0.00014967
	9.3500	1	2		2.29645748	-0.00022629
	9.4000	1	2		2.29595939	-0.00021453
	9.4500	1	2		2.29545843	-0.00023792
	9.5000	1	2		2.29495174	-0.00024987
	9.5500	1	2		2.29446123	-0.00020706
	9.6000	1	2		2.29396990	-0.00012992
	9.6500	1	2		2.29346710	-0.00010366
	9.7000	1	2		2.29295876	-0.00003936
	9.7500	1	2		2.29245432	-0.00013957
	9.8000	1	2		2.29195726	-0.00015657
	9.8500	1	2		2.29146142	-0.00011167
	9.9000	1	2		2.29095964	-0.00024948
	9.9500	1	2		2.29045459	-0.00016972
	10.0000	1	2		2.28996019	-0.00008213
	10.0500	1	2		2.28946107	-0.00002604
	10.1000	1	2		2.28896421	-0.00011831
	10.1500	1	2		2.28845936	-0.00010387
	10.2000	1	2		2.28796926	-0.00010305
	10.2500	1	2		2.28746093	-0.00008443
	10.3000	1	2		2.28695566	-0.00009156
	10.3500	1	2		2.28645471	-0.00024511
	10.4000	1	2		2.28596317	-0.00020315
	10.4500	1	2		2.28546754	-0.00007072
	10.5000	1	2		2.28497007	-0.00024836
	10.5500	1	2		2.28445825	-0.00015987
	10.6000	1	2		2.28396508	0.00003597
	10.6500	1	2		2.28346391	-0.00003431
	10.7000	1	2		2.28296111	-0.00009283
	10.7500	1	2		2.28245155	-0.00014739
	10.8000	1	2		2.28196145	-0.00022932
	10.8500	1	2		2.28146295	-0.00016285
	10.9000	1	2		2.28096793	-0.00015110
	10.9500	1	2		2.28046165	-0.00018540
	11.0000	1	2		2.27996499	-0.00008649
	11.0500	1	2		2.27945993	-0.00003793
	11.1000	1	2		2.27896082	-0.00014037
	11.1500	1	2		2.27846744	-0.00009731
	11.2000	1	2		2.27795747	-0.00012769
	11.2500	1	2		2.27746860	-0.00015489
	11.3000	1	2		2.27696539	-0.00015028
	11.3500	1	2		2.27647262	-0.00023329
	11.4000	1	2		2.27597310	-0.00027919
	11.4500	1	2		2.27546968	-0.00026175
	11.5000	1	2		2.27496770	-0.00021264
	11.5500	1	2		2.27446469	-0.00015420
	11.6000	1	2		2.27396250	-0.00024034
	11.6500	1	2		2.27347220	-0.00027893
	11.7000	1	2		2.27296837	-0.00016893
	11.7500	1	2		2.27246659	-0.00013953
	11.8000	1	2		2.27196789	-0.00020878
	11.8500	1	2		2.27147308	-0.00024637
	11.9000	1	2		2.27096823	-0.00031551
	11.9500	1	2		2.27046563	-0.00024869
	12.0000	1	2		2.26996754	-0.00021276
	12.0500	1	2		2.26946925	-0.00033944
	12.1000	1	2		2.26897013	-0.00019651
	12.1500	1	2		2.26846692	-0.00014315
	12.2000	1	2		2.26795940	-0.00022346
	12.2500	1	2		2.26747402	-0.00015237
	12.3000	1	2		2.26695380	-0.00025977
	12.3500	1	2		2.26645817	-0.00033631
	12.4000	1	2		2.26595803	-0.00031861
	12.4500	1	2		2.26547305	-0.00034213
	12.5000	1	2		2.26495857	-0.00032452
	12.5500	1	2		2.26445638	-0.00025752
	12.6000	1	2		2.26397550	-0.00027257
	12.6500	1	2		2.26346799	-0.00019264
	12.7000	1	2		2.26295986	-0.00007317
	12.7500	1	2		2.26245398	-0.00028653
	12.8000	1	2		2.26196901	-0.00020713
	12.8500	1	2		2.26146969	-0.00035867
	12.9000	1	2		2.26096463	-0.00041272
	12.9500	1	2		2.26046552	-0.00031586
	13.0000	1	2		2.25997214	-0.00030938
	13.0500	1	2		2.25947815	-0.00022201
	13.1000	1	2		2.25897022	-0.00023194
	13.1500	1	2		2.25846619	-0.00024505
	13.2000	1	2		2.25796749	-0.00027023
	13.2500	1	2		2.25747472	-0.00020568
	13.3000	1	2		2.25696127	-0.00020975
	13.3500	1	2		2.25646953	-0.00037610
	13.4000	1	2		2.25596795	-0.00035845
	13.4500	1	2		2.25547437	-0.00027628
	13.5000	1	2		2.25497055	-0.00026343
	13.5500	1	2		2.25446610	-0.00016535
	13.6000	1	2		2.25397170	-0.00025280
	13.6500	1	2		2.25347443	-0.00029663
	13.7000	1	2		2.25296958	-0.00022522
	13.7500	1	2		2.25246493	-0.00028357
	13.8000	1	2		2.25197422	-0.00023116
	13.8500	1	2		2.25148084	-0.00032539
	13.9000	1	2		2.25096308	-0.00037262
	13.9500	1	2		2.25047462	-0.00046826
	14.0000	1	2		2.24997428	-0.00033499
	14.0500	1	2		2.24948029	-0.00026595
	14.1000	1	2		2.24897544	-0.00029425
	14.1500	1	2		2.24847489	-0.00023771
	14.2000	1	2		2.24797086	-0.00025225
	14.2500	1	2		2.24747338	-0.00033729
	14.3000	1	2		2.24698000	-0.00030336
	14.3500	1	2		2.24647392	-0.00030707
	14.4000	1	2		2.24597481	-0.00021357
	14.4500	1	2		2.24547877	-0.00033718
	14.5000	1	2		2.24497474	-0.00028120
	14.5500	1	2		2.24446804	-0.00038026
	14.6000	1	2		2.24397077	-0.00036801
	14.6500	1	2		2.24347268	-0.00029444
	14.7000	1	2		2.24296475	-0.00026300
	14.7500	1	2		2.24246707	-0.00021565
	14.8000	1	2		2.24196612	-0.00026018
	14.8500	1	2		2.24147950	-0.00026160
	14.9000	1	2		2.24097506	-0.00035780
	14.9500	1	2		2.24047144	-0.00027422
	15.0000	1	2		2.23997335	-0.00034208
	15.0500	1	2		2.23948058	-0.00043702
	15.1000	1	2		2.23897266	-0.00033463
	15.1500	1	2		2.23847457	-0.00030857
	15.2000	1	2		2.23798119	-0.00022052
	15.2500	1	2		2.23748064	-0.00022341
	15.3000	1	2		2.23697395	-0.00037871
	15.3500	1	2		2.23646664	-0.00037823
	15.4000	1	2		2.23596896	-0.00031148
	15.4500	1	2		2.23547497	-0.00043218
	15.5000	1	2		2.23496909	-0.00039470
	15.5500	1	2		2.23446752	-0.00037315
	15.6000	1	2		2.23397352	-0.00050806
	15.6500	1	2		2.23347502	-0.00024904
	15.7000	1	2		2.23296935	-0.00041359
	15.7500	1	2		2.23247147	-0.00034423
	15.8000	1	2		2.23197850	-0.00031874
	15.8500	1	2		2.23147836	-0.00060250
	15.9000	1	2		2.23097228	-0.00044108
	15.9500	1	2		2.23047583	-0.00039458
	16.0000	1	2		2.22996975	-0.00048304
	16.0500	1	2		2.22947555	-0.00036956
	16.1000	1	2		2.22896251	-0.00038232
	16.1500	1	2		2.22846995	-0.00033910
	16.2000	1	2		2.22797288	-0.00035663
	16.2500	1	2		2.22747541	-0.00044080
	16.3000	1	2		2.22697629	-0.00038618
	16.3500	1	2		2.22647185	-0.00029392
	16.4000	1	2		2.22597151	-0.00039857
	16.4500	1	2		2.22547526	-0.00041156
	16.5000	1	2		2.22497307	-0.00040594
	16.5500	1	2		2.22447478	-0.00038492
	16.6000	1	2		2.22397566	-0.00044590
	16.6500	1	2		2.22348352	-0.00045602
	16.7000	1	2		2.22297887	-0.00044888
	16.7500	1	2		2.22246644	-0.00037543
	16.8000	1	2		2.22197572	-0.00029565
	16.8500	1	2		2.22147989	-0.00054506
	16.9000	1	2		2.22096705	-0.00036112
	16.9500	1	2		2.22046588	-0.00043654
	17.0000	1	2		2.21996902	-0.00058563
	17.0500	1	2		2.21947544	-0.00045943
	17.1000	1	2		2.21896157	-0.00042802
	17.1500	1	2		2.21846656	-0.00044880
	17.2000	1	2		2.21796457	-0.00035667
	17.2500	1	2		2.21747714	-0.00049670
	17.3000	1	2		2.21696512	-0.00047978
	17.3500	1	2		2.21646170	-0.00042836
	17.4000	1	2		2.21596135	-0.00058283
	17.4500	1	2		2.21547433	-0.00058995
	17.5000	1	2		2.21497009	-0.00056874
	17.5500	1	2		2.21446053	-0.00059227
	17.6000	1	2		2.21396920	-0.00037320
	17.6500	1	2		2.21347459	-0.00062705
	17.7000	1	2		2.21296810	-0.00053206
	17.7500	1	2		2.21246878	-0.00040334
	17.8000	1	2		2.21196742	-0.00065548
	17.8500	1	2		2.21147383	-0.00062590
	17.9000	1	2		2.21096324	-0.00065709
	17.9500	1	2		2.21045737	-0.00064012
	18.0000	1	2		2.20997813	-0.00058397
	18.0500	1	2		2.20947635	-0.00058355
	18.1000	1	2		2.20896658	-0.00068721
	18.1500	1	2		2.20847628	-0.00062830
	18.2000	1	2		2.20798331	-0.00051225
	18.2500	1	2		2.20748215	-0.00069470
	18.3000	1	2		2.20697853	-0.00060537
	18.3500	1	2		2.20646917	-0.00063419
	18.4000	1	2		2.20596944	-0.00056953
	18.4500	1	2		2.20547729	-0.00060525
	18.5000	1	2		2.20496547	-0.00076237
	18.5500	1	2		2.20447086	-0.00085674
	18.6000	1	2		2.20397974	-0.00061494
	18.6500	1	2		2.20347571	-0.00058985
	18.7000	1	2		2.20296615	-0.00057606
	18.7500	1	2		2.20246334	-0.00058331
	18.8000	1	2		2.20196812	-0.00064939
	18.8500	1	2		2.20147392	-0.00073524
	18.9000	1	2		2.20097010	-0.00074048
	18.9500	1	2		2.20046484	-0.00075684
	19.0000	1	2		2.19998273	-0.00071071
	19.0500	1	2		2.19946989	-0.00072863
	19.1000	1	2		2.19896729	-0.00068967
	19.1500	1	2		2.19846326	-0.00067771
	19.2000	1	2		2.19797213	-0.00074427
	19.2500	1	2		2.19747794	-0.00069124
	19.3000	1	2		2.19696940	-0.00081109
	19.3500	1	2		2.19646106	-0.00083080
	19.4000	1	2		2.19597670	-0.00087501
	19.4500	1	2		2.19547328	-0.00093895
	19.5000	1	2		2.19497335	-0.00090615
	19.5500	1	2		2.19447608	-0.00096089
	19.6000	1	2		2.19397430	-0.00102888
	19.6500	1	2		2.19348195	-0.00101720
	19.7000	1	2		2.19297587	-0.00095472
	19.7500	1	2		2.19246774	-0.00090169
	19.8000	1	2		2.19197293	-0.00097051
	19.8500	1	2		2.19148098	-0.00099352
	19.9000	1	2		2.19096671	-0.00113027
	19.9500	1	2		2.19047702	-0.00113511
	20.0000	1	2		2.18997298	-0.00114330
	20.0500	1	2		2.18948166	-0.00119754
	20.1000	1	2		2.18897004	-0.00106637
	20.1500	1	2		2.18846990	-0.00113359
	20.2000	1	2		2.18797530	-0.00125040
	20.2500	1	2		2.18748356	-0.00117998
	20.3000	1	2		2.18696641	-0.00112412
	20.3500	1	2		2.18648267	-0.00117379
	20.4000	1	2		2.18597228	-0.00118016
	20.4500	1	2		2.18547542	-0.00127765
	20.5000	1	2		2.18495561	-0.00128688
	20.5500	1	2		2.18447945	-0.00116398
	20.6000	1	2		2.18397378	-0.00133436
	20.6500	1	2		2.18348265	-0.00133083
	20.7000	1	2		2.18297596	-0.00124968
	20.7500	1	2		2.18247971	-0.00122206
	20.8000	1	2		2.18197957	-0.00128032
	20.8500	1	2		2.18147923	-0.00129412
	20.9000	1	2		2.18097479	-0.00148318
	20.9500	1	2		2.18047875	-0.00151090
	21.0000	1	2		2.17998168	-0.00150380
	21.0500	1	2		2.17948175	-0.00165395
	21.1000	1	2		2.17897034	-0.00151950
	21.1500	1	2		2.17847164	-0.00153210
	21.2000	1	2		2.17797826	-0.00173101
	21.2500	1	2		2.17748119	-0.00145376
	21.3000	1	2		2.17697019	-0.00140361
	21.3500	1	2		2.17647559	-0.00165129
	21.4000	1	2		2.17598569	-0.00151512
	21.4500	1	2		2.17548269	-0.00157531
	21.5000	1	2		2.17497128	-0.00181570
	21.5500	1	2		2.17446991	-0.00165168
	21.6000	1	2		2.17397243	-0.00170340
	21.6500	1	2		2.17349012	-0.00176837
	21.7000	1	2		2.17297933	-0.00167103
	21.7500	1	2		2.17247263	-0.00180567
	21.8000	1	2		2.17197782	-0.00177878
	21.8500	1	2		2.17147789	-0.00164933
	21.9000	1	2		2.17097078	-0.00179351
	21.9500	1	2		2.17048130	-0.00186210
	22.0000	1	2		2.16996968	-0.00188680
	22.0500	1	2		2.16947590	-0.00190753
	22.1000	1	2		2.16896859	-0.00176475
	22.1500	1	2		2.16848525	-0.00195458
	22.2000	1	2		2.16797671	-0.00196577
	22.2500	1	2		2.16747247	-0.00189304
	22.3000	1	2		2.16697766	-0.00198027
	22.3500	1	2		2.16648039	-0.00199368
	22.4000	1	2		2.16597247	-0.00204246
	22.4500	1	2		2.16547745	-0.00217329
	22.5000	1	2		2.16497690	-0.00219809
	22.5500	1	2		2.16447594	-0.00218989
	22.6000	1	2		2.16398339	-0.00230767
	22.6500	1	2		2.16348181	-0.00233079
	22.7000	1	2		2.16298126	-0.00231644
	22.7500	1	2		2.16248461	-0.00230809
	22.8000	1	2		2.16198017	-0.00238428
	22.8500	1	2		2.16147900	-0.00249175
	22.9000	1	2		2.16098419	-0.00246638
	22.9500	1	2		2.16048569	-0.00263269
	23.0000	1	2		2.15998391	-0.00265433
	23.0500	1	2		2.15949115	-0.00263735
	23.1000	1	2		2.15898343	-0.00271653
	23.1500	1	2		2.15848268	-0.00272313
	23.2000	1	2		2.15797967	-0.00256321
	23.2500	1	2		2.15748629	-0.00272661
	23.3000	1	2		2.15698923	-0.00288154
	23.3500	1	2		2.15648520	-0.00291255
	23.4000	1	2		2.15598711	-0.00301601
	23.4500	1	2		2.15548738	-0.00297355
	23.5000	1	2		2.15498601	-0.00308291
	23.5500	1	2		2.15448157	-0.00302258
	23.6000	1	2		2.15398163	-0.00319469
	23.6500	1	2		2.15348846	-0.00325338
	23.7000	1	2		2.15298463	-0.00313050
	23.7500	1	2		2.15247937	-0.00319934
	23.8000	1	2		2.15198702	-0.00342329
	23.8500	1	2		2.15148360	-0.00343077
	23.9000	1	2		2.15098654	-0.00358214
	23.9500	1	2		2.15048558	-0.00356420
	24.0000	1	2		2.14998380	-0.00352939
	24.0500	1	2		2.14948776	-0.00371319
	24.1000	1	2		2.14898803	-0.00378797
	24.1500	1	2		2.14848011	-0.00365040
	24.2000	1	2		2.14798693	-0.00372704
	24.2500	1	2		2.14748679	-0.00381234
	24.3000	1	2		2.14698379	-0.00388248
	24.3500	1	2		2.14647627	-0.00407397
	24.4000	1	2		2.14598126	-0.00396608
	24.4500	1	2		2.14548194	-0.00404510
	24.5000	1	2		2.14497790	-0.00422250
	24.5500	1	2		2.14447080	-0.00424129
	24.6000	1	2		2.14397722	-0.00427465
	24.6500	1	2		2.14347933	-0.00427139
	24.7000	1	2		2.14297673	-0.00404095
	24.7500	1	2		2.14247106	-0.00419668
	24.8000	1	2		2.14199531	-0.00439859
	24.8500	1	2		2.14148513	-0.00434535
	24.9000	1	2		2.14097987	-0.00455450
	24.9500	1	2		2.14048239	-0.00470582
	25.0000	1	2		2.13998963	-0.00463962
	25.0500	1	2		2.13948929	-0.00478793
	25.1000	1	2		2.13898505	-0.00490753
	25.1500	1	2		2.13848245	-0.00492241
	25.2000	1	2		2.13799502	-0.00495998
	25.2500	1	2		2.13749119	-0.00507043
	25.3000	1	2		2.13699043	-0.00506043
	25.3500	1	2		2.13648210	-0.00521475
	25.4000	1	2		2.13597889	-0.00530788
	25.4500	1	2		2.13548490	-0.00533552
	25.5000	1	2		2.13497185	-0.00559567
	25.5500	1	2		2.13447110	-0.00564830
	25.6000	1	2		2.13399247	-0.00559511
	25.6500	1	2		2.13348311	-0.00572974
	25.7000	1	2		2.13298687	-0.00576635
	25.7500	1	2		2.13248386	-0.00591567
	25.8000	1	2		2.13198495	-0.00592040
	25.8500	1	2		2.13148194	-0.00594971
	25.9000	1	2		2.13098262	-0.00609779
	25.9500	1	2		2.13048720	-0.00624922
	26.0000	1	2		2.12998501	-0.00625050
	26.0500	1	2		2.12948876	-0.00640874
	26.1000	1	2		2.12898760	-0.00641223
	26.1500	1	2		2.12848295	-0.00651455
	26.2000	1	2		2.12798896	-0.00663367
	26.2500	1	2		2.12748616	-0.00673658
	26.3000	1	2		2.12697823	-0.00680880
	26.3500	1	2		2.12647891	-0.00690186
	26.4000	1	2		2.12598226	-0.00705296
	26.4500	1	2		2.12549031	-0.00706697
	26.5000	1	2		2.12498239	-0.00723354
	26.5500	1	2		2.12448123	-0.00736252
	26.6000	1	2		2.12398437	-0.00750210
	26.6500	1	2		2.12348546	-0.00761921
	26.7000	1	2		2.12297794	-0.00757016
	26.7500	1	2		2.12247965	-0.00762484
	26.8000	1	2		2.12198484	-0.00767644
	26.8500	1	2		2.12149023	-0.00782297
	26.9000	1	2		2.12098456	-0.00797106
	26.9500	1	2		2.12048237	-0.00816908
	27.0000	1	2		2.11998326	-0.00821071
	27.0500	1	2		2.11948824	-0.00829538
	27.1000	1	2		2.11897765	-0.00843984
	27.1500	1	2		2.11847690	-0.00852282
	27.2000	1	2		2.11797696	-0.00857999
	27.2500	1	2		2.11748543	-0.00872157
	27.3000	1	2		2.11698406	-0.00871406
	27.3500	1	2		2.11648433	-0.00892805
	27.4000	1	2		2.11597887	-0.00913326
	27.4500	1	2		2.11549143	-0.00911484
	27.5000	1	2		2.11497797	-0.00922707
	27.5500	1	2		2.11447804	-0.00936711
	27.6000	1	2		2.11398774	-0.00944294
	27.6500	1	2		2.11348022	-0.00960084
	27.7000	1	2		2.11297250	-0.00963053
	27.7500	1	2		2.11247871	-0.00974098
	27.8000	1	2		2.11198083	-0.00993045
	27.8500	1	2		2.11148130	-0.00997846
	27.9000	1	2		2.11097563	-0.01014318
	27.9500	1	2		2.11047509	-0.01036906
	28.0000	1	2		2.10998642	-0.01027325
	28.0500	1	2		2.10948710	-0.01053410
	28.1000	1	2		2.10898143	-0.01064996
	28.1500	1	2		2.10847699	-0.01074376
	28.2000	1	2		2.10798382	-0.01085510
	28.2500	1	2		2.10748265	-0.01084071
	28.3000	1	2		2.10697821	-0.01103499
	28.3500	1	2		2.10647459	-0.01137537
	28.4000	1	2		2.10598203	-0.01146643
	28.4500	1	2		2.10548845	-0.01155893
	28.5000	1	2		2.10497889	-0.01163588
	28.5500	1	2		2.10447608	-0.01155730
	28.6000	1	2		2.10398271	-0.01169710
	28.6500	1	2		2.10348052	-0.01179976
	28.7000	1	2		2.10297731	-0.01202144
	28.7500	1	2		2.10246959	-0.01202426
	28.8000	1	2		2.10197641	-0.01223478
	28.8500	1	2		2.10148263	-0.01235151
	28.9000	1	2		2.10097491	-0.01239367
	28.9500	1	2		2.10047641	-0.01259685
	29.0000	1	2		2.09997565	-0.01285755
	29.0500	1	2		2.09948412	-0.01296344
	29.1000	1	2		2.09897619	-0.01308900
	29.1500	1	2		2.09847913	-0.01326476
	29.2000	1	2		2.09797797	-0.01327461
	29.2500	1	2		2.09748151	-0.01349617
	29.3000	1	2		2.09697707	-0.01348325
	29.3500	1	2		2.09647468	-0.01362350
	29.4000	1	2		2.09597270	-0.01383177
	29.4500	1	2		2.09549305	-0.01394328
	29.5000	1	2		2.09497877	-0.01410593
	29.5500	1	2		2.09448089	-0.01431995
	29.6000	1	2		2.09397993	-0.01435338
	29.6500	1	2		2.09348512	-0.01463543
	29.7000	1	2		2.09297617	-0.01467241
	29.7500	1	2		2.09247500	-0.01467069
	29.8000	1	2		2.09198142	-0.01485842
	29.8500	1	2		2.09148538	-0.01504454
	29.9000	1	2		2.09098196	-0.01516255
	29.9500	1	2		2.09048101	-0.01534491
	29.9680	1	2		2.09031259	-0.01554787
	30.0000	1	2		2.08998107	-0.01547848
	30.0010	1	2		2.08997083	-0.01545643
