# Supplementary material for: Hyaluronic Acid Enhances the Mechanical Properties of Tissue-Engineered Cartilage Constructs
Source: PLoS One. 2014 Dec 1;9(12):e113216. doi: 10.1371/journal.pone.0113216 (PMC4249877; doi:10.1371/journal.pone.0113216)
Supplement: Dataset S1 — Raw data from hydrogel constructs. Data on wet weight, dry weight, compressive modulus, DNA content, and GAG content are provided in a spreadsheet for all analysed hydrogel constructs. Additionally, raw data from mechanical compression tests (time, displacement, and load) are provided. (ZIP) [file pone.0113216.s004.zip › Data/Mechanical testing/Microtester/Day 63/Day 63 stress relaxation/Patient 1/G1 P1 M7/stress relaxation ramp 2.csv]

G1 P1 M7 10feb2014
Notes	Time	Sequence	Block	Cycle	5800:Extension mm	5800:5N_Load_Cell N
	630.0050	1	4		2.08975303	-0.00805676
	630.0110	1	4		2.08975303	-0.00800999
	630.1000	1	4		2.08924326	-0.00833865
	630.2000	1	4		2.08805960	-0.00861302
	630.3000	1	4		2.08701732	-0.00896181
	630.4000	1	4		2.08601746	-0.00921630
	630.5000	1	4		2.08501001	-0.00951527
	630.6000	1	4		2.08400604	-0.01009342
	630.7000	1	4		2.08300617	-0.01038939
	630.8000	1	4		2.08201286	-0.01054943
	630.9000	1	4		2.08100890	-0.01091489
	631.0000	1	4		2.08001169	-0.01142104
	631.1000	1	4		2.07901449	-0.01167935
	631.2000	1	4		2.07801339	-0.01191710
	631.3000	1	4		2.07701270	-0.01238078
	631.4000	1	4		2.07601161	-0.01256931
	631.5000	1	4		2.07501051	-0.01306970
	631.6000	1	4		2.07402191	-0.01331612
	631.7000	1	4		2.07301569	-0.01363255
	631.8000	1	4		2.07201644	-0.01407578
	631.9000	1	4		2.07101309	-0.01433611
	632.0000	1	4		2.07001506	-0.01472753
	632.1000	1	4		2.06901314	-0.01485622
	632.2000	1	4		2.06801082	-0.01542194
	632.3000	1	4		2.06700562	-0.01581070
	632.4000	1	4		2.06600739	-0.01599626
	632.5000	1	4		2.06500937	-0.01655426
	632.6000	1	4		2.06401135	-0.01693203
	632.7000	1	4		2.06300205	-0.01717408
	632.8000	1	4		2.06201100	-0.01742911
	632.9000	1	4		2.06100846	-0.01804241
	633.0000	1	4		2.06000696	-0.01833653
	633.1000	1	4		2.05900893	-0.01862319
	633.2000	1	4		2.05801316	-0.01893410
	633.3000	1	4		2.05700776	-0.01950669
	633.4000	1	4		2.05601261	-0.01972600
	633.5000	1	4		2.05501069	-0.02023349
	633.6000	1	4		2.05401103	-0.02057316
	633.7000	1	4		2.05301177	-0.02089706
	633.8000	1	4		2.05200699	-0.02117115
	633.9000	1	4		2.05100528	-0.02177536
	634.0000	1	4		2.05000766	-0.02206901
	634.1000	1	4		2.04901394	-0.02237496
	634.2000	1	4		2.04801674	-0.02276524
	634.3000	1	4		2.04700540	-0.02328619
	634.4000	1	4		2.04601127	-0.02359253
	634.5000	1	4		2.04501345	-0.02415968
	634.6000	1	4		2.04401214	-0.02448238
	634.7000	1	4		2.04301453	-0.02487801
	634.8000	1	4		2.04201405	-0.02538462
	634.9000	1	4		2.04101623	-0.02573902
	635.0000	1	4		2.04001739	-0.02603992
	635.1000	1	4		2.03901362	-0.02648892
	635.2000	1	4		2.03801007	-0.02703154
	635.3000	1	4		2.03701225	-0.02749775
	635.4000	1	4		2.03602549	-0.02795789
	635.5000	1	4		2.03501231	-0.02826896
	635.6000	1	4		2.03402310	-0.02875969
	635.7000	1	4		2.03301974	-0.02900633
	635.8000	1	4		2.03202049	-0.02958979
	635.9000	1	4		2.03102001	-0.03003157
	636.0000	1	4		2.03001563	-0.03044256
	636.1000	1	4		2.02902458	-0.03086583
	636.2000	1	4		2.02801323	-0.03128407
	636.3000	1	4		2.02702156	-0.03186340
	636.4000	1	4		2.02602292	-0.03215933
	636.5000	1	4		2.02502408	-0.03258675
	636.6000	1	4		2.02402892	-0.03300963
	636.7000	1	4		2.02302639	-0.03363112
	636.8000	1	4		2.02201628	-0.03399702
	636.9000	1	4		2.02102584	-0.03430299
	637.0000	1	4		2.02001859	-0.03494228
	637.1000	1	4		2.01901995	-0.03542185
	637.2000	1	4		2.01802254	-0.03582967
	637.3000	1	4		2.01702206	-0.03631464
	637.4000	1	4		2.01601625	-0.03672420
	637.5000	1	4		2.01501679	-0.03714068
	637.6000	1	4		2.01401693	-0.03766427
	637.7000	1	4		2.01302136	-0.03831169
	637.8000	1	4		2.01201883	-0.03860546
	637.9000	1	4		2.01101343	-0.03908157
	638.0000	1	4		2.01001397	-0.03959293
	638.1000	1	4		2.00901246	-0.04005054
	638.2000	1	4		2.00801403	-0.04065535
	638.3000	1	4		2.00701765	-0.04092715
	638.4000	1	4		2.00602065	-0.04154563
	638.5000	1	4		2.00502652	-0.04198978
	638.6000	1	4		2.00402091	-0.04246232
	638.7000	1	4		2.00302596	-0.04309140
	638.8000	1	4		2.00202077	-0.04359688
	638.9000	1	4		2.00102008	-0.04396336
	639.0000	1	4		2.00002287	-0.04448993
	639.1000	1	4		1.99902075	-0.04509653
	639.2000	1	4		1.99802088	-0.04544511
	639.3000	1	4		1.99702266	-0.04583863
	639.4000	1	4		1.99602238	-0.04653240
	639.5000	1	4		1.99502558	-0.04703941
	639.6000	1	4		1.99401670	-0.04746395
	639.7000	1	4		1.99302318	-0.04797958
	639.8000	1	4		1.99202291	-0.04847381
	639.9000	1	4		1.99102611	-0.04900522
	640.0000	1	4		1.99002235	-0.04956627
	640.1000	1	4		1.98903027	-0.05005568
	640.2000	1	4		1.98802569	-0.05052780
	640.3000	1	4		1.98702746	-0.05108089
	640.4000	1	4		1.98602964	-0.05164675
	640.5000	1	4		1.98502670	-0.05221635
	640.6000	1	4		1.98401925	-0.05270082
	640.7000	1	4		1.98302184	-0.05318766
	640.8000	1	4		1.98201747	-0.05371392
	640.9000	1	4		1.98101924	-0.05429731
	641.0000	1	4		1.98001589	-0.05488142
	641.0010	1	4		1.98000626	-0.05489338
	641.0040	1	4		1.97997798	-0.05484919
