# Supplementary material for: Hyaluronic Acid Enhances the Mechanical Properties of Tissue-Engineered Cartilage Constructs
Source: PLoS One. 2014 Dec 1;9(12):e113216. doi: 10.1371/journal.pone.0113216 (PMC4249877; doi:10.1371/journal.pone.0113216)
Supplement: Dataset S1 — Raw data from hydrogel constructs. Data on wet weight, dry weight, compressive modulus, DNA content, and GAG content are provided in a spreadsheet for all analysed hydrogel constructs. Additionally, raw data from mechanical compression tests (time, displacement, and load) are provided. (ZIP) [file pone.0113216.s004.zip › Data/Mechanical testing/Microtester/Day 63/Day 63 stress relaxation/Patient 1/G1 P1 M7/stress relaxation ramp 3.csv]

G1 P1 M7 10feb2014
Notes	Time	Sequence	Block	Cycle	5800:Extension mm	5800:5N_Load_Cell N
	1291.0100	1	7		1.97298382	-0.03645784
	1291.0500	1	7		1.98096330	-0.03327732
	1291.0640	1	7		1.98134194	-0.03275265
	1291.0760	1	7		1.98116389	-0.03273149
	1291.1000	1	7		1.98043222	-0.03330526
	1291.1500	1	7		1.97929057	-0.03397100
	1291.2000	1	7		1.97850809	-0.03458632
	1291.2500	1	7		1.97783277	-0.03498282
	1291.3000	1	7		1.97724330	-0.03535489
	1291.3500	1	7		1.97667616	-0.03575495
	1291.4000	1	7		1.97613976	-0.03602854
	1291.4500	1	7		1.97562241	-0.03636550
	1291.5000	1	7		1.97510301	-0.03666598
	1291.5500	1	7		1.97459078	-0.03693744
	1291.6000	1	7		1.97408737	-0.03718840
	1291.6500	1	7		1.97358846	-0.03748902
	1291.7000	1	7		1.97308238	-0.03777927
	1291.7500	1	7		1.97257711	-0.03810269
	1291.8000	1	7		1.97208046	-0.03848393
	1291.8500	1	7		1.97158298	-0.03877522
	1291.9000	1	7		1.97108039	-0.03911994
	1291.9500	1	7		1.97057451	-0.03943819
	1292.0000	1	7		1.97007581	-0.03952872
	1292.0500	1	7		1.96958202	-0.03985326
	1292.1000	1	7		1.96907594	-0.04023358
	1292.1500	1	7		1.96856166	-0.04046711
	1292.2000	1	7		1.96806931	-0.04075406
	1292.2500	1	7		1.96759335	-0.04112003
	1292.3000	1	7		1.96707313	-0.04146512
	1292.3500	1	7		1.96656848	-0.04188721
	1292.4000	1	7		1.96606896	-0.04210024
	1292.4500	1	7		1.96557804	-0.04235767
	1292.5000	1	7		1.96507872	-0.04272969
	1292.5500	1	7		1.96457018	-0.04293510
	1292.6000	1	7		1.96407270	-0.04326380
	1292.6500	1	7		1.96357933	-0.04360550
	1292.7000	1	7		1.96306935	-0.04388949
	1292.7500	1	7		1.96256573	-0.04411953
	1292.8000	1	7		1.96206928	-0.04458119
	1292.8500	1	7		1.96158266	-0.04486135
	1292.9000	1	7		1.96107351	-0.04524991
	1292.9500	1	7		1.96057112	-0.04541355
	1293.0000	1	7		1.96007508	-0.04569166
	1293.0500	1	7		1.95957699	-0.04599866
	1293.1000	1	7		1.95906578	-0.04641538
	1293.1500	1	7		1.95857036	-0.04664002
	1293.2000	1	7		1.95807288	-0.04694907
	1293.2500	1	7		1.95757479	-0.04737635
	1293.3000	1	7		1.95707588	-0.04770404
	1293.3500	1	7		1.95656611	-0.04813250
	1293.4000	1	7		1.95607745	-0.04830734
	1293.4500	1	7		1.95557752	-0.04869595
	1293.5000	1	7		1.95507574	-0.04906630
	1293.5500	1	7		1.95456433	-0.04930692
	1293.6000	1	7		1.95407751	-0.04960208
	1293.6500	1	7		1.95358065	-0.04992113
	1293.7000	1	7		1.95307313	-0.05029002
	1293.7500	1	7		1.95257422	-0.05062445
	1293.8000	1	7		1.95207429	-0.05094825
	1293.8500	1	7		1.95157169	-0.05136267
	1293.9000	1	7		1.95107176	-0.05165624
	1293.9500	1	7		1.95057633	-0.05188544
	1294.0000	1	7		1.95007619	-0.05221425
	1294.0500	1	7		1.94958077	-0.05256893
	1294.1000	1	7		1.94907981	-0.05286303
	1294.1500	1	7		1.94857229	-0.05313958
	1294.2000	1	7		1.94807584	-0.05356546
	1294.2500	1	7		1.94757673	-0.05390703
	1294.3000	1	7		1.94707229	-0.05442620
	1294.3500	1	7		1.94656887	-0.05472249
	1294.4000	1	7		1.94607795	-0.05490036
	1294.4500	1	7		1.94558539	-0.05530304
	1294.5000	1	7		1.94507603	-0.05568607
	1294.5500	1	7		1.94457651	-0.05593801
	1294.6000	1	7		1.94407637	-0.05628877
	1294.6500	1	7		1.94358217	-0.05656308
	1294.7000	1	7		1.94308367	-0.05703773
	1294.7500	1	7		1.94256919	-0.05746770
	1294.8000	1	7		1.94207500	-0.05774868
	1294.8500	1	7		1.94158244	-0.05812333
	1294.9000	1	7		1.94107431	-0.05834941
	1294.9500	1	7		1.94056843	-0.05872244
	1295.0000	1	7		1.94007608	-0.05919513
	1295.0500	1	7		1.93957738	-0.05952357
	1295.1000	1	7		1.93906863	-0.05983599
	1295.1500	1	7		1.93856521	-0.06014259
	1295.2000	1	7		1.93807307	-0.06049706
	1295.2500	1	7		1.93758215	-0.06089179
	1295.3000	1	7		1.93707955	-0.06133133
	1295.3500	1	7		1.93657798	-0.06152114
	1295.4000	1	7		1.93607804	-0.06194307
	1295.4500	1	7		1.93558979	-0.06232747
	1295.5000	1	7		1.93508453	-0.06270916
	1295.5500	1	7		1.93457435	-0.06302781
	1295.6000	1	7		1.93407421	-0.06336562
	1295.6500	1	7		1.93358186	-0.06379989
	1295.7000	1	7		1.93307659	-0.06417761
	1295.7500	1	7		1.93257359	-0.06451536
	1295.8000	1	7		1.93207509	-0.06483574
	1295.8500	1	7		1.93157761	-0.06527267
	1295.9000	1	7		1.93106887	-0.06565234
	1295.9500	1	7		1.93057242	-0.06600571
	1296.0000	1	7		1.93007187	-0.06623670
	1296.0500	1	7		1.92958013	-0.06670113
	1296.1000	1	7		1.92907548	-0.06698174
	1296.1500	1	7		1.92857289	-0.06744322
	1296.2000	1	7		1.92807418	-0.06786170
	1296.2500	1	7		1.92758019	-0.06814012
	1296.3000	1	7		1.92707821	-0.06861808
	1296.3500	1	7		1.92657438	-0.06895520
	1296.4000	1	7		1.92607404	-0.06923780
	1296.4500	1	7		1.92557943	-0.06963169
	1296.5000	1	7		1.92507888	-0.07002390
	1296.5500	1	7		1.92457219	-0.07036044
	1296.6000	1	7		1.92407942	-0.07086886
	1296.6500	1	7		1.92358686	-0.07121283
	1296.7000	1	7		1.92308201	-0.07155537
	1296.7500	1	7		1.92257409	-0.07193185
	1296.8000	1	7		1.92207477	-0.07240571
	1296.8500	1	7		1.92158344	-0.07267562
	1296.9000	1	7		1.92108187	-0.07313226
	1296.9500	1	7		1.92058091	-0.07344984
	1297.0000	1	7		1.92007893	-0.07375805
	1297.0500	1	7		1.91958575	-0.07422966
	1297.1000	1	7		1.91907619	-0.07461085
	1297.1500	1	7		1.91857318	-0.07501102
	1297.2000	1	7		1.91807550	-0.07542346
	1297.2500	1	7		1.91758786	-0.07580959
	1297.3000	1	7		1.91708301	-0.07616032
	1297.3500	1	7		1.91657877	-0.07655818
	1297.4000	1	7		1.91607966	-0.07692394
	1297.4500	1	7		1.91558280	-0.07723472
	1297.5000	1	7		1.91508327	-0.07760157
	1297.5500	1	7		1.91457719	-0.07799039
	1297.6000	1	7		1.91407808	-0.07838797
	1297.6500	1	7		1.91358409	-0.07878495
	1297.7000	1	7		1.91307924	-0.07914821
	1297.7500	1	7		1.91257725	-0.07953616
	1297.8000	1	7		1.91207527	-0.07995956
	1297.8500	1	7		1.91158435	-0.08038688
	1297.9000	1	7		1.91107909	-0.08068040
	1297.9500	1	7		1.91057158	-0.08106529
	1298.0000	1	7		1.91007635	-0.08141979
	1298.0500	1	7		1.90958789	-0.08179874
	1298.1000	1	7		1.90907792	-0.08214978
	1298.1500	1	7		1.90857758	-0.08252200
	1298.2000	1	7		1.90807723	-0.08293327
	1298.2500	1	7		1.90758078	-0.08334991
	1298.3000	1	7		1.90707818	-0.08382758
	1298.3500	1	7		1.90657743	-0.08422010
	1298.4000	1	7		1.90608160	-0.08454164
	1298.4500	1	7		1.90558863	-0.08482393
	1298.5000	1	7		1.90508111	-0.08514015
	1298.5500	1	7		1.90458138	-0.08556726
	1298.6000	1	7		1.90407674	-0.08594652
	1298.6500	1	7		1.90358582	-0.08626929
	1298.7000	1	7		1.90308056	-0.08685217
	1298.7500	1	7		1.90257591	-0.08722197
	1298.8000	1	7		1.90207557	-0.08755046
	1298.8500	1	7		1.90158424	-0.08795339
	1298.9000	1	7		1.90108123	-0.08830472
	1298.9500	1	7		1.90056880	-0.08867824
	1299.0000	1	7		1.90009017	-0.08906272
	1299.0500	1	7		1.89958409	-0.08939882
	1299.1000	1	7		1.89908334	-0.08978218
	1299.1500	1	7		1.89857316	-0.09034420
	1299.2000	1	7		1.89807876	-0.09074240
	1299.2500	1	7		1.89758927	-0.09109297
	1299.3000	1	7		1.89708012	-0.09149802
	1299.3500	1	7		1.89657896	-0.09181139
	1299.4000	1	7		1.89608476	-0.09212809
	1299.4500	1	7		1.89558360	-0.09252688
	1299.5000	1	7		1.89507793	-0.09289360
	1299.5500	1	7		1.89457369	-0.09334106
	1299.6000	1	7		1.89407335	-0.09375276
	1299.6500	1	7		1.89358304	-0.09405421
	1299.7000	1	7		1.89307553	-0.09455285
	1299.7500	1	7		1.89256412	-0.09503996
	1299.8000	1	7		1.89207914	-0.09541840
	1299.8500	1	7		1.89158658	-0.09578375
	1299.9000	1	7		1.89108071	-0.09607836
	1299.9500	1	7		1.89057873	-0.09645262
	1300.0000	1	7		1.89007941	-0.09690437
	1300.0500	1	7		1.88959197	-0.09725685
	1300.1000	1	7		1.88908487	-0.09764780
	1300.1500	1	7		1.88858370	-0.09813096
	1300.2000	1	7		1.88808520	-0.09858000
	1300.2500	1	7		1.88758363	-0.09895680
	1300.3000	1	7		1.88707960	-0.09931074
	1300.3500	1	7		1.88658110	-0.09970934
	1300.4000	1	7		1.88608280	-0.10006511
	1300.4500	1	7		1.88559475	-0.10042838
	1300.5000	1	7		1.88508601	-0.10086777
	1300.5500	1	7		1.88458259	-0.10135717
	1300.6000	1	7		1.88408307	-0.10172036
	1300.6500	1	7		1.88358805	-0.10215756
	1300.7000	1	7		1.88308013	-0.10266085
	1300.7500	1	7		1.88257691	-0.10300074
	1300.8000	1	7		1.88207350	-0.10333508
	1300.8500	1	7		1.88158750	-0.10368832
	1300.9000	1	7		1.88107814	-0.10404767
	1300.9500	1	7		1.88057923	-0.10451990
	1301.0000	1	7		1.88008278	-0.10502421
	1301.0500	1	7		1.87958223	-0.10538916
	1301.1000	1	7		1.87907758	-0.10583146
	1301.1500	1	7		1.87857478	-0.10626066
	1301.2000	1	7		1.87807956	-0.10663066
	1301.2500	1	7		1.87758618	-0.10699417
	1301.3000	1	7		1.87708317	-0.10737693
	1301.3500	1	7		1.87658016	-0.10781329
	1301.4000	1	7		1.87608269	-0.10825418
	1301.4500	1	7		1.87558419	-0.10873055
	1301.5000	1	7		1.87507913	-0.10908358
	1301.5500	1	7		1.87457592	-0.10946680
	1301.6000	1	7		1.87408500	-0.11006880
	1301.6500	1	7		1.87359163	-0.11048153
	1301.7000	1	7		1.87308677	-0.11081605
	1301.7500	1	7		1.87258397	-0.11126740
	1301.8000	1	7		1.87208219	-0.11162087
	1301.8500	1	7		1.87158964	-0.11206014
	1301.9000	1	7		1.87108560	-0.11250807
	1301.9500	1	7		1.87058485	-0.11298662
	1302.0000	1	7		1.87008778	-0.11332569
	1302.0090	1	7		1.86999702	-0.11348600
