# Supplementary material for: Hyaluronic Acid Enhances the Mechanical Properties of Tissue-Engineered Cartilage Constructs
Source: PLoS One. 2014 Dec 1;9(12):e113216. doi: 10.1371/journal.pone.0113216 (PMC4249877; doi:10.1371/journal.pone.0113216)
Supplement: Dataset S1 — Raw data from hydrogel constructs. Data on wet weight, dry weight, compressive modulus, DNA content, and GAG content are provided in a spreadsheet for all analysed hydrogel constructs. Additionally, raw data from mechanical compression tests (time, displacement, and load) are provided. (ZIP) [file pone.0113216.s004.zip › Data/Mechanical testing/Microtester/Day 63/Day 63 stress relaxation/Patient 1/G1 P1 M7/stress relaxation ramp 4.csv]

G1 P1 M7 10feb2014
Notes	Time	Sequence	Block	Cycle	5800:Extension mm	5800:5N_Load_Cell N
	1902.0130	1	9		1.86972369	-0.07080239
	1902.0180	1	9		1.86972369	-0.07075147
	1902.0500	1	9		1.86972369	-0.07089929
	1902.1000	1	9		1.86950589	-0.07095591
	1902.1500	1	9		1.86884635	-0.07174130
	1902.2000	1	9		1.86821856	-0.07236495
	1902.2500	1	9		1.86766741	-0.07282324
	1902.3000	1	9		1.86713346	-0.07346549
	1902.3500	1	9		1.86661796	-0.07382606
	1902.4000	1	9		1.86611782	-0.07437638
	1902.4500	1	9		1.86562505	-0.07515294
	1902.5000	1	9		1.86511242	-0.07551882
	1902.5500	1	9		1.86460941	-0.07594928
	1902.6000	1	9		1.86411009	-0.07644193
	1902.6500	1	9		1.86361630	-0.07684740
	1902.7000	1	9		1.86312170	-0.07744111
	1902.7500	1	9		1.86261254	-0.07785687
	1902.8000	1	9		1.86211445	-0.07825655
	1902.8500	1	9		1.86162210	-0.07878833
	1902.9000	1	9		1.86110926	-0.07930179
	1902.9500	1	9		1.86061465	-0.07979797
	1903.0000	1	9		1.86011615	-0.08034430
	1903.0500	1	9		1.85962462	-0.08082793
	1903.1000	1	9		1.85911977	-0.08128262
	1903.1500	1	9		1.85861430	-0.08167216
	1903.2000	1	9		1.85811683	-0.08213547
	1903.2500	1	9		1.85761996	-0.08267910
	1903.3000	1	9		1.85712331	-0.08329192
	1903.3500	1	9		1.85662174	-0.08383540
	1903.4000	1	9		1.85612078	-0.08426585
	1903.4500	1	9		1.85562064	-0.08473098
	1903.5000	1	9		1.85511702	-0.08529973
	1903.5500	1	9		1.85461872	-0.08568772
	1903.6000	1	9		1.85411858	-0.08623034
	1903.6500	1	9		1.85362439	-0.08666275
	1903.7000	1	9		1.85311892	-0.08713055
	1903.7500	1	9		1.85261612	-0.08779008
	1903.8000	1	9		1.85211741	-0.08832041
	1903.8500	1	9		1.85162137	-0.08885526
	1903.9000	1	9		1.85111468	-0.08936858
	1903.9500	1	9		1.85061208	-0.08976295
	1904.0000	1	9		1.85011686	-0.09024325
	1904.0500	1	9		1.84962594	-0.09074940
	1904.1000	1	9		1.84911289	-0.09122969
	1904.1500	1	9		1.84860456	-0.09172889
	1904.2000	1	9		1.84812081	-0.09222497
	1904.2500	1	9		1.84762272	-0.09272738
	1904.3000	1	9		1.84711480	-0.09339088
	1904.3500	1	9		1.84661486	-0.09397149
	1904.4000	1	9		1.84611493	-0.09433987
	1904.4500	1	9		1.84562503	-0.09486295
	1904.5000	1	9		1.84512080	-0.09527884
	1904.5500	1	9		1.84461676	-0.09585600
	1904.6000	1	9		1.84411581	-0.09636851
	1904.6500	1	9		1.84362243	-0.09689131
	1904.7000	1	9		1.84311471	-0.09738627
	1904.7500	1	9		1.84260883	-0.09808579
	1904.8000	1	9		1.84211730	-0.09845281
	1904.8500	1	9		1.84161982	-0.09904682
	1904.9000	1	9		1.84112911	-0.09959918
	1904.9500	1	9		1.84061873	-0.10005750
	1905.0000	1	9		1.84012494	-0.10063156
	1905.0500	1	9		1.83962378	-0.10099347
	1905.1000	1	9		1.83912528	-0.10148859
	1905.1500	1	9		1.83861018	-0.10219131
	1905.2000	1	9		1.83811824	-0.10268529
	1905.2500	1	9		1.83762629	-0.10319247
	1905.3000	1	9		1.83712390	-0.10380712
	1905.3500	1	9		1.83662417	-0.10428398
	1905.4000	1	9		1.83611727	-0.10475103
	1905.4500	1	9		1.83561693	-0.10527165
	1905.5000	1	9		1.83511986	-0.10578303
	1905.5500	1	9		1.83461194	-0.10632947
	1905.6000	1	9		1.83411795	-0.10693617
	1905.6500	1	9		1.83362744	-0.10745007
	1905.7000	1	9		1.83311910	-0.10797798
	1905.7500	1	9		1.83261323	-0.10846462
	1905.8000	1	9		1.83211001	-0.10897691
	1905.8500	1	9		1.83161479	-0.10964622
	1905.9000	1	9		1.83111752	-0.11018585
	1905.9500	1	9		1.83060407	-0.11070573
	1906.0000	1	9		1.83011110	-0.11111256
	1906.0500	1	9		1.82962284	-0.11161110
	1906.1000	1	9		1.82911574	-0.11226475
	1906.1500	1	9		1.82861212	-0.11278744
	1906.2000	1	9		1.82811730	-0.11340188
	1906.2500	1	9		1.82762434	-0.11395592
	1906.3000	1	9		1.82711764	-0.11437004
	1906.3500	1	9		1.82661361	-0.11502245
	1906.4000	1	9		1.82612413	-0.11552895
	1906.4500	1	9		1.82562645	-0.11610618
	1906.5000	1	9		1.82512364	-0.11673562
	1906.5500	1	9		1.82462166	-0.11714950
	1906.6000	1	9		1.82412664	-0.11771626
	1906.6500	1	9		1.82362015	-0.11838784
	1906.7000	1	9		1.82311919	-0.11884783
	1906.7500	1	9		1.82261824	-0.11947606
	1906.8000	1	9		1.82211871	-0.12007780
	1906.8500	1	9		1.82161919	-0.12059758
	1906.9000	1	9		1.82112212	-0.12119271
	1906.9500	1	9		1.82061584	-0.12162164
	1907.0000	1	9		1.82012451	-0.12214555
	1907.0500	1	9		1.81962621	-0.12277175
	1907.1000	1	9		1.81911911	-0.12345633
	1907.1500	1	9		1.81861713	-0.12397544
	1907.2000	1	9		1.81812129	-0.12457147
	1907.2500	1	9		1.81761828	-0.12518045
	1907.3000	1	9		1.81712019	-0.12555945
	1907.3500	1	9		1.81661165	-0.12614150
	1907.4000	1	9		1.81611315	-0.12673716
	1907.4500	1	9		1.81561814	-0.12722807
	1907.5000	1	9		1.81512046	-0.12789337
	1907.5500	1	9		1.81460659	-0.12850952
	1907.6000	1	9		1.81411239	-0.12904812
	1907.6500	1	9		1.81362803	-0.12969351
	1907.7000	1	9		1.81312502	-0.13015408
	1907.7500	1	9		1.81261997	-0.13072294
	1907.8000	1	9		1.81212720	-0.13133920
	1907.8500	1	9		1.81162584	-0.13179866
	1907.9000	1	9		1.81112426	-0.13240848
	1907.9500	1	9		1.81061367	-0.13301111
	1908.0000	1	9		1.81011763	-0.13363811
	1908.0500	1	9		1.80962590	-0.13432182
	1908.1000	1	9		1.80912678	-0.13487516
	1908.1500	1	9		1.80861291	-0.13535907
	1908.2000	1	9		1.80812384	-0.13598413
	1908.2500	1	9		1.80762698	-0.13647552
	1908.3000	1	9		1.80712008	-0.13707556
	1908.3500	1	9		1.80661215	-0.13765723
	1908.4000	1	9		1.80612042	-0.13821105
	1908.4500	1	9		1.80562233	-0.13883244
	1908.5000	1	9		1.80512506	-0.13942192
	1908.5500	1	9		1.80461488	-0.14006409
	1908.6000	1	9		1.80412478	-0.14066301
	1908.6500	1	9		1.80362689	-0.14123159
	1908.7000	1	9		1.80311917	-0.14171291
	1908.7500	1	9		1.80261248	-0.14231411
	1908.8000	1	9		1.80212135	-0.14288500
	1908.8500	1	9		1.80162203	-0.14345577
	1908.9000	1	9		1.80112087	-0.14406550
	1908.9500	1	9		1.80061889	-0.14470931
	1909.0000	1	9		1.80012162	-0.14527689
	1909.0500	1	9		1.79962435	-0.14595353
	1909.1000	1	9		1.79912339	-0.14662110
	1909.1500	1	9		1.79861526	-0.14711284
	1909.2000	1	9		1.79812209	-0.14764486
	1909.2500	1	9		1.79763014	-0.14819051
	1909.3000	1	9		1.79712509	-0.14880551
	1909.3500	1	9		1.79662085	-0.14948814
	1909.4000	1	9		1.79612153	-0.15002040
	1909.4500	1	9		1.79562467	-0.15068555
	1909.5000	1	9		1.79512658	-0.15129994
	1909.5500	1	9		1.79461579	-0.15192820
	1909.6000	1	9		1.79412487	-0.15246864
	1909.6500	1	9		1.79362432	-0.15304925
	1909.7000	1	9		1.79312418	-0.15361018
	1909.7500	1	9		1.79261851	-0.15413102
	1909.8000	1	9		1.79212308	-0.15475642
	1909.8500	1	9		1.79162950	-0.15536560
	1909.9000	1	9		1.79113018	-0.15605851
	1909.9500	1	9		1.79061775	-0.15668577
	1910.0000	1	9		1.79012581	-0.15729943
	1910.0500	1	9		1.78961932	-0.15795600
	1910.1000	1	9		1.78912102	-0.15852369
	1910.1500	1	9		1.78861720	-0.15903018
	1910.2000	1	9		1.78811870	-0.15956303
	1910.2500	1	9		1.78762860	-0.16018113
	1910.3000	1	9		1.78712026	-0.16085923
	1910.3500	1	9		1.78661766	-0.16147725
	1910.4000	1	9		1.78612531	-0.16202822
	1910.4500	1	9		1.78562927	-0.16271353
	1910.5000	1	9		1.78512790	-0.16334111
	1910.5500	1	9		1.78462428	-0.16389018
	1910.6000	1	9		1.78412250	-0.16450832
	1910.6500	1	9		1.78363302	-0.16508406
	1910.7000	1	9		1.78312448	-0.16559217
	1910.7500	1	9		1.78262250	-0.16626032
	1910.8000	1	9		1.78212441	-0.16672987
	1910.8500	1	9		1.78163082	-0.16744141
	1910.9000	1	9		1.78112228	-0.16805278
	1910.9500	1	9		1.78061805	-0.16868493
	1911.0000	1	9		1.78012487	-0.16922643
	1911.0500	1	9		1.77963334	-0.16993495
	1911.1000	1	9		1.77912542	-0.17048800
	1911.1500	1	9		1.77862138	-0.17109089
	1911.2000	1	9		1.77812166	-0.17162150
	1911.2500	1	9		1.77762807	-0.17228836
	1911.3000	1	9		1.77712445	-0.17287808
	1911.3500	1	9		1.77662472	-0.17350048
	1911.4000	1	9		1.77612253	-0.17412614
	1911.4500	1	9		1.77562875	-0.17476337
	1911.5000	1	9		1.77512021	-0.17545475
	1911.5500	1	9		1.77461495	-0.17599162
	1911.6000	1	9		1.77412505	-0.17661367
	1911.6500	1	9		1.77362881	-0.17713604
	1911.7000	1	9		1.77312375	-0.17774273
	1911.7500	1	9		1.77261951	-0.17820301
	1911.8000	1	9		1.77212429	-0.17879209
	1911.8500	1	9		1.77162784	-0.17943000
	1911.9000	1	9		1.77112545	-0.18002257
	1911.9500	1	9		1.77062838	-0.18064218
	1912.0000	1	9		1.77012845	-0.18115725
	1912.0500	1	9		1.76963179	-0.18175032
	1912.1000	1	9		1.76912735	-0.18239278
	1912.1500	1	9		1.76861820	-0.18290732
	1912.2000	1	9		1.76812810	-0.18345099
	1912.2500	1	9		1.76763411	-0.18406415
	1912.3000	1	9		1.76712352	-0.18457508
	1912.3500	1	9		1.76662010	-0.18515337
	1912.4000	1	9		1.76612201	-0.18559420
	1912.4500	1	9		1.76562433	-0.18599777
	1912.5000	1	9		1.76512645	-0.18618295
	1912.5500	1	9		1.76461709	-0.18666845
	1912.6000	1	9		1.76413416	-0.18724693
	1912.6500	1	9		1.76362316	-0.18785588
	1912.7000	1	9		1.76312323	-0.18833604
	1912.7500	1	9		1.76261756	-0.18902248
	1912.8000	1	9		1.76212602	-0.18956188
	1912.8500	1	9		1.76162814	-0.19022709
	1912.9000	1	9		1.76112390	-0.19092793
	1912.9500	1	9		1.76062233	-0.19149886
	1913.0000	1	9		1.76012116	-0.19214539
	1913.0120	1	9		1.75999884	-0.19236885
