# Supplementary material for: Hyaluronic Acid Enhances the Mechanical Properties of Tissue-Engineered Cartilage Constructs
Source: PLoS One. 2014 Dec 1;9(12):e113216. doi: 10.1371/journal.pone.0113216 (PMC4249877; doi:10.1371/journal.pone.0113216)
Supplement: Dataset S1 — Raw data from hydrogel constructs. Data on wet weight, dry weight, compressive modulus, DNA content, and GAG content are provided in a spreadsheet for all analysed hydrogel constructs. Additionally, raw data from mechanical compression tests (time, displacement, and load) are provided. (ZIP) [file pone.0113216.s004.zip › Data/Mechanical testing/Microtester/Day 63/Day 63 stress relaxation/Patient 1/G2 P1 M7/dynamic.csv]

G2 P1 M7 10feb2014
Notes	Time	Sequence	Block	Cycle	5800:Extension mm	5800:5N_Load_Cell N
	1239.7580	1	6	1	1.86726336	-0.04896074
	1239.7750	1	6	1	1.86734204	-0.04825157
	1239.7910	1	6	1	1.86855274	-0.04663666
	1239.8080	1	6	1	1.87181686	-0.04390339
	1239.8250	1	6	1	1.87627365	-0.04018327
	1239.8410	1	6	1	1.88071794	-0.03643077
	1239.8580	1	6	1	1.88525054	-0.03275414
	1239.8750	1	6	1	1.88944179	-0.02958615
	1239.8910	1	6	1	1.89306385	-0.02691100
	1239.9080	1	6	1	1.89657568	-0.02429173
	1239.9250	1	6	1	1.89971543	-0.02230269
	1239.9420	1	6	1	1.90246404	-0.02060970
	1239.9580	1	6	1	1.90466334	-0.01923133
	1239.9750	1	6	1	1.90657149	-0.01803226
	1239.9920	1	6	1	1.90801802	-0.01719816
	1240.0080	1	6	1	1.90894392	-0.01695367
	1240.0250	1	6	1	1.90947479	-0.01674241
	1240.0320	1	6	1	1.90957253	-0.01670733
	1240.0390	1	6	1	1.90961064	-0.01683142
	1240.0420	1	6	1	1.90960592	-0.01687344
	1240.0580	1	6	1	1.90934510	-0.01729256
	1240.0750	1	6	1	1.90856446	-0.01790555
	1240.0920	1	6	1	1.90722489	-0.01891946
	1240.1090	1	6	1	1.90537103	-0.02040272
	1240.1250	1	6	1	1.90320083	-0.02192281
	1240.1420	1	6	1	1.90049176	-0.02403582
	1240.1590	1	6	1	1.89740528	-0.02644520
	1240.1750	1	6	1	1.89419382	-0.02878918
	1240.1920	1	6	1	1.89049943	-0.03184218
	1240.2090	1	6	1	1.88654832	-0.03494636
	1240.2420	1	6	1	1.87832194	-0.04149342
	1240.2590	1	6	1	1.87388544	-0.04519989
	1240.2760	1	6	1	1.86937353	-0.04900932
	1240.2920	1	6	1	1.86511037	-0.05285721
	1240.3090	1	6	1	1.86060727	-0.05686748
	1240.3260	1	6	1	1.85618388	-0.06118727
	1240.3420	1	6	1	1.85212971	-0.06511685
	1240.3590	1	6	1	1.84798292	-0.06895071
	1240.3760	1	6	1	1.84404799	-0.07293527
	1240.3920	1	6	1	1.84058287	-0.07635435
	1240.4090	1	6	1	1.83720586	-0.07975108
	1240.4260	1	6	1	1.83418904	-0.08299587
	1240.4430	1	6	1	1.83154493	-0.08560267
	1240.4590	1	6	1	1.82942287	-0.08783314
	1240.4760	1	6	1	1.82759237	-0.08990562
	1240.4930	1	6	1	1.82621387	-0.09113053
	1240.5090	1	6	1	1.82534923	-0.09193783
	1240.5260	1	6	1	1.82487183	-0.09234773
	1240.5280	1	6	1	1.82484192	-0.09238023
	1240.5370	1	6	1	1.82477533	-0.09223225
	1240.5430	1	6	1	1.82479500	-0.09204505
	1240.5590	1	6	1	1.82509270	-0.09156752
	1240.5600	1	6	1	1.82512569	-0.09149197
	1240.5760	1	6	1	1.82592374	-0.09038570
	1240.5930	1	6	1	1.82730061	-0.08865297
	1240.6100	1	6	1	1.82919073	-0.08629843
	1240.6260	1	6	1	1.83139126	-0.08351889
	1240.6430	1	6	1	1.83413065	-0.08037403
	1240.6600	1	6	1	1.83724827	-0.07681673
	1240.6760	1	6	1	1.84048780	-0.07319329
	1240.6930	1	6	1	1.84420637	-0.06925099
	1240.7100	1	6	1	1.84816793	-0.06517477
	1240.7260	1	6	1	1.85209283	-0.06138362
	1240.7430	1	6	1	1.85642996	-0.05736828
	1240.7580	1	6	2	1.86035485	-0.05368120
	1240.7600	1	6	2	1.86088285	-0.05317884
	1240.7770	1	6	2	1.86541238	-0.04923101
	1240.7930	1	6	2	1.86967698	-0.04548733
	1240.8100	1	6	2	1.87417905	-0.04160030
	1240.8270	1	6	2	1.87859855	-0.03819515
	1240.8430	1	6	2	1.88263961	-0.03493559
	1240.8600	1	6	2	1.88677144	-0.03194451
	1240.8770	1	6	2	1.89068814	-0.02919986
	1240.8930	1	6	2	1.89413666	-0.02673102
	1240.9100	1	6	2	1.89749687	-0.02456259
	1240.9270	1	6	2	1.90050303	-0.02252813
	1240.9440	1	6	2	1.90312236	-0.02067660
	1240.9600	1	6	2	1.90521409	-0.01944248
	1240.9770	1	6	2	1.90701139	-0.01831831
	1240.9940	1	6	2	1.90835486	-0.01746773
	1241.0100	1	6	2	1.90919512	-0.01727625
	1241.0270	1	6	2	1.90963236	-0.01709939
	1241.0330	1	6	2	1.90969177	-0.01702533
	1241.0380	1	6	2	1.90970858	-0.01711529
	1241.0440	1	6	2	1.90968768	-0.01712157
	1241.0610	1	6	2	1.90932912	-0.01765152
	1241.0770	1	6	2	1.90850607	-0.01831961
	1241.0940	1	6	2	1.90709068	-0.01928926
	1241.1110	1	6	2	1.90516491	-0.02076312
	1241.1270	1	6	2	1.90293713	-0.02250101
	1241.1440	1	6	2	1.90017213	-0.02460652
	1241.1610	1	6	2	1.89704283	-0.02692671
	1241.1770	1	6	2	1.89379285	-0.02951715
	1241.1940	1	6	2	1.89006445	-0.03229646
	1241.2110	1	6	2	1.88609161	-0.03529926
	1241.2270	1	6	2	1.88216037	-0.03850122
	1241.2440	1	6	2	1.87782037	-0.04192152
	1241.2610	1	6	2	1.87336010	-0.04563705
	1241.2780	1	6	2	1.86883426	-0.04967939
	1241.2940	1	6	2	1.86456741	-0.05331869
	1241.3110	1	6	2	1.86007026	-0.05733616
	1241.3280	1	6	2	1.85565137	-0.06159210
	1241.3440	1	6	2	1.85161215	-0.06523272
	1241.3610	1	6	2	1.84749057	-0.06917358
	1241.3780	1	6	2	1.84358575	-0.07311919
	1241.3940	1	6	2	1.84015690	-0.07638044
	1241.4110	1	6	2	1.83683255	-0.07982929
	1241.4280	1	6	2	1.83386163	-0.08305223
	1241.4450	1	6	2	1.83126095	-0.08566105
	1241.4610	1	6	2	1.82918438	-0.08791616
	1241.4780	1	6	2	1.82740736	-0.08977675
	1241.4950	1	6	2	1.82608643	-0.09087701
	1241.5110	1	6	2	1.82527567	-0.09167204
	1241.5270	1	6	2	1.82487634	-0.09210046
	1241.5280	1	6	2	1.82486323	-0.09209556
	1241.5380	1	6	2	1.82480012	-0.09198498
	1241.5450	1	6	2	1.82483106	-0.09182587
	1241.5620	1	6	2	1.82522117	-0.09124926
	1241.5780	1	6	2	1.82607700	-0.09005580
	1241.5950	1	6	2	1.82751226	-0.08816231
	1241.6120	1	6	2	1.82945688	-0.08576864
	1241.6280	1	6	2	1.83170413	-0.08303180
	1241.6450	1	6	2	1.83448736	-0.07979610
	1241.6620	1	6	2	1.83764371	-0.07617872
	1241.6780	1	6	2	1.84091213	-0.07262262
	1241.6950	1	6	2	1.84466266	-0.06872634
	1241.7120	1	6	2	1.84865373	-0.06463681
	1241.7280	1	6	2	1.85260014	-0.06095742
	1241.7450	1	6	2	1.85695591	-0.05676531
	1241.7580	1	6	3	1.86036018	-0.05363252
	1241.7620	1	6	3	1.86141803	-0.05259936
	1241.7790	1	6	3	1.86595247	-0.04865991
	1241.7950	1	6	3	1.87022691	-0.04497102
	1241.8120	1	6	3	1.87472078	-0.04129021
	1241.8290	1	6	3	1.87912327	-0.03786942
	1241.8450	1	6	3	1.88314713	-0.03472022
	1241.8620	1	6	3	1.88725826	-0.03174446
	1241.8790	1	6	3	1.89113787	-0.02910140
	1241.8950	1	6	3	1.89454337	-0.02660421
	1241.8960	1	6	3	1.89474744	-0.02646830
	1241.9120	1	6	3	1.89785912	-0.02437063
	1241.9290	1	6	3	1.90082635	-0.02239969
	1241.9460	1	6	3	1.90340306	-0.02068568
	1241.9620	1	6	3	1.90544848	-0.01949933
	1241.9790	1	6	3	1.90719006	-0.01850637
	1241.9960	1	6	3	1.90847739	-0.01779501
	1242.0120	1	6	3	1.90926663	-0.01744595
	1242.0290	1	6	3	1.90965633	-0.01722126
	1242.0330	1	6	3	1.90969280	-0.01716336
	1242.0380	1	6	3	1.90970960	-0.01726210
	1242.0460	1	6	3	1.90967026	-0.01737025
	1242.0790	1	6	3	1.90836142	-0.01849301
	1242.0960	1	6	3	1.90688169	-0.01966153
	1242.1130	1	6	3	1.90489978	-0.02106940
	1242.1290	1	6	3	1.90262058	-0.02288741
	1242.1460	1	6	3	1.89981419	-0.02496060
	1242.1630	1	6	3	1.89665210	-0.02733828
	1242.1790	1	6	3	1.89337077	-0.02993315
	1242.1960	1	6	3	1.88961000	-0.03267522
	1242.2130	1	6	3	1.88560438	-0.03571782
	1242.2290	1	6	3	1.88164876	-0.03898330
	1242.2460	1	6	3	1.87729155	-0.04244303
	1242.2630	1	6	3	1.87282595	-0.04613095
	1242.2800	1	6	3	1.86829888	-0.05013015
	1242.2960	1	6	3	1.86403694	-0.05390191
	1242.3130	1	6	3	1.85954533	-0.05793462
	1242.3300	1	6	3	1.85514201	-0.06195349
	1242.3460	1	6	3	1.85112226	-0.06563521
	1242.3630	1	6	3	1.84702177	-0.06958152
	1242.3800	1	6	3	1.84314360	-0.07343248
	1242.3970	1	6	3	1.83954653	-0.07700049
	1242.4130	1	6	3	1.83646620	-0.08020330
	1242.4300	1	6	3	1.83353933	-0.08331415
	1242.4470	1	6	3	1.83098557	-0.08585009
	1242.4630	1	6	3	1.82895408	-0.08791558
	1242.4800	1	6	3	1.82722685	-0.08965354
	1242.4970	1	6	3	1.82596185	-0.09105279
	1242.5130	1	6	3	1.82520376	-0.09173867
	1242.5300	1	6	3	1.82485483	-0.09195572
	1242.5370	1	6	3	1.82481754	-0.09199465
	1242.5380	1	6	3	1.82481713	-0.09198949
	1242.5470	1	6	3	1.82487552	-0.09187399
	1242.5630	1	6	3	1.82527731	-0.09106811
	1242.5800	1	6	3	1.82622493	-0.08977623
	1242.5970	1	6	3	1.82772084	-0.08791785
	1242.6140	1	6	3	1.82972181	-0.08533060
	1242.6300	1	6	3	1.83200798	-0.08259903
	1242.6470	1	6	3	1.83483425	-0.07926972
	1242.6640	1	6	3	1.83803423	-0.07568716
	1242.6800	1	6	3	1.84134261	-0.07231106
	1242.6970	1	6	3	1.84512469	-0.06829737
	1242.7140	1	6	3	1.84914629	-0.06418309
	1242.7300	1	6	3	1.85311052	-0.06047219
	1242.7470	1	6	3	1.85747490	-0.05631257
	1242.7580	1	6	4	1.86035997	-0.05359394
	1242.7640	1	6	4	1.86194890	-0.05208227
	1242.7810	1	6	4	1.86648744	-0.04815790
	1242.7970	1	6	4	1.87075983	-0.04454563
	1242.8140	1	6	4	1.87524346	-0.04088072
	1242.8310	1	6	4	1.87962669	-0.03747344
	1242.8470	1	6	4	1.88363538	-0.03455400
	1242.8640	1	6	4	1.88772480	-0.03163285
	1242.8810	1	6	4	1.89157921	-0.02884168
	1242.8980	1	6	4	1.89515865	-0.02631306
	1242.9140	1	6	4	1.89822956	-0.02427754
	1242.9310	1	6	4	1.90114762	-0.02229577
	1242.9480	1	6	4	1.90367105	-0.02079844
	1242.9640	1	6	4	1.90567017	-0.01955274
	1242.9810	1	6	4	1.90736319	-0.01858705
	1242.9980	1	6	4	1.90859602	-0.01800417
	1243.0140	1	6	4	1.90932850	-0.01744542
	1243.0240	1	6	4	1.90957704	-0.01724959
	1243.0310	1	6	4	1.90967149	-0.01728467
	1243.0380	1	6	4	1.90970550	-0.01746565
	1243.0480	1	6	4	1.90964301	-0.01766094
	1243.0640	1	6	4	1.90920577	-0.01787356
	1243.0810	1	6	4	1.90821185	-0.01871649
	1243.0980	1	6	4	1.90667025	-0.01996986
	1243.1150	1	6	4	1.90462953	-0.02143856
	1243.1310	1	6	4	1.90230750	-0.02330577
	1243.1480	1	6	4	1.89945727	-0.02539378
	1243.1650	1	6	4	1.89625011	-0.02767755
	1243.1810	1	6	4	1.89293579	-0.03036839
	1243.1980	1	6	4	1.88914551	-0.03318309
	1243.2150	1	6	4	1.88512002	-0.03607170
	1243.2310	1	6	4	1.88114247	-0.03947190
	1243.2480	1	6	4	1.87677030	-0.04299583
	1243.2650	1	6	4	1.87229508	-0.04663346
	1243.2820	1	6	4	1.86776207	-0.05061402
	1243.2980	1	6	4	1.86350075	-0.05425539
	1243.3150	1	6	4	1.85901794	-0.05840129
	1243.3320	1	6	4	1.85463102	-0.06233762
	1243.3480	1	6	4	1.85062663	-0.06604635
	1243.3650	1	6	4	1.84654909	-0.07009778
	1243.3820	1	6	4	1.84270411	-0.07381410
	1243.3990	1	6	4	1.83914659	-0.07740434
	1243.4150	1	6	4	1.83610539	-0.08060328
	1243.4320	1	6	4	1.83321929	-0.08351713
	1243.4490	1	6	4	1.83070487	-0.08619224
	1243.4650	1	6	4	1.82871968	-0.08810741
	1243.4820	1	6	4	1.82704552	-0.08983858
	1243.4990	1	6	4	1.82584138	-0.09116024
	1243.5150	1	6	4	1.82514352	-0.09169258
	1243.5300	1	6	4	1.82485790	-0.09193660
	1243.5320	1	6	4	1.82484130	-0.09191840
	1243.5380	1	6	4	1.82481999	-0.09191230
	1243.5490	1	6	4	1.82490482	-0.09172812
	1243.5650	1	6	4	1.82536275	-0.09088096
	1243.5820	1	6	4	1.82637430	-0.08948768
	1243.5990	1	6	4	1.82793188	-0.08759273
	1243.6160	1	6	4	1.82999288	-0.08504158
	1243.6320	1	6	4	1.83232966	-0.08226953
	1243.6490	1	6	4	1.83519834	-0.07877989
	1243.6660	1	6	4	1.83843684	-0.07519263
	1243.6820	1	6	4	1.84177575	-0.07177848
	1243.6990	1	6	4	1.84558795	-0.06769695
	1243.7160	1	6	4	1.84962901	-0.06370608
	1243.7320	1	6	4	1.85361701	-0.05992827
	1243.7330	1	6	4	1.85387148	-0.05967764
	1243.7490	1	6	4	1.85800475	-0.05573985
	1243.7580	1	6	5	1.86037001	-0.05360308
	1243.7660	1	6	5	1.86249063	-0.05171246
	1243.7830	1	6	5	1.86702753	-0.04770020
	1243.7990	1	6	5	1.87129316	-0.04421575
	1243.8160	1	6	5	1.87576572	-0.04061257
	1243.8330	1	6	5	1.88013748	-0.03704980
	1243.8490	1	6	5	1.88413531	-0.03431915
	1243.8660	1	6	5	1.88819441	-0.03136253
	1243.8830	1	6	5	1.89201501	-0.02842765
	1243.9160	1	6	5	1.89859119	-0.02419327
	1243.9330	1	6	5	1.90147011	-0.02221812
	1243.9500	1	6	5	1.90394725	-0.02073901
	1243.9660	1	6	5	1.90590191	-0.01945734
	1243.9830	1	6	5	1.90754185	-0.01855308
	1244.0000	1	6	5	1.90871895	-0.01795858
	1244.0160	1	6	5	1.90939571	-0.01750938
	1244.0230	1	6	5	1.90956146	-0.01747587
	1244.0330	1	6	5	1.90968829	-0.01752163
	1244.0380	1	6	5	1.90970550	-0.01761024
	1244.0500	1	6	5	1.90960879	-0.01766142
	1244.0660	1	6	5	1.90911173	-0.01807585
	1244.0830	1	6	5	1.90805531	-0.01894995
	1244.1000	1	6	5	1.90645286	-0.02015360
	1244.1170	1	6	5	1.90435559	-0.02174844
	1244.1330	1	6	5	1.90198767	-0.02348349
	1244.1500	1	6	5	1.89909891	-0.02564062
	1244.1670	1	6	5	1.89585487	-0.02819309
	1244.1830	1	6	5	1.89250654	-0.03058474
	1244.2000	1	6	5	1.88868533	-0.03346042
	1244.2170	1	6	5	1.88463197	-0.03665600
	1244.2340	1	6	5	1.88038458	-0.03999056
	1244.2500	1	6	5	1.87624845	-0.04343735
	1244.2670	1	6	5	1.87176215	-0.04722003
	1244.2840	1	6	5	1.86722853	-0.05096178
	1244.3000	1	6	5	1.86296967	-0.05482327
	1244.3170	1	6	5	1.85849505	-0.05881414
	1244.3340	1	6	5	1.85411776	-0.06267482
	1244.3500	1	6	5	1.85013018	-0.06662087
	1244.3670	1	6	5	1.84607641	-0.07056109
	1244.3840	1	6	5	1.84226031	-0.07423759
	1244.4000	1	6	5	1.83893821	-0.07772230
	1244.4170	1	6	5	1.83574150	-0.08090532
	1244.4340	1	6	5	1.83290253	-0.08373971
	1244.4510	1	6	5	1.83043769	-0.08645857
	1244.4670	1	6	5	1.82850496	-0.08834781
	1244.4840	1	6	5	1.82688611	-0.08997506
	1244.5010	1	6	5	1.82573381	-0.09124158
	1244.5170	1	6	5	1.82507980	-0.09172190
	1244.5340	1	6	5	1.82481118	-0.09187440
	1244.5370	1	6	5	1.82480278	-0.09189690
	1244.5380	1	6	5	1.82480258	-0.09189518
	1244.5510	1	6	5	1.82492367	-0.09159540
	1244.5670	1	6	5	1.82544676	-0.09071667
	1244.5840	1	6	5	1.82653370	-0.08919367
	1244.6010	1	6	5	1.82815623	-0.08718338
	1244.6180	1	6	5	1.83026661	-0.08466317
	1244.6340	1	6	5	1.83264601	-0.08180513
	1244.6510	1	6	5	1.83555853	-0.07837919
	1244.6680	1	6	5	1.83883228	-0.07477906
	1244.6840	1	6	5	1.84220499	-0.07112808
	1244.7010	1	6	5	1.84604526	-0.06719718
	1244.7180	1	6	5	1.85011870	-0.06332008
	1244.7350	1	6	5	1.85438433	-0.05908653
	1244.7510	1	6	5	1.85852579	-0.05529233
	1244.7580	1	6	6	1.86036530	-0.05371054
	1244.7680	1	6	6	1.86301679	-0.05132340
	1244.7850	1	6	6	1.86756025	-0.04732267
	1244.8010	1	6	6	1.87182342	-0.04397348
	1244.8180	1	6	6	1.87628738	-0.04034013
	1244.8350	1	6	6	1.88064397	-0.03679755
	1244.8510	1	6	6	1.88462050	-0.03393559
	1244.8680	1	6	6	1.88865603	-0.03106236
	1244.8850	1	6	6	1.89244877	-0.02840586
	1244.9010	1	6	6	1.89576165	-0.02613689
	1244.9180	1	6	6	1.89895754	-0.02402048
	1244.9350	1	6	6	1.90178974	-0.02220650
	1244.9520	1	6	6	1.90421524	-0.02057828
	1244.9680	1	6	6	1.90611479	-0.01932908
	1244.9850	1	6	6	1.90770126	-0.01857359
	1245.0020	1	6	6	1.90882365	-0.01796385
	1245.0180	1	6	6	1.90945328	-0.01752622
	1245.0250	1	6	6	1.90960326	-0.01748642
	1245.0350	1	6	6	1.90970653	-0.01757018
	1245.0380	1	6	6	1.90971267	-0.01767165
	1245.0520	1	6	6	1.90957806	-0.01775661
	1245.0680	1	6	6	1.90901912	-0.01831640
	1245.0690	1	6	6	1.90896830	-0.01835819
	1245.0850	1	6	6	1.90789222	-0.01915840
	1245.1020	1	6	6	1.90622604	-0.02021567
	1245.1190	1	6	6	1.90407653	-0.02204034
	1245.1350	1	6	6	1.90166640	-0.02383289
	1245.1520	1	6	6	1.89872724	-0.02579425
	1245.1690	1	6	6	1.89543935	-0.02856707
	1245.1850	1	6	6	1.89206378	-0.03099761
	1245.2020	1	6	6	1.88821859	-0.03383903
	1245.2190	1	6	6	1.88414228	-0.03710233
	1245.2520	1	6	6	1.87572720	-0.04388643
	1245.2690	1	6	6	1.87123374	-0.04771597
	1245.2860	1	6	6	1.86669520	-0.05146823
	1245.3020	1	6	6	1.86244105	-0.05518958
	1245.3190	1	6	6	1.85797647	-0.05927616
	1245.3360	1	6	6	1.85361435	-0.06323504
	1245.3520	1	6	6	1.84964561	-0.06695936
	1245.3690	1	6	6	1.84561643	-0.07089601
	1245.3860	1	6	6	1.84183291	-0.07464817
	1245.4020	1	6	6	1.83854912	-0.07797153
	1245.4190	1	6	6	1.83539114	-0.08115912
	1245.4360	1	6	6	1.83259356	-0.08404882
	1245.4530	1	6	6	1.83017625	-0.08657979
	1245.4690	1	6	6	1.82829310	-0.08846760
	1245.4860	1	6	6	1.82672282	-0.09009392
	1245.5030	1	6	6	1.82562645	-0.09130014
	1245.5190	1	6	6	1.82502530	-0.09180423
	1245.5300	1	6	6	1.82483946	-0.09199793
	1245.5360	1	6	6	1.82480319	-0.09194002
	1245.5370	1	6	6	1.82480176	-0.09193120
	1245.5530	1	6	6	1.82496239	-0.09138796
	1245.5700	1	6	6	1.82560001	-0.09053971
	1245.5860	1	6	6	1.82670151	-0.08910240
	1245.6030	1	6	6	1.82838018	-0.08666283
	1245.6200	1	6	6	1.83054403	-0.08430381
	1245.6360	1	6	6	1.83296953	-0.08151166
	1245.6530	1	6	6	1.83592652	-0.07789743
	1245.6700	1	6	6	1.83924514	-0.07449864
	1245.6860	1	6	6	1.84264981	-0.07077402
	1245.7030	1	6	6	1.84651467	-0.06671296
	1245.7200	1	6	6	1.85060839	-0.06273993
	1245.7360	1	6	6	1.85463880	-0.05874941
	1245.7530	1	6	6	1.85905318	-0.05475058
	1245.7580	1	6	7	1.86036919	-0.05367971
	1245.7700	1	6	7	1.86355217	-0.05092161
	1245.7870	1	6	7	1.86809706	-0.04689341
	1245.8030	1	6	7	1.87235408	-0.04332767
	1245.8200	1	6	7	1.87680636	-0.03997296
	1245.8370	1	6	7	1.88115128	-0.03651459
	1245.8530	1	6	7	1.88511121	-0.03346632
	1245.8700	1	6	7	1.88911683	-0.03071560
	1245.8870	1	6	7	1.89287719	-0.02810474
	1245.9030	1	6	7	1.89615340	-0.02583507
	1245.9200	1	6	7	1.89930770	-0.02385473
	1245.9370	1	6	7	1.90209462	-0.02209157
	1245.9540	1	6	7	1.90447341	-0.02057759
	1245.9700	1	6	7	1.90632705	-0.01938851
	1245.9870	1	6	7	1.90785472	-0.01849975
	1246.0040	1	6	7	1.90892548	-0.01783750
	1246.0200	1	6	7	1.90950840	-0.01768355
	1246.0340	1	6	7	1.90970571	-0.01756483
	1246.0370	1	6	7	1.90971595	-0.01762988
	1246.0380	1	6	7	1.90971677	-0.01765117
	1246.0540	1	6	7	1.90953298	-0.01777099
	1246.0710	1	6	7	1.90885541	-0.01859115
	1246.0870	1	6	7	1.90771540	-0.01940047
	1246.1040	1	6	7	1.90599001	-0.02056565
	1246.1210	1	6	7	1.90378928	-0.02229461
	1246.1370	1	6	7	1.90133714	-0.02406258
	1246.1540	1	6	7	1.89836397	-0.02620998
	1246.1710	1	6	7	1.89503859	-0.02875706
	1246.1870	1	6	7	1.89163186	-0.03128739
	1246.2040	1	6	7	1.88775246	-0.03438251
	1246.2210	1	6	7	1.88364849	-0.03755208
	1246.2370	1	6	7	1.87961255	-0.04067143
	1246.2540	1	6	7	1.87520063	-0.04432432
	1246.2710	1	6	7	1.87070164	-0.04815733
	1246.2880	1	6	7	1.86616597	-0.05197478
	1246.3040	1	6	7	1.86191223	-0.05569604
	1246.3210	1	6	7	1.85745585	-0.05972918
	1246.3380	1	6	7	1.85310868	-0.06374338
	1246.3540	1	6	7	1.84915899	-0.06741839
	1246.3710	1	6	7	1.84515624	-0.07145686
	1246.3880	1	6	7	1.84140879	-0.07513093
	1246.4040	1	6	7	1.83816454	-0.07832960
	1246.4210	1	6	7	1.83504385	-0.08157809
	1246.4380	1	6	7	1.83229011	-0.08440028
	1246.4550	1	6	7	1.82992547	-0.08675527
	1246.4710	1	6	7	1.82808780	-0.08874678
	1246.4880	1	6	7	1.82657222	-0.09023594
	1246.5050	1	6	7	1.82553117	-0.09124305
	1246.5210	1	6	7	1.82498780	-0.09191030
	1246.5300	1	6	7	1.82484827	-0.09204875
	1246.5380	1	6	7	1.82480811	-0.09191970
	1246.5550	1	6	7	1.82500829	-0.09134845
	1246.5720	1	6	7	1.82570840	-0.09035344
	1246.5880	1	6	7	1.82687075	-0.08875779
	1246.6050	1	6	7	1.82861068	-0.08658238
	1246.6220	1	6	7	1.83082473	-0.08398759
	1246.6380	1	6	7	1.83329777	-0.08104310
	1246.6550	1	6	7	1.83630331	-0.07759243
	1246.6720	1	6	7	1.83965758	-0.07396331
	1246.6880	1	6	7	1.84309012	-0.07022246
	1246.7050	1	6	7	1.84698879	-0.06621651
	1246.7220	1	6	7	1.85110955	-0.06217798
	1246.7380	1	6	7	1.85515082	-0.05826936
	1246.7550	1	6	7	1.85957647	-0.05428615
	1246.7580	1	6	8	1.86036755	-0.05363942
	1246.7720	1	6	8	1.86409063	-0.05028576
	1246.7890	1	6	8	1.86863654	-0.04643514
	1246.8050	1	6	8	1.87288639	-0.04300620
	1246.8220	1	6	8	1.87732761	-0.03950076
	1246.8390	1	6	8	1.88165367	-0.03616888
	1246.8550	1	6	8	1.88559168	-0.03331745
	1246.8720	1	6	8	1.88957435	-0.03050646
	1246.8890	1	6	8	1.89330378	-0.02792813
	1246.9050	1	6	8	1.89654331	-0.02564828
	1246.9060	1	6	8	1.89673611	-0.02551423
	1246.9220	1	6	8	1.89965580	-0.02363968
	1246.9390	1	6	8	1.90239520	-0.02200977
	1246.9560	1	6	8	1.90472542	-0.02046660
	1246.9720	1	6	8	1.90653133	-0.01927478
	1246.9890	1	6	8	1.90801290	-0.01849541
	1247.0060	1	6	8	1.90902588	-0.01787719
	1247.0220	1	6	8	1.90954978	-0.01771139
	1247.0350	1	6	8	1.90970796	-0.01759446
	1247.0380	1	6	8	1.90971452	-0.01764363
	1247.0390	1	6	8	1.90971390	-0.01766356
	1247.0560	1	6	8	1.90947869	-0.01793684
	1247.0890	1	6	8	1.90753243	-0.01954861
	1247.1060	1	6	8	1.90575172	-0.02078949
	1247.1230	1	6	8	1.90350202	-0.02254486
	1247.1390	1	6	8	1.90100583	-0.02440792
	1247.1560	1	6	8	1.89798820	-0.02648844
	1247.1730	1	6	8	1.89462717	-0.02901112
	1247.1890	1	6	8	1.89118725	-0.03174859
	1247.2060	1	6	8	1.88727691	-0.03469362
	1247.2230	1	6	8	1.88314569	-0.03787360
	1247.2390	1	6	8	1.87909397	-0.04127074
	1247.2560	1	6	8	1.87466997	-0.04491374
	1247.2730	1	6	8	1.87016257	-0.04855290
	1247.2900	1	6	8	1.86562833	-0.05251616
	1247.3060	1	6	8	1.86137910	-0.05611241
	1247.3230	1	6	8	1.85693317	-0.05996693
	1247.3400	1	6	8	1.85260546	-0.06432579
	1247.3560	1	6	8	1.84867565	-0.06793666
	1247.3730	1	6	8	1.84470056	-0.07170311
	1247.3900	1	6	8	1.84098343	-0.07569034
	1247.4070	1	6	8	1.83758286	-0.07879410
	1247.4230	1	6	8	1.83469799	-0.08176818
	1247.4400	1	6	8	1.83199077	-0.08475476
	1247.4570	1	6	8	1.82967407	-0.08694660
	1247.4730	1	6	8	1.82788475	-0.08886895
	1247.4900	1	6	8	1.82642204	-0.09044986
	1247.5070	1	6	8	1.82543446	-0.09134498
	1247.5230	1	6	8	1.82494723	-0.09182105
	1247.5300	1	6	8	1.82484991	-0.09189694
	1247.5380	1	6	8	1.82481282	-0.09177268
	1247.5400	1	6	8	1.82481590	-0.09176278
	1247.5570	1	6	8	1.82506935	-0.09118779
	1247.5730	1	6	8	1.82577130	-0.09029859
	1247.5900	1	6	8	1.82704941	-0.08859272
	1247.6070	1	6	8	1.82884877	-0.08626335
	1247.6240	1	6	8	1.83111445	-0.08357704
	1247.6400	1	6	8	1.83363256	-0.08063900
	1247.6570	1	6	8	1.83668339	-0.07716770
	1247.6740	1	6	8	1.84007433	-0.07344945
	1247.6900	1	6	8	1.84353576	-0.06981384
	1247.7070	1	6	8	1.84745983	-0.06585000
	1247.7240	1	6	8	1.85160703	-0.06174000
	1247.7400	1	6	8	1.85566899	-0.05790362
	1247.7580	1	6	9	1.86036899	-0.05365906
	1247.7740	1	6	9	1.86462088	-0.04979526
	1247.7910	1	6	9	1.86916598	-0.04611760
	1247.8070	1	6	9	1.87341112	-0.04252867
	1247.8240	1	6	9	1.87784291	-0.03904066
	1247.8410	1	6	9	1.88215709	-0.03595691
	1247.8570	1	6	9	1.88607666	-0.03286767
	1247.8740	1	6	9	1.89002921	-0.03008405
	1247.8910	1	6	9	1.89372483	-0.02770331
	1247.9080	1	6	9	1.89711946	-0.02536027
	1247.9240	1	6	9	1.89999961	-0.02347775
	1247.9410	1	6	9	1.90269352	-0.02174074
	1247.9580	1	6	9	1.90497477	-0.02029900
	1247.9740	1	6	9	1.90672823	-0.01921834
	1247.9910	1	6	9	1.90815263	-0.01844184
	1248.0080	1	6	9	1.90911070	-0.01787472
	1248.0240	1	6	9	1.90958687	-0.01755346
	1248.0260	1	6	9	1.90962027	-0.01751401
	1248.0380	1	6	9	1.90971718	-0.01762048
	1248.0410	1	6	9	1.90971124	-0.01769589
	1248.0580	1	6	9	1.90942214	-0.01816127
	1248.0740	1	6	9	1.90867633	-0.01868715
	1248.0910	1	6	9	1.90734803	-0.01981313
	1248.1080	1	6	9	1.90550503	-0.02114550
	1248.1250	1	6	9	1.90320431	-0.02265898
	1248.1410	1	6	9	1.90066325	-0.02462874
	1248.1580	1	6	9	1.89760587	-0.02703387
	1248.1750	1	6	9	1.89420693	-0.02942693
	1248.1910	1	6	9	1.89073997	-0.03204092
	1248.2080	1	6	9	1.88680566	-0.03507678
	1248.2250	1	6	9	1.88265108	-0.03831114
	1248.2410	1	6	9	1.87858174	-0.04161559
	1248.2420	1	6	9	1.87832358	-0.04182992
	1248.2580	1	6	9	1.87414463	-0.04529550
	1248.2750	1	6	9	1.86963416	-0.04904255
	1248.2920	1	6	9	1.86510012	-0.05285675
	1248.3080	1	6	9	1.86085704	-0.05661642
	1248.3250	1	6	9	1.85641910	-0.06066314
	1248.3420	1	6	9	1.85209959	-0.06473918
	1248.3580	1	6	9	1.84819273	-0.06849042
	1248.3750	1	6	9	1.84424714	-0.07221862
	1248.3920	1	6	9	1.84056709	-0.07594138
	1248.4250	1	6	9	1.83436361	-0.08221131
	1248.4420	1	6	9	1.83169552	-0.08489118
	1248.4590	1	6	9	1.82942348	-0.08731405
	1248.4750	1	6	9	1.82768601	-0.08921518
	1248.4920	1	6	9	1.82628169	-0.09055491
	1248.5090	1	6	9	1.82535701	-0.09147190
	1248.5250	1	6	9	1.82491629	-0.09191605
	1248.5310	1	6	9	1.82484048	-0.09199619
	1248.5380	1	6	9	1.82481118	-0.09186511
	1248.5420	1	6	9	1.82482122	-0.09185194
	1248.5590	1	6	9	1.82512405	-0.09105048
	1248.5750	1	6	9	1.82589055	-0.09002786
	1248.5920	1	6	9	1.82723935	-0.08837395
	1248.6090	1	6	9	1.82910160	-0.08590781
	1248.6260	1	6	9	1.83142138	-0.08316806
	1248.6420	1	6	9	1.83397760	-0.08030265
	1248.6590	1	6	9	1.83706571	-0.07670305
	1248.6760	1	6	9	1.84049395	-0.07294586
	1248.6920	1	6	9	1.84398406	-0.06943749
	1248.7090	1	6	9	1.84793702	-0.06535693
	1248.7260	1	6	9	1.85210184	-0.06130055
	1248.7430	1	6	9	1.85644123	-0.05726021
	1248.7580	1	6	10	1.86036550	-0.05362647
	1248.7590	1	6	10	1.86062961	-0.05340946
	1248.7760	1	6	10	1.86515340	-0.04943493
	1248.7930	1	6	10	1.86969849	-0.04577646
	1248.8090	1	6	10	1.87393625	-0.04222163
	1248.8260	1	6	10	1.87835595	-0.03870852
	1248.8430	1	6	10	1.88265559	-0.03554475
	1248.8590	1	6	10	1.88655549	-0.03256891
	1248.8760	1	6	10	1.89048017	-0.02980055
	1248.8930	1	6	10	1.89414178	-0.02738299
	1248.9090	1	6	10	1.89730755	-0.02518748
	1248.9260	1	6	10	1.90033154	-0.02322574
	1248.9430	1	6	10	1.90297442	-0.02157867
	1248.9600	1	6	10	1.90520855	-0.02018142
	1248.9760	1	6	10	1.90691755	-0.01921672
	1248.9930	1	6	10	1.90829073	-0.01838362
	1249.0100	1	6	10	1.90919348	-0.01784866
	1249.0260	1	6	10	1.90962068	-0.01767164
	1249.0270	1	6	10	1.90963522	-0.01766847
	1249.0380	1	6	10	1.90971452	-0.01771900
	1249.0430	1	6	10	1.90969772	-0.01778491
	1249.0600	1	6	10	1.90935022	-0.01822013
	1249.0760	1	6	10	1.90854746	-0.01872018
	1249.0930	1	6	10	1.90715666	-0.01990191
	1249.1100	1	6	10	1.90525998	-0.02134260
	1249.1270	1	6	10	1.90290927	-0.02301736
	1249.1430	1	6	10	1.90032928	-0.02502769
	1249.1600	1	6	10	1.89722949	-0.02734662
	1249.1770	1	6	10	1.89379224	-0.02973211
	1249.1930	1	6	10	1.89028942	-0.03246020
	1249.2100	1	6	10	1.88632212	-0.03538254
	1249.2270	1	6	10	1.88214705	-0.03879681
	1249.2440	1	6	10	1.87780418	-0.04232682
	1249.2600	1	6	10	1.87361847	-0.04570127
	1249.2770	1	6	10	1.86909939	-0.04947030
	1249.2940	1	6	10	1.86456536	-0.05345650
	1249.3100	1	6	10	1.86033047	-0.05709608
	1249.3270	1	6	10	1.85590605	-0.06114003
	1249.3440	1	6	10	1.85160662	-0.06514211
	1249.3600	1	6	10	1.84771840	-0.06882729
	1249.3770	1	6	10	1.84379945	-0.07268173
	1249.3940	1	6	10	1.84015199	-0.07630775
	1249.4100	1	6	10	1.83701797	-0.07948729
	1249.4270	1	6	10	1.83403415	-0.08254449
	1249.4440	1	6	10	1.83140990	-0.08524069
	1249.4610	1	6	10	1.82918745	-0.08755706
	1249.4770	1	6	10	1.82749689	-0.08934420
	1249.4940	1	6	10	1.82614933	-0.09068878
	1249.5110	1	6	10	1.82527342	-0.09143801
	1249.5270	1	6	10	1.82488187	-0.09178899
	1249.5330	1	6	10	1.82482430	-0.09189201
	1249.5370	1	6	10	1.82481180	-0.09181753
	1249.5440	1	6	10	1.82483680	-0.09183265
	1249.5610	1	6	10	1.82519843	-0.09102602
	1249.5770	1	6	10	1.82602680	-0.08980136
	1249.5940	1	6	10	1.82743174	-0.08819371
	1249.6110	1	6	10	1.82934727	-0.08576520
	1249.6280	1	6	10	1.83171888	-0.08281983
	1249.6440	1	6	10	1.83431833	-0.07984272
	1249.6610	1	6	10	1.83744538	-0.07629147
	1249.6780	1	6	10	1.84091193	-0.07254115
	1249.6940	1	6	10	1.84443708	-0.06885444
	1249.7110	1	6	10	1.84841913	-0.06477793
	1249.7280	1	6	10	1.85260792	-0.06074618
	1249.7450	1	6	10	1.85696349	-0.05675121
	1249.7580	1	6	11	1.86037186	-0.05352511
	1249.7610	1	6	11	1.86116417	-0.05283660
	1249.7780	1	6	11	1.86569164	-0.04905312
	1249.7950	1	6	11	1.87023633	-0.04530488
	1249.8110	1	6	11	1.87446815	-0.04173657
	1249.8280	1	6	11	1.87887453	-0.03829582
	1249.8450	1	6	11	1.88315348	-0.03507783
	1249.8610	1	6	11	1.88702715	-0.03231765
	1249.8780	1	6	11	1.89092192	-0.02961664
	1249.8950	1	6	11	1.89455074	-0.02711337
	1249.9110	1	6	11	1.89768086	-0.02520050
	1249.9280	1	6	11	1.90066510	-0.02319882
	1249.9450	1	6	11	1.90326475	-0.02140722
	1249.9620	1	6	11	1.90544828	-0.02014439
	1249.9780	1	6	11	1.90710175	-0.01911318
	1249.9950	1	6	11	1.90841592	-0.01833530
	1250.0120	1	6	11	1.90926253	-0.01795665
	1250.0270	1	6	11	1.90962457	-0.01774681
	1250.0280	1	6	11	1.90963789	-0.01774722
	1250.0380	1	6	11	1.90970632	-0.01780888
	1250.0450	1	6	11	1.90967579	-0.01793433
	1250.0620	1	6	11	1.90927626	-0.01836508
	1250.0780	1	6	11	1.90841264	-0.01883420
	1250.0790	1	6	11	1.90834216	-0.01889113
	1250.0950	1	6	11	1.90695996	-0.02009385
	1250.1120	1	6	11	1.90500674	-0.02156477
	1250.1290	1	6	11	1.90260152	-0.02314673
	1250.1450	1	6	11	1.89997400	-0.02519440
	1250.1620	1	6	11	1.89683384	-0.02749634
	1250.1790	1	6	11	1.89336258	-0.03017206
	1250.1950	1	6	11	1.88983784	-0.03293518
	1250.2120	1	6	11	1.88584595	-0.03582071
	1250.2290	1	6	11	1.88164855	-0.03926110
	1250.2620	1	6	11	1.87308493	-0.04612523
	1250.2790	1	6	11	1.86856217	-0.04992308
	1250.2960	1	6	11	1.86403162	-0.05382537
	1250.3120	1	6	11	1.85980185	-0.05768238
	1250.3290	1	6	11	1.85539178	-0.06168727
	1250.3460	1	6	11	1.85110771	-0.06570819
	1250.3620	1	6	11	1.84724244	-0.06943600
	1250.3790	1	6	11	1.84335587	-0.07314049
	1250.3960	1	6	11	1.83974425	-0.07662262
	1250.4120	1	6	11	1.83664896	-0.07984160
	1250.4290	1	6	11	1.83370509	-0.08288168
	1250.4460	1	6	11	1.83112859	-0.08562401
	1250.4630	1	6	11	1.82895982	-0.08787653
	1250.4790	1	6	11	1.82731249	-0.08939037
	1250.4960	1	6	11	1.82601963	-0.09077027
	1250.5130	1	6	11	1.82520498	-0.09164034
	1250.5240	1	6	11	1.82493064	-0.09180936
	1250.5290	1	6	11	1.82485933	-0.09173458
	1250.5370	1	6	11	1.82481241	-0.09170101
	1250.5460	1	6	11	1.82485380	-0.09166223
	1250.5630	1	6	11	1.82527547	-0.09099210
	1250.5800	1	6	11	1.82623661	-0.08952426
	1250.5960	1	6	11	1.82763356	-0.08779163
	1250.6130	1	6	11	1.82960502	-0.08534259
	1250.6300	1	6	11	1.83202335	-0.08257837
	1250.6460	1	6	11	1.83466746	-0.07952763
	1250.6630	1	6	11	1.83783897	-0.07579158
	1250.6800	1	6	11	1.84134220	-0.07212088
	1250.6960	1	6	11	1.84489316	-0.06848010
	1250.7130	1	6	11	1.84889632	-0.06423487
	1250.7300	1	6	11	1.85311011	-0.06025603
	1250.7460	1	6	11	1.85722227	-0.05643427
	1250.7580	1	6	12	1.86036837	-0.05358949
	1250.7630	1	6	12	1.86169156	-0.05249546
	1250.7800	1	6	12	1.86622661	-0.04861688
	1250.7970	1	6	12	1.87077028	-0.04476763
	1250.8130	1	6	12	1.87499554	-0.04148426
	1250.8300	1	6	12	1.87938512	-0.03793268
	1250.8470	1	6	12	1.88364562	-0.03473003
	1250.8630	1	6	12	1.88749512	-0.03205410
	1250.8800	1	6	12	1.89136428	-0.02936613
	1250.8970	1	6	12	1.89495950	-0.02687272
	1250.9130	1	6	12	1.89805151	-0.02487413
	1250.9300	1	6	12	1.90099374	-0.02278734
	1250.9470	1	6	12	1.90354382	-0.02133299
	1250.9640	1	6	12	1.90568021	-0.02010079
	1250.9800	1	6	12	1.90728533	-0.01888503
	1250.9970	1	6	12	1.90854500	-0.01838121
	1251.0140	1	6	12	1.90933916	-0.01793998
	1251.0280	1	6	12	1.90964895	-0.01760462
	1251.0300	1	6	12	1.90967231	-0.01762053
	1251.0380	1	6	12	1.90971534	-0.01780446
	1251.0470	1	6	12	1.90965899	-0.01805438
	1251.0640	1	6	12	1.90919307	-0.01839792
	1251.0810	1	6	12	1.90819136	-0.01920802
	1251.0970	1	6	12	1.90675015	-0.02036449
	1251.1140	1	6	12	1.90474284	-0.02167081
	1251.1310	1	6	12	1.90229337	-0.02349844
	1251.1470	1	6	12	1.89962487	-0.02551008
	1251.1640	1	6	12	1.89644701	-0.02782136
	1251.1810	1	6	12	1.89293989	-0.03042149
	1251.1970	1	6	12	1.88938155	-0.03319256
	1251.2140	1	6	12	1.88536282	-0.03636255
	1251.2310	1	6	12	1.88114309	-0.03962341
	1251.2470	1	6	12	1.87702970	-0.04285434
	1251.2640	1	6	12	1.87255836	-0.04656163
	1251.2810	1	6	12	1.86802925	-0.05039257
	1251.2980	1	6	12	1.86350075	-0.05422196
	1251.3140	1	6	12	1.85927651	-0.05821561
	1251.3310	1	6	12	1.85487852	-0.06220154
	1251.3480	1	6	12	1.85061802	-0.06608635
	1251.3640	1	6	12	1.84677550	-0.06980358
	1251.3810	1	6	12	1.84291699	-0.07354039
	1251.3980	1	6	12	1.83934267	-0.07716796
	1251.4140	1	6	12	1.83628262	-0.08023657
	1251.4150	1	6	12	1.83610170	-0.08041882
	1251.4310	1	6	12	1.83337993	-0.08314080
	1251.4480	1	6	12	1.83084871	-0.08586966
	1251.4650	1	6	12	1.82872788	-0.08802575
	1251.4810	1	6	12	1.82714059	-0.08959742
	1251.4980	1	6	12	1.82590387	-0.09105044
	1251.5150	1	6	12	1.82514454	-0.09171583
	1251.5310	1	6	12	1.82484581	-0.09183912
	1251.5330	1	6	12	1.82483126	-0.09187267
	1251.5380	1	6	12	1.82481713	-0.09177834
	1251.5480	1	6	12	1.82488331	-0.09155424
	1251.5650	1	6	12	1.82536111	-0.09086001
	1251.5980	1	6	12	1.82783681	-0.08746789
	1251.6150	1	6	12	1.82986441	-0.08507268
	1251.6320	1	6	12	1.83233130	-0.08225124
	1251.6480	1	6	12	1.83502029	-0.07906481
	1251.6650	1	6	12	1.83823625	-0.07558344
	1251.6820	1	6	12	1.84177206	-0.07167387
	1251.6980	1	6	12	1.84535417	-0.06768643
	1251.7150	1	6	12	1.84938540	-0.06388623
	1251.7320	1	6	12	1.85361312	-0.05985574
	1251.7480	1	6	12	1.85773573	-0.05598989
	1251.7580	1	6	13	1.86036243	-0.05364068
	1251.7650	1	6	13	1.86221669	-0.05206477
	1251.7820	1	6	13	1.86675749	-0.04822119
	1251.7990	1	6	13	1.87129623	-0.04436388
	1251.8150	1	6	13	1.87551002	-0.04105176
	1251.8320	1	6	13	1.87988997	-0.03756974
	1251.8490	1	6	13	1.88414249	-0.03438749
	1251.8650	1	6	13	1.88797108	-0.03170931
	1251.8820	1	6	13	1.89180336	-0.02895725
	1251.8990	1	6	13	1.89535842	-0.02665377
	1251.9160	1	6	13	1.89859365	-0.02455113
	1251.9320	1	6	13	1.90131194	-0.02267457
	1251.9490	1	6	13	1.90381448	-0.02128649
	1251.9660	1	6	13	1.90590252	-0.01988501
	1251.9820	1	6	13	1.90745539	-0.01879689
	1251.9990	1	6	13	1.90866015	-0.01830732
	1252.0160	1	6	13	1.90939755	-0.01782105
	1252.0300	1	6	13	1.90966944	-0.01769762
	1252.0320	1	6	13	1.90968809	-0.01772561
	1252.0380	1	6	13	1.90971226	-0.01785266
	1252.0490	1	6	13	1.90962785	-0.01807061
	1252.0660	1	6	13	1.90910579	-0.01854078
	1252.0820	1	6	13	1.90811842	-0.01937141
	1252.0990	1	6	13	1.90654178	-0.02046205
	1252.1160	1	6	13	1.90447832	-0.02185366
	1252.1330	1	6	13	1.90197947	-0.02372432
	1252.1490	1	6	13	1.89927122	-0.02563629
	1252.1660	1	6	13	1.89605300	-0.02817286
	1252.1830	1	6	13	1.89251044	-0.03088598
	1252.1990	1	6	13	1.88892116	-0.03358432
	1252.2160	1	6	13	1.88487681	-0.03676969
	1252.2330	1	6	13	1.88063721	-0.03991261
	1252.2490	1	6	13	1.87651153	-0.04332549
	1252.2660	1	6	13	1.87203056	-0.04704770
	1252.2830	1	6	13	1.86749673	-0.05070230
	1252.3000	1	6	13	1.86297172	-0.05476287
	1252.3160	1	6	13	1.85875834	-0.05868082
	1252.3330	1	6	13	1.85437203	-0.06258398
	1252.3500	1	6	13	1.85012649	-0.06661855
	1252.3660	1	6	13	1.84630875	-0.07032734
	1252.3830	1	6	13	1.84248426	-0.07400731
	1252.4000	1	6	13	1.83894518	-0.07758816
	1252.4170	1	6	13	1.83574785	-0.08078942
	1252.4330	1	6	13	1.83306419	-0.08348235
	1252.4500	1	6	13	1.83057600	-0.08609765
	1252.4670	1	6	13	1.82850701	-0.08822544
	1252.4830	1	6	13	1.82696684	-0.08982007
	1252.5000	1	6	13	1.82578503	-0.09108004
	1252.5170	1	6	13	1.82508369	-0.09180747
	1252.5260	1	6	13	1.82489744	-0.09200249
	1252.5330	1	6	13	1.82482471	-0.09196497
	1252.5370	1	6	13	1.82481221	-0.09190153
	1252.5500	1	6	13	1.82490830	-0.09138827
	1252.5670	1	6	13	1.82544799	-0.09055182
	1252.5830	1	6	13	1.82646158	-0.08930681
	1252.6000	1	6	13	1.82805358	-0.08722367
	1252.6170	1	6	13	1.83013732	-0.08484811
	1252.6340	1	6	13	1.83265359	-0.08189515
	1252.6500	1	6	13	1.83538171	-0.07865069
	1252.6670	1	6	13	1.83863231	-0.07512474
	1252.6840	1	6	13	1.84220704	-0.07123015
	1252.7000	1	6	13	1.84581702	-0.06733321
	1252.7170	1	6	13	1.84987734	-0.06343894
	1252.7340	1	6	13	1.85412985	-0.05921461
	1252.7500	1	6	13	1.85827131	-0.05546278
	1252.7580	1	6	14	1.86037370	-0.05372715
	1252.7670	1	6	14	1.86275883	-0.05170436
	1252.7840	1	6	14	1.86729615	-0.04768807
	1252.8010	1	6	14	1.87182628	-0.04406516
	1252.8170	1	6	14	1.87603331	-0.04076262
	1252.8340	1	6	14	1.88040179	-0.03710640
	1252.8510	1	6	14	1.88463299	-0.03410212
	1252.8670	1	6	14	1.88843598	-0.03143861
	1252.8840	1	6	14	1.89224264	-0.02866342
	1252.9010	1	6	14	1.89576349	-0.02638445
	1252.9180	1	6	14	1.89895549	-0.02436053
	1252.9340	1	6	14	1.90162768	-0.02264760
	1252.9510	1	6	14	1.90407756	-0.02106086
	1252.9680	1	6	14	1.90611130	-0.01983354
	1252.9840	1	6	14	1.90761746	-0.01882173
	1253.0010	1	6	14	1.90876792	-0.01802260
	1253.0180	1	6	14	1.90945144	-0.01777327
	1253.0230	1	6	14	1.90956495	-0.01774487
	1253.0340	1	6	14	1.90970038	-0.01783373
	1253.0380	1	6	14	1.90971185	-0.01796494
	1253.0510	1	6	14	1.90959281	-0.01811658
	1253.0680	1	6	14	1.90900785	-0.01859118
	1253.0840	1	6	14	1.90795491	-0.01942243
	1253.1010	1	6	14	1.90631599	-0.02054925
	1253.1180	1	6	14	1.90419947	-0.02223591
	1253.1350	1	6	14	1.90165595	-0.02405167
	1253.1510	1	6	14	1.89891185	-0.02591877
	1253.1680	1	6	14	1.89565101	-0.02850313
	1253.1850	1	6	14	1.89206992	-0.03126242
	1253.2010	1	6	14	1.88845237	-0.03390566
	1253.2180	1	6	14	1.88438569	-0.03715808
	1253.2350	1	6	14	1.88012437	-0.04044231
	1253.2510	1	6	14	1.87598168	-0.04390312
	1253.2520	1	6	14	1.87571962	-0.04413371
	1253.2680	1	6	14	1.87149313	-0.04761991
	1253.2850	1	6	14	1.86696586	-0.05118021
	1253.3020	1	6	14	1.86244043	-0.05530539
	1253.3180	1	6	14	1.85823238	-0.05904486
	1253.3350	1	6	14	1.85386124	-0.06293009
	1253.3520	1	6	14	1.84963659	-0.06707177
	1253.3680	1	6	14	1.84584099	-0.07077913
	1253.3850	1	6	14	1.84204477	-0.07444934
	1253.4020	1	6	14	1.83854707	-0.07793641
	1253.4350	1	6	14	1.83274723	-0.08393741
	1253.4520	1	6	14	1.83030820	-0.08626562
	1253.4690	1	6	14	1.82829331	-0.08836549
	1253.4850	1	6	14	1.82680723	-0.09020293
	1253.5020	1	6	14	1.82568115	-0.09120217
	1253.5190	1	6	14	1.82502980	-0.09170303
	1253.5280	1	6	14	1.82486569	-0.09187332
	1253.5350	1	6	14	1.82480914	-0.09185553
	1253.5370	1	6	14	1.82480524	-0.09183795
	1253.5520	1	6	14	1.82494047	-0.09138504
	1253.5690	1	6	14	1.82554777	-0.09050610
	1253.5850	1	6	14	1.82662324	-0.08906412
	1253.6020	1	6	14	1.82827548	-0.08686183
	1253.6190	1	6	14	1.83041003	-0.08448155
	1253.6360	1	6	14	1.83298060	-0.08139520
	1253.6520	1	6	14	1.83575605	-0.07814733
	1253.6690	1	6	14	1.83904701	-0.07473651
	1253.6860	1	6	14	1.84264981	-0.07081741
	1253.7020	1	6	14	1.84628376	-0.06687046
	1253.7190	1	6	14	1.85036641	-0.06294040
	1253.7360	1	6	14	1.85464146	-0.05884435
	1253.7530	1	6	14	1.85905482	-0.05473008
	1253.7580	1	6	15	1.86037083	-0.05361328
	1253.7690	1	6	15	1.86328725	-0.05103663
	1253.7860	1	6	15	1.86783132	-0.04725687
	1253.8030	1	6	15	1.87235777	-0.04361874
	1253.8190	1	6	15	1.87655168	-0.04035490
	1253.8360	1	6	15	1.88090336	-0.03694853
	1253.8530	1	6	15	1.88511490	-0.03370120
	1253.8690	1	6	15	1.88889370	-0.03096155
	1253.8860	1	6	15	1.89266943	-0.02836193
	1253.9030	1	6	15	1.89615586	-0.02604634
	1253.9190	1	6	15	1.89913067	-0.02419999
	1253.9360	1	6	15	1.90194034	-0.02253358
	1253.9530	1	6	15	1.90434166	-0.02080042
	1253.9700	1	6	15	1.90632562	-0.01965300
	1253.9860	1	6	15	1.90778321	-0.01888462
	1254.0030	1	6	15	1.90887774	-0.01798177
	1254.0200	1	6	15	1.90950532	-0.01783852
	1254.0330	1	6	15	1.90969649	-0.01777559
	1254.0360	1	6	15	1.90971103	-0.01782645
	1254.0380	1	6	15	1.90971390	-0.01786804
	1254.0530	1	6	15	1.90955450	-0.01797008
	1254.0700	1	6	15	1.90890438	-0.01875528
	1254.0860	1	6	15	1.90778936	-0.01958931
	1254.1030	1	6	15	1.90609163	-0.02068117
	1254.1200	1	6	15	1.90392020	-0.02245569
	1254.1370	1	6	15	1.90132772	-0.02427005
	1254.1530	1	6	15	1.89854202	-0.02620083
	1254.1700	1	6	15	1.89524368	-0.02886640
	1254.1870	1	6	15	1.89163146	-0.03146005
	1254.2030	1	6	15	1.88798644	-0.03422145
	1254.2200	1	6	15	1.88389313	-0.03759118
	1254.2370	1	6	15	1.87961214	-0.04097334
	1254.2540	1	6	15	1.87519777	-0.04455842
	1254.2700	1	6	15	1.87096636	-0.04798674
	1254.2870	1	6	15	1.86642987	-0.05182894
	1254.3040	1	6	15	1.86191202	-0.05570999
	1254.3200	1	6	15	1.85771155	-0.05947613
	1254.3370	1	6	15	1.85335803	-0.06367032
	1254.3540	1	6	15	1.84915653	-0.06759031
	1254.3700	1	6	15	1.84538490	-0.07117789
	1254.3870	1	6	15	1.84162003	-0.07501587
	1254.4040	1	6	15	1.83816147	-0.07830225
	1254.4200	1	6	15	1.83521780	-0.08131555
	1254.4370	1	6	15	1.83244173	-0.08416679
	1254.4540	1	6	15	1.83004779	-0.08652867
	1254.4710	1	6	15	1.82808411	-0.08872683
	1254.4870	1	6	15	1.82664475	-0.09022754
	1254.5040	1	6	15	1.82557604	-0.09116823
	1254.5210	1	6	15	1.82498452	-0.09181646
	1254.5290	1	6	15	1.82485626	-0.09195931
	1254.5370	1	6	15	1.82481098	-0.09187752
	1254.5540	1	6	15	1.82498637	-0.09135968
	1254.5710	1	6	15	1.82565226	-0.09040565
	1254.5870	1	6	15	1.82678551	-0.08880939
	1254.5880	1	6	15	1.82687259	-0.08871088
	1254.6040	1	6	15	1.82850066	-0.08668979
	1254.6210	1	6	15	1.83069115	-0.08404054
	1254.6380	1	6	15	1.83330473	-0.08090584
	1254.6540	1	6	15	1.83611973	-0.07785461
	1254.6710	1	6	15	1.83945146	-0.07429923
	1254.6880	1	6	15	1.84308807	-0.07026690
	1254.7040	1	6	15	1.84674763	-0.06647692
	1254.7210	1	6	15	1.85085528	-0.06249695
	1254.7380	1	6	15	1.85515267	-0.05835471
	1254.7580	1	6	16	1.86036981	-0.05361812
	1254.7710	1	6	16	1.86382140	-0.05065240
	1254.7880	1	6	16	1.86836383	-0.04696526
	1254.8050	1	6	16	1.87288188	-0.04317130
	1254.8210	1	6	16	1.87706596	-0.03980233
	1254.8380	1	6	16	1.88140863	-0.03650400
	1254.8550	1	6	16	1.88560213	-0.03342706
	1254.8710	1	6	16	1.88935491	-0.03075576
	1254.8880	1	6	16	1.89309581	-0.02817791
	1254.9050	1	6	16	1.89654413	-0.02588514
	1254.9210	1	6	16	1.89947980	-0.02397709
	1254.9380	1	6	16	1.90223968	-0.02217535
	1254.9550	1	6	16	1.90459982	-0.02071103
	1254.9720	1	6	16	1.90653092	-0.01960998
	1254.9880	1	6	16	1.90793463	-0.01876781
	1255.0050	1	6	16	1.90897322	-0.01805914
	1255.0220	1	6	16	1.90954794	-0.01782397
	1255.0340	1	6	16	1.90970550	-0.01773777
	1255.0380	1	6	16	1.90971780	-0.01786395
	1255.0550	1	6	16	1.90950737	-0.01818563
	1255.0720	1	6	16	1.90879107	-0.01882199
	1255.0890	1	6	16	1.90752874	-0.01974637
	1255.1050	1	6	16	1.90586421	-0.02104601
	1255.1220	1	6	16	1.90364339	-0.02257681
	1255.1390	1	6	16	1.90100173	-0.02448869
	1255.1550	1	6	16	1.89817280	-0.02655080
	1255.1720	1	6	16	1.89483185	-0.02898233
	1255.1890	1	6	16	1.89118356	-0.03186497
	1255.2050	1	6	16	1.88751397	-0.03465121
	1255.2220	1	6	16	1.88340099	-0.03789014
	1255.2390	1	6	16	1.87910073	-0.04140619
	1255.2550	1	6	16	1.87493510	-0.04466831
	1255.2720	1	6	16	1.87043364	-0.04836448
	1255.2890	1	6	16	1.86590084	-0.05229645
	1255.3060	1	6	16	1.86138320	-0.05616260
	1255.3220	1	6	16	1.85719154	-0.05998258
	1255.3390	1	6	16	1.85285400	-0.06409553
	1255.3560	1	6	16	1.84867402	-0.06799477
	1255.3720	1	6	16	1.84492635	-0.07165289
	1255.3890	1	6	16	1.84119386	-0.07533694
	1255.4060	1	6	16	1.83777443	-0.07868156
	1255.4220	1	6	16	1.83487297	-0.08172058
	1255.4390	1	6	16	1.83214136	-0.08450451
	1255.4560	1	6	16	1.82979864	-0.08684296
	1255.4730	1	6	16	1.82788393	-0.08892925
	1255.4890	1	6	16	1.82649313	-0.09029084
	1255.5060	1	6	16	1.82548077	-0.09128685
	1255.5230	1	6	16	1.82495031	-0.09186410
	1255.5300	1	6	16	1.82485298	-0.09191046
	1255.5380	1	6	16	1.82481508	-0.09181641
	1255.5390	1	6	16	1.82481610	-0.09182677
	1255.5560	1	6	16	1.82504476	-0.09130655
	1255.5730	1	6	16	1.82577417	-0.09019310
	1255.5900	1	6	16	1.82705331	-0.08847734
	1255.6060	1	6	16	1.82873218	-0.08635371
	1255.6230	1	6	16	1.83097861	-0.08376227
	1255.6400	1	6	16	1.83364198	-0.08068572
	1255.6560	1	6	16	1.83649489	-0.07741174
	1255.6730	1	6	16	1.83986268	-0.07368152
	1255.6900	1	6	16	1.84353330	-0.06988073
	1255.7060	1	6	16	1.84722298	-0.06603750
	1255.7230	1	6	16	1.85135788	-0.06190164
	1255.7400	1	6	16	1.85567412	-0.05791182
	1255.7560	1	6	16	1.85984877	-0.05407649
	1255.7580	1	6	17	1.86037534	-0.05365723
	1255.7730	1	6	17	1.86435453	-0.05020274
	1255.7900	1	6	17	1.86889286	-0.04640223
	1255.8070	1	6	17	1.87340866	-0.04271924
	1255.8230	1	6	17	1.87758700	-0.03944559
	1255.8400	1	6	17	1.88190958	-0.03613513
	1255.8570	1	6	17	1.88607911	-0.03308551
	1255.8730	1	6	17	1.88980567	-0.03054551
	1255.8900	1	6	17	1.89351748	-0.02787014
	1255.9070	1	6	17	1.89692666	-0.02562312
	1255.9230	1	6	17	1.89982361	-0.02378887
	1255.9400	1	6	17	1.90253883	-0.02202247
	1255.9570	1	6	17	1.90484549	-0.02065391
	1255.9740	1	6	17	1.90672454	-0.01952609
	1255.9900	1	6	17	1.90807887	-0.01866607
	1256.0070	1	6	17	1.90906829	-0.01806175
	1256.0240	1	6	17	1.90958748	-0.01782274
	1256.0350	1	6	17	1.90970755	-0.01771723
	1256.0380	1	6	17	1.90971452	-0.01779119
	1256.0400	1	6	17	1.90971226	-0.01783671
	1256.0570	1	6	17	1.90944980	-0.01823936
	1256.0740	1	6	17	1.90867121	-0.01885866
	1256.0910	1	6	17	1.90734147	-0.01994387
	1256.1070	1	6	17	1.90562182	-0.02126723
	1256.1240	1	6	17	1.90334917	-0.02267512
	1256.1410	1	6	17	1.90066510	-0.02473959
	1256.1570	1	6	17	1.89779908	-0.02692777
	1256.1740	1	6	17	1.89442227	-0.02928725
	1256.1910	1	6	17	1.89074366	-0.03232682
	1256.2070	1	6	17	1.88704354	-0.03503448
	1256.2240	1	6	17	1.88290269	-0.03819842
	1256.2410	1	6	17	1.87858625	-0.04177814
	1256.2570	1	6	17	1.87440381	-0.04505420
	1256.2740	1	6	17	1.86989478	-0.04886135
	1256.2910	1	6	17	1.86536279	-0.05283684
	1256.3080	1	6	17	1.86085232	-0.05664004
	1256.3240	1	6	17	1.85667255	-0.06042005
	1256.3410	1	6	17	1.85234771	-0.06451625
	1256.3580	1	6	17	1.84819191	-0.06841651
	1256.3740	1	6	17	1.84447703	-0.07203335
	1256.3910	1	6	17	1.84077895	-0.07574872
	1256.4080	1	6	17	1.83739948	-0.07914826
	1256.4240	1	6	17	1.83453183	-0.08202210
	1256.4250	1	6	17	1.83436361	-0.08218748
	1256.4410	1	6	17	1.83184222	-0.08483508
	1256.4580	1	6	17	1.82954867	-0.08716200
	1256.4750	1	6	17	1.82768867	-0.08895686
	1256.4910	1	6	17	1.82635278	-0.09047936
	1256.5080	1	6	17	1.82539471	-0.09150355
	1256.5250	1	6	17	1.82490523	-0.09177442
	1256.5370	1	6	17	1.82480483	-0.09178523
	1256.5410	1	6	17	1.82481282	-0.09186160
	1256.5580	1	6	17	1.82509906	-0.09122135
	1256.5750	1	6	17	1.82589854	-0.08990433
	1256.6080	1	6	17	1.82897949	-0.08614413
	1256.6250	1	6	17	1.83127222	-0.08340545
	1256.6420	1	6	17	1.83397350	-0.08026573
	1256.6580	1	6	17	1.83686963	-0.07693846
	1256.6750	1	6	17	1.84028312	-0.07326177
	1256.6920	1	6	17	1.84399021	-0.06945163
	1256.7080	1	6	17	1.84770345	-0.06557656
	1256.7250	1	6	17	1.85185966	-0.06145094
	1256.7420	1	6	17	1.85619003	-0.05755886
	1256.7580	1	6	18	1.86037431	-0.05365873
	1256.7750	1	6	18	1.86488991	-0.04976150
	1256.7920	1	6	18	1.86943213	-0.04605374
	1256.8090	1	6	18	1.87393687	-0.04228819
	1256.8250	1	6	18	1.87810169	-0.03908420
	1256.8420	1	6	18	1.88240829	-0.03587442
	1256.8590	1	6	18	1.88655200	-0.03281846
	1256.8750	1	6	18	1.89025151	-0.03028079
	1256.8920	1	6	18	1.89392890	-0.02760661
	1256.9090	1	6	18	1.89730468	-0.02535346
	1256.9260	1	6	18	1.90033358	-0.02352516
	1256.9420	1	6	18	1.90283551	-0.02182200
	1256.9590	1	6	18	1.90509402	-0.02050816
	1256.9760	1	6	18	1.90691776	-0.01940977
	1256.9920	1	6	18	1.90822045	-0.01863279
	1257.0090	1	6	18	1.90915353	-0.01802508
	1257.0260	1	6	18	1.90961904	-0.01785058
	1257.0380	1	6	18	1.90971226	-0.01800421
	1257.0420	1	6	18	1.90970058	-0.01804302
	1257.0590	1	6	18	1.90938013	-0.01837927
	1257.0760	1	6	18	1.90854049	-0.01899864
	1257.0920	1	6	18	1.90724599	-0.02009487
	1257.1090	1	6	18	1.90537800	-0.02137482
	1257.1260	1	6	18	1.90305495	-0.02311131
	1257.1430	1	6	18	1.90032272	-0.02524245
	1257.1590	1	6	18	1.89741819	-0.02727652
	1257.1760	1	6	18	1.89400163	-0.02973675
	1257.1930	1	6	18	1.89029024	-0.03265224
	1257.2090	1	6	18	1.88656655	-0.03546167
	1257.2260	1	6	18	1.88240317	-0.03864418
	1257.2430	1	6	18	1.87806439	-0.04224406
	1257.2590	1	6	18	1.87387724	-0.04561072
	1257.2760	1	6	18	1.86936288	-0.04937834
	1257.2930	1	6	18	1.86482926	-0.05317980
	1257.3100	1	6	18	1.86032432	-0.05718742
	1257.3260	1	6	18	1.85615704	-0.06089622
	1257.3430	1	6	18	1.85184901	-0.06482819
	1257.3600	1	6	18	1.84771328	-0.06898244
	1257.3760	1	6	18	1.84401910	-0.07255313
	1257.3930	1	6	18	1.84035770	-0.07612697
	1257.4100	1	6	18	1.83701859	-0.07969924
	1257.4270	1	6	18	1.83402923	-0.08243127
	1257.4430	1	6	18	1.83155046	-0.08498333
	1257.4600	1	6	18	1.82930649	-0.08751455
	1257.4770	1	6	18	1.82750058	-0.08925021
	1257.4930	1	6	18	1.82621858	-0.09060955
	1257.5100	1	6	18	1.82531337	-0.09158215
	1257.5270	1	6	18	1.82488044	-0.09180320
	1257.5320	1	6	18	1.82482799	-0.09186272
	1257.5370	1	6	18	1.82480811	-0.09174896
	1257.5430	1	6	18	1.82482594	-0.09179326
	1257.5600	1	6	18	1.82515991	-0.09106970
	1257.5770	1	6	18	1.82602414	-0.08982689
	1257.5930	1	6	18	1.82733442	-0.08824371
	1257.6100	1	6	18	1.82922167	-0.08577624
	1257.6270	1	6	18	1.83156992	-0.08294432
	1257.6440	1	6	18	1.83432325	-0.07993571
	1257.6600	1	6	18	1.83725913	-0.07657428
	1257.6770	1	6	18	1.84070007	-0.07269358
	1257.6940	1	6	18	1.84443236	-0.06890936
	1257.7100	1	6	18	1.84817101	-0.06515552
	1257.7270	1	6	18	1.85235447	-0.06096926
	1257.7440	1	6	18	1.85670390	-0.05693849
	1257.7580	1	6	19	1.86037001	-0.05359960
	1257.7600	1	6	19	1.86089802	-0.05314254
	1257.7610	1	6	19	1.86116232	-0.05291175
	1257.7770	1	6	19	1.86542098	-0.04927799
	1257.7940	1	6	19	1.86996239	-0.04553886
	1257.8110	1	6	19	1.87446180	-0.04185692
	1257.8270	1	6	19	1.87861535	-0.03866071
	1257.8440	1	6	19	1.88291109	-0.03555837
	1257.8610	1	6	19	1.88703104	-0.03244042
	1257.8770	1	6	19	1.89070023	-0.02974378
	1257.8940	1	6	19	1.89434073	-0.02747806
	1257.9110	1	6	19	1.89767492	-0.02526904
	1257.9440	1	6	19	1.90312133	-0.02171261
	1257.9610	1	6	19	1.90533333	-0.02039365
	1257.9780	1	6	19	1.90710666	-0.01924226
	1257.9940	1	6	19	1.90835752	-0.01859894
	1258.0110	1	6	19	1.90923323	-0.01812471
	1258.0270	1	6	19	1.90964014	-0.01779338
	1258.0280	1	6	19	1.90965346	-0.01780413
	1258.0380	1	6	19	1.90971923	-0.01791614
	1258.0440	1	6	19	1.90969095	-0.01800022
	1258.0610	1	6	19	1.90931334	-0.01832813
	1258.0780	1	6	19	1.90840916	-0.01910691
	1258.0940	1	6	19	1.90705688	-0.02019719
	1258.1110	1	6	19	1.90513500	-0.02153256
	1258.1280	1	6	19	1.90275621	-0.02329886
	1258.1450	1	6	19	1.89997584	-0.02540052
	1258.1610	1	6	19	1.89703013	-0.02747656
	1258.1780	1	6	19	1.89357894	-0.03004964
	1258.1950	1	6	19	1.88983948	-0.03285062
	1258.2110	1	6	19	1.88608833	-0.03570457
	1258.2280	1	6	19	1.88190077	-0.03921775
	1258.2450	1	6	19	1.87754889	-0.04266057
	1258.2620	1	6	19	1.87309292	-0.04631503
	1258.2780	1	6	19	1.86883324	-0.04991200
	1258.2950	1	6	19	1.86429736	-0.05358043
	1258.3120	1	6	19	1.85980308	-0.05769578
	1258.3280	1	6	19	1.85564707	-0.06142407
	1258.3450	1	6	19	1.85135645	-0.06534955
	1258.3620	1	6	19	1.84724203	-0.06945650
	1258.3780	1	6	19	1.84357633	-0.07290632
	1258.3950	1	6	19	1.83994689	-0.07648370
	1258.4120	1	6	19	1.83664692	-0.07995551
	1258.4280	1	6	19	1.83386368	-0.08261751
	1258.4450	1	6	19	1.83126504	-0.08536523
	1258.4620	1	6	19	1.82906984	-0.08771386
	1258.4790	1	6	19	1.82731270	-0.08941167
	1258.5120	1	6	19	1.82524084	-0.09157826
	1258.5290	1	6	19	1.82486323	-0.09178988
	1258.5330	1	6	19	1.82482921	-0.09185765
	1258.5380	1	6	19	1.82481508	-0.09177432
	1258.5450	1	6	19	1.82484909	-0.09171003
	1258.5620	1	6	19	1.82524555	-0.09095136
	1258.5790	1	6	19	1.82617432	-0.08968693
	1258.5950	1	6	19	1.82753705	-0.08799782
	1258.6120	1	6	19	1.82947778	-0.08561282
	1258.6290	1	6	19	1.83187132	-0.08264598
	1258.6460	1	6	19	1.83467013	-0.07938495
	1258.6620	1	6	19	1.83764473	-0.07616194
	1258.6790	1	6	19	1.84112788	-0.07235896
	1258.6960	1	6	19	1.84489460	-0.06834959
	1258.7120	1	6	19	1.84866172	-0.06469726
	1258.7290	1	6	19	1.85286219	-0.06060553
	1258.7460	1	6	19	1.85722719	-0.05640857
	1258.7580	1	6	20	1.86037411	-0.05362775
	1258.7630	1	6	20	1.86169668	-0.05251949
	1258.7790	1	6	20	1.86595759	-0.04883604
	1258.7960	1	6	20	1.87049347	-0.04502303
	1258.8130	1	6	20	1.87498632	-0.04151382
	1258.8290	1	6	20	1.87912880	-0.03815717
	1258.8460	1	6	20	1.88340262	-0.03506897
	1258.8630	1	6	20	1.88750024	-0.03230125
	1258.8790	1	6	20	1.89114525	-0.02953771
	1258.8960	1	6	20	1.89475481	-0.02711475
	1258.9130	1	6	20	1.89804741	-0.02503497
	1258.9290	1	6	20	1.90082717	-0.02316546
	1258.9460	1	6	20	1.90340101	-0.02155048
	1258.9630	1	6	20	1.90556035	-0.02017024
	1258.9800	1	6	20	1.90727775	-0.01918031
	1258.9960	1	6	20	1.90847718	-0.01864585
	1259.0130	1	6	20	1.90929551	-0.01811670
	1259.0270	1	6	20	1.90963010	-0.01784318
	1259.0300	1	6	20	1.90966678	-0.01791373
	1259.0380	1	6	20	1.90971165	-0.01796316
	1259.0460	1	6	20	1.90966944	-0.01804959
	1259.0630	1	6	20	1.90923425	-0.01841399
	1259.0800	1	6	20	1.90826532	-0.01923485
	1259.0960	1	6	20	1.90685158	-0.02021904
	1259.1130	1	6	20	1.90486885	-0.02169929
	1259.1300	1	6	20	1.90244642	-0.02361663
	1259.1470	1	6	20	1.89962487	-0.02548671
	1259.1630	1	6	20	1.89664391	-0.02780428
	1259.1800	1	6	20	1.89315543	-0.03052849
	1259.1970	1	6	20	1.88938073	-0.03314302
	1259.2130	1	6	20	1.88560131	-0.03613186
	1259.2300	1	6	20	1.88138978	-0.03946820
	1259.2470	1	6	20	1.87702007	-0.04300947
	1259.2640	1	6	20	1.87255098	-0.04674707
	1259.2800	1	6	20	1.86829376	-0.05028372
	1259.2970	1	6	20	1.86376628	-0.05419066
	1259.3140	1	6	20	1.85927815	-0.05828928
	1259.3300	1	6	20	1.85513566	-0.06186744
	1259.3470	1	6	20	1.85086061	-0.06581621
	1259.3640	1	6	20	1.84677201	-0.06984485
	1259.3800	1	6	20	1.84313274	-0.07328761
	1259.3970	1	6	20	1.83954182	-0.07687771
	1259.4140	1	6	20	1.83628200	-0.08016948
	1259.4300	1	6	20	1.83354179	-0.08296927
	1259.4470	1	6	20	1.83098803	-0.08571465
	1259.4640	1	6	20	1.82884344	-0.08781767
	1259.4810	1	6	20	1.82713670	-0.08967656
	1259.4970	1	6	20	1.82596062	-0.09086761
	1259.5140	1	6	20	1.82517323	-0.09147480
	1259.5310	1	6	20	1.82484110	-0.09188212
	1259.5330	1	6	20	1.82482655	-0.09192375
	1259.5380	1	6	20	1.82481303	-0.09180591
	1259.5470	1	6	20	1.82486691	-0.09156458
	1259.5640	1	6	20	1.82531890	-0.09081720
	1259.5810	1	6	20	1.82631324	-0.08962463
	1259.5970	1	6	20	1.82773744	-0.08761858
	1259.5980	1	6	20	1.82784132	-0.08746607
	1259.6140	1	6	20	1.82973676	-0.08521399
	1259.6310	1	6	20	1.83217927	-0.08235038
	1259.6480	1	6	20	1.83502295	-0.07887757
	1259.6640	1	6	20	1.83804120	-0.07567003
	1259.6810	1	6	20	1.84156020	-0.07194342
	1259.6980	1	6	20	1.84535191	-0.06789017
	1259.7140	1	6	20	1.84914301	-0.06425070
	1259.7310	1	6	20	1.85336991	-0.06005976
	1259.7480	1	6	20	1.85774864	-0.05598778
	1259.7580	1	6	21	1.86037452	-0.05374315
	1259.7810	1	6	21	1.86649441	-0.04834558
	1259.7980	1	6	21	1.87102721	-0.04462624
	1259.8150	1	6	21	1.87550592	-0.04111814
	1259.8310	1	6	21	1.87963447	-0.03778077
	1259.8480	1	6	21	1.88389088	-0.03477768
	1259.8650	1	6	21	1.88796391	-0.03189411
	1259.8810	1	6	21	1.89158310	-0.02927634
	1259.8980	1	6	21	1.89515599	-0.02685957
	1259.9150	1	6	21	1.89841068	-0.02471663
	1259.9310	1	6	21	1.90115007	-0.02292746
	1259.9480	1	6	21	1.90367863	-0.02134665
	1259.9650	1	6	21	1.90579147	-0.02001029
	1259.9820	1	6	21	1.90745826	-0.01913625
	1259.9980	1	6	21	1.90860811	-0.01848845
	1260.0150	1	6	21	1.90937132	-0.01804644
	1260.0180	1	6	21	1.90945697	-0.01795666
	1260.0320	1	6	21	1.90968747	-0.01804953
	1260.0380	1	6	21	1.90971185	-0.01805140
	1260.0480	1	6	21	1.90964158	-0.01805319
	1260.0650	1	6	21	1.90914656	-0.01851585
	1260.0820	1	6	21	1.90811350	-0.01946619
	1260.0990	1	6	21	1.90653932	-0.02052152
	1260.1150	1	6	21	1.90461171	-0.02200247
	1260.1320	1	6	21	1.90213785	-0.02378160
	1260.1490	1	6	21	1.89927266	-0.02579218
	1260.1650	1	6	21	1.89625113	-0.02824368
	1260.1820	1	6	21	1.89272680	-0.03076784
	1260.1990	1	6	21	1.88892095	-0.03354524
	1260.2150	1	6	21	1.88512043	-0.03661147
	1260.2320	1	6	21	1.88088882	-0.03980323
	1260.2490	1	6	21	1.87650415	-0.04335450
	1260.2650	1	6	21	1.87228872	-0.04695480
	1260.2820	1	6	21	1.86776063	-0.05070054
	1260.2990	1	6	21	1.86323316	-0.05463459
	1260.3160	1	6	21	1.85874707	-0.05857097
	1260.3320	1	6	21	1.85461647	-0.06240283
	1260.3490	1	6	21	1.85036600	-0.06646044
	1260.3660	1	6	21	1.84630343	-0.07019281
	1260.3820	1	6	21	1.84269468	-0.07370699
	1260.3990	1	6	21	1.83913839	-0.07745955
	1260.4160	1	6	21	1.83591976	-0.08058403
	1260.4320	1	6	21	1.83321745	-0.08343805
	1260.4490	1	6	21	1.83070610	-0.08605543
	1260.4660	1	6	21	1.82861355	-0.08798941
	1260.4830	1	6	21	1.82696315	-0.08989179
	1260.4990	1	6	21	1.82584138	-0.09096516
	1260.5160	1	6	21	1.82511360	-0.09152352
	1260.5330	1	6	21	1.82483393	-0.09200646
	1260.5380	1	6	21	1.82481958	-0.09188859
	1260.5490	1	6	21	1.82490216	-0.09144602
	1260.5660	1	6	21	1.82541336	-0.09068135
	1260.5830	1	6	21	1.82646834	-0.08937091
	1260.6000	1	6	21	1.82805502	-0.08713162
	1260.6160	1	6	21	1.83000148	-0.08494502
	1260.6330	1	6	21	1.83249111	-0.08194451
	1260.6500	1	6	21	1.83537926	-0.07854166
	1260.6660	1	6	21	1.83843172	-0.07530283
	1260.6830	1	6	21	1.84198371	-0.07145901
	1260.7000	1	6	21	1.84581189	-0.06750391
	1260.7160	1	6	21	1.84962799	-0.06369334
	1260.7330	1	6	21	1.85387497	-0.05967355
	1260.7500	1	6	21	1.85826660	-0.05559627
	1260.7580	1	6	22	1.86036858	-0.05374989
	1260.7660	1	6	22	1.86248715	-0.05190927
	1260.7830	1	6	22	1.86702528	-0.04795733
	1260.8000	1	6	22	1.87156095	-0.04418768
	1260.8170	1	6	22	1.87603249	-0.04069791
	1260.8330	1	6	22	1.88014670	-0.03750896
	1260.8500	1	6	22	1.88439020	-0.03439259
	1260.8670	1	6	22	1.88843557	-0.03147913
	1260.8830	1	6	22	1.89202095	-0.02907965
	1260.9000	1	6	22	1.89555819	-0.02665471
	1260.9170	1	6	22	1.89877313	-0.02437862
	1260.9330	1	6	22	1.90147401	-0.02280902
	1260.9500	1	6	22	1.90395298	-0.02113171
	1260.9670	1	6	22	1.90601296	-0.01978023
	1260.9840	1	6	22	1.90762504	-0.01907598
	1261.0000	1	6	22	1.90872121	-0.01828705
	1261.0170	1	6	22	1.90943136	-0.01797233
	1261.0340	1	6	22	1.90970243	-0.01799119
	1261.0370	1	6	22	1.90971288	-0.01794034
	1261.0380	1	6	22	1.90971370	-0.01794301
	1261.0500	1	6	22	1.90961248	-0.01803728
	1261.0670	1	6	22	1.90905477	-0.01873984
	1261.0840	1	6	22	1.90795245	-0.01949661
	1261.1170	1	6	22	1.90433695	-0.02229771
	1261.1340	1	6	22	1.90181761	-0.02404549
	1261.1510	1	6	22	1.89891267	-0.02617382
	1261.1670	1	6	22	1.89585282	-0.02840833
	1261.1840	1	6	22	1.89228997	-0.03104687
	1261.2010	1	6	22	1.88845442	-0.03406701
	1261.2170	1	6	22	1.88463238	-0.03698610
	1261.2340	1	6	22	1.88037987	-0.04030936
	1261.2510	1	6	22	1.87598086	-0.04395244
	1261.2670	1	6	22	1.87175949	-0.04731026
	1261.2840	1	6	22	1.86722935	-0.05107719
	1261.3010	1	6	22	1.86270700	-0.05505954
	1261.3180	1	6	22	1.85823361	-0.05904871
	1261.3340	1	6	22	1.85411408	-0.06288419
	1261.3510	1	6	22	1.84987570	-0.06684802
	1261.3680	1	6	22	1.84583689	-0.07063283
	1261.3840	1	6	22	1.84226134	-0.07419282
	1261.4010	1	6	22	1.83874684	-0.07769342
	1261.4180	1	6	22	1.83556878	-0.08087545
	1261.4340	1	6	22	1.83290745	-0.08376171
	1261.4350	1	6	22	1.83275173	-0.08390913
	1261.4510	1	6	22	1.83044302	-0.08624414
	1261.4680	1	6	22	1.82839964	-0.08829753
	1261.4850	1	6	22	1.82680334	-0.08995787
	1261.5010	1	6	22	1.82572951	-0.09102623
	1261.5180	1	6	22	1.82505603	-0.09173392
	1261.5240	1	6	22	1.82493166	-0.09187365
	1261.5350	1	6	22	1.82482286	-0.09175941
	1261.5370	1	6	22	1.82481938	-0.09166859
	1261.5510	1	6	22	1.82493391	-0.09142882
	1261.5680	1	6	22	1.82550310	-0.09059934
	1261.5850	1	6	22	1.82662590	-0.08903202
	1261.6010	1	6	22	1.82816402	-0.08712648
	1261.6180	1	6	22	1.83027173	-0.08460629
	1261.6350	1	6	22	1.83281300	-0.08153658
	1261.6520	1	6	22	1.83574949	-0.07830475
	1261.6680	1	6	22	1.83883925	-0.07473711
	1261.6850	1	6	22	1.84242791	-0.07085149
	1261.7020	1	6	22	1.84628355	-0.06704107
	1261.7180	1	6	22	1.85012014	-0.06315879
	1261.7350	1	6	22	1.85438371	-0.05915744
	1261.7520	1	6	22	1.85879092	-0.05515988
	1261.7580	1	6	23	1.86036919	-0.05371928
	1261.7680	1	6	23	1.86301946	-0.05129407
	1261.7850	1	6	23	1.86755718	-0.04753306
	1261.8020	1	6	23	1.87208178	-0.04388531
	1261.8190	1	6	23	1.87655087	-0.04027225
	1261.8350	1	6	23	1.88065688	-0.03719050
	1261.8520	1	6	23	1.88487436	-0.03412330
	1261.8690	1	6	23	1.88889350	-0.03110691
	1261.8850	1	6	23	1.89245307	-0.02869970
	1261.9020	1	6	23	1.89595793	-0.02645645
	1261.9190	1	6	23	1.89912862	-0.02424994
	1261.9360	1	6	23	1.90193481	-0.02246424
	1261.9520	1	6	23	1.90420684	-0.02101863
	1261.9690	1	6	23	1.90621621	-0.01983805
	1261.9860	1	6	23	1.90778096	-0.01892311
	1262.0020	1	6	23	1.90882631	-0.01830579
	1262.0190	1	6	23	1.90947951	-0.01797529
	1262.0290	1	6	23	1.90965633	-0.01791103
	1262.0360	1	6	23	1.90970632	-0.01793310
	1262.0380	1	6	23	1.90970919	-0.01794181
	1262.0520	1	6	23	1.90957150	-0.01817824
	1262.0690	1	6	23	1.90895273	-0.01866609
	1262.0860	1	6	23	1.90778793	-0.01955971
	1262.1020	1	6	23	1.90620576	-0.02086122
	1262.1190	1	6	23	1.90406199	-0.02231055
	1262.1360	1	6	23	1.90149388	-0.02417996
	1262.1530	1	6	23	1.89854673	-0.02657332
	1262.1690	1	6	23	1.89545206	-0.02881106
	1262.1860	1	6	23	1.89185786	-0.03142484
	1262.2030	1	6	23	1.88799034	-0.03447171
	1262.2190	1	6	23	1.88414003	-0.03734062
	1262.2360	1	6	23	1.87986825	-0.04074267
	1262.2530	1	6	23	1.87545798	-0.04440043
	1262.2690	1	6	23	1.87122882	-0.04773480
	1262.2860	1	6	23	1.86669684	-0.05163817
	1262.3030	1	6	23	1.86217326	-0.05574657
	1262.3200	1	6	23	1.85770766	-0.05949533
	1262.3360	1	6	23	1.85360881	-0.06335700
	1262.3530	1	6	23	1.84939564	-0.06735992
	1262.3700	1	6	23	1.84538224	-0.07106127
	1262.3860	1	6	23	1.84183086	-0.07463997
	1262.4030	1	6	23	1.83835120	-0.07804090
	1262.4200	1	6	23	1.83521616	-0.08122874
	1262.4370	1	6	23	1.83244358	-0.08415701
	1262.4530	1	6	23	1.83018220	-0.08643712
	1262.4700	1	6	23	1.82819086	-0.08860549
	1262.4870	1	6	23	1.82664639	-0.09023625
	1262.5030	1	6	23	1.82562829	-0.09121131
	1262.5200	1	6	23	1.82501362	-0.09172905
	1262.5330	1	6	23	1.82483393	-0.09183585
	1262.5370	1	6	23	1.82482061	-0.09175490
	1262.5380	1	6	23	1.82482040	-0.09173119
	1262.5530	1	6	23	1.82497674	-0.09135423
	1262.5700	1	6	23	1.82561149	-0.09038449
	1262.5870	1	6	23	1.82679576	-0.08883340
	1262.6030	1	6	23	1.82839083	-0.08684711
	1262.6200	1	6	23	1.83055120	-0.08420002
	1262.6370	1	6	23	1.83313877	-0.08112939
	1262.6540	1	6	23	1.83611912	-0.07786608
	1262.6700	1	6	23	1.83924329	-0.07433658
	1262.6870	1	6	23	1.84286556	-0.07040046
	1262.7040	1	6	23	1.84675193	-0.06661490
	1262.7200	1	6	23	1.85061556	-0.06265843
	1262.7370	1	6	23	1.85490352	-0.05863837
	1262.7540	1	6	23	1.85932220	-0.05473899
	1262.7580	1	6	24	1.86037452	-0.05376006
	1262.7700	1	6	24	1.86355258	-0.05084726
	1262.7710	1	6	24	1.86381874	-0.05062140
	1262.7870	1	6	24	1.86809276	-0.04712229
	1262.8040	1	6	24	1.87261757	-0.04339981
	1262.8210	1	6	24	1.87707026	-0.03973638
	1262.8370	1	6	24	1.88115620	-0.03671770
	1262.8540	1	6	24	1.88535769	-0.03370844
	1262.8710	1	6	24	1.88935594	-0.03084416
	1262.8870	1	6	24	1.89288395	-0.02844029
	1262.9040	1	6	24	1.89634805	-0.02625704
	1262.9210	1	6	24	1.89947980	-0.02420411
	1262.9540	1	6	24	1.90447259	-0.02098048
	1262.9710	1	6	24	1.90642684	-0.01975136
	1262.9880	1	6	24	1.90793156	-0.01876415
	1263.0040	1	6	24	1.90892364	-0.01831661
	1263.0210	1	6	24	1.90952540	-0.01816496
	1263.0370	1	6	24	1.90971103	-0.01798782
	1263.0380	1	6	24	1.90971206	-0.01799177
	1263.0540	1	6	24	1.90952663	-0.01831652
	1263.0710	1	6	24	1.90884639	-0.01900255
	1263.0880	1	6	24	1.90761643	-0.01965585
	1263.1040	1	6	24	1.90597628	-0.02092376
	1263.1210	1	6	24	1.90378128	-0.02255561
	1263.1380	1	6	24	1.90116483	-0.02435563
	1263.1550	1	6	24	1.89817547	-0.02680763
	1263.1710	1	6	24	1.89504043	-0.02906105
	1263.1880	1	6	24	1.89141058	-0.03175970
	1263.2050	1	6	24	1.88751151	-0.03486745
	1263.2210	1	6	24	1.88363845	-0.03774818
	1263.2380	1	6	24	1.87934599	-0.04116663
	1263.2550	1	6	24	1.87492260	-0.04472761
	1263.2720	1	6	24	1.87042463	-0.04830839
	1263.2880	1	6	24	1.86616023	-0.05207025
	1263.3050	1	6	24	1.86164177	-0.05613799
	1263.3220	1	6	24	1.85718580	-0.06006275
	1263.3380	1	6	24	1.85309618	-0.06385981
	1263.3550	1	6	24	1.84890780	-0.06781866
	1263.3720	1	6	24	1.84492308	-0.07157808
	1263.3880	1	6	24	1.84140407	-0.07502432
	1263.4050	1	6	24	1.83796518	-0.07846534
	1263.4220	1	6	24	1.83486949	-0.08160047
	1263.4380	1	6	24	1.83228970	-0.08432675
	1263.4550	1	6	24	1.82992321	-0.08684731
	1263.4720	1	6	24	1.82798454	-0.08886896
	1263.4890	1	6	24	1.82649600	-0.09032319
	1263.5050	1	6	24	1.82552851	-0.09124657
	1263.5220	1	6	24	1.82497182	-0.09176015
	1263.5250	1	6	24	1.82491998	-0.09181713
	1263.5370	1	6	24	1.82482204	-0.09169858
	1263.5390	1	6	24	1.82482327	-0.09166239
	1263.5550	1	6	24	1.82502837	-0.09132657
	1263.5720	1	6	24	1.82572315	-0.09031843
	1263.5890	1	6	24	1.82696910	-0.08852506
	1263.6050	1	6	24	1.82861847	-0.08671217
	1263.6220	1	6	24	1.83083109	-0.08400664
	1263.6390	1	6	24	1.83346967	-0.08068956
	1263.6560	1	6	24	1.83649571	-0.07749071
	1263.6720	1	6	24	1.83965615	-0.07385720
	1263.6890	1	6	24	1.84330751	-0.06990107
	1263.7060	1	6	24	1.84721806	-0.06612754
	1263.7220	1	6	24	1.85110341	-0.06219873
	1263.7390	1	6	24	1.85541022	-0.05820581
	1263.7560	1	6	24	1.85984488	-0.05424505
	1263.7580	1	6	25	1.86037206	-0.05372682
	1263.7730	1	6	25	1.86434961	-0.05021429
	1263.7890	1	6	25	1.86862466	-0.04670037
	1263.8060	1	6	25	1.87314455	-0.04295101
	1263.8230	1	6	25	1.87758782	-0.03946812
	1263.8390	1	6	25	1.88165675	-0.03632683
	1263.8560	1	6	25	1.88583960	-0.03331707
	1263.8730	1	6	25	1.88980567	-0.03063512
	1263.8890	1	6	25	1.89330418	-0.02816214
	1263.9060	1	6	25	1.89673529	-0.02587061
	1263.9230	1	6	25	1.89982464	-0.02397738
	1263.9390	1	6	25	1.90239294	-0.02221898
	1263.9560	1	6	25	1.90472645	-0.02067201
	1263.9730	1	6	25	1.90663152	-0.01960299
	1263.9900	1	6	25	1.90808604	-0.01868405
	1264.0060	1	6	25	1.90902670	-0.01822396
	1264.0230	1	6	25	1.90957130	-0.01813330
	1264.0350	1	6	25	1.90970509	-0.01803215
	1264.0380	1	6	25	1.90971042	-0.01803853
	1264.0400	1	6	25	1.90970694	-0.01804678
	1264.0560	1	6	25	1.90947029	-0.01847220
	1264.0730	1	6	25	1.90872694	-0.01907594
	1264.0900	1	6	25	1.90743347	-0.01976374
	1264.1060	1	6	25	1.90574496	-0.02120957
	1264.1230	1	6	25	1.90349894	-0.02284314
	1264.1400	1	6	25	1.90083413	-0.02469548
	1264.1570	1	6	25	1.89779826	-0.02713430
	1264.1730	1	6	25	1.89462901	-0.02938789
	1264.1900	1	6	25	1.89096843	-0.03214718
	1264.2070	1	6	25	1.88704456	-0.03502648
	1264.2230	1	6	25	1.88315061	-0.03805381
	1264.2400	1	6	25	1.87884155	-0.04155619
	1264.2570	1	6	25	1.87440975	-0.04502706
	1264.2740	1	6	25	1.86990031	-0.04889223
	1264.2900	1	6	25	1.86562936	-0.05260242
	1264.3070	1	6	25	1.86111315	-0.05645113
	1264.3240	1	6	25	1.85666886	-0.06057819
	1264.3400	1	6	25	1.85259276	-0.06428121
	1264.3570	1	6	25	1.84842876	-0.06820618
	1264.3740	1	6	25	1.84446965	-0.07207273
	1264.3900	1	6	25	1.84098302	-0.07543498
	1264.4070	1	6	25	1.83758245	-0.07888853
	1264.4240	1	6	25	1.83452916	-0.08203296
	1264.4400	1	6	25	1.83199056	-0.08457033
	1264.4570	1	6	25	1.82967058	-0.08697842
	1264.4740	1	6	25	1.82778395	-0.08912831
	1264.4910	1	6	25	1.82635381	-0.09041776
	1264.5070	1	6	25	1.82543958	-0.09132315
	1264.5240	1	6	25	1.82493289	-0.09182635
	1264.5380	1	6	25	1.82481467	-0.09160739
	1264.5410	1	6	25	1.82482122	-0.09162636
	1264.5570	1	6	25	1.82507201	-0.09130421
	1264.5740	1	6	25	1.82584056	-0.09013916
	1264.5910	1	6	25	1.82715227	-0.08838653
	1264.6070	1	6	25	1.82885840	-0.08638044
	1264.6080	1	6	25	1.82897949	-0.08621471
	1264.6240	1	6	25	1.83112572	-0.08350853
	1264.6410	1	6	25	1.83380672	-0.08042400
	1264.6580	1	6	25	1.83687312	-0.07688640
	1264.6740	1	6	25	1.84007228	-0.07336366
	1264.6910	1	6	25	1.84375663	-0.06956954
	1264.7080	1	6	25	1.84769443	-0.06553184
	1264.7240	1	6	25	1.85160170	-0.06185337
	1264.7410	1	6	25	1.85592531	-0.05778090
	1264.7580	1	6	26	1.86037124	-0.05367463
	1264.7910	1	6	26	1.86916967	-0.04621557
	1264.8080	1	6	26	1.87368137	-0.04251993
	1264.8250	1	6	26	1.87810640	-0.03915482
	1264.8410	1	6	26	1.88216262	-0.03607456
	1264.8580	1	6	26	1.88631904	-0.03302364
	1264.8750	1	6	26	1.89025991	-0.03031992
	1264.8910	1	6	26	1.89373056	-0.02796142
	1264.9080	1	6	26	1.89711782	-0.02558332
	1264.9250	1	6	26	1.90016557	-0.02370729
	1264.9410	1	6	26	1.90268983	-0.02195021
	1264.9580	1	6	26	1.90497109	-0.02060737
	1264.9750	1	6	26	1.90682187	-0.01959277
	1264.9920	1	6	26	1.90822004	-0.01860616
	1265.0080	1	6	26	1.90911173	-0.01823489
	1265.0250	1	6	26	1.90960326	-0.01803439
	1265.0310	1	6	26	1.90967928	-0.01790365
	1265.0380	1	6	26	1.90971267	-0.01790798
	1265.0420	1	6	26	1.90970202	-0.01796062
	1265.0580	1	6	26	1.90941210	-0.01843895
	1265.0750	1	6	26	1.90860483	-0.01905265
	1265.0920	1	6	26	1.90724824	-0.02003543
	1265.1090	1	6	26	1.90537820	-0.02141219
	1265.1250	1	6	26	1.90320247	-0.02301342
	1265.1420	1	6	26	1.90049135	-0.02514553
	1265.1590	1	6	26	1.89741594	-0.02726121
	1265.1750	1	6	26	1.89421349	-0.02965565
	1265.1920	1	6	26	1.89051951	-0.03259982
	1265.2090	1	6	26	1.88656655	-0.03542050
	1265.2250	1	6	26	1.88265293	-0.03854760
	1265.2420	1	6	26	1.87832543	-0.04200228
	1265.2590	1	6	26	1.87387909	-0.04546768
	1265.2750	1	6	26	1.86962924	-0.04919636
	1265.2920	1	6	26	1.86509623	-0.05308605
	1265.3090	1	6	26	1.86058494	-0.05692397
	1265.3260	1	6	26	1.85615254	-0.06104370
	1265.3420	1	6	26	1.85209651	-0.06473279
	1265.3590	1	6	26	1.84795218	-0.06861043
	1265.3760	1	6	26	1.84402012	-0.07250004
	1265.3920	1	6	26	1.84056607	-0.07582184
	1265.4090	1	6	26	1.83721180	-0.07922512
	1265.4260	1	6	26	1.83420195	-0.08237880
	1265.4420	1	6	26	1.83170064	-0.08488157
	1265.4590	1	6	26	1.82942635	-0.08727412
	1265.4760	1	6	26	1.82758787	-0.08920047
	1265.4930	1	6	26	1.82621141	-0.09052059
	1265.5090	1	6	26	1.82535005	-0.09142105
	1265.5240	1	6	26	1.82493371	-0.09172527
	1265.5260	1	6	26	1.82490298	-0.09171007
	1265.5370	1	6	26	1.82482102	-0.09165817
	1265.5430	1	6	26	1.82483884	-0.09168510
	1265.5590	1	6	26	1.82514270	-0.09112157
	1265.5760	1	6	26	1.82597271	-0.08981691
	1265.5930	1	6	26	1.82734343	-0.08819791
	1265.6100	1	6	26	1.82922802	-0.08574581
	1265.6260	1	6	26	1.83141892	-0.08321729
	1265.6430	1	6	26	1.83414909	-0.08016042
	1265.6600	1	6	26	1.83725442	-0.07633665
	1265.6760	1	6	26	1.84048657	-0.07305219
	1265.6930	1	6	26	1.84420780	-0.06922733
	1265.7100	1	6	26	1.84817756	-0.06499181
	1265.7260	1	6	26	1.85210553	-0.06135622
	1265.7430	1	6	26	1.85644410	-0.05724964
	1265.7580	1	6	27	1.86037247	-0.05365791
	1265.7600	1	6	27	1.86090068	-0.05318891
	1265.7760	1	6	27	1.86516139	-0.04972334
	1265.7930	1	6	27	1.86970546	-0.04583803
	1265.8100	1	6	27	1.87420527	-0.04198033
	1265.8270	1	6	27	1.87861944	-0.03878536
	1265.8430	1	6	27	1.88265948	-0.03571591
	1265.8600	1	6	27	1.88679644	-0.03255237
	1265.8770	1	6	27	1.89070904	-0.03004848
	1265.8930	1	6	27	1.89414157	-0.02770428
	1265.9100	1	6	27	1.89749175	-0.02541550
	1265.9270	1	6	27	1.90049832	-0.02347337
	1265.9430	1	6	27	1.90297955	-0.02188826
	1265.9440	1	6	27	1.90312256	-0.02180983
	1265.9600	1	6	27	1.90521696	-0.02053434
	1265.9770	1	6	27	1.90701467	-0.01932976
	1265.9940	1	6	27	1.90835711	-0.01854240
	1266.0100	1	6	27	1.90918754	-0.01822538
	1266.0270	1	6	27	1.90962990	-0.01799646
	1266.0320	1	6	27	1.90968419	-0.01791115
	1266.0380	1	6	27	1.90970980	-0.01796807
	1266.0440	1	6	27	1.90968378	-0.01806761
	1266.0600	1	6	27	1.90934407	-0.01849810
	1266.0770	1	6	27	1.90847390	-0.01920869
	1266.0940	1	6	27	1.90705360	-0.02023755
	1266.1270	1	6	27	1.90290415	-0.02321620
	1266.1440	1	6	27	1.90014795	-0.02522911
	1266.1610	1	6	27	1.89703156	-0.02757085
	1266.1770	1	6	27	1.89379101	-0.03006525
	1266.1940	1	6	27	1.89006670	-0.03284273
	1266.2110	1	6	27	1.88608772	-0.03582959
	1266.2270	1	6	27	1.88214685	-0.03903350
	1266.2440	1	6	27	1.87780172	-0.04243972
	1266.2610	1	6	27	1.87334535	-0.04598832
	1266.2770	1	6	27	1.86909468	-0.04965164
	1266.2940	1	6	27	1.86456188	-0.05350279
	1266.3110	1	6	27	1.86006267	-0.05734788
	1266.3280	1	6	27	1.85564338	-0.06152778
	1266.3440	1	6	27	1.85160129	-0.06523033
	1266.3610	1	6	27	1.84747909	-0.06910475
	1266.3780	1	6	27	1.84357612	-0.07298606
	1266.3940	1	6	27	1.84015362	-0.07623679
	1266.4110	1	6	27	1.83683460	-0.07959917
	1266.4280	1	6	27	1.83387003	-0.08265035
	1266.4450	1	6	27	1.83127119	-0.08537341
	1266.4610	1	6	27	1.82918909	-0.08753077
	1266.4780	1	6	27	1.82740224	-0.08940085
	1266.4950	1	6	27	1.82608315	-0.09074667
	1266.5110	1	6	27	1.82527485	-0.09148604
	1266.5250	1	6	27	1.82491363	-0.09182145
	1266.5280	1	6	27	1.82487183	-0.09178408
	1266.5380	1	6	27	1.82481221	-0.09172702
	1266.5450	1	6	27	1.82484602	-0.09161767
	1266.5610	1	6	27	1.82520662	-0.09091978
	1266.5780	1	6	27	1.82610159	-0.08976339
	1266.5950	1	6	27	1.82753746	-0.08805472
	1266.6110	1	6	27	1.82935362	-0.08565159
	1266.6280	1	6	27	1.83171908	-0.08282215
	1266.6450	1	6	27	1.83449351	-0.07971248
	1266.6620	1	6	27	1.83764760	-0.07602317
	1266.6780	1	6	27	1.84091684	-0.07250899
	1266.6950	1	6	27	1.84466430	-0.06869989
	1266.7120	1	6	27	1.84865435	-0.06455343
	1266.7280	1	6	27	1.85260710	-0.06076767
	1266.7450	1	6	27	1.85696206	-0.05679944
	1266.7580	1	6	28	1.86036919	-0.05369180
	1266.7620	1	6	28	1.86142766	-0.05274878
	1266.7780	1	6	28	1.86569001	-0.04919980
	1266.7950	1	6	28	1.87023039	-0.04538015
	1266.8120	1	6	28	1.87472529	-0.04172783
	1266.8290	1	6	28	1.87912860	-0.03838609
	1266.8450	1	6	28	1.88316024	-0.03535939
	1266.8620	1	6	28	1.88727363	-0.03236173
	1266.8790	1	6	28	1.89115467	-0.02969928
	1266.8950	1	6	28	1.89455853	-0.02733493
	1266.9120	1	6	28	1.89786998	-0.02518450
	1266.9290	1	6	28	1.90082922	-0.02331847
	1266.9460	1	6	28	1.90340203	-0.02163175
	1266.9620	1	6	28	1.90544971	-0.02030579
	1266.9790	1	6	28	1.90719518	-0.01927152
	1266.9960	1	6	28	1.90848292	-0.01857602
	1267.0120	1	6	28	1.90926785	-0.01813635
	1267.0290	1	6	28	1.90965756	-0.01795563
	1267.0300	1	6	28	1.90966842	-0.01794603
	1267.0380	1	6	28	1.90971226	-0.01801732
	1267.0460	1	6	28	1.90966985	-0.01811904
	1267.0620	1	6	28	1.90927544	-0.01846752
	1267.0790	1	6	28	1.90833806	-0.01921034
	1267.0960	1	6	28	1.90685465	-0.02032885
	1267.1120	1	6	28	1.90500407	-0.02162811
	1267.1290	1	6	28	1.90260316	-0.02343000
	1267.1460	1	6	28	1.89980415	-0.02560880
	1267.1630	1	6	28	1.89664637	-0.02785828
	1267.1790	1	6	28	1.89337057	-0.03034939
	1267.1960	1	6	28	1.88961184	-0.03322072
	1267.2130	1	6	28	1.88560623	-0.03617168
	1267.2290	1	6	28	1.88164753	-0.03940993
	1267.2460	1	6	28	1.87728827	-0.04285578
	1267.2630	1	6	28	1.87282164	-0.04642914
	1267.2790	1	6	28	1.86856278	-0.05010964
	1267.2960	1	6	28	1.86403285	-0.05390496
	1267.3130	1	6	28	1.85954041	-0.05796597
	1267.3300	1	6	28	1.85513402	-0.06194193
	1267.3460	1	6	28	1.85111099	-0.06565291
	1267.3630	1	6	28	1.84700928	-0.06960040
	1267.3800	1	6	28	1.84313233	-0.07327514
	1267.3960	1	6	28	1.83974569	-0.07670315
	1267.4130	1	6	28	1.83646661	-0.07997064
	1267.4300	1	6	28	1.83354241	-0.08298431
	1267.4470	1	6	28	1.83098865	-0.08566489
	1267.4630	1	6	28	1.82895633	-0.08782606
	1267.4800	1	6	28	1.82722419	-0.08955898
	1267.4970	1	6	28	1.82596062	-0.09078280
	1267.5130	1	6	28	1.82520539	-0.09156507
	1267.5260	1	6	28	1.82490379	-0.09181366
	1267.5300	1	6	28	1.82485626	-0.09176958
	1267.5380	1	6	28	1.82481958	-0.09171248
	1267.5470	1	6	28	1.82487368	-0.09155298
	1267.5630	1	6	28	1.82528161	-0.09094501
	1267.5800	1	6	28	1.82623804	-0.08957032
	1267.5970	1	6	28	1.82773682	-0.08779209
	1267.6130	1	6	28	1.82960625	-0.08540612
	1267.6300	1	6	28	1.83202847	-0.08240793
	1267.6470	1	6	28	1.83484879	-0.07918865
	1267.6640	1	6	28	1.83803526	-0.07564953
	1267.6800	1	6	28	1.84133564	-0.07213159
	1267.6970	1	6	28	1.84512018	-0.06819943
	1267.7140	1	6	28	1.84914240	-0.06415310
	1267.7300	1	6	28	1.85311113	-0.06051755
	1267.7470	1	6	28	1.85748207	-0.05624513
	1267.7580	1	6	29	1.86037022	-0.05363344
	1267.7640	1	6	29	1.86195915	-0.05230377
	1267.7800	1	6	29	1.86622477	-0.04875268
	1267.7810	1	6	29	1.86649215	-0.04851796
	1267.7970	1	6	29	1.87076270	-0.04478723
	1267.8140	1	6	29	1.87524919	-0.04129588
	1267.8310	1	6	29	1.87963857	-0.03787305
	1267.8470	1	6	29	1.88365054	-0.03499663
	1267.8640	1	6	29	1.88773771	-0.03209113
	1267.8810	1	6	29	1.89158925	-0.02934005
	1267.8970	1	6	29	1.89496216	-0.02716940
	1267.9140	1	6	29	1.89823489	-0.02499422
	1267.9310	1	6	29	1.90115540	-0.02302717
	1267.9640	1	6	29	1.90567714	-0.02020382
	1267.9810	1	6	29	1.90736831	-0.01924418
	1267.9980	1	6	29	1.90859991	-0.01845772
	1268.0140	1	6	29	1.90933137	-0.01815329
	1268.0300	1	6	29	1.90966575	-0.01797249
	1268.0310	1	6	29	1.90967538	-0.01797308
	1268.0380	1	6	29	1.90970939	-0.01805737
	1268.0480	1	6	29	1.90964281	-0.01821126
	1268.0640	1	6	29	1.90919389	-0.01855934
	1268.0810	1	6	29	1.90819074	-0.01926198
	1268.0980	1	6	29	1.90664443	-0.02061793
	1268.1140	1	6	29	1.90474222	-0.02175068
	1268.1310	1	6	29	1.90229398	-0.02359903
	1268.1480	1	6	29	1.89945050	-0.02582723
	1268.1650	1	6	29	1.89624929	-0.02814652
	1268.1810	1	6	29	1.89293886	-0.03070378
	1268.1980	1	6	29	1.88914551	-0.03350390
	1268.2150	1	6	29	1.88511510	-0.03659408
	1268.2310	1	6	29	1.88113919	-0.03972744
	1268.2480	1	6	29	1.87676621	-0.04313251
	1268.2650	1	6	29	1.87229323	-0.04693485
	1268.2820	1	6	29	1.86776248	-0.05076422
	1268.2980	1	6	29	1.86350013	-0.05442336
	1268.3150	1	6	29	1.85901630	-0.05844726
	1268.3320	1	6	29	1.85462241	-0.06245145
	1268.3480	1	6	29	1.85061126	-0.06616592
	1268.3650	1	6	29	1.84653209	-0.07001169
	1268.3820	1	6	29	1.84269222	-0.07378532
	1268.3980	1	6	29	1.83933980	-0.07708119
	1268.4150	1	6	29	1.83610314	-0.08045154
	1268.4320	1	6	29	1.83322155	-0.08336918
	1268.4480	1	6	29	1.83084871	-0.08580215
	1268.4650	1	6	29	1.82873075	-0.08812082
	1268.4820	1	6	29	1.82705023	-0.08972291
	1268.4990	1	6	29	1.82584138	-0.09095240
	1268.5150	1	6	29	1.82514126	-0.09165129
	1268.5320	1	6	29	1.82483249	-0.09181070
	1268.5350	1	6	29	1.82481754	-0.09186169
	1268.5370	1	6	29	1.82481446	-0.09185025
	1268.5490	1	6	29	1.82489908	-0.09157930
	1268.5650	1	6	29	1.82536623	-0.09071630
	1268.5820	1	6	29	1.82639233	-0.08936884
	1268.5990	1	6	29	1.82795134	-0.08747639
	1268.6150	1	6	29	1.82987117	-0.08502093
	1268.6320	1	6	29	1.83233806	-0.08212587
	1268.6490	1	6	29	1.83520694	-0.07878690
	1268.6660	1	6	29	1.83844115	-0.07517319
	1268.6820	1	6	29	1.84177144	-0.07165726
	1268.6990	1	6	29	1.84558119	-0.06762504
	1268.7160	1	6	29	1.84963250	-0.06365812
	1268.7320	1	6	29	1.85362398	-0.05991811
	1268.7490	1	6	29	1.85801028	-0.05577335
	1268.7580	1	6	30	1.86037431	-0.05373944
	1268.7660	1	6	30	1.86249268	-0.05196030
	1268.7830	1	6	30	1.86702774	-0.04799040
	1268.7990	1	6	30	1.87129459	-0.04444489
	1268.8160	1	6	30	1.87577228	-0.04100418
	1268.8330	1	6	30	1.88014855	-0.03753189
	1268.8490	1	6	30	1.88414249	-0.03458695
	1268.8660	1	6	30	1.88820383	-0.03184031
	1268.8830	1	6	30	1.89202444	-0.02909422
	1268.8990	1	6	30	1.89535965	-0.02673233
	1268.9160	1	6	30	1.89859160	-0.02476524
	1268.9330	1	6	30	1.90146848	-0.02281566
	1268.9490	1	6	30	1.90381140	-0.02137583
	1268.9660	1	6	30	1.90589945	-0.02009051
	1268.9830	1	6	30	1.90754042	-0.01899078
	1269.0000	1	6	30	1.90871875	-0.01851548
	1269.0160	1	6	30	1.90939755	-0.01810647
	1269.0310	1	6	30	1.90967600	-0.01786271
	1269.0330	1	6	30	1.90969136	-0.01788882
	1269.0380	1	6	30	1.90970858	-0.01803658
	1269.0500	1	6	30	1.90960531	-0.01825900
	1269.0660	1	6	30	1.90909718	-0.01875433
	1269.0830	1	6	30	1.90802949	-0.01949811
	1269.1000	1	6	30	1.90642684	-0.02064474
	1269.1160	1	6	30	1.90447484	-0.02205241
	1269.1170	1	6	30	1.90433941	-0.02215242
	1269.1330	1	6	30	1.90197599	-0.02396217
	1269.1500	1	6	30	1.89909133	-0.02601360
	1269.1670	1	6	30	1.89585098	-0.02852885
	1269.1830	1	6	30	1.89250491	-0.03100774
	1269.2000	1	6	30	1.88868430	-0.03380642
	1269.2170	1	6	30	1.88463095	-0.03698964
	1269.2330	1	6	30	1.88063537	-0.04005949
	1269.2500	1	6	30	1.87624271	-0.04355740
	1269.2670	1	6	30	1.87175826	-0.04741811
	1269.3000	1	6	30	1.86296721	-0.05475181
	1269.3170	1	6	30	1.85849157	-0.05891808
	1269.3340	1	6	30	1.85411264	-0.06290375
	1269.3500	1	6	30	1.85012321	-0.06653520
	1269.3670	1	6	30	1.84607313	-0.07046167
	1269.3840	1	6	30	1.84226216	-0.07418816
	1269.4000	1	6	30	1.83894108	-0.07753076
	1269.4170	1	6	30	1.83574314	-0.08074543
	1269.4340	1	6	30	1.83290622	-0.08351287
	1269.4500	1	6	30	1.83057846	-0.08613999
	1269.4670	1	6	30	1.82850926	-0.08833472
	1269.4840	1	6	30	1.82688284	-0.08986891
	1269.5010	1	6	30	1.82572787	-0.09113845
	1269.5170	1	6	30	1.82507918	-0.09163283
	1269.5340	1	6	30	1.82482512	-0.09183046
	1269.5360	1	6	30	1.82481877	-0.09185082
	1269.5380	1	6	30	1.82481713	-0.09182104
	1269.5510	1	6	30	1.82493678	-0.09138632
	1269.5670	1	6	30	1.82546151	-0.09049494
	1269.5840	1	6	30	1.82654661	-0.08918788
	1269.6010	1	6	30	1.82816443	-0.08714782
	1269.6180	1	6	30	1.83027399	-0.08457598
	1269.6340	1	6	30	1.83265236	-0.08179370
	1269.6510	1	6	30	1.83556140	-0.07835105
	1269.6680	1	6	30	1.83883310	-0.07475133
	1269.6840	1	6	30	1.84220479	-0.07110894
	1269.7010	1	6	30	1.84604813	-0.06717677
	1269.7180	1	6	30	1.85012157	-0.06329343
	1269.7340	1	6	30	1.85413231	-0.05935648
	1269.7510	1	6	30	1.85853132	-0.05533241
	1269.7580	1	6	31	1.86037186	-0.05379233
	1269.7680	1	6	31	1.86302519	-0.05145994
	1269.7840	1	6	31	1.86729881	-0.04775096
	1269.8010	1	6	31	1.87182649	-0.04409930
	1269.8180	1	6	31	1.87629475	-0.04061985
	1269.8350	1	6	31	1.88066057	-0.03718183
	1269.8510	1	6	31	1.88464058	-0.03426668
	1269.8680	1	6	31	1.88866853	-0.03146784
	1269.8850	1	6	31	1.89245491	-0.02874565
	1269.9010	1	6	31	1.89575939	-0.02650487
	1269.9180	1	6	31	1.89895098	-0.02445765
	1269.9350	1	6	31	1.90178319	-0.02269080
	1269.9510	1	6	31	1.90408145	-0.02120318
	1269.9680	1	6	31	1.90611889	-0.01992397
	1269.9850	1	6	31	1.90770372	-0.01905834
	1270.0020	1	6	31	1.90882734	-0.01835661
	1270.0180	1	6	31	1.90945513	-0.01807699
	1270.0320	1	6	31	1.90968563	-0.01798896
	1270.0350	1	6	31	1.90970345	-0.01802665
	1270.0380	1	6	31	1.90970939	-0.01809631
	1270.0520	1	6	31	1.90956720	-0.01824403
	1270.0680	1	6	31	1.90900129	-0.01875390
	1270.0850	1	6	31	1.90786906	-0.01959778
	1270.1020	1	6	31	1.90620187	-0.02083072
	1270.1190	1	6	31	1.90406137	-0.02235968
	1270.1350	1	6	31	1.90165513	-0.02423873
	1270.1520	1	6	31	1.89872724	-0.02627266
	1270.1690	1	6	31	1.89544898	-0.02874687
	1270.1850	1	6	31	1.89207463	-0.03145071
	1270.2020	1	6	31	1.88822576	-0.03423424
	1270.2190	1	6	31	1.88414249	-0.03736981
	1270.2350	1	6	31	1.88012457	-0.04061734
	1270.2520	1	6	31	1.87571942	-0.04412544
	1270.2690	1	6	31	1.87122780	-0.04784987
	1270.2850	1	6	31	1.86696443	-0.05140754
	1270.3020	1	6	31	1.86244105	-0.05530808
	1270.3190	1	6	31	1.85797115	-0.05931947
	1270.3360	1	6	31	1.85360451	-0.06337059
	1270.3520	1	6	31	1.84963454	-0.06709992
	1270.3690	1	6	31	1.84560823	-0.07092587
	1270.3860	1	6	31	1.84183025	-0.07468292
	1270.4020	1	6	31	1.83854830	-0.07793796
	1270.4190	1	6	31	1.83539052	-0.08105484
	1270.4360	1	6	31	1.83259704	-0.08394071
	1270.4520	1	6	31	1.83031681	-0.08633967
	1270.4690	1	6	31	1.82829740	-0.08840831
	1270.4860	1	6	31	1.82672323	-0.09009044
	1270.5030	1	6	31	1.82562583	-0.09117964
	1270.5190	1	6	31	1.82503083	-0.09170376
	1270.5350	1	6	31	1.82481180	-0.09183358
	1270.5360	1	6	31	1.82480934	-0.09183254
	1270.5370	1	6	31	1.82480811	-0.09182799
	1270.5530	1	6	31	1.82496547	-0.09138251
	1270.5690	1	6	31	1.82555023	-0.09046871
	1270.5860	1	6	31	1.82670847	-0.08899079
	1270.6030	1	6	31	1.82839411	-0.08680844
	1270.6200	1	6	31	1.83055858	-0.08416572
	1270.6360	1	6	31	1.83298039	-0.08135045
	1270.6530	1	6	31	1.83593656	-0.07797932
	1270.6700	1	6	31	1.83924883	-0.07440830
	1270.6860	1	6	31	1.84264838	-0.07075584
	1270.7030	1	6	31	1.84651856	-0.06665010
	1270.7200	1	6	31	1.85061392	-0.06278212
	1270.7360	1	6	31	1.85464228	-0.05887316
[truncated: 1,225 more rows]
