# Supplementary material for: Hyaluronic Acid Enhances the Mechanical Properties of Tissue-Engineered Cartilage Constructs
Source: PLoS One. 2014 Dec 1;9(12):e113216. doi: 10.1371/journal.pone.0113216 (PMC4249877; doi:10.1371/journal.pone.0113216)
Supplement: Dataset S1 — Raw data from hydrogel constructs. Data on wet weight, dry weight, compressive modulus, DNA content, and GAG content are provided in a spreadsheet for all analysed hydrogel constructs. Additionally, raw data from mechanical compression tests (time, displacement, and load) are provided. (ZIP) [file pone.0113216.s004.zip › Data/Mechanical testing/Microtester/Day 63/Day 63 stress relaxation/Patient 1/G2 P1 M7/G2 P1 failure.csv]

G2 P1 failure 10feb2014
Notes	Time	Sequence	Block	Cycle	5800:Extension mm	5800:5N_Load_Cell N
Test Started : 02/10/2014 3:50:25 PM	4.0020	1	2		2.49975993	0.00153485
	4.0050	1	2		2.49974907	0.00164298
	4.1000	1	2		2.49897827	0.00142538
	4.2000	1	2		2.49796529	0.00138032
	4.3000	1	2		2.49694882	0.00133483
	4.4000	1	2		2.49594404	0.00152253
	4.5000	1	2		2.49495442	0.00142517
	4.6000	1	2		2.49393693	0.00141157
	4.7000	1	2		2.49294075	0.00146626
	4.8000	1	2		2.49193719	0.00133068
	4.9000	1	2		2.49093794	0.00144816
	5.0000	1	2		2.48994360	0.00143678
	5.1000	1	2		2.48894824	0.00136916
	5.2000	1	2		2.48794448	0.00132542
	5.3000	1	2		2.48693416	0.00138849
	5.4000	1	2		2.48594352	0.00138763
	5.5000	1	2		2.48494037	0.00142294
	5.6000	1	2		2.48394665	0.00133134
	5.7000	1	2		2.48294289	0.00127659
	5.8000	1	2		2.48193851	0.00148780
	5.9000	1	2		2.48094295	0.00139304
	6.0000	1	2		2.47994226	0.00134522
	6.1000	1	2		2.47894301	0.00121740
	6.2000	1	2		2.47794765	0.00134520
	6.3000	1	2		2.47693897	0.00127854
	6.4000	1	2		2.47594525	0.00151093
	6.5000	1	2		2.47493964	0.00130005
	6.6000	1	2		2.47394100	0.00132164
	6.7000	1	2		2.47294216	0.00126888
	6.8000	1	2		2.47194823	0.00136541
	6.9000	1	2		2.47093976	0.00135221
	7.0000	1	2		2.46994542	0.00136063
	7.1000	1	2		2.46894720	0.00134837
	7.2000	1	2		2.46795163	0.00129122
	7.3000	1	2		2.46694418	0.00138489
	7.4000	1	2		2.46594595	0.00153131
	7.5000	1	2		2.46494281	0.00135596
	7.6000	1	2		2.46394437	0.00134705
	7.7000	1	2		2.46294123	0.00136833
	7.8000	1	2		2.46194238	0.00150569
	7.9000	1	2		2.46094293	0.00143815
	8.0000	1	2		2.45994183	0.00128068
	8.1000	1	2		2.45894073	0.00123524
	8.2000	1	2		2.45794189	0.00142484
	8.3000	1	2		2.45694059	0.00136332
	8.4000	1	2		2.45595977	0.00134048
	8.5000	1	2		2.45494679	0.00129059
	8.6000	1	2		2.45394795	0.00138101
	8.7000	1	2		2.45293866	0.00124125
	8.8000	1	2		2.45194637	0.00157423
	8.9000	1	2		2.45094343	0.00143860
	9.0000	1	2		2.44995012	0.00123636
	9.1000	1	2		2.44894594	0.00125485
	9.2000	1	2		2.44794915	0.00147214
	9.3000	1	2		2.44694232	0.00135827
	9.4000	1	2		2.44595331	0.00114578
	9.5000	1	2		2.44494688	0.00129331
	9.6000	1	2		2.44395767	0.00130127
	9.7000	1	2		2.44295063	0.00137911
	9.8000	1	2		2.44194748	0.00141958
	9.9000	1	2		2.44094782	0.00136943
	10.0000	1	2		2.43995062	0.00123960
	10.1000	1	2		2.43893764	0.00135087
	10.2000	1	2		2.43794740	0.00135340
	10.3000	1	2		2.43694548	0.00128449
	10.4000	1	2		2.43595709	0.00119905
	10.5000	1	2		2.43494472	0.00111237
	10.6000	1	2		2.43394547	0.00129555
	10.7000	1	2		2.43293966	0.00116039
	10.8000	1	2		2.43195229	0.00130674
	10.9000	1	2		2.43094341	0.00128239
	11.0000	1	2		2.42995009	0.00123315
	11.1000	1	2		2.42894572	0.00124084
	11.2000	1	2		2.42794687	0.00139767
	11.3000	1	2		2.42694393	0.00115234
	11.4000	1	2		2.42595574	0.00129954
	11.5000	1	2		2.42494850	0.00124273
	11.6000	1	2		2.42395150	0.00132321
	11.7000	1	2		2.42295327	0.00120004
	11.8000	1	2		2.42195730	0.00128205
	11.9000	1	2		2.42094309	0.00139819
	12.0000	1	2		2.41995100	0.00128528
	12.1000	1	2		2.41894991	0.00131024
	12.2000	1	2		2.41795188	0.00137058
	12.3000	1	2		2.41695406	0.00120009
	12.4000	1	2		2.41595153	0.00125557
	12.5000	1	2		2.41494716	0.00138407
	12.6000	1	2		2.41394811	0.00136022
	12.7000	1	2		2.41294558	0.00125160
	12.8000	1	2		2.41195165	0.00134646
	12.9000	1	2		2.41095055	0.00122718
	13.0000	1	2		2.40995274	0.00130483
	13.1000	1	2		2.40894652	0.00127669
	13.2000	1	2		2.40795095	0.00123511
	13.3000	1	2		2.40694473	0.00128422
	13.4000	1	2		2.40595798	0.00127361
	13.5000	1	2		2.40495258	0.00120290
	13.6000	1	2		2.40395066	0.00125744
	13.7000	1	2		2.40294895	0.00110600
	13.8000	1	2		2.40195584	0.00131895
	13.9000	1	2		2.40094798	0.00136289
	14.0000	1	2		2.39994955	0.00120339
	14.1000	1	2		2.39895419	0.00125089
	14.2000	1	2		2.39795104	0.00130615
	14.3000	1	2		2.39695445	0.00122193
	14.4000	1	2		2.39595151	0.00131103
	14.5000	1	2		2.39495164	0.00125329
	14.6000	1	2		2.39394870	0.00118369
	14.7000	1	2		2.39294617	0.00119659
	14.8000	1	2		2.39195614	0.00137437
	14.9000	1	2		2.39095012	0.00125521
	15.0000	1	2		2.38995210	0.00115013
	15.1000	1	2		2.38894772	0.00118945
	15.2000	1	2		2.38796302	0.00139234
	15.3000	1	2		2.38694778	0.00118595
	15.4000	1	2		2.38595324	0.00126557
	15.5000	1	2		2.38494948	0.00122253
	15.6000	1	2		2.38395043	0.00104966
	15.7000	1	2		2.38295569	0.00114417
	15.8000	1	2		2.38195254	0.00134168
	15.9000	1	2		2.38095677	0.00110630
	16.0000	1	2		2.37995998	0.00105971
	16.1000	1	2		2.37896154	0.00136369
	16.2000	1	2		2.37795204	0.00120826
	16.3000	1	2		2.37694624	0.00116386
	16.4000	1	2		2.37595538	0.00121912
	16.5000	1	2		2.37494814	0.00111923
	16.6000	1	2		2.37395196	0.00117706
	16.7000	1	2		2.37295701	0.00130187
	16.8000	1	2		2.37196042	0.00116574
	16.9000	1	2		2.37095317	0.00102845
	17.0000	1	2		2.36995658	0.00104525
	17.1000	1	2		2.36896245	0.00121926
	17.2000	1	2		2.36795193	0.00132441
	17.3000	1	2		2.36695678	0.00111219
	17.4000	1	2		2.36595056	0.00111428
	17.5000	1	2		2.36494803	0.00121877
	17.6000	1	2		2.36395553	0.00116741
	17.7000	1	2		2.36295628	0.00115549
	17.8000	1	2		2.36195129	0.00110334
	17.9000	1	2		2.36095839	0.00106013
	18.0000	1	2		2.35995729	0.00105780
	18.1000	1	2		2.35895804	0.00119203
	18.2000	1	2		2.35795694	0.00125160
	18.3000	1	2		2.35695605	0.00112674
	18.4000	1	2		2.35596130	0.00111984
	18.5000	1	2		2.35496307	0.00108963
	18.6000	1	2		2.35395522	0.00107966
	18.7000	1	2		2.35295371	0.00123690
	18.8000	1	2		2.35195548	0.00115639
	18.9000	1	2		2.35094824	0.00110440
	19.0000	1	2		2.34995800	0.00118741
	19.1000	1	2		2.34894932	0.00119651
	19.2000	1	2		2.34795498	0.00112291
	19.3000	1	2		2.34695471	0.00107418
	19.4000	1	2		2.34595361	0.00118361
	19.5000	1	2		2.34495435	0.00114658
	19.6000	1	2		2.34395777	0.00113059
	19.7000	1	2		2.34295155	0.00117394
	19.8000	1	2		2.34195885	0.00112240
	19.9000	1	2		2.34095611	0.00109758
	20.0000	1	2		2.33996546	0.00115959
	20.1000	1	2		2.33895330	0.00117088
	20.2000	1	2		2.33795835	0.00117549
	20.3000	1	2		2.33695459	0.00086404
	20.4000	1	2		2.33595985	0.00113633
	20.5000	1	2		2.33495076	0.00119798
	20.6000	1	2		2.33396195	0.00114425
	20.7000	1	2		2.33295614	0.00110582
	20.8000	1	2		2.33195054	0.00099829
	20.9000	1	2		2.33094698	0.00109680
	21.0000	1	2		2.32995162	0.00114553
	21.1000	1	2		2.32895565	0.00114169
	21.2000	1	2		2.32795701	0.00113086
	21.3000	1	2		2.32695284	0.00098782
	21.4000	1	2		2.32595420	0.00095661
	21.5000	1	2		2.32495925	0.00111472
	21.6000	1	2		2.32397024	0.00104605
	21.7000	1	2		2.32296382	0.00103378
	21.8000	1	2		2.32197092	0.00103476
	21.9000	1	2		2.32096347	0.00093907
	22.0000	1	2		2.31996216	0.00107232
	22.1000	1	2		2.31896967	0.00096433
	22.2000	1	2		2.31796263	0.00107375
	22.3000	1	2		2.31696031	0.00097117
	22.4000	1	2		2.31595921	0.00105688
	22.5000	1	2		2.31495135	0.00103917
	22.6000	1	2		2.31395988	0.00107133
	22.7000	1	2		2.31296186	0.00096854
	22.8000	1	2		2.31196875	0.00105961
	22.9000	1	2		2.31096253	0.00106194
	23.0000	1	2		2.30996103	0.00103693
	23.1000	1	2		2.30897222	0.00098271
	23.2000	1	2		2.30797133	0.00099760
	23.3000	1	2		2.30696757	0.00099292
	23.4000	1	2		2.30596996	0.00094323
	23.5000	1	2		2.30496681	0.00102544
	23.6000	1	2		2.30397042	0.00110094
	23.7000	1	2		2.30296646	0.00087220
	23.8000	1	2		2.30196741	0.00099359
	23.9000	1	2		2.30096939	0.00107548
	24.0000	1	2		2.29996317	0.00088802
	24.1000	1	2		2.29895736	0.00097573
	24.2000	1	2		2.29796056	0.00100402
	24.3000	1	2		2.29695373	0.00095396
	24.4000	1	2		2.29595898	0.00107924
	24.5000	1	2		2.29496793	0.00101697
	24.6000	1	2		2.29396929	0.00088204
	24.7000	1	2		2.29296225	0.00113031
	24.8000	1	2		2.29195992	0.00104521
	24.9000	1	2		2.29095903	0.00104382
	25.0000	1	2		2.28997842	0.00092286
	25.1000	1	2		2.28897159	0.00095517
	25.2000	1	2		2.28796188	0.00102022
	25.3000	1	2		2.28695239	0.00110389
	25.4000	1	2		2.28596584	0.00101290
	25.5000	1	2		2.28496617	0.00099394
	25.6000	1	2		2.28396938	0.00091200
	25.7000	1	2		2.28296664	0.00097297
	25.8000	1	2		2.28196370	0.00108386
	25.9000	1	2		2.28095953	0.00089435
	26.0000	1	2		2.27996847	0.00091990
	26.1000	1	2		2.27897475	0.00093760
	26.2000	1	2		2.27796464	0.00088654
	26.3000	1	2		2.27696047	0.00115858
	26.4000	1	2		2.27596347	0.00102437
	26.5000	1	2		2.27496073	0.00093384
	26.6000	1	2		2.27396660	0.00096634
	26.7000	1	2		2.27296632	0.00100744
	26.8000	1	2		2.27196871	0.00097577
	26.9000	1	2		2.27096556	0.00107672
	27.0000	1	2		2.26997225	0.00082764
	27.1000	1	2		2.26896501	0.00088307
	27.2000	1	2		2.26797170	0.00097050
	27.3000	1	2		2.26697224	0.00103886
	27.4000	1	2		2.26597217	0.00085858
	27.5000	1	2		2.26497414	0.00082294
	27.6000	1	2		2.26396772	0.00107473
	27.7000	1	2		2.26295597	0.00091925
	27.8000	1	2		2.26196552	0.00097523
	27.9000	1	2		2.26096217	0.00093057
	28.0000	1	2		2.25996497	0.00089006
	28.1000	1	2		2.25897022	0.00097604
	28.2000	1	2		2.25796380	0.00093990
	28.3000	1	2		2.25696147	0.00103374
	28.4000	1	2		2.25596918	0.00094607
	28.5000	1	2		2.25496624	0.00100382
	28.6000	1	2		2.25397928	0.00081674
	28.7000	1	2		2.25296958	0.00103045
	28.8000	1	2		2.25196910	0.00072610
	28.9000	1	2		2.25095632	0.00105638
	29.0000	1	2		2.24997489	0.00083277
	29.1000	1	2		2.24896663	0.00094727
	29.2000	1	2		2.24796389	0.00102582
	29.3000	1	2		2.24695665	0.00090378
	29.4000	1	2		2.24596374	0.00084875
	29.5000	1	2		2.24496572	0.00096325
	29.6000	1	2		2.24396421	0.00101209
	29.7000	1	2		2.24295799	0.00105564
	29.8000	1	2		2.24196509	0.00093150
	29.9000	1	2		2.24097424	0.00097058
	30.0000	1	2		2.23997826	0.00098327
	30.1000	1	2		2.23897266	0.00088448
	30.2000	1	2		2.23797914	0.00089460
	30.3000	1	2		2.23696288	0.00089952
	30.4000	1	2		2.23597162	0.00088226
	30.5000	1	2		2.23496622	0.00099452
	30.6000	1	2		2.23396308	0.00090018
	30.7000	1	2		2.23296894	0.00087681
	30.8000	1	2		2.23196621	0.00097157
	30.9000	1	2		2.23097556	0.00087344
	31.0000	1	2		2.22997549	0.00086683
	31.1000	1	2		2.22897255	0.00091541
	31.2000	1	2		2.22797145	0.00083511
	31.3000	1	2		2.22697240	0.00084113
	31.4000	1	2		2.22597643	0.00101380
	31.5000	1	2		2.22497553	0.00089219
	31.6000	1	2		2.22396624	0.00089676
	31.7000	1	2		2.22296412	0.00076615
	31.8000	1	2		2.22197122	0.00082874
	31.9000	1	2		2.22096766	0.00095089
	32.0000	1	2		2.21997599	0.00080911
	32.1000	1	2		2.21897735	0.00081884
	32.2000	1	2		2.21796334	0.00088912
	32.3000	1	2		2.21696081	0.00089839
	32.4000	1	2		2.21595931	0.00093425
	32.5000	1	2		2.21495350	0.00079501
	32.6000	1	2		2.21396572	0.00088769
	32.7000	1	2		2.21296728	0.00086382
	32.8000	1	2		2.21198155	0.00092906
	32.9000	1	2		2.21096775	0.00094203
	33.0000	1	2		2.20998038	0.00081214
	33.1000	1	2		2.20897683	0.00087275
	33.2000	1	2		2.20797511	0.00094391
	33.3000	1	2		2.20698078	0.00095029
	33.4000	1	2		2.20598685	0.00087118
	33.5000	1	2		2.20498043	0.00085309
	33.6000	1	2		2.20397831	0.00088006
	33.7000	1	2		2.20296615	0.00084914
	33.8000	1	2		2.20196689	0.00097985
	33.9000	1	2		2.20096518	0.00086242
	34.0000	1	2		2.19996531	0.00084433
	34.1000	1	2		2.19895848	0.00079689
	34.2000	1	2		2.19797275	0.00096273
	34.3000	1	2		2.19696591	0.00091853
	34.4000	1	2		2.19596564	0.00092325
	34.5000	1	2		2.19497232	0.00076228
	34.6000	1	2		2.19398680	0.00092873
	34.7000	1	2		2.19297341	0.00093332
	34.8000	1	2		2.19196780	0.00088539
	34.9000	1	2		2.19097347	0.00088504
	35.0000	1	2		2.18997421	0.00073556
	35.1000	1	2		2.18896861	0.00089895
	35.2000	1	2		2.18797325	0.00078224
	35.3000	1	2		2.18697994	0.00073734
	35.4000	1	2		2.18597290	0.00090301
	35.5000	1	2		2.18496729	0.00081329
	35.6000	1	2		2.18397234	0.00092901
	35.7000	1	2		2.18296633	0.00089026
	35.8000	1	2		2.18198039	0.00060110
	35.9000	1	2		2.18096598	0.00078995
	36.0000	1	2		2.17997451	0.00075899
	36.1000	1	2		2.17896563	0.00083599
	36.2000	1	2		2.17797744	0.00084716
	36.3000	1	2		2.17696815	0.00069445
	36.4000	1	2		2.17596971	0.00084031
	36.5000	1	2		2.17495263	0.00079218
	36.6000	1	2		2.17398124	0.00078422
	36.7000	1	2		2.17298425	0.00094761
	36.8000	1	2		2.17197454	0.00077933
	36.9000	1	2		2.17096914	0.00075460
	37.0000	1	2		2.16996989	0.00080111
	37.1000	1	2		2.16897453	0.00083264
	37.2000	1	2		2.16797773	0.00080320
	37.3000	1	2		2.16697008	0.00078597
	37.4000	1	2		2.16597554	0.00084936
	37.5000	1	2		2.16497137	0.00085375
	37.6000	1	2		2.16397744	0.00077307
	37.7000	1	2		2.16297204	0.00082322
	37.8000	1	2		2.16197525	0.00079822
	37.9000	1	2		2.16098214	0.00080192
	38.0000	1	2		2.15998350	0.00097544
	38.1000	1	2		2.15897401	0.00078449
	38.2000	1	2		2.15798008	0.00096244
	38.3000	1	2		2.15697284	0.00074013
	38.4000	1	2		2.15598444	0.00085402
	38.5000	1	2		2.15498314	0.00081483
	38.6000	1	2		2.15398081	0.00072603
	38.7000	1	2		2.15297500	0.00080726
	38.8000	1	2		2.15197616	0.00071164
	38.9000	1	2		2.15097342	0.00079257
	39.0000	1	2		2.14997192	0.00075011
	39.1000	1	2		2.14896959	0.00071536
	39.2000	1	2		2.14797525	0.00063960
	39.3000	1	2		2.14697825	0.00070705
	39.4000	1	2		2.14597306	0.00086431
	39.5000	1	2		2.14497606	0.00069520
	39.6000	1	2		2.14397209	0.00061134
	39.7000	1	2		2.14297448	0.00077409
	39.8000	1	2		2.14197215	0.00076799
	39.9000	1	2		2.14097556	0.00084373
	40.0000	1	2		2.13997652	0.00085629
	40.1000	1	2		2.13897296	0.00065192
	40.2000	1	2		2.13796940	0.00075532
	40.3000	1	2		2.13698183	0.00074987
	40.4000	1	2		2.13597397	0.00074960
	40.5000	1	2		2.13497431	0.00075012
	40.6000	1	2		2.13397075	0.00071639
	40.7000	1	2		2.13297375	0.00080564
	40.8000	1	2		2.13197204	0.00071394
	40.9000	1	2		2.13097361	0.00079748
	41.0000	1	2		2.12997415	0.00070178
	41.1000	1	2		2.12897490	0.00083878
	41.2000	1	2		2.12797544	0.00074560
	41.3000	1	2		2.12697762	0.00077636
	41.4000	1	2		2.12597099	0.00073301
	41.5000	1	2		2.12497768	0.00065911
	41.6000	1	2		2.12397740	0.00085148
	41.7000	1	2		2.12297712	0.00080660
	41.8000	1	2		2.12198525	0.00072245
	41.9000	1	2		2.12097944	0.00072473
	42.0000	1	2		2.11997670	0.00069141
	42.1000	1	2		2.11897663	0.00080578
	42.2000	1	2		2.11797922	0.00088616
	42.3000	1	2		2.11697791	0.00068340
	42.4000	1	2		2.11598153	0.00067307
	42.5000	1	2		2.11497490	0.00059859
	42.6000	1	2		2.11397524	0.00081533
	42.7000	1	2		2.11297537	0.00079330
	42.8000	1	2		2.11197591	0.00074094
	42.9000	1	2		2.11097768	0.00059688
	43.0000	1	2		2.10997146	0.00068897
	43.1000	1	2		2.10897877	0.00069357
	43.2000	1	2		2.10797951	0.00076732
	43.3000	1	2		2.10697842	0.00067394
	43.4000	1	2		2.10598019	0.00076125
	43.5000	1	2		2.10497766	0.00063808
	43.6000	1	2		2.10397369	0.00073702
	43.7000	1	2		2.10297300	0.00078420
	43.8000	1	2		2.10197477	0.00060640
	43.9000	1	2		2.10097511	0.00065168
	44.0000	1	2		2.09997914	0.00074316
	44.1000	1	2		2.09897415	0.00078247
	44.2000	1	2		2.09797674	0.00079622
	44.3000	1	2		2.09697789	0.00056821
	44.4000	1	2		2.09597803	0.00074670
	44.5000	1	2		2.09498123	0.00062747
	44.6000	1	2		2.09397747	0.00072752
	44.7000	1	2		2.09298170	0.00065112
	44.8000	1	2		2.09197855	0.00066222
	44.9000	1	2		2.09098422	0.00074200
	45.0000	1	2		2.08998169	0.00064008
	45.1000	1	2		2.08897280	0.00063415
	45.2000	1	2		2.08798297	0.00055334
	45.3000	1	2		2.08698598	0.00070091
	45.4000	1	2		2.08597586	0.00063663
	45.5000	1	2		2.08498583	0.00062361
	45.6000	1	2		2.08397592	0.00068774
	45.7000	1	2		2.08297728	0.00050970
	45.8000	1	2		2.08198520	0.00065920
	45.9000	1	2		2.08098103	0.00060829
	46.0000	1	2		2.07997850	0.00058291
	46.1000	1	2		2.07898007	0.00073522
	46.2000	1	2		2.07798942	0.00067011
	46.3000	1	2		2.07697828	0.00053791
	46.4000	1	2		2.07597780	0.00061138
	46.5000	1	2		2.07498100	0.00070526
	46.6000	1	2		2.07397929	0.00071959
	46.7000	1	2		2.07298967	0.00057019
	46.8000	1	2		2.07198796	0.00056616
	46.9000	1	2		2.07098543	0.00067534
	47.0000	1	2		2.06998412	0.00053044
	47.1000	1	2		2.06898528	0.00058394
	47.2000	1	2		2.06798193	0.00069653
	47.3000	1	2		2.06698923	0.00057306
	47.4000	1	2		2.06597728	0.00060949
	47.5000	1	2		2.06498417	0.00073039
	47.6000	1	2		2.06398492	0.00072219
	47.7000	1	2		2.06298546	0.00062909
	47.8000	1	2		2.06198416	0.00060603
	47.9000	1	2		2.06097998	0.00063642
	48.0000	1	2		2.05998237	0.00072661
	48.1000	1	2		2.05898168	0.00051025
	48.2000	1	2		2.05798714	0.00048501
	48.3000	1	2		2.05698379	0.00067738
	48.4000	1	2		2.05598290	0.00070777
	48.5000	1	2		2.05498815	0.00061183
	48.6000	1	2		2.05398685	0.00064532
	48.7000	1	2		2.05298657	0.00055262
	48.8000	1	2		2.05198527	0.00058745
	48.9000	1	2		2.05098622	0.00062617
	49.0000	1	2		2.04998840	0.00067575
	49.1000	1	2		2.04899018	0.00047183
	49.2000	1	2		2.04798723	0.00045004
	49.3000	1	2		2.04699228	0.00063541
	49.4000	1	2		2.04597992	0.00053360
	49.5000	1	2		2.04498865	0.00050934
	49.6000	1	2		2.04398940	0.00049255
	49.7000	1	2		2.04299507	0.00058333
	49.8000	1	2		2.04198926	0.00056663
	49.9000	1	2		2.04098242	0.00051995
	50.0000	1	2		2.03999218	0.00049746
	50.1000	1	2		2.03898637	0.00040415
	50.2000	1	2		2.03799716	0.00045385
	50.3000	1	2		2.03700078	0.00043469
	50.4000	1	2		2.03600029	0.00036193
	50.5000	1	2		2.03499920	0.00036872
	50.6000	1	2		2.03400384	0.00043941
	50.7000	1	2		2.03299782	0.00039086
	50.8000	1	2		2.03199078	0.00037571
	50.9000	1	2		2.03098538	0.00032384
	51.0000	1	2		2.03000129	0.00031048
	51.1000	1	2		2.02899978	0.00009630
	51.2000	1	2		2.02799356	0.00023353
	51.3000	1	2		2.02699288	0.00022523
	51.4000	1	2		2.02599793	0.00015654
	51.5000	1	2		2.02499416	0.00005531
	51.6000	1	2		2.02399553	0.00019416
	51.7000	1	2		2.02299709	0.00016117
	51.8000	1	2		2.02199661	-0.00000865
	51.9000	1	2		2.02099367	0.00001361
	52.0000	1	2		2.02000179	-0.00003142
	52.1000	1	2		2.01899824	-0.00007253
	52.2000	1	2		2.01800021	-0.00002751
	52.3000	1	2		2.01700178	-0.00015866
	52.4000	1	2		2.01600089	-0.00030228
	52.5000	1	2		2.01499590	-0.00040214
	52.6000	1	2		2.01399562	-0.00029583
	52.7000	1	2		2.01299841	-0.00041147
	52.8000	1	2		2.01200121	-0.00056893
	52.9000	1	2		2.01098659	-0.00060071
	53.0000	1	2		2.00999594	-0.00074385
	53.1000	1	2		2.00900161	-0.00078878
	53.2000	1	2		2.00800153	-0.00095273
	53.3000	1	2		2.00700289	-0.00108957
	53.4000	1	2		2.00599975	-0.00109204
	53.5000	1	2		2.00499005	-0.00118600
	53.6000	1	2		2.00399632	-0.00131743
	53.7000	1	2		2.00300199	-0.00153342
	53.8000	1	2		2.00199823	-0.00166596
	53.9000	1	2		2.00100410	-0.00163512
	54.0000	1	2		1.99999829	-0.00176626
	54.1000	1	2		1.99899576	-0.00190470
	54.2000	1	2		1.99799343	-0.00196209
	54.3000	1	2		1.99699786	-0.00221558
	54.4000	1	2		1.99599677	-0.00226828
	54.5000	1	2		1.99499464	-0.00251334
	54.6000	1	2		1.99399805	-0.00254825
	54.7000	1	2		1.99300310	-0.00274211
	54.8000	1	2		1.99200119	-0.00279829
	54.9000	1	2		1.99100480	-0.00294174
	55.0000	1	2		1.99000268	-0.00305050
	55.1000	1	2		1.98900937	-0.00329331
	55.2000	1	2		1.98800274	-0.00339545
	55.3000	1	2		1.98699918	-0.00345470
	55.4000	1	2		1.98599809	-0.00363193
	55.5000	1	2		1.98500478	-0.00382221
	55.6000	1	2		1.98399897	-0.00402777
	55.7000	1	2		1.98299623	-0.00415249
	55.8000	1	2		1.98199739	-0.00421916
	55.9000	1	2		1.98099485	-0.00437564
	56.0000	1	2		1.97999642	-0.00470383
	56.1000	1	2		1.97899840	-0.00488264
	56.2000	1	2		1.97799996	-0.00494148
	56.3000	1	2		1.97699825	-0.00516307
	56.4000	1	2		1.97599982	-0.00526871
	56.5000	1	2		1.97499729	-0.00535867
	56.6000	1	2		1.97399537	-0.00569806
	56.7000	1	2		1.97299837	-0.00594391
	56.8000	1	2		1.97200137	-0.00595423
	56.9000	1	2		1.97100417	-0.00622936
	57.0000	1	2		1.97000450	-0.00661217
	57.1000	1	2		1.96900300	-0.00658004
	57.2000	1	2		1.96799801	-0.00682205
	57.3000	1	2		1.96700080	-0.00718859
	57.4000	1	2		1.96597962	-0.00718391
	57.5000	1	2		1.96499922	-0.00751217
	57.6000	1	2		1.96399526	-0.00782493
	57.7000	1	2		1.96299600	-0.00802500
	57.8000	1	2		1.96200535	-0.00814983
	57.9000	1	2		1.96099565	-0.00843813
	58.0000	1	2		1.95999578	-0.00884039
	58.1000	1	2		1.95899141	-0.00903169
	58.2000	1	2		1.95799400	-0.00925505
	58.3000	1	2		1.95699802	-0.00955145
	58.4000	1	2		1.95599467	-0.00990647
	58.5000	1	2		1.95499071	-0.01017661
	58.6000	1	2		1.95400108	-0.01050856
	58.7000	1	2		1.95300634	-0.01074907
	58.8000	1	2		1.95200094	-0.01096506
	58.9000	1	2		1.95100148	-0.01148323
	59.0000	1	2		1.94999690	-0.01173932
	59.1000	1	2		1.94899457	-0.01212385
	59.2000	1	2		1.94800085	-0.01228105
	59.3000	1	2		1.94699402	-0.01276867
	59.4000	1	2		1.94600276	-0.01310605
	59.5000	1	2		1.94499449	-0.01352223
	59.6000	1	2		1.94399749	-0.01379720
	59.7000	1	2		1.94298799	-0.01411189
	59.8000	1	2		1.94199529	-0.01457198
	59.9000	1	2		1.94099522	-0.01494647
	60.0000	1	2		1.94000478	-0.01531490
	60.1000	1	2		1.93899774	-0.01562376
	60.2000	1	2		1.93800320	-0.01606322
	60.3000	1	2		1.93699923	-0.01650291
	60.4000	1	2		1.93599936	-0.01694164
	60.5000	1	2		1.93499868	-0.01739373
	60.6000	1	2		1.93400475	-0.01767920
	60.7000	1	2		1.93299812	-0.01807639
	60.8000	1	2		1.93200624	-0.01863695
	60.9000	1	2		1.93100002	-0.01908121
	61.0000	1	2		1.92999954	-0.01933146
	61.1000	1	2		1.92899291	-0.01982950
	61.2000	1	2		1.92799325	-0.02034544
	61.3000	1	2		1.92699625	-0.02061813
	61.4000	1	2		1.92600396	-0.02121225
	61.5000	1	2		1.92500102	-0.02165491
	61.6000	1	2		1.92399890	-0.02198462
	61.7000	1	2		1.92299944	-0.02249815
	61.8000	1	2		1.92200716	-0.02299289
	61.9000	1	2		1.92099274	-0.02347398
	62.0000	1	2		1.92000148	-0.02374355
	62.1000	1	2		1.91900509	-0.02440811
	62.2000	1	2		1.91800871	-0.02486784
	62.3000	1	2		1.91699921	-0.02519697
	62.4000	1	2		1.91600918	-0.02581120
	62.5000	1	2		1.91500070	-0.02634399
	62.6000	1	2		1.91400596	-0.02664247
	62.7000	1	2		1.91300076	-0.02718889
	62.8000	1	2		1.91200417	-0.02784983
	62.9000	1	2		1.91100369	-0.02819443
	63.0000	1	2		1.91000485	-0.02859361
	63.1000	1	2		1.90899822	-0.02926756
	63.2000	1	2		1.90800634	-0.02969557
	63.3000	1	2		1.90700238	-0.03027869
	63.4000	1	2		1.90600251	-0.03072388
	63.5000	1	2		1.90500592	-0.03117754
	63.6000	1	2		1.90400400	-0.03159742
	63.7000	1	2		1.90300864	-0.03232522
	63.8000	1	2		1.90200672	-0.03282115
	63.9000	1	2		1.90100276	-0.03331984
	64.0000	1	2		1.90000310	-0.03387122
	64.1000	1	2		1.89899749	-0.03451766
	64.2000	1	2		1.89800111	-0.03496373
	64.3000	1	2		1.89699980	-0.03539234
	64.4000	1	2		1.89600465	-0.03595454
	64.5000	1	2		1.89499986	-0.03659839
	64.6000	1	2		1.89400368	-0.03703632
	64.7000	1	2		1.89300136	-0.03773703
	64.8000	1	2		1.89200661	-0.03818813
	64.9000	1	2		1.89100305	-0.03867714
	65.0000	1	2		1.89000974	-0.03929182
	65.1000	1	2		1.88900168	-0.03998137
	65.2000	1	2		1.88800202	-0.04035788
	65.3000	1	2		1.88700420	-0.04088350
	65.4000	1	2		1.88600966	-0.04163848
	65.5000	1	2		1.88500323	-0.04216051
	65.6000	1	2		1.88400910	-0.04254475
	65.7000	1	2		1.88299919	-0.04325992
	65.8000	1	2		1.88201019	-0.04381481
	65.9000	1	2		1.88100868	-0.04439001
	66.0000	1	2		1.88000594	-0.04511246
	66.1000	1	2		1.87900833	-0.04564182
	66.2000	1	2		1.87800395	-0.04609707
	66.3000	1	2		1.87700839	-0.04683825
	66.4000	1	2		1.87601364	-0.04744802
	66.5000	1	2		1.87500394	-0.04814913
	66.6000	1	2		1.87400940	-0.04853406
	66.7000	1	2		1.87301137	-0.04927815
	66.8000	1	2		1.87201581	-0.04970946
	66.9000	1	2		1.87100283	-0.05038779
	67.0000	1	2		1.87001525	-0.05095492
	67.1000	1	2		1.86900842	-0.05175727
	67.2000	1	2		1.86801224	-0.05217444
	67.3000	1	2		1.86700274	-0.05276881
	67.4000	1	2		1.86601271	-0.05358692
	67.5000	1	2		1.86500280	-0.05423031
	67.6000	1	2		1.86400170	-0.05462763
	67.7000	1	2		1.86300225	-0.05536862
	67.8000	1	2		1.86200689	-0.05601295
	67.9000	1	2		1.86101132	-0.05670387
	68.0000	1	2		1.86001391	-0.05724898
	68.1000	1	2		1.85900032	-0.05798209
	68.2000	1	2		1.85800967	-0.05856386
	68.3000	1	2		1.85700345	-0.05924822
	68.4000	1	2		1.85601178	-0.06002069
	68.5000	1	2		1.85500576	-0.06066453
	68.6000	1	2		1.85401675	-0.06108182
	68.7000	1	2		1.85300787	-0.06193135
	68.8000	1	2		1.85201087	-0.06244948
	68.9000	1	2		1.85100260	-0.06330031
	69.0000	1	2		1.85000150	-0.06380593
	69.1000	1	2		1.84900491	-0.06461295
	69.2000	1	2		1.84800771	-0.06522947
	69.3000	1	2		1.84700149	-0.06606354
	69.4000	1	2		1.84600593	-0.06666076
	69.5000	1	2		1.84501138	-0.06740252
	69.6000	1	2		1.84401029	-0.06797263
	69.7000	1	2		1.84300980	-0.06888673
	69.8000	1	2		1.84200789	-0.06954041
	69.9000	1	2		1.84101540	-0.07019779
	70.0000	1	2		1.84000918	-0.07082667
	70.1000	1	2		1.83901259	-0.07162545
	70.2000	1	2		1.83800719	-0.07239448
	70.3000	1	2		1.83701306	-0.07305442
	70.4000	1	2		1.83601339	-0.07377479
	70.5000	1	2		1.83500410	-0.07448622
	70.6000	1	2		1.83400505	-0.07524267
	70.7000	1	2		1.83301031	-0.07598684
	70.8000	1	2		1.83200941	-0.07670378
	70.9000	1	2		1.83100709	-0.07757059
	71.0000	1	2		1.83001214	-0.07826784
	71.1000	1	2		1.82900776	-0.07915034
	71.2000	1	2		1.82800892	-0.07975977
	71.3000	1	2		1.82700577	-0.08042492
	71.4000	1	2		1.82601984	-0.08122251
	71.5000	1	2		1.82500931	-0.08204305
	71.6000	1	2		1.82401826	-0.08280352
	71.7000	1	2		1.82302023	-0.08353633
	71.8000	1	2		1.82201524	-0.08429461
	71.9000	1	2		1.82101701	-0.08507089
	72.0000	1	2		1.82002063	-0.08587328
	72.1000	1	2		1.81900765	-0.08686467
	72.2000	1	2		1.81801495	-0.08741639
	72.3000	1	2		1.81701058	-0.08830533
	72.4000	1	2		1.81601726	-0.08913560
	72.5000	1	2		1.81500838	-0.09001375
	72.6000	1	2		1.81401261	-0.09073443
	72.7000	1	2		1.81300578	-0.09146844
	72.8000	1	2		1.81201595	-0.09229715
	72.9000	1	2		1.81100911	-0.09322712
	73.0000	1	2		1.81001416	-0.09389862
	73.1000	1	2		1.80900016	-0.09473697
	73.2000	1	2		1.80799988	-0.09557242
	73.3000	1	2		1.80700534	-0.09651957
	73.4000	1	2		1.80600527	-0.09730447
	73.5000	1	2		1.80500437	-0.09823531
	73.6000	1	2		1.80401496	-0.09900630
	73.7000	1	2		1.80302021	-0.09978502
	73.8000	1	2		1.80201522	-0.10064012
	73.9000	1	2		1.80100531	-0.10158180
	74.0000	1	2		1.80001856	-0.10247948
	74.1000	1	2		1.79900988	-0.10334832
	74.2000	1	2		1.79801534	-0.10418456
	74.3000	1	2		1.79700748	-0.10513639
	74.4000	1	2		1.79601950	-0.10597322
	74.5000	1	2		1.79500692	-0.10685596
	74.6000	1	2		1.79401034	-0.10780696
	74.7000	1	2		1.79301620	-0.10865343
	74.8000	1	2		1.79201531	-0.10949943
	74.9000	1	2		1.79101380	-0.11040253
	75.0000	1	2		1.79001619	-0.11133761
	75.1000	1	2		1.78902083	-0.11224844
	75.2000	1	2		1.78801748	-0.11308332
	75.3000	1	2		1.78701679	-0.11409234
	75.4000	1	2		1.78602205	-0.11498055
	75.5000	1	2		1.78501788	-0.11587474
	75.6000	1	2		1.78402497	-0.11687187
	75.7000	1	2		1.78301916	-0.11779843
	75.8000	1	2		1.78202135	-0.11871446
	75.9000	1	2		1.78102209	-0.11976144
	76.0000	1	2		1.78001854	-0.12071139
	76.1000	1	2		1.77901170	-0.12165776
	76.2000	1	2		1.77801614	-0.12262880
	76.3000	1	2		1.77700910	-0.12356334
	76.4000	1	2		1.77600964	-0.12460794
	76.5000	1	2		1.77501407	-0.12567181
	76.6000	1	2		1.77402138	-0.12633291
	76.7000	1	2		1.77301024	-0.12740890
	76.8000	1	2		1.77202369	-0.12856998
	76.9000	1	2		1.77101317	-0.12965537
	77.0000	1	2		1.77002129	-0.13039870
	77.1000	1	2		1.76900933	-0.13153487
	77.2000	1	2		1.76801315	-0.13249192
	77.3000	1	2		1.76701103	-0.13349894
	77.4000	1	2		1.76601239	-0.13454994
	77.5000	1	2		1.76501458	-0.13560384
	77.6000	1	2		1.76402475	-0.13659244
	77.7000	1	2		1.76301402	-0.13766001
	77.8000	1	2		1.76202235	-0.13879139
	77.9000	1	2		1.76102023	-0.13980472
	78.0000	1	2		1.76001974	-0.14060722
	78.1000	1	2		1.75901311	-0.14191706
	78.2000	1	2		1.75801775	-0.14300290
	78.3000	1	2		1.75702157	-0.14398958
	78.4000	1	2		1.75602642	-0.14496641
	78.5000	1	2		1.75502430	-0.14622166
	78.6000	1	2		1.75402853	-0.14722003
	78.7000	1	2		1.75301637	-0.14839225
	78.8000	1	2		1.75202449	-0.14939092
	78.9000	1	2		1.75101847	-0.15043259
	79.0000	1	2		1.75001594	-0.15162976
	79.1000	1	2		1.74902325	-0.15280712
	79.2000	1	2		1.74801457	-0.15391508
	79.3000	1	2		1.74701675	-0.15488547
	79.4000	1	2		1.74601627	-0.15601709
	79.5000	1	2		1.74502705	-0.15719578
	79.6000	1	2		1.74402288	-0.15836298
	79.7000	1	2		1.74302383	-0.15943995
	79.8000	1	2		1.74202417	-0.16050836
	79.9000	1	2		1.74102410	-0.16170582
	80.0000	1	2		1.74003099	-0.16278820
	80.1000	1	2		1.73902231	-0.16420320
	80.2000	1	2		1.73802183	-0.16510321
	80.3000	1	2		1.73701991	-0.16634509
	80.4000	1	2		1.73602230	-0.16766421
	80.5000	1	2		1.73501813	-0.16875030
	80.6000	1	2		1.73402174	-0.16995581
	80.7000	1	2		1.73301880	-0.17110402
	80.8000	1	2		1.73202693	-0.17233353
	80.9000	1	2		1.73102562	-0.17361423
	81.0000	1	2		1.73002166	-0.17472964
	81.1000	1	2		1.72902671	-0.17594339
	81.2000	1	2		1.72802274	-0.17713284
	81.3000	1	2		1.72702062	-0.17850798
	81.4000	1	2		1.72601706	-0.17963294
	81.5000	1	2		1.72501453	-0.18084006
	81.6000	1	2		1.72402020	-0.18200018
	81.7000	1	2		1.72301889	-0.18337265
	81.8000	1	2		1.72202148	-0.18457448
	81.9000	1	2		1.72102305	-0.18586522
	82.0000	1	2		1.72001970	-0.18721199
	82.1000	1	2		1.71901758	-0.18847106
	82.2000	1	2		1.71801996	-0.18970620
	82.3000	1	2		1.71701856	-0.19103201
	82.4000	1	2		1.71601511	-0.19238934
	82.5000	1	2		1.71501022	-0.19361217
	82.6000	1	2		1.71401926	-0.19489057
	82.7000	1	2		1.71301120	-0.19620771
	82.8000	1	2		1.71201850	-0.19758323
	82.9000	1	2		1.71101208	-0.19886622
	83.0000	1	2		1.71003260	-0.20016490
	83.1000	1	2		1.70902812	-0.20140499
	83.2000	1	2		1.70802979	-0.20287093
	83.3000	1	2		1.70702101	-0.20432411
	83.4000	1	2		1.70602134	-0.20556763
	83.5000	1	2		1.70502260	-0.20692440
	83.6000	1	2		1.70401854	-0.20815711
	83.7000	1	2		1.70302010	-0.20969965
	83.8000	1	2		1.70202904	-0.21094633
	83.9000	1	2		1.70102108	-0.21236615
	84.0000	1	2		1.70003084	-0.21374458
	84.1000	1	2		1.69902524	-0.21531122
	84.2000	1	2		1.69802158	-0.21648262
	84.3000	1	2		1.69702704	-0.21794068
	84.4000	1	2		1.69602267	-0.21884909
	84.5000	1	2		1.69501778	-0.22025052
	84.6000	1	2		1.69401842	-0.22159755
	84.7000	1	2		1.69302214	-0.22314886
	84.8000	1	2		1.69202555	-0.22437474
	84.9000	1	2		1.69102527	-0.22575065
	85.0000	1	2		1.69002489	-0.22711001
	85.1000	1	2		1.68901939	-0.22867529
	85.2000	1	2		1.68802096	-0.23012670
	85.3000	1	2		1.68702416	-0.23150744
	85.4000	1	2		1.68602470	-0.23286572
	85.5000	1	2		1.68502248	-0.23441769
	85.6000	1	2		1.68402374	-0.23576234
	85.7000	1	2		1.68302305	-0.23716370
	85.8000	1	2		1.68201683	-0.23866784
	85.9000	1	2		1.68102219	-0.24014119
	86.0000	1	2		1.68002652	-0.24151266
	86.1000	1	2		1.67901846	-0.24206372
	86.2000	1	2		1.67802258	-0.24289431
	86.3000	1	2		1.67701893	-0.24431467
	86.4000	1	2		1.67602756	-0.24556551
	86.5000	1	2		1.67501632	-0.24662642
	86.6000	1	2		1.67402834	-0.24756636
	86.7000	1	2		1.67302529	-0.24877109
	86.8000	1	2		1.67203208	-0.24929311
	86.9000	1	2		1.67102925	-0.24846612
	87.0000	1	2		1.67003511	-0.24880553
	87.1000	1	2		1.66902623	-0.25015704
	87.2000	1	2		1.66802892	-0.25144540
	87.3000	1	2		1.66703039	-0.25267674
	87.4000	1	2		1.66602325	-0.25418757
	87.5000	1	2		1.66501590	-0.25560290
	87.6000	1	2		1.66402095	-0.25670735
	87.7000	1	2		1.66301729	-0.25785441
	87.8000	1	2		1.66203156	-0.25923388
	87.9000	1	2		1.66103610	-0.26062671
	88.0000	1	2		1.66004064	-0.26214616
	88.1000	1	2		1.65904487	-0.26366701
	88.2000	1	2		1.65803926	-0.26499683
	88.3000	1	2		1.65703980	-0.26654340
	88.4000	1	2		1.65603963	-0.26814163
	88.5000	1	2		1.65503597	-0.26847593
	88.6000	1	2		1.65403856	-0.26796291
	88.7000	1	2		1.65304720	-0.26871698
	88.8000	1	2		1.65204753	-0.26965458
	88.9000	1	2		1.65104244	-0.27092181
	89.0000	1	2		1.65004411	-0.27224330
	89.1000	1	2		1.64904762	-0.27356151
	89.2000	1	2		1.64804468	-0.27500642
	89.3000	1	2		1.64704184	-0.27655246
	89.4000	1	2		1.64603429	-0.27796397
	89.5000	1	2		1.64503493	-0.27953897
	89.6000	1	2		1.64403650	-0.28088450
	89.7000	1	2		1.64303632	-0.28243158
	89.8000	1	2		1.64204516	-0.28379941
	89.9000	1	2		1.64104345	-0.28534593
	90.0000	1	2		1.64004020	-0.28673967
	90.1000	1	2		1.63904495	-0.28815761
	90.2000	1	2		1.63803903	-0.28975721
	90.3000	1	2		1.63704593	-0.29112622
	90.4000	1	2		1.63605118	-0.27155466
	90.5000	1	2		1.63504588	-0.27366489
	90.6000	1	2		1.63405063	-0.27523529
	90.7000	1	2		1.63304574	-0.27559169
	90.8000	1	2		1.63204751	-0.27667454
	90.9000	1	2		1.63103791	-0.27839350
	91.0000	1	2		1.63004706	-0.27974829
	91.1000	1	2		1.62903479	-0.28146684
	91.2000	1	2		1.62803943	-0.28307905
	91.3000	1	2		1.62703844	-0.28496085
	91.4000	1	2		1.62604195	-0.28649328
	91.5000	1	2		1.62504505	-0.28815147
	91.6000	1	2		1.62404959	-0.28984342
	91.7000	1	2		1.62304604	-0.29147869
	91.8000	1	2		1.62204453	-0.29307239
	91.9000	1	2		1.62104517	-0.29469911
	92.0000	1	2		1.62004828	-0.29625474
	92.1000	1	2		1.61904503	-0.29784553
	92.2000	1	2		1.61804659	-0.29913696
	92.3000	1	2		1.61703371	-0.30055650
	92.4000	1	2		1.61604194	-0.30134214
	92.5000	1	2		1.61503777	-0.30259984
	92.6000	1	2		1.61404651	-0.30402001
	92.7000	1	2		1.61304141	-0.30579453
	92.8000	1	2		1.61204626	-0.30724138
	92.9000	1	2		1.61104096	-0.30896418
	93.0000	1	2		1.61004232	-0.31054178
	93.1000	1	2		1.60904082	-0.31221502
	93.2000	1	2		1.60804781	-0.31387474
	93.3000	1	2		1.60704487	-0.31554036
	93.4000	1	2		1.60604121	-0.31695828
	93.5000	1	2		1.60504544	-0.31822864
	93.6000	1	2		1.60404404	-0.31948138
	93.7000	1	2		1.60304028	-0.32090314
	93.8000	1	2		1.60204778	-0.32219242
	93.9000	1	2		1.60092683	-0.32413501
	94.0000	1	2		1.60005522	-0.32525320
	94.1000	1	2		1.59904962	-0.32688942
	94.2000	1	2		1.59805026	-0.32859378
	94.3000	1	2		1.59705111	-0.33013839
	94.4000	1	2		1.59604704	-0.33164661
	94.5000	1	2		1.59504625	-0.33307761
	94.6000	1	2		1.59404608	-0.33431195
	94.7000	1	2		1.59304436	-0.33609215
	94.8000	1	2		1.59203845	-0.33770770
	94.9000	1	2		1.59104063	-0.33893950
	95.0000	1	2		1.59004312	-0.34039333
	95.1000	1	2		1.58904684	-0.34216952
	95.2000	1	2		1.58804298	-0.34361877
	95.3000	1	2		1.58703788	-0.34514528
	95.4000	1	2		1.58604652	-0.34652725
	95.5000	1	2		1.58503763	-0.34840927
	95.6000	1	2		1.58404279	-0.35011027
	95.7000	1	2		1.58304251	-0.35105798
	95.8000	1	2		1.58204428	-0.35220582
	95.9000	1	2		1.58104206	-0.35352316
	96.0000	1	2		1.58004260	-0.35522446
	96.1000	1	2		1.57904119	-0.35690248
	96.2000	1	2		1.57805095	-0.35682097
	96.3000	1	2		1.57704474	-0.35500254
	96.4000	1	2		1.57604415	-0.35608649
	96.5000	1	2		1.57504172	-0.35787754
	96.6000	1	2		1.57404800	-0.35973113
	96.7000	1	2		1.57304383	-0.36171053
	96.8000	1	2		1.57204714	-0.36318790
	96.9000	1	2		1.57104829	-0.36465198
	97.0000	1	2		1.57004382	-0.36611505
	97.1000	1	2		1.56904426	-0.36736995
	97.2000	1	2		1.56804685	-0.36869925
	97.3000	1	2		1.56703981	-0.37032824
	97.4000	1	2		1.56604752	-0.37199240
	97.5000	1	2		1.56504284	-0.37395407
	97.6000	1	2		1.56404553	-0.37569746
	97.7000	1	2		1.56304197	-0.37718020
	97.8000	1	2		1.56204795	-0.37868835
	97.9000	1	2		1.56104121	-0.38037222
	98.0000	1	2		1.56004893	-0.38193595
	98.1000	1	2		1.55904097	-0.38372766
	98.2000	1	2		1.55804929	-0.38396806
	98.3000	1	2		1.55704809	-0.38564958
	98.4000	1	2		1.55605489	-0.38750157
	98.5000	1	2		1.55504785	-0.38921863
	98.6000	1	2		1.55405085	-0.39066728
	98.7000	1	2		1.55304719	-0.39214924
	98.8000	1	2		1.55204998	-0.39353456
	98.9000	1	2		1.55104622	-0.39512984
	99.0000	1	2		1.55004830	-0.39673153
	99.1000	1	2		1.54904966	-0.39833501
	99.2000	1	2		1.54804570	-0.39984092
	99.3000	1	2		1.54704265	-0.40176451
	99.4000	1	2		1.54605262	-0.40330440
	99.5000	1	2		1.54505429	-0.40501334
	99.6000	1	2		1.54405586	-0.40668391
	99.7000	1	2		1.54305589	-0.40863093
	99.8000	1	2		1.54206360	-0.41046508
	99.9000	1	2		1.54105799	-0.41230917
	100.0000	1	2		1.54005915	-0.41353799
	100.1000	1	2		1.53906584	-0.41513320
	100.2000	1	2		1.53806413	-0.41657660
	100.3000	1	2		1.53706139	-0.41774556
	100.4000	1	2		1.53606081	-0.41933518
	100.5000	1	2		1.53505797	-0.42092979
	100.6000	1	2		1.53406158	-0.42206656
	100.7000	1	2		1.53306089	-0.42232566
	100.8000	1	2		1.53206297	-0.42346071
	100.9000	1	2		1.53105962	-0.42528965
	101.0000	1	2		1.53005658	-0.42682417
	101.1000	1	2		1.52905364	-0.42786118
	101.2000	1	2		1.52805951	-0.42889547
	101.3000	1	2		1.52705359	-0.43100100
	101.4000	1	2		1.52606653	-0.43267384
	101.5000	1	2		1.52505755	-0.43466397
	101.6000	1	2		1.52406106	-0.43600310
	101.7000	1	2		1.52305740	-0.43750554
	101.8000	1	2		1.52206450	-0.43931164
	101.9000	1	2		1.52105879	-0.44120360
	102.0000	1	2		1.52006661	-0.44230584
	102.1000	1	2		1.51906008	-0.44298109
	102.2000	1	2		1.51806021	-0.44443075
	102.3000	1	2		1.51705973	-0.44667363
	102.4000	1	2		1.51605740	-0.44876169
	102.5000	1	2		1.51505579	-0.45096964
	102.6000	1	2		1.51405951	-0.45255460
	102.7000	1	2		1.51306272	-0.45456890
	102.8000	1	2		1.51206059	-0.45628358
	102.9000	1	2		1.51105847	-0.45820728
	103.0000	1	2		1.51005922	-0.45886405
	103.1000	1	2		1.50906038	-0.46040893
	103.2000	1	2		1.50806348	-0.46239838
	103.3000	1	2		1.50706453	-0.46432339
	103.4000	1	2		1.50607112	-0.46617698
	103.5000	1	2		1.50506306	-0.46751257
	103.6000	1	2		1.50406114	-0.46897274
	103.7000	1	2		1.50306189	-0.47105379
	103.8000	1	2		1.50206509	-0.47290202
	103.9000	1	2		1.50105969	-0.47497522
	104.0000	1	2		1.50006136	-0.47658689
	104.1000	1	2		1.49905965	-0.46645273
	104.2000	1	2		1.49806470	-0.46546467
	104.3000	1	2		1.49705971	-0.46297032
	104.4000	1	2		1.49606240	-0.46322580
	104.5000	1	2		1.49506018	-0.46380278
	104.6000	1	2		1.49406410	-0.46488505
	104.7000	1	2		1.49306229	-0.46653818
	104.8000	1	2		1.49206949	-0.46814598
	104.9000	1	2		1.49106071	-0.47018219
	105.0000	1	2		1.49006319	-0.47167316
	105.1000	1	2		1.48906753	-0.47386114
	105.2000	1	2		1.48806756	-0.47476850
	105.3000	1	2		1.48706257	-0.47523953
	105.4000	1	2		1.48606505	-0.47667321
	105.5000	1	2		1.48506201	-0.47857571
	105.6000	1	2		1.48406675	-0.48051909
	105.7000	1	2		1.48306094	-0.48247758
	105.8000	1	2		1.48207081	-0.48396770
	105.9000	1	2		1.48106510	-0.48516721
	106.0000	1	2		1.48006738	-0.48639588
	106.1000	1	2		1.47907192	-0.48856158
	106.2000	1	2		1.47806775	-0.49049176
	106.3000	1	2		1.47706348	-0.49216807
	106.4000	1	2		1.47606586	-0.49376082
	106.5000	1	2		1.47506456	-0.49579743
	106.6000	1	2		1.47406613	-0.49761832
	106.7000	1	2		1.47306360	-0.49912088
	106.8000	1	2		1.47206813	-0.49716037
	106.9000	1	2		1.47106529	-0.49822941
	107.0000	1	2		1.47006430	-0.50012905
	107.1000	1	2		1.46906433	-0.50205145
	107.2000	1	2		1.46806456	-0.50364308
	107.3000	1	2		1.46706111	-0.50574392
	107.4000	1	2		1.46605991	-0.50673917
	107.5000	1	2		1.46506742	-0.50852861
	107.6000	1	2		1.46405946	-0.51031582
	107.7000	1	2		1.46306574	-0.51206462
	107.8000	1	2		1.46207396	-0.51303037
	107.9000	1	2		1.46106180	-0.51416267
	108.0000	1	2		1.46006449	-0.51499989
	108.1000	1	2		1.45906503	-0.51696792
	108.2000	1	2		1.45806742	-0.51737819
	108.3000	1	2		1.45706704	-0.51936302
	108.4000	1	2		1.45607383	-0.52032243
	108.5000	1	2		1.45507396	-0.52228980
	108.6000	1	2		1.45407133	-0.52345525
	108.7000	1	2		1.45307126	-0.52478008
	108.8000	1	2		1.45207723	-0.52580565
	108.9000	1	2		1.45106220	-0.52770894
	109.0000	1	2		1.45006807	-0.52949928
	109.1000	1	2		1.44906728	-0.53142004
	109.2000	1	2		1.44807110	-0.53204987
	109.3000	1	2		1.44706580	-0.53363413
	109.4000	1	2		1.44606952	-0.53502392
	109.5000	1	2		1.44506586	-0.53714547
	109.6000	1	2		1.44406456	-0.53934202
	109.7000	1	2		1.44306520	-0.54199882
	109.8000	1	2		1.44206247	-0.54411761
	109.9000	1	2		1.44107192	-0.54677323
	110.0000	1	2		1.44007318	-0.54886561
	110.1000	1	2		1.43906727	-0.54950610
	110.2000	1	2		1.43806771	-0.55141784
	110.3000	1	2		1.43706733	-0.55124283
	110.4000	1	2		1.43606961	-0.55384643
	110.5000	1	2		1.43506636	-0.55609655
	110.6000	1	2		1.43407069	-0.55600245
	110.7000	1	2		1.43307021	-0.55762045
	110.8000	1	2		1.43206891	-0.55993512
	110.9000	1	2		1.43106371	-0.56279112
	111.0000	1	2		1.43006251	-0.56531969
	111.1000	1	2		1.42906961	-0.56758214
	111.2000	1	2		1.42807312	-0.56952834
	111.3000	1	2		1.42706813	-0.57198822
	111.4000	1	2		1.42607667	-0.57395071
	111.5000	1	2		1.42506901	-0.57458784
	111.6000	1	2		1.42408226	-0.57677139
	111.7000	1	2		1.42307573	-0.57920106
	111.8000	1	2		1.42207576	-0.58102719
	111.9000	1	2		1.42107671	-0.58220062
	112.0000	1	2		1.42007377	-0.58382500
	112.1000	1	2		1.41907196	-0.58641352
	112.2000	1	2		1.41807383	-0.58869891
	112.3000	1	2		1.41706679	-0.59063885
	112.4000	1	2		1.41607194	-0.59246451
	112.5000	1	2		1.41506562	-0.59291281
	112.6000	1	2		1.41408153	-0.59448056
	112.7000	1	2		1.41306701	-0.59736677
	112.8000	1	2		1.41207534	-0.59951391
	112.9000	1	2		1.41107342	-0.60178552
	113.0000	1	2		1.41007530	-0.60421228
	113.1000	1	2		1.40907461	-0.60696039
	113.2000	1	2		1.40806829	-0.60943954
	113.3000	1	2		1.40707170	-0.61197087
	113.4000	1	2		1.40607173	-0.61417460
	113.5000	1	2		1.40507545	-0.61543677
	113.6000	1	2		1.40407312	-0.61630625
	113.7000	1	2		1.40307428	-0.61789874
	113.8000	1	2		1.40208619	-0.61833162
	113.9000	1	2		1.40107403	-0.62071461
	114.0000	1	2		1.40007703	-0.62287688
	114.1000	1	2		1.39906999	-0.62542453
	114.2000	1	2		1.39807186	-0.62790804
	114.3000	1	2		1.39707456	-0.63083343
	114.4000	1	2		1.39607551	-0.63342877
	114.5000	1	2		1.39506919	-0.63558348
	114.6000	1	2		1.39406870	-0.63557073
	114.7000	1	2		1.39307129	-0.63809708
	114.8000	1	2		1.39207040	-0.64035960
	114.9000	1	2		1.39107166	-0.64233407
	115.0000	1	2		1.39007497	-0.64442001
	115.1000	1	2		1.38907612	-0.64691044
	115.2000	1	2		1.38807677	-0.64820446
	115.3000	1	2		1.38707137	-0.65074243
	115.4000	1	2		1.38607693	-0.65341204
	115.5000	1	2		1.38507297	-0.65580487
	115.6000	1	2		1.38407115	-0.65753803
	115.7000	1	2		1.38306821	-0.66028170
	115.8000	1	2		1.38207162	-0.66187792
	115.9000	1	2		1.38107247	-0.66170238
	116.0000	1	2		1.38007762	-0.66216074
	116.1000	1	2		1.37907550	-0.66449650
	116.2000	1	2		1.37807584	-0.66676110
	116.3000	1	2		1.37707228	-0.66902779
	116.4000	1	2		1.37607467	-0.67041934
	116.5000	1	2		1.37507531	-0.67147404
	116.6000	1	2		1.37408077	-0.67439176
	116.7000	1	2		1.37307670	-0.67775451
	116.8000	1	2		1.37207991	-0.68026528
	116.9000	1	2		1.37107779	-0.68297267
	117.0000	1	2		1.37007628	-0.68551742
	117.1000	1	2		1.36907938	-0.68843707
	117.2000	1	2		1.36807849	-0.69094487
	117.3000	1	2		1.36707350	-0.69333859
	117.4000	1	2		1.36607404	-0.69395892
	117.5000	1	2		1.36507929	-0.68944551
	117.6000	1	2		1.36407943	-0.69232695
	117.7000	1	2		1.36307915	-0.69572955
	117.8000	1	2		1.36207795	-0.69898933
	117.9000	1	2		1.36107460	-0.70236497
	118.0000	1	2		1.36007975	-0.70532650
	118.1000	1	2		1.35908162	-0.70862867
	118.2000	1	2		1.35807807	-0.71159832
	118.3000	1	2		1.35708302	-0.71224548
	118.4000	1	2		1.35608376	-0.71522728
	118.5000	1	2		1.35508225	-0.71820453
	118.6000	1	2		1.35408505	-0.72147310
	118.7000	1	2		1.35307934	-0.72482049
	118.8000	1	2		1.35208060	-0.72764583
	118.9000	1	2		1.35107756	-0.73078744
	119.0000	1	2		1.35007626	-0.73320433
	119.1000	1	2		1.34907854	-0.73617764
	119.2000	1	2		1.34807877	-0.73922649
	119.3000	1	2		1.34707655	-0.74045494
	119.4000	1	2		1.34607812	-0.74392892
	119.5000	1	2		1.34507630	-0.74703179
	119.6000	1	2		1.34408063	-0.74951641
	119.7000	1	2		1.34308230	-0.75203069
	119.8000	1	2		1.34207844	-0.75449117
	119.9000	1	2		1.34108308	-0.75763740
	120.0000	1	2		1.34008106	-0.76010346
	120.1000	1	2		1.33908693	-0.75962298
	120.2000	1	2		1.33808686	-0.76237962
	120.3000	1	2		1.33708812	-0.76571576
	120.4000	1	2		1.33608702	-0.76784849
	120.5000	1	2		1.33508500	-0.76973595
	120.6000	1	2		1.33408103	-0.77204905
	120.7000	1	2		1.33308352	-0.77526137
	120.8000	1	2		1.33208939	-0.77711888
	120.9000	1	2		1.33107190	-0.77825978
	121.0000	1	2		1.33007757	-0.78050964
	121.1000	1	2		1.32907719	-0.78349419
	121.2000	1	2		1.32808633	-0.78519009
	121.3000	1	2		1.32708124	-0.78821801
	121.4000	1	2		1.32608322	-0.79072379
	121.5000	1	2		1.32508581	-0.79296350
	121.6000	1	2		1.32408932	-0.79599760
	121.7000	1	2		1.32308904	-0.79830743
	121.8000	1	2		1.32208221	-0.80083713
	121.9000	1	2		1.32109607	-0.80343381
	122.0000	1	2		1.32008749	-0.80624461
	122.1000	1	2		1.31908896	-0.80966227
	122.2000	1	2		1.31808448	-0.81090860
	122.3000	1	2		1.31708564	-0.81134118
	122.4000	1	2		1.31608700	-0.81061959
	122.5000	1	2		1.31508098	-0.81405163
	122.6000	1	2		1.31407937	-0.81695862
	122.7000	1	2		1.31308340	-0.82114100
	122.8000	1	2		1.31208005	-0.82337819
	122.9000	1	2		1.31107987	-0.82682155
	123.0000	1	2		1.31007826	-0.82985185
	123.1000	1	2		1.30908423	-0.83359711
	123.2000	1	2		1.30808150	-0.83694182
	123.3000	1	2		1.30709310	-0.83932623
	123.4000	1	2		1.30608852	-0.84204242
	123.5000	1	2		1.30508783	-0.84267125
	123.6000	1	2		1.30409002	-0.84557377
	123.7000	1	2		1.30309250	-0.84835075
	123.8000	1	2		1.30208424	-0.85100800
	123.9000	1	2		1.30108642	-0.85254528
	124.0000	1	2		1.30008778	-0.80439106
	124.1000	1	2		1.29908924	-0.77500872
	124.2000	1	2		1.29808763	-0.77447131
	124.3000	1	2		1.29708582	-0.77826120
	124.4000	1	2		1.29608155	-0.75779356
	124.5000	1	2		1.29509018	-0.76291442
	124.6000	1	2		1.29408478	-0.76712392
	124.7000	1	2		1.29304096	-0.76781809
	124.8000	1	2		1.29210379	-0.75707555
	124.9000	1	2		1.29109552	-0.76014727
	125.0000	1	2		1.29009955	-0.76380037
	125.1000	1	2		1.28909323	-0.76603241
	125.2000	1	2		1.28809766	-0.76903984
	125.3000	1	2		1.28709257	-0.77318832
	125.4000	1	2		1.28609403	-0.76231822
	125.5000	1	2		1.28508720	-0.74824229
	125.6000	1	2		1.28408887	-0.75129971
	125.7000	1	2		1.28308562	-0.75487807
	125.8000	1	2		1.28208616	-0.75872131
	125.9000	1	2		1.28108783	-0.76123632
	126.0000	1	2		1.28009196	-0.76230288
	126.1000	1	2		1.27908686	-0.76607138
	126.2000	1	2		1.27808823	-0.76560467
	126.3000	1	2		1.27709287	-0.76956913
	126.4000	1	2		1.27609320	-0.76622501
	126.5000	1	2		1.27508483	-0.76781720
	126.6000	1	2		1.27408763	-0.77103347
	126.7000	1	2		1.27309175	-0.77553295
	126.8000	1	2		1.27209609	-0.77973351
	126.9000	1	2		1.27109048	-0.78089021
	127.0000	1	2		1.27008836	-0.78326605
	127.1000	1	2		1.26909239	-0.78782447
	127.2000	1	2		1.26808617	-0.79171278
	127.3000	1	2		1.26708322	-0.79359472
	127.4000	1	2		1.26608735	-0.79727314
	127.5000	1	2		1.26509435	-0.80184922
	127.6000	1	2		1.26409110	-0.80346838
	127.7000	1	2		1.26309082	-0.80698028
	127.8000	1	2		1.26209188	-0.81106558
	127.9000	1	2		1.26109047	-0.81548393
	128.0000	1	2		1.26009808	-0.81725806
	128.1000	1	2		1.25908951	-0.82054660
	128.2000	1	2		1.25809712	-0.82177244
	128.3000	1	2		1.25709264	-0.82568333
	128.4000	1	2		1.25609103	-0.82718559
	128.5000	1	2		1.25509270	-0.83117701
	128.6000	1	2		1.25409457	-0.83473362
	128.7000	1	2		1.25309143	-0.83502293
	128.8000	1	2		1.25209340	-0.83864801
	128.9000	1	2		1.25108974	-0.84112816
	129.0000	1	2		1.25009530	-0.84430143
	129.1000	1	2		1.24909687	-0.84469259
	129.2000	1	2		1.24810018	-0.84824443
	129.3000	1	2		1.24709375	-0.85225672
	129.4000	1	2		1.24608702	-0.85614048
	129.5000	1	2		1.24509402	-0.85993186
	129.6000	1	2		1.24409436	-0.86275049
	129.7000	1	2		1.24309449	-0.86334288
	129.8000	1	2		1.24209821	-0.86614415
	129.9000	1	2		1.24109895	-0.86912997
	130.0000	1	2		1.24010031	-0.87312266
	130.1000	1	2		1.23909676	-0.87641150
	130.2000	1	2		1.23809474	-0.87739393
	130.3000	1	2		1.23709262	-0.88069037
	130.4000	1	2		1.23609879	-0.88408060
	130.5000	1	2		1.23509923	-0.88807896
	130.6000	1	2		1.23409404	-0.89129403
	130.7000	1	2		1.23309888	-0.89342877
	130.8000	1	2		1.23210608	-0.89313328
	130.9000	1	2		1.23109454	-0.89679785
	131.0000	1	2		1.23009672	-0.90073660
	131.1000	1	2		1.22909777	-0.90135500
	131.2000	1	2		1.22810200	-0.90291053
	131.3000	1	2		1.22710213	-0.90447418
	131.4000	1	2		1.22610237	-0.90849258
	131.5000	1	2		1.22509850	-0.91289416
	131.6000	1	2		1.22409167	-0.91630951
	131.7000	1	2		1.22309078	-0.91534562
	131.8000	1	2		1.22210433	-0.91850311
	131.9000	1	2		1.22110774	-0.92177197
	132.0000	1	2		1.22010367	-0.92034698
	132.1000	1	2		1.21908967	-0.92476338
	132.2000	1	2		1.21810097	-0.92867255
	132.3000	1	2		1.21708717	-0.93292728
	132.4000	1	2		1.21608617	-0.93295500
	132.5000	1	2		1.21508630	-0.93633153
	132.6000	1	2		1.21409268	-0.94054602
	132.7000	1	2		1.21308913	-0.94478838
	132.8000	1	2		1.21209049	-0.94786510
	132.9000	1	2		1.21108857	-0.95138125
	133.0000	1	2		1.21008696	-0.94958626
	133.1000	1	2		1.20909048	-0.95259294
	133.2000	1	2		1.20809327	-0.95624819
	133.3000	1	2		1.20709279	-0.96057251
	133.4000	1	2		1.20609251	-0.95732249
	133.5000	1	2		1.20509193	-0.96172333
	133.6000	1	2		1.20409329	-0.96533641
	133.7000	1	2		1.20309250	-0.96951433
	133.8000	1	2		1.20209949	-0.97248159
	133.9000	1	2		1.20109942	-0.97591050
	133.9650	1	2		1.20045197	-0.97812429
	134.0000	1	2		1.20009791	-0.97548313
	134.0010	1	2		1.20008746	-0.97540960
Test Stopped:02/10/2014 3:52:49 PM : Cycle Count Finished	Test Over.
