# Supplementary material for: Hyaluronic Acid Enhances the Mechanical Properties of Tissue-Engineered Cartilage Constructs
Source: PLoS One. 2014 Dec 1;9(12):e113216. doi: 10.1371/journal.pone.0113216 (PMC4249877; doi:10.1371/journal.pone.0113216)
Supplement: Dataset S1 — Raw data from hydrogel constructs. Data on wet weight, dry weight, compressive modulus, DNA content, and GAG content are provided in a spreadsheet for all analysed hydrogel constructs. Additionally, raw data from mechanical compression tests (time, displacement, and load) are provided. (ZIP) [file pone.0113216.s004.zip › Data/Mechanical testing/Microtester/Day 63/Day 63 stress relaxation/Patient 1/G2 P1 M7/stress relaxation hold 1.csv]

G2 P1 M7 10feb2014
Notes	Time	Sequence	Block	Cycle	5800:Extension mm	5800:5N_Load_Cell N
	29.3780	1	3		1.97121807	-0.02911908
	29.4000	1	3		1.97100335	-0.02918472
	29.4110	1	3		1.97093758	-0.02922366
	29.4500	1	3		1.97087017	-0.02920609
	29.4750	1	3		1.97086505	-0.02901655
	29.5000	1	3		1.97086505	-0.02912179
	29.5500	1	3		1.97087590	-0.02908389
	29.6000	1	3		1.97092344	-0.02902724
	29.6500	1	3		1.97093491	-0.02886455
	29.7000	1	3		1.97093491	-0.02876596
	29.7500	1	3		1.97093491	-0.02868194
	29.8000	1	3		1.97093491	-0.02864304
	29.8500	1	3		1.97093491	-0.02862556
	29.9000	1	3		1.97096462	-0.02862119
	29.9500	1	3		1.97098757	-0.02855878
	30.0000	1	3		1.97098757	-0.02853232
	30.0500	1	3		1.97098757	-0.02854322
	30.1000	1	3		1.97098757	-0.02844542
	30.1500	1	3		1.97098757	-0.02834523
	30.2000	1	3		1.97098757	-0.02832980
	30.2500	1	3		1.97098757	-0.02818960
	30.3000	1	3		1.97098757	-0.02814344
	30.3500	1	3		1.97098757	-0.02816132
	30.4000	1	3		1.97098757	-0.02808510
	30.4500	1	3		1.97098757	-0.02810772
	30.5000	1	3		1.97098757	-0.02806650
	30.5500	1	3		1.97098757	-0.02808343
	30.6000	1	3		1.97098757	-0.02799527
	30.6500	1	3		1.97098757	-0.02790806
	30.7000	1	3		1.97098757	-0.02794235
	30.7500	1	3		1.97098757	-0.02786048
	30.8000	1	3		1.97098757	-0.02782165
	30.8500	1	3		1.97098757	-0.02783092
	30.9000	1	3		1.97098757	-0.02781266
	30.9500	1	3		1.97098757	-0.02785649
	31.0000	1	3		1.97098757	-0.02781984
	31.0500	1	3		1.97098757	-0.02775178
	31.1000	1	3		1.97098757	-0.02769466
	31.1500	1	3		1.97098757	-0.02767951
	31.2000	1	3		1.97098757	-0.02764238
	31.2500	1	3		1.97098757	-0.02762301
	31.3000	1	3		1.97098757	-0.02759456
	31.3500	1	3		1.97098757	-0.02756935
	31.4000	1	3		1.97098757	-0.02760717
	31.4500	1	3		1.97098757	-0.02745503
	31.5000	1	3		1.97098757	-0.02740545
	31.5500	1	3		1.97098757	-0.02753546
	31.6000	1	3		1.97098757	-0.02749718
	31.6500	1	3		1.97098757	-0.02741410
	31.7000	1	3		1.97098757	-0.02734802
	31.7500	1	3		1.97098757	-0.02727764
	31.8000	1	3		1.97098757	-0.02723514
	31.8500	1	3		1.97098757	-0.02729081
	31.9000	1	3		1.97098757	-0.02723340
	31.9500	1	3		1.97098757	-0.02718629
	32.0000	1	3		1.97098757	-0.02728754
	32.0500	1	3		1.97098757	-0.02716181
	32.1000	1	3		1.97098757	-0.02711969
	32.1500	1	3		1.97098757	-0.02706232
	32.2000	1	3		1.97098757	-0.02700974
	32.2500	1	3		1.97098757	-0.02699774
	32.3000	1	3		1.97098757	-0.02708110
	32.3500	1	3		1.97098757	-0.02704399
	32.4000	1	3		1.97098757	-0.02704111
	32.4500	1	3		1.97098757	-0.02696636
	32.5000	1	3		1.97098757	-0.02700854
	32.5500	1	3		1.97098757	-0.02700663
	32.6000	1	3		1.97098757	-0.02692552
	32.6500	1	3		1.97098757	-0.02674130
	32.7000	1	3		1.97098757	-0.02679477
	32.7500	1	3		1.97098757	-0.02674642
	32.8000	1	3		1.97098757	-0.02690765
	32.8500	1	3		1.97098757	-0.02678051
	32.9000	1	3		1.97098757	-0.02673885
	32.9500	1	3		1.97098757	-0.02670946
	33.0000	1	3		1.97098757	-0.02670751
	33.0500	1	3		1.97098757	-0.02676373
	33.1000	1	3		1.97098757	-0.02664814
	33.1500	1	3		1.97098757	-0.02657360
	33.2000	1	3		1.97098757	-0.02662250
	33.2500	1	3		1.97098757	-0.02662524
	33.3000	1	3		1.97098757	-0.02663052
	33.3500	1	3		1.97098757	-0.02661604
	33.4000	1	3		1.97098757	-0.02659145
	33.4500	1	3		1.97098757	-0.02653396
	33.5000	1	3		1.97098757	-0.02658634
	33.5500	1	3		1.97098757	-0.02647125
	33.6000	1	3		1.97098757	-0.02649539
	33.6500	1	3		1.97098757	-0.02648042
	33.7000	1	3		1.97098757	-0.02639373
	33.7500	1	3		1.97098757	-0.02648037
	33.8000	1	3		1.97098757	-0.02647551
	33.8500	1	3		1.97098757	-0.02636845
	33.9000	1	3		1.97098757	-0.02643571
	33.9500	1	3		1.97098757	-0.02635646
	34.0000	1	3		1.97098757	-0.02629500
	34.0500	1	3		1.97098757	-0.02634651
	34.1000	1	3		1.97098757	-0.02617283
	34.1500	1	3		1.97098757	-0.02627314
	34.2000	1	3		1.97098757	-0.02628228
	34.2500	1	3		1.97098757	-0.02624010
	34.3000	1	3		1.97098757	-0.02631921
	34.3500	1	3		1.97098757	-0.02629379
	34.4000	1	3		1.97098757	-0.02624811
	34.4500	1	3		1.97098757	-0.02620553
	34.5000	1	3		1.97098757	-0.02607931
	34.5500	1	3		1.97098757	-0.02601405
	34.6000	1	3		1.97098757	-0.02611630
	34.6500	1	3		1.97098757	-0.02612931
	34.7000	1	3		1.97098757	-0.02601136
	34.7500	1	3		1.97098757	-0.02611151
	34.8000	1	3		1.97098757	-0.02610894
	34.8500	1	3		1.97098757	-0.02598476
	34.9000	1	3		1.97098757	-0.02598491
	34.9500	1	3		1.97098757	-0.02588006
	35.0000	1	3		1.97098757	-0.02583547
	35.0500	1	3		1.97098757	-0.02599833
	35.1000	1	3		1.97098757	-0.02591979
	35.1500	1	3		1.97098757	-0.02589230
	35.2000	1	3		1.97098757	-0.02604758
	35.2500	1	3		1.97098757	-0.02588992
	35.3000	1	3		1.97098757	-0.02590353
	35.3500	1	3		1.97098757	-0.02587298
	35.4000	1	3		1.97098757	-0.02565405
	35.4500	1	3		1.97098757	-0.02585954
	35.5000	1	3		1.97098757	-0.02588517
	35.5500	1	3		1.97098757	-0.02570663
	35.6000	1	3		1.97098757	-0.02583026
	35.6500	1	3		1.97098757	-0.02575292
	35.7000	1	3		1.97098757	-0.02564163
	35.7500	1	3		1.97098757	-0.02585935
	35.8000	1	3		1.97098757	-0.02577724
	35.8500	1	3		1.97098757	-0.02568871
	35.9000	1	3		1.97098757	-0.02572580
	35.9500	1	3		1.97098757	-0.02565562
	36.0000	1	3		1.97098757	-0.02568197
	36.0500	1	3		1.97098757	-0.02570895
	36.1000	1	3		1.97098757	-0.02559302
	36.1500	1	3		1.97098757	-0.02563432
	36.2000	1	3		1.97098757	-0.02565211
	36.2500	1	3		1.97098757	-0.02559119
	36.3000	1	3		1.97098757	-0.02560263
	36.3500	1	3		1.97098757	-0.02552228
	36.4000	1	3		1.97098757	-0.02548684
	36.4500	1	3		1.97098757	-0.02557653
	36.5000	1	3		1.97098757	-0.02545725
	36.5500	1	3		1.97098757	-0.02533651
	36.6000	1	3		1.97098757	-0.02550341
	36.6500	1	3		1.97098757	-0.02556989
	36.7000	1	3		1.97098757	-0.02555547
	36.7500	1	3		1.97098757	-0.02551929
	36.8000	1	3		1.97098757	-0.02540668
	36.8500	1	3		1.97098757	-0.02537397
	36.9000	1	3		1.97098757	-0.02547812
	36.9500	1	3		1.97098757	-0.02541312
	37.0000	1	3		1.97098757	-0.02533254
	37.0500	1	3		1.97098757	-0.02536301
	37.1000	1	3		1.97098757	-0.02539902
	37.1500	1	3		1.97098757	-0.02542510
	37.2000	1	3		1.97098757	-0.02547923
	37.2500	1	3		1.97098757	-0.02536341
	37.3000	1	3		1.97098757	-0.02534326
	37.3500	1	3		1.97098757	-0.02515080
	37.4000	1	3		1.97098757	-0.02516529
	37.4500	1	3		1.97098757	-0.02523256
	37.5000	1	3		1.97098757	-0.02515601
	37.5500	1	3		1.97098757	-0.02519111
	37.6000	1	3		1.97098757	-0.02528181
	37.6500	1	3		1.97098757	-0.02515975
	37.7000	1	3		1.97098757	-0.02524341
	37.7500	1	3		1.97098757	-0.02518922
	37.8000	1	3		1.97098757	-0.02514347
	37.8500	1	3		1.97098757	-0.02519870
	37.9000	1	3		1.97098757	-0.02508402
	37.9500	1	3		1.97098757	-0.02503721
	38.0000	1	3		1.97098757	-0.02519228
	38.0500	1	3		1.97098757	-0.02517404
	38.1000	1	3		1.97098757	-0.02505127
	38.1500	1	3		1.97098757	-0.02509858
	38.2000	1	3		1.97098757	-0.02508266
	38.2500	1	3		1.97098757	-0.02499839
	38.3000	1	3		1.97098757	-0.02506855
	38.3500	1	3		1.97098757	-0.02501729
	38.4000	1	3		1.97098757	-0.02500009
	38.4500	1	3		1.97098757	-0.02509586
	38.5000	1	3		1.97098757	-0.02492265
	38.5500	1	3		1.97098757	-0.02499684
	38.6000	1	3		1.97098757	-0.02500766
	38.6500	1	3		1.97098757	-0.02480685
	38.7000	1	3		1.97098757	-0.02491935
	38.7500	1	3		1.97098757	-0.02503131
	38.8000	1	3		1.97098757	-0.02488572
	38.8500	1	3		1.97098757	-0.02491286
	38.9000	1	3		1.97098757	-0.02475617
	38.9500	1	3		1.97098757	-0.02486304
	39.0000	1	3		1.97098757	-0.02493223
	39.0500	1	3		1.97098757	-0.02479849
	39.1000	1	3		1.97098757	-0.02477948
	39.1500	1	3		1.97098757	-0.02482631
	39.2000	1	3		1.97098757	-0.02479020
	39.2500	1	3		1.97098757	-0.02470838
	39.3000	1	3		1.97098757	-0.02482662
	39.3500	1	3		1.97098757	-0.02470384
	39.4000	1	3		1.97098757	-0.02479699
	39.4500	1	3		1.97098757	-0.02478308
	39.5000	1	3		1.97098757	-0.02463056
	39.5500	1	3		1.97098757	-0.02475543
	39.6000	1	3		1.97098757	-0.02466345
	39.6500	1	3		1.97098757	-0.02464966
	39.7000	1	3		1.97098757	-0.02468382
	39.7500	1	3		1.97098757	-0.02465524
	39.8000	1	3		1.97098757	-0.02461381
	39.8500	1	3		1.97098757	-0.02466998
	39.9000	1	3		1.97098757	-0.02469610
	39.9500	1	3		1.97098757	-0.02469491
	40.0000	1	3		1.97098757	-0.02465297
	40.0500	1	3		1.97098757	-0.02454221
	40.1000	1	3		1.97098757	-0.02468341
	40.1500	1	3		1.97098757	-0.02460816
	40.2000	1	3		1.97098757	-0.02454426
	40.2500	1	3		1.97098757	-0.02451469
	40.3000	1	3		1.97098757	-0.02454440
	40.3500	1	3		1.97098757	-0.02451690
	40.4000	1	3		1.97098757	-0.02463631
	40.4500	1	3		1.97098757	-0.02448544
	40.5000	1	3		1.97098757	-0.02445596
	40.5500	1	3		1.97098757	-0.02458014
	40.6000	1	3		1.97098757	-0.02448958
	40.6500	1	3		1.97098757	-0.02450104
	40.7000	1	3		1.97098757	-0.02441388
	40.7500	1	3		1.97098757	-0.02437813
	40.8000	1	3		1.97098757	-0.02439669
	40.8500	1	3		1.97098757	-0.02440292
	40.9000	1	3		1.97098757	-0.02442763
	40.9500	1	3		1.97098757	-0.02448429
	41.0000	1	3		1.97098757	-0.02447478
	41.0500	1	3		1.97098757	-0.02448789
	41.1000	1	3		1.97098757	-0.02444144
	41.1500	1	3		1.97098757	-0.02435953
	41.2000	1	3		1.97098757	-0.02429490
	41.2500	1	3		1.97098757	-0.02429841
	41.3000	1	3		1.97098757	-0.02430858
	41.3500	1	3		1.97098757	-0.02432988
	41.4000	1	3		1.97098757	-0.02449602
	41.4500	1	3		1.97098757	-0.02444141
	41.5000	1	3		1.97098757	-0.02435517
	41.5500	1	3		1.97098757	-0.02439623
	41.6000	1	3		1.97098757	-0.02423692
	41.6500	1	3		1.97098757	-0.02428687
	41.7000	1	3		1.97098757	-0.02425215
	41.7500	1	3		1.97098757	-0.02420266
	41.8000	1	3		1.97098757	-0.02424684
	41.8500	1	3		1.97098757	-0.02425895
	41.9000	1	3		1.97098757	-0.02430249
	41.9500	1	3		1.97098757	-0.02429332
	42.0000	1	3		1.97098757	-0.02425233
	42.0500	1	3		1.97098757	-0.02417516
	42.1000	1	3		1.97098757	-0.02420442
	42.1500	1	3		1.97098757	-0.02407831
	42.2000	1	3		1.97098757	-0.02407907
	42.2500	1	3		1.97099863	-0.02404341
	42.3000	1	3		1.97101851	-0.02415146
	42.3500	1	3		1.97102691	-0.02424969
	42.4000	1	3		1.97102691	-0.02424577
	42.4500	1	3		1.97102691	-0.02416839
	42.5000	1	3		1.97102691	-0.02412931
	42.5500	1	3		1.97102691	-0.02415953
	42.6000	1	3		1.97102691	-0.02412106
	42.6500	1	3		1.97102691	-0.02407496
	42.7000	1	3		1.97102691	-0.02401134
	42.7500	1	3		1.97102691	-0.02408928
	42.8000	1	3		1.97102158	-0.02414669
	42.8500	1	3		1.97100191	-0.02411691
	42.9000	1	3		1.97098429	-0.02406294
	42.9500	1	3		1.97098265	-0.02397499
	43.0000	1	3		1.97098265	-0.02401944
	43.0500	1	3		1.97098265	-0.02397910
	43.1000	1	3		1.97098265	-0.02390632
	43.1500	1	3		1.97098265	-0.02385641
	43.2000	1	3		1.97098265	-0.02391236
	43.2500	1	3		1.97098265	-0.02385934
	43.3000	1	3		1.97098265	-0.02398894
	43.3500	1	3		1.97098265	-0.02402159
	43.4000	1	3		1.97098265	-0.02401740
	43.4500	1	3		1.97098265	-0.02389336
	43.5000	1	3		1.97098265	-0.02390142
	43.5500	1	3		1.97098265	-0.02385739
	43.6000	1	3		1.97098265	-0.02386863
	43.6500	1	3		1.97098265	-0.02387224
	43.7000	1	3		1.97098265	-0.02376576
	43.7500	1	3		1.97098265	-0.02392540
	43.8000	1	3		1.97098265	-0.02390595
	43.8500	1	3		1.97098265	-0.02392635
	43.9000	1	3		1.97098265	-0.02382660
	43.9500	1	3		1.97098265	-0.02380796
	44.0000	1	3		1.97098265	-0.02379360
	44.0500	1	3		1.97098265	-0.02376907
	44.1000	1	3		1.97098265	-0.02375298
	44.1500	1	3		1.97098265	-0.02377589
	44.2000	1	3		1.97098265	-0.02377248
	44.2500	1	3		1.97098265	-0.02382132
	44.3000	1	3		1.97098265	-0.02379066
	44.3500	1	3		1.97098265	-0.02379213
	44.4000	1	3		1.97098265	-0.02373508
	44.4500	1	3		1.97098265	-0.02377070
	44.5000	1	3		1.97100171	-0.02378038
	44.5500	1	3		1.97102138	-0.02368242
	44.6000	1	3		1.97102691	-0.02368204
	44.6500	1	3		1.97102691	-0.02369763
	44.7000	1	3		1.97102691	-0.02369707
	44.7500	1	3		1.97102691	-0.02374011
	44.8000	1	3		1.97102691	-0.02370130
	44.8500	1	3		1.97102691	-0.02361289
	44.9000	1	3		1.97102691	-0.02364619
	44.9500	1	3		1.97102691	-0.02368397
	45.0000	1	3		1.97101380	-0.02362303
	45.0500	1	3		1.97099392	-0.02371565
	45.1000	1	3		1.97097425	-0.02353518
	45.1500	1	3		1.97097015	-0.02350493
	45.2000	1	3		1.97097015	-0.02364035
	45.2500	1	3		1.97097015	-0.02366371
	45.3000	1	3		1.97097015	-0.02360322
	45.3500	1	3		1.97097015	-0.02357902
	45.4000	1	3		1.97097015	-0.02354233
	45.4500	1	3		1.97097015	-0.02351145
	45.5000	1	3		1.97097015	-0.02346227
	45.5500	1	3		1.97097015	-0.02335937
	45.6000	1	3		1.97097015	-0.02347670
	45.6500	1	3		1.97097015	-0.02344275
	45.7000	1	3		1.97097015	-0.02338330
	45.7500	1	3		1.97097015	-0.02357634
	45.8000	1	3		1.97097015	-0.02349672
	45.8500	1	3		1.97097015	-0.02353242
	45.9000	1	3		1.97097015	-0.02347333
	45.9500	1	3		1.97097015	-0.02334373
	46.0000	1	3		1.97097015	-0.02343525
	46.0500	1	3		1.97097015	-0.02339175
	46.1000	1	3		1.97097015	-0.02337036
	46.1500	1	3		1.97097200	-0.02336143
	46.2000	1	3		1.97099167	-0.02344058
	46.2500	1	3		1.97101154	-0.02336785
	46.3000	1	3		1.97102670	-0.02345699
	46.3500	1	3		1.97102691	-0.02343670
	46.4000	1	3		1.97102691	-0.02332068
	46.4500	1	3		1.97100744	-0.02331670
	46.5000	1	3		1.97098757	-0.02333011
	46.5500	1	3		1.97097118	-0.02328577
	46.6000	1	3		1.97097015	-0.02333215
	46.6500	1	3		1.97097015	-0.02332977
	46.7000	1	3		1.97097015	-0.02340306
	46.7500	1	3		1.97097015	-0.02348078
	46.8000	1	3		1.97097015	-0.02332066
	46.8500	1	3		1.97097015	-0.02330511
	46.9000	1	3		1.97097015	-0.02320804
	46.9500	1	3		1.97097015	-0.02315869
	47.0000	1	3		1.97097015	-0.02324080
	47.0500	1	3		1.97097015	-0.02325542
	47.1000	1	3		1.97097015	-0.02330176
	47.1500	1	3		1.97097015	-0.02325257
	47.2000	1	3		1.97097015	-0.02325454
	47.2500	1	3		1.97097015	-0.02327898
	47.3000	1	3		1.97097015	-0.02326511
	47.3500	1	3		1.97097015	-0.02321580
	47.4000	1	3		1.97097015	-0.02313596
	47.4500	1	3		1.97097015	-0.02314231
	47.5000	1	3		1.97097015	-0.02310295
	47.5500	1	3		1.97097036	-0.02310918
	47.6000	1	3		1.97100826	-0.02310103
	47.6500	1	3		1.97102732	-0.02314445
	47.7000	1	3		1.97102752	-0.02319866
	47.7500	1	3		1.97102752	-0.02327769
	47.8000	1	3		1.97102752	-0.02314228
	47.8500	1	3		1.97102752	-0.02310910
	47.9000	1	3		1.97102752	-0.02308424
	47.9500	1	3		1.97102752	-0.02301549
	48.0000	1	3		1.97102752	-0.02300915
	48.0500	1	3		1.97102752	-0.02313826
	48.1000	1	3		1.97102752	-0.02298028
	48.1500	1	3		1.97101666	-0.02303733
	48.2000	1	3		1.97099679	-0.02307689
	48.2500	1	3		1.97097712	-0.02309815
	48.3000	1	3		1.97097015	-0.02306526
	48.3500	1	3		1.97097015	-0.02301751
	48.4000	1	3		1.97097015	-0.02298599
	48.4500	1	3		1.97097015	-0.02299420
	48.5000	1	3		1.97097015	-0.02301544
	48.5500	1	3		1.97097015	-0.02299034
	48.6000	1	3		1.97097015	-0.02301401
	48.6500	1	3		1.97097015	-0.02308693
	48.7000	1	3		1.97097015	-0.02307591
	48.7500	1	3		1.97097015	-0.02303971
	48.8000	1	3		1.97097015	-0.02295368
	48.8500	1	3		1.97097015	-0.02293255
	48.9000	1	3		1.97097015	-0.02296742
	48.9500	1	3		1.97097015	-0.02287579
	49.0000	1	3		1.97097015	-0.02293858
	49.0500	1	3		1.97097015	-0.02290304
	49.1000	1	3		1.97097015	-0.02294168
	49.1500	1	3		1.97097015	-0.02287565
	49.2000	1	3		1.97097015	-0.02297428
	49.2500	1	3		1.97097015	-0.02298375
	49.3000	1	3		1.97097015	-0.02287944
	49.3500	1	3		1.97097015	-0.02283324
	49.4000	1	3		1.97097015	-0.02284329
	49.4500	1	3		1.97097015	-0.02276989
	49.5000	1	3		1.97097015	-0.02290142
	49.5500	1	3		1.97097015	-0.02290589
	49.6000	1	3		1.97097015	-0.02279364
	49.6500	1	3		1.97097015	-0.02297421
	49.7000	1	3		1.97097015	-0.02286392
	49.7500	1	3		1.97097015	-0.02285694
	49.8000	1	3		1.97097015	-0.02281118
	49.8500	1	3		1.97097015	-0.02273358
	49.9000	1	3		1.97097015	-0.02280533
	49.9500	1	3		1.97097015	-0.02285587
	50.0000	1	3		1.97097015	-0.02280365
	50.0500	1	3		1.97097015	-0.02281735
	50.1000	1	3		1.97097466	-0.02285534
	50.1500	1	3		1.97099454	-0.02274369
	50.2000	1	3		1.97101421	-0.02281606
	50.2500	1	3		1.97102691	-0.02268990
	50.3000	1	3		1.97102691	-0.02259845
	50.3500	1	3		1.97102691	-0.02261785
	50.4000	1	3		1.97102691	-0.02275676
	50.4500	1	3		1.97102691	-0.02271795
	50.5000	1	3		1.97102691	-0.02287023
	50.5500	1	3		1.97102691	-0.02273477
	50.6000	1	3		1.97102691	-0.02279333
	50.6500	1	3		1.97102691	-0.02285945
	50.7000	1	3		1.97102158	-0.02273429
	50.7500	1	3		1.97100191	-0.02271359
	50.8000	1	3		1.97098204	-0.02274628
	50.8500	1	3		1.97097015	-0.02264216
	50.9000	1	3		1.97097015	-0.02258298
	50.9500	1	3		1.97097015	-0.02267818
	51.0000	1	3		1.97097015	-0.02264104
	51.0500	1	3		1.97097015	-0.02272862
	51.1000	1	3		1.97097015	-0.02266255
	51.1500	1	3		1.97097015	-0.02255651
	51.2000	1	3		1.97097015	-0.02258327
	51.2500	1	3		1.97097015	-0.02257964
	51.3000	1	3		1.97097015	-0.02251008
	51.3500	1	3		1.97097015	-0.02256131
	51.4000	1	3		1.97097015	-0.02259912
	51.4500	1	3		1.97097015	-0.02260815
	51.5000	1	3		1.97097015	-0.02264938
	51.5500	1	3		1.97097015	-0.02264246
	51.6000	1	3		1.97097015	-0.02259891
	51.6500	1	3		1.97097015	-0.02257569
	51.7000	1	3		1.97097507	-0.02252688
	51.7500	1	3		1.97099495	-0.02253605
	51.8000	1	3		1.97101462	-0.02253626
	51.8500	1	3		1.97102691	-0.02251000
	51.9000	1	3		1.97102691	-0.02245361
	51.9500	1	3		1.97102691	-0.02263784
	52.0000	1	3		1.97102691	-0.02256591
	52.0500	1	3		1.97101134	-0.02253566
	52.1000	1	3		1.97099146	-0.02253255
	52.1500	1	3		1.97097302	-0.02243512
	52.2000	1	3		1.97097015	-0.02252761
	52.2500	1	3		1.97097015	-0.02243505
	52.3000	1	3		1.97097015	-0.02245401
	52.3500	1	3		1.97097015	-0.02241512
	52.4000	1	3		1.97097015	-0.02241011
	52.4500	1	3		1.97097015	-0.02248638
	52.5000	1	3		1.97097015	-0.02253469
	52.5500	1	3		1.97097015	-0.02251660
	52.6000	1	3		1.97097015	-0.02233684
	52.6500	1	3		1.97097015	-0.02245496
	52.7000	1	3		1.97097015	-0.02235678
	52.7500	1	3		1.97097015	-0.02235094
	52.8000	1	3		1.97097015	-0.02239272
	52.8500	1	3		1.97097015	-0.02237001
	52.9000	1	3		1.97097015	-0.02236910
	52.9500	1	3		1.97097015	-0.02244789
	53.0000	1	3		1.97097015	-0.02240349
	53.0500	1	3		1.97097015	-0.02235209
	53.1000	1	3		1.97097015	-0.02231022
	53.1500	1	3		1.97097015	-0.02235673
	53.2000	1	3		1.97097015	-0.02242065
	53.2500	1	3		1.97097015	-0.02229356
	53.3000	1	3		1.97097015	-0.02221577
	53.3500	1	3		1.97097015	-0.02225370
	53.4000	1	3		1.97097015	-0.02238411
	53.4500	1	3		1.97097015	-0.02230448
	53.5000	1	3		1.97097015	-0.02235971
	53.5500	1	3		1.97097015	-0.02231915
	53.6000	1	3		1.97097015	-0.02231171
	53.6500	1	3		1.97097015	-0.02234955
	53.7000	1	3		1.97098060	-0.02219289
	53.7500	1	3		1.97100048	-0.02217727
	53.8000	1	3		1.97102015	-0.02221622
	53.8500	1	3		1.97102691	-0.02219369
	53.9000	1	3		1.97102691	-0.02229273
	53.9500	1	3		1.97102691	-0.02227495
	54.0000	1	3		1.97102691	-0.02217288
	54.0500	1	3		1.97102691	-0.02228067
	54.1000	1	3		1.97102691	-0.02223513
	54.1500	1	3		1.97102691	-0.02211703
	54.2000	1	3		1.97101810	-0.02214123
	54.2500	1	3		1.97099822	-0.02212622
	54.3000	1	3		1.97097835	-0.02214395
	54.3500	1	3		1.97097015	-0.02223432
	54.4000	1	3		1.97097015	-0.02213413
	54.4500	1	3		1.97097015	-0.02213059
	54.5000	1	3		1.97097015	-0.02222609
	54.5500	1	3		1.97097015	-0.02216201
	54.6000	1	3		1.97097015	-0.02218309
	54.6500	1	3		1.97097015	-0.02203383
	54.7000	1	3		1.97097015	-0.02197166
	54.7500	1	3		1.97097015	-0.02214173
	54.8000	1	3		1.97097015	-0.02219845
	54.8500	1	3		1.97097015	-0.02200100
	54.9000	1	3		1.97097015	-0.02206445
	54.9500	1	3		1.97097015	-0.02205150
	55.0000	1	3		1.97097015	-0.02209207
	55.0500	1	3		1.97097015	-0.02215005
	55.1000	1	3		1.97097015	-0.02201826
	55.1500	1	3		1.97097015	-0.02197441
	55.2000	1	3		1.97097015	-0.02201678
	55.2500	1	3		1.97097015	-0.02203869
	55.3000	1	3		1.97097015	-0.02198743
	55.3500	1	3		1.97097015	-0.02202887
	55.4000	1	3		1.97097015	-0.02200904
	55.4500	1	3		1.97097015	-0.02206858
	55.5000	1	3		1.97097015	-0.02204577
	55.5500	1	3		1.97097855	-0.02190038
	55.6000	1	3		1.97101707	-0.02198802
	55.6500	1	3		1.97102732	-0.02201974
	55.7000	1	3		1.97102732	-0.02189265
	55.7500	1	3		1.97102732	-0.02191226
	55.8000	1	3		1.97102732	-0.02196571
	55.8500	1	3		1.97102732	-0.02190117
	55.9000	1	3		1.97102732	-0.02198834
	55.9500	1	3		1.97102732	-0.02202047
	56.0000	1	3		1.97102732	-0.02198341
	56.0500	1	3		1.97102732	-0.02194730
	56.1000	1	3		1.97102732	-0.02192066
	56.1500	1	3		1.97101646	-0.02191510
	56.2000	1	3		1.97099659	-0.02190529
	56.2500	1	3		1.97097692	-0.02192732
	56.3000	1	3		1.97097015	-0.02192635
	56.3500	1	3		1.97097015	-0.02197877
	56.4000	1	3		1.97097015	-0.02193708
	56.4500	1	3		1.97097015	-0.02190321
	56.5000	1	3		1.97097015	-0.02195805
	56.5500	1	3		1.97097015	-0.02190540
	56.6000	1	3		1.97097015	-0.02185303
	56.6500	1	3		1.97097015	-0.02178804
	56.7000	1	3		1.97097015	-0.02180813
	56.7500	1	3		1.97097015	-0.02177628
	56.8000	1	3		1.97097015	-0.02187141
	56.8500	1	3		1.97097015	-0.02181015
	56.9000	1	3		1.97097015	-0.02176378
	56.9500	1	3		1.97097015	-0.02178868
	57.0000	1	3		1.97097015	-0.02181610
	57.0500	1	3		1.97097015	-0.02180070
	57.1000	1	3		1.97097015	-0.02174296
	57.1500	1	3		1.97097015	-0.02166902
	57.2000	1	3		1.97097015	-0.02165529
	57.2500	1	3		1.97097015	-0.02188248
	57.3000	1	3		1.97097015	-0.02182842
	57.3500	1	3		1.97097015	-0.02179809
	57.4000	1	3		1.97097015	-0.02184205
	57.4500	1	3		1.97097015	-0.02180025
	57.5000	1	3		1.97097015	-0.02183557
	57.5500	1	3		1.97097015	-0.02174465
	57.6000	1	3		1.97097015	-0.02160702
	57.6500	1	3		1.97097015	-0.02167120
	57.7000	1	3		1.97097015	-0.02174505
	57.7500	1	3		1.97097015	-0.02177128
	57.8000	1	3		1.97097015	-0.02181714
	57.8500	1	3		1.97097015	-0.02166951
	57.9000	1	3		1.97097015	-0.02173236
	57.9500	1	3		1.97097015	-0.02174763
	58.0000	1	3		1.97097015	-0.02164684
	58.0500	1	3		1.97097015	-0.02166014
	58.1000	1	3		1.97098777	-0.02154244
	58.1500	1	3		1.97100765	-0.02156475
	58.2000	1	3		1.97102486	-0.02163103
	58.2500	1	3		1.97102691	-0.02166134
	58.3000	1	3		1.97102691	-0.02157451
	58.3500	1	3		1.97102691	-0.02165744
	58.4000	1	3		1.97102691	-0.02163759
	58.4500	1	3		1.97102691	-0.02155435
	58.5000	1	3		1.97102363	-0.02159289
	58.5500	1	3		1.97100376	-0.02150351
	58.6000	1	3		1.97098409	-0.02154570
	58.6500	1	3		1.97097015	-0.02159325
	58.7000	1	3		1.97097015	-0.02162794
	58.7500	1	3		1.97097015	-0.02166699
	58.8000	1	3		1.97097015	-0.02169942
	58.8500	1	3		1.97098040	-0.02169110
	58.9000	1	3		1.97101830	-0.02163684
	58.9500	1	3		1.97102691	-0.02163964
	59.0000	1	3		1.97102691	-0.02165401
	59.0500	1	3		1.97102691	-0.02160423
	59.1000	1	3		1.97102691	-0.02163646
	59.1500	1	3		1.97101134	-0.02156536
	59.2000	1	3		1.97099146	-0.02153068
	59.2500	1	3		1.97097302	-0.02157059
	59.3000	1	3		1.97097015	-0.02165829
	59.3500	1	3		1.97097015	-0.02162582
	59.4000	1	3		1.97097015	-0.02153014
	59.4500	1	3		1.97097015	-0.02146527
	59.5000	1	3		1.97097015	-0.02146424
	59.5500	1	3		1.97097015	-0.02144874
	59.6000	1	3		1.97097015	-0.02145399
	59.6500	1	3		1.97097015	-0.02143444
	59.7000	1	3		1.97097015	-0.02150349
	59.7500	1	3		1.97097015	-0.02163780
	59.8000	1	3		1.97097015	-0.02150221
	59.8500	1	3		1.97097015	-0.02158925
	59.9000	1	3		1.97097015	-0.02152577
	59.9500	1	3		1.97097015	-0.02155581
	60.0000	1	3		1.97097015	-0.02159604
	60.0500	1	3		1.97097015	-0.02142068
	60.1000	1	3		1.97097015	-0.02135117
	60.1500	1	3		1.97097015	-0.02146328
	60.2000	1	3		1.97097015	-0.02143904
	60.2500	1	3		1.97097015	-0.02144727
	60.3000	1	3		1.97097015	-0.02148268
	60.3500	1	3		1.97097015	-0.02143870
	60.4000	1	3		1.97097015	-0.02140699
	60.4500	1	3		1.97097015	-0.02146209
	60.5000	1	3		1.97097015	-0.02135068
	60.5500	1	3		1.97097015	-0.02127813
	60.6000	1	3		1.97097015	-0.02140780
	60.6500	1	3		1.97097015	-0.02150085
	60.7000	1	3		1.97097015	-0.02156319
	60.7500	1	3		1.97097015	-0.02148280
	60.8000	1	3		1.97097015	-0.02134084
	60.8500	1	3		1.97097015	-0.02138141
	60.9000	1	3		1.97097015	-0.02145550
	60.9500	1	3		1.97097015	-0.02136308
	61.0000	1	3		1.97097261	-0.02138534
	61.0500	1	3		1.97099249	-0.02133956
	61.1000	1	3		1.97101236	-0.02129589
	61.1500	1	3		1.97102691	-0.02139240
	61.2000	1	3		1.97102691	-0.02139878
	61.2500	1	3		1.97102691	-0.02139329
	61.3000	1	3		1.97102691	-0.02138288
	61.3500	1	3		1.97102691	-0.02133259
	61.4000	1	3		1.97102691	-0.02128510
	61.4500	1	3		1.97102691	-0.02126220
	61.5000	1	3		1.97102691	-0.02122797
	61.5500	1	3		1.97102691	-0.02125567
	61.6000	1	3		1.97102691	-0.02131006
	61.6500	1	3		1.97102691	-0.02138919
	61.7000	1	3		1.97101421	-0.02133674
	61.7500	1	3		1.97099433	-0.02136531
	61.8000	1	3		1.97097446	-0.02137746
	61.8500	1	3		1.97097015	-0.02127002
	61.9000	1	3		1.97097015	-0.02131672
	61.9500	1	3		1.97097015	-0.02131715
	62.0000	1	3		1.97097015	-0.02124838
	62.0500	1	3		1.97097015	-0.02132561
	62.1000	1	3		1.97097015	-0.02142387
	62.1500	1	3		1.97097015	-0.02133709
	62.2000	1	3		1.97097015	-0.02138719
	62.2500	1	3		1.97097015	-0.02134412
	62.3000	1	3		1.97097015	-0.02123333
	62.3500	1	3		1.97097015	-0.02124568
	62.4000	1	3		1.97097015	-0.02121461
	62.4500	1	3		1.97097015	-0.02113821
	62.5000	1	3		1.97097015	-0.02119431
	62.5500	1	3		1.97097015	-0.02122312
	62.6000	1	3		1.97097015	-0.02121420
	62.6500	1	3		1.97097015	-0.02127184
	62.7000	1	3		1.97097015	-0.02117275
	62.7500	1	3		1.97097015	-0.02123646
	62.8000	1	3		1.97097015	-0.02126501
	62.8500	1	3		1.97097015	-0.02116250
	62.9000	1	3		1.97097015	-0.02115830
	62.9500	1	3		1.97097015	-0.02115062
	63.0000	1	3		1.97097015	-0.02114516
	63.0500	1	3		1.97097015	-0.02124515
	63.1000	1	3		1.97097015	-0.02130810
	63.1500	1	3		1.97097015	-0.02125082
	63.2000	1	3		1.97097015	-0.02126035
	63.2500	1	3		1.97097015	-0.02116910
	63.3000	1	3		1.97097015	-0.02113440
	63.3500	1	3		1.97097015	-0.02117141
	63.4000	1	3		1.97097015	-0.02112161
	63.4500	1	3		1.97097015	-0.02106438
	63.5000	1	3		1.97097015	-0.02117452
	63.5500	1	3		1.97097753	-0.02111943
	63.6000	1	3		1.97099720	-0.02115361
	63.6500	1	3		1.97101707	-0.02115859
	63.7000	1	3		1.97102691	-0.02111191
	63.7500	1	3		1.97102691	-0.02104553
	63.8000	1	3		1.97102691	-0.02111614
	63.8500	1	3		1.97102691	-0.02098926
	63.9000	1	3		1.97102691	-0.02103707
	63.9500	1	3		1.97102691	-0.02108483
	64.0000	1	3		1.97102691	-0.02102720
	64.0500	1	3		1.97102691	-0.02114831
	64.1000	1	3		1.97102691	-0.02120519
	64.1500	1	3		1.97101769	-0.02106005
	64.2000	1	3		1.97099781	-0.02113586
	64.2500	1	3		1.97097814	-0.02114888
	64.3000	1	3		1.97097015	-0.02101872
	64.3500	1	3		1.97097015	-0.02101719
	64.4000	1	3		1.97097015	-0.02100368
	64.4500	1	3		1.97097015	-0.02100058
	64.5000	1	3		1.97097015	-0.02119747
	64.5500	1	3		1.97097015	-0.02118736
	64.6000	1	3		1.97097015	-0.02107609
	64.6500	1	3		1.97097015	-0.02114322
	64.7000	1	3		1.97097015	-0.02097779
	64.7500	1	3		1.97097015	-0.02094590
	64.8000	1	3		1.97097015	-0.02111892
	64.8500	1	3		1.97097015	-0.02095905
	64.9000	1	3		1.97097015	-0.02096246
	64.9500	1	3		1.97097015	-0.02100728
	65.0000	1	3		1.97097015	-0.02098041
	65.0500	1	3		1.97097015	-0.02102554
	65.1000	1	3		1.97097015	-0.02109908
	65.1500	1	3		1.97097015	-0.02098755
	65.2000	1	3		1.97097015	-0.02097961
	65.2500	1	3		1.97097015	-0.02095346
	65.3000	1	3		1.97097015	-0.02086568
	65.3500	1	3		1.97097015	-0.02092279
	65.4000	1	3		1.97097015	-0.02090054
	65.4500	1	3		1.97097015	-0.02087804
	65.5000	1	3		1.97097015	-0.02101016
	65.5500	1	3		1.97097015	-0.02103152
	65.6000	1	3		1.97097015	-0.02096170
	65.6500	1	3		1.97097015	-0.02093715
	65.7000	1	3		1.97097015	-0.02091822
	65.7500	1	3		1.97097015	-0.02079560
	65.8000	1	3		1.97097015	-0.02098809
	65.8500	1	3		1.97097015	-0.02093323
	65.9000	1	3		1.97097015	-0.02092869
	65.9500	1	3		1.97097015	-0.02100972
	66.0000	1	3		1.97097015	-0.02093970
	66.0500	1	3		1.97097015	-0.02097419
	66.1000	1	3		1.97097015	-0.02099066
	66.1500	1	3		1.97097261	-0.02084069
	66.2000	1	3		1.97099249	-0.02074322
	66.2500	1	3		1.97101236	-0.02091232
	66.3000	1	3		1.97102691	-0.02079057
	66.3500	1	3		1.97102691	-0.02093438
	66.4000	1	3		1.97102691	-0.02084096
	66.4500	1	3		1.97102691	-0.02077779
	66.5000	1	3		1.97102691	-0.02083578
	66.5500	1	3		1.97102691	-0.02091829
	66.6000	1	3		1.97102691	-0.02082534
	66.6500	1	3		1.97102691	-0.02084136
	66.7000	1	3		1.97102691	-0.02089364
	66.7500	1	3		1.97102691	-0.02077283
	66.8000	1	3		1.97102691	-0.02087385
	66.8500	1	3		1.97101011	-0.02074276
	66.9000	1	3		1.97099023	-0.02071141
	66.9500	1	3		1.97097241	-0.02085173
	67.0000	1	3		1.97097015	-0.02090000
	67.0500	1	3		1.97097015	-0.02080603
	67.1000	1	3		1.97097015	-0.02092801
	67.1500	1	3		1.97097015	-0.02075963
	67.2000	1	3		1.97097015	-0.02072587
	67.2500	1	3		1.97097015	-0.02080347
	67.3000	1	3		1.97097015	-0.02065768
	67.3500	1	3		1.97097015	-0.02072243
	67.4000	1	3		1.97097015	-0.02077454
	67.4500	1	3		1.97097015	-0.02072481
	67.5000	1	3		1.97097015	-0.02081698
	67.5500	1	3		1.97097015	-0.02087718
	67.6000	1	3		1.97097015	-0.02077455
	67.6500	1	3		1.97097015	-0.02073030
	67.7000	1	3		1.97097015	-0.02075373
	67.7500	1	3		1.97097015	-0.02065269
	67.8000	1	3		1.97097015	-0.02061104
	67.8500	1	3		1.97097015	-0.02069251
	67.9000	1	3		1.97097015	-0.02073400
	67.9500	1	3		1.97097015	-0.02075047
	68.0000	1	3		1.97097015	-0.02076693
	68.0500	1	3		1.97097015	-0.02070949
	68.1000	1	3		1.97098306	-0.02073923
	68.1500	1	3		1.97100273	-0.02066146
	68.2000	1	3		1.97102240	-0.02062582
	68.2500	1	3		1.97102691	-0.02062391
	68.3000	1	3		1.97102691	-0.02068663
	68.3500	1	3		1.97102691	-0.02066188
	68.4000	1	3		1.97101564	-0.02062690
	68.4500	1	3		1.97099597	-0.02079395
	68.5000	1	3		1.97097610	-0.02072136
	68.5500	1	3		1.97097015	-0.02066248
	68.6000	1	3		1.97097015	-0.02067380
	68.6500	1	3		1.97097015	-0.02062020
	68.7000	1	3		1.97097015	-0.02065116
	68.7500	1	3		1.97097015	-0.02065974
	68.8000	1	3		1.97097015	-0.02061740
	68.8500	1	3		1.97097015	-0.02066010
	68.9000	1	3		1.97097015	-0.02076882
	68.9500	1	3		1.97097015	-0.02068901
	69.0000	1	3		1.97097015	-0.02068842
	69.0500	1	3		1.97097015	-0.02067972
	69.1000	1	3		1.97097015	-0.02056569
	69.1500	1	3		1.97097015	-0.02055136
	69.2000	1	3		1.97097015	-0.02053314
	69.2500	1	3		1.97097015	-0.02057171
	69.3000	1	3		1.97097015	-0.02063772
	69.3500	1	3		1.97097015	-0.02062862
	69.4000	1	3		1.97097015	-0.02062201
	69.4500	1	3		1.97097015	-0.02073077
	69.5000	1	3		1.97097015	-0.02055232
	69.5500	1	3		1.97097015	-0.02053225
	69.6000	1	3		1.97097015	-0.02058960
	69.6500	1	3		1.97097015	-0.02045827
	69.7000	1	3		1.97097015	-0.02047271
	69.7500	1	3		1.97097015	-0.02053861
	69.8000	1	3		1.97097015	-0.02049563
	69.8500	1	3		1.97097015	-0.02061101
	69.9000	1	3		1.97097302	-0.02059263
	69.9500	1	3		1.97099290	-0.02041192
	70.0000	1	3		1.97101277	-0.02050354
	70.0500	1	3		1.97102691	-0.02048910
	70.1000	1	3		1.97102691	-0.02045290
	70.1500	1	3		1.97102691	-0.02045530
	70.2000	1	3		1.97102691	-0.02044004
	70.2500	1	3		1.97102691	-0.02052868
	70.3000	1	3		1.97102691	-0.02053466
	70.3500	1	3		1.97102691	-0.02057318
	70.4000	1	3		1.97102691	-0.02052749
	70.4500	1	3		1.97102691	-0.02048272
	70.5000	1	3		1.97102691	-0.02043352
	70.5500	1	3		1.97102691	-0.02047491
	70.6000	1	3		1.97102691	-0.02047364
	70.6500	1	3		1.97102691	-0.02041871
	70.7000	1	3		1.97102691	-0.02038340
	70.7500	1	3		1.97102691	-0.02042289
	70.8000	1	3		1.97102691	-0.02046020
	70.8500	1	3		1.97102691	-0.02053244
	70.9000	1	3		1.97102691	-0.02041091
	70.9500	1	3		1.97102691	-0.02043456
	71.0000	1	3		1.97102691	-0.02041524
	71.0500	1	3		1.97102691	-0.02039540
	71.1000	1	3		1.97102691	-0.02038501
	71.1500	1	3		1.97102691	-0.02049413
	71.2000	1	3		1.97102691	-0.02052134
	71.2500	1	3		1.97102691	-0.02061047
	71.3000	1	3		1.97102691	-0.02056405
	71.3500	1	3		1.97102691	-0.02051434
	71.4000	1	3		1.97102691	-0.02046883
	71.4500	1	3		1.97102691	-0.02040082
	71.5000	1	3		1.97102691	-0.02039235
	71.5500	1	3		1.97102691	-0.02039910
	71.6000	1	3		1.97102691	-0.02037974
	71.6500	1	3		1.97102691	-0.02045691
	71.7000	1	3		1.97102691	-0.02043050
	71.7500	1	3		1.97102691	-0.02038819
	71.8000	1	3		1.97102691	-0.02041937
	71.8500	1	3		1.97102691	-0.02030720
	71.9000	1	3		1.97102691	-0.02039610
	71.9500	1	3		1.97102691	-0.02037365
	72.0000	1	3		1.97102691	-0.02030056
	72.0500	1	3		1.97102691	-0.02023264
	72.1000	1	3		1.97102691	-0.02033819
	72.1500	1	3		1.97102691	-0.02032223
	72.2000	1	3		1.97102691	-0.02037377
	72.2500	1	3		1.97102691	-0.02037427
	72.3000	1	3		1.97102691	-0.02018893
	72.3500	1	3		1.97102691	-0.02031216
	72.4000	1	3		1.97102691	-0.02017432
	72.4500	1	3		1.97102691	-0.02021470
	72.5000	1	3		1.97102691	-0.02031218
	72.5500	1	3		1.97102691	-0.02041225
	72.6000	1	3		1.97102691	-0.02031540
	72.6500	1	3		1.97102691	-0.02036745
	72.7000	1	3		1.97102691	-0.02042126
	72.7500	1	3		1.97102691	-0.02033033
	72.8000	1	3		1.97102691	-0.02033579
	72.8500	1	3		1.97102691	-0.02022759
	72.9000	1	3		1.97102691	-0.02016305
	72.9500	1	3		1.97102691	-0.02037275
	73.0000	1	3		1.97102691	-0.02024676
	73.0500	1	3		1.97102691	-0.02024595
	73.1000	1	3		1.97102691	-0.02031449
	73.1500	1	3		1.97102691	-0.02031978
	73.2000	1	3		1.97102691	-0.02035337
	73.2500	1	3		1.97102691	-0.02036912
	73.3000	1	3		1.97102691	-0.02022160
	73.3500	1	3		1.97102691	-0.02021728
	73.4000	1	3		1.97102691	-0.02023879
	73.4500	1	3		1.97102691	-0.02009389
	73.5000	1	3		1.97102691	-0.02021976
	73.5500	1	3		1.97102691	-0.02029228
	73.6000	1	3		1.97102691	-0.02025320
	73.6500	1	3		1.97102691	-0.02034135
	73.7000	1	3		1.97102691	-0.02033958
	73.7500	1	3		1.97102691	-0.02015652
	73.8000	1	3		1.97102691	-0.02019638
	73.8500	1	3		1.97102691	-0.02018375
	73.9000	1	3		1.97102691	-0.02011290
	73.9500	1	3		1.97102691	-0.02031809
	74.0000	1	3		1.97102691	-0.02019065
	74.0500	1	3		1.97102691	-0.02016453
	74.1000	1	3		1.97102691	-0.02029737
	74.1500	1	3		1.97102691	-0.02022229
	74.2000	1	3		1.97102691	-0.02028810
	74.2500	1	3		1.97102691	-0.02023914
	74.3000	1	3		1.97102691	-0.02013353
	74.3500	1	3		1.97102691	-0.02014105
	74.4000	1	3		1.97102691	-0.02015666
	74.4500	1	3		1.97102691	-0.02013315
	74.5000	1	3		1.97102691	-0.02025111
	74.5500	1	3		1.97102691	-0.02027719
	74.6000	1	3		1.97102691	-0.02023775
	74.6500	1	3		1.97102691	-0.02018444
	74.7000	1	3		1.97102691	-0.02013254
	74.7500	1	3		1.97102691	-0.02001561
	74.8000	1	3		1.97102691	-0.02011322
	74.8500	1	3		1.97102691	-0.02012001
	74.9000	1	3		1.97102691	-0.02005202
	74.9500	1	3		1.97102691	-0.02018214
	75.0000	1	3		1.97102691	-0.02016548
	75.0500	1	3		1.97102691	-0.02008342
	75.1000	1	3		1.97102691	-0.02023045
	75.1500	1	3		1.97102691	-0.02012356
	75.2000	1	3		1.97102691	-0.02006114
	75.2500	1	3		1.97102691	-0.02013237
	75.3000	1	3		1.97102691	-0.02004411
	75.3500	1	3		1.97102691	-0.02004248
	75.4000	1	3		1.97102691	-0.02013246
	75.4500	1	3		1.97102691	-0.02005723
	75.5000	1	3		1.97102691	-0.02011837
	75.5500	1	3		1.97102691	-0.02015642
	75.6000	1	3		1.97102691	-0.02005733
	75.6500	1	3		1.97102691	-0.02003402
	75.7000	1	3		1.97102691	-0.02008041
	75.7500	1	3		1.97102691	-0.02003402
	75.8000	1	3		1.97102691	-0.02000812
	75.8500	1	3		1.97102691	-0.02007454
	75.9000	1	3		1.97102691	-0.01992923
	75.9500	1	3		1.97102691	-0.02009301
	76.0000	1	3		1.97102691	-0.02006993
	76.0500	1	3		1.97102691	-0.02008163
	76.1000	1	3		1.97102691	-0.02006842
	76.1500	1	3		1.97102691	-0.01999270
	76.2000	1	3		1.97102691	-0.01991419
	76.2500	1	3		1.97102691	-0.02002628
	76.3000	1	3		1.97102691	-0.01996779
	76.3500	1	3		1.97102691	-0.01989881
	76.4000	1	3		1.97102691	-0.01997168
	76.4500	1	3		1.97102691	-0.01996223
	76.5000	1	3		1.97102691	-0.02002175
	76.5500	1	3		1.97102691	-0.02009911
	76.6000	1	3		1.97102691	-0.02000796
	76.6500	1	3		1.97102691	-0.01998040
	76.7000	1	3		1.97102691	-0.02005586
	76.7500	1	3		1.97102691	-0.01994560
	76.8000	1	3		1.97102691	-0.01991158
	76.8500	1	3		1.97102691	-0.01995997
	76.9000	1	3		1.97102691	-0.01995143
	76.9500	1	3		1.97102691	-0.02002602
	77.0000	1	3		1.97102691	-0.02006976
	77.0500	1	3		1.97102691	-0.01991344
	77.1000	1	3		1.97102691	-0.01998495
	77.1500	1	3		1.97102691	-0.02005039
	77.2000	1	3		1.97102691	-0.01994128
	77.2500	1	3		1.97102691	-0.01997956
	77.3000	1	3		1.97102691	-0.01995106
	77.3500	1	3		1.97102691	-0.01990728
	77.4000	1	3		1.97102691	-0.02006744
	77.4500	1	3		1.97102691	-0.01998066
	77.5000	1	3		1.97102691	-0.01987494
	77.5500	1	3		1.97102691	-0.01993113
	77.6000	1	3		1.97102691	-0.01991037
	77.6500	1	3		1.97102691	-0.01973605
	77.7000	1	3		1.97102691	-0.01979803
	77.7500	1	3		1.97102691	-0.01989435
	77.8000	1	3		1.97102691	-0.01984972
	77.8500	1	3		1.97102691	-0.02003909
	77.9000	1	3		1.97102691	-0.01992017
	77.9500	1	3		1.97102691	-0.01976918
	78.0000	1	3		1.97102691	-0.01998018
	78.0500	1	3		1.97102691	-0.01986663
	78.1000	1	3		1.97102691	-0.01975709
	78.1500	1	3		1.97102691	-0.01988537
	78.2000	1	3		1.97102691	-0.01986506
	78.2500	1	3		1.97102691	-0.01987576
	78.3000	1	3		1.97102691	-0.02001949
	78.3500	1	3		1.97102691	-0.01988378
	78.4000	1	3		1.97102691	-0.01982672
	78.4500	1	3		1.97102691	-0.01995595
	78.5000	1	3		1.97102691	-0.01980200
	78.5500	1	3		1.97102691	-0.01985285
	78.6000	1	3		1.97102691	-0.01988897
	78.6500	1	3		1.97102691	-0.01970298
	78.7000	1	3		1.97102691	-0.01992729
	78.7500	1	3		1.97102691	-0.01996966
	78.8000	1	3		1.97102691	-0.01982335
	78.8500	1	3		1.97102691	-0.01986030
	78.9000	1	3		1.97102691	-0.01991499
	78.9500	1	3		1.97102691	-0.01981020
	79.0000	1	3		1.97102691	-0.01999588
	79.0500	1	3		1.97102691	-0.01975572
	79.1000	1	3		1.97102691	-0.01968724
	79.1500	1	3		1.97102691	-0.01987536
	79.2000	1	3		1.97102691	-0.01983649
	79.2500	1	3		1.97102691	-0.01973790
	79.3000	1	3		1.97102691	-0.01983515
	79.3500	1	3		1.97102691	-0.01976888
	79.4000	1	3		1.97102691	-0.01980050
	79.4500	1	3		1.97102691	-0.01986774
	79.5000	1	3		1.97102691	-0.01989122
	79.5500	1	3		1.97102691	-0.01987874
	79.6000	1	3		1.97102691	-0.01985231
	79.6500	1	3		1.97102691	-0.01983330
	79.7000	1	3		1.97102691	-0.01977122
	79.7500	1	3		1.97102691	-0.01973052
	79.8000	1	3		1.97102691	-0.01981859
	79.8500	1	3		1.97102691	-0.01979280
	79.9000	1	3		1.97102691	-0.01980900
	79.9500	1	3		1.97102691	-0.01990060
	80.0000	1	3		1.97102691	-0.01989789
	80.0500	1	3		1.97102691	-0.01974063
	80.1000	1	3		1.97102691	-0.01967289
	80.1500	1	3		1.97102691	-0.01972208
	80.2000	1	3		1.97102691	-0.01969455
	80.2500	1	3		1.97102691	-0.01974033
	80.3000	1	3		1.97102691	-0.01972804
	80.3500	1	3		1.97102691	-0.01984095
	80.4000	1	3		1.97102691	-0.01998539
	80.4500	1	3		1.97102691	-0.01980322
	80.5000	1	3		1.97102691	-0.01978575
	80.5500	1	3		1.97102691	-0.01970452
	80.6000	1	3		1.97102691	-0.01970377
	80.6500	1	3		1.97102691	-0.01964733
	80.7000	1	3		1.97102691	-0.01963974
	80.7500	1	3		1.97102691	-0.01960222
	80.8000	1	3		1.97102691	-0.01967885
	80.8500	1	3		1.97102691	-0.01982012
	80.9000	1	3		1.97102691	-0.01982929
	80.9500	1	3		1.97102691	-0.01974876
	81.0000	1	3		1.97102691	-0.01964446
	81.0500	1	3		1.97102691	-0.01971950
	81.1000	1	3		1.97102691	-0.01964629
	81.1500	1	3		1.97102691	-0.01971098
	81.2000	1	3		1.97102691	-0.01968758
	81.2500	1	3		1.97102691	-0.01964796
	81.3000	1	3		1.97102691	-0.01975592
	81.3500	1	3		1.97102691	-0.01982545
	81.4000	1	3		1.97102691	-0.01970029
	81.4500	1	3		1.97102691	-0.01969781
	81.5000	1	3		1.97102691	-0.01966301
	81.5500	1	3		1.97102691	-0.01963506
	81.6000	1	3		1.97102691	-0.01967716
	81.6500	1	3		1.97102691	-0.01954529
	81.7000	1	3		1.97102691	-0.01955946
	81.7500	1	3		1.97102691	-0.01963075
	81.8000	1	3		1.97102691	-0.01959437
	81.8500	1	3		1.97102691	-0.01968040
	81.9000	1	3		1.97102691	-0.01965595
	81.9500	1	3		1.97102691	-0.01966763
	82.0000	1	3		1.97102691	-0.01956268
	82.0500	1	3		1.97102691	-0.01960175
	82.1000	1	3		1.97102691	-0.01949675
	82.1500	1	3		1.97102691	-0.01960493
	82.2000	1	3		1.97102691	-0.01964017
	82.2500	1	3		1.97102691	-0.01964444
	82.3000	1	3		1.97102691	-0.01972576
	82.3500	1	3		1.97102691	-0.01972353
	82.4000	1	3		1.97102691	-0.01965908
	82.4500	1	3		1.97102691	-0.01970103
	82.5000	1	3		1.97102691	-0.01968381
	82.5500	1	3		1.97102691	-0.01962150
	82.6000	1	3		1.97102691	-0.01953624
	82.6500	1	3		1.97102691	-0.01954558
	82.7000	1	3		1.97102691	-0.01945609
	82.7500	1	3		1.97102691	-0.01960788
	82.8000	1	3		1.97102691	-0.01956295
	82.8500	1	3		1.97102691	-0.01965987
	82.9000	1	3		1.97102691	-0.01965682
	82.9500	1	3		1.97102691	-0.01959058
	83.0000	1	3		1.97102691	-0.01955755
	83.0500	1	3		1.97102691	-0.01956661
	83.1000	1	3		1.97102691	-0.01954089
	83.1500	1	3		1.97102691	-0.01953914
	83.2000	1	3		1.97102691	-0.01944105
	83.2500	1	3		1.97102691	-0.01941934
	83.3000	1	3		1.97102691	-0.01955655
	83.3500	1	3		1.97102691	-0.01954074
	83.4000	1	3		1.97102691	-0.01952110
	83.4500	1	3		1.97102691	-0.01952103
	83.5000	1	3		1.97102691	-0.01947200
	83.5500	1	3		1.97102691	-0.01948356
	83.6000	1	3		1.97102691	-0.01943433
	83.6500	1	3		1.97102691	-0.01941514
	83.7000	1	3		1.97102691	-0.01951340
	83.7500	1	3		1.97102691	-0.01955156
	83.8000	1	3		1.97102691	-0.01947261
	83.8500	1	3		1.97102691	-0.01951642
	83.9000	1	3		1.97102691	-0.01953486
	83.9500	1	3		1.97102691	-0.01950041
	84.0000	1	3		1.97102691	-0.01947177
	84.0500	1	3		1.97102691	-0.01940827
	84.1000	1	3		1.97102691	-0.01942663
	84.1500	1	3		1.97102691	-0.01946114
	84.2000	1	3		1.97102691	-0.01952238
	84.2500	1	3		1.97102691	-0.01956227
	84.3000	1	3		1.97102691	-0.01950230
	84.3500	1	3		1.97102691	-0.01947052
	84.4000	1	3		1.97102691	-0.01949113
	84.4500	1	3		1.97102691	-0.01952989
	84.5000	1	3		1.97102691	-0.01955438
	84.5500	1	3		1.97102691	-0.01955588
	84.6000	1	3		1.97102691	-0.01948329
	84.6500	1	3		1.97102691	-0.01950503
	84.7000	1	3		1.97102691	-0.01958225
	84.7500	1	3		1.97102691	-0.01954068
	84.8000	1	3		1.97102691	-0.01950655
	84.8500	1	3		1.97102691	-0.01952540
	84.9000	1	3		1.97102691	-0.01949133
	84.9500	1	3		1.97102691	-0.01947458
	85.0000	1	3		1.97102691	-0.01945186
	85.0500	1	3		1.97102691	-0.01939262
	85.1000	1	3		1.97102691	-0.01946973
	85.1500	1	3		1.97102691	-0.01942615
	85.2000	1	3		1.97102691	-0.01940751
	85.2500	1	3		1.97102691	-0.01947362
	85.3000	1	3		1.97102691	-0.01946054
	85.3500	1	3		1.97102691	-0.01946775
	85.4000	1	3		1.97102691	-0.01943944
	85.4500	1	3		1.97102691	-0.01937219
	85.5000	1	3		1.97102691	-0.01936443
	85.5500	1	3		1.97102691	-0.01941766
	85.6000	1	3		1.97102691	-0.01940778
	85.6500	1	3		1.97102691	-0.01931460
	85.7000	1	3		1.97102691	-0.01931845
	85.7500	1	3		1.97102691	-0.01945856
	85.8000	1	3		1.97102691	-0.01943563
	85.8500	1	3		1.97102691	-0.01946786
	85.9000	1	3		1.97102691	-0.01941750
	85.9500	1	3		1.97102691	-0.01938332
	86.0000	1	3		1.97102691	-0.01943504
	86.0500	1	3		1.97102691	-0.01938721
	86.1000	1	3		1.97102691	-0.01933301
	86.1500	1	3		1.97102691	-0.01940212
	86.2000	1	3		1.97102691	-0.01932624
	86.2500	1	3		1.97102691	-0.01936149
	86.3000	1	3		1.97102691	-0.01945450
	86.3500	1	3		1.97102691	-0.01946347
	86.4000	1	3		1.97102691	-0.01938472
	86.4500	1	3		1.97102691	-0.01941788
	86.5000	1	3		1.97102691	-0.01933158
	86.5500	1	3		1.97102691	-0.01938323
	86.6000	1	3		1.97102691	-0.01939940
	86.6500	1	3		1.97102691	-0.01937548
	86.7000	1	3		1.97102691	-0.01940473
	86.7500	1	3		1.97102691	-0.01947965
	86.8000	1	3		1.97102691	-0.01938915
	86.8500	1	3		1.97102691	-0.01940635
	86.9000	1	3		1.97102691	-0.01941893
	86.9500	1	3		1.97102691	-0.01927261
	87.0000	1	3		1.97102691	-0.01920915
	87.0500	1	3		1.97102691	-0.01922708
	87.1000	1	3		1.97102691	-0.01929838
	87.1500	1	3		1.97102691	-0.01941265
	87.2000	1	3		1.97102691	-0.01937038
	87.2500	1	3		1.97102691	-0.01928813
	87.3000	1	3		1.97102691	-0.01943936
	87.3500	1	3		1.97102691	-0.01938601
	87.4000	1	3		1.97102691	-0.01928257
	87.4500	1	3		1.97102691	-0.01934373
	87.5000	1	3		1.97102691	-0.01916242
	87.5500	1	3		1.97102691	-0.01927563
	87.6000	1	3		1.97102691	-0.01936284
	87.6500	1	3		1.97102691	-0.01929977
	87.7000	1	3		1.97102691	-0.01930027
	87.7500	1	3		1.97102691	-0.01927898
	87.8000	1	3		1.97102691	-0.01923773
	87.8500	1	3		1.97102691	-0.01929012
	87.9000	1	3		1.97102691	-0.01931143
	87.9500	1	3		1.97102691	-0.01922272
	88.0000	1	3		1.97102691	-0.01919867
	88.0500	1	3		1.97102691	-0.01926153
	88.1000	1	3		1.97102691	-0.01908965
	88.1500	1	3		1.97102691	-0.01924313
	88.2000	1	3		1.97102691	-0.01939740
	88.2500	1	3		1.97102691	-0.01929853
	88.3000	1	3		1.97102691	-0.01930254
	88.3500	1	3		1.97102691	-0.01932841
	88.4000	1	3		1.97102691	-0.01920486
	88.4500	1	3		1.97102691	-0.01914160
	88.5000	1	3		1.97102691	-0.01916998
	88.5500	1	3		1.97102691	-0.01913170
	88.6000	1	3		1.97102691	-0.01920959
	88.6500	1	3		1.97102691	-0.01921343
	88.7000	1	3		1.97102691	-0.01925860
	88.7500	1	3		1.97102691	-0.01919242
	88.8000	1	3		1.97102691	-0.01923771
	88.8500	1	3		1.97102691	-0.01919868
	88.9000	1	3		1.97102691	-0.01918402
	88.9500	1	3		1.97102691	-0.01912008
	89.0000	1	3		1.97102691	-0.01914033
	89.0500	1	3		1.97102691	-0.01917721
	89.1000	1	3		1.97102691	-0.01917521
	89.1500	1	3		1.97102691	-0.01919372
	89.2000	1	3		1.97102691	-0.01926564
	89.2500	1	3		1.97102691	-0.01927937
	89.3000	1	3		1.97102691	-0.01923868
	89.3500	1	3		1.97102691	-0.01914906
	89.4000	1	3		1.97102691	-0.01921896
	89.4500	1	3		1.97102691	-0.01917946
	89.5000	1	3		1.97102691	-0.01914252
	89.5500	1	3		1.97102691	-0.01918338
	89.6000	1	3		1.97102691	-0.01907601
	89.6500	1	3		1.97102691	-0.01912044
	89.7000	1	3		1.97102691	-0.01916787
	89.7500	1	3		1.97102691	-0.01912627
	89.8000	1	3		1.97102691	-0.01911658
	89.8500	1	3		1.97102691	-0.01919115
	89.9000	1	3		1.97102691	-0.01915559
	89.9500	1	3		1.97102691	-0.01912943
	90.0000	1	3		1.97102691	-0.01907505
	90.0500	1	3		1.97102691	-0.01906099
	90.1000	1	3		1.97102691	-0.01913020
	90.1500	1	3		1.97102691	-0.01919551
	90.2000	1	3		1.97102691	-0.01911246
	90.2500	1	3		1.97102691	-0.01912788
	90.3000	1	3		1.97102691	-0.01908243
	90.3500	1	3		1.97102691	-0.01917352
	90.4000	1	3		1.97102691	-0.01915123
	90.4500	1	3		1.97102691	-0.01903770
	90.5000	1	3		1.97102691	-0.01898551
	90.5500	1	3		1.97102691	-0.01904347
	90.6000	1	3		1.97102691	-0.01917926
	90.6500	1	3		1.97102691	-0.01912654
	90.7000	1	3		1.97102691	-0.01909173
	90.7500	1	3		1.97102691	-0.01910810
	90.8000	1	3		1.97102691	-0.01916829
	90.8500	1	3		1.97102691	-0.01915019
	90.9000	1	3		1.97102691	-0.01898771
	90.9500	1	3		1.97102691	-0.01898556
	91.0000	1	3		1.97102691	-0.01906543
	91.0500	1	3		1.97102691	-0.01911569
	91.1000	1	3		1.97102691	-0.01909370
	91.1500	1	3		1.97102691	-0.01902952
	91.2000	1	3		1.97102691	-0.01904603
	91.2500	1	3		1.97102691	-0.01908640
	91.3000	1	3		1.97102691	-0.01894616
	91.3500	1	3		1.97102691	-0.01901655
	91.4000	1	3		1.97102691	-0.01894114
	91.4500	1	3		1.97102691	-0.01907968
	91.5000	1	3		1.97102691	-0.01908008
	91.5500	1	3		1.97102691	-0.01892727
	91.6000	1	3		1.97102691	-0.01898355
	91.6500	1	3		1.97102691	-0.01905639
	91.7000	1	3		1.97102691	-0.01900873
	91.7500	1	3		1.97102691	-0.01906381
	91.8000	1	3		1.97102691	-0.01899571
	91.8500	1	3		1.97102691	-0.01893135
	91.9000	1	3		1.97102691	-0.01896025
	91.9500	1	3		1.97102691	-0.01887192
	92.0000	1	3		1.97102691	-0.01887478
	92.0500	1	3		1.97102691	-0.01899890
	92.1000	1	3		1.97102691	-0.01899805
	92.1500	1	3		1.97102691	-0.01900417
	92.2000	1	3		1.97102691	-0.01899483
	92.2500	1	3		1.97102691	-0.01888056
	92.3000	1	3		1.97102691	-0.01897922
	92.3500	1	3		1.97102691	-0.01897502
	92.4000	1	3		1.97102691	-0.01894821
	92.4500	1	3		1.97102691	-0.01899612
	92.5000	1	3		1.97102691	-0.01896533
	92.5500	1	3		1.97102691	-0.01898437
	92.6000	1	3		1.97102691	-0.01908040
	92.6500	1	3		1.97102691	-0.01901275
	92.7000	1	3		1.97102691	-0.01903915
	92.7500	1	3		1.97102691	-0.01906148
	92.8000	1	3		1.97102691	-0.01898962
	92.8500	1	3		1.97102691	-0.01894314
	92.9000	1	3		1.97102691	-0.01888855
	92.9500	1	3		1.97102691	-0.01890223
	93.0000	1	3		1.97102691	-0.01897299
	93.0500	1	3		1.97102691	-0.01907381
	93.1000	1	3		1.97102691	-0.01899865
	93.1500	1	3		1.97102691	-0.01899297
	93.2000	1	3		1.97102691	-0.01897864
	93.2500	1	3		1.97102691	-0.01888845
	93.3000	1	3		1.97102691	-0.01893206
	93.3500	1	3		1.97102691	-0.01888367
	93.4000	1	3		1.97102691	-0.01891981
	93.4500	1	3		1.97102691	-0.01894793
	93.5000	1	3		1.97102691	-0.01892012
	93.5500	1	3		1.97102691	-0.01891135
	93.6000	1	3		1.97102691	-0.01902996
	93.6500	1	3		1.97102691	-0.01899292
	93.7000	1	3		1.97102691	-0.01891060
	93.7500	1	3		1.97102691	-0.01893710
	93.8000	1	3		1.97102691	-0.01891775
	93.8500	1	3		1.97102691	-0.01878898
	93.9000	1	3		1.97102691	-0.01894999
	93.9500	1	3		1.97102691	-0.01890454
	94.0000	1	3		1.97102691	-0.01895643
	94.0500	1	3		1.97102691	-0.01902509
	94.1000	1	3		1.97102691	-0.01885912
	94.1500	1	3		1.97102691	-0.01895324
	94.2000	1	3		1.97102691	-0.01893232
	94.2500	1	3		1.97102691	-0.01880750
	94.3000	1	3		1.97102691	-0.01887627
	94.3500	1	3		1.97102691	-0.01898161
	94.4000	1	3		1.97102691	-0.01881972
	94.4500	1	3		1.97102691	-0.01900999
	94.5000	1	3		1.97102691	-0.01906941
	94.5500	1	3		1.97102691	-0.01884113
	94.6000	1	3		1.97102691	-0.01892412
	94.6500	1	3		1.97102691	-0.01896819
	94.7000	1	3		1.97102691	-0.01879157
	94.7500	1	3		1.97102691	-0.01887800
	94.8000	1	3		1.97102691	-0.01883653
	94.8500	1	3		1.97102691	-0.01881322
	94.9000	1	3		1.97102691	-0.01900061
	94.9500	1	3		1.97102691	-0.01901068
	95.0000	1	3		1.97102691	-0.01884589
	95.0500	1	3		1.97102691	-0.01890170
	95.1000	1	3		1.97102691	-0.01889485
	95.1500	1	3		1.97102691	-0.01882123
	95.2000	1	3		1.97102691	-0.01883182
	95.2500	1	3		1.97102691	-0.01866908
	95.3000	1	3		1.97102691	-0.01868584
	95.3500	1	3		1.97102691	-0.01889631
	95.4000	1	3		1.97102691	-0.01883978
	95.4500	1	3		1.97102691	-0.01885139
	95.5000	1	3		1.97102691	-0.01881310
	95.5500	1	3		1.97102691	-0.01887111
	95.6000	1	3		1.97102691	-0.01886081
	95.6500	1	3		1.97102691	-0.01873432
	95.7000	1	3		1.97102691	-0.01868770
	95.7500	1	3		1.97102691	-0.01873941
	95.8000	1	3		1.97102691	-0.01888686
	95.8500	1	3		1.97102691	-0.01880083
	95.9000	1	3		1.97102691	-0.01891471
	95.9500	1	3		1.97102691	-0.01877018
	96.0000	1	3		1.97102691	-0.01885654
	96.0500	1	3		1.97102691	-0.01881521
	96.1000	1	3		1.97102691	-0.01875238
	96.1500	1	3		1.97102691	-0.01875081
	96.2000	1	3		1.97102691	-0.01882497
	96.2500	1	3		1.97102691	-0.01879084
	96.3000	1	3		1.97102691	-0.01877086
	96.3500	1	3		1.97102691	-0.01876543
	96.4000	1	3		1.97102691	-0.01877286
	96.4500	1	3		1.97102691	-0.01891050
	96.5000	1	3		1.97102691	-0.01885657
	96.5500	1	3		1.97102691	-0.01880196
	96.6000	1	3		1.97102691	-0.01883990
	96.6500	1	3		1.97102691	-0.01875874
	96.7000	1	3		1.97102691	-0.01869676
	96.7500	1	3		1.97102691	-0.01870445
	96.8000	1	3		1.97102691	-0.01869635
	96.8500	1	3		1.97102691	-0.01871769
	96.9000	1	3		1.97102691	-0.01888938
	96.9500	1	3		1.97102691	-0.01869725
	97.0000	1	3		1.97102691	-0.01881424
	97.0500	1	3		1.97102691	-0.01880364
	97.1000	1	3		1.97102691	-0.01872221
	97.1500	1	3		1.97102691	-0.01873374
	97.2000	1	3		1.97102691	-0.01875767
	97.2500	1	3		1.97102691	-0.01864679
	97.3000	1	3		1.97102691	-0.01876381
	97.3500	1	3		1.97102691	-0.01870865
	97.4000	1	3		1.97102691	-0.01870906
	97.4500	1	3		1.97102691	-0.01885008
	97.5000	1	3		1.97102691	-0.01869517
	97.5500	1	3		1.97102691	-0.01868928
	97.6000	1	3		1.97102691	-0.01877268
	97.6500	1	3		1.97102691	-0.01869894
	97.7000	1	3		1.97102691	-0.01864742
	97.7500	1	3		1.97102691	-0.01874779
	97.8000	1	3		1.97102691	-0.01859302
	97.8500	1	3		1.97102691	-0.01863927
	97.9000	1	3		1.97102691	-0.01879361
	97.9500	1	3		1.97102691	-0.01871093
	98.0000	1	3		1.97102691	-0.01879424
	98.0500	1	3		1.97102691	-0.01876005
	98.1000	1	3		1.97102691	-0.01857604
	98.1500	1	3		1.97102691	-0.01867077
	98.2000	1	3		1.97102691	-0.01858226
	98.2500	1	3		1.97102691	-0.01845185
	98.3000	1	3		1.97102691	-0.01864947
	98.3500	1	3		1.97102691	-0.01875877
	98.4000	1	3		1.97102691	-0.01870440
	98.4500	1	3		1.97102691	-0.01879425
	98.5000	1	3		1.97102691	-0.01873423
	98.5500	1	3		1.97102691	-0.01864635
	98.6000	1	3		1.97102691	-0.01879481
	98.6500	1	3		1.97102691	-0.01858099
	98.7000	1	3		1.97102691	-0.01872666
	98.7500	1	3		1.97102691	-0.01875840
	98.8000	1	3		1.97102691	-0.01864350
	98.8500	1	3		1.97102691	-0.01885630
	98.9000	1	3		1.97102691	-0.01883457
	98.9500	1	3		1.97102691	-0.01875648
	99.0000	1	3		1.97102691	-0.01866302
	99.0500	1	3		1.97102691	-0.01864359
	99.1000	1	3		1.97102691	-0.01867328
	99.1500	1	3		1.97102691	-0.01876203
	99.2000	1	3		1.97102691	-0.01863074
	99.2500	1	3		1.97102691	-0.01861446
	99.3000	1	3		1.97102691	-0.01863725
	99.3500	1	3		1.97102691	-0.01858220
	99.4000	1	3		1.97102691	-0.01860009
	99.4500	1	3		1.97102691	-0.01860006
	99.5000	1	3		1.97102691	-0.01867061
	99.5500	1	3		1.97102691	-0.01868013
	99.6000	1	3		1.97102691	-0.01870046
	99.6500	1	3		1.97102691	-0.01853888
	99.7000	1	3		1.97102691	-0.01855152
	99.7500	1	3		1.97102691	-0.01849422
	99.8000	1	3		1.97102691	-0.01863249
	99.8500	1	3		1.97102691	-0.01873386
	99.9000	1	3		1.97102691	-0.01868618
	99.9500	1	3		1.97102691	-0.01865707
	100.0000	1	3		1.97102691	-0.01857505
	100.0500	1	3		1.97102691	-0.01856911
	100.1000	1	3		1.97102691	-0.01859484
	100.1500	1	3		1.97102691	-0.01851609
	100.2000	1	3		1.97102691	-0.01856717
	100.2500	1	3		1.97102691	-0.01859500
	100.3000	1	3		1.97102691	-0.01864169
	100.3500	1	3		1.97102691	-0.01866575
	100.4000	1	3		1.97102691	-0.01863365
	100.4500	1	3		1.97102691	-0.01863137
	100.5000	1	3		1.97102691	-0.01862453
	100.5500	1	3		1.97102691	-0.01856332
	100.6000	1	3		1.97102691	-0.01858538
	100.6500	1	3		1.97102691	-0.01846739
	100.7000	1	3		1.97102691	-0.01855983
	100.7500	1	3		1.97102691	-0.01862308
	100.8000	1	3		1.97102691	-0.01861891
	100.8500	1	3		1.97102691	-0.01870108
	100.9000	1	3		1.97102691	-0.01860797
	100.9500	1	3		1.97102691	-0.01861286
	101.0000	1	3		1.97102691	-0.01851686
	101.0500	1	3		1.97102691	-0.01861211
	101.1000	1	3		1.97102691	-0.01855073
	101.1500	1	3		1.97102691	-0.01848873
	101.2000	1	3		1.97102691	-0.01855936
	101.2500	1	3		1.97102691	-0.01865237
	101.3000	1	3		1.97102691	-0.01867051
	101.3500	1	3		1.97102691	-0.01858910
	101.4000	1	3		1.97102691	-0.01854933
	101.4500	1	3		1.97102691	-0.01853582
	101.5000	1	3		1.97102691	-0.01858684
	101.5500	1	3		1.97102691	-0.01842557
	101.6000	1	3		1.97102691	-0.01836654
	101.6500	1	3		1.97102691	-0.01850182
	101.7000	1	3		1.97102691	-0.01845028
	101.7500	1	3		1.97102691	-0.01851428
	101.8000	1	3		1.97102691	-0.01850190
	101.8500	1	3		1.97102691	-0.01846371
	101.9000	1	3		1.97102691	-0.01849830
	101.9500	1	3		1.97102691	-0.01839182
	102.0000	1	3		1.97102691	-0.01842252
	102.0500	1	3		1.97102691	-0.01830839
	102.1000	1	3		1.97102691	-0.01838288
	102.1500	1	3		1.97102691	-0.01836061
	102.2000	1	3		1.97102691	-0.01841969
	102.2500	1	3		1.97102691	-0.01856327
	102.3000	1	3		1.97102691	-0.01848697
	102.3500	1	3		1.97102691	-0.01851200
	102.4000	1	3		1.97102691	-0.01848113
	102.4500	1	3		1.97102691	-0.01839353
	102.5000	1	3		1.97102691	-0.01845149
	102.5500	1	3		1.97102691	-0.01847076
	102.6000	1	3		1.97102691	-0.01851608
	102.6500	1	3		1.97102691	-0.01847706
	102.7000	1	3		1.97102691	-0.01850696
	102.7500	1	3		1.97102691	-0.01842419
	102.8000	1	3		1.97102691	-0.01854345
	102.8500	1	3		1.97102691	-0.01857063
	102.9000	1	3		1.97102691	-0.01845967
	102.9500	1	3		1.97102691	-0.01836909
	103.0000	1	3		1.97102691	-0.01840824
	103.0500	1	3		1.97102691	-0.01842696
	103.1000	1	3		1.97102691	-0.01840668
	103.1500	1	3		1.97102691	-0.01841982
	103.2000	1	3		1.97102691	-0.01841884
	103.2500	1	3		1.97102691	-0.01845000
	103.3000	1	3		1.97102691	-0.01845470
	103.3500	1	3		1.97102691	-0.01847665
	103.4000	1	3		1.97102691	-0.01836870
	103.4500	1	3		1.97102691	-0.01835086
	103.5000	1	3		1.97102691	-0.01834755
	103.5500	1	3		1.97102691	-0.01841833
	103.6000	1	3		1.97102691	-0.01837744
	103.6500	1	3		1.97102691	-0.01841646
	103.7000	1	3		1.97102691	-0.01841199
	103.7500	1	3		1.97102691	-0.01840311
	103.8000	1	3		1.97102691	-0.01843744
	103.8500	1	3		1.97102691	-0.01842328
	103.9000	1	3		1.97102691	-0.01838823
	103.9500	1	3		1.97102691	-0.01826721
	104.0000	1	3		1.97102691	-0.01838117
	104.0500	1	3		1.97102691	-0.01827494
	104.1000	1	3		1.97102691	-0.01836016
	104.1500	1	3		1.97102691	-0.01834544
	104.2000	1	3		1.97102691	-0.01843526
	104.2500	1	3		1.97102691	-0.01850321
	104.3000	1	3		1.97102691	-0.01839586
	104.3500	1	3		1.97102691	-0.01825747
	104.4000	1	3		1.97102691	-0.01835219
	104.4500	1	3		1.97102691	-0.01837323
	104.5000	1	3		1.97102691	-0.01832431
	104.5500	1	3		1.97102691	-0.01835795
	104.6000	1	3		1.97102691	-0.01836626
	104.6500	1	3		1.97102691	-0.01839084
	104.7000	1	3		1.97102691	-0.01848925
	104.7500	1	3		1.97102691	-0.01841959
	104.8000	1	3		1.97102691	-0.01831405
	104.8500	1	3		1.97102691	-0.01839583
	104.9000	1	3		1.97102691	-0.01832975
	104.9500	1	3		1.97102691	-0.01829720
	105.0000	1	3		1.97102691	-0.01824572
	105.0500	1	3		1.97102691	-0.01819359
	105.1000	1	3		1.97102691	-0.01831833
	105.1500	1	3		1.97102691	-0.01836552
	105.2000	1	3		1.97102691	-0.01832707
	105.2500	1	3		1.97102691	-0.01830806
	105.3000	1	3		1.97102691	-0.01829983
	105.3500	1	3		1.97102691	-0.01832559
	105.4000	1	3		1.97102691	-0.01828863
	105.4500	1	3		1.97102691	-0.01827169
	105.5000	1	3		1.97102691	-0.01829787
	105.5500	1	3		1.97102691	-0.01814968
	105.6000	1	3		1.97102691	-0.01819056
	105.6500	1	3		1.97102691	-0.01836310
	105.7000	1	3		1.97102691	-0.01830033
	105.7500	1	3		1.97102691	-0.01830315
	105.8000	1	3		1.97102691	-0.01834786
	105.8500	1	3		1.97102691	-0.01815800
	105.9000	1	3		1.97102691	-0.01823672
	105.9500	1	3		1.97102691	-0.01827362
	106.0000	1	3		1.97102691	-0.01813260
	106.0500	1	3		1.97102691	-0.01837427
	106.1000	1	3		1.97102691	-0.01837372
	106.1500	1	3		1.97102691	-0.01824763
	106.2000	1	3		1.97102691	-0.01836773
	106.2500	1	3		1.97102691	-0.01830016
	106.3000	1	3		1.97102691	-0.01817802
	106.3500	1	3		1.97102691	-0.01827094
	106.4000	1	3		1.97102691	-0.01821817
	106.4500	1	3		1.97102691	-0.01812980
	106.5000	1	3		1.97102691	-0.01829795
	106.5500	1	3		1.97102691	-0.01831140
	106.6000	1	3		1.97102691	-0.01831094
	106.6500	1	3		1.97102691	-0.01835000
	106.7000	1	3		1.97102691	-0.01825551
	106.7500	1	3		1.97102691	-0.01833387
	106.8000	1	3		1.97102691	-0.01841317
	106.8500	1	3		1.97102691	-0.01815483
	106.9000	1	3		1.97102691	-0.01817269
	106.9500	1	3		1.97102691	-0.01828438
	107.0000	1	3		1.97102691	-0.01806302
	107.0500	1	3		1.97102691	-0.01824579
	107.1000	1	3		1.97102691	-0.01830534
	107.1500	1	3		1.97102691	-0.01818622
	107.2000	1	3		1.97102691	-0.01828840
	107.2500	1	3		1.97102691	-0.01813532
	107.3000	1	3		1.97102691	-0.01805117
	107.3500	1	3		1.97102691	-0.01800887
	107.4000	1	3		1.97102691	-0.01810919
	107.4500	1	3		1.97102691	-0.01815251
	107.5000	1	3		1.97102691	-0.01824630
	107.5500	1	3		1.97102691	-0.01819591
	107.6000	1	3		1.97102691	-0.01821445
	107.6500	1	3		1.97102691	-0.01816042
	107.7000	1	3		1.97102691	-0.01815607
	107.7500	1	3		1.97102691	-0.01815925
	107.8000	1	3		1.97102691	-0.01817327
	107.8500	1	3		1.97102691	-0.01819147
	107.9000	1	3		1.97102691	-0.01828045
	107.9500	1	3		1.97102691	-0.01812735
	108.0000	1	3		1.97102691	-0.01814813
	108.0500	1	3		1.97102691	-0.01824306
	108.1000	1	3		1.97102691	-0.01816843
	108.1500	1	3		1.97102691	-0.01820450
	108.2000	1	3		1.97102691	-0.01813341
	108.2500	1	3		1.97102691	-0.01792208
	108.3000	1	3		1.97102691	-0.01804200
	108.3500	1	3		1.97102691	-0.01817586
	108.4000	1	3		1.97102691	-0.01819171
	108.4500	1	3		1.97102691	-0.01805483
	108.5000	1	3		1.97102691	-0.01807911
	108.5500	1	3		1.97102691	-0.01831883
	108.6000	1	3		1.97102691	-0.01813890
	108.6500	1	3		1.97102691	-0.01819981
	108.7000	1	3		1.97102691	-0.01816810
	108.7500	1	3		1.97102691	-0.01810474
	108.8000	1	3		1.97102691	-0.01811708
	108.8500	1	3		1.97102691	-0.01829523
	108.9000	1	3		1.97102691	-0.01822166
	108.9500	1	3		1.97102691	-0.01818843
	109.0000	1	3		1.97102691	-0.01824012
	109.0500	1	3		1.97102691	-0.01809263
	109.1000	1	3		1.97102691	-0.01801197
	109.1500	1	3		1.97102691	-0.01808393
	109.2000	1	3		1.97102691	-0.01777221
	109.2500	1	3		1.97102691	-0.01799737
	109.3000	1	3		1.97102691	-0.01816507
	109.3500	1	3		1.97102691	-0.01821975
	109.4000	1	3		1.97102691	-0.01822804
	109.4500	1	3		1.97102691	-0.01812896
	109.5000	1	3		1.97102691	-0.01809474
	109.5500	1	3		1.97102691	-0.01808050
	109.6000	1	3		1.97102691	-0.01801107
	109.6500	1	3		1.97102691	-0.01797424
	109.7000	1	3		1.97102691	-0.01810075
	109.7500	1	3		1.97102691	-0.01816869
	109.8000	1	3		1.97102691	-0.01819368
	109.8500	1	3		1.97102691	-0.01807850
	109.9000	1	3		1.97102691	-0.01818625
	109.9500	1	3		1.97102691	-0.01813798
	110.0000	1	3		1.97102691	-0.01815939
	110.0500	1	3		1.97102691	-0.01814725
	110.1000	1	3		1.97102691	-0.01796504
	110.1500	1	3		1.97102691	-0.01809756
	110.2000	1	3		1.97102691	-0.01805367
	110.2500	1	3		1.97102691	-0.01798578
	110.3000	1	3		1.97102691	-0.01809115
	110.3500	1	3		1.97102691	-0.01815598
	110.4000	1	3		1.97102691	-0.01815451
	110.4500	1	3		1.97102691	-0.01819625
	110.5000	1	3		1.97102691	-0.01807773
	110.5500	1	3		1.97102691	-0.01805545
	110.6000	1	3		1.97102691	-0.01807544
	110.6500	1	3		1.97102691	-0.01813137
	110.7000	1	3		1.97102691	-0.01806842
	110.7500	1	3		1.97102691	-0.01804612
	110.8000	1	3		1.97102691	-0.01817266
	110.8500	1	3		1.97102691	-0.01814199
	110.9000	1	3		1.97102691	-0.01812641
	110.9500	1	3		1.97102691	-0.01804424
	111.0000	1	3		1.97102691	-0.01799873
	111.0500	1	3		1.97102691	-0.01801094
	111.1000	1	3		1.97102691	-0.01802278
	111.1500	1	3		1.97102691	-0.01806321
	111.2000	1	3		1.97102691	-0.01803436
	111.2500	1	3		1.97102691	-0.01811393
	111.3000	1	3		1.97102691	-0.01808824
	111.3500	1	3		1.97102691	-0.01803053
	111.4000	1	3		1.97102691	-0.01802431
	111.4500	1	3		1.97102691	-0.01803426
	111.5000	1	3		1.97102691	-0.01803684
	111.5500	1	3		1.97102691	-0.01802645
	111.6000	1	3		1.97102691	-0.01796664
	111.6500	1	3		1.97102691	-0.01802029
	111.7000	1	3		1.97102691	-0.01799579
	111.7500	1	3		1.97102691	-0.01814764
	111.8000	1	3		1.97102691	-0.01812928
	111.8500	1	3		1.97102691	-0.01800524
	111.9000	1	3		1.97102691	-0.01799413
	111.9500	1	3		1.97102691	-0.01795007
	112.0000	1	3		1.97102691	-0.01797063
	112.0500	1	3		1.97102691	-0.01803239
	112.1000	1	3		1.97102691	-0.01794858
	112.1500	1	3		1.97102691	-0.01798824
	112.2000	1	3		1.97102691	-0.01804796
	112.2500	1	3		1.97102691	-0.01806740
	112.3000	1	3		1.97102691	-0.01803150
	112.3500	1	3		1.97102691	-0.01806123
	112.4000	1	3		1.97102691	-0.01801394
	112.4500	1	3		1.97102691	-0.01798819
	112.5000	1	3		1.97102691	-0.01803520
	112.5500	1	3		1.97102691	-0.01795362
	112.6000	1	3		1.97102691	-0.01800169
	112.6500	1	3		1.97102691	-0.01813390
	112.7000	1	3		1.97102691	-0.01807733
	112.7500	1	3		1.97102691	-0.01807443
	112.8000	1	3		1.97102691	-0.01803454
	112.8500	1	3		1.97102691	-0.01804022
	112.9000	1	3		1.97102691	-0.01802601
	112.9500	1	3		1.97102691	-0.01802884
	113.0000	1	3		1.97102691	-0.01804634
	113.0500	1	3		1.97102691	-0.01798411
	113.1000	1	3		1.97102691	-0.01808229
	113.1500	1	3		1.97102691	-0.01796559
	113.2000	1	3		1.97102691	-0.01804467
	113.2500	1	3		1.97102691	-0.01799067
	113.3000	1	3		1.97102691	-0.01803248
	113.3500	1	3		1.97102691	-0.01797037
	113.4000	1	3		1.97102691	-0.01796451
	113.4500	1	3		1.97102691	-0.01788880
	113.5000	1	3		1.97102691	-0.01788236
	113.5500	1	3		1.97102691	-0.01801058
	113.6000	1	3		1.97102691	-0.01796791
	113.6500	1	3		1.97102691	-0.01805469
	113.7000	1	3		1.97102691	-0.01799116
	113.7500	1	3		1.97102691	-0.01794796
	113.8000	1	3		1.97102691	-0.01799858
	113.8500	1	3		1.97102691	-0.01795697
	113.9000	1	3		1.97102691	-0.01783206
	113.9500	1	3		1.97102691	-0.01788985
	114.0000	1	3		1.97102691	-0.01792471
	114.0500	1	3		1.97102691	-0.01793966
	114.1000	1	3		1.97102691	-0.01794104
	114.1500	1	3		1.97102691	-0.01794066
	114.2000	1	3		1.97102691	-0.01798055
	114.2500	1	3		1.97102691	-0.01800846
	114.3000	1	3		1.97102691	-0.01790749
	114.3500	1	3		1.97102691	-0.01787790
	114.4000	1	3		1.97102691	-0.01785825
	114.4500	1	3		1.97102691	-0.01782216
	114.5000	1	3		1.97102691	-0.01789952
	114.5500	1	3		1.97102691	-0.01788723
	114.6000	1	3		1.97102691	-0.01791140
	114.6500	1	3		1.97102691	-0.01799404
	114.7000	1	3		1.97102691	-0.01787046
	114.7500	1	3		1.97102691	-0.01788109
	114.8000	1	3		1.97102691	-0.01793295
	114.8500	1	3		1.97102691	-0.01783321
	114.9000	1	3		1.97102691	-0.01796907
	114.9500	1	3		1.97102691	-0.01785830
	115.0000	1	3		1.97102691	-0.01780851
	115.0500	1	3		1.97102691	-0.01793379
	115.1000	1	3		1.97102691	-0.01791971
	115.1500	1	3		1.97102691	-0.01781575
	115.2000	1	3		1.97102691	-0.01782835
	115.2500	1	3		1.97102691	-0.01782881
	115.3000	1	3		1.97102691	-0.01777156
	115.3500	1	3		1.97102691	-0.01791228
	115.4000	1	3		1.97102691	-0.01786162
	115.4500	1	3		1.97102691	-0.01783648
	115.5000	1	3		1.97102691	-0.01783923
	115.5500	1	3		1.97102691	-0.01789019
	115.6000	1	3		1.97102691	-0.01781187
	115.6500	1	3		1.97102691	-0.01776836
	115.7000	1	3		1.97102691	-0.01775684
	115.7500	1	3		1.97102691	-0.01775115
	115.8000	1	3		1.97102691	-0.01786623
	115.8500	1	3		1.97102691	-0.01785980
	115.9000	1	3		1.97102691	-0.01786000
	115.9500	1	3		1.97102691	-0.01790495
	116.0000	1	3		1.97102691	-0.01790591
	116.0500	1	3		1.97102691	-0.01788593
	116.1000	1	3		1.97102691	-0.01774818
	116.1500	1	3		1.97102691	-0.01769648
	116.2000	1	3		1.97102691	-0.01780392
	116.2500	1	3		1.97102691	-0.01785131
	116.3000	1	3		1.97102691	-0.01779935
	116.3500	1	3		1.97102691	-0.01788427
	116.4000	1	3		1.97102691	-0.01779872
	116.4500	1	3		1.97102691	-0.01794579
	116.5000	1	3		1.97102691	-0.01786984
	116.5500	1	3		1.97102691	-0.01777360
	116.6000	1	3		1.97102691	-0.01785102
	116.6500	1	3		1.97102691	-0.01776285
	116.7000	1	3		1.97102691	-0.01778363
	116.7500	1	3		1.97102691	-0.01787704
	116.8000	1	3		1.97102691	-0.01778622
	116.8500	1	3		1.97102691	-0.01787763
	116.9000	1	3		1.97102691	-0.01794577
	116.9500	1	3		1.97102691	-0.01781265
	117.0000	1	3		1.97102691	-0.01786983
	117.0500	1	3		1.97102691	-0.01788456
	117.1000	1	3		1.97102691	-0.01781961
	117.1500	1	3		1.97102691	-0.01777341
	117.2000	1	3		1.97102691	-0.01782241
	117.2500	1	3		1.97102691	-0.01773233
	117.3000	1	3		1.97102691	-0.01794537
	117.3500	1	3		1.97102691	-0.01792661
	117.4000	1	3		1.97102691	-0.01783418
	117.4500	1	3		1.97102691	-0.01783490
	117.5000	1	3		1.97102691	-0.01782524
	117.5500	1	3		1.97102691	-0.01777424
	117.6000	1	3		1.97102691	-0.01789930
	117.6500	1	3		1.97102691	-0.01784653
	117.7000	1	3		1.97102691	-0.01779562
	117.7500	1	3		1.97102691	-0.01792852
	117.8000	1	3		1.97102691	-0.01784642
	117.8500	1	3		1.97102691	-0.01786623
	117.9000	1	3		1.97102691	-0.01783180
	117.9500	1	3		1.97102691	-0.01786945
	118.0000	1	3		1.97102691	-0.01783805
	118.0500	1	3		1.97102691	-0.01781315
	118.1000	1	3		1.97102691	-0.01762591
	118.1500	1	3		1.97102691	-0.01773127
	118.2000	1	3		1.97102691	-0.01779440
	118.2500	1	3		1.97102691	-0.01778997
	118.3000	1	3		1.97102691	-0.01784765
	118.3500	1	3		1.97102691	-0.01784575
	118.4000	1	3		1.97102691	-0.01774142
	118.4500	1	3		1.97102691	-0.01782426
	118.5000	1	3		1.97102691	-0.01772541
	118.5500	1	3		1.97102691	-0.01763295
	118.6000	1	3		1.97102691	-0.01782225
	118.6500	1	3		1.97102691	-0.01772192
	118.7000	1	3		1.97102691	-0.01778476
	118.7500	1	3		1.97102691	-0.01776622
	118.8000	1	3		1.97102691	-0.01775548
	118.8500	1	3		1.97102691	-0.01774722
	118.9000	1	3		1.97102691	-0.01782214
	118.9500	1	3		1.97102691	-0.01775758
	119.0000	1	3		1.97102691	-0.01771830
	119.0500	1	3		1.97102691	-0.01766863
	119.1000	1	3		1.97102691	-0.01761431
	119.1500	1	3		1.97102691	-0.01772430
	119.2000	1	3		1.97102691	-0.01773356
	119.2500	1	3		1.97102691	-0.01780973
	119.3000	1	3		1.97102691	-0.01787484
	119.3500	1	3		1.97102691	-0.01778685
	119.4000	1	3		1.97102691	-0.01781768
	119.4500	1	3		1.97102691	-0.01776062
	119.5000	1	3		1.97102691	-0.01771845
	119.5500	1	3		1.97102691	-0.01773814
	119.6000	1	3		1.97102691	-0.01771886
	119.6500	1	3		1.97102691	-0.01777695
	119.7000	1	3		1.97102691	-0.01781920
	119.7500	1	3		1.97102691	-0.01786875
	119.8000	1	3		1.97102691	-0.01783316
	119.8500	1	3		1.97102691	-0.01786542
	119.9000	1	3		1.97102691	-0.01771834
	119.9500	1	3		1.97102691	-0.01776461
	120.0000	1	3		1.97102691	-0.01777674
	120.0500	1	3		1.97102691	-0.01770176
	120.1000	1	3		1.97102691	-0.01779119
	120.1500	1	3		1.97102691	-0.01786088
	120.2000	1	3		1.97102691	-0.01778422
	120.2500	1	3		1.97102691	-0.01778536
	120.3000	1	3		1.97102691	-0.01782328
	120.3500	1	3		1.97102691	-0.01773002
	120.4000	1	3		1.97102691	-0.01785660
	120.4500	1	3		1.97102691	-0.01765275
	120.5000	1	3		1.97102691	-0.01766418
	120.5500	1	3		1.97102691	-0.01775072
	120.6000	1	3		1.97102691	-0.01776169
	120.6500	1	3		1.97102691	-0.01778140
	120.7000	1	3		1.97102691	-0.01777757
	120.7500	1	3		1.97102691	-0.01774451
	120.8000	1	3		1.97102691	-0.01777118
	120.8500	1	3		1.97102691	-0.01778647
	120.9000	1	3		1.97102691	-0.01770955
	120.9500	1	3		1.97102691	-0.01782450
	121.0000	1	3		1.97102691	-0.01779350
	121.0500	1	3		1.97102691	-0.01767785
	121.1000	1	3		1.97102691	-0.01762769
	121.1500	1	3		1.97102691	-0.01767283
	121.2000	1	3		1.97102691	-0.01773475
	121.2500	1	3		1.97102691	-0.01784771
	121.3000	1	3		1.97102691	-0.01777096
	121.3500	1	3		1.97102691	-0.01775269
	121.4000	1	3		1.97102691	-0.01775298
	121.4500	1	3		1.97102691	-0.01771590
	121.5000	1	3		1.97102691	-0.01771655
	121.5500	1	3		1.97102691	-0.01764208
	121.6000	1	3		1.97102691	-0.01770407
	121.6500	1	3		1.97102691	-0.01772993
	121.7000	1	3		1.97102691	-0.01777839
	121.7500	1	3		1.97102691	-0.01777557
	121.8000	1	3		1.97102691	-0.01759682
	121.8500	1	3		1.97102691	-0.01776997
	121.9000	1	3		1.97102691	-0.01770217
	121.9500	1	3		1.97102691	-0.01762949
	122.0000	1	3		1.97102691	-0.01759763
	122.0500	1	3		1.97102691	-0.01762872
	122.1000	1	3		1.97102691	-0.01771854
	122.1500	1	3		1.97102691	-0.01773102
	122.2000	1	3		1.97102691	-0.01767254
	122.2500	1	3		1.97102691	-0.01765708
	122.3000	1	3		1.97102691	-0.01770342
	122.3500	1	3		1.97102691	-0.01758716
	122.4000	1	3		1.97102691	-0.01758756
	122.4500	1	3		1.97102691	-0.01758628
	122.5000	1	3		1.97102691	-0.01760758
	122.5500	1	3		1.97102691	-0.01764276
	122.6000	1	3		1.97102691	-0.01766375
	122.6500	1	3		1.97102691	-0.01760656
	122.7000	1	3		1.97102691	-0.01769708
	122.7500	1	3		1.97102691	-0.01764850
	122.8000	1	3		1.97102691	-0.01755143
	122.8500	1	3		1.97102691	-0.01767026
	122.9000	1	3		1.97102691	-0.01751581
	122.9500	1	3		1.97102691	-0.01757716
	123.0000	1	3		1.97102691	-0.01763884
	123.0500	1	3		1.97102691	-0.01761400
	123.1000	1	3		1.97102691	-0.01778115
	123.1500	1	3		1.97102691	-0.01766847
	123.2000	1	3		1.97102691	-0.01760240
	123.2500	1	3		1.97102691	-0.01762693
	123.3000	1	3		1.97102691	-0.01756111
	123.3500	1	3		1.97102691	-0.01759709
	123.4000	1	3		1.97102691	-0.01756666
	123.4500	1	3		1.97102691	-0.01754495
	123.5000	1	3		1.97102691	-0.01766497
	123.5500	1	3		1.97102691	-0.01763470
	123.6000	1	3		1.97102691	-0.01761159
	123.6500	1	3		1.97102691	-0.01766816
	123.7000	1	3		1.97102691	-0.01774997
	123.7500	1	3		1.97102691	-0.01762678
	123.8000	1	3		1.97102691	-0.01749928
	123.8500	1	3		1.97102691	-0.01749300
	123.9000	1	3		1.97102691	-0.01748966
	123.9500	1	3		1.97102691	-0.01766532
	124.0000	1	3		1.97102691	-0.01766559
	124.0500	1	3		1.97102691	-0.01768099
	124.1000	1	3		1.97102691	-0.01767593
	124.1500	1	3		1.97102691	-0.01763099
	124.2000	1	3		1.97102691	-0.01762858
	124.2500	1	3		1.97102691	-0.01758149
	124.3000	1	3		1.97102691	-0.01749274
	124.3500	1	3		1.97102691	-0.01749975
	124.4000	1	3		1.97102691	-0.01751213
	124.4500	1	3		1.97102691	-0.01758500
	124.5000	1	3		1.97102691	-0.01762497
	124.5500	1	3		1.97102691	-0.01763431
	124.6000	1	3		1.97102691	-0.01766025
	124.6500	1	3		1.97102691	-0.01760304
	124.7000	1	3		1.97102691	-0.01764408
	124.7500	1	3		1.97102691	-0.01762804
	124.8000	1	3		1.97102691	-0.01744973
	124.8500	1	3		1.97102691	-0.01755110
	124.9000	1	3		1.97102691	-0.01766204
	124.9500	1	3		1.97102691	-0.01758770
	125.0000	1	3		1.97102691	-0.01763619
	125.0500	1	3		1.97102691	-0.01762308
	125.1000	1	3		1.97102691	-0.01756784
	125.1500	1	3		1.97102691	-0.01749683
	125.2000	1	3		1.97102691	-0.01752295
	125.2500	1	3		1.97102691	-0.01736183
	125.3000	1	3		1.97102691	-0.01743811
	125.3500	1	3		1.97102691	-0.01755368
	125.4000	1	3		1.97102691	-0.01747278
	125.4500	1	3		1.97102691	-0.01758764
	125.5000	1	3		1.97102691	-0.01754783
	125.5500	1	3		1.97102691	-0.01753865
	125.6000	1	3		1.97102691	-0.01756824
	125.6500	1	3		1.97102691	-0.01754038
	125.7000	1	3		1.97102691	-0.01739800
	125.7500	1	3		1.97102691	-0.01745545
	125.8000	1	3		1.97102691	-0.01745703
	125.8500	1	3		1.97102691	-0.01753059
	125.9000	1	3		1.97102691	-0.01755093
	125.9500	1	3		1.97102691	-0.01758455
	126.0000	1	3		1.97102691	-0.01763100
	126.0500	1	3		1.97102691	-0.01762930
	126.1000	1	3		1.97102691	-0.01752821
	126.1500	1	3		1.97102691	-0.01745160
	126.2000	1	3		1.97102691	-0.01754026
	126.2500	1	3		1.97102691	-0.01736854
	126.3000	1	3		1.97102691	-0.01746388
	126.3500	1	3		1.97102691	-0.01751260
	126.4000	1	3		1.97102691	-0.01748302
	126.4500	1	3		1.97102691	-0.01760078
	126.5000	1	3		1.97102691	-0.01758836
	126.5500	1	3		1.97102691	-0.01753216
	126.6000	1	3		1.97102691	-0.01747121
	126.6500	1	3		1.97102691	-0.01765611
	126.7000	1	3		1.97102691	-0.01753286
	126.7500	1	3		1.97102691	-0.01743584
	126.8000	1	3		1.97102691	-0.01749393
	126.8500	1	3		1.97102691	-0.01744763
	126.9000	1	3		1.97102691	-0.01758482
	126.9500	1	3		1.97102691	-0.01753521
	127.0000	1	3		1.97102691	-0.01756716
	127.0500	1	3		1.97102691	-0.01757338
	127.1000	1	3		1.97102691	-0.01750228
	127.1500	1	3		1.97102691	-0.01749010
	127.2000	1	3		1.97102691	-0.01748063
	127.2500	1	3		1.97102691	-0.01747577
	127.3000	1	3		1.97102691	-0.01744999
	127.3500	1	3		1.97102691	-0.01750154
	127.4000	1	3		1.97102691	-0.01749888
	127.4500	1	3		1.97102691	-0.01756075
	127.5000	1	3		1.97102691	-0.01754432
	127.5500	1	3		1.97102691	-0.01753376
	127.6000	1	3		1.97102691	-0.01744493
	127.6500	1	3		1.97102691	-0.01742139
	127.7000	1	3		1.97102691	-0.01732340
	127.7500	1	3		1.97102691	-0.01737059
	127.8000	1	3		1.97102691	-0.01739928
	127.8500	1	3		1.97102691	-0.01755419
	127.9000	1	3		1.97102691	-0.01755099
	127.9500	1	3		1.97102691	-0.01752031
	128.0000	1	3		1.97102691	-0.01749671
	128.0500	1	3		1.97102691	-0.01745091
	128.1000	1	3		1.97102691	-0.01759415
	128.1500	1	3		1.97102691	-0.01747995
	128.2000	1	3		1.97102691	-0.01745441
	128.2500	1	3		1.97102691	-0.01747452
	128.3000	1	3		1.97102691	-0.01748010
	128.3500	1	3		1.97102691	-0.01752064
	128.4000	1	3		1.97102691	-0.01750250
	128.4500	1	3		1.97102691	-0.01738597
	128.5000	1	3		1.97102691	-0.01741664
	128.5500	1	3		1.97102691	-0.01743829
	128.6000	1	3		1.97102691	-0.01737526
	128.6500	1	3		1.97102691	-0.01735833
	128.7000	1	3		1.97102691	-0.01744795
	128.7500	1	3		1.97102691	-0.01749263
	128.8000	1	3		1.97102691	-0.01750263
	128.8500	1	3		1.97102691	-0.01750086
	128.9000	1	3		1.97102691	-0.01741328
	128.9500	1	3		1.97102691	-0.01740302
	129.0000	1	3		1.97102691	-0.01740875
	129.0500	1	3		1.97102691	-0.01739831
	129.1000	1	3		1.97102691	-0.01746209
[truncated: 7,798 more rows]
