# Supplementary material for: Hyaluronic Acid Enhances the Mechanical Properties of Tissue-Engineered Cartilage Constructs
Source: PLoS One. 2014 Dec 1;9(12):e113216. doi: 10.1371/journal.pone.0113216 (PMC4249877; doi:10.1371/journal.pone.0113216)
Supplement: Dataset S1 — Raw data from hydrogel constructs. Data on wet weight, dry weight, compressive modulus, DNA content, and GAG content are provided in a spreadsheet for all analysed hydrogel constructs. Additionally, raw data from mechanical compression tests (time, displacement, and load) are provided. (ZIP) [file pone.0113216.s004.zip › Data/Mechanical testing/Microtester/Day 63/Day 63 stress relaxation/Patient 1/G2 P1 M7/stress relaxation hold 2.csv]

G2 P1 M7 10feb2014
Notes	Time	Sequence	Block	Cycle	5800:Extension mm	5800:5N_Load_Cell N
	639.7560	1	5		1.86747686	-0.08216301
	639.7840	1	5		1.86724738	-0.08260572
	639.8000	1	5		1.86718858	-0.08227138
	639.8500	1	5		1.86714637	-0.08207670
	639.8750	1	5		1.86714063	-0.08219705
	639.9000	1	5		1.86714063	-0.08202301
	639.9500	1	5		1.86714063	-0.08195867
	640.0000	1	5		1.86714063	-0.08185892
	640.0500	1	5		1.86714883	-0.08178380
	640.1000	1	5		1.86716850	-0.08165690
	640.1500	1	5		1.86718837	-0.08147017
	640.2000	1	5		1.86720825	-0.08135522
	640.2500	1	5		1.86722792	-0.08118520
	640.3000	1	5		1.86723673	-0.08105377
	640.3500	1	5		1.86723673	-0.08105142
	640.4000	1	5		1.86723673	-0.08100325
	640.4500	1	5		1.86723673	-0.08089108
	640.5000	1	5		1.86723673	-0.08081867
	640.5500	1	5		1.86723673	-0.08078454
	640.6000	1	5		1.86723673	-0.08069348
	640.6500	1	5		1.86723673	-0.08061910
	640.7000	1	5		1.86723673	-0.08046701
	640.7500	1	5		1.86723673	-0.08032708
	640.8000	1	5		1.86723673	-0.08038063
	640.8500	1	5		1.86723673	-0.08039042
	640.9000	1	5		1.86723673	-0.08016828
	640.9500	1	5		1.86723673	-0.08003396
	641.0000	1	5		1.86723673	-0.08019987
	641.0500	1	5		1.86723673	-0.08010835
	641.1000	1	5		1.86723673	-0.08002626
	641.1500	1	5		1.86723673	-0.07996333
	641.2000	1	5		1.86723673	-0.07983863
	641.2500	1	5		1.86723673	-0.07984445
	641.3000	1	5		1.86723673	-0.07982128
	641.3500	1	5		1.86723673	-0.07969283
	641.4000	1	5		1.86723673	-0.07968502
	641.4500	1	5		1.86723673	-0.07971260
	641.5000	1	5		1.86723673	-0.07964353
	641.5500	1	5		1.86723673	-0.07956750
	641.6000	1	5		1.86723673	-0.07943484
	641.6500	1	5		1.86723673	-0.07932676
	641.7000	1	5		1.86723673	-0.07931918
	641.7500	1	5		1.86723673	-0.07936818
	641.8000	1	5		1.86723673	-0.07926028
	641.8500	1	5		1.86723673	-0.07928636
	641.9000	1	5		1.86723673	-0.07916505
	641.9500	1	5		1.86723673	-0.07910701
	642.0000	1	5		1.86723673	-0.07916287
	642.0500	1	5		1.86723673	-0.07910049
	642.1000	1	5		1.86723673	-0.07898009
	642.1500	1	5		1.86723673	-0.07895649
	642.2000	1	5		1.86723673	-0.07887863
	642.2500	1	5		1.86723673	-0.07887096
	642.3000	1	5		1.86723673	-0.07886508
	642.3500	1	5		1.86723673	-0.07873125
	642.4000	1	5		1.86723673	-0.07859985
	642.4500	1	5		1.86723673	-0.07859931
	642.5000	1	5		1.86723673	-0.07868097
	642.5500	1	5		1.86723673	-0.07860369
	642.6000	1	5		1.86723673	-0.07852123
	642.6500	1	5		1.86723673	-0.07840706
	642.7000	1	5		1.86723673	-0.07841521
	642.7500	1	5		1.86723673	-0.07836864
	642.8000	1	5		1.86723673	-0.07823393
	642.8500	1	5		1.86723673	-0.07825168
	642.9000	1	5		1.86723673	-0.07828573
	642.9500	1	5		1.86723673	-0.07826423
	643.0000	1	5		1.86723673	-0.07828911
	643.0500	1	5		1.86723673	-0.07819560
	643.1000	1	5		1.86723673	-0.07806161
	643.1500	1	5		1.86723673	-0.07806922
	643.2000	1	5		1.86723673	-0.07799077
	643.2500	1	5		1.86723673	-0.07806673
	643.3000	1	5		1.86723673	-0.07802467
	643.3500	1	5		1.86723673	-0.07793122
	643.4000	1	5		1.86723673	-0.07792025
	643.4500	1	5		1.86723673	-0.07792817
	643.5000	1	5		1.86723673	-0.07789346
	643.5500	1	5		1.86723673	-0.07770213
	643.6000	1	5		1.86723673	-0.07781675
	643.6500	1	5		1.86723673	-0.07764196
	643.7000	1	5		1.86723673	-0.07757175
	643.7500	1	5		1.86723673	-0.07758048
	643.8000	1	5		1.86723673	-0.07758877
	643.8500	1	5		1.86723673	-0.07765556
	643.9000	1	5		1.86723673	-0.07751467
	643.9500	1	5		1.86723673	-0.07751665
	644.0000	1	5		1.86723673	-0.07755758
	644.0500	1	5		1.86723673	-0.07745081
	644.1000	1	5		1.86723673	-0.07735765
	644.1500	1	5		1.86723673	-0.07742397
	644.2000	1	5		1.86723673	-0.07729525
	644.2500	1	5		1.86723673	-0.07723702
	644.3000	1	5		1.86723673	-0.07731623
	644.3500	1	5		1.86723673	-0.07729023
	644.4000	1	5		1.86723673	-0.07723561
	644.4500	1	5		1.86723673	-0.07724322
	644.5000	1	5		1.86723673	-0.07718260
	644.5500	1	5		1.86723673	-0.07713561
	644.6000	1	5		1.86723673	-0.07710045
	644.6500	1	5		1.86723673	-0.07703139
	644.7000	1	5		1.86723673	-0.07698763
	644.7500	1	5		1.86723673	-0.07692845
	644.8000	1	5		1.86723673	-0.07707213
	644.8500	1	5		1.86723673	-0.07693604
	644.9000	1	5		1.86723673	-0.07687484
	644.9500	1	5		1.86723673	-0.07681607
	645.0000	1	5		1.86723673	-0.07683169
	645.0500	1	5		1.86723673	-0.07671014
	645.1000	1	5		1.86723673	-0.07668389
	645.1500	1	5		1.86723673	-0.07674110
	645.2000	1	5		1.86723673	-0.07683394
	645.2500	1	5		1.86723673	-0.07676162
	645.3000	1	5		1.86723673	-0.07667565
	645.3500	1	5		1.86723673	-0.07672359
	645.4000	1	5		1.86723673	-0.07663617
	645.4500	1	5		1.86723673	-0.07664352
	645.5000	1	5		1.86723673	-0.07653654
	645.5500	1	5		1.86723673	-0.07651255
	645.6000	1	5		1.86723673	-0.07650172
	645.6500	1	5		1.86723673	-0.07645499
	645.7000	1	5		1.86723673	-0.07643792
	645.7500	1	5		1.86723673	-0.07644964
	645.8000	1	5		1.86723673	-0.07640229
	645.8500	1	5		1.86723673	-0.07642780
	645.9000	1	5		1.86723673	-0.07638074
	645.9500	1	5		1.86723673	-0.07642981
	646.0000	1	5		1.86723673	-0.07633078
	646.0500	1	5		1.86723673	-0.07618064
	646.1000	1	5		1.86723673	-0.07616540
	646.1500	1	5		1.86723673	-0.07619170
	646.2000	1	5		1.86723673	-0.07618831
	646.2500	1	5		1.86723673	-0.07618461
	646.3000	1	5		1.86723673	-0.07617380
	646.3500	1	5		1.86723673	-0.07616512
	646.4000	1	5		1.86723673	-0.07607873
	646.4500	1	5		1.86723673	-0.07601957
	646.5000	1	5		1.86723673	-0.07594836
	646.5500	1	5		1.86723673	-0.07597303
	646.6000	1	5		1.86723673	-0.07594130
	646.6500	1	5		1.86723673	-0.07593657
	646.7000	1	5		1.86723673	-0.07592679
	646.7500	1	5		1.86723673	-0.07595513
	646.8000	1	5		1.86723673	-0.07592008
	646.8500	1	5		1.86723673	-0.07594732
	646.9000	1	5		1.86723673	-0.07580814
	646.9500	1	5		1.86723673	-0.07577306
	647.0000	1	5		1.86723673	-0.07574195
	647.0500	1	5		1.86723673	-0.07576769
	647.1000	1	5		1.86723673	-0.07568682
	647.1500	1	5		1.86723673	-0.07566627
	647.2000	1	5		1.86723673	-0.07569104
	647.2500	1	5		1.86723673	-0.07571853
	647.3000	1	5		1.86723673	-0.07570204
	647.3500	1	5		1.86723673	-0.07568202
	647.4000	1	5		1.86723673	-0.07563025
	647.4500	1	5		1.86723673	-0.07548402
	647.5000	1	5		1.86723673	-0.07554420
	647.5500	1	5		1.86723673	-0.07546758
	647.6000	1	5		1.86723673	-0.07536414
	647.6500	1	5		1.86723673	-0.07540775
	647.7000	1	5		1.86723673	-0.07547784
	647.7500	1	5		1.86723673	-0.07541116
	647.8000	1	5		1.86723673	-0.07534657
	647.8500	1	5		1.86723673	-0.07536166
	647.9000	1	5		1.86723673	-0.07529394
	647.9500	1	5		1.86723673	-0.07524882
	648.0000	1	5		1.86723673	-0.07518097
	648.0500	1	5		1.86723673	-0.07517411
	648.1000	1	5		1.86723673	-0.07521184
	648.1500	1	5		1.86723673	-0.07529880
	648.2000	1	5		1.86723673	-0.07527631
	648.2500	1	5		1.86723673	-0.07511560
	648.3000	1	5		1.86723673	-0.07517198
	648.3500	1	5		1.86723673	-0.07502757
	648.4000	1	5		1.86723673	-0.07512468
	648.4500	1	5		1.86723673	-0.07514908
	648.5000	1	5		1.86723673	-0.07494790
	648.5500	1	5		1.86723673	-0.07496049
	648.6000	1	5		1.86723673	-0.07505394
	648.6500	1	5		1.86723673	-0.07502971
	648.7000	1	5		1.86723673	-0.07503377
	648.7500	1	5		1.86723673	-0.07486772
	648.8000	1	5		1.86723673	-0.07491068
	648.8500	1	5		1.86723673	-0.07488225
	648.9000	1	5		1.86723673	-0.07485090
	648.9500	1	5		1.86723673	-0.07481937
	649.0000	1	5		1.86723673	-0.07486275
	649.0500	1	5		1.86723673	-0.07486042
	649.1000	1	5		1.86723673	-0.07466662
	649.1500	1	5		1.86723673	-0.07484678
	649.2000	1	5		1.86723673	-0.07469482
	649.2500	1	5		1.86723673	-0.07476462
	649.3000	1	5		1.86723673	-0.07475080
	649.3500	1	5		1.86723673	-0.07469435
	649.4000	1	5		1.86723673	-0.07466653
	649.4500	1	5		1.86723673	-0.07464153
	649.5000	1	5		1.86723673	-0.07460996
	649.5500	1	5		1.86723673	-0.07456314
	649.6000	1	5		1.86723673	-0.07453885
	649.6500	1	5		1.86723673	-0.07447820
	649.7000	1	5		1.86723673	-0.07458436
	649.7500	1	5		1.86723673	-0.07444718
	649.8000	1	5		1.86723673	-0.07453029
	649.8500	1	5		1.86723673	-0.07443720
	649.9000	1	5		1.86723673	-0.07437261
	649.9500	1	5		1.86723673	-0.07438572
	650.0000	1	5		1.86723673	-0.07430242
	650.0500	1	5		1.86723673	-0.07425314
	650.1000	1	5		1.86723673	-0.07437733
	650.1500	1	5		1.86723673	-0.07441277
	650.2000	1	5		1.86723673	-0.07437280
	650.2500	1	5		1.86723673	-0.07439568
	650.3000	1	5		1.86723673	-0.07442310
	650.3500	1	5		1.86723673	-0.07433922
	650.4000	1	5		1.86723673	-0.07418040
	650.4500	1	5		1.86723673	-0.07430494
	650.5000	1	5		1.86723673	-0.07427785
	650.5500	1	5		1.86723673	-0.07425037
	650.6000	1	5		1.86723673	-0.07417403
	650.6500	1	5		1.86723673	-0.07418929
	650.7000	1	5		1.86723673	-0.07415799
	650.7500	1	5		1.86723673	-0.07418176
	650.8000	1	5		1.86723673	-0.07407568
	650.8500	1	5		1.86723673	-0.07401245
	650.9000	1	5		1.86723673	-0.07403505
	650.9500	1	5		1.86723673	-0.07390790
	651.0000	1	5		1.86723673	-0.07386275
	651.0500	1	5		1.86723673	-0.07400302
	651.1000	1	5		1.86723673	-0.07396411
	651.1500	1	5		1.86723673	-0.07400925
	651.2000	1	5		1.86723673	-0.07400088
	651.2500	1	5		1.86723673	-0.07382581
	651.3000	1	5		1.86723673	-0.07390574
	651.3500	1	5		1.86723673	-0.07386442
	651.4000	1	5		1.86723673	-0.07373926
	651.4500	1	5		1.86723673	-0.07374355
	651.5000	1	5		1.86723673	-0.07372295
	651.5500	1	5		1.86723673	-0.07378985
	651.6000	1	5		1.86723673	-0.07379716
	651.6500	1	5		1.86723673	-0.07372590
	651.7000	1	5		1.86723673	-0.07371003
	651.7500	1	5		1.86723673	-0.07370653
	651.8000	1	5		1.86723673	-0.07366783
	651.8500	1	5		1.86723673	-0.07367898
	651.9000	1	5		1.86723673	-0.07356205
	651.9500	1	5		1.86723673	-0.07360613
	652.0000	1	5		1.86723673	-0.07367303
	652.0500	1	5		1.86723673	-0.07360613
	652.1000	1	5		1.86723673	-0.07355296
	652.1500	1	5		1.86723673	-0.07354442
	652.2000	1	5		1.86723673	-0.07357396
	652.2500	1	5		1.86723673	-0.07351991
	652.3000	1	5		1.86723673	-0.07348364
	652.3500	1	5		1.86723673	-0.07342251
	652.4000	1	5		1.86723673	-0.07344868
	652.4500	1	5		1.86723673	-0.07339729
	652.5000	1	5		1.86723673	-0.07354361
	652.5500	1	5		1.86723673	-0.07337566
	652.6000	1	5		1.86723673	-0.07345510
	652.6500	1	5		1.86723673	-0.07346429
	652.7000	1	5		1.86723673	-0.07327081
	652.7500	1	5		1.86723673	-0.07336181
	652.8000	1	5		1.86723673	-0.07321052
	652.8500	1	5		1.86723673	-0.07326154
	652.9000	1	5		1.86723673	-0.07323757
	652.9500	1	5		1.86723673	-0.07326856
	653.0000	1	5		1.86723673	-0.07321152
	653.0500	1	5		1.86723673	-0.07333359
	653.1000	1	5		1.86723673	-0.07318848
	653.1500	1	5		1.86723673	-0.07321141
	653.2000	1	5		1.86723673	-0.07316404
	653.2500	1	5		1.86723673	-0.07298854
	653.3000	1	5		1.86723673	-0.07309107
	653.3500	1	5		1.86723673	-0.07302205
	653.4000	1	5		1.86723673	-0.07303680
	653.4500	1	5		1.86723673	-0.07309862
	653.5000	1	5		1.86723673	-0.07313428
	653.5500	1	5		1.86723673	-0.07300564
	653.6000	1	5		1.86723673	-0.07305201
	653.6500	1	5		1.86723673	-0.07297926
	653.7000	1	5		1.86723673	-0.07298946
	653.7500	1	5		1.86723673	-0.07298951
	653.8000	1	5		1.86723673	-0.07292682
	653.8500	1	5		1.86723673	-0.07289561
	653.9000	1	5		1.86723673	-0.07302986
	653.9500	1	5		1.86723673	-0.07291595
	654.0000	1	5		1.86723673	-0.07286113
	654.0500	1	5		1.86723673	-0.07294336
	654.1000	1	5		1.86723673	-0.07285433
	654.1500	1	5		1.86723673	-0.07281449
	654.2000	1	5		1.86723673	-0.07273420
	654.2500	1	5		1.86723673	-0.07276285
	654.3000	1	5		1.86723673	-0.07281780
	654.3500	1	5		1.86723673	-0.07276129
	654.4000	1	5		1.86723673	-0.07268478
	654.4500	1	5		1.86723673	-0.07274447
	654.5000	1	5		1.86723673	-0.07258716
	654.5500	1	5		1.86723673	-0.07269257
	654.6000	1	5		1.86723673	-0.07277340
	654.6500	1	5		1.86723673	-0.07261755
	654.7000	1	5		1.86723673	-0.07262476
	654.7500	1	5		1.86723673	-0.07251722
	654.8000	1	5		1.86723673	-0.07249816
	654.8500	1	5		1.86723673	-0.07251232
	654.9000	1	5		1.86723673	-0.07253860
	654.9500	1	5		1.86723673	-0.07248642
	655.0000	1	5		1.86723673	-0.07270526
	655.0500	1	5		1.86723673	-0.07258949
	655.1000	1	5		1.86723673	-0.07252252
	655.1500	1	5		1.86723673	-0.07246919
	655.2000	1	5		1.86723673	-0.07240106
	655.2500	1	5		1.86723673	-0.07248238
	655.3000	1	5		1.86723673	-0.07237726
	655.3500	1	5		1.86723673	-0.07231417
	655.4000	1	5		1.86723673	-0.07234466
	655.4500	1	5		1.86723673	-0.07229296
	655.5000	1	5		1.86723673	-0.07236762
	655.5500	1	5		1.86723673	-0.07248428
	655.6000	1	5		1.86723673	-0.07233094
	655.6500	1	5		1.86723673	-0.07234806
	655.7000	1	5		1.86723673	-0.07228714
	655.7500	1	5		1.86723673	-0.07222339
	655.8000	1	5		1.86723673	-0.07226508
	655.8500	1	5		1.86723673	-0.07227062
	655.9000	1	5		1.86723673	-0.07216419
	655.9500	1	5		1.86723673	-0.07219424
	656.0000	1	5		1.86723673	-0.07227780
	656.0500	1	5		1.86723673	-0.07216945
	656.1000	1	5		1.86723673	-0.07223194
	656.1500	1	5		1.86723673	-0.07215923
	656.2000	1	5		1.86723673	-0.07219926
	656.2500	1	5		1.86723673	-0.07214152
	656.3000	1	5		1.86723673	-0.07208934
	656.3500	1	5		1.86723673	-0.07214020
	656.4000	1	5		1.86723673	-0.07207653
	656.4500	1	5		1.86723673	-0.07212253
	656.5000	1	5		1.86723673	-0.07208921
	656.5500	1	5		1.86723673	-0.07204163
	656.6000	1	5		1.86723673	-0.07201463
	656.6500	1	5		1.86723673	-0.07205940
	656.7000	1	5		1.86723673	-0.07198909
	656.7500	1	5		1.86723673	-0.07211427
	656.8000	1	5		1.86723673	-0.07204573
	656.8500	1	5		1.86723673	-0.07201891
	656.9000	1	5		1.86723673	-0.07198348
	656.9500	1	5		1.86723673	-0.07195781
	657.0000	1	5		1.86723673	-0.07197494
	657.0500	1	5		1.86723673	-0.07206414
	657.1000	1	5		1.86723673	-0.07189659
	657.1500	1	5		1.86723673	-0.07186917
	657.2000	1	5		1.86723673	-0.07184986
	657.2500	1	5		1.86723673	-0.07179509
	657.3000	1	5		1.86723673	-0.07182864
	657.3500	1	5		1.86723673	-0.07193292
	657.4000	1	5		1.86723673	-0.07182451
	657.4500	1	5		1.86723673	-0.07186574
	657.5000	1	5		1.86723673	-0.07190621
	657.5500	1	5		1.86723673	-0.07176328
	657.6000	1	5		1.86723673	-0.07172439
	657.6500	1	5		1.86723673	-0.07174732
	657.7000	1	5		1.86723673	-0.07168031
	657.7500	1	5		1.86723673	-0.07170831
	657.8000	1	5		1.86723673	-0.07166818
	657.8500	1	5		1.86723673	-0.07162757
	657.9000	1	5		1.86723673	-0.07168477
	657.9500	1	5		1.86723673	-0.07167779
	658.0000	1	5		1.86723673	-0.07162635
	658.0500	1	5		1.86723673	-0.07163017
	658.1000	1	5		1.86723673	-0.07155309
	658.1500	1	5		1.86723673	-0.07154467
	658.2000	1	5		1.86723673	-0.07158129
	658.2500	1	5		1.86723673	-0.07152938
	658.3000	1	5		1.86723673	-0.07161772
	658.3500	1	5		1.86723673	-0.07156772
	658.4000	1	5		1.86723673	-0.07153881
	658.4500	1	5		1.86723673	-0.07158841
	658.5000	1	5		1.86723673	-0.07146188
	658.5500	1	5		1.86723673	-0.07142069
	658.6000	1	5		1.86723673	-0.07142856
	658.6500	1	5		1.86723673	-0.07140093
	658.7000	1	5		1.86723673	-0.07136931
	658.7500	1	5		1.86723673	-0.07129800
	658.8000	1	5		1.86723673	-0.07129815
	658.8500	1	5		1.86723673	-0.07143667
	658.9000	1	5		1.86723673	-0.07144041
	658.9500	1	5		1.86723673	-0.07141568
	659.0000	1	5		1.86723673	-0.07136433
	659.0500	1	5		1.86723673	-0.07127241
	659.1000	1	5		1.86723673	-0.07119134
	659.1500	1	5		1.86723673	-0.07124294
	659.2000	1	5		1.86723673	-0.07124656
	659.2500	1	5		1.86723673	-0.07123837
	659.3000	1	5		1.86723673	-0.07114804
	659.3500	1	5		1.86723673	-0.07135700
	659.4000	1	5		1.86723673	-0.07123230
	659.4500	1	5		1.86723673	-0.07133142
	659.5000	1	5		1.86723673	-0.07131148
	659.5500	1	5		1.86723673	-0.07125842
	659.6000	1	5		1.86723673	-0.07123263
	659.6500	1	5		1.86723673	-0.07116531
	659.7000	1	5		1.86723673	-0.07114238
	659.7500	1	5		1.86723673	-0.07119869
	659.8000	1	5		1.86723673	-0.07127730
	659.8500	1	5		1.86723673	-0.07122631
	659.9000	1	5		1.86723673	-0.07120245
	659.9500	1	5		1.86723673	-0.07117082
	660.0000	1	5		1.86723673	-0.07120278
	660.0500	1	5		1.86723673	-0.07118973
	660.1000	1	5		1.86723673	-0.07103370
	660.1500	1	5		1.86723673	-0.07103804
	660.2000	1	5		1.86723673	-0.07108759
	660.2500	1	5		1.86723673	-0.07107904
	660.3000	1	5		1.86723673	-0.07113063
	660.3500	1	5		1.86723673	-0.07117168
	660.4000	1	5		1.86723673	-0.07106447
	660.4500	1	5		1.86723673	-0.07106841
	660.5000	1	5		1.86723673	-0.07104166
	660.5500	1	5		1.86723673	-0.07097233
	660.6000	1	5		1.86723673	-0.07105274
	660.6500	1	5		1.86723673	-0.07096112
	660.7000	1	5		1.86723673	-0.07088779
	660.7500	1	5		1.86723673	-0.07105786
	660.8000	1	5		1.86723673	-0.07092688
	660.8500	1	5		1.86723673	-0.07103206
	660.9000	1	5		1.86723673	-0.07099458
	660.9500	1	5		1.86723673	-0.07083919
	661.0000	1	5		1.86723673	-0.07097553
	661.0500	1	5		1.86723673	-0.07086808
	661.1000	1	5		1.86723673	-0.07068293
	661.1500	1	5		1.86723673	-0.07087641
	661.2000	1	5		1.86723673	-0.07083027
	661.2500	1	5		1.86723673	-0.07070888
	661.3000	1	5		1.86723673	-0.07090564
	661.3500	1	5		1.86723673	-0.07073799
	661.4000	1	5		1.86723673	-0.07077349
	661.4500	1	5		1.86723673	-0.07082545
	661.5000	1	5		1.86723673	-0.07071807
	661.5500	1	5		1.86723673	-0.07075647
	661.6000	1	5		1.86723673	-0.07067941
	661.6500	1	5		1.86723673	-0.07057987
	661.7000	1	5		1.86723673	-0.07068198
	661.7500	1	5		1.86723673	-0.07072019
	661.8000	1	5		1.86723673	-0.07060276
	661.8500	1	5		1.86723673	-0.07080409
	661.9000	1	5		1.86723673	-0.07068714
	661.9500	1	5		1.86723673	-0.07064244
	662.0000	1	5		1.86723673	-0.07065551
	662.0500	1	5		1.86723673	-0.07054049
	662.1000	1	5		1.86723673	-0.07053710
	662.1500	1	5		1.86723673	-0.07071882
	662.2000	1	5		1.86723673	-0.07061892
	662.2500	1	5		1.86723673	-0.07067590
	662.3000	1	5		1.86723673	-0.07073850
	662.3500	1	5		1.86723673	-0.07055772
	662.4000	1	5		1.86723673	-0.07070187
	662.4500	1	5		1.86723673	-0.07056548
	662.5000	1	5		1.86723673	-0.07045500
	662.5500	1	5		1.86723673	-0.07042547
	662.6000	1	5		1.86723673	-0.07042126
	662.6500	1	5		1.86723673	-0.07041658
	662.7000	1	5		1.86723673	-0.07052801
	662.7500	1	5		1.86723673	-0.07041440
	662.8000	1	5		1.86723673	-0.07048351
	662.8500	1	5		1.86723673	-0.07055475
	662.9000	1	5		1.86723673	-0.07046147
	662.9500	1	5		1.86723673	-0.07037065
	663.0000	1	5		1.86723673	-0.07037747
	663.0500	1	5		1.86723673	-0.07038379
	663.1000	1	5		1.86723673	-0.07027874
	663.1500	1	5		1.86723673	-0.07037922
	663.2000	1	5		1.86723673	-0.07029744
	663.2500	1	5		1.86723673	-0.07038491
	663.3000	1	5		1.86723673	-0.07050641
	663.3500	1	5		1.86723673	-0.07037574
	663.4000	1	5		1.86723673	-0.07026115
	663.4500	1	5		1.86723673	-0.07027306
	663.5000	1	5		1.86723673	-0.07014727
	663.5500	1	5		1.86723673	-0.07014221
	663.6000	1	5		1.86723673	-0.07026785
	663.6500	1	5		1.86723673	-0.07021551
	663.7000	1	5		1.86723673	-0.07031695
	663.7500	1	5		1.86723673	-0.07023824
	663.8000	1	5		1.86723673	-0.07028182
	663.8500	1	5		1.86723673	-0.07024285
	663.9000	1	5		1.86723673	-0.07023878
	663.9500	1	5		1.86723673	-0.07016365
	664.0000	1	5		1.86723673	-0.07017987
	664.0500	1	5		1.86723673	-0.07009962
	664.1000	1	5		1.86723673	-0.07010035
	664.1500	1	5		1.86723673	-0.07011542
	664.2000	1	5		1.86723673	-0.07011539
	664.2500	1	5		1.86723673	-0.07019580
	664.3000	1	5		1.86723673	-0.07017459
	664.3500	1	5		1.86723673	-0.07019024
	664.4000	1	5		1.86723673	-0.07009344
	664.4500	1	5		1.86723673	-0.07019715
	664.5000	1	5		1.86723673	-0.07001624
	664.5500	1	5		1.86723673	-0.07007013
	664.6000	1	5		1.86723673	-0.07009347
	664.6500	1	5		1.86723673	-0.07004088
	664.7000	1	5		1.86723673	-0.06999465
	664.7500	1	5		1.86723673	-0.07002249
	664.8000	1	5		1.86723673	-0.06999894
	664.8500	1	5		1.86723673	-0.07005675
	664.9000	1	5		1.86723673	-0.06999413
	664.9500	1	5		1.86723673	-0.06997501
	665.0000	1	5		1.86723673	-0.06995365
	665.0500	1	5		1.86723673	-0.06982349
	665.1000	1	5		1.86723673	-0.06995069
	665.1500	1	5		1.86723673	-0.06993643
	665.2000	1	5		1.86723673	-0.06989974
	665.2500	1	5		1.86723673	-0.06993327
	665.3000	1	5		1.86723673	-0.06995258
	665.3500	1	5		1.86723673	-0.06990692
	665.4000	1	5		1.86723673	-0.06981318
	665.4500	1	5		1.86723673	-0.06981383
	665.5000	1	5		1.86723673	-0.06975413
	665.5500	1	5		1.86723673	-0.06984666
	665.6000	1	5		1.86723673	-0.06981963
	665.6500	1	5		1.86723673	-0.06980713
	665.7000	1	5		1.86723673	-0.06981427
	665.7500	1	5		1.86723673	-0.06979285
	665.8000	1	5		1.86723673	-0.06978902
	665.8500	1	5		1.86723673	-0.06982106
	665.9000	1	5		1.86723673	-0.06975100
	665.9500	1	5		1.86723673	-0.06967609
	666.0000	1	5		1.86723673	-0.06968244
	666.0500	1	5		1.86723673	-0.06970825
	666.1000	1	5		1.86723673	-0.06970836
	666.1500	1	5		1.86723673	-0.06981489
	666.2000	1	5		1.86723673	-0.06963022
	666.2500	1	5		1.86723673	-0.06979735
	666.3000	1	5		1.86723673	-0.06970926
	666.3500	1	5		1.86723673	-0.06961161
	666.4000	1	5		1.86723673	-0.06960669
	666.4500	1	5		1.86723673	-0.06946551
	666.5000	1	5		1.86723673	-0.06961082
	666.5500	1	5		1.86723673	-0.06955805
	666.6000	1	5		1.86723673	-0.06963616
	666.6500	1	5		1.86723673	-0.06967459
	666.7000	1	5		1.86723673	-0.06952406
	666.7500	1	5		1.86723673	-0.06951351
	666.8000	1	5		1.86723673	-0.06952753
	666.8500	1	5		1.86723673	-0.06951342
	666.9000	1	5		1.86723673	-0.06946768
	666.9500	1	5		1.86723673	-0.06946091
	667.0000	1	5		1.86723673	-0.06946515
	667.0500	1	5		1.86723673	-0.06956286
	667.1000	1	5		1.86723673	-0.06953659
	667.1500	1	5		1.86723673	-0.06946764
	667.2000	1	5		1.86723673	-0.06947742
	667.2500	1	5		1.86723673	-0.06941984
	667.3000	1	5		1.86723673	-0.06940348
	667.3500	1	5		1.86723673	-0.06942433
	667.4000	1	5		1.86723673	-0.06939648
	667.4500	1	5		1.86723673	-0.06934062
	667.5000	1	5		1.86723673	-0.06936108
	667.5500	1	5		1.86723673	-0.06941191
	667.6000	1	5		1.86723673	-0.06946974
	667.6500	1	5		1.86723673	-0.06941000
	667.7000	1	5		1.86723673	-0.06937007
	667.7500	1	5		1.86723673	-0.06926746
	667.8000	1	5		1.86723673	-0.06935034
	667.8500	1	5		1.86723673	-0.06934850
	667.9000	1	5		1.86723673	-0.06935372
	667.9500	1	5		1.86723673	-0.06928123
	668.0000	1	5		1.86723673	-0.06925927
	668.0500	1	5		1.86723673	-0.06936510
	668.1000	1	5		1.86723673	-0.06924459
	668.1500	1	5		1.86723673	-0.06934994
	668.2000	1	5		1.86723673	-0.06932626
	668.2500	1	5		1.86723673	-0.06930117
	668.3000	1	5		1.86723673	-0.06932007
	668.3500	1	5		1.86723673	-0.06919005
	668.4000	1	5		1.86723673	-0.06914638
	668.4500	1	5		1.86723673	-0.06930489
	668.5000	1	5		1.86723673	-0.06924528
	668.5500	1	5		1.86723673	-0.06930298
	668.6000	1	5		1.86723673	-0.06930490
	668.6500	1	5		1.86723673	-0.06917079
	668.7000	1	5		1.86723673	-0.06917946
	668.7500	1	5		1.86723673	-0.06909451
	668.8000	1	5		1.86723673	-0.06917760
	668.8500	1	5		1.86723673	-0.06909405
	668.9000	1	5		1.86723673	-0.06903588
	668.9500	1	5		1.86723673	-0.06907494
	669.0000	1	5		1.86723673	-0.06917722
	669.0500	1	5		1.86723673	-0.06910889
	669.1000	1	5		1.86723673	-0.06912035
	669.1500	1	5		1.86723673	-0.06905836
	669.2000	1	5		1.86723673	-0.06903527
	669.2500	1	5		1.86723673	-0.06902103
	669.3000	1	5		1.86723673	-0.06899235
	669.3500	1	5		1.86723673	-0.06903122
	669.4000	1	5		1.86723673	-0.06898897
	669.4500	1	5		1.86723673	-0.06904540
	669.5000	1	5		1.86723673	-0.06905003
	669.5500	1	5		1.86723673	-0.06906113
	669.6000	1	5		1.86723673	-0.06892221
	669.6500	1	5		1.86723673	-0.06891571
	669.7000	1	5		1.86723673	-0.06903645
	669.7500	1	5		1.86723673	-0.06900929
	669.8000	1	5		1.86723673	-0.06889566
	669.8500	1	5		1.86723673	-0.06891147
	669.9000	1	5		1.86723673	-0.06891652
	669.9500	1	5		1.86723673	-0.06897969
	670.0000	1	5		1.86723673	-0.06904338
	670.0500	1	5		1.86723673	-0.06901490
	670.1000	1	5		1.86723673	-0.06891485
	670.1500	1	5		1.86723673	-0.06883473
	670.2000	1	5		1.86723673	-0.06892500
	670.2500	1	5		1.86723673	-0.06879918
	670.3000	1	5		1.86723673	-0.06883783
	670.3500	1	5		1.86723673	-0.06893124
	670.4000	1	5		1.86723673	-0.06885515
	670.4500	1	5		1.86723673	-0.06885512
	670.5000	1	5		1.86723673	-0.06886349
	670.5500	1	5		1.86723673	-0.06889778
	670.6000	1	5		1.86723673	-0.06891419
	670.6500	1	5		1.86723673	-0.06884348
	670.7000	1	5		1.86723673	-0.06869059
	670.7500	1	5		1.86723673	-0.06876367
	670.8000	1	5		1.86723673	-0.06869496
	670.8500	1	5		1.86723673	-0.06882635
	670.9000	1	5		1.86723673	-0.06879818
	670.9500	1	5		1.86723673	-0.06883439
	671.0000	1	5		1.86723673	-0.06888262
	671.0500	1	5		1.86723673	-0.06886298
	671.1000	1	5		1.86723673	-0.06872421
	671.1500	1	5		1.86723673	-0.06877834
	671.2000	1	5		1.86723673	-0.06875322
	671.2500	1	5		1.86723673	-0.06872375
	671.3000	1	5		1.86723673	-0.06870560
	671.3500	1	5		1.86723673	-0.06876205
	671.4000	1	5		1.86723673	-0.06868977
	671.4500	1	5		1.86723673	-0.06874420
	671.5000	1	5		1.86723673	-0.06868938
	671.5500	1	5		1.86723673	-0.06867392
	671.6000	1	5		1.86723673	-0.06871046
	671.6500	1	5		1.86723673	-0.06859886
	671.7000	1	5		1.86723673	-0.06869429
	671.7500	1	5		1.86723673	-0.06858299
	671.8000	1	5		1.86723673	-0.06867465
	671.8500	1	5		1.86723673	-0.06871158
	671.9000	1	5		1.86723673	-0.06856886
	671.9500	1	5		1.86723673	-0.06864856
	672.0000	1	5		1.86723673	-0.06863970
	672.0500	1	5		1.86723673	-0.06858891
	672.1000	1	5		1.86723673	-0.06855282
	672.1500	1	5		1.86723673	-0.06858473
	672.2000	1	5		1.86723673	-0.06857703
	672.2500	1	5		1.86723673	-0.06850817
	672.3000	1	5		1.86723673	-0.06852063
	672.3500	1	5		1.86723673	-0.06861326
	672.4000	1	5		1.86723673	-0.06859267
	672.4500	1	5		1.86723673	-0.06860357
	672.5000	1	5		1.86723673	-0.06852296
	672.5500	1	5		1.86723673	-0.06858852
	672.6000	1	5		1.86723673	-0.06866703
	672.6500	1	5		1.86723673	-0.06849939
	672.7000	1	5		1.86723673	-0.06847174
	672.7500	1	5		1.86723673	-0.06851252
	672.8000	1	5		1.86723673	-0.06843789
	672.8500	1	5		1.86723673	-0.06852177
	672.9000	1	5		1.86723673	-0.06856754
	672.9500	1	5		1.86723673	-0.06842404
	673.0000	1	5		1.86723673	-0.06851979
	673.0500	1	5		1.86723673	-0.06852659
	673.1000	1	5		1.86723673	-0.06843796
	673.1500	1	5		1.86723673	-0.06849404
	673.2000	1	5		1.86723673	-0.06839412
	673.2500	1	5		1.86723673	-0.06832046
	673.3000	1	5		1.86723673	-0.06844845
	673.3500	1	5		1.86723673	-0.06852961
	673.4000	1	5		1.86723673	-0.06836218
	673.4500	1	5		1.86723673	-0.06840368
	673.5000	1	5		1.86723673	-0.06843180
	673.5500	1	5		1.86723673	-0.06836519
	673.6000	1	5		1.86723673	-0.06841099
	673.6500	1	5		1.86723673	-0.06829301
	673.7000	1	5		1.86723673	-0.06823731
	673.7500	1	5		1.86723673	-0.06829882
	673.8000	1	5		1.86723673	-0.06829887
	673.8500	1	5		1.86723673	-0.06829727
	673.9000	1	5		1.86723673	-0.06832687
	673.9500	1	5		1.86723673	-0.06830213
	674.0000	1	5		1.86723673	-0.06823082
	674.0500	1	5		1.86723673	-0.06826567
	674.1000	1	5		1.86723673	-0.06831124
	674.1500	1	5		1.86723673	-0.06814186
	674.2000	1	5		1.86723673	-0.06818803
	674.2500	1	5		1.86723673	-0.06813530
	674.3000	1	5		1.86723673	-0.06813968
	674.3500	1	5		1.86723673	-0.06822623
	674.4000	1	5		1.86723673	-0.06823591
	674.4500	1	5		1.86723673	-0.06829431
	674.5000	1	5		1.86723673	-0.06822666
	674.5500	1	5		1.86723673	-0.06816978
	674.6000	1	5		1.86723673	-0.06827075
	674.6500	1	5		1.86723673	-0.06813471
	674.7000	1	5		1.86723673	-0.06819732
	674.7500	1	5		1.86723673	-0.06812755
	674.8000	1	5		1.86723673	-0.06796434
	674.8500	1	5		1.86723673	-0.06818797
	674.9000	1	5		1.86723673	-0.06821123
	674.9500	1	5		1.86723673	-0.06816477
	675.0000	1	5		1.86723673	-0.06821081
	675.0500	1	5		1.86723673	-0.06813911
	675.1000	1	5		1.86723673	-0.06809661
	675.1500	1	5		1.86723673	-0.06818862
	675.2000	1	5		1.86723673	-0.06796930
	675.2500	1	5		1.86723673	-0.06789605
	675.3000	1	5		1.86723673	-0.06808472
	675.3500	1	5		1.86723673	-0.06806005
	675.4000	1	5		1.86723673	-0.06813173
	675.4500	1	5		1.86723673	-0.06818081
	675.5000	1	5		1.86723673	-0.06797501
	675.5500	1	5		1.86723673	-0.06802106
	675.6000	1	5		1.86723673	-0.06807326
	675.6500	1	5		1.86723673	-0.06791813
	675.7000	1	5		1.86723673	-0.06803904
	675.7500	1	5		1.86723673	-0.06800298
	675.8000	1	5		1.86723673	-0.06786862
	675.8500	1	5		1.86723673	-0.06810225
	675.9000	1	5		1.86723673	-0.06801911
	675.9500	1	5		1.86723673	-0.06791153
	676.0000	1	5		1.86723673	-0.06807621
	676.0500	1	5		1.86723673	-0.06798643
	676.1000	1	5		1.86723673	-0.06792227
	676.1500	1	5		1.86723673	-0.06811501
	676.2000	1	5		1.86723673	-0.06784411
	676.2500	1	5		1.86723673	-0.06790269
	676.3000	1	5		1.86723673	-0.06798921
	676.3500	1	5		1.86723673	-0.06784270
	676.4000	1	5		1.86723673	-0.06795539
	676.4500	1	5		1.86723673	-0.06800364
	676.5000	1	5		1.86723673	-0.06780397
	676.5500	1	5		1.86723673	-0.06799932
	676.6000	1	5		1.86723673	-0.06794319
	676.6500	1	5		1.86723673	-0.06772172
	676.7000	1	5		1.86723673	-0.06783211
	676.7500	1	5		1.86723673	-0.06767319
	676.8000	1	5		1.86723673	-0.06768447
	676.8500	1	5		1.86723673	-0.06793664
	676.9000	1	5		1.86723673	-0.06784964
	676.9500	1	5		1.86723673	-0.06777343
	677.0000	1	5		1.86723673	-0.06792824
	677.0500	1	5		1.86723673	-0.06775985
	677.1000	1	5		1.86723673	-0.06780970
	677.1500	1	5		1.86723673	-0.06779435
	677.2000	1	5		1.86723673	-0.06773466
	677.2500	1	5		1.86723673	-0.06783440
	677.3000	1	5		1.86723673	-0.06781848
	677.3500	1	5		1.86723673	-0.06766466
	677.4000	1	5		1.86723673	-0.06773667
	677.4500	1	5		1.86723673	-0.06778249
	677.5000	1	5		1.86723673	-0.06770401
	677.5500	1	5		1.86723673	-0.06768814
	677.6000	1	5		1.86723673	-0.06764611
	677.6500	1	5		1.86723673	-0.06763644
	677.7000	1	5		1.86723673	-0.06767982
	677.7500	1	5		1.86723673	-0.06772767
	677.8000	1	5		1.86723673	-0.06761374
	677.8500	1	5		1.86723673	-0.06765082
	677.9000	1	5		1.86723673	-0.06764317
	677.9500	1	5		1.86723673	-0.06764499
	678.0000	1	5		1.86723673	-0.06759745
	678.0500	1	5		1.86723673	-0.06751456
	678.1000	1	5		1.86723673	-0.06752050
	678.1500	1	5		1.86723673	-0.06756341
	678.2000	1	5		1.86723673	-0.06762531
	678.2500	1	5		1.86723673	-0.06762079
	678.3000	1	5		1.86723673	-0.06752355
	678.3500	1	5		1.86723673	-0.06757536
	678.4000	1	5		1.86723673	-0.06760264
	678.4500	1	5		1.86723673	-0.06757129
	678.5000	1	5		1.86723673	-0.06750888
	678.5500	1	5		1.86723673	-0.06748059
	678.6000	1	5		1.86723673	-0.06754510
	678.6500	1	5		1.86723673	-0.06759758
	678.7000	1	5		1.86723673	-0.06754731
	678.7500	1	5		1.86723673	-0.06744959
	678.8000	1	5		1.86723673	-0.06759626
	678.8500	1	5		1.86723673	-0.06757750
	678.9000	1	5		1.86723673	-0.06746132
	678.9500	1	5		1.86723673	-0.06745804
	679.0000	1	5		1.86723673	-0.06740469
	679.0500	1	5		1.86723673	-0.06742892
	679.1000	1	5		1.86723673	-0.06746428
	679.1500	1	5		1.86723673	-0.06735058
	679.2000	1	5		1.86723673	-0.06742650
	679.2500	1	5		1.86723673	-0.06751618
	679.3000	1	5		1.86723673	-0.06745553
	679.3500	1	5		1.86723673	-0.06751463
	679.4000	1	5		1.86723673	-0.06735097
	679.4500	1	5		1.86723673	-0.06730910
	679.5000	1	5		1.86723673	-0.06734199
	679.5500	1	5		1.86723673	-0.06739675
	679.6000	1	5		1.86723673	-0.06735970
	679.6500	1	5		1.86723673	-0.06730205
	679.7000	1	5		1.86723673	-0.06726645
	679.7500	1	5		1.86723673	-0.06733338
	679.8000	1	5		1.86723673	-0.06732742
	679.8500	1	5		1.86723673	-0.06732096
	679.9000	1	5		1.86723673	-0.06729037
	679.9500	1	5		1.86724246	-0.06720246
	680.0000	1	5		1.86725230	-0.06719585
	680.0500	1	5		1.86726234	-0.06732452
	680.1000	1	5		1.86727217	-0.06731481
	680.1500	1	5		1.86727607	-0.06724691
	680.2000	1	5		1.86727607	-0.06737358
	680.2500	1	5		1.86727607	-0.06733454
	680.3000	1	5		1.86727607	-0.06729438
	680.3500	1	5		1.86727607	-0.06721483
	680.4000	1	5		1.86727607	-0.06712713
	680.4500	1	5		1.86727607	-0.06725022
	680.5000	1	5		1.86727607	-0.06721288
	680.5500	1	5		1.86727607	-0.06726121
	680.6000	1	5		1.86727607	-0.06722781
	680.6500	1	5		1.86727607	-0.06722113
	680.7000	1	5		1.86727607	-0.06722071
	680.7500	1	5		1.86727607	-0.06717385
	680.8000	1	5		1.86727607	-0.06717950
	680.8500	1	5		1.86727607	-0.06718397
	680.9000	1	5		1.86727607	-0.06709874
	680.9500	1	5		1.86727607	-0.06703075
	681.0000	1	5		1.86727607	-0.06712610
	681.0500	1	5		1.86727607	-0.06720285
	681.1000	1	5		1.86727607	-0.06720637
	681.1500	1	5		1.86727607	-0.06718290
	681.2000	1	5		1.86727607	-0.06708333
	681.2500	1	5		1.86727607	-0.06709047
	681.3000	1	5		1.86727607	-0.06706328
	681.3500	1	5		1.86727607	-0.06714308
	681.4000	1	5		1.86727607	-0.06707180
	681.4500	1	5		1.86727607	-0.06697153
	681.5000	1	5		1.86727607	-0.06699017
	681.5500	1	5		1.86727607	-0.06709851
	681.6000	1	5		1.86727607	-0.06710669
	681.6500	1	5		1.86727607	-0.06703905
	681.7000	1	5		1.86727607	-0.06703860
	681.7500	1	5		1.86727607	-0.06690083
	681.8000	1	5		1.86727607	-0.06694929
	681.8500	1	5		1.86727607	-0.06692081
	681.9000	1	5		1.86727607	-0.06691691
	681.9500	1	5		1.86727607	-0.06700950
	682.0000	1	5		1.86727607	-0.06698530
	682.0500	1	5		1.86727607	-0.06704158
	682.1000	1	5		1.86727607	-0.06696745
	682.1500	1	5		1.86727607	-0.06693355
	682.2000	1	5		1.86727607	-0.06675495
	682.2500	1	5		1.86727607	-0.06687527
	682.3000	1	5		1.86727607	-0.06694700
	682.3500	1	5		1.86727607	-0.06697584
	682.4000	1	5		1.86727607	-0.06687657
	682.4500	1	5		1.86727607	-0.06689832
	682.5000	1	5		1.86727607	-0.06693452
	682.5500	1	5		1.86727607	-0.06700142
	682.6000	1	5		1.86727607	-0.06685173
	682.6500	1	5		1.86727607	-0.06678031
	682.7000	1	5		1.86727607	-0.06679624
	682.7500	1	5		1.86727607	-0.06677714
	682.8000	1	5		1.86727607	-0.06682816
	682.8500	1	5		1.86726172	-0.06690213
	682.9000	1	5		1.86724185	-0.06681683
	682.9500	1	5		1.86722259	-0.06692105
	683.0000	1	5		1.86721911	-0.06686074
	683.0500	1	5		1.86721911	-0.06668291
	683.1000	1	5		1.86721911	-0.06688730
	683.1500	1	5		1.86721911	-0.06666142
	683.2000	1	5		1.86721911	-0.06664004
	683.2500	1	5		1.86721911	-0.06677201
	683.3000	1	5		1.86721911	-0.06671176
	683.3500	1	5		1.86721911	-0.06675866
	683.4000	1	5		1.86722525	-0.06682543
	683.4500	1	5		1.86724513	-0.06680560
	683.5000	1	5		1.86726480	-0.06682014
	683.5500	1	5		1.86727607	-0.06681975
	683.6000	1	5		1.86727607	-0.06665281
	683.6500	1	5		1.86727607	-0.06677145
	683.7000	1	5		1.86727607	-0.06669745
	683.7500	1	5		1.86727607	-0.06669995
	683.8000	1	5		1.86727607	-0.06678189
	683.8500	1	5		1.86727607	-0.06679098
	683.9000	1	5		1.86727607	-0.06669472
	683.9500	1	5		1.86727607	-0.06666876
	684.0000	1	5		1.86727607	-0.06669949
	684.0500	1	5		1.86727607	-0.06660340
	684.1000	1	5		1.86727607	-0.06663242
	684.1500	1	5		1.86727607	-0.06657718
	684.2000	1	5		1.86727607	-0.06655869
	684.2500	1	5		1.86727607	-0.06657410
	684.3000	1	5		1.86727607	-0.06663766
	684.3500	1	5		1.86727607	-0.06666299
	684.4000	1	5		1.86727607	-0.06664175
	684.4500	1	5		1.86727607	-0.06664128
	684.5000	1	5		1.86727607	-0.06667321
	684.5500	1	5		1.86727607	-0.06658578
	684.6000	1	5		1.86727607	-0.06655664
	684.6500	1	5		1.86727607	-0.06658248
	684.7000	1	5		1.86727607	-0.06648718
	684.7500	1	5		1.86727607	-0.06655731
	684.8000	1	5		1.86727607	-0.06665154
	684.8500	1	5		1.86727607	-0.06658909
	684.9000	1	5		1.86727607	-0.06650014
	684.9500	1	5		1.86727607	-0.06665070
	685.0000	1	5		1.86727607	-0.06653631
	685.0500	1	5		1.86727607	-0.06650715
	685.1000	1	5		1.86727607	-0.06648043
	685.1500	1	5		1.86727607	-0.06643888
	685.2000	1	5		1.86727607	-0.06644802
	685.2500	1	5		1.86727607	-0.06650819
	685.3000	1	5		1.86727607	-0.06646322
	685.3500	1	5		1.86727607	-0.06649750
	685.4000	1	5		1.86727607	-0.06655015
	685.4500	1	5		1.86727607	-0.06639612
	685.5000	1	5		1.86727607	-0.06649016
	685.5500	1	5		1.86727607	-0.06641340
	685.6000	1	5		1.86727607	-0.06639556
	685.6500	1	5		1.86727607	-0.06633668
	685.7000	1	5		1.86727607	-0.06633519
	685.7500	1	5		1.86727607	-0.06638081
	685.8000	1	5		1.86727607	-0.06653078
	685.8500	1	5		1.86727607	-0.06640827
	685.9000	1	5		1.86727607	-0.06641152
	685.9500	1	5		1.86727607	-0.06640496
	686.0000	1	5		1.86727607	-0.06631446
	686.0500	1	5		1.86727607	-0.06635054
	686.1000	1	5		1.86727607	-0.06636933
	686.1500	1	5		1.86727607	-0.06625375
	686.2000	1	5		1.86727607	-0.06634555
	686.2500	1	5		1.86727607	-0.06632489
	686.3000	1	5		1.86727607	-0.06629447
	686.3500	1	5		1.86727607	-0.06641180
	686.4000	1	5		1.86727607	-0.06633472
	686.4500	1	5		1.86727525	-0.06631701
	686.5000	1	5		1.86725537	-0.06634946
	686.5500	1	5		1.86723550	-0.06622575
	686.6000	1	5		1.86721952	-0.06619406
	686.6500	1	5		1.86721911	-0.06632419
	686.7000	1	5		1.86721911	-0.06625314
	686.7500	1	5		1.86721911	-0.06633605
	686.8000	1	5		1.86721911	-0.06636823
	686.8500	1	5		1.86721911	-0.06619248
	686.9000	1	5		1.86721911	-0.06626220
	686.9500	1	5		1.86721911	-0.06626406
	687.0000	1	5		1.86721911	-0.06620090
	687.0500	1	5		1.86721911	-0.06624250
	687.1000	1	5		1.86721911	-0.06619171
	687.1500	1	5		1.86724472	-0.06617901
	687.2000	1	5		1.86726398	-0.06629343
	687.2500	1	5		1.86726377	-0.06625438
	687.3000	1	5		1.86725373	-0.06619364
	687.3500	1	5		1.86724513	-0.06627421
	687.4000	1	5		1.86724513	-0.06614904
	687.4500	1	5		1.86724513	-0.06617946
	687.5000	1	5		1.86724513	-0.06622115
	687.5500	1	5		1.86724513	-0.06614310
	687.6000	1	5		1.86724513	-0.06609935
	687.6500	1	5		1.86724513	-0.06617823
	687.7000	1	5		1.86724513	-0.06624478
	687.7500	1	5		1.86724513	-0.06618561
	687.8000	1	5		1.86724513	-0.06620556
	687.8500	1	5		1.86724513	-0.06632298
	687.9000	1	5		1.86724513	-0.06620790
	687.9500	1	5		1.86724513	-0.06616553
	688.0000	1	5		1.86724513	-0.06617620
	688.0500	1	5		1.86724513	-0.06601531
	688.1000	1	5		1.86724513	-0.06619171
	688.1500	1	5		1.86724513	-0.06618133
	688.2000	1	5		1.86724513	-0.06609459
	688.2500	1	5		1.86724513	-0.06615614
	688.3000	1	5		1.86724513	-0.06620166
	688.3500	1	5		1.86724513	-0.06618211
	688.4000	1	5		1.86724513	-0.06607887
	688.4500	1	5		1.86724513	-0.06597091
	688.5000	1	5		1.86724513	-0.06605424
	688.5500	1	5		1.86724513	-0.06607822
	688.6000	1	5		1.86724513	-0.06599728
	688.6500	1	5		1.86724513	-0.06608560
	688.7000	1	5		1.86724513	-0.06603761
	688.7500	1	5		1.86724513	-0.06607767
	688.8000	1	5		1.86724513	-0.06622069
	688.8500	1	5		1.86724513	-0.06611406
	688.9000	1	5		1.86724513	-0.06594128
	688.9500	1	5		1.86724513	-0.06604814
	689.0000	1	5		1.86724513	-0.06596294
	689.0500	1	5		1.86724513	-0.06599389
	689.1000	1	5		1.86724513	-0.06611869
	689.1500	1	5		1.86724513	-0.06601744
	689.2000	1	5		1.86724513	-0.06602280
	689.2500	1	5		1.86724513	-0.06614196
	689.3000	1	5		1.86724513	-0.06595393
	689.3500	1	5		1.86724513	-0.06594124
	689.4000	1	5		1.86724513	-0.06599636
	689.4500	1	5		1.86724513	-0.06586121
	689.5000	1	5		1.86724513	-0.06592609
	689.5500	1	5		1.86724513	-0.06592855
	689.6000	1	5		1.86724513	-0.06590385
	689.6500	1	5		1.86724513	-0.06602099
	689.7000	1	5		1.86724513	-0.06595411
	689.7500	1	5		1.86724513	-0.06589191
	689.8000	1	5		1.86724513	-0.06592538
	689.8500	1	5		1.86724513	-0.06590610
	689.9000	1	5		1.86724513	-0.06583218
	689.9500	1	5		1.86724513	-0.06588286
	690.0000	1	5		1.86724513	-0.06584631
	690.0500	1	5		1.86724513	-0.06594340
	690.1000	1	5		1.86724513	-0.06599456
	690.1500	1	5		1.86724513	-0.06590106
	690.2000	1	5		1.86724513	-0.06589344
	690.2500	1	5		1.86724513	-0.06586235
	690.3000	1	5		1.86724513	-0.06582190
	690.3500	1	5		1.86724513	-0.06588197
	690.4000	1	5		1.86724513	-0.06576054
	690.4500	1	5		1.86724513	-0.06573371
	690.5000	1	5		1.86724513	-0.06588416
	690.5500	1	5		1.86724513	-0.06580189
	690.6000	1	5		1.86724513	-0.06588217
	690.6500	1	5		1.86724513	-0.06584343
	690.7000	1	5		1.86724513	-0.06582929
	690.7500	1	5		1.86724513	-0.06579767
	690.8000	1	5		1.86724513	-0.06584093
	690.8500	1	5		1.86724513	-0.06574656
	690.9000	1	5		1.86724513	-0.06580053
	690.9500	1	5		1.86724513	-0.06579236
	691.0000	1	5		1.86724513	-0.06577760
	691.0500	1	5		1.86724513	-0.06582092
	691.1000	1	5		1.86724513	-0.06584366
	691.1500	1	5		1.86724513	-0.06575538
	691.2000	1	5		1.86724513	-0.06576176
	691.2500	1	5		1.86724513	-0.06585270
	691.3000	1	5		1.86724513	-0.06574336
	691.3500	1	5		1.86724513	-0.06580140
	691.4000	1	5		1.86724513	-0.06568167
	691.4500	1	5		1.86724513	-0.06570446
	691.5000	1	5		1.86724513	-0.06575462
	691.5500	1	5		1.86724513	-0.06571213
	691.6000	1	5		1.86724513	-0.06568599
	691.6500	1	5		1.86724513	-0.06570018
	691.7000	1	5		1.86724513	-0.06577854
	691.7500	1	5		1.86724513	-0.06577131
	691.8000	1	5		1.86724513	-0.06573725
	691.8500	1	5		1.86724513	-0.06562633
	691.9000	1	5		1.86724513	-0.06565058
	691.9500	1	5		1.86724513	-0.06559507
	692.0000	1	5		1.86724513	-0.06563176
	692.0500	1	5		1.86724513	-0.06566296
	692.1000	1	5		1.86724513	-0.06557483
	692.1500	1	5		1.86724513	-0.06570749
	692.2000	1	5		1.86724513	-0.06570620
	692.2500	1	5		1.86724513	-0.06566144
	692.3000	1	5		1.86724513	-0.06563498
	692.3500	1	5		1.86724513	-0.06557106
	692.4000	1	5		1.86724513	-0.06549548
	692.4500	1	5		1.86724513	-0.06559314
	692.5000	1	5		1.86724513	-0.06551880
	692.5500	1	5		1.86724513	-0.06562395
	692.6000	1	5		1.86724513	-0.06563803
	692.6500	1	5		1.86724513	-0.06554371
	692.7000	1	5		1.86724513	-0.06554462
	692.7500	1	5		1.86724513	-0.06556134
	692.8000	1	5		1.86724513	-0.06542922
	692.8500	1	5		1.86724513	-0.06544591
	692.9000	1	5		1.86724513	-0.06545043
	692.9500	1	5		1.86724513	-0.06545586
	693.0000	1	5		1.86724513	-0.06553924
	693.0500	1	5		1.86724513	-0.06535405
	693.1000	1	5		1.86724513	-0.06556831
	693.1500	1	5		1.86724513	-0.06550905
	693.2000	1	5		1.86724513	-0.06551416
	693.2500	1	5		1.86724513	-0.06547058
	693.3000	1	5		1.86724513	-0.06534421
	693.3500	1	5		1.86724513	-0.06529129
	693.4000	1	5		1.86724513	-0.06536745
	693.4500	1	5		1.86724513	-0.06540529
	693.5000	1	5		1.86724513	-0.06543932
	693.5500	1	5		1.86724513	-0.06544584
	693.6000	1	5		1.86724513	-0.06548761
	693.6500	1	5		1.86724513	-0.06554867
	693.7000	1	5		1.86724513	-0.06536824
	693.7500	1	5		1.86724513	-0.06538590
	693.8000	1	5		1.86724513	-0.06521121
	693.8500	1	5		1.86724513	-0.06530861
	693.9000	1	5		1.86724513	-0.06529907
	693.9500	1	5		1.86724513	-0.06531061
	694.0000	1	5		1.86724513	-0.06537412
	694.0500	1	5		1.86724513	-0.06542627
	694.1000	1	5		1.86724513	-0.06531231
	694.1500	1	5		1.86724513	-0.06526896
	694.2000	1	5		1.86724513	-0.06536057
	694.2500	1	5		1.86724513	-0.06533436
	694.3000	1	5		1.86724513	-0.06531864
	694.3500	1	5		1.86724513	-0.06528300
	694.4000	1	5		1.86724513	-0.06535857
	694.4500	1	5		1.86724513	-0.06525755
	694.5000	1	5		1.86724513	-0.06544006
	694.5500	1	5		1.86724513	-0.06532711
	694.6000	1	5		1.86724513	-0.06540344
	694.6500	1	5		1.86724513	-0.06535944
	694.7000	1	5		1.86724513	-0.06528299
	694.7500	1	5		1.86724513	-0.06532254
	694.8000	1	5		1.86724513	-0.06535584
	694.8500	1	5		1.86724513	-0.06532815
	694.9000	1	5		1.86724513	-0.06527682
	694.9500	1	5		1.86724513	-0.06529059
	695.0000	1	5		1.86724513	-0.06525967
	695.0500	1	5		1.86724513	-0.06534611
	695.1000	1	5		1.86724513	-0.06528566
	695.1500	1	5		1.86724513	-0.06528577
	695.2000	1	5		1.86724513	-0.06532512
	695.2500	1	5		1.86724513	-0.06519997
	695.3000	1	5		1.86724513	-0.06520949
	695.3500	1	5		1.86724513	-0.06519378
	695.4000	1	5		1.86724513	-0.06520369
	695.4500	1	5		1.86724513	-0.06518823
	695.5000	1	5		1.86724513	-0.06527847
	695.5500	1	5		1.86724513	-0.06521902
	695.6000	1	5		1.86724513	-0.06530981
	695.6500	1	5		1.86724513	-0.06525780
	695.7000	1	5		1.86724513	-0.06520554
	695.7500	1	5		1.86724513	-0.06521444
	695.8000	1	5		1.86724513	-0.06523050
	695.8500	1	5		1.86724513	-0.06519437
	695.9000	1	5		1.86724513	-0.06527349
	695.9500	1	5		1.86724513	-0.06534066
	696.0000	1	5		1.86724513	-0.06533571
	696.0500	1	5		1.86724513	-0.06536974
	696.1000	1	5		1.86724513	-0.06534706
	696.1500	1	5		1.86724513	-0.06522919
	696.2000	1	5		1.86724513	-0.06522420
	696.2500	1	5		1.86724513	-0.06513382
	696.3000	1	5		1.86724513	-0.06507332
	696.3500	1	5		1.86724513	-0.06523155
	696.4000	1	5		1.86724513	-0.06512243
	696.4500	1	5		1.86724513	-0.06512655
	696.5000	1	5		1.86724513	-0.06511408
	696.5500	1	5		1.86724513	-0.06519408
	696.6000	1	5		1.86724513	-0.06515302
	696.6500	1	5		1.86724513	-0.06514100
	696.7000	1	5		1.86724513	-0.06499835
	696.7500	1	5		1.86724513	-0.06500558
	696.8000	1	5		1.86724513	-0.06502775
	696.8500	1	5		1.86724513	-0.06507644
	696.9000	1	5		1.86724513	-0.06513164
	696.9500	1	5		1.86724513	-0.06510640
	697.0000	1	5		1.86724513	-0.06514664
	697.0500	1	5		1.86724513	-0.06512423
	697.1000	1	5		1.86723837	-0.06511278
	697.1500	1	5		1.86722833	-0.06494982
	697.2000	1	5		1.86721911	-0.06501812
	697.2500	1	5		1.86721911	-0.06485113
	697.3000	1	5		1.86721911	-0.06505399
	697.3500	1	5		1.86721911	-0.06505406
	697.4000	1	5		1.86721911	-0.06492449
	697.4500	1	5		1.86721911	-0.06504565
	697.5000	1	5		1.86721911	-0.06507643
	697.5500	1	5		1.86721911	-0.06500937
	697.6000	1	5		1.86721911	-0.06510202
	697.6500	1	5		1.86721911	-0.06500619
	697.7000	1	5		1.86723427	-0.06499876
	697.7500	1	5		1.86725414	-0.06507233
	697.8000	1	5		1.86727279	-0.06488800
	697.8500	1	5		1.86727607	-0.06498335
	697.9000	1	5		1.86727607	-0.06501355
	697.9500	1	5		1.86727607	-0.06499299
	698.0000	1	5		1.86727607	-0.06501528
	698.0500	1	5		1.86727607	-0.06501584
	698.1000	1	5		1.86727607	-0.06496344
	698.1500	1	5		1.86727607	-0.06499089
	698.2000	1	5		1.86727607	-0.06495663
	698.2500	1	5		1.86727607	-0.06489259
	698.3000	1	5		1.86727607	-0.06501900
	698.3500	1	5		1.86727607	-0.06492835
	698.4000	1	5		1.86727607	-0.06490249
	698.4500	1	5		1.86727607	-0.06504529
	698.5000	1	5		1.86727607	-0.06496555
	698.5500	1	5		1.86727607	-0.06486783
	698.6000	1	5		1.86727607	-0.06495805
	698.6500	1	5		1.86727607	-0.06499415
	698.7000	1	5		1.86727607	-0.06492988
	698.7500	1	5		1.86727607	-0.06494697
	698.8000	1	5		1.86727607	-0.06487168
	698.8500	1	5		1.86727607	-0.06489500
	698.9000	1	5		1.86727607	-0.06484013
	698.9500	1	5		1.86727607	-0.06488867
	699.0000	1	5		1.86727607	-0.06497585
	699.0500	1	5		1.86727607	-0.06500449
	699.1000	1	5		1.86727607	-0.06488403
	699.1500	1	5		1.86727607	-0.06487678
	699.2000	1	5		1.86727607	-0.06475002
	699.2500	1	5		1.86727607	-0.06474997
	699.3000	1	5		1.86727607	-0.06478288
	699.3500	1	5		1.86727607	-0.06479039
	699.4000	1	5		1.86727607	-0.06487140
	699.4500	1	5		1.86727607	-0.06485944
	699.5000	1	5		1.86727607	-0.06487367
	699.5500	1	5		1.86727607	-0.06480851
	699.6000	1	5		1.86727607	-0.06489423
	699.6500	1	5		1.86727607	-0.06482173
	699.7000	1	5		1.86727607	-0.06473199
	699.7500	1	5		1.86727607	-0.06464806
	699.8000	1	5		1.86727607	-0.06474927
	699.8500	1	5		1.86727607	-0.06477891
	699.9000	1	5		1.86727607	-0.06481486
	699.9500	1	5		1.86727607	-0.06483202
	700.0000	1	5		1.86727607	-0.06479545
	700.0500	1	5		1.86727607	-0.06473491
	700.1000	1	5		1.86727607	-0.06460420
	700.1500	1	5		1.86727607	-0.06464641
	700.2000	1	5		1.86727607	-0.06469579
	700.2500	1	5		1.86727607	-0.06470932
	700.3000	1	5		1.86727607	-0.06470705
	700.3500	1	5		1.86727607	-0.06469213
	700.4000	1	5		1.86727607	-0.06467654
	700.4500	1	5		1.86727607	-0.06474620
	700.5000	1	5		1.86727607	-0.06470241
	700.5500	1	5		1.86727607	-0.06469291
	700.6000	1	5		1.86727607	-0.06464300
	700.6500	1	5		1.86726685	-0.06457745
	700.7000	1	5		1.86724697	-0.06456999
	700.7500	1	5		1.86723222	-0.06460303
	700.8000	1	5		1.86723222	-0.06467473
	700.8500	1	5		1.86723222	-0.06462329
	700.9000	1	5		1.86723222	-0.06462831
	700.9500	1	5		1.86723222	-0.06465337
	701.0000	1	5		1.86723222	-0.06460997
	701.0500	1	5		1.86723222	-0.06455858
	701.1000	1	5		1.86723222	-0.06453915
	701.1500	1	5		1.86723222	-0.06457548
	701.2000	1	5		1.86723222	-0.06448960
	701.2500	1	5		1.86723222	-0.06450330
	701.3000	1	5		1.86723222	-0.06453868
	701.3500	1	5		1.86723222	-0.06466520
	701.4000	1	5		1.86723222	-0.06459271
	701.4500	1	5		1.86723222	-0.06464234
	701.5000	1	5		1.86723222	-0.06459191
	701.5500	1	5		1.86723222	-0.06451473
	701.6000	1	5		1.86723222	-0.06452986
	701.6500	1	5		1.86723222	-0.06443450
	701.7000	1	5		1.86723222	-0.06452039
	701.7500	1	5		1.86723222	-0.06457069
	701.8000	1	5		1.86723222	-0.06456804
	701.8500	1	5		1.86723222	-0.06451692
	701.9000	1	5		1.86723222	-0.06462237
	701.9500	1	5		1.86723222	-0.06458431
	702.0000	1	5		1.86723222	-0.06453462
	702.0500	1	5		1.86723222	-0.06452142
	702.1000	1	5		1.86723222	-0.06451254
	702.1500	1	5		1.86723222	-0.06454367
	702.2000	1	5		1.86723222	-0.06451092
	702.2500	1	5		1.86723222	-0.06440594
	702.3000	1	5		1.86723222	-0.06447842
	702.3500	1	5		1.86723222	-0.06459869
	702.4000	1	5		1.86723222	-0.06449469
	702.4500	1	5		1.86723222	-0.06456509
	702.5000	1	5		1.86723222	-0.06445332
	702.5500	1	5		1.86723222	-0.06451346
	702.6000	1	5		1.86723222	-0.06438455
	702.6500	1	5		1.86723222	-0.06449080
	702.7000	1	5		1.86723222	-0.06442710
	702.7500	1	5		1.86723222	-0.06439560
	702.8000	1	5		1.86723222	-0.06441955
	702.8500	1	5		1.86723222	-0.06440540
	702.9000	1	5		1.86723222	-0.06454499
	702.9500	1	5		1.86723222	-0.06445560
	703.0000	1	5		1.86723222	-0.06438058
	703.0500	1	5		1.86723222	-0.06443716
	703.1000	1	5		1.86723222	-0.06436022
	703.1500	1	5		1.86723222	-0.06436758
	703.2000	1	5		1.86723222	-0.06436651
	703.2500	1	5		1.86723222	-0.06442028
	703.3000	1	5		1.86723222	-0.06448756
	703.3500	1	5		1.86723222	-0.06443408
	703.4000	1	5		1.86723222	-0.06441759
	703.4500	1	5		1.86723222	-0.06439964
	703.5000	1	5		1.86723222	-0.06436956
	703.5500	1	5		1.86723222	-0.06435234
	703.6000	1	5		1.86723222	-0.06429279
	703.6500	1	5		1.86723222	-0.06439937
	703.7000	1	5		1.86723222	-0.06438255
	703.7500	1	5		1.86723222	-0.06427466
	703.8000	1	5		1.86723222	-0.06438478
	703.8500	1	5		1.86723222	-0.06446292
	703.9000	1	5		1.86723222	-0.06443004
	703.9500	1	5		1.86723222	-0.06437939
	704.0000	1	5		1.86723222	-0.06421095
	704.0500	1	5		1.86723222	-0.06422604
	704.1000	1	5		1.86723222	-0.06426174
	704.1500	1	5		1.86723222	-0.06424902
	704.2000	1	5		1.86723222	-0.06426998
	704.2500	1	5		1.86723222	-0.06431349
	704.3000	1	5		1.86723222	-0.06424339
	704.3500	1	5		1.86723222	-0.06432343
	704.4000	1	5		1.86723222	-0.06428572
	704.4500	1	5		1.86723222	-0.06419457
	704.5000	1	5		1.86723222	-0.06417641
	704.5500	1	5		1.86723222	-0.06412471
	704.6000	1	5		1.86723222	-0.06416760
	704.6500	1	5		1.86723222	-0.06420952
	704.7000	1	5		1.86723222	-0.06425760
	704.7500	1	5		1.86723222	-0.06417619
	704.8000	1	5		1.86723222	-0.06429430
	704.8500	1	5		1.86723222	-0.06424803
	704.9000	1	5		1.86723222	-0.06415080
	704.9500	1	5		1.86723222	-0.06414487
	705.0000	1	5		1.86723222	-0.06412454
	705.0500	1	5		1.86723222	-0.06415956
	705.1000	1	5		1.86723222	-0.06415024
	705.1500	1	5		1.86723222	-0.06427655
	705.2000	1	5		1.86723222	-0.06421058
	705.2500	1	5		1.86723222	-0.06418202
	705.3000	1	5		1.86723222	-0.06411619
	705.3500	1	5		1.86723222	-0.06422946
	705.4000	1	5		1.86723222	-0.06408075
	705.4500	1	5		1.86723222	-0.06412060
	705.5000	1	5		1.86723222	-0.06400968
	705.5500	1	5		1.86723222	-0.06406863
	705.6000	1	5		1.86723222	-0.06413581
	705.6500	1	5		1.86723222	-0.06403532
	705.7000	1	5		1.86723222	-0.06409633
	705.7500	1	5		1.86723222	-0.06423458
	705.8000	1	5		1.86723222	-0.06415897
	705.8500	1	5		1.86723222	-0.06411049
	705.9000	1	5		1.86723222	-0.06412916
	705.9500	1	5		1.86723222	-0.06410762
	706.0000	1	5		1.86723222	-0.06408310
	706.0500	1	5		1.86723222	-0.06413538
	706.1000	1	5		1.86723222	-0.06407947
	706.1500	1	5		1.86723222	-0.06414684
	706.2000	1	5		1.86723222	-0.06416646
	706.2500	1	5		1.86723222	-0.06411732
	706.3000	1	5		1.86723222	-0.06406781
	706.3500	1	5		1.86723222	-0.06410636
	706.4000	1	5		1.86723222	-0.06403810
	706.4500	1	5		1.86723222	-0.06406693
	706.5000	1	5		1.86723222	-0.06408376
	706.5500	1	5		1.86723222	-0.06398636
	706.6000	1	5		1.86723222	-0.06408083
	706.6500	1	5		1.86723222	-0.06406387
	706.7000	1	5		1.86723222	-0.06399957
	706.7500	1	5		1.86723222	-0.06402934
	706.8000	1	5		1.86723222	-0.06398839
	706.8500	1	5		1.86723222	-0.06405947
	706.9000	1	5		1.86723222	-0.06393289
	706.9500	1	5		1.86723222	-0.06394617
	707.0000	1	5		1.86723222	-0.06405853
	707.0500	1	5		1.86723222	-0.06399839
	707.1000	1	5		1.86723222	-0.06403843
	707.1500	1	5		1.86723222	-0.06395516
	707.2000	1	5		1.86723222	-0.06408419
	707.2500	1	5		1.86723222	-0.06402354
	707.3000	1	5		1.86723222	-0.06398863
	707.3500	1	5		1.86723222	-0.06392232
	707.4000	1	5		1.86723222	-0.06386928
	707.4500	1	5		1.86723222	-0.06397581
	707.5000	1	5		1.86723222	-0.06398984
	707.5500	1	5		1.86723222	-0.06385553
	707.6000	1	5		1.86723222	-0.06394256
	707.6500	1	5		1.86723222	-0.06395129
	707.7000	1	5		1.86723222	-0.06391621
	707.7500	1	5		1.86723222	-0.06397141
	707.8000	1	5		1.86723222	-0.06391731
	707.8500	1	5		1.86723222	-0.06388925
	707.9000	1	5		1.86723222	-0.06392907
	707.9500	1	5		1.86723222	-0.06388684
	708.0000	1	5		1.86723222	-0.06381239
	708.0500	1	5		1.86723222	-0.06395046
	708.1000	1	5		1.86723222	-0.06386011
	708.1500	1	5		1.86723222	-0.06380638
	708.2000	1	5		1.86723222	-0.06390638
	708.2500	1	5		1.86723222	-0.06393222
	708.3000	1	5		1.86723222	-0.06381407
	708.3500	1	5		1.86723222	-0.06386846
	708.4000	1	5		1.86723222	-0.06387844
	708.4500	1	5		1.86723222	-0.06367125
	708.5000	1	5		1.86723222	-0.06378060
	708.5500	1	5		1.86723222	-0.06375846
	708.6000	1	5		1.86723222	-0.06375864
	708.6500	1	5		1.86723222	-0.06396934
	708.7000	1	5		1.86723222	-0.06374610
	708.7500	1	5		1.86723222	-0.06369491
	708.8000	1	5		1.86723222	-0.06386483
	708.8500	1	5		1.86723222	-0.06376388
	708.9000	1	5		1.86723222	-0.06367714
	708.9500	1	5		1.86723222	-0.06382611
	709.0000	1	5		1.86723222	-0.06369202
	709.0500	1	5		1.86723222	-0.06364776
	709.1000	1	5		1.86723222	-0.06383706
	709.1500	1	5		1.86725332	-0.06376814
	709.2000	1	5		1.86727504	-0.06379204
	709.2500	1	5		1.86727627	-0.06389384
	709.3000	1	5		1.86727627	-0.06369365
	709.3500	1	5		1.86727627	-0.06372243
	709.4000	1	5		1.86727627	-0.06375754
	709.4500	1	5		1.86727627	-0.06354536
	709.5000	1	5		1.86727627	-0.06364207
	709.5500	1	5		1.86727627	-0.06366310
	709.6000	1	5		1.86727627	-0.06368367
	709.6500	1	5		1.86727627	-0.06376949
	709.7000	1	5		1.86727627	-0.06368227
	709.7500	1	5		1.86727627	-0.06359688
	709.8000	1	5		1.86727627	-0.06372233
	709.8500	1	5		1.86727627	-0.06364108
	709.9000	1	5		1.86727627	-0.06356913
	709.9500	1	5		1.86727627	-0.06369902
	710.0000	1	5		1.86727627	-0.06362599
	710.0500	1	5		1.86727627	-0.06365635
	710.1000	1	5		1.86727627	-0.06368245
	710.1500	1	5		1.86727627	-0.06361305
	710.2000	1	5		1.86727627	-0.06367639
	710.2500	1	5		1.86727627	-0.06354159
	710.3000	1	5		1.86727627	-0.06360639
	710.3500	1	5		1.86727627	-0.06359038
	710.4000	1	5		1.86727627	-0.06359636
	710.4500	1	5		1.86727627	-0.06363347
	710.5000	1	5		1.86727627	-0.06366177
	710.5500	1	5		1.86727627	-0.06372331
	710.6000	1	5		1.86727627	-0.06376714
	710.6500	1	5		1.86727627	-0.06369745
	710.7000	1	5		1.86727627	-0.06373712
	710.7500	1	5		1.86727627	-0.06366126
	710.8000	1	5		1.86727627	-0.06359669
	710.8500	1	5		1.86727627	-0.06354570
	710.9000	1	5		1.86727627	-0.06360064
	710.9500	1	5		1.86727627	-0.06368452
	711.0000	1	5		1.86727627	-0.06365311
	711.0500	1	5		1.86727627	-0.06357840
	711.1000	1	5		1.86727627	-0.06361970
	711.1500	1	5		1.86727627	-0.06360238
	711.2000	1	5		1.86727627	-0.06360154
	711.2500	1	5		1.86727627	-0.06349237
	711.3000	1	5		1.86727627	-0.06354001
	711.3500	1	5		1.86727627	-0.06353909
	711.4000	1	5		1.86727627	-0.06350287
	711.4500	1	5		1.86727627	-0.06354498
	711.5000	1	5		1.86727627	-0.06352391
	711.5500	1	5		1.86727627	-0.06359010
	711.6000	1	5		1.86727627	-0.06349512
	711.6500	1	5		1.86727627	-0.06340861
	711.7000	1	5		1.86727627	-0.06338306
	711.7500	1	5		1.86727627	-0.06349317
	711.8000	1	5		1.86727627	-0.06341684
	711.8500	1	5		1.86727627	-0.06344623
	711.9000	1	5		1.86727627	-0.06349971
	711.9500	1	5		1.86727627	-0.06355013
	712.0000	1	5		1.86727627	-0.06358651
	712.0500	1	5		1.86727627	-0.06350472
	712.1000	1	5		1.86727627	-0.06348541
	712.1500	1	5		1.86727627	-0.06343856
	712.2000	1	5		1.86727627	-0.06349432
	712.2500	1	5		1.86727627	-0.06343577
	712.3000	1	5		1.86727627	-0.06339949
	712.3500	1	5		1.86727627	-0.06343510
	712.4000	1	5		1.86727627	-0.06338352
	712.4500	1	5		1.86727627	-0.06351175
	712.5000	1	5		1.86727627	-0.06349094
	712.5500	1	5		1.86726951	-0.06344616
	712.6000	1	5		1.86724964	-0.06344441
	712.6500	1	5		1.86722976	-0.06331177
	712.7000	1	5		1.86721911	-0.06343707
	712.7500	1	5		1.86721911	-0.06348401
	712.8000	1	5		1.86721911	-0.06335095
	712.8500	1	5		1.86721911	-0.06338303
	712.9000	1	5		1.86721911	-0.06340710
	712.9500	1	5		1.86721911	-0.06343783
	713.0000	1	5		1.86721911	-0.06348480
	713.0500	1	5		1.86721911	-0.06346633
	713.1000	1	5		1.86721911	-0.06338474
	713.1500	1	5		1.86721911	-0.06335280
	713.2000	1	5		1.86721911	-0.06341759
	713.2500	1	5		1.86721911	-0.06337882
	713.3000	1	5		1.86721911	-0.06339702
	713.3500	1	5		1.86721911	-0.06336216
	713.4000	1	5		1.86721911	-0.06330825
	713.4500	1	5		1.86722874	-0.06344101
	713.5000	1	5		1.86724861	-0.06351339
	713.5500	1	5		1.86726849	-0.06348378
	713.6000	1	5		1.86727607	-0.06348231
	713.6500	1	5		1.86727607	-0.06336194
	713.7000	1	5		1.86727607	-0.06327273
	713.7500	1	5		1.86727607	-0.06332529
	713.8000	1	5		1.86727607	-0.06326898
	713.8500	1	5		1.86727607	-0.06338272
	713.9000	1	5		1.86727607	-0.06333739
	713.9500	1	5		1.86727607	-0.06335815
	714.0000	1	5		1.86727607	-0.06330597
	714.0500	1	5		1.86727607	-0.06343319
	714.1000	1	5		1.86727607	-0.06332831
	714.1500	1	5		1.86727607	-0.06333523
	714.2000	1	5		1.86727607	-0.06334078
	714.2500	1	5		1.86727607	-0.06323039
	714.3000	1	5		1.86727607	-0.06327228
	714.3500	1	5		1.86727607	-0.06326291
	714.4000	1	5		1.86727607	-0.06334555
	714.4500	1	5		1.86727607	-0.06340094
	714.5000	1	5		1.86727607	-0.06340811
	714.5500	1	5		1.86727607	-0.06324005
	714.6000	1	5		1.86727607	-0.06328729
	714.6500	1	5		1.86727607	-0.06312011
	714.7000	1	5		1.86727607	-0.06310285
	714.7500	1	5		1.86727607	-0.06321512
	714.8000	1	5		1.86727607	-0.06313431
	714.8500	1	5		1.86727607	-0.06324177
	714.9000	1	5		1.86727607	-0.06320439
	714.9500	1	5		1.86727607	-0.06334746
	715.0000	1	5		1.86727607	-0.06330899
	715.0500	1	5		1.86727607	-0.06323032
	715.1000	1	5		1.86727607	-0.06322106
	715.1500	1	5		1.86727607	-0.06326063
	715.2000	1	5		1.86727607	-0.06319193
	715.2500	1	5		1.86727607	-0.06313126
	715.3000	1	5		1.86727607	-0.06311742
	715.3500	1	5		1.86727607	-0.06320145
	715.4000	1	5		1.86727607	-0.06311874
	715.4500	1	5		1.86727607	-0.06322061
	715.5000	1	5		1.86727607	-0.06319123
	715.5500	1	5		1.86727607	-0.06322328
	715.6000	1	5		1.86727607	-0.06312067
	715.6500	1	5		1.86727607	-0.06305781
	715.7000	1	5		1.86727607	-0.06314376
	715.7500	1	5		1.86727607	-0.06309910
	715.8000	1	5		1.86727607	-0.06308391
	715.8500	1	5		1.86727607	-0.06315879
	715.9000	1	5		1.86727607	-0.06316827
	715.9500	1	5		1.86727607	-0.06319473
	716.0000	1	5		1.86727607	-0.06317538
	716.0500	1	5		1.86727607	-0.06301993
	716.1000	1	5		1.86727607	-0.06316725
	716.1500	1	5		1.86727607	-0.06312788
	716.2000	1	5		1.86727607	-0.06305511
	716.2500	1	5		1.86727607	-0.06310696
	716.3000	1	5		1.86727607	-0.06308004
	716.3500	1	5		1.86727607	-0.06306357
	716.4000	1	5		1.86727607	-0.06310378
	716.4500	1	5		1.86727607	-0.06314844
	716.5000	1	5		1.86727607	-0.06305784
	716.5500	1	5		1.86727607	-0.06306859
	716.6000	1	5		1.86727607	-0.06300628
	716.6500	1	5		1.86727607	-0.06306185
	716.7000	1	5		1.86727607	-0.06310560
	716.7500	1	5		1.86727607	-0.06305134
	716.8000	1	5		1.86727607	-0.06304929
	716.8500	1	5		1.86727607	-0.06313860
	716.9000	1	5		1.86727607	-0.06315039
	716.9500	1	5		1.86727607	-0.06314057
	717.0000	1	5		1.86727607	-0.06313541
	717.0500	1	5		1.86727607	-0.06304825
	717.1000	1	5		1.86727607	-0.06304285
	717.1500	1	5		1.86727607	-0.06294310
	717.2000	1	5		1.86727607	-0.06305521
	717.2500	1	5		1.86727607	-0.06310516
	717.3000	1	5		1.86724246	-0.06306874
	717.3500	1	5		1.86721972	-0.06305691
	717.4000	1	5		1.86721911	-0.06300932
	717.4500	1	5		1.86721911	-0.06311908
	717.5000	1	5		1.86721911	-0.06302170
	717.5500	1	5		1.86721911	-0.06295105
	717.6000	1	5		1.86721911	-0.06293471
	717.6500	1	5		1.86721911	-0.06305724
	717.7000	1	5		1.86721911	-0.06304317
	717.7500	1	5		1.86721911	-0.06299877
	717.8000	1	5		1.86721911	-0.06295442
	717.8500	1	5		1.86721911	-0.06308202
	717.9000	1	5		1.86721911	-0.06303199
	717.9500	1	5		1.86722771	-0.06304823
	718.0000	1	5		1.86724738	-0.06294670
	718.0500	1	5		1.86726726	-0.06294963
	718.1000	1	5		1.86727607	-0.06295349
	718.1500	1	5		1.86727607	-0.06291557
	718.2000	1	5		1.86727607	-0.06298629
	718.2500	1	5		1.86727607	-0.06307608
	718.3000	1	5		1.86727607	-0.06306477
	718.3500	1	5		1.86727607	-0.06299903
	718.4000	1	5		1.86727607	-0.06307107
	718.4500	1	5		1.86727607	-0.06297191
	718.5000	1	5		1.86727607	-0.06299524
	718.5500	1	5		1.86727607	-0.06300157
	718.6000	1	5		1.86727607	-0.06301127
	718.6500	1	5		1.86727607	-0.06296413
	718.7000	1	5		1.86727607	-0.06304426
	718.7500	1	5		1.86727607	-0.06306273
	718.8000	1	5		1.86727607	-0.06308938
	718.8500	1	5		1.86727607	-0.06308092
	718.9000	1	5		1.86727607	-0.06296569
	718.9500	1	5		1.86727607	-0.06295154
	719.0000	1	5		1.86727607	-0.06292291
	719.0500	1	5		1.86727607	-0.06290049
	719.1000	1	5		1.86727607	-0.06287006
	719.1500	1	5		1.86727607	-0.06298908
	719.2000	1	5		1.86727607	-0.06294431
	719.2500	1	5		1.86727607	-0.06301718
	719.3000	1	5		1.86727607	-0.06287890
	719.3500	1	5		1.86727607	-0.06291192
	719.4000	1	5		1.86727607	-0.06301413
	719.4500	1	5		1.86727607	-0.06280538
	719.5000	1	5		1.86727607	-0.06285036
	719.5500	1	5		1.86727607	-0.06288843
	719.6000	1	5		1.86727607	-0.06292028
	719.6500	1	5		1.86727607	-0.06289834
	719.7000	1	5		1.86727607	-0.06287015
	719.7500	1	5		1.86727607	-0.06283545
	719.8000	1	5		1.86727607	-0.06282591
	719.8500	1	5		1.86727607	-0.06280860
	719.9000	1	5		1.86727607	-0.06268477
	719.9500	1	5		1.86727607	-0.06276683
	720.0000	1	5		1.86727607	-0.06281831
	720.0500	1	5		1.86727607	-0.06284331
	720.1000	1	5		1.86727607	-0.06284502
	720.1500	1	5		1.86727607	-0.06279200
	720.2000	1	5		1.86727607	-0.06285580
	720.2500	1	5		1.86727607	-0.06280069
	720.3000	1	5		1.86727607	-0.06273818
	720.3500	1	5		1.86727607	-0.06273625
	720.4000	1	5		1.86727607	-0.06269809
	720.4500	1	5		1.86727607	-0.06269304
	720.5000	1	5		1.86727607	-0.06275015
	720.5500	1	5		1.86727607	-0.06273629
	720.6000	1	5		1.86727607	-0.06272815
	720.6500	1	5		1.86727607	-0.06274398
	720.7000	1	5		1.86727607	-0.06275165
	720.7500	1	5		1.86727607	-0.06284700
	720.8000	1	5		1.86727607	-0.06269247
	720.8500	1	5		1.86727607	-0.06271654
	720.9000	1	5		1.86726685	-0.06276398
	720.9500	1	5		1.86724697	-0.06270810
	721.0000	1	5		1.86722730	-0.06273727
	721.0500	1	5		1.86721911	-0.06274938
	721.1000	1	5		1.86721911	-0.06278719
	721.1500	1	5		1.86721911	-0.06272788
	721.2000	1	5		1.86721911	-0.06276663
	721.2500	1	5		1.86721911	-0.06276401
	721.3000	1	5		1.86721911	-0.06283344
	721.3500	1	5		1.86721911	-0.06266329
	721.4000	1	5		1.86721911	-0.06270341
	721.4500	1	5		1.86721911	-0.06272010
	721.5000	1	5		1.86721911	-0.06270804
	721.5500	1	5		1.86721911	-0.06270413
	721.6000	1	5		1.86723878	-0.06272062
	721.6500	1	5		1.86725845	-0.06275439
	721.7000	1	5		1.86727504	-0.06275290
	721.7500	1	5		1.86727607	-0.06276738
	721.8000	1	5		1.86727607	-0.06261564
	721.8500	1	5		1.86727607	-0.06275401
	721.9000	1	5		1.86727607	-0.06270093
	721.9500	1	5		1.86727607	-0.06265672
	722.0000	1	5		1.86727607	-0.06260368
	722.0500	1	5		1.86727607	-0.06268916
	722.1000	1	5		1.86727607	-0.06263657
	722.1500	1	5		1.86727607	-0.06275371
	722.2000	1	5		1.86727607	-0.06263204
	722.2500	1	5		1.86727607	-0.06251744
	722.3000	1	5		1.86727607	-0.06270987
	722.3500	1	5		1.86727607	-0.06259936
	722.4000	1	5		1.86727607	-0.06250790
	722.4500	1	5		1.86727607	-0.06252865
	722.5000	1	5		1.86727607	-0.06253685
	722.5500	1	5		1.86727607	-0.06251302
	722.6000	1	5		1.86727607	-0.06269563
	722.6500	1	5		1.86727607	-0.06256474
	722.7000	1	5		1.86727607	-0.06260880
	722.7500	1	5		1.86727607	-0.06262389
	722.8000	1	5		1.86727607	-0.06251229
	722.8500	1	5		1.86727607	-0.06250852
	722.9000	1	5		1.86727607	-0.06244887
	722.9500	1	5		1.86727607	-0.06244416
	723.0000	1	5		1.86727607	-0.06246482
	723.0500	1	5		1.86727607	-0.06272629
	723.1000	1	5		1.86727607	-0.06261303
	723.1500	1	5		1.86727607	-0.06252978
	723.2000	1	5		1.86727607	-0.06245404
	723.2500	1	5		1.86727607	-0.06247757
	723.3000	1	5		1.86727607	-0.06245896
	723.3500	1	5		1.86727607	-0.06242705
	723.4000	1	5		1.86727607	-0.06245737
	723.4500	1	5		1.86727607	-0.06247075
	723.5000	1	5		1.86727607	-0.06253844
	723.5500	1	5		1.86727607	-0.06241417
	723.6000	1	5		1.86727607	-0.06246766
	723.6500	1	5		1.86727607	-0.06231218
	723.7000	1	5		1.86727607	-0.06239798
	723.7500	1	5		1.86727607	-0.06241902
	723.8000	1	5		1.86727607	-0.06245875
	723.8500	1	5		1.86727607	-0.06242853
	723.9000	1	5		1.86727607	-0.06239582
	723.9500	1	5		1.86727607	-0.06235408
	724.0000	1	5		1.86727607	-0.06247514
	724.0500	1	5		1.86727607	-0.06250440
	724.1000	1	5		1.86727607	-0.06238615
	724.1500	1	5		1.86727607	-0.06230334
	724.2000	1	5		1.86727607	-0.06240430
	724.2500	1	5		1.86727607	-0.06248128
	724.3000	1	5		1.86727607	-0.06235869
	724.3500	1	5		1.86727607	-0.06253548
	724.4000	1	5		1.86727607	-0.06233926
	724.4500	1	5		1.86727607	-0.06244703
	724.5000	1	5		1.86727607	-0.06250195
	724.5500	1	5		1.86727607	-0.06247506
	724.6000	1	5		1.86727607	-0.06237559
	724.6500	1	5		1.86727607	-0.06237355
	724.7000	1	5		1.86727607	-0.06230271
	724.7500	1	5		1.86727607	-0.06236490
	724.8000	1	5		1.86727607	-0.06254719
	724.8500	1	5		1.86727607	-0.06237582
	724.9000	1	5		1.86727607	-0.06244409
	724.9500	1	5		1.86727607	-0.06238048
	725.0000	1	5		1.86727402	-0.06239700
	725.0500	1	5		1.86725414	-0.06243873
	725.1000	1	5		1.86723427	-0.06246888
	725.1500	1	5		1.86721911	-0.06237499
	725.2000	1	5		1.86721911	-0.06244525
	725.2500	1	5		1.86721911	-0.06223562
	725.3000	1	5		1.86721911	-0.06227387
	725.3500	1	5		1.86721911	-0.06243753
	725.4000	1	5		1.86721911	-0.06237522
	725.4500	1	5		1.86721911	-0.06241740
	725.5000	1	5		1.86721911	-0.06244080
	725.5500	1	5		1.86721911	-0.06237287
	725.6000	1	5		1.86721911	-0.06232942
	725.6500	1	5		1.86721911	-0.06236061
	725.7000	1	5		1.86721911	-0.06228702
	725.7500	1	5		1.86721911	-0.06225221
	725.8000	1	5		1.86721911	-0.06232098
	725.8500	1	5		1.86721911	-0.06235730
	725.9000	1	5		1.86721911	-0.06238828
	725.9500	1	5		1.86722730	-0.06240091
	726.0000	1	5		1.86724697	-0.06224935
	726.0500	1	5		1.86726685	-0.06233393
	726.1000	1	5		1.86727607	-0.06230116
	726.1500	1	5		1.86727607	-0.06226312
	726.2000	1	5		1.86727607	-0.06228048
	726.2500	1	5		1.86727607	-0.06225756
	726.3000	1	5		1.86727607	-0.06231707
	726.3500	1	5		1.86727607	-0.06225244
	726.4000	1	5		1.86727607	-0.06231149
	726.4500	1	5		1.86727607	-0.06219056
	726.5000	1	5		1.86727607	-0.06248829
	726.5500	1	5		1.86727607	-0.06238620
	726.6000	1	5		1.86727607	-0.06228277
	726.6500	1	5		1.86727607	-0.06236563
	726.7000	1	5		1.86727607	-0.06217959
	726.7500	1	5		1.86727607	-0.06214306
	726.8000	1	5		1.86727607	-0.06235140
	726.8500	1	5		1.86727607	-0.06211789
	726.9000	1	5		1.86727607	-0.06219625
	726.9500	1	5		1.86727607	-0.06232337
	727.0000	1	5		1.86727607	-0.06214925
	727.0500	1	5		1.86727607	-0.06224011
	727.1000	1	5		1.86727607	-0.06223490
	727.1500	1	5		1.86727607	-0.06199384
	727.2000	1	5		1.86727607	-0.06215511
	727.2500	1	5		1.86727607	-0.06222771
	727.3000	1	5		1.86727607	-0.06208398
	727.3500	1	5		1.86727607	-0.06219437
	727.4000	1	5		1.86727607	-0.06215998
	727.4500	1	5		1.86727607	-0.06226362
	727.5000	1	5		1.86727607	-0.06228545
	727.5500	1	5		1.86727607	-0.06215020
	727.6000	1	5		1.86727607	-0.06199601
	727.6500	1	5		1.86727607	-0.06197059
	727.7000	1	5		1.86727607	-0.06197140
	727.7500	1	5		1.86727607	-0.06203272
	727.8000	1	5		1.86727607	-0.06202349
	727.8500	1	5		1.86727607	-0.06213753
	727.9000	1	5		1.86727607	-0.06214533
	727.9500	1	5		1.86727607	-0.06220532
	728.0000	1	5		1.86727607	-0.06224570
	728.0500	1	5		1.86727607	-0.06223202
	728.1000	1	5		1.86727607	-0.06217121
	728.1500	1	5		1.86727607	-0.06200308
	728.2000	1	5		1.86727607	-0.06214316
	728.2500	1	5		1.86727607	-0.06207583
	728.3000	1	5		1.86727607	-0.06213332
	728.3500	1	5		1.86727607	-0.06209899
	728.4000	1	5		1.86727607	-0.06210763
	728.4500	1	5		1.86727607	-0.06216590
	728.5000	1	5		1.86727607	-0.06210000
	728.5500	1	5		1.86727607	-0.06198555
	728.6000	1	5		1.86727607	-0.06209517
	728.6500	1	5		1.86727607	-0.06195087
	728.7000	1	5		1.86727607	-0.06198172
	728.7500	1	5		1.86727607	-0.06207062
	728.8000	1	5		1.86727607	-0.06210593
	728.8500	1	5		1.86727607	-0.06212463
	728.9000	1	5		1.86727607	-0.06214436
	728.9500	1	5		1.86727607	-0.06201315
	729.0000	1	5		1.86727607	-0.06206723
	729.0500	1	5		1.86727607	-0.06203275
	729.1000	1	5		1.86727607	-0.06198536
	729.1500	1	5		1.86727607	-0.06191902
	729.2000	1	5		1.86727607	-0.06193857
	729.2500	1	5		1.86727607	-0.06199779
	729.3000	1	5		1.86727607	-0.06207089
	729.3500	1	5		1.86727607	-0.06215206
	729.4000	1	5		1.86727607	-0.06201035
	729.4500	1	5		1.86727607	-0.06206060
	729.5000	1	5		1.86727607	-0.06201616
	729.5500	1	5		1.86727607	-0.06194495
	729.6000	1	5		1.86727607	-0.06206050
	729.6500	1	5		1.86727607	-0.06193680
	729.7000	1	5		1.86727607	-0.06188795
	729.7500	1	5		1.86727607	-0.06201951
	729.8000	1	5		1.86727607	-0.06196561
	729.8500	1	5		1.86727607	-0.06203564
	729.9000	1	5		1.86727607	-0.06214845
	729.9500	1	5		1.86727607	-0.06194243
	730.0000	1	5		1.86727607	-0.06184210
	730.0500	1	5		1.86727607	-0.06194730
	730.1000	1	5		1.86727361	-0.06181567
	730.1500	1	5		1.86725373	-0.06192626
	730.2000	1	5		1.86723386	-0.06201601
	730.2500	1	5		1.86721911	-0.06189590
	730.3000	1	5		1.86721911	-0.06192365
	730.3500	1	5		1.86721911	-0.06199126
	730.4000	1	5		1.86721911	-0.06178336
	730.4500	1	5		1.86721911	-0.06195004
	730.5000	1	5		1.86721911	-0.06182442
	730.5500	1	5		1.86721911	-0.06174215
	730.6000	1	5		1.86721911	-0.06185746
	730.6500	1	5		1.86721911	-0.06187098
	730.7000	1	5		1.86721911	-0.06178482
	730.7500	1	5		1.86721911	-0.06191178
	730.8000	1	5		1.86721911	-0.06193561
	730.8500	1	5		1.86721911	-0.06185201
	730.9000	1	5		1.86721911	-0.06190893
	730.9500	1	5		1.86721911	-0.06180565
	731.0000	1	5		1.86722607	-0.06183202
	731.0500	1	5		1.86724574	-0.06183610
	731.1000	1	5		1.86726562	-0.06186345
	731.1500	1	5		1.86727607	-0.06182089
	731.2000	1	5		1.86727607	-0.06186753
	731.2500	1	5		1.86727607	-0.06185649
	731.3000	1	5		1.86727607	-0.06181679
	731.3500	1	5		1.86727607	-0.06178697
	731.4000	1	5		1.86727607	-0.06177919
	731.4500	1	5		1.86727607	-0.06181600
	731.5000	1	5		1.86727607	-0.06183389
	731.5500	1	5		1.86727607	-0.06181952
	731.6000	1	5		1.86727607	-0.06180082
	731.6500	1	5		1.86727607	-0.06185121
	731.7000	1	5		1.86727607	-0.06185269
	731.7500	1	5		1.86727607	-0.06173715
	731.8000	1	5		1.86727607	-0.06173038
	731.8500	1	5		1.86727607	-0.06182130
	731.9000	1	5		1.86727607	-0.06172177
	731.9500	1	5		1.86727607	-0.06172845
	732.0000	1	5		1.86727607	-0.06167721
	732.0500	1	5		1.86727607	-0.06177395
	732.1000	1	5		1.86727607	-0.06179478
	732.1500	1	5		1.86727607	-0.06181985
	732.2000	1	5		1.86727607	-0.06170772
	732.2500	1	5		1.86727607	-0.06170082
	732.3000	1	5		1.86727607	-0.06180998
	732.3500	1	5		1.86727607	-0.06169311
	732.4000	1	5		1.86727607	-0.06175469
	732.4500	1	5		1.86727607	-0.06184383
	732.5000	1	5		1.86727607	-0.06176838
	732.5500	1	5		1.86727607	-0.06173827
	732.6000	1	5		1.86727607	-0.06183365
	732.6500	1	5		1.86727607	-0.06178016
	732.7000	1	5		1.86727607	-0.06180441
	732.7500	1	5		1.86727607	-0.06163674
	732.8000	1	5		1.86727607	-0.06175890
	732.8500	1	5		1.86727607	-0.06170590
	732.9000	1	5		1.86727607	-0.06173438
	732.9500	1	5		1.86727607	-0.06172512
	733.0000	1	5		1.86727607	-0.06174644
	733.0500	1	5		1.86727607	-0.06179996
	733.1000	1	5		1.86727607	-0.06172342
	733.1500	1	5		1.86727607	-0.06170909
	733.2000	1	5		1.86727607	-0.06174595
	733.2500	1	5		1.86727607	-0.06174048
	733.3000	1	5		1.86727607	-0.06172030
	733.3500	1	5		1.86727607	-0.06168837
	733.4000	1	5		1.86727607	-0.06162065
	733.4500	1	5		1.86727607	-0.06166421
	733.5000	1	5		1.86727607	-0.06160939
	733.5500	1	5		1.86727607	-0.06166417
	733.6000	1	5		1.86727607	-0.06179570
	733.6500	1	5		1.86727607	-0.06174052
	733.7000	1	5		1.86727607	-0.06162784
	733.7500	1	5		1.86727607	-0.06177589
	733.8000	1	5		1.86727607	-0.06169753
	733.8500	1	5		1.86727607	-0.06163734
	733.9000	1	5		1.86727607	-0.06166302
	733.9500	1	5		1.86727607	-0.06154769
	734.0000	1	5		1.86727607	-0.06170659
	734.0500	1	5		1.86727607	-0.06172820
	734.1000	1	5		1.86727607	-0.06167096
	734.1500	1	5		1.86727607	-0.06176149
	734.2000	1	5		1.86727607	-0.06169361
	734.2500	1	5		1.86727607	-0.06165210
	734.3000	1	5		1.86727607	-0.06158029
	734.3500	1	5		1.86727607	-0.06163894
	734.4000	1	5		1.86727607	-0.06171119
	734.4500	1	5		1.86727607	-0.06165085
	734.5000	1	5		1.86727607	-0.06160177
	734.5500	1	5		1.86727607	-0.06177922
	734.6000	1	5		1.86727607	-0.06158961
	734.6500	1	5		1.86727607	-0.06164827
	734.7000	1	5		1.86727607	-0.06174230
	734.7500	1	5		1.86727607	-0.06155801
	734.8000	1	5		1.86727607	-0.06169606
	734.8500	1	5		1.86727607	-0.06163344
	734.9000	1	5		1.86727607	-0.06145096
	734.9500	1	5		1.86727607	-0.06172902
	735.0000	1	5		1.86725988	-0.06170209
	735.0500	1	5		1.86722464	-0.06159767
	735.1000	1	5		1.86721911	-0.06175300
	735.1500	1	5		1.86721911	-0.06167876
	735.2000	1	5		1.86721911	-0.06157877
	735.2500	1	5		1.86721911	-0.06149546
	735.3000	1	5		1.86721911	-0.06147031
	735.3500	1	5		1.86721911	-0.06148268
	735.4000	1	5		1.86721911	-0.06155223
	735.4500	1	5		1.86721911	-0.06153462
	735.5000	1	5		1.86721911	-0.06154701
	735.5500	1	5		1.86721911	-0.06166703
	735.6000	1	5		1.86721911	-0.06158036
	735.6500	1	5		1.86721911	-0.06153212
	735.7000	1	5		1.86724861	-0.06163976
	735.7500	1	5		1.86727566	-0.06152791
	735.8000	1	5		1.86727607	-0.06154742
	735.8500	1	5		1.86727607	-0.06155777
	735.9000	1	5		1.86727607	-0.06146000
	735.9500	1	5		1.86727607	-0.06156407
	736.0000	1	5		1.86727607	-0.06163628
	736.0500	1	5		1.86727607	-0.06152121
	736.1000	1	5		1.86727607	-0.06163593
	736.1500	1	5		1.86727607	-0.06151904
	736.2000	1	5		1.86727607	-0.06142828
	736.2500	1	5		1.86727607	-0.06158465
	736.3000	1	5		1.86727607	-0.06146300
	736.3500	1	5		1.86727607	-0.06132549
	736.4000	1	5		1.86727607	-0.06140181
	736.4500	1	5		1.86727607	-0.06145423
	736.5000	1	5		1.86727607	-0.06154156
	736.5500	1	5		1.86727607	-0.06148000
	736.6000	1	5		1.86727607	-0.06153523
	736.6500	1	5		1.86727607	-0.06158212
	736.7000	1	5		1.86727607	-0.06145704
	736.7500	1	5		1.86727607	-0.06146784
	736.8000	1	5		1.86727607	-0.06143092
	736.8500	1	5		1.86727607	-0.06147962
	736.9000	1	5		1.86727607	-0.06144174
	736.9500	1	5		1.86727607	-0.06158488
	737.0000	1	5		1.86727607	-0.06147295
	737.0500	1	5		1.86727607	-0.06142786
	737.1000	1	5		1.86727607	-0.06146902
	737.1500	1	5		1.86727607	-0.06145625
	737.2000	1	5		1.86727607	-0.06148853
	737.2500	1	5		1.86727607	-0.06141234
	737.3000	1	5		1.86727607	-0.06141573
	737.3500	1	5		1.86727607	-0.06146655
	737.4000	1	5		1.86727607	-0.06157652
	737.4500	1	5		1.86727607	-0.06147939
	737.5000	1	5		1.86727607	-0.06152743
	737.5500	1	5		1.86727607	-0.06145387
	737.6000	1	5		1.86727607	-0.06146987
	737.6500	1	5		1.86727607	-0.06152744
	737.7000	1	5		1.86727607	-0.06141874
	737.7500	1	5		1.86727607	-0.06135039
	737.8000	1	5		1.86727607	-0.06148301
	737.8500	1	5		1.86727607	-0.06132635
	737.9000	1	5		1.86727607	-0.06144912
	737.9500	1	5		1.86727607	-0.06150488
	738.0000	1	5		1.86727607	-0.06146499
	738.0500	1	5		1.86727607	-0.06157299
	738.1000	1	5		1.86727607	-0.06146817
	738.1500	1	5		1.86727607	-0.06139969
	738.2000	1	5		1.86727607	-0.06131181
	738.2500	1	5		1.86727607	-0.06134100
	738.3000	1	5		1.86727607	-0.06124740
	738.3500	1	5		1.86727607	-0.06139522
	738.4000	1	5		1.86727607	-0.06138291
	738.4500	1	5		1.86727607	-0.06135139
	738.5000	1	5		1.86727607	-0.06137124
	738.5500	1	5		1.86727607	-0.06133094
	738.6000	1	5		1.86727607	-0.06141023
	738.6500	1	5		1.86727607	-0.06133065
	738.7000	1	5		1.86727607	-0.06124122
	738.7500	1	5		1.86727607	-0.06121085
	738.8000	1	5		1.86727607	-0.06136144
	738.8500	1	5		1.86727607	-0.06128914
	738.9000	1	5		1.86727607	-0.06134650
	738.9500	1	5		1.86727607	-0.06130621
	739.0000	1	5		1.86725660	-0.06135638
	739.0500	1	5		1.86723673	-0.06139957
	739.1000	1	5		1.86722013	-0.06130096
	739.1500	1	5		1.86721911	-0.06127964
	739.2000	1	5		1.86721911	-0.06124870
	739.2500	1	5		1.86721911	-0.06119387
	739.3000	1	5		1.86721911	-0.06135019
	739.3500	1	5		1.86721911	-0.06136308
	739.4000	1	5		1.86721911	-0.06124324
	739.4500	1	5		1.86721911	-0.06126860
	739.5000	1	5		1.86721911	-0.06136826
[truncated: 4,515 more rows]
