# Supplementary material for: Hyaluronic Acid Enhances the Mechanical Properties of Tissue-Engineered Cartilage Constructs
Source: PLoS One. 2014 Dec 1;9(12):e113216. doi: 10.1371/journal.pone.0113216 (PMC4249877; doi:10.1371/journal.pone.0113216)
Supplement: Dataset S1 — Raw data from hydrogel constructs. Data on wet weight, dry weight, compressive modulus, DNA content, and GAG content are provided in a spreadsheet for all analysed hydrogel constructs. Additionally, raw data from mechanical compression tests (time, displacement, and load) are provided. (ZIP) [file pone.0113216.s004.zip › Data/Mechanical testing/Microtester/Day 63/Day 63 stress relaxation/Patient 1/G2 P1 M7/stress relaxation hold 3.csv]

G2 P1 M7 10feb2014
Notes	Time	Sequence	Block	Cycle	5800:Extension mm	5800:5N_Load_Cell N
	1300.1360	1	8		1.76373483	-0.15440569
	1300.1500	1	8		1.76360165	-0.15449635
	1300.1870	1	8		1.76343200	-0.15458483
	1300.2000	1	8		1.76341807	-0.15451240
	1300.2430	1	8		1.76340270	-0.15438650
	1300.2500	1	8		1.76340270	-0.15429753
	1300.3000	1	8		1.76340270	-0.15391717
	1300.3500	1	8		1.76340270	-0.15362027
	1300.4000	1	8		1.76340270	-0.15353115
	1300.4500	1	8		1.76340372	-0.15317706
	1300.5000	1	8		1.76345044	-0.15312498
	1300.5500	1	8		1.76345966	-0.15296595
	1300.6000	1	8		1.76345966	-0.15273949
	1300.6500	1	8		1.76345966	-0.15260756
	1300.7000	1	8		1.76346847	-0.15235493
	1300.7500	1	8		1.76347830	-0.15210940
	1300.8000	1	8		1.76349428	-0.15204919
	1300.8500	1	8		1.76351395	-0.15184943
	1300.9000	1	8		1.76352522	-0.15166472
	1300.9500	1	8		1.76352522	-0.15172543
	1301.0000	1	8		1.76352522	-0.15153035
	1301.0500	1	8		1.76352522	-0.15142763
	1301.1000	1	8		1.76352522	-0.15135055
	1301.1500	1	8		1.76352522	-0.15123171
	1301.2000	1	8		1.76352522	-0.15108080
	1301.2500	1	8		1.76352522	-0.15095741
	1301.3000	1	8		1.76352522	-0.15084828
	1301.3500	1	8		1.76352522	-0.15071190
	1301.4000	1	8		1.76352522	-0.15065693
	1301.4500	1	8		1.76352522	-0.15050514
	1301.5000	1	8		1.76352522	-0.15044409
	1301.5500	1	8		1.76352522	-0.15043236
	1301.6000	1	8		1.76352522	-0.15029903
	1301.6500	1	8		1.76352522	-0.15017008
	1301.7000	1	8		1.76352522	-0.15005003
	1301.7500	1	8		1.76352522	-0.14990433
	1301.8000	1	8		1.76352522	-0.14987493
	1301.8500	1	8		1.76352522	-0.14970850
	1301.9000	1	8		1.76352522	-0.14971210
	1301.9500	1	8		1.76352522	-0.14958262
	1302.0000	1	8		1.76352522	-0.14960075
	1302.0500	1	8		1.76352522	-0.14954076
	1302.1000	1	8		1.76352522	-0.14939689
	1302.1500	1	8		1.76352522	-0.14935439
	1302.2000	1	8		1.76352522	-0.14923885
	1302.2500	1	8		1.76352522	-0.14907190
	1302.3000	1	8		1.76352522	-0.14902539
	1302.3500	1	8		1.76352522	-0.14900571
	1302.4000	1	8		1.76352522	-0.14890824
	1302.4500	1	8		1.76352522	-0.14881530
	1302.5000	1	8		1.76352522	-0.14879086
	1302.5500	1	8		1.76352522	-0.14862739
	1302.6000	1	8		1.76352522	-0.14861410
	1302.6500	1	8		1.76352522	-0.14851803
	1302.7000	1	8		1.76352522	-0.14841936
	1302.7500	1	8		1.76352522	-0.14841675
	1302.8000	1	8		1.76352522	-0.14825657
	1302.8500	1	8		1.76352522	-0.14820151
	1302.9000	1	8		1.76352522	-0.14819304
	1302.9500	1	8		1.76352522	-0.14813770
	1303.0000	1	8		1.76352522	-0.14800975
	1303.0500	1	8		1.76352522	-0.14789983
	1303.1000	1	8		1.76352522	-0.14787945
	1303.1500	1	8		1.76352522	-0.14772172
	1303.2000	1	8		1.76352522	-0.14775686
	1303.2500	1	8		1.76352522	-0.14768162
	1303.3000	1	8		1.76352522	-0.14770952
	1303.3500	1	8		1.76352522	-0.14758802
	1303.4000	1	8		1.76352522	-0.14742295
	1303.4500	1	8		1.76352522	-0.14748312
	1303.5000	1	8		1.76352522	-0.14746017
	1303.5500	1	8		1.76352522	-0.14733397
	1303.6000	1	8		1.76352522	-0.14723902
	1303.6500	1	8		1.76352522	-0.14717037
	1303.7000	1	8		1.76352522	-0.14714760
	1303.7500	1	8		1.76352522	-0.14705908
	1303.8000	1	8		1.76352522	-0.14702069
	1303.8500	1	8		1.76352522	-0.14710154
	1303.9000	1	8		1.76352522	-0.14695788
	1303.9500	1	8		1.76352522	-0.14696985
	1304.0000	1	8		1.76352522	-0.14678202
	1304.0500	1	8		1.76352522	-0.14668387
	1304.1000	1	8		1.76352522	-0.14666916
	1304.1500	1	8		1.76352522	-0.14658574
	1304.2000	1	8		1.76352522	-0.14656163
	1304.2500	1	8		1.76352522	-0.14657971
	1304.3000	1	8		1.76352522	-0.14648686
	1304.3500	1	8		1.76352522	-0.14651365
	1304.4000	1	8		1.76352522	-0.14652288
	1304.4500	1	8		1.76352522	-0.14637604
	1304.5000	1	8		1.76352522	-0.14622813
	1304.5500	1	8		1.76352522	-0.14614581
	1304.6000	1	8		1.76352522	-0.14607597
	1304.6500	1	8		1.76352522	-0.14604287
	1304.7000	1	8		1.76352522	-0.14596173
	1304.7500	1	8		1.76352522	-0.14594320
	1304.8000	1	8		1.76352522	-0.14600424
	1304.8500	1	8		1.76352522	-0.14598539
	1304.9000	1	8		1.76352522	-0.14587056
	1304.9500	1	8		1.76352522	-0.14574623
	1305.0000	1	8		1.76352522	-0.14567678
	1305.0500	1	8		1.76352522	-0.14567243
	1305.1000	1	8		1.76352522	-0.14561223
	1305.1500	1	8		1.76352522	-0.14558286
	1305.2000	1	8		1.76352522	-0.14554613
	1305.2500	1	8		1.76352522	-0.14553934
	1305.3000	1	8		1.76352522	-0.14544788
	1305.3500	1	8		1.76352522	-0.14538680
	1305.4000	1	8		1.76352522	-0.14532120
	1305.4500	1	8		1.76352522	-0.14522904
	1305.5000	1	8		1.76352522	-0.14521594
	1305.5500	1	8		1.76352522	-0.14515901
	1305.6000	1	8		1.76352522	-0.14506305
	1305.6500	1	8		1.76352522	-0.14508613
	1305.7000	1	8		1.76352522	-0.14511702
	1305.7500	1	8		1.76352522	-0.14496010
	1305.8000	1	8		1.76352522	-0.14490645
	1305.8500	1	8		1.76352522	-0.14489090
	1305.9000	1	8		1.76352522	-0.14472509
	1305.9500	1	8		1.76352522	-0.14481359
	1306.0000	1	8		1.76352522	-0.14468549
	1306.0500	1	8		1.76352522	-0.14457454
	1306.1000	1	8		1.76352522	-0.14464044
	1306.1500	1	8		1.76352522	-0.14464811
	1306.2000	1	8		1.76352522	-0.14457285
	1306.2500	1	8		1.76352522	-0.14461254
	1306.3000	1	8		1.76352522	-0.14448490
	1306.3500	1	8		1.76352522	-0.14435591
	1306.4000	1	8		1.76352522	-0.14440634
	1306.4500	1	8		1.76352522	-0.14429708
	1306.5000	1	8		1.76352522	-0.14429716
	1306.5500	1	8		1.76352522	-0.14430935
	1306.6000	1	8		1.76352522	-0.14422608
	1306.6500	1	8		1.76352522	-0.14428553
	1306.7000	1	8		1.76352522	-0.14422379
	1306.7500	1	8		1.76352522	-0.14407546
	1306.8000	1	8		1.76352522	-0.14397352
	1306.8500	1	8		1.76352522	-0.14391212
	1306.9000	1	8		1.76352522	-0.14380125
	1306.9500	1	8		1.76352522	-0.14394897
	1307.0000	1	8		1.76352522	-0.14377066
	1307.0500	1	8		1.76352522	-0.14382800
	1307.1000	1	8		1.76352522	-0.14387532
	1307.1500	1	8		1.76352522	-0.14376323
	1307.2000	1	8		1.76352522	-0.14371155
	1307.2500	1	8		1.76352522	-0.14369747
	1307.3000	1	8		1.76352522	-0.14357628
	1307.3500	1	8		1.76352522	-0.14360039
	1307.4000	1	8		1.76352522	-0.14353869
	1307.4500	1	8		1.76352522	-0.14337030
	1307.5000	1	8		1.76352522	-0.14345974
	1307.5500	1	8		1.76352522	-0.14347208
	1307.6000	1	8		1.76352522	-0.14335110
	1307.6500	1	8		1.76352522	-0.14337990
	1307.7000	1	8		1.76352522	-0.14326661
	1307.7500	1	8		1.76352522	-0.14317879
	1307.8000	1	8		1.76352522	-0.14317651
	1307.8500	1	8		1.76352522	-0.14310664
	1307.9000	1	8		1.76352522	-0.14301009
	1307.9500	1	8		1.76352522	-0.14307296
	1308.0000	1	8		1.76352522	-0.14302139
	1308.0500	1	8		1.76352522	-0.14306057
	1308.1000	1	8		1.76352522	-0.14297244
	1308.1500	1	8		1.76352522	-0.14294308
	1308.2000	1	8		1.76352522	-0.14285025
	1308.2500	1	8		1.76352522	-0.14281786
	1308.3000	1	8		1.76352522	-0.14278298
	1308.3500	1	8		1.76352522	-0.14270462
	1308.4000	1	8		1.76352522	-0.14264349
	1308.4500	1	8		1.76352522	-0.14264505
	1308.5000	1	8		1.76352522	-0.14274563
	1308.5500	1	8		1.76352522	-0.14256195
	1308.6000	1	8		1.76352522	-0.14264164
	1308.6500	1	8		1.76352522	-0.14261335
	1308.7000	1	8		1.76352522	-0.14244941
	1308.7500	1	8		1.76352522	-0.14238028
	1308.8000	1	8		1.76352522	-0.14237322
	1308.8500	1	8		1.76352522	-0.14223796
	1308.9000	1	8		1.76352522	-0.14232082
	1308.9500	1	8		1.76352522	-0.14227699
	1309.0000	1	8		1.76352522	-0.14217722
	1309.0500	1	8		1.76352522	-0.14217362
	1309.1000	1	8		1.76352522	-0.14221887
	1309.1500	1	8		1.76352522	-0.14215989
	1309.2000	1	8		1.76352522	-0.14217056
	1309.2500	1	8		1.76352522	-0.14208933
	1309.3000	1	8		1.76352522	-0.14194973
	1309.3500	1	8		1.76352522	-0.14202048
	1309.4000	1	8		1.76352522	-0.14186537
	1309.4500	1	8		1.76352522	-0.14179565
	1309.5000	1	8		1.76352522	-0.14181560
	1309.5500	1	8		1.76352522	-0.14177341
	1309.6000	1	8		1.76352522	-0.14186891
	1309.6500	1	8		1.76352522	-0.14178198
	1309.7000	1	8		1.76352522	-0.14171632
	1309.7500	1	8		1.76352522	-0.14162902
	1309.8000	1	8		1.76352522	-0.14162888
	1309.8500	1	8		1.76352522	-0.14169215
	1309.9000	1	8		1.76352522	-0.14162426
	1309.9500	1	8		1.76352522	-0.14160035
	1310.0000	1	8		1.76352522	-0.14149215
	1310.0500	1	8		1.76352522	-0.14152138
	1310.1000	1	8		1.76352522	-0.14148256
	1310.1500	1	8		1.76352522	-0.14154519
	1310.2000	1	8		1.76352522	-0.14142775
	1310.2500	1	8		1.76352522	-0.14123973
	1310.3000	1	8		1.76352522	-0.14123018
	1310.3500	1	8		1.76352522	-0.14128024
	1310.4000	1	8		1.76352522	-0.14119426
	1310.4500	1	8		1.76352522	-0.14120778
	1310.5000	1	8		1.76352522	-0.14114299
	1310.5500	1	8		1.76352522	-0.14122019
	1310.6000	1	8		1.76352522	-0.14131096
	1310.6500	1	8		1.76352522	-0.14113735
	1310.7000	1	8		1.76352522	-0.14106800
	1310.7500	1	8		1.76352522	-0.14090068
	1310.8000	1	8		1.76352522	-0.14104634
	1310.8500	1	8		1.76352522	-0.14092644
	1310.9000	1	8		1.76352522	-0.14099631
	1310.9500	1	8		1.76352522	-0.14081446
	1311.0000	1	8		1.76352522	-0.14085144
	1311.0500	1	8		1.76352522	-0.14090949
	1311.1000	1	8		1.76352522	-0.14087044
	1311.1500	1	8		1.76352522	-0.14079898
	1311.2000	1	8		1.76352522	-0.14065091
	1311.2500	1	8		1.76352522	-0.14063554
	1311.3000	1	8		1.76352522	-0.14060739
	1311.3500	1	8		1.76352522	-0.14072677
	1311.4000	1	8		1.76352522	-0.14062281
	1311.4500	1	8		1.76352522	-0.14060636
	1311.5000	1	8		1.76352522	-0.14061798
	1311.5500	1	8		1.76352522	-0.14047122
	1311.6000	1	8		1.76352522	-0.14050987
	1311.6500	1	8		1.76352522	-0.14044092
	1311.7000	1	8		1.76352522	-0.14038566
	1311.7500	1	8		1.76352522	-0.14037660
	1311.8000	1	8		1.76352522	-0.14019525
	1311.8500	1	8		1.76352522	-0.14024690
	1311.9000	1	8		1.76352522	-0.14030216
	1311.9500	1	8		1.76352522	-0.14029208
	1312.0000	1	8		1.76352522	-0.14031354
	1312.0500	1	8		1.76352522	-0.14019314
	1312.1000	1	8		1.76352522	-0.14009689
	1312.1500	1	8		1.76352522	-0.14018390
	1312.2000	1	8		1.76352522	-0.14007284
	1312.2500	1	8		1.76352522	-0.14009253
	1312.3000	1	8		1.76352522	-0.14011169
	1312.3500	1	8		1.76352522	-0.13996700
	1312.4000	1	8		1.76352522	-0.14000501
	1312.4500	1	8		1.76352522	-0.14005065
	1312.5000	1	8		1.76352522	-0.13995455
	1312.5500	1	8		1.76352522	-0.13992278
	1312.6000	1	8		1.76352522	-0.13988819
	1312.6500	1	8		1.76352522	-0.13977386
	1312.7000	1	8		1.76352522	-0.13983779
	1312.7500	1	8		1.76352522	-0.13974026
	1312.8000	1	8		1.76352522	-0.13970007
	1312.8500	1	8		1.76352522	-0.13974421
	1312.9000	1	8		1.76352522	-0.13973026
	1312.9500	1	8		1.76352522	-0.13965794
	1313.0000	1	8		1.76352522	-0.13960966
	1313.0500	1	8		1.76352522	-0.13962047
	1313.1000	1	8		1.76352522	-0.13967480
	1313.1500	1	8		1.76352522	-0.13950138
	1313.2000	1	8		1.76352522	-0.13940285
	1313.2500	1	8		1.76352522	-0.13941116
	1313.3000	1	8		1.76352522	-0.13933390
	1313.3500	1	8		1.76352522	-0.13945269
	1313.4000	1	8		1.76352522	-0.13934831
	1313.4500	1	8		1.76352522	-0.13941822
	1313.5000	1	8		1.76352522	-0.13947305
	1313.5500	1	8		1.76352522	-0.13933276
	1313.6000	1	8		1.76352522	-0.13931283
	1313.6500	1	8		1.76352522	-0.13927020
	1313.7000	1	8		1.76352522	-0.13915981
	1313.7500	1	8		1.76352522	-0.13915751
	1313.8000	1	8		1.76352522	-0.13909857
	1313.8500	1	8		1.76352522	-0.13915283
	1313.9000	1	8		1.76352522	-0.13921351
	1313.9500	1	8		1.76352522	-0.13912532
	1314.0000	1	8		1.76352522	-0.13911541
	1314.0500	1	8		1.76352522	-0.13902695
	1314.1000	1	8		1.76352522	-0.13895042
	1314.1500	1	8		1.76352522	-0.13888184
	1314.2000	1	8		1.76352522	-0.13886290
	1314.2500	1	8		1.76352522	-0.13898561
	1314.3000	1	8		1.76352522	-0.13899944
	1314.3500	1	8		1.76352522	-0.13889197
	1314.4000	1	8		1.76352522	-0.13880658
	1314.4500	1	8		1.76352522	-0.13895183
	1314.5000	1	8		1.76352522	-0.13885477
	1314.5500	1	8		1.76352522	-0.13865965
	1314.6000	1	8		1.76352522	-0.13859778
	1314.6500	1	8		1.76352522	-0.13867034
	1314.7000	1	8		1.76352522	-0.13852930
	1314.7500	1	8		1.76352522	-0.13856318
	1314.8000	1	8		1.76352522	-0.13867722
	1314.8500	1	8		1.76352522	-0.13862520
	1314.9000	1	8		1.76352522	-0.13853719
	1314.9500	1	8		1.76352522	-0.13861043
	1315.0000	1	8		1.76352522	-0.13852768
	1315.0500	1	8		1.76352522	-0.13837794
	1315.1000	1	8		1.76352522	-0.13836162
	1315.1500	1	8		1.76352522	-0.13845885
	1315.2000	1	8		1.76352522	-0.13845701
	1315.2500	1	8		1.76352522	-0.13847722
	1315.3000	1	8		1.76352522	-0.13845350
	1315.3500	1	8		1.76352522	-0.13837771
	1315.4000	1	8		1.76352522	-0.13832377
	1315.4500	1	8		1.76352522	-0.13828062
	1315.5000	1	8		1.76352522	-0.13830232
	1315.5500	1	8		1.76352522	-0.13818047
	1315.6000	1	8		1.76352522	-0.13814648
	1315.6500	1	8		1.76352522	-0.13816342
	1315.7000	1	8		1.76352522	-0.13819289
	1315.7500	1	8		1.76352522	-0.13822919
	1315.8000	1	8		1.76352522	-0.13816912
	1315.8500	1	8		1.76352522	-0.13810923
	1315.9000	1	8		1.76352522	-0.13812951
	1315.9500	1	8		1.76352522	-0.13805705
	1316.0000	1	8		1.76352522	-0.13798575
	1316.0500	1	8		1.76352522	-0.13794946
	1316.1000	1	8		1.76352522	-0.13795796
	1316.1500	1	8		1.76352522	-0.13793395
	1316.2000	1	8		1.76352522	-0.13799357
	1316.2500	1	8		1.76352522	-0.13794223
	1316.3000	1	8		1.76352522	-0.13785376
	1316.3500	1	8		1.76352522	-0.13788499
	1316.4000	1	8		1.76352522	-0.13783311
	1316.4500	1	8		1.76352522	-0.13775542
	1316.5000	1	8		1.76352522	-0.13772950
	1316.5500	1	8		1.76352522	-0.13769174
	1316.6000	1	8		1.76352522	-0.13776121
	1316.6500	1	8		1.76352522	-0.13770472
	1316.7000	1	8		1.76352522	-0.13765435
	1316.7500	1	8		1.76352522	-0.13767699
	1316.8000	1	8		1.76352522	-0.13775862
	1316.8500	1	8		1.76352522	-0.13761553
	1316.9000	1	8		1.76352522	-0.13760734
	1316.9500	1	8		1.76352522	-0.13744505
	1317.0000	1	8		1.76352522	-0.13746397
	1317.0500	1	8		1.76352522	-0.13747943
	1317.1000	1	8		1.76352522	-0.13748898
	1317.1500	1	8		1.76352522	-0.13744515
	1317.2000	1	8		1.76352522	-0.13754362
	1317.2500	1	8		1.76352522	-0.13740367
	1317.3000	1	8		1.76352522	-0.13742329
	1317.3500	1	8		1.76352522	-0.13738262
	1317.4000	1	8		1.76352522	-0.13724692
	1317.4500	1	8		1.76352522	-0.13727897
	1317.5000	1	8		1.76352522	-0.13732348
	1317.5500	1	8		1.76352522	-0.13723864
	1317.6000	1	8		1.76352522	-0.13723406
	1317.6500	1	8		1.76352522	-0.13723010
	1317.7000	1	8		1.76352522	-0.13723228
	1317.7500	1	8		1.76352522	-0.13735698
	1317.8000	1	8		1.76352522	-0.13720943
	1317.8500	1	8		1.76352522	-0.13705892
	1317.9000	1	8		1.76352522	-0.13709377
	1317.9500	1	8		1.76352522	-0.13702706
	1318.0000	1	8		1.76352522	-0.13705525
	1318.0500	1	8		1.76352522	-0.13705857
	1318.1000	1	8		1.76352522	-0.13700437
	1318.1500	1	8		1.76352522	-0.13701155
	1318.2000	1	8		1.76352522	-0.13709933
	1318.2500	1	8		1.76352522	-0.13703668
	1318.3000	1	8		1.76352522	-0.13694419
	1318.3500	1	8		1.76352522	-0.13690117
	1318.4000	1	8		1.76352522	-0.13687543
	1318.4500	1	8		1.76352522	-0.13685074
	1318.5000	1	8		1.76352522	-0.13677785
	1318.5500	1	8		1.76352522	-0.13678739
	1318.6000	1	8		1.76352522	-0.13685008
	1318.6500	1	8		1.76352522	-0.13675301
	1318.7000	1	8		1.76352522	-0.13677562
	1318.7500	1	8		1.76352522	-0.13670539
	1318.8000	1	8		1.76352522	-0.13671525
	1318.8500	1	8		1.76352522	-0.13668842
	1318.9000	1	8		1.76352522	-0.13656991
	1318.9500	1	8		1.76352522	-0.13661038
	1319.0000	1	8		1.76352522	-0.13662621
	1319.0500	1	8		1.76352522	-0.13658560
	1319.1000	1	8		1.76352522	-0.13671210
	1319.1500	1	8		1.76352522	-0.13666091
	1319.2000	1	8		1.76352522	-0.13651174
	1319.2500	1	8		1.76352522	-0.13651500
	1319.3000	1	8		1.76352522	-0.13642051
	1319.3500	1	8		1.76352522	-0.13648774
	1319.4000	1	8		1.76352522	-0.13647576
	1319.4500	1	8		1.76352522	-0.13646874
	1319.5000	1	8		1.76352522	-0.13640413
	1319.5500	1	8		1.76352522	-0.13636062
	1319.6000	1	8		1.76352522	-0.13645877
	1319.6500	1	8		1.76352522	-0.13645244
	1319.7000	1	8		1.76352522	-0.13634985
	1319.7500	1	8		1.76352522	-0.13627357
	1319.8000	1	8		1.76352522	-0.13627272
	1319.8500	1	8		1.76352522	-0.13630839
	1319.9000	1	8		1.76352522	-0.13620852
	1319.9500	1	8		1.76352522	-0.13614005
	1320.0000	1	8		1.76352522	-0.13614488
	1320.0500	1	8		1.76352522	-0.13619875
	1320.1000	1	8		1.76352522	-0.13634289
	1320.1500	1	8		1.76352522	-0.13624998
	1320.2000	1	8		1.76352522	-0.13610130
	1320.2500	1	8		1.76352522	-0.13604627
	1320.3000	1	8		1.76352522	-0.13604605
	1320.3500	1	8		1.76352522	-0.13613039
	1320.4000	1	8		1.76352522	-0.13604346
	1320.4500	1	8		1.76352522	-0.13599887
	1320.5000	1	8		1.76352522	-0.13603156
	1320.5500	1	8		1.76352522	-0.13611162
	1320.6000	1	8		1.76352522	-0.13601679
	1320.6500	1	8		1.76352522	-0.13592171
	1320.7000	1	8		1.76352522	-0.13586666
	1320.7500	1	8		1.76352522	-0.13583271
	1320.8000	1	8		1.76352522	-0.13591263
	1320.8500	1	8		1.76352522	-0.13581444
	1320.9000	1	8		1.76352522	-0.13585329
	1320.9500	1	8		1.76352522	-0.13577671
	1321.0000	1	8		1.76352522	-0.13578433
	1321.0500	1	8		1.76352522	-0.13572751
	1321.1000	1	8		1.76352522	-0.13577264
	1321.1500	1	8		1.76352522	-0.13565754
	1321.2000	1	8		1.76352522	-0.13565080
	1321.2500	1	8		1.76352522	-0.13569217
	1321.3000	1	8		1.76352522	-0.13562636
	1321.3500	1	8		1.76352522	-0.13566253
	1321.4000	1	8		1.76352522	-0.13557217
	1321.4500	1	8		1.76352522	-0.13556955
	1321.5000	1	8		1.76352522	-0.13568367
	1321.5500	1	8		1.76352522	-0.13550757
	1321.6000	1	8		1.76352522	-0.13545632
	1321.6500	1	8		1.76352522	-0.13544803
	1321.7000	1	8		1.76352522	-0.13543510
	1321.7500	1	8		1.76352522	-0.13536565
	1321.8000	1	8		1.76352522	-0.13543349
	1321.8500	1	8		1.76352522	-0.13526616
	1321.9000	1	8		1.76352522	-0.13540923
	1321.9500	1	8		1.76352522	-0.13544845
	1322.0000	1	8		1.76352522	-0.13531959
	1322.0500	1	8		1.76352522	-0.13530666
	1322.1000	1	8		1.76352522	-0.13533360
	1322.1500	1	8		1.76352522	-0.13528725
	1322.2000	1	8		1.76352522	-0.13527783
	1322.2500	1	8		1.76352522	-0.13528749
	1322.3000	1	8		1.76352522	-0.13520390
	1322.3500	1	8		1.76352522	-0.13526610
	1322.4000	1	8		1.76352522	-0.13525839
	1322.4500	1	8		1.76352522	-0.13525452
	1322.5000	1	8		1.76352522	-0.13522606
	1322.5500	1	8		1.76352522	-0.13516917
	1322.6000	1	8		1.76352522	-0.13513109
	1322.6500	1	8		1.76352522	-0.13508589
	1322.7000	1	8		1.76352522	-0.13500253
	1322.7500	1	8		1.76352522	-0.13500446
	1322.8000	1	8		1.76352522	-0.13502662
	1322.8500	1	8		1.76352522	-0.13495523
	1322.9000	1	8		1.76352522	-0.13500491
	1322.9500	1	8		1.76352522	-0.13501137
	1323.0000	1	8		1.76352522	-0.13507276
	1323.0500	1	8		1.76352522	-0.13494778
	1323.1000	1	8		1.76352522	-0.13487997
	1323.1500	1	8		1.76352522	-0.13487273
	1323.2000	1	8		1.76352522	-0.13495257
	1323.2500	1	8		1.76352522	-0.13482916
	1323.3000	1	8		1.76352522	-0.13481489
	1323.3500	1	8		1.76352420	-0.13475979
	1323.4000	1	8		1.76350432	-0.13479899
	1323.4500	1	8		1.76348486	-0.13483861
	1323.5000	1	8		1.76348117	-0.13473779
	1323.5500	1	8		1.76348117	-0.13469751
	1323.6000	1	8		1.76348117	-0.13473062
	1323.6500	1	8		1.76348117	-0.13465762
	1323.7000	1	8		1.76348117	-0.13461174
	1323.7500	1	8		1.76348117	-0.13465415
	1323.8000	1	8		1.76348117	-0.13460563
	1323.8500	1	8		1.76348117	-0.13468371
	1323.9000	1	8		1.76348117	-0.13468179
	1323.9500	1	8		1.76348117	-0.13454508
	1324.0000	1	8		1.76348117	-0.13458750
	1324.0500	1	8		1.76348117	-0.13456979
	1324.1000	1	8		1.76348117	-0.13446618
	1324.1500	1	8		1.76348117	-0.13447500
	1324.2000	1	8		1.76348117	-0.13441665
	1324.2500	1	8		1.76348117	-0.13434185
	1324.3000	1	8		1.76348117	-0.13436728
	1324.3500	1	8		1.76348117	-0.13444997
	1324.4000	1	8		1.76348117	-0.13443209
	1324.4500	1	8		1.76348117	-0.13430756
	1324.5000	1	8		1.76348117	-0.13432794
	1324.5500	1	8		1.76348117	-0.13432802
	1324.6000	1	8		1.76348117	-0.13427929
	1324.6500	1	8		1.76348117	-0.13427082
	1324.7000	1	8		1.76348117	-0.13424769
	1324.7500	1	8		1.76348117	-0.13422787
	1324.8000	1	8		1.76348117	-0.13427595
	1324.8500	1	8		1.76350023	-0.13433223
	1324.9000	1	8		1.76352440	-0.13424264
	1324.9500	1	8		1.76352522	-0.13411983
	1325.0000	1	8		1.76352522	-0.13414376
	1325.0500	1	8		1.76352522	-0.13410913
	1325.1000	1	8		1.76352522	-0.13414409
	1325.1500	1	8		1.76352522	-0.13407150
	1325.2000	1	8		1.76352522	-0.13392640
	1325.2500	1	8		1.76352522	-0.13412699
	1325.3000	1	8		1.76352522	-0.13410909
	1325.3500	1	8		1.76352522	-0.13404438
	1325.4000	1	8		1.76352522	-0.13399371
	1325.4500	1	8		1.76352522	-0.13399346
	1325.5000	1	8		1.76352522	-0.13399774
	1325.5500	1	8		1.76352522	-0.13392558
	1325.6000	1	8		1.76352522	-0.13385027
	1325.6500	1	8		1.76352522	-0.13382302
	1325.7000	1	8		1.76352522	-0.13396000
	1325.7500	1	8		1.76352522	-0.13394173
	1325.8000	1	8		1.76352522	-0.13392221
	1325.8500	1	8		1.76352522	-0.13382579
	1325.9000	1	8		1.76352522	-0.13395182
	1325.9500	1	8		1.76352522	-0.13388211
	1326.0000	1	8		1.76352522	-0.13379628
	1326.0500	1	8		1.76351969	-0.13369486
	1326.1000	1	8		1.76350986	-0.13365619
	1326.1500	1	8		1.76350002	-0.13375170
	1326.2000	1	8		1.76348998	-0.13376181
	1326.2500	1	8		1.76348117	-0.13380988
	1326.3000	1	8		1.76348117	-0.13374486
	1326.3500	1	8		1.76348117	-0.13370603
	1326.4000	1	8		1.76348117	-0.13370515
	1326.4500	1	8		1.76348117	-0.13367409
	1326.5000	1	8		1.76348117	-0.13359802
	1326.5500	1	8		1.76348117	-0.13351847
	1326.6000	1	8		1.76348117	-0.13351445
	1326.6500	1	8		1.76348117	-0.13358680
	1326.7000	1	8		1.76348117	-0.13367425
	1326.7500	1	8		1.76348117	-0.13357869
	1326.8000	1	8		1.76348117	-0.13358455
	1326.8500	1	8		1.76348117	-0.13351031
	1326.9000	1	8		1.76348117	-0.13355719
	1326.9500	1	8		1.76348117	-0.13350092
	1327.0000	1	8		1.76348117	-0.13337630
	1327.0500	1	8		1.76348117	-0.13332251
	1327.1000	1	8		1.76348117	-0.13333796
	1327.1500	1	8		1.76348117	-0.13341973
	1327.2000	1	8		1.76348117	-0.13329538
	1327.2500	1	8		1.76348117	-0.13329082
	1327.3000	1	8		1.76348117	-0.13329509
	1327.3500	1	8		1.76348117	-0.13331282
	1327.4000	1	8		1.76348117	-0.13334519
	1327.4500	1	8		1.76348117	-0.13324534
	1327.5000	1	8		1.76348117	-0.13327365
	1327.5500	1	8		1.76348117	-0.13321416
	1327.6000	1	8		1.76348117	-0.13319643
	1327.6500	1	8		1.76348138	-0.13327359
	1327.7000	1	8		1.76352973	-0.13329810
	1327.7500	1	8		1.76355124	-0.13327733
	1327.8000	1	8		1.76355124	-0.13331434
	1327.8500	1	8		1.76355124	-0.13324996
	1327.9000	1	8		1.76355124	-0.13322488
	1327.9500	1	8		1.76355124	-0.13311647
	1328.0000	1	8		1.76355124	-0.13302536
	1328.0500	1	8		1.76355124	-0.13309349
	1328.1000	1	8		1.76355124	-0.13310807
	1328.1500	1	8		1.76355124	-0.13312095
	1328.2000	1	8		1.76355124	-0.13310971
	1328.2500	1	8		1.76355124	-0.13315550
	1328.3000	1	8		1.76355124	-0.13315212
	1328.3500	1	8		1.76355124	-0.13301585
	1328.4000	1	8		1.76355124	-0.13296908
	1328.4500	1	8		1.76355124	-0.13301214
	1328.5000	1	8		1.76355124	-0.13300274
	1328.5500	1	8		1.76355124	-0.13300048
	1328.6000	1	8		1.76355124	-0.13291619
	1328.6500	1	8		1.76355124	-0.13292769
	1328.7000	1	8		1.76355124	-0.13301639
	1328.7500	1	8		1.76350863	-0.13305496
	1328.8000	1	8		1.76348240	-0.13289199
	1328.8500	1	8		1.76348117	-0.13283235
	1328.9000	1	8		1.76348117	-0.13284895
	1328.9500	1	8		1.76348117	-0.13281559
	1329.0000	1	8		1.76348117	-0.13279694
	1329.0500	1	8		1.76348117	-0.13272618
	1329.1000	1	8		1.76348117	-0.13265386
	1329.1500	1	8		1.76348117	-0.13284038
	1329.2000	1	8		1.76348117	-0.13280687
	1329.2500	1	8		1.76348117	-0.13275323
	1329.3000	1	8		1.76348117	-0.13267603
	1329.3500	1	8		1.76348117	-0.13270191
	1329.4000	1	8		1.76348117	-0.13261696
	1329.4500	1	8		1.76350801	-0.13264596
	1329.5000	1	8		1.76353670	-0.13255471
	1329.5500	1	8		1.76353875	-0.13254260
	1329.6000	1	8		1.76353875	-0.13264826
	1329.6500	1	8		1.76353875	-0.13268875
	1329.7000	1	8		1.76353875	-0.13267683
	1329.7500	1	8		1.76353875	-0.13260373
	1329.8000	1	8		1.76353875	-0.13254385
	1329.8500	1	8		1.76353875	-0.13249177
	1329.9000	1	8		1.76353875	-0.13256144
	1329.9500	1	8		1.76353875	-0.13250222
	1330.0000	1	8		1.76353629	-0.13245186
	1330.0500	1	8		1.76351641	-0.13244219
	1330.1000	1	8		1.76349654	-0.13243111
	1330.1500	1	8		1.76348117	-0.13248368
	1330.2000	1	8		1.76348117	-0.13235471
	1330.2500	1	8		1.76348117	-0.13235779
	1330.3000	1	8		1.76348117	-0.13235915
	1330.3500	1	8		1.76348117	-0.13230175
	1330.4000	1	8		1.76348117	-0.13229856
	1330.4500	1	8		1.76348117	-0.13228538
	1330.5000	1	8		1.76348117	-0.13221000
	1330.5500	1	8		1.76348117	-0.13221664
	1330.6000	1	8		1.76348117	-0.13230341
	1330.6500	1	8		1.76348117	-0.13224033
	1330.7000	1	8		1.76348117	-0.13228977
	1330.7500	1	8		1.76348117	-0.13231962
	1330.8000	1	8		1.76351887	-0.13225048
	1330.8500	1	8		1.76354899	-0.13217552
	1330.9000	1	8		1.76355124	-0.13210210
	1330.9500	1	8		1.76355124	-0.13212833
	1331.0000	1	8		1.76355124	-0.13216952
	1331.0500	1	8		1.76355124	-0.13212072
	1331.1000	1	8		1.76355124	-0.13212978
	1331.1500	1	8		1.76355124	-0.13221581
	1331.2000	1	8		1.76355124	-0.13215705
	1331.2500	1	8		1.76355124	-0.13212658
	1331.3000	1	8		1.76351764	-0.13204849
	1331.3500	1	8		1.76348404	-0.13203496
	1331.4000	1	8		1.76348117	-0.13203482
	1331.4500	1	8		1.76348117	-0.13201932
	1331.5000	1	8		1.76348117	-0.13204535
	1331.5500	1	8		1.76348117	-0.13200938
	1331.6000	1	8		1.76348117	-0.13200981
	1331.6500	1	8		1.76348117	-0.13201719
	1331.7000	1	8		1.76348117	-0.13202790
	1331.7500	1	8		1.76348117	-0.13208393
	1331.8000	1	8		1.76348117	-0.13197882
	1331.8500	1	8		1.76348117	-0.13183655
	1331.9000	1	8		1.76348117	-0.13189083
	1331.9500	1	8		1.76348117	-0.13180241
	1332.0000	1	8		1.76348117	-0.13190650
	1332.0500	1	8		1.76348117	-0.13189985
	1332.1000	1	8		1.76348117	-0.13185525
	1332.1500	1	8		1.76348117	-0.13191163
	1332.2000	1	8		1.76348117	-0.13190878
	1332.2500	1	8		1.76348117	-0.13181317
	1332.3000	1	8		1.76348117	-0.13178845
	1332.3500	1	8		1.76348117	-0.13165941
	1332.4000	1	8		1.76348117	-0.13166045
	1332.4500	1	8		1.76348117	-0.13173172
	1332.5000	1	8		1.76348117	-0.13166917
	1332.5500	1	8		1.76348117	-0.13169525
	1332.6000	1	8		1.76348650	-0.13168253
	1332.6500	1	8		1.76350637	-0.13174326
	1332.7000	1	8		1.76352604	-0.13171145
	1332.7500	1	8		1.76353813	-0.13171756
	1332.8000	1	8		1.76353813	-0.13163564
	1332.8500	1	8		1.76353813	-0.13159927
	1332.9000	1	8		1.76353813	-0.13157493
	1332.9500	1	8		1.76353813	-0.13156590
	1333.0000	1	8		1.76353813	-0.13164639
	1333.0500	1	8		1.76353813	-0.13168690
	1333.1000	1	8		1.76353813	-0.13163948
	1333.1500	1	8		1.76353813	-0.13160232
	1333.2000	1	8		1.76353813	-0.13153274
	1333.2500	1	8		1.76353813	-0.13155053
	1333.3000	1	8		1.76353813	-0.13151679
	1333.3500	1	8		1.76353813	-0.13150751
	1333.4000	1	8		1.76353813	-0.13146422
	1333.4500	1	8		1.76353813	-0.13145387
	1333.5000	1	8		1.76353813	-0.13149238
	1333.5500	1	8		1.76353813	-0.13160097
	1333.6000	1	8		1.76353813	-0.13156121
	1333.6500	1	8		1.76351867	-0.13144044
	1333.7000	1	8		1.76348937	-0.13147681
	1333.7500	1	8		1.76348117	-0.13140897
	1333.8000	1	8		1.76348117	-0.13136136
	1333.8500	1	8		1.76348117	-0.13135261
	1333.9000	1	8		1.76348117	-0.13128969
	1333.9500	1	8		1.76348117	-0.13145452
	1334.0000	1	8		1.76348117	-0.13133842
	1334.0500	1	8		1.76348117	-0.13131464
	1334.1000	1	8		1.76348117	-0.13128670
	1334.1500	1	8		1.76348117	-0.13133802
	1334.2000	1	8		1.76348117	-0.13130535
	1334.2500	1	8		1.76348117	-0.13119565
	1334.3000	1	8		1.76348117	-0.13123838
	1334.3500	1	8		1.76348117	-0.13124225
	1334.4000	1	8		1.76348117	-0.13127062
	1334.4500	1	8		1.76348117	-0.13131347
	1334.5000	1	8		1.76348117	-0.13125585
	1334.5500	1	8		1.76348117	-0.13121898
	1334.6000	1	8		1.76348117	-0.13119832
	1334.6500	1	8		1.76348117	-0.13110143
	1334.7000	1	8		1.76348117	-0.13111308
	1334.7500	1	8		1.76348117	-0.13113712
	1334.8000	1	8		1.76348117	-0.13102449
	1334.8500	1	8		1.76348117	-0.13107007
	1334.9000	1	8		1.76348117	-0.13106955
	1334.9500	1	8		1.76348117	-0.13101017
	1335.0000	1	8		1.76348117	-0.13105072
	1335.0500	1	8		1.76352686	-0.13107530
	1335.1000	1	8		1.76354161	-0.13105288
	1335.1500	1	8		1.76354161	-0.13105376
	1335.2000	1	8		1.76354161	-0.13102178
	1335.2500	1	8		1.76354161	-0.13095856
	1335.3000	1	8		1.76354161	-0.13098965
	1335.3500	1	8		1.76354161	-0.13101415
	1335.4000	1	8		1.76354161	-0.13093928
	1335.4500	1	8		1.76354161	-0.13091604
	1335.5000	1	8		1.76354161	-0.13100483
	1335.5500	1	8		1.76354161	-0.13089170
	1335.6000	1	8		1.76354161	-0.13092561
	1335.6500	1	8		1.76354161	-0.13088832
	1335.7000	1	8		1.76354161	-0.13078962
	1335.7500	1	8		1.76354161	-0.13082675
	1335.8000	1	8		1.76354161	-0.13070979
	1335.8500	1	8		1.76354161	-0.13072429
	1335.9000	1	8		1.76354161	-0.13084674
	1335.9500	1	8		1.76354161	-0.13083789
	1336.0000	1	8		1.76354161	-0.13074173
	1336.0500	1	8		1.76354161	-0.13084506
	1336.1000	1	8		1.76354161	-0.13075733
	1336.1500	1	8		1.76354161	-0.13078442
	1336.2000	1	8		1.76351477	-0.13078435
	1336.2500	1	8		1.76348670	-0.13059070
	1336.3000	1	8		1.76348117	-0.13067494
	1336.3500	1	8		1.76348117	-0.13068894
	1336.4000	1	8		1.76348117	-0.13064823
	1336.4500	1	8		1.76348117	-0.13065847
	1336.5000	1	8		1.76348117	-0.13067689
	1336.5500	1	8		1.76348117	-0.13065593
	1336.6000	1	8		1.76348117	-0.13070843
	1336.6500	1	8		1.76348117	-0.13063300
	1336.7000	1	8		1.76348117	-0.13049759
	1336.7500	1	8		1.76348117	-0.13046532
	1336.8000	1	8		1.76348117	-0.13052968
	1336.8500	1	8		1.76348117	-0.13050176
	1336.9000	1	8		1.76348117	-0.13063159
	1336.9500	1	8		1.76348117	-0.13052179
	1337.0000	1	8		1.76348117	-0.13052450
	1337.0500	1	8		1.76348117	-0.13051725
	1337.1000	1	8		1.76348117	-0.13048635
	1337.1500	1	8		1.76348117	-0.13041196
	1337.2000	1	8		1.76348117	-0.13047852
	1337.2500	1	8		1.76348117	-0.13037832
	1337.3000	1	8		1.76348117	-0.13042300
	1337.3500	1	8		1.76348117	-0.13045434
	1337.4000	1	8		1.76348117	-0.13041729
	1337.4500	1	8		1.76348117	-0.13051282
	1337.5000	1	8		1.76349633	-0.13046381
	1337.5500	1	8		1.76353588	-0.13040910
	1337.6000	1	8		1.76353813	-0.13034680
	1337.6500	1	8		1.76353813	-0.13025084
	1337.7000	1	8		1.76353813	-0.13026956
	1337.7500	1	8		1.76353813	-0.13035909
	1337.8000	1	8		1.76353813	-0.13029858
	1337.8500	1	8		1.76353813	-0.13033368
	1337.9000	1	8		1.76353813	-0.13040511
	1337.9500	1	8		1.76353813	-0.13038790
	1338.0000	1	8		1.76353813	-0.13029194
	1338.0500	1	8		1.76353813	-0.13030477
	1338.1000	1	8		1.76353813	-0.13013985
	1338.1500	1	8		1.76353813	-0.13018990
	1338.2000	1	8		1.76353813	-0.13025324
	1338.2500	1	8		1.76353813	-0.13020221
	1338.3000	1	8		1.76353813	-0.13028791
	1338.3500	1	8		1.76353813	-0.13025194
	1338.4000	1	8		1.76353813	-0.13021071
	1338.4500	1	8		1.76352092	-0.13016573
	1338.5000	1	8		1.76350125	-0.13003901
	1338.5500	1	8		1.76348343	-0.12998088
	1338.6000	1	8		1.76348117	-0.13011632
	1338.6500	1	8		1.76348117	-0.13002682
	1338.7000	1	8		1.76348117	-0.12999313
	1338.7500	1	8		1.76348117	-0.13007178
	1338.8000	1	8		1.76348117	-0.13006583
	1338.8500	1	8		1.76348117	-0.13014031
	1338.9000	1	8		1.76348117	-0.13014469
	1338.9500	1	8		1.76348117	-0.13004188
	1339.0000	1	8		1.76348117	-0.12998730
	1339.0500	1	8		1.76348117	-0.12995264
	1339.1000	1	8		1.76348117	-0.12988095
	1339.1500	1	8		1.76350350	-0.12999074
	1339.2000	1	8		1.76353588	-0.13000956
	1339.2500	1	8		1.76353895	-0.12990197
	1339.3000	1	8		1.76353895	-0.12998905
	1339.3500	1	8		1.76353895	-0.12990387
	1339.4000	1	8		1.76353895	-0.12980595
	1339.4500	1	8		1.76353895	-0.12988549
	1339.5000	1	8		1.76353895	-0.12981982
	1339.5500	1	8		1.76353895	-0.12984785
	1339.6000	1	8		1.76353895	-0.12979985
	1339.6500	1	8		1.76353895	-0.12984055
	1339.7000	1	8		1.76353895	-0.12970933
	1339.7500	1	8		1.76353895	-0.12980274
	1339.8000	1	8		1.76353895	-0.12989579
	1339.8500	1	8		1.76353895	-0.12988170
	1339.9000	1	8		1.76351293	-0.12978485
	1339.9500	1	8		1.76348547	-0.12965336
	1340.0000	1	8		1.76348117	-0.12969150
	1340.0500	1	8		1.76348117	-0.12971335
	1340.1000	1	8		1.76348117	-0.12963519
	1340.1500	1	8		1.76348117	-0.12960775
	1340.2000	1	8		1.76348117	-0.12975954
	1340.2500	1	8		1.76348117	-0.12974489
	1340.3000	1	8		1.76348117	-0.12970232
	1340.3500	1	8		1.76348117	-0.12964206
	1340.4000	1	8		1.76348117	-0.12966153
	1340.4500	1	8		1.76348117	-0.12971221
	1340.5000	1	8		1.76348117	-0.12957158
	1340.5500	1	8		1.76348117	-0.12961612
	1340.6000	1	8		1.76348117	-0.12956753
	1340.6500	1	8		1.76348117	-0.12962843
	1340.7000	1	8		1.76348117	-0.12952615
	1340.7500	1	8		1.76348117	-0.12965165
	1340.8000	1	8		1.76348117	-0.12953664
	1340.8500	1	8		1.76348117	-0.12955355
	1340.9000	1	8		1.76348117	-0.12953001
	1340.9500	1	8		1.76348117	-0.12941616
	1341.0000	1	8		1.76348117	-0.12939259
	1341.0500	1	8		1.76348117	-0.12940148
	1341.1000	1	8		1.76348117	-0.12940936
	1341.1500	1	8		1.76348117	-0.12943268
	1341.2000	1	8		1.76348117	-0.12943764
	1341.2500	1	8		1.76348117	-0.12936475
	1341.3000	1	8		1.76348117	-0.12947505
	1341.3500	1	8		1.76348117	-0.12936555
	1341.4000	1	8		1.76348117	-0.12927956
	1341.4500	1	8		1.76351518	-0.12935616
	1341.5000	1	8		1.76353772	-0.12924320
	1341.5500	1	8		1.76353813	-0.12927934
	1341.6000	1	8		1.76353813	-0.12936135
	1341.6500	1	8		1.76353813	-0.12932033
	1341.7000	1	8		1.76353813	-0.12933247
	1341.7500	1	8		1.76353813	-0.12931709
	1341.8000	1	8		1.76353813	-0.12928378
	1341.8500	1	8		1.76353813	-0.12924206
	1341.9000	1	8		1.76353813	-0.12929697
	1341.9500	1	8		1.76353813	-0.12910075
	1342.0000	1	8		1.76353813	-0.12916083
	1342.0500	1	8		1.76353813	-0.12922285
	1342.1000	1	8		1.76353813	-0.12909840
	1342.1500	1	8		1.76353813	-0.12918796
	1342.2000	1	8		1.76353813	-0.12917606
	1342.2500	1	8		1.76353813	-0.12915333
	1342.3000	1	8		1.76353813	-0.12926708
	1342.3500	1	8		1.76353813	-0.12910175
	1342.4000	1	8		1.76353813	-0.12897549
	1342.4500	1	8		1.76353813	-0.12907154
	1342.5000	1	8		1.76353813	-0.12897181
	1342.5500	1	8		1.76353813	-0.12902948
	1342.6000	1	8		1.76353813	-0.12910711
	1342.6500	1	8		1.76353116	-0.12901892
	1342.7000	1	8		1.76351150	-0.12895637
	1342.7500	1	8		1.76349162	-0.12913311
	1342.8000	1	8		1.76348117	-0.12896453
	1342.8500	1	8		1.76348117	-0.12899712
	1342.9000	1	8		1.76348117	-0.12884337
	1342.9500	1	8		1.76348117	-0.12882207
	1343.0000	1	8		1.76348117	-0.12892393
	1343.0500	1	8		1.76348117	-0.12889837
	1343.1000	1	8		1.76348117	-0.12891685
	1343.1500	1	8		1.76348117	-0.12897026
	1343.2000	1	8		1.76348117	-0.12890297
	1343.2500	1	8		1.76348117	-0.12885867
	1343.3000	1	8		1.76348117	-0.12889456
	1343.3500	1	8		1.76348117	-0.12872623
	1343.4000	1	8		1.76348117	-0.12871564
	1343.4500	1	8		1.76348117	-0.12871413
	1343.5000	1	8		1.76348117	-0.12880898
	1343.5500	1	8		1.76348117	-0.12883132
	1343.6000	1	8		1.76348117	-0.12879957
	1343.6500	1	8		1.76348117	-0.12875923
	1343.7000	1	8		1.76348117	-0.12875568
	1343.7500	1	8		1.76348117	-0.12880286
	1343.8000	1	8		1.76348117	-0.12865500
	1343.8500	1	8		1.76348117	-0.12866860
	1343.9000	1	8		1.76348117	-0.12869026
	1343.9500	1	8		1.76348117	-0.12867273
	1344.0000	1	8		1.76348117	-0.12870822
	1344.0500	1	8		1.76348117	-0.12871438
	1344.1000	1	8		1.76348117	-0.12863182
	1344.1500	1	8		1.76348117	-0.12860613
	1344.2000	1	8		1.76348117	-0.12860578
	1344.2500	1	8		1.76348609	-0.12851442
	1344.3000	1	8		1.76353526	-0.12861773
	1344.3500	1	8		1.76355124	-0.12845116
	1344.4000	1	8		1.76355124	-0.12852205
	1344.4500	1	8		1.76355124	-0.12858607
	1344.5000	1	8		1.76355124	-0.12844750
	1344.5500	1	8		1.76355124	-0.12853538
	1344.6000	1	8		1.76355124	-0.12855896
	1344.6500	1	8		1.76355124	-0.12848401
	1344.7000	1	8		1.76355124	-0.12851219
	1344.7500	1	8		1.76355124	-0.12845998
	1344.8000	1	8		1.76355124	-0.12838969
	1344.8500	1	8		1.76355124	-0.12839912
	1344.9000	1	8		1.76355124	-0.12835230
	1344.9500	1	8		1.76355124	-0.12836619
	1345.0000	1	8		1.76355124	-0.12838247
	1345.0500	1	8		1.76355124	-0.12840904
	1345.1000	1	8		1.76355124	-0.12843112
	1345.1500	1	8		1.76355124	-0.12837464
	1345.2000	1	8		1.76355124	-0.12834007
	1345.2500	1	8		1.76355124	-0.12831054
	1345.3000	1	8		1.76354551	-0.12834298
	1345.3500	1	8		1.76349654	-0.12832716
	1345.4000	1	8		1.76348117	-0.12830605
	1345.4500	1	8		1.76348117	-0.12821183
	1345.5000	1	8		1.76348117	-0.12828476
	1345.5500	1	8		1.76348117	-0.12833470
	1345.6000	1	8		1.76348117	-0.12828653
	1345.6500	1	8		1.76348117	-0.12824984
	1345.7000	1	8		1.76348117	-0.12818601
	1345.7500	1	8		1.76348117	-0.12819107
	1345.8000	1	8		1.76348117	-0.12819198
	1345.8500	1	8		1.76348117	-0.12813695
	1345.9000	1	8		1.76348117	-0.12809939
	1345.9500	1	8		1.76348117	-0.12817720
	1346.0000	1	8		1.76348117	-0.12821916
	1346.0500	1	8		1.76348117	-0.12825294
	1346.1000	1	8		1.76348117	-0.12816135
	1346.1500	1	8		1.76348117	-0.12811671
	1346.2000	1	8		1.76348117	-0.12803437
	1346.2500	1	8		1.76348117	-0.12805394
	1346.3000	1	8		1.76348117	-0.12801819
	1346.3500	1	8		1.76348117	-0.12798302
	1346.4000	1	8		1.76348117	-0.12797572
	1346.4500	1	8		1.76348117	-0.12807788
	1346.5000	1	8		1.76348117	-0.12806840
	1346.5500	1	8		1.76348117	-0.12804258
	1346.6000	1	8		1.76348117	-0.12802225
	1346.6500	1	8		1.76348117	-0.12796860
	1346.7000	1	8		1.76348117	-0.12794975
	1346.7500	1	8		1.76348117	-0.12790055
	1346.8000	1	8		1.76348117	-0.12791791
	1346.8500	1	8		1.76348240	-0.12786302
	1346.9000	1	8		1.76353157	-0.12787080
	1346.9500	1	8		1.76355124	-0.12792820
	1347.0000	1	8		1.76355124	-0.12803072
	1347.0500	1	8		1.76355124	-0.12798438
	1347.1000	1	8		1.76355124	-0.12789935
	1347.1500	1	8		1.76355124	-0.12790380
	1347.2000	1	8		1.76355124	-0.12786362
	1347.2500	1	8		1.76355124	-0.12782739
	1347.3000	1	8		1.76355124	-0.12794370
	1347.3500	1	8		1.76355124	-0.12784461
	1347.4000	1	8		1.76355124	-0.12785069
	1347.4500	1	8		1.76355124	-0.12791591
	1347.5000	1	8		1.76355124	-0.12788913
	1347.5500	1	8		1.76355124	-0.12790257
	1347.6000	1	8		1.76355124	-0.12783129
	1347.6500	1	8		1.76355124	-0.12765655
	1347.7000	1	8		1.76355124	-0.12777376
	1347.7500	1	8		1.76355124	-0.12778345
	1347.8000	1	8		1.76355124	-0.12776471
	1347.8500	1	8		1.76355124	-0.12778674
	1347.9000	1	8		1.76355124	-0.12781394
	1347.9500	1	8		1.76355124	-0.12776919
	1348.0000	1	8		1.76355124	-0.12780970
	1348.0500	1	8		1.76355124	-0.12776034
	1348.1000	1	8		1.76355124	-0.12763578
	1348.1500	1	8		1.76352645	-0.12763275
	1348.2000	1	8		1.76348650	-0.12752768
	1348.2500	1	8		1.76348117	-0.12752512
	1348.3000	1	8		1.76348117	-0.12764177
	1348.3500	1	8		1.76348117	-0.12751452
	1348.4000	1	8		1.76348117	-0.12756420
	1348.4500	1	8		1.76348117	-0.12765935
	1348.5000	1	8		1.76348117	-0.12758505
	1348.5500	1	8		1.76348117	-0.12751471
	1348.6000	1	8		1.76348117	-0.12754804
	1348.6500	1	8		1.76348117	-0.12748461
	1348.7000	1	8		1.76348117	-0.12750138
	1348.7500	1	8		1.76348117	-0.12750557
	1348.8000	1	8		1.76348117	-0.12752285
	1348.8500	1	8		1.76348117	-0.12755656
	1348.9000	1	8		1.76348117	-0.12741377
	1348.9500	1	8		1.76348117	-0.12746289
	1349.0000	1	8		1.76348117	-0.12745201
	1349.0500	1	8		1.76348117	-0.12731370
	1349.1000	1	8		1.76348117	-0.12734224
	1349.1500	1	8		1.76348117	-0.12740542
	1349.2000	1	8		1.76348117	-0.12736635
	1349.2500	1	8		1.76348117	-0.12738583
	1349.3000	1	8		1.76348117	-0.12739392
	1349.3500	1	8		1.76348117	-0.12730798
	1349.4000	1	8		1.76348117	-0.12742673
	1349.4500	1	8		1.76348117	-0.12738116
	1349.5000	1	8		1.76348117	-0.12729476
	1349.5500	1	8		1.76348117	-0.12731849
	1349.6000	1	8		1.76348117	-0.12733552
	1349.6500	1	8		1.76348117	-0.12724807
	1349.7000	1	8		1.76348117	-0.12722037
	1349.7500	1	8		1.76350494	-0.12730283
	1349.8000	1	8		1.76354571	-0.12735530
	1349.8500	1	8		1.76355124	-0.12718043
	1349.9000	1	8		1.76355124	-0.12716151
	1349.9500	1	8		1.76355124	-0.12725089
	1350.0000	1	8		1.76355124	-0.12728764
	1350.0500	1	8		1.76355124	-0.12727020
	1350.1000	1	8		1.76355124	-0.12718219
	1350.1500	1	8		1.76355124	-0.12713256
	1350.2000	1	8		1.76355124	-0.12718546
	1350.2500	1	8		1.76355124	-0.12722246
	1350.3000	1	8		1.76355124	-0.12725482
	1350.3500	1	8		1.76355124	-0.12717767
	1350.4000	1	8		1.76355124	-0.12712381
	1350.4500	1	8		1.76355124	-0.12712402
	1350.5000	1	8		1.76355124	-0.12707591
	1350.5500	1	8		1.76355124	-0.12708001
	1350.6000	1	8		1.76355124	-0.12706744
	1350.6500	1	8		1.76355124	-0.12716850
	1350.7000	1	8		1.76355124	-0.12704125
	1350.7500	1	8		1.76355124	-0.12711389
	1350.8000	1	8		1.76355124	-0.12702345
	1350.8500	1	8		1.76355124	-0.12693604
	1350.9000	1	8		1.76355124	-0.12704032
	1350.9500	1	8		1.76351662	-0.12695661
	1351.0000	1	8		1.76348384	-0.12694454
	1351.0500	1	8		1.76348117	-0.12698574
	1351.1000	1	8		1.76348117	-0.12691327
	1351.1500	1	8		1.76348117	-0.12693542
	1351.2000	1	8		1.76348117	-0.12703705
	1351.2500	1	8		1.76348117	-0.12691221
	1351.3000	1	8		1.76348117	-0.12700390
	1351.3500	1	8		1.76348117	-0.12703172
	1351.4000	1	8		1.76348117	-0.12693434
	1351.4500	1	8		1.76348117	-0.12693176
	1351.5000	1	8		1.76348117	-0.12681099
	1351.5500	1	8		1.76348117	-0.12685603
	1351.6000	1	8		1.76348117	-0.12691204
	1351.6500	1	8		1.76348117	-0.12690069
	1351.7000	1	8		1.76348117	-0.12680374
	1351.7500	1	8		1.76348117	-0.12685653
	1351.8000	1	8		1.76348117	-0.12679326
	1351.8500	1	8		1.76348117	-0.12679800
	1351.9000	1	8		1.76348117	-0.12672268
	1351.9500	1	8		1.76348117	-0.12663306
	1352.0000	1	8		1.76348117	-0.12668354
	1352.0500	1	8		1.76348117	-0.12672149
	1352.1000	1	8		1.76348117	-0.12667177
	1352.1500	1	8		1.76348117	-0.12680260
	1352.2000	1	8		1.76348117	-0.12676851
	1352.2500	1	8		1.76348117	-0.12667075
	1352.3000	1	8		1.76348117	-0.12671249
	1352.3500	1	8		1.76348117	-0.12669300
	1352.4000	1	8		1.76348117	-0.12660427
	1352.4500	1	8		1.76348117	-0.12661138
	1352.5000	1	8		1.76348117	-0.12655308
	1352.5500	1	8		1.76348117	-0.12661617
	1352.6000	1	8		1.76348179	-0.12672735
	1352.6500	1	8		1.76353076	-0.12666782
	1352.7000	1	8		1.76355124	-0.12658831
	1352.7500	1	8		1.76355124	-0.12655973
	1352.8000	1	8		1.76355124	-0.12662961
	1352.8500	1	8		1.76355124	-0.12651984
	1352.9000	1	8		1.76355124	-0.12651093
	1352.9500	1	8		1.76355124	-0.12646995
	1353.0000	1	8		1.76355124	-0.12652200
	1353.0500	1	8		1.76355124	-0.12660339
	1353.1000	1	8		1.76355124	-0.12661776
	1353.1500	1	8		1.76355124	-0.12660594
	1353.2000	1	8		1.76355124	-0.12650684
	1353.2500	1	8		1.76355124	-0.12649660
	1353.3000	1	8		1.76355124	-0.12651163
	1353.3500	1	8		1.76355124	-0.12644419
	1353.4000	1	8		1.76355124	-0.12644255
	1353.4500	1	8		1.76355124	-0.12648190
	1353.5000	1	8		1.76355124	-0.12644310
	1353.5500	1	8		1.76355124	-0.12650619
	1353.6000	1	8		1.76355124	-0.12648631
	1353.6500	1	8		1.76355124	-0.12645185
	1353.7000	1	8		1.76355124	-0.12645244
	1353.7500	1	8		1.76355124	-0.12637584
	1353.8000	1	8		1.76355124	-0.12632176
	1353.8500	1	8		1.76350371	-0.12641654
	1353.9000	1	8		1.76348138	-0.12641452
	1353.9500	1	8		1.76348117	-0.12636942
	1354.0000	1	8		1.76348117	-0.12643511
	1354.0500	1	8		1.76348117	-0.12634244
	1354.1000	1	8		1.76348117	-0.12635142
	1354.1500	1	8		1.76348117	-0.12638423
	1354.2000	1	8		1.76348117	-0.12630880
	1354.2500	1	8		1.76348117	-0.12626891
	1354.3000	1	8		1.76348117	-0.12620766
	1354.3500	1	8		1.76348117	-0.12624287
	1354.4000	1	8		1.76348117	-0.12627515
	1354.4500	1	8		1.76348117	-0.12623659
	1354.5000	1	8		1.76348117	-0.12626419
	1354.5500	1	8		1.76348117	-0.12627249
	1354.6000	1	8		1.76348117	-0.12621263
	1354.6500	1	8		1.76348117	-0.12623711
	1354.7000	1	8		1.76348117	-0.12618805
	1354.7500	1	8		1.76348117	-0.12614931
	1354.8000	1	8		1.76348117	-0.12607005
	1354.8500	1	8		1.76348117	-0.12617419
	1354.9000	1	8		1.76348117	-0.12604615
	1354.9500	1	8		1.76348117	-0.12611462
	1355.0000	1	8		1.76348117	-0.12622193
	1355.0500	1	8		1.76348117	-0.12605802
	1355.1000	1	8		1.76348117	-0.12614234
	1355.1500	1	8		1.76348117	-0.12609437
	1355.2000	1	8		1.76348117	-0.12604265
	1355.2500	1	8		1.76352174	-0.12606913
	1355.3000	1	8		1.76354961	-0.12604286
	1355.3500	1	8		1.76355124	-0.12600782
	1355.4000	1	8		1.76355124	-0.12607409
	1355.4500	1	8		1.76355124	-0.12609753
	1355.5000	1	8		1.76355124	-0.12606576
	1355.5500	1	8		1.76355124	-0.12608629
	1355.6000	1	8		1.76355124	-0.12601755
	1355.6500	1	8		1.76355124	-0.12592999
	1355.7000	1	8		1.76355124	-0.12595612
	1355.7500	1	8		1.76355124	-0.12593907
	1355.8000	1	8		1.76355124	-0.12594745
	1355.8500	1	8		1.76355124	-0.12596764
	1355.9000	1	8		1.76355124	-0.12593629
	1355.9500	1	8		1.76355124	-0.12597921
	1356.0000	1	8		1.76355124	-0.12596606
	1356.0500	1	8		1.76355124	-0.12600190
	1356.1000	1	8		1.76355124	-0.12596970
	1356.1500	1	8		1.76355124	-0.12590774
	1356.2000	1	8		1.76355124	-0.12579894
	1356.2500	1	8		1.76355124	-0.12584701
	1356.3000	1	8		1.76355124	-0.12586117
	1356.3500	1	8		1.76352154	-0.12590930
	1356.4000	1	8		1.76348486	-0.12595289
	1356.4500	1	8		1.76348117	-0.12590450
	1356.5000	1	8		1.76348117	-0.12589158
	1356.5500	1	8		1.76348117	-0.12591308
	1356.6000	1	8		1.76348117	-0.12578763
	1356.6500	1	8		1.76348117	-0.12573366
	1356.7000	1	8		1.76348117	-0.12575260
	1356.7500	1	8		1.76348117	-0.12577057
	1356.8000	1	8		1.76348117	-0.12580707
	1356.8500	1	8		1.76348117	-0.12588494
	1356.9000	1	8		1.76348117	-0.12572761
	1356.9500	1	8		1.76348117	-0.12581398
	1357.0000	1	8		1.76348117	-0.12582781
	1357.0500	1	8		1.76348117	-0.12565709
	1357.1000	1	8		1.76348117	-0.12569771
	1357.1500	1	8		1.76348117	-0.12565814
	1357.2000	1	8		1.76348117	-0.12568505
	1357.2500	1	8		1.76348117	-0.12569373
	1357.3000	1	8		1.76348117	-0.12565337
	1357.3500	1	8		1.76348117	-0.12570835
	1357.4000	1	8		1.76348117	-0.12581556
	1357.4500	1	8		1.76348117	-0.12573301
	1357.5000	1	8		1.76348117	-0.12574226
	1357.5500	1	8		1.76348117	-0.12567762
	1357.6000	1	8		1.76348117	-0.12560809
	1357.6500	1	8		1.76348117	-0.12555344
	1357.7000	1	8		1.76348117	-0.12558020
	1357.7500	1	8		1.76348179	-0.12551419
	1357.8000	1	8		1.76352994	-0.12565468
	1357.8500	1	8		1.76354366	-0.12564426
	1357.9000	1	8		1.76353383	-0.12560264
	1357.9500	1	8		1.76352399	-0.12565332
	1358.0000	1	8		1.76351395	-0.12561227
	1358.0500	1	8		1.76350740	-0.12549355
	1358.1000	1	8		1.76350740	-0.12557174
	1358.1500	1	8		1.76350740	-0.12553694
	1358.2000	1	8		1.76350740	-0.12549967
	1358.2500	1	8		1.76350740	-0.12561518
	1358.3000	1	8		1.76350740	-0.12564439
	1358.3500	1	8		1.76350740	-0.12557313
	1358.4000	1	8		1.76350740	-0.12558336
	1358.4500	1	8		1.76350740	-0.12548278
	1358.5000	1	8		1.76350740	-0.12547780
	1358.5500	1	8		1.76350740	-0.12545849
	1358.6000	1	8		1.76350740	-0.12541128
	1358.6500	1	8		1.76350740	-0.12544812
	1358.7000	1	8		1.76350740	-0.12559323
	1358.7500	1	8		1.76350740	-0.12560520
	1358.8000	1	8		1.76350740	-0.12555025
	1358.8500	1	8		1.76350740	-0.12551289
	1358.9000	1	8		1.76350740	-0.12548345
	1358.9500	1	8		1.76350740	-0.12544800
	1359.0000	1	8		1.76350740	-0.12540346
	1359.0500	1	8		1.76350740	-0.12534759
	1359.1000	1	8		1.76350740	-0.12535192
	1359.1500	1	8		1.76350740	-0.12530923
	1359.2000	1	8		1.76350740	-0.12542959
	1359.2500	1	8		1.76350740	-0.12550194
	1359.3000	1	8		1.76350740	-0.12535459
	1359.3500	1	8		1.76350740	-0.12545494
	1359.4000	1	8		1.76350740	-0.12536765
	1359.4500	1	8		1.76350740	-0.12523191
	1359.5000	1	8		1.76350740	-0.12526160
	1359.5500	1	8		1.76350740	-0.12531805
	1359.6000	1	8		1.76350740	-0.12535078
	1359.6500	1	8		1.76350740	-0.12536781
	1359.7000	1	8		1.76350740	-0.12535370
	1359.7500	1	8		1.76350740	-0.12540936
	1359.8000	1	8		1.76350740	-0.12537478
	1359.8500	1	8		1.76350740	-0.12529454
	1359.9000	1	8		1.76350740	-0.12525490
	1359.9500	1	8		1.76350740	-0.12530779
	1360.0000	1	8		1.76350740	-0.12533023
	1360.0500	1	8		1.76350740	-0.12534328
	1360.1000	1	8		1.76350740	-0.12518534
	1360.1500	1	8		1.76350740	-0.12522830
	1360.2000	1	8		1.76350740	-0.12532811
	1360.2500	1	8		1.76350740	-0.12533610
	1360.3000	1	8		1.76350740	-0.12522320
	1360.3500	1	8		1.76350740	-0.12519669
	1360.4000	1	8		1.76350740	-0.12514305
	1360.4500	1	8		1.76350740	-0.12518850
	1360.5000	1	8		1.76350740	-0.12539883
	1360.5500	1	8		1.76350740	-0.12504783
	1360.6000	1	8		1.76350740	-0.12512275
	1360.6500	1	8		1.76350740	-0.12544767
	1360.7000	1	8		1.76350740	-0.12492675
	1360.7500	1	8		1.76350740	-0.12491677
	1360.8000	1	8		1.76350740	-0.12541538
	1360.8500	1	8		1.76350740	-0.12490949
	1360.9000	1	8		1.76350740	-0.12491662
	1360.9500	1	8		1.76350740	-0.12543076
	1361.0000	1	8		1.76350740	-0.12486923
	1361.0500	1	8		1.76350740	-0.12498226
	1361.1000	1	8		1.76350740	-0.12541194
	1361.1500	1	8		1.76350740	-0.12487079
	1361.2000	1	8		1.76350740	-0.12509821
	1361.2500	1	8		1.76350740	-0.12528653
	1361.3000	1	8		1.76350740	-0.12473452
	1361.3500	1	8		1.76350740	-0.12514656
	1361.4000	1	8		1.76350740	-0.12513253
	1361.4500	1	8		1.76350740	-0.12473202
	1361.5000	1	8		1.76350740	-0.12516596
	1361.5500	1	8		1.76350740	-0.12529719
	1361.6000	1	8		1.76350740	-0.12458163
	1361.6500	1	8		1.76350740	-0.12521999
	1361.7000	1	8		1.76350740	-0.12509708
	1361.7500	1	8		1.76350740	-0.12421249
	1361.8000	1	8		1.76350740	-0.12554716
	1361.8500	1	8		1.76350740	-0.12487655
	1361.9000	1	8		1.76350740	-0.12421534
	1361.9500	1	8		1.76350740	-0.12552519
	1362.0000	1	8		1.76350740	-0.12469205
	1362.0500	1	8		1.76350740	-0.12450307
	1362.1000	1	8		1.76350740	-0.12566508
	1362.1500	1	8		1.76350740	-0.12442718
	1362.2000	1	8		1.76350740	-0.12463735
	1362.2500	1	8		1.76350740	-0.12533865
	1362.3000	1	8		1.76350740	-0.12427495
	1362.3500	1	8		1.76350740	-0.12479189
	1362.4000	1	8		1.76350740	-0.12513062
	1362.4500	1	8		1.76350740	-0.12435604
	1362.5000	1	8		1.76350740	-0.12499823
	1362.5500	1	8		1.76350740	-0.12511472
	1362.6000	1	8		1.76350740	-0.12435838
	1362.6500	1	8		1.76350740	-0.12507077
	1362.7000	1	8		1.76350740	-0.12491041
	1362.7500	1	8		1.76350740	-0.12441025
	1362.8000	1	8		1.76350740	-0.12507314
	1362.8500	1	8		1.76350740	-0.12470323
	1362.9000	1	8		1.76350740	-0.12445495
	1362.9500	1	8		1.76350740	-0.12523463
	1363.0000	1	8		1.76350740	-0.12465803
	1363.0500	1	8		1.76350740	-0.12463712
	1363.1000	1	8		1.76350740	-0.12504493
	1363.1500	1	8		1.76350740	-0.12448117
	1363.2000	1	8		1.76350740	-0.12466570
	1363.2500	1	8		1.76350740	-0.12489704
	1363.3000	1	8		1.76350740	-0.12438905
	1363.3500	1	8		1.76350740	-0.12465613
	1363.4000	1	8		1.76350740	-0.12481609
	1363.4500	1	8		1.76350740	-0.12457829
	1363.5000	1	8		1.76350740	-0.12464247
	1363.5500	1	8		1.76350740	-0.12462850
	1363.6000	1	8		1.76350740	-0.12470683
	1363.6500	1	8		1.76350740	-0.12445061
	1363.7000	1	8		1.76350740	-0.12461118
	1363.7500	1	8		1.76350740	-0.12459989
	1363.8000	1	8		1.76350740	-0.12442498
	1363.8500	1	8		1.76350740	-0.12471839
	1363.9000	1	8		1.76350740	-0.12462538
	1363.9500	1	8		1.76350740	-0.12450525
	1364.0000	1	8		1.76350740	-0.12466870
	1364.0500	1	8		1.76350740	-0.12456135
	1364.1000	1	8		1.76350740	-0.12441326
	1364.1500	1	8		1.76350740	-0.12466117
	1364.2000	1	8		1.76350740	-0.12457401
	1364.2500	1	8		1.76350740	-0.12427885
	1364.3000	1	8		1.76350740	-0.12463816
	1364.3500	1	8		1.76350740	-0.12455930
	1364.4000	1	8		1.76350740	-0.12434299
	1364.4500	1	8		1.76350740	-0.12474050
	1364.5000	1	8		1.76350740	-0.12439665
	1364.5500	1	8		1.76350740	-0.12429677
	1364.6000	1	8		1.76350740	-0.12455792
	1364.6500	1	8		1.76350740	-0.12429700
	1364.7000	1	8		1.76350740	-0.12432187
	1364.7500	1	8		1.76350740	-0.12454958
	1364.8000	1	8		1.76350740	-0.12425544
	1364.8500	1	8		1.76350740	-0.12443631
	1364.9000	1	8		1.76350740	-0.12453113
	1364.9500	1	8		1.76350740	-0.12423011
	1365.0000	1	8		1.76350740	-0.12442149
	1365.0500	1	8		1.76350740	-0.12437676
	1365.1000	1	8		1.76350740	-0.12429883
	1365.1500	1	8		1.76350740	-0.12433052
	1365.2000	1	8		1.76350740	-0.12435464
	1365.2500	1	8		1.76350740	-0.12420221
	1365.3000	1	8		1.76350740	-0.12447936
	1365.3500	1	8		1.76350740	-0.12437860
	1365.4000	1	8		1.76350740	-0.12432980
	1365.4500	1	8		1.76350740	-0.12440660
	1365.5000	1	8		1.76350740	-0.12422222
	1365.5500	1	8		1.76350740	-0.12417935
	1365.6000	1	8		1.76350740	-0.12428004
	1365.6500	1	8		1.76350740	-0.12420492
	1365.7000	1	8		1.76350740	-0.12421486
	1365.7500	1	8		1.76350740	-0.12427283
	1365.8000	1	8		1.76350740	-0.12415060
	1365.8500	1	8		1.76350740	-0.12431608
	1365.9000	1	8		1.76350740	-0.12425535
	1365.9500	1	8		1.76350740	-0.12421056
	1366.0000	1	8		1.76350740	-0.12429468
	1366.0500	1	8		1.76350740	-0.12414929
	1366.1000	1	8		1.76350740	-0.12408563
	1366.1500	1	8		1.76350740	-0.12422129
	1366.2000	1	8		1.76350740	-0.12413430
	1366.2500	1	8		1.76350740	-0.12416774
	1366.3000	1	8		1.76350740	-0.12427585
	1366.3500	1	8		1.76350740	-0.12410831
	1366.4000	1	8		1.76350740	-0.12413654
	1366.4500	1	8		1.76350740	-0.12416846
	1366.5000	1	8		1.76350740	-0.12408745
	1366.5500	1	8		1.76350740	-0.12406960
	1366.6000	1	8		1.76350740	-0.12410055
	1366.6500	1	8		1.76350740	-0.12405553
	1366.7000	1	8		1.76350740	-0.12415499
	1366.7500	1	8		1.76350740	-0.12399317
	1366.8000	1	8		1.76350740	-0.12413432
	1366.8500	1	8		1.76350740	-0.12425477
	1366.9000	1	8		1.76350740	-0.12418763
	1366.9500	1	8		1.76350740	-0.12407028
	1367.0000	1	8		1.76350740	-0.12407234
	1367.0500	1	8		1.76350740	-0.12401022
	1367.1000	1	8		1.76350740	-0.12401343
	1367.1500	1	8		1.76350740	-0.12407794
	1367.2000	1	8		1.76350740	-0.12402991
	1367.2500	1	8		1.76350740	-0.12398266
	1367.3000	1	8		1.76350740	-0.12404451
	1367.3500	1	8		1.76350740	-0.12402099
	1367.4000	1	8		1.76350740	-0.12410175
	1367.4500	1	8		1.76350740	-0.12397724
	1367.5000	1	8		1.76350740	-0.12393309
	1367.5500	1	8		1.76350740	-0.12395592
	1367.6000	1	8		1.76350740	-0.12394599
	1367.6500	1	8		1.76350740	-0.12399380
	1367.7000	1	8		1.76350740	-0.12391265
	1367.7500	1	8		1.76350740	-0.12391843
	1367.8000	1	8		1.76350740	-0.12396008
	1367.8500	1	8		1.76350740	-0.12396234
	1367.9000	1	8		1.76350740	-0.12379718
	1367.9500	1	8		1.76350740	-0.12382920
	1368.0000	1	8		1.76350740	-0.12377362
	1368.0500	1	8		1.76350740	-0.12381108
	1368.1000	1	8		1.76350740	-0.12385392
	1368.1500	1	8		1.76350740	-0.12382850
	1368.2000	1	8		1.76350740	-0.12375613
	1368.2500	1	8		1.76350740	-0.12386700
	1368.3000	1	8		1.76350740	-0.12385116
	1368.3500	1	8		1.76350740	-0.12378592
	1368.4000	1	8		1.76350740	-0.12380004
	1368.4500	1	8		1.76350740	-0.12375335
	1368.5000	1	8		1.76350740	-0.12379952
	1368.5500	1	8		1.76350740	-0.12387662
	1368.6000	1	8		1.76350740	-0.12381461
	1368.6500	1	8		1.76350740	-0.12378231
	1368.7000	1	8		1.76350740	-0.12384864
	1368.7500	1	8		1.76350740	-0.12375035
	1368.8000	1	8		1.76350740	-0.12377620
	1368.8500	1	8		1.76350740	-0.12376799
	1368.9000	1	8		1.76350740	-0.12376540
	1368.9500	1	8		1.76350740	-0.12378874
	1369.0000	1	8		1.76350740	-0.12378464
	1369.0500	1	8		1.76350740	-0.12372646
	1369.1000	1	8		1.76350740	-0.12375268
	1369.1500	1	8		1.76350740	-0.12376697
	1369.2000	1	8		1.76350740	-0.12377884
	1369.2500	1	8		1.76350740	-0.12371368
	1369.3000	1	8		1.76350740	-0.12357535
	1369.3500	1	8		1.76350740	-0.12360731
	1369.4000	1	8		1.76350740	-0.12358181
	1369.4500	1	8		1.76350740	-0.12374295
	1369.5000	1	8		1.76350740	-0.12360558
	1369.5500	1	8		1.76350740	-0.12374024
	1369.6000	1	8		1.76350740	-0.12368023
	1369.6500	1	8		1.76350740	-0.12368915
	1369.7000	1	8		1.76350740	-0.12363839
	1369.7500	1	8		1.76350740	-0.12350515
	1369.8000	1	8		1.76350740	-0.12350868
	1369.8500	1	8		1.76350740	-0.12356295
	1369.9000	1	8		1.76350740	-0.12359408
	1369.9500	1	8		1.76350740	-0.12359053
	1370.0000	1	8		1.76350740	-0.12350542
	1370.0500	1	8		1.76350740	-0.12349280
	1370.1000	1	8		1.76350740	-0.12352615
	1370.1500	1	8		1.76350740	-0.12356139
	1370.2000	1	8		1.76350740	-0.12349917
	1370.2500	1	8		1.76350740	-0.12336432
	1370.3000	1	8		1.76350740	-0.12347747
	1370.3500	1	8		1.76350740	-0.12345404
	1370.4000	1	8		1.76350740	-0.12344130
	1370.4500	1	8		1.76350740	-0.12343559
	1370.5000	1	8		1.76350740	-0.12347470
	1370.5500	1	8		1.76350740	-0.12346142
	1370.6000	1	8		1.76350740	-0.12350619
	1370.6500	1	8		1.76350740	-0.12347155
	1370.7000	1	8		1.76350740	-0.12342255
	1370.7500	1	8		1.76350740	-0.12347571
	1370.8000	1	8		1.76350740	-0.12340066
	1370.8500	1	8		1.76350740	-0.12345642
	1370.9000	1	8		1.76350740	-0.12345064
	1370.9500	1	8		1.76350740	-0.12341011
	1371.0000	1	8		1.76350740	-0.12342760
	1371.0500	1	8		1.76350740	-0.12345962
	1371.1000	1	8		1.76350740	-0.12344086
	1371.1500	1	8		1.76350740	-0.12339327
	1371.2000	1	8		1.76350740	-0.12332269
	1371.2500	1	8		1.76350740	-0.12336263
	1371.3000	1	8		1.76350740	-0.12336245
	1371.3500	1	8		1.76350740	-0.12334878
	1371.4000	1	8		1.76350740	-0.12336172
	1371.4500	1	8		1.76350740	-0.12330437
	1371.5000	1	8		1.76350740	-0.12341502
	1371.5500	1	8		1.76350740	-0.12339950
	1371.6000	1	8		1.76350740	-0.12340005
	1371.6500	1	8		1.76350740	-0.12334871
	1371.7000	1	8		1.76350740	-0.12333450
	1371.7500	1	8		1.76350740	-0.12326333
	1371.8000	1	8		1.76350740	-0.12325367
	1371.8500	1	8		1.76350740	-0.12333611
	1371.9000	1	8		1.76350740	-0.12329525
	1371.9500	1	8		1.76350740	-0.12338680
	1372.0000	1	8		1.76350740	-0.12324749
	1372.0500	1	8		1.76350740	-0.12331257
	1372.1000	1	8		1.76350740	-0.12328637
	1372.1500	1	8		1.76350740	-0.12323942
	1372.2000	1	8		1.76350740	-0.12321259
	1372.2500	1	8		1.76350740	-0.12318607
	1372.3000	1	8		1.76350740	-0.12322881
	1372.3500	1	8		1.76350740	-0.12324131
	1372.4000	1	8		1.76350740	-0.12334580
	1372.4500	1	8		1.76350740	-0.12323823
	1372.5000	1	8		1.76350740	-0.12330644
	1372.5500	1	8		1.76350740	-0.12332912
	1372.6000	1	8		1.76350740	-0.12322922
	1372.6500	1	8		1.76350740	-0.12322810
	1372.7000	1	8		1.76350740	-0.12313802
	1372.7500	1	8		1.76350740	-0.12314993
	1372.8000	1	8		1.76350740	-0.12315108
	1372.8500	1	8		1.76350740	-0.12313550
	1372.9000	1	8		1.76350740	-0.12320037
	1372.9500	1	8		1.76350740	-0.12320981
	1373.0000	1	8		1.76350740	-0.12318259
	1373.0500	1	8		1.76350740	-0.12320543
	1373.1000	1	8		1.76350740	-0.12310826
	1373.1500	1	8		1.76350740	-0.12311237
	1373.2000	1	8		1.76350740	-0.12303950
	1373.2500	1	8		1.76350740	-0.12303397
	1373.3000	1	8		1.76350740	-0.12307822
	1373.3500	1	8		1.76350740	-0.12307601
	1373.4000	1	8		1.76350740	-0.12315852
	1373.4500	1	8		1.76350740	-0.12309701
	1373.5000	1	8		1.76350740	-0.12309535
	1373.5500	1	8		1.76350740	-0.12306457
	1373.6000	1	8		1.76350740	-0.12306789
	1373.6500	1	8		1.76350740	-0.12300098
	1373.7000	1	8		1.76350740	-0.12298292
	1373.7500	1	8		1.76350740	-0.12301684
	1373.8000	1	8		1.76350740	-0.12299383
	1373.8500	1	8		1.76350740	-0.12306006
	1373.9000	1	8		1.76350740	-0.12303979
	1373.9500	1	8		1.76350740	-0.12304245
	1374.0000	1	8		1.76350740	-0.12302626
	1374.0500	1	8		1.76350740	-0.12302586
	1374.1000	1	8		1.76350740	-0.12292787
	1374.1500	1	8		1.76350740	-0.12296181
	1374.2000	1	8		1.76350740	-0.12288575
	1374.2500	1	8		1.76350740	-0.12282377
	1374.3000	1	8		1.76350740	-0.12292759
	1374.3500	1	8		1.76350740	-0.12299973
	1374.4000	1	8		1.76350740	-0.12294726
	1374.4500	1	8		1.76350740	-0.12295082
	1374.5000	1	8		1.76350740	-0.12301630
	1374.5500	1	8		1.76350740	-0.12275768
	1374.6000	1	8		1.76350740	-0.12290436
	1374.6500	1	8		1.76350740	-0.12284688
	1374.7000	1	8		1.76350740	-0.12276987
	1374.7500	1	8		1.76350740	-0.12281725
	1374.8000	1	8		1.76350740	-0.12295658
	1374.8500	1	8		1.76350740	-0.12281292
	1374.9000	1	8		1.76350740	-0.12301696
	1374.9500	1	8		1.76350740	-0.12286587
	1375.0000	1	8		1.76350740	-0.12284245
	1375.0500	1	8		1.76350740	-0.12288076
	1375.1000	1	8		1.76350740	-0.12280779
	1375.1500	1	8		1.76350740	-0.12281557
	1375.2000	1	8		1.76350740	-0.12292632
	1375.2500	1	8		1.76350740	-0.12284825
	1375.3000	1	8		1.76350740	-0.12276900
	1375.3500	1	8		1.76350740	-0.12289979
	1375.4000	1	8		1.76350740	-0.12289108
	1375.4500	1	8		1.76350740	-0.12293553
	1375.5000	1	8		1.76350740	-0.12281760
	1375.5500	1	8		1.76350740	-0.12276881
	1375.6000	1	8		1.76350740	-0.12287748
	1375.6500	1	8		1.76350740	-0.12283199
	1375.7000	1	8		1.76350740	-0.12286790
	1375.7500	1	8		1.76350740	-0.12279216
	1375.8000	1	8		1.76350740	-0.12273946
	1375.8500	1	8		1.76350740	-0.12274594
	1375.9000	1	8		1.76350740	-0.12274737
	1375.9500	1	8		1.76350740	-0.12264393
	1376.0000	1	8		1.76350740	-0.12272678
	1376.0500	1	8		1.76350740	-0.12270740
	1376.1000	1	8		1.76350740	-0.12262471
	1376.1500	1	8		1.76350740	-0.12253235
	1376.2000	1	8		1.76350740	-0.12262898
	1376.2500	1	8		1.76350740	-0.12255207
	1376.3000	1	8		1.76350740	-0.12268356
	1376.3500	1	8		1.76350740	-0.12273336
	1376.4000	1	8		1.76350740	-0.12244394
	1376.4500	1	8		1.76350740	-0.12266642
	1376.5000	1	8		1.76350740	-0.12264070
	1376.5500	1	8		1.76350740	-0.12254445
	1376.6000	1	8		1.76350740	-0.12260590
	1376.6500	1	8		1.76350740	-0.12255115
	1376.7000	1	8		1.76350740	-0.12254317
	1376.7500	1	8		1.76350740	-0.12264344
	1376.8000	1	8		1.76350740	-0.12256186
	1376.8500	1	8		1.76350740	-0.12254998
	1376.9000	1	8		1.76350740	-0.12253425
	1376.9500	1	8		1.76350740	-0.12232953
	1377.0000	1	8		1.76350740	-0.12248315
	1377.0500	1	8		1.76350740	-0.12248440
	1377.1000	1	8		1.76350740	-0.12226874
	1377.1500	1	8		1.76350740	-0.12242854
	1377.2000	1	8		1.76350740	-0.12265983
	1377.2500	1	8		1.76350740	-0.12243890
	1377.3000	1	8		1.76350740	-0.12255154
	1377.3500	1	8		1.76350740	-0.12245389
	1377.4000	1	8		1.76350740	-0.12226911
	1377.4500	1	8		1.76350740	-0.12255224
	1377.5000	1	8		1.76350740	-0.12221104
	1377.5500	1	8		1.76350740	-0.12240389
	1377.6000	1	8		1.76350740	-0.12264390
	1377.6500	1	8		1.76350740	-0.12233010
	1377.7000	1	8		1.76350740	-0.12239254
	1377.7500	1	8		1.76350740	-0.12267395
	1377.8000	1	8		1.76350740	-0.12229882
	1377.8500	1	8		1.76350740	-0.12242910
	1377.9000	1	8		1.76350740	-0.12255158
	1377.9500	1	8		1.76350740	-0.12223436
	1378.0000	1	8		1.76350740	-0.12246541
	1378.0500	1	8		1.76350740	-0.12236299
	1378.1000	1	8		1.76350740	-0.12239543
	1378.1500	1	8		1.76350740	-0.12260030
	1378.2000	1	8		1.76350740	-0.12234165
	1378.2500	1	8		1.76350740	-0.12222926
	1378.3000	1	8		1.76350740	-0.12261405
	1378.3500	1	8		1.76350740	-0.12232869
	1378.4000	1	8		1.76350740	-0.12223951
	1378.4500	1	8		1.76350740	-0.12239052
	1378.5000	1	8		1.76350740	-0.12206344
	1378.5500	1	8		1.76350740	-0.12240628
	1378.6000	1	8		1.76350740	-0.12254493
	1378.6500	1	8		1.76350740	-0.12220248
	1378.7000	1	8		1.76350740	-0.12243731
	1378.7500	1	8		1.76350740	-0.12235391
	1378.8000	1	8		1.76350740	-0.12204013
	1378.8500	1	8		1.76350740	-0.12243610
	1378.9000	1	8		1.76350740	-0.12214610
	1378.9500	1	8		1.76350740	-0.12200776
	1379.0000	1	8		1.76350740	-0.12217447
	1379.0500	1	8		1.76350740	-0.12208322
	1379.1000	1	8		1.76350740	-0.12217797
	1379.1500	1	8		1.76350740	-0.12232708
	1379.2000	1	8		1.76350740	-0.12210425
	1379.2500	1	8		1.76350740	-0.12210225
	1379.3000	1	8		1.76350740	-0.12228907
	1379.3500	1	8		1.76350740	-0.12197920
	1379.4000	1	8		1.76350740	-0.12208990
	1379.4500	1	8		1.76350740	-0.12217455
	1379.5000	1	8		1.76350740	-0.12195498
	1379.5500	1	8		1.76350740	-0.12203983
	1379.6000	1	8		1.76350740	-0.12207719
	1379.6500	1	8		1.76350740	-0.12198443
	1379.7000	1	8		1.76350740	-0.12220538
	1379.7500	1	8		1.76350740	-0.12219489
	1379.8000	1	8		1.76350740	-0.12209700
	1379.8500	1	8		1.76350740	-0.12214722
	1379.9000	1	8		1.76350740	-0.12200033
	1379.9500	1	8		1.76350740	-0.12203848
	1380.0000	1	8		1.76350740	-0.12213863
	1380.0500	1	8		1.76350740	-0.12204216
	1380.1000	1	8		1.76350740	-0.12202505
	1380.1500	1	8		1.76350740	-0.12219891
	1380.2000	1	8		1.76350740	-0.12208419
	1380.2500	1	8		1.76350740	-0.12212946
	1380.3000	1	8		1.76350740	-0.12206443
	1380.3500	1	8		1.76350740	-0.12196223
	1380.4000	1	8		1.76350740	-0.12197222
	1380.4500	1	8		1.76350740	-0.12200388
	1380.5000	1	8		1.76350740	-0.12198678
	1380.5500	1	8		1.76350740	-0.12209708
	1380.6000	1	8		1.76350740	-0.12202222
	1380.6500	1	8		1.76350740	-0.12205595
	1380.7000	1	8		1.76350740	-0.12204824
	1380.7500	1	8		1.76350740	-0.12202892
	1380.8000	1	8		1.76350740	-0.12193568
	1380.8500	1	8		1.76350740	-0.12195825
	1380.9000	1	8		1.76350740	-0.12190463
	1380.9500	1	8		1.76350740	-0.12191997
	1381.0000	1	8		1.76350740	-0.12193096
	1381.0500	1	8		1.76350740	-0.12187817
	1381.1000	1	8		1.76350740	-0.12197896
	1381.1500	1	8		1.76350740	-0.12192337
	1381.2000	1	8		1.76350740	-0.12196130
	1381.2500	1	8		1.76350740	-0.12188483
	1381.3000	1	8		1.76350740	-0.12185031
	1381.3500	1	8		1.76350740	-0.12188599
	1381.4000	1	8		1.76350740	-0.12187960
	1381.4500	1	8		1.76350740	-0.12183545
	1381.5000	1	8		1.76350740	-0.12183881
	1381.5500	1	8		1.76350740	-0.12183684
	1381.6000	1	8		1.76350740	-0.12179590
	1381.6500	1	8		1.76350740	-0.12184569
	1381.7000	1	8		1.76350740	-0.12180492
	1381.7500	1	8		1.76350740	-0.12168982
	1381.8000	1	8		1.76350740	-0.12181773
	1381.8500	1	8		1.76350740	-0.12183457
	1381.9000	1	8		1.76350740	-0.12177194
	1381.9500	1	8		1.76350740	-0.12178475
	1382.0000	1	8		1.76350740	-0.12175186
	1382.0500	1	8		1.76350740	-0.12182477
	1382.1000	1	8		1.76350740	-0.12183672
	1382.1500	1	8		1.76350740	-0.12180918
	1382.2000	1	8		1.76350740	-0.12174330
	1382.2500	1	8		1.76350740	-0.12175590
	1382.3000	1	8		1.76350740	-0.12170990
	1382.3500	1	8		1.76350740	-0.12169165
	1382.4000	1	8		1.76350740	-0.12170435
	1382.4500	1	8		1.76350740	-0.12172922
	1382.5000	1	8		1.76350740	-0.12182065
	1382.5500	1	8		1.76350740	-0.12170762
	1382.6000	1	8		1.76350740	-0.12169342
	1382.6500	1	8		1.76350740	-0.12173295
	1382.7000	1	8		1.76350740	-0.12167562
	1382.7500	1	8		1.76350740	-0.12158945
	1382.8000	1	8		1.76350740	-0.12165418
	1382.8500	1	8		1.76350740	-0.12171205
	1382.9000	1	8		1.76350740	-0.12158118
	1382.9500	1	8		1.76350740	-0.12166397
	1383.0000	1	8		1.76350740	-0.12163457
	1383.0500	1	8		1.76350740	-0.12165583
	1383.1000	1	8		1.76350740	-0.12164684
	1383.1500	1	8		1.76350740	-0.12163932
	1383.2000	1	8		1.76350740	-0.12163635
	1383.2500	1	8		1.76350740	-0.12163104
	1383.3000	1	8		1.76350740	-0.12154650
	1383.3500	1	8		1.76350740	-0.12155706
	1383.4000	1	8		1.76350740	-0.12158376
	1383.4500	1	8		1.76350740	-0.12157153
	1383.5000	1	8		1.76350740	-0.12157613
	1383.5500	1	8		1.76350740	-0.12154341
	1383.6000	1	8		1.76350740	-0.12153746
	1383.6500	1	8		1.76350740	-0.12146515
	1383.7000	1	8		1.76350740	-0.12151613
	1383.7500	1	8		1.76350740	-0.12148246
	1383.8000	1	8		1.76350740	-0.12140786
	1383.8500	1	8		1.76350740	-0.12140289
	1383.9000	1	8		1.76350740	-0.12144496
	1383.9500	1	8		1.76350740	-0.12144424
	1384.0000	1	8		1.76350740	-0.12153445
	1384.0500	1	8		1.76350740	-0.12145853
	1384.1000	1	8		1.76350740	-0.12142041
	1384.1500	1	8		1.76350740	-0.12144744
	1384.2000	1	8		1.76350740	-0.12140612
	1384.2500	1	8		1.76350740	-0.12137182
	1384.3000	1	8		1.76350740	-0.12142194
	1384.3500	1	8		1.76350740	-0.12148878
	1384.4000	1	8		1.76350740	-0.12146113
	1384.4500	1	8		1.76350740	-0.12144570
	1384.5000	1	8		1.76350740	-0.12139346
	1384.5500	1	8		1.76350740	-0.12149214
	1384.6000	1	8		1.76350740	-0.12151228
	1384.6500	1	8		1.76350740	-0.12140581
	1384.7000	1	8		1.76350740	-0.12132025
	1384.7500	1	8		1.76350740	-0.12130903
	1384.8000	1	8		1.76350740	-0.12129707
	1384.8500	1	8		1.76350740	-0.12137639
	1384.9000	1	8		1.76350740	-0.12136141
	1384.9500	1	8		1.76350740	-0.12135002
	1385.0000	1	8		1.76350740	-0.12142812
	1385.0500	1	8		1.76350740	-0.12135030
	1385.1000	1	8		1.76350740	-0.12132161
	1385.1500	1	8		1.76350740	-0.12133420
	1385.2000	1	8		1.76350740	-0.12122162
	1385.2500	1	8		1.76350740	-0.12124666
	1385.3000	1	8		1.76350740	-0.12132160
	1385.3500	1	8		1.76350740	-0.12135195
	1385.4000	1	8		1.76350740	-0.12137519
	1385.4500	1	8		1.76350740	-0.12133637
	1385.5000	1	8		1.76350740	-0.12124225
	1385.5500	1	8		1.76350740	-0.12127333
	1385.6000	1	8		1.76350740	-0.12129741
	1385.6500	1	8		1.76350740	-0.12116313
	1385.7000	1	8		1.76350740	-0.12118835
	1385.7500	1	8		1.76350740	-0.12118192
	1385.8000	1	8		1.76350740	-0.12121686
	1385.8500	1	8		1.76350740	-0.12134686
	1385.9000	1	8		1.76350740	-0.12130495
	1385.9500	1	8		1.76350740	-0.12133145
	1386.0000	1	8		1.76350740	-0.12127936
	1386.0500	1	8		1.76350740	-0.12113847
	1386.1000	1	8		1.76350740	-0.12114009
	1386.1500	1	8		1.76350740	-0.12109617
	1386.2000	1	8		1.76350740	-0.12097753
	1386.2500	1	8		1.76350740	-0.12104088
	1386.3000	1	8		1.76350740	-0.12108978
	1386.3500	1	8		1.76350740	-0.12116206
	1386.4000	1	8		1.76350740	-0.12127344
	1386.4500	1	8		1.76350740	-0.12114593
	1386.5000	1	8		1.76350740	-0.12104046
	1386.5500	1	8		1.76350740	-0.12102460
	1386.6000	1	8		1.76350740	-0.12099545
	1386.6500	1	8		1.76350740	-0.12108366
	1386.7000	1	8		1.76350740	-0.12102771
	1386.7500	1	8		1.76350740	-0.12102734
	1386.8000	1	8		1.76350740	-0.12109390
	1386.8500	1	8		1.76350740	-0.12114085
	1386.9000	1	8		1.76350740	-0.12109648
	1386.9500	1	8		1.76350740	-0.12110984
	1387.0000	1	8		1.76350740	-0.12098881
	1387.0500	1	8		1.76350740	-0.12103111
	1387.1000	1	8		1.76350740	-0.12092649
	1387.1500	1	8		1.76350740	-0.12100567
	1387.2000	1	8		1.76350740	-0.12098295
	1387.2500	1	8		1.76350740	-0.12106110
	1387.3000	1	8		1.76350740	-0.12103907
	1387.3500	1	8		1.76350740	-0.12101784
	1387.4000	1	8		1.76350740	-0.12107737
	1387.4500	1	8		1.76350740	-0.12098906
	1387.5000	1	8		1.76350740	-0.12113700
	1387.5500	1	8		1.76350740	-0.12097801
	1387.6000	1	8		1.76350740	-0.12088494
	1387.6500	1	8		1.76350740	-0.12105200
	1387.7000	1	8		1.76350740	-0.12100162
	1387.7500	1	8		1.76350740	-0.12090844
	1387.8000	1	8		1.76350740	-0.12109263
	1387.8500	1	8		1.76350740	-0.12104128
	1387.9000	1	8		1.76350740	-0.12101750
	1387.9500	1	8		1.76350740	-0.12101790
	1388.0000	1	8		1.76350740	-0.12094501
	1388.0500	1	8		1.76350740	-0.12094514
	1388.1000	1	8		1.76350740	-0.12091949
	1388.1500	1	8		1.76350740	-0.12086648
	1388.2000	1	8		1.76350740	-0.12096523
	1388.2500	1	8		1.76350740	-0.12098811
	1388.3000	1	8		1.76350740	-0.12084598
	1388.3500	1	8		1.76350740	-0.12087629
	1388.4000	1	8		1.76350740	-0.12081756
	1388.4500	1	8		1.76350740	-0.12082866
	1388.5000	1	8		1.76350740	-0.12088888
	1388.5500	1	8		1.76350740	-0.12078918
	1388.6000	1	8		1.76350740	-0.12071570
	1388.6500	1	8		1.76350740	-0.12072982
	1388.7000	1	8		1.76350740	-0.12088297
	1388.7500	1	8		1.76350740	-0.12076028
	1388.8000	1	8		1.76350740	-0.12082583
	1388.8500	1	8		1.76350740	-0.12081652
	1388.9000	1	8		1.76350740	-0.12090724
	1388.9500	1	8		1.76350740	-0.12092844
	1389.0000	1	8		1.76350740	-0.12073585
	1389.0500	1	8		1.76350740	-0.12071866
	1389.1000	1	8		1.76350740	-0.12085631
	1389.1500	1	8		1.76350740	-0.12073310
	1389.2000	1	8		1.76350740	-0.12073465
	1389.2500	1	8		1.76350740	-0.12082529
	1389.3000	1	8		1.76350740	-0.12073704
	1389.3500	1	8		1.76350740	-0.12074478
	1389.4000	1	8		1.76350740	-0.12080130
	1389.4500	1	8		1.76350740	-0.12074074
	1389.5000	1	8		1.76350740	-0.12075608
	1389.5500	1	8		1.76350740	-0.12070563
	1389.6000	1	8		1.76350740	-0.12057059
	1389.6500	1	8		1.76350740	-0.12070000
	1389.7000	1	8		1.76350740	-0.12078329
	1389.7500	1	8		1.76350740	-0.12074583
	1389.8000	1	8		1.76350740	-0.12067907
	1389.8500	1	8		1.76350740	-0.12071727
	1389.9000	1	8		1.76350740	-0.12073340
	1389.9500	1	8		1.76350740	-0.12073395
	1390.0000	1	8		1.76350740	-0.12060669
	1390.0500	1	8		1.76350740	-0.12057301
	1390.1000	1	8		1.76350740	-0.12062664
	1390.1500	1	8		1.76350740	-0.12063612
	1390.2000	1	8		1.76350740	-0.12060686
	1390.2500	1	8		1.76350740	-0.12067338
	1390.3000	1	8		1.76350740	-0.12071961
	1390.3500	1	8		1.76350740	-0.12063738
	1390.4000	1	8		1.76350740	-0.12063156
	1390.4500	1	8		1.76350740	-0.12055147
	1390.5000	1	8		1.76350740	-0.12052577
	1390.5500	1	8		1.76350740	-0.12068612
	1390.6000	1	8		1.76350740	-0.12055549
	1390.6500	1	8		1.76350740	-0.12057698
	1390.7000	1	8		1.76350740	-0.12062481
	1390.7500	1	8		1.76350740	-0.12068800
	1390.8000	1	8		1.76350740	-0.12052656
	1390.8500	1	8		1.76350740	-0.12051990
	1390.9000	1	8		1.76350740	-0.12055675
	1390.9500	1	8		1.76350740	-0.12049736
	1391.0000	1	8		1.76350740	-0.12048245
	1391.0500	1	8		1.76350740	-0.12043471
	1391.1000	1	8		1.76350740	-0.12053009
	1391.1500	1	8		1.76350740	-0.12053967
	1391.2000	1	8		1.76350740	-0.12047670
	1391.2500	1	8		1.76350740	-0.12046796
	1391.3000	1	8		1.76350740	-0.12048792
	1391.3500	1	8		1.76350740	-0.12043871
	1391.4000	1	8		1.76350740	-0.12044937
	1391.4500	1	8		1.76350740	-0.12037374
	1391.5000	1	8		1.76350740	-0.12039811
	1391.5500	1	8		1.76350740	-0.12053119
	1391.6000	1	8		1.76350740	-0.12046429
	1391.6500	1	8		1.76350740	-0.12049722
	1391.7000	1	8		1.76350740	-0.12047447
	1391.7500	1	8		1.76350740	-0.12042589
	1391.8000	1	8		1.76350740	-0.12035376
	1391.8500	1	8		1.76350740	-0.12034732
	1391.9000	1	8		1.76350740	-0.12022954
	1391.9500	1	8		1.76350740	-0.12038526
	1392.0000	1	8		1.76350740	-0.12043949
	1392.0500	1	8		1.76350740	-0.12046146
	1392.1000	1	8		1.76350740	-0.12047881
	1392.1500	1	8		1.76350740	-0.12048087
	1392.2000	1	8		1.76350740	-0.12045043
	1392.2500	1	8		1.76350740	-0.12046963
	1392.3000	1	8		1.76350740	-0.12044669
	1392.3500	1	8		1.76350740	-0.12038841
	1392.4000	1	8		1.76350740	-0.12041987
	1392.4500	1	8		1.76350740	-0.12025768
	1392.5000	1	8		1.76350740	-0.12031684
	1392.5500	1	8		1.76350740	-0.12035921
	1392.6000	1	8		1.76350740	-0.12040216
	1392.6500	1	8		1.76350740	-0.12038318
	1392.7000	1	8		1.76350740	-0.12042283
	1392.7500	1	8		1.76350740	-0.12040646
	1392.8000	1	8		1.76350740	-0.12042479
	1392.8500	1	8		1.76350740	-0.12044339
	1392.9000	1	8		1.76350740	-0.12035901
	1392.9500	1	8		1.76350740	-0.12036196
	1393.0000	1	8		1.76350740	-0.12035524
	1393.0500	1	8		1.76350740	-0.12023240
	1393.1000	1	8		1.76350740	-0.12031317
	1393.1500	1	8		1.76350740	-0.12033631
	1393.2000	1	8		1.76350740	-0.12040688
	1393.2500	1	8		1.76350740	-0.12036321
	1393.3000	1	8		1.76350740	-0.12036345
	1393.3500	1	8		1.76350740	-0.12031607
	1393.4000	1	8		1.76350740	-0.12029436
	1393.4500	1	8		1.76350740	-0.12024426
	1393.5000	1	8		1.76350740	-0.12015889
	1393.5500	1	8		1.76350740	-0.12020564
	1393.6000	1	8		1.76350740	-0.12028717
	1393.6500	1	8		1.76350740	-0.12023874
	1393.7000	1	8		1.76350740	-0.12031672
	1393.7500	1	8		1.76350740	-0.12028263
	1393.8000	1	8		1.76350740	-0.12021633
	1393.8500	1	8		1.76350740	-0.12018236
	1393.9000	1	8		1.76350740	-0.12022612
	1393.9500	1	8		1.76350740	-0.12018658
	1394.0000	1	8		1.76350740	-0.12028108
	1394.0500	1	8		1.76350740	-0.12018633
	1394.1000	1	8		1.76350740	-0.12015643
	1394.1500	1	8		1.76350740	-0.12030524
	1394.2000	1	8		1.76350740	-0.12022440
	1394.2500	1	8		1.76350740	-0.12017366
	1394.3000	1	8		1.76350740	-0.12012445
	1394.3500	1	8		1.76350740	-0.12004936
	1394.4000	1	8		1.76350740	-0.12014813
	1394.4500	1	8		1.76350740	-0.12020462
	1394.5000	1	8		1.76350740	-0.12011196
	1394.5500	1	8		1.76350740	-0.12012822
	1394.6000	1	8		1.76350740	-0.12016247
	1394.6500	1	8		1.76350740	-0.11998785
	1394.7000	1	8		1.76350740	-0.12000763
	1394.7500	1	8		1.76350740	-0.12004871
	1394.8000	1	8		1.76350740	-0.12006844
	1394.8500	1	8		1.76350740	-0.11995691
	1394.9000	1	8		1.76350740	-0.11995048
	1394.9500	1	8		1.76350740	-0.12003347
	1395.0000	1	8		1.76350740	-0.12016281
	1395.0500	1	8		1.76350740	-0.12009826
	1395.1000	1	8		1.76350740	-0.12000391
	1395.1500	1	8		1.76350740	-0.11998884
	1395.2000	1	8		1.76350740	-0.11995873
	1395.2500	1	8		1.76350740	-0.11996927
	1395.3000	1	8		1.76350740	-0.11998938
	1395.3500	1	8		1.76350740	-0.11990744
	1395.4000	1	8		1.76350740	-0.11995315
	1395.4500	1	8		1.76350740	-0.11994587
	1395.5000	1	8		1.76350740	-0.11993358
	1395.5500	1	8		1.76350740	-0.11992098
	1395.6000	1	8		1.76350740	-0.11995907
	1395.6500	1	8		1.76350740	-0.11995114
	1395.7000	1	8		1.76350740	-0.11991577
	1395.7500	1	8		1.76350740	-0.11991224
	1395.8000	1	8		1.76350740	-0.11985326
	1395.8500	1	8		1.76350740	-0.11978213
	1395.9000	1	8		1.76350740	-0.11980207
	1395.9500	1	8		1.76350740	-0.11986533
	1396.0000	1	8		1.76350740	-0.11985363
	1396.0500	1	8		1.76350740	-0.11985581
	1396.1000	1	8		1.76350740	-0.11983555
	1396.1500	1	8		1.76350740	-0.11984413
	1396.2000	1	8		1.76350740	-0.11977873
	1396.2500	1	8		1.76350740	-0.11978786
	1396.3000	1	8		1.76350740	-0.11972124
	1396.3500	1	8		1.76350740	-0.11972156
	1396.4000	1	8		1.76350740	-0.11968656
	1396.4500	1	8		1.76350740	-0.11966757
	1396.5000	1	8		1.76350740	-0.11974150
	1396.5500	1	8		1.76350740	-0.11972457
	1396.6000	1	8		1.76350740	-0.11979816
	1396.6500	1	8		1.76350740	-0.11973106
	1396.7000	1	8		1.76350740	-0.11968282
	1396.7500	1	8		1.76350740	-0.11972266
	1396.8000	1	8		1.76351252	-0.11963438
	1396.8500	1	8		1.76353219	-0.11972816
	1396.9000	1	8		1.76354961	-0.11975645
	1396.9500	1	8		1.76355124	-0.11970676
	1397.0000	1	8		1.76355124	-0.11975082
	1397.0500	1	8		1.76355124	-0.11971679
	1397.1000	1	8		1.76355124	-0.11974820
	1397.1500	1	8		1.76355124	-0.11980616
	1397.2000	1	8		1.76355124	-0.11962625
	1397.2500	1	8		1.76355124	-0.11960229
	1397.3000	1	8		1.76355124	-0.11968032
	1397.3500	1	8		1.76355124	-0.11959750
	1397.4000	1	8		1.76355124	-0.11967164
	1397.4500	1	8		1.76355124	-0.11971663
	1397.5000	1	8		1.76355124	-0.11973423
	1397.5500	1	8		1.76355124	-0.11972681
	1397.6000	1	8		1.76355124	-0.11968127
	1397.6500	1	8		1.76355124	-0.11957219
	1397.7000	1	8		1.76355124	-0.11964272
	1397.7500	1	8		1.76355124	-0.11956227
	1397.8000	1	8		1.76355124	-0.11962134
	1397.8500	1	8		1.76355124	-0.11969981
	1397.9000	1	8		1.76350371	-0.11956586
	1397.9500	1	8		1.76348138	-0.11970082
	1398.0000	1	8		1.76348117	-0.11968045
	1398.0500	1	8		1.76348117	-0.11958982
	1398.1000	1	8		1.76348117	-0.11967424
	1398.1500	1	8		1.76348117	-0.11956281
	1398.2000	1	8		1.76348117	-0.11958786
	1398.2500	1	8		1.76348117	-0.11957901
	1398.3000	1	8		1.76348117	-0.11959456
	1398.3500	1	8		1.76348117	-0.11955283
	1398.4000	1	8		1.76348117	-0.11956153
	1398.4500	1	8		1.76348117	-0.11955886
	1398.5000	1	8		1.76348117	-0.11959565
	1398.5500	1	8		1.76348117	-0.11943175
	1398.6000	1	8		1.76348117	-0.11941606
	1398.6500	1	8		1.76348117	-0.11944916
	1398.7000	1	8		1.76348117	-0.11949175
	1398.7500	1	8		1.76348117	-0.11947880
	1398.8000	1	8		1.76348117	-0.11954061
	1398.8500	1	8		1.76348117	-0.11955651
	1398.9000	1	8		1.76348117	-0.11957588
	1398.9500	1	8		1.76348117	-0.11959778
	1399.0000	1	8		1.76348117	-0.11946463
	1399.0500	1	8		1.76348117	-0.11943105
	1399.1000	1	8		1.76348117	-0.11943133
	1399.1500	1	8		1.76348117	-0.11944236
	1399.2000	1	8		1.76348117	-0.11941147
	1399.2500	1	8		1.76348117	-0.11941407
	1399.3000	1	8		1.76348117	-0.11935561
	1399.3500	1	8		1.76348117	-0.11953145
	1399.4000	1	8		1.76351293	-0.11952162
	1399.4500	1	8		1.76353854	-0.11955704
	1399.5000	1	8		1.76353854	-0.11948384
	1399.5500	1	8		1.76353854	-0.11942787
	1399.6000	1	8		1.76353854	-0.11939725
	1399.6500	1	8		1.76353854	-0.11949299
	1399.7000	1	8		1.76353854	-0.11940990
	1399.7500	1	8		1.76353854	-0.11936248
	1399.8000	1	8		1.76353854	-0.11943153
	1399.8500	1	8		1.76353854	-0.11937748
[truncated: 9,876 more rows]
