# Supplementary material for: Hyaluronic Acid Enhances the Mechanical Properties of Tissue-Engineered Cartilage Constructs
Source: PLoS One. 2014 Dec 1;9(12):e113216. doi: 10.1371/journal.pone.0113216 (PMC4249877; doi:10.1371/journal.pone.0113216)
Supplement: Dataset S1 — Raw data from hydrogel constructs. Data on wet weight, dry weight, compressive modulus, DNA content, and GAG content are provided in a spreadsheet for all analysed hydrogel constructs. Additionally, raw data from mechanical compression tests (time, displacement, and load) are provided. (ZIP) [file pone.0113216.s004.zip › Data/Mechanical testing/Microtester/Day 63/Day 63 stress relaxation/Patient 1/G2 P1 M7/stress relaxation hold 4.csv]

G2 P1 M7 10feb2014
Notes	Time	Sequence	Block	Cycle	5800:Extension mm	5800:5N_Load_Cell N
	1910.5140	1	10		1.66001000	-0.25033761
	1910.5500	1	10		1.65972521	-0.25039623
	1910.5630	1	10		1.65968976	-0.25049984
	1910.5800	1	10		1.65967460	-0.25016436
	1910.6000	1	10		1.65967460	-0.24999971
	1910.6500	1	10		1.65967460	-0.24947388
	1910.7000	1	10		1.65967460	-0.24897536
	1910.7500	1	10		1.65968105	-0.24867838
	1910.8000	1	10		1.65971875	-0.24837591
	1910.8500	1	10		1.65972408	-0.24800589
	1910.9000	1	10		1.65972807	-0.24768896
	1910.9500	1	10		1.65973340	-0.24734799
	1911.0000	1	10		1.65974744	-0.24700396
	1911.0500	1	10		1.65975082	-0.24681631
	1911.1000	1	10		1.65975573	-0.24656994
	1911.1500	1	10		1.65976065	-0.24622297
	1911.2000	1	10		1.65977315	-0.24590923
	1911.2500	1	10		1.65979251	-0.24570698
	1911.3000	1	10		1.65978964	-0.24552302
	1911.3500	1	10		1.65978462	-0.24524588
	1911.4000	1	10		1.65978073	-0.24503883
	1911.4500	1	10		1.65978073	-0.24484348
	1911.5000	1	10		1.65978073	-0.24454314
	1911.5500	1	10		1.65978073	-0.24394659
	1911.6000	1	10		1.65978073	-0.24357380
	1911.6500	1	10		1.65978073	-0.24339164
	1911.7000	1	10		1.65978073	-0.24327615
	1911.7500	1	10		1.65979866	-0.24298286
	1911.8000	1	10		1.65981454	-0.24274927
	1911.8500	1	10		1.65981577	-0.24262883
	1911.9000	1	10		1.65981577	-0.24250871
	1911.9500	1	10		1.65981577	-0.24235111
	1912.0000	1	10		1.65981577	-0.24210026
	1912.0500	1	10		1.65981577	-0.24190500
	1912.1000	1	10		1.65981577	-0.24181109
	1912.1500	1	10		1.65979886	-0.24159564
	1912.2000	1	10		1.65978227	-0.24126299
	1912.2500	1	10		1.65978073	-0.24109824
	1912.3000	1	10		1.65978073	-0.24096718
	1912.3500	1	10		1.65978073	-0.24077328
	1912.4000	1	10		1.65978073	-0.24059270
	1912.4500	1	10		1.65978073	-0.24045862
	1912.5000	1	10		1.65978073	-0.24028281
	1912.5500	1	10		1.65978073	-0.24014063
	1912.6000	1	10		1.65978073	-0.23988558
	1912.6500	1	10		1.65978073	-0.23975298
	1912.7000	1	10		1.65978073	-0.23951825
	1912.7500	1	10		1.65978073	-0.23935402
	1912.8000	1	10		1.65978073	-0.23925390
	1912.8500	1	10		1.65978073	-0.23919234
	1912.9000	1	10		1.65978073	-0.23905920
	1912.9500	1	10		1.65978073	-0.23896964
	1913.0000	1	10		1.65978073	-0.23878049
	1913.0500	1	10		1.65978073	-0.23862360
	1913.1000	1	10		1.65978073	-0.23854993
	1913.1500	1	10		1.65978073	-0.23834579
	1913.2000	1	10		1.65978073	-0.23837192
	1913.2500	1	10		1.65978073	-0.23818290
	1913.3000	1	10		1.65978073	-0.23803867
	1913.3500	1	10		1.65978073	-0.23797983
	1913.4000	1	10		1.65978073	-0.23793530
	1913.4500	1	10		1.65978073	-0.23772739
	1913.5000	1	10		1.65978073	-0.23763336
	1913.5500	1	10		1.65978073	-0.23748064
	1913.6000	1	10		1.65978073	-0.23746315
	1913.6500	1	10		1.65978073	-0.23725705
	1913.7000	1	10		1.65978073	-0.23717692
	1913.7500	1	10		1.65978073	-0.23706481
	1913.8000	1	10		1.65978073	-0.23702679
	1913.8500	1	10		1.65978073	-0.23698295
	1913.9000	1	10		1.65978073	-0.23681462
	1913.9500	1	10		1.65978073	-0.23662517
	1914.0000	1	10		1.65978073	-0.23660460
	1914.0500	1	10		1.65978073	-0.23649912
	1914.1000	1	10		1.65978073	-0.23650650
	1914.1500	1	10		1.65978073	-0.23637639
	1914.2000	1	10		1.65978073	-0.23625778
	1914.2500	1	10		1.65978073	-0.23611998
	1914.3000	1	10		1.65978073	-0.23606578
	1914.3500	1	10		1.65978073	-0.23611220
	1914.4000	1	10		1.65978073	-0.23597695
	1914.4500	1	10		1.65978073	-0.23578919
	1914.5000	1	10		1.65978073	-0.23563841
	1914.5500	1	10		1.65978073	-0.23552971
	1914.6000	1	10		1.65978073	-0.23552371
	1914.6500	1	10		1.65978073	-0.23546079
	1914.7000	1	10		1.65978073	-0.23545953
	1914.7500	1	10		1.65978073	-0.23530200
	1914.8000	1	10		1.65978073	-0.23519743
	1914.8500	1	10		1.65978073	-0.23502655
	1914.9000	1	10		1.65978073	-0.23506813
	1914.9500	1	10		1.65978073	-0.23496564
	1915.0000	1	10		1.65978073	-0.23481447
	1915.0500	1	10		1.65978073	-0.23471797
	1915.1000	1	10		1.65978073	-0.23476103
	1915.1500	1	10		1.65978073	-0.23461750
	1915.2000	1	10		1.65978073	-0.23450824
	1915.2500	1	10		1.65978073	-0.23443883
	1915.3000	1	10		1.65978073	-0.23435850
	1915.3500	1	10		1.65978073	-0.23427084
	1915.4000	1	10		1.65978073	-0.23423495
	1915.4500	1	10		1.65978073	-0.23410756
	1915.5000	1	10		1.65978073	-0.23403248
	1915.5500	1	10		1.65978073	-0.23397837
	1915.6000	1	10		1.65978073	-0.23387266
	1915.6500	1	10		1.65978073	-0.23379453
	1915.7000	1	10		1.65978073	-0.23358576
	1915.7500	1	10		1.65978073	-0.23368342
	1915.8000	1	10		1.65978073	-0.23358548
	1915.8500	1	10		1.65978073	-0.23356626
	1915.9000	1	10		1.65978073	-0.23345772
	1915.9500	1	10		1.65978073	-0.23316463
	1916.0000	1	10		1.65978073	-0.23328790
	1916.0500	1	10		1.65978073	-0.23318125
	1916.1000	1	10		1.65978073	-0.23314893
	1916.1500	1	10		1.65978073	-0.23312977
	1916.2000	1	10		1.65978073	-0.23297807
	1916.2500	1	10		1.65978073	-0.23290277
	1916.3000	1	10		1.65978073	-0.23290403
	1916.3500	1	10		1.65978073	-0.23271026
	1916.4000	1	10		1.65978073	-0.23261609
	1916.4500	1	10		1.65978073	-0.23259038
	1916.5000	1	10		1.65978073	-0.23252031
	1916.5500	1	10		1.65978073	-0.23256512
	1916.6000	1	10		1.65978073	-0.23242092
	1916.6500	1	10		1.65978073	-0.23240646
	1916.7000	1	10		1.65978073	-0.23228446
	1916.7500	1	10		1.65978073	-0.23221256
	1916.8000	1	10		1.65978073	-0.23213046
	1916.8500	1	10		1.65978073	-0.23206990
	1916.9000	1	10		1.65978073	-0.23188738
	1916.9500	1	10		1.65978073	-0.23187352
	1917.0000	1	10		1.65978073	-0.23186998
	1917.0500	1	10		1.65978073	-0.23174753
	1917.1000	1	10		1.65978073	-0.23167789
	1917.1500	1	10		1.65978073	-0.23169240
	1917.2000	1	10		1.65978073	-0.23151547
	1917.2500	1	10		1.65978073	-0.23150705
	1917.3000	1	10		1.65978073	-0.23154028
	1917.3500	1	10		1.65978073	-0.23139114
	1917.4000	1	10		1.65978073	-0.23125667
	1917.4500	1	10		1.65978073	-0.23115432
	1917.5000	1	10		1.65978073	-0.23118755
	1917.5500	1	10		1.65978073	-0.23117065
	1917.6000	1	10		1.65978073	-0.23112066
	1917.6500	1	10		1.65978073	-0.23113085
	1917.7000	1	10		1.65978073	-0.23100737
	1917.7500	1	10		1.65978073	-0.23089044
	1917.8000	1	10		1.65978073	-0.23069138
	1917.8500	1	10		1.65978073	-0.23078287
	1917.9000	1	10		1.65978073	-0.23064727
	1917.9500	1	10		1.65978073	-0.23061687
	1918.0000	1	10		1.65978073	-0.23058459
	1918.0500	1	10		1.65978073	-0.23050310
	1918.1000	1	10		1.65978073	-0.23050617
	1918.1500	1	10		1.65978073	-0.23041859
	1918.2000	1	10		1.65978073	-0.23033846
	1918.2500	1	10		1.65978073	-0.23018176
	1918.3000	1	10		1.65978073	-0.23028055
	1918.3500	1	10		1.65978073	-0.23013804
	1918.4000	1	10		1.65978073	-0.23003662
	1918.4500	1	10		1.65978073	-0.22999048
	1918.5000	1	10		1.65978073	-0.22992603
	1918.5500	1	10		1.65978073	-0.22994775
	1918.6000	1	10		1.65978073	-0.22996167
	1918.6500	1	10		1.65978073	-0.22972262
	1918.7000	1	10		1.65978073	-0.22968045
	1918.7500	1	10		1.65978073	-0.22966120
	1918.8000	1	10		1.65980399	-0.22953127
	1918.8500	1	10		1.65981556	-0.22954745
	1918.9000	1	10		1.65981577	-0.22950506
	1918.9500	1	10		1.65981577	-0.22955669
	1919.0000	1	10		1.65981577	-0.22944838
	1919.0500	1	10		1.65981577	-0.22937782
	1919.1000	1	10		1.65981577	-0.22930291
	1919.1500	1	10		1.65978903	-0.22920990
	1919.2000	1	10		1.65978063	-0.22907946
	1919.2500	1	10		1.65978063	-0.22900386
	1919.3000	1	10		1.65978063	-0.22909591
	1919.3500	1	10		1.65978063	-0.22901312
	1919.4000	1	10		1.65978063	-0.22887260
	1919.4500	1	10		1.65978063	-0.22892103
	1919.5000	1	10		1.65978063	-0.22885948
	1919.5500	1	10		1.65978063	-0.22883074
	1919.6000	1	10		1.65978063	-0.22876980
	1919.6500	1	10		1.65978063	-0.22861544
	1919.7000	1	10		1.65978063	-0.22862721
	1919.7500	1	10		1.65978063	-0.22851551
	1919.8000	1	10		1.65978063	-0.22857446
	1919.8500	1	10		1.65978063	-0.22854332
	1919.9000	1	10		1.65978063	-0.22846460
	1919.9500	1	10		1.65978063	-0.22836706
	1920.0000	1	10		1.65978063	-0.22836486
	1920.0500	1	10		1.65978063	-0.22828145
	1920.1000	1	10		1.65978063	-0.22818848
	1920.1500	1	10		1.65978063	-0.22820888
	1920.2000	1	10		1.65978063	-0.22800826
	1920.2500	1	10		1.65978063	-0.22792324
	1920.3000	1	10		1.65978391	-0.22800514
	1920.3500	1	10		1.65978893	-0.22791959
	1920.4000	1	10		1.65979384	-0.22795565
	1920.4500	1	10		1.65979876	-0.22784209
	1920.5000	1	10		1.65980266	-0.22767151
	1920.5500	1	10		1.65980266	-0.22770850
	1920.6000	1	10		1.65980266	-0.22758838
	1920.6500	1	10		1.65980266	-0.22760822
	1920.7000	1	10		1.65980266	-0.22752021
	1920.7500	1	10		1.65980266	-0.22754140
	1920.8000	1	10		1.65980266	-0.22756588
	1920.8500	1	10		1.65980266	-0.22750750
	1920.9000	1	10		1.65980266	-0.22746380
	1920.9500	1	10		1.65980266	-0.22734720
	1921.0000	1	10		1.65980266	-0.22730859
	1921.0500	1	10		1.65980266	-0.22724740
	1921.1000	1	10		1.65980266	-0.22707764
	1921.1500	1	10		1.65980266	-0.22706321
	1921.2000	1	10		1.65980266	-0.22704303
	1921.2500	1	10		1.65980266	-0.22710493
	1921.3000	1	10		1.65980266	-0.22695767
	1921.3500	1	10		1.65980266	-0.22687089
	1921.4000	1	10		1.65980266	-0.22686532
	1921.4500	1	10		1.65980266	-0.22680640
	1921.5000	1	10		1.65980266	-0.22669274
	1921.5500	1	10		1.65980266	-0.22674626
	1921.6000	1	10		1.65980266	-0.22666734
	1921.6500	1	10		1.65980266	-0.22661321
	1921.7000	1	10		1.65980266	-0.22658924
	1921.7500	1	10		1.65980266	-0.22651348
	1921.8000	1	10		1.65980266	-0.22655310
	1921.8500	1	10		1.65980266	-0.22643832
	1921.9000	1	10		1.65980266	-0.22640593
	1921.9500	1	10		1.65980266	-0.22650244
	1922.0000	1	10		1.65980266	-0.22634035
	1922.0500	1	10		1.65980266	-0.22623712
	1922.1000	1	10		1.65980266	-0.22612864
	1922.1500	1	10		1.65980266	-0.22606255
	1922.2000	1	10		1.65980266	-0.22610014
	1922.2500	1	10		1.65980266	-0.22607299
	1922.3000	1	10		1.65980266	-0.22600096
	1922.3500	1	10		1.65980266	-0.22601772
	1922.4000	1	10		1.65980266	-0.22604350
	1922.4500	1	10		1.65980266	-0.22595426
	1922.5000	1	10		1.65980266	-0.22574438
	1922.5500	1	10		1.65980266	-0.22579754
	1922.6000	1	10		1.65980266	-0.22572899
	1922.6500	1	10		1.65980266	-0.22573207
	1922.7000	1	10		1.65980266	-0.22563608
	1922.7500	1	10		1.65980266	-0.22561030
	1922.8000	1	10		1.65980266	-0.22563688
	1922.8500	1	10		1.65980266	-0.22552529
	1922.9000	1	10		1.65980266	-0.22547452
	1922.9500	1	10		1.65980266	-0.22544395
	1923.0000	1	10		1.65980266	-0.22528334
	1923.0500	1	10		1.65980266	-0.22538919
	1923.1000	1	10		1.65980266	-0.22530194
	1923.1500	1	10		1.65980266	-0.22525184
	1923.2000	1	10		1.65980266	-0.22524467
	1923.2500	1	10		1.65980266	-0.22517987
	1923.3000	1	10		1.65980266	-0.22515124
	1923.3500	1	10		1.65980266	-0.22517160
	1923.4000	1	10		1.65980266	-0.22507204
	1923.4500	1	10		1.65980266	-0.22490399
	1923.5000	1	10		1.65980266	-0.22490963
	1923.5500	1	10		1.65980266	-0.22490200
	1923.6000	1	10		1.65980266	-0.22477604
	1923.6500	1	10		1.65980266	-0.22485685
	1923.7000	1	10		1.65980266	-0.22482770
	1923.7500	1	10		1.65980266	-0.22474891
	1923.8000	1	10		1.65980266	-0.22474704
	1923.8500	1	10		1.65980266	-0.22471771
	1923.9000	1	10		1.65980266	-0.22451481
	1923.9500	1	10		1.65980266	-0.22454012
	1924.0000	1	10		1.65980266	-0.22446666
	1924.0500	1	10		1.65980266	-0.22446163
	1924.1000	1	10		1.65980266	-0.22447081
	1924.1500	1	10		1.65980266	-0.22436189
	1924.2000	1	10		1.65980266	-0.22421295
	1924.2500	1	10		1.65980266	-0.22435391
	1924.3000	1	10		1.65980266	-0.22429993
	1924.3500	1	10		1.65980266	-0.22423914
	1924.4000	1	10		1.65980266	-0.22417592
	1924.4500	1	10		1.65980266	-0.22402497
	1924.5000	1	10		1.65980266	-0.22410665
	1924.5500	1	10		1.65980266	-0.22413725
	1924.6000	1	10		1.65980266	-0.22393581
	1924.6500	1	10		1.65980266	-0.22401389
	1924.7000	1	10		1.65980266	-0.22393968
	1924.7500	1	10		1.65980266	-0.22386823
	1924.8000	1	10		1.65980266	-0.22391275
	1924.8500	1	10		1.65980266	-0.22379223
	1924.9000	1	10		1.65980266	-0.22373455
	1924.9500	1	10		1.65980266	-0.22382084
	1925.0000	1	10		1.65980266	-0.22368317
	1925.0500	1	10		1.65980266	-0.22360558
	1925.1000	1	10		1.65980266	-0.22353478
	1925.1500	1	10		1.65980266	-0.22352016
	1925.2000	1	10		1.65980266	-0.22358254
	1925.2500	1	10		1.65980266	-0.22356292
	1925.3000	1	10		1.65980266	-0.22341775
	1925.3500	1	10		1.65980266	-0.22334678
	1925.4000	1	10		1.65980266	-0.22337561
	1925.4500	1	10		1.65980266	-0.22337617
	1925.5000	1	10		1.65980266	-0.22332767
	1925.5500	1	10		1.65980266	-0.22321761
	1925.6000	1	10		1.65980266	-0.22320885
	1925.6500	1	10		1.65980266	-0.22323532
	1925.7000	1	10		1.65980266	-0.22321897
	1925.7500	1	10		1.65980266	-0.22308879
	1925.8000	1	10		1.65980266	-0.22303497
	1925.8500	1	10		1.65980266	-0.22288941
	1925.9000	1	10		1.65980266	-0.22287602
	1925.9500	1	10		1.65980266	-0.22283453
	1926.0000	1	10		1.65980266	-0.22283223
	1926.0500	1	10		1.65980266	-0.22276629
	1926.1000	1	10		1.65980266	-0.22285137
	1926.1500	1	10		1.65980266	-0.22282848
	1926.2000	1	10		1.65980266	-0.22269171
	1926.2500	1	10		1.65980266	-0.22267602
	1926.3000	1	10		1.65980266	-0.22261731
	1926.3500	1	10		1.65980266	-0.22261467
	1926.4000	1	10		1.65980266	-0.22265112
	1926.4500	1	10		1.65980266	-0.22251980
	1926.5000	1	10		1.65980266	-0.22245133
	1926.5500	1	10		1.65980266	-0.22243800
	1926.6000	1	10		1.65980266	-0.22246338
	1926.6500	1	10		1.65980266	-0.22245370
	1926.7000	1	10		1.65980266	-0.22243863
	1926.7500	1	10		1.65980266	-0.22233423
	1926.8000	1	10		1.65980266	-0.22222921
	1926.8500	1	10		1.65980266	-0.22213204
	1926.9000	1	10		1.65980266	-0.22219144
	1926.9500	1	10		1.65980266	-0.22211321
	1927.0000	1	10		1.65980266	-0.22214910
	1927.0500	1	10		1.65980266	-0.22217302
	1927.1000	1	10		1.65980266	-0.22210626
	1927.1500	1	10		1.65980266	-0.22213122
	1927.2000	1	10		1.65980266	-0.22198431
	1927.2500	1	10		1.65980266	-0.22203704
	1927.3000	1	10		1.65980266	-0.22183372
	1927.3500	1	10		1.65980266	-0.22181425
	1927.4000	1	10		1.65980266	-0.22181392
	1927.4500	1	10		1.65980266	-0.22176394
	1927.5000	1	10		1.65980266	-0.22177333
	1927.5500	1	10		1.65980266	-0.22181956
	1927.6000	1	10		1.65980266	-0.22175822
	1927.6500	1	10		1.65980266	-0.22180296
	1927.7000	1	10		1.65980266	-0.22180248
	1927.7500	1	10		1.65980266	-0.22167867
	1927.8000	1	10		1.65980266	-0.22166274
	1927.8500	1	10		1.65980266	-0.22156486
	1927.9000	1	10		1.65980266	-0.22148503
	1927.9500	1	10		1.65980266	-0.22147359
	1928.0000	1	10		1.65980266	-0.22144664
	1928.0500	1	10		1.65980266	-0.22140153
	1928.1000	1	10		1.65980266	-0.22132872
	1928.1500	1	10		1.65980266	-0.22134980
	1928.2000	1	10		1.65980266	-0.22126069
	1928.2500	1	10		1.65980266	-0.22129044
	1928.3000	1	10		1.65980266	-0.22135183
	1928.3500	1	10		1.65980266	-0.22120021
	1928.4000	1	10		1.65980266	-0.22128748
	1928.4500	1	10		1.65980266	-0.22118067
	1928.5000	1	10		1.65980266	-0.22112420
	1928.5500	1	10		1.65980266	-0.22110654
	1928.6000	1	10		1.65980266	-0.22098066
	1928.6500	1	10		1.65980266	-0.22092009
	1928.7000	1	10		1.65980266	-0.22083875
	1928.7500	1	10		1.65980266	-0.22084644
	1928.8000	1	10		1.65980266	-0.22077430
	1928.8500	1	10		1.65980266	-0.22079909
	1928.9000	1	10		1.65980266	-0.22078265
	1928.9500	1	10		1.65980266	-0.22080285
	1929.0000	1	10		1.65980266	-0.22083210
	1929.0500	1	10		1.65980266	-0.22082239
	1929.1000	1	10		1.65980266	-0.22080051
	1929.1500	1	10		1.65980266	-0.22071505
	1929.2000	1	10		1.65980266	-0.22063939
	1929.2500	1	10		1.65980266	-0.22050586
	1929.3000	1	10		1.65980266	-0.22052743
	1929.3500	1	10		1.65980266	-0.22050355
	1929.4000	1	10		1.65980266	-0.22054415
	1929.4500	1	10		1.65980266	-0.22063738
	1929.5000	1	10		1.65980266	-0.22049300
	1929.5500	1	10		1.65980266	-0.22045648
	1929.6000	1	10		1.65980266	-0.22047466
	1929.6500	1	10		1.65980266	-0.22034820
	1929.7000	1	10		1.65980266	-0.22018742
	1929.7500	1	10		1.65980266	-0.22019560
	1929.8000	1	10		1.65980266	-0.22019671
	1929.8500	1	10		1.65980266	-0.22021443
	1929.9000	1	10		1.65980266	-0.22020416
	1929.9500	1	10		1.65980266	-0.22002893
	1930.0000	1	10		1.65980266	-0.22008613
	1930.0500	1	10		1.65980266	-0.22002058
	1930.1000	1	10		1.65980266	-0.21991340
	1930.1500	1	10		1.65980266	-0.21995522
	1930.2000	1	10		1.65980266	-0.21997131
	1930.2500	1	10		1.65980266	-0.21995908
	1930.3000	1	10		1.65980266	-0.22001056
	1930.3500	1	10		1.65980266	-0.21998821
	1930.4000	1	10		1.65980266	-0.21979256
	1930.4500	1	10		1.65980266	-0.21984182
	1930.5000	1	10		1.65980266	-0.21974901
	1930.5500	1	10		1.65980266	-0.21971699
	1930.6000	1	10		1.65980266	-0.21961153
	1930.6500	1	10		1.65980266	-0.21953937
	1930.7000	1	10		1.65980266	-0.21956258
	1930.7500	1	10		1.65980266	-0.21960495
	1930.8000	1	10		1.65980266	-0.21957938
	1930.8500	1	10		1.65980266	-0.21950269
	1930.9000	1	10		1.65980266	-0.21955274
	1930.9500	1	10		1.65980266	-0.21942109
	1931.0000	1	10		1.65980266	-0.21947689
	1931.0500	1	10		1.65980266	-0.21939229
	1931.1000	1	10		1.65980266	-0.21929784
	1931.1500	1	10		1.65980266	-0.21937599
	1931.2000	1	10		1.65980266	-0.21932714
	1931.2500	1	10		1.65980266	-0.21926079
	1931.3000	1	10		1.65980266	-0.21927085
	1931.3500	1	10		1.65980266	-0.21926636
	1931.4000	1	10		1.65980266	-0.21917926
	1931.4500	1	10		1.65980266	-0.21920277
	1931.5000	1	10		1.65980266	-0.21906557
	1931.5500	1	10		1.65980266	-0.21904066
	1931.6000	1	10		1.65980266	-0.21905769
	1931.6500	1	10		1.65980266	-0.21903045
	1931.7000	1	10		1.65980266	-0.21900743
	1931.7500	1	10		1.65980266	-0.21906562
	1931.8000	1	10		1.65980266	-0.21907279
	1931.8500	1	10		1.65980266	-0.21898108
	1931.9000	1	10		1.65980266	-0.21884754
	1931.9500	1	10		1.65980266	-0.21876523
	1932.0000	1	10		1.65980266	-0.21867545
	1932.0500	1	10		1.65980266	-0.21879559
	1932.1000	1	10		1.65980266	-0.21881340
	1932.1500	1	10		1.65980266	-0.21866266
	1932.2000	1	10		1.65980266	-0.21865852
	1932.2500	1	10		1.65980266	-0.21861531
	1932.3000	1	10		1.65980266	-0.21867787
	1932.3500	1	10		1.65980266	-0.21864282
	1932.4000	1	10		1.65980266	-0.21854483
	1932.4500	1	10		1.65980266	-0.21854624
	1932.5000	1	10		1.65980266	-0.21844726
	1932.5500	1	10		1.65980266	-0.21849575
	1932.6000	1	10		1.65980266	-0.21836549
	1932.6500	1	10		1.65980266	-0.21843307
	1932.7000	1	10		1.65980266	-0.21833684
	1932.7500	1	10		1.65980266	-0.21837423
	1932.8000	1	10		1.65980266	-0.21846138
	1932.8500	1	10		1.65980266	-0.21828258
	1932.9000	1	10		1.65980266	-0.21826888
	1932.9500	1	10		1.65980266	-0.21823149
	1933.0000	1	10		1.65980266	-0.21817550
	1933.0500	1	10		1.65980266	-0.21822382
	1933.1000	1	10		1.65980266	-0.21828433
	1933.1500	1	10		1.65980266	-0.21815943
	1933.2000	1	10		1.65980266	-0.21814341
	1933.2500	1	10		1.65980266	-0.21818509
	1933.3000	1	10		1.65980266	-0.21800898
	1933.3500	1	10		1.65980266	-0.21806210
	1933.4000	1	10		1.65980266	-0.21798674
	1933.4500	1	10		1.65980266	-0.21782599
	1933.5000	1	10		1.65980266	-0.21801086
	1933.5500	1	10		1.65980266	-0.21786302
	1933.6000	1	10		1.65980266	-0.21787673
	1933.6500	1	10		1.65980266	-0.21796111
	1933.7000	1	10		1.65980266	-0.21789964
	1933.7500	1	10		1.65980266	-0.21776371
	1933.8000	1	10		1.65980266	-0.21770852
	1933.8500	1	10		1.65980266	-0.21758610
	1933.9000	1	10		1.65980266	-0.21760836
	1933.9500	1	10		1.65980266	-0.21767111
	1934.0000	1	10		1.65980266	-0.21753578
	1934.0500	1	10		1.65980266	-0.21755036
	1934.1000	1	10		1.65980266	-0.21757673
	1934.1500	1	10		1.65980266	-0.21757588
	1934.2000	1	10		1.65980266	-0.21754963
	1934.2500	1	10		1.65980266	-0.21751402
	1934.3000	1	10		1.65980266	-0.21743478
	1934.3500	1	10		1.65980266	-0.21740433
	1934.4000	1	10		1.65980266	-0.21747719
	1934.4500	1	10		1.65980266	-0.21731267
	1934.5000	1	10		1.65980266	-0.21734172
	1934.5500	1	10		1.65980266	-0.21734841
	1934.6000	1	10		1.65980266	-0.21731146
	1934.6500	1	10		1.65980266	-0.21733269
	1934.7000	1	10		1.65980266	-0.21729620
	1934.7500	1	10		1.65980266	-0.21717496
	1934.8000	1	10		1.65980266	-0.21709947
	1934.8500	1	10		1.65980266	-0.21716325
	1934.9000	1	10		1.65980266	-0.21706089
	1934.9500	1	10		1.65980266	-0.21712534
	1935.0000	1	10		1.65980266	-0.21720018
	1935.0500	1	10		1.65980266	-0.21709593
	1935.1000	1	10		1.65980266	-0.21706607
	1935.1500	1	10		1.65980266	-0.21700906
	1935.2000	1	10		1.65980266	-0.21698013
	1935.2500	1	10		1.65980266	-0.21697655
	1935.3000	1	10		1.65980266	-0.21697955
	1935.3500	1	10		1.65980266	-0.21697072
	1935.4000	1	10		1.65980266	-0.21688487
	1935.4500	1	10		1.65980266	-0.21686448
	1935.5000	1	10		1.65980266	-0.21679964
	1935.5500	1	10		1.65980266	-0.21684311
	1935.6000	1	10		1.65980266	-0.21682627
	1935.6500	1	10		1.65980266	-0.21662239
	1935.7000	1	10		1.65980266	-0.21668252
	1935.7500	1	10		1.65980266	-0.21662509
	1935.8000	1	10		1.65980266	-0.21660175
	1935.8500	1	10		1.65980266	-0.21661788
	1935.9000	1	10		1.65980266	-0.21655416
	1935.9500	1	10		1.65980266	-0.21659171
	1936.0000	1	10		1.65980266	-0.21655424
	1936.0500	1	10		1.65980266	-0.21657171
	1936.1000	1	10		1.65980266	-0.21651117
	1936.1500	1	10		1.65980266	-0.21634372
	1936.2000	1	10		1.65980266	-0.21638861
	1936.2500	1	10		1.65980266	-0.21642450
	1936.3000	1	10		1.65980266	-0.21641795
	1936.3500	1	10		1.65980266	-0.21629874
	1936.4000	1	10		1.65980266	-0.21638250
	1936.4500	1	10		1.65980266	-0.21632835
	1936.5000	1	10		1.65980266	-0.21631835
	1936.5500	1	10		1.65980266	-0.21623777
	1936.6000	1	10		1.65980266	-0.21629550
	1936.6500	1	10		1.65980266	-0.21625526
	1936.7000	1	10		1.65980266	-0.21620812
	1936.7500	1	10		1.65980266	-0.21618446
	1936.8000	1	10		1.65980266	-0.21612138
	1936.8500	1	10		1.65980266	-0.21610832
	1936.9000	1	10		1.65980266	-0.21610690
	1936.9500	1	10		1.65980266	-0.21604467
	1937.0000	1	10		1.65980266	-0.21605145
	1937.0500	1	10		1.65980266	-0.21605860
	1937.1000	1	10		1.65980266	-0.21597078
	1937.1500	1	10		1.65980266	-0.21602783
	1937.2000	1	10		1.65980266	-0.21588799
	1937.2500	1	10		1.65980266	-0.21579465
	1937.3000	1	10		1.65980266	-0.21586899
	1937.3500	1	10		1.65980266	-0.21586031
	1937.4000	1	10		1.65980266	-0.21578532
	1937.4500	1	10		1.65980266	-0.21582924
	1937.5000	1	10		1.65980266	-0.21579064
	1937.5500	1	10		1.65980266	-0.21579545
	1937.6000	1	10		1.65980266	-0.21577440
	1937.6500	1	10		1.65980266	-0.21570899
	1937.7000	1	10		1.65980173	-0.21556601
	1937.7500	1	10		1.65979682	-0.21559920
	1937.8000	1	10		1.65979190	-0.21561353
	1937.8500	1	10		1.65978688	-0.21561412
	1937.9000	1	10		1.65978196	-0.21571353
	1937.9500	1	10		1.65978073	-0.21554658
	1938.0000	1	10		1.65978073	-0.21559289
	1938.0500	1	10		1.65978073	-0.21558329
	1938.1000	1	10		1.65978073	-0.21553384
	1938.1500	1	10		1.65978073	-0.21549774
	1938.2000	1	10		1.65978073	-0.21538917
	1938.2500	1	10		1.65978073	-0.21526642
	1938.3000	1	10		1.65978073	-0.21545708
	1938.3500	1	10		1.65978073	-0.21547345
	1938.4000	1	10		1.65978073	-0.21531116
	1938.4500	1	10		1.65978073	-0.21524619
	1938.5000	1	10		1.65978073	-0.21525491
	1938.5500	1	10		1.65978073	-0.21533258
	1938.6000	1	10		1.65978073	-0.21525661
	1938.6500	1	10		1.65978073	-0.21520048
	1938.7000	1	10		1.65978073	-0.21519456
	1938.7500	1	10		1.65978073	-0.21522569
	1938.8000	1	10		1.65978073	-0.21528363
	1938.8500	1	10		1.65978073	-0.21511152
	1938.9000	1	10		1.65978073	-0.21503780
	1938.9500	1	10		1.65978073	-0.21501176
	1939.0000	1	10		1.65978073	-0.21508241
	1939.0500	1	10		1.65978073	-0.21506539
	1939.1000	1	10		1.65978073	-0.21491289
	1939.1500	1	10		1.65978073	-0.21488413
	1939.2000	1	10		1.65978073	-0.21491418
	1939.2500	1	10		1.65978073	-0.21495400
	1939.3000	1	10		1.65978073	-0.21500794
	1939.3500	1	10		1.65978073	-0.21490237
	1939.4000	1	10		1.65978073	-0.21483192
	1939.4500	1	10		1.65978073	-0.21497123
	1939.5000	1	10		1.65978073	-0.21492170
	1939.5500	1	10		1.65978073	-0.21481004
	1939.6000	1	10		1.65978073	-0.21473859
	1939.6500	1	10		1.65978073	-0.21465097
	1939.7000	1	10		1.65978073	-0.21475375
	1939.7500	1	10		1.65978073	-0.21464579
	1939.8000	1	10		1.65978073	-0.21458557
	1939.8500	1	10		1.65978073	-0.21461962
	1939.9000	1	10		1.65978073	-0.21459142
	1939.9500	1	10		1.65978073	-0.21455048
	1940.0000	1	10		1.65978073	-0.21448150
	1940.0500	1	10		1.65978073	-0.21438248
	1940.1000	1	10		1.65978073	-0.21446273
	1940.1500	1	10		1.65978073	-0.21454670
	1940.2000	1	10		1.65978073	-0.21453099
	1940.2500	1	10		1.65978073	-0.21454642
	1940.3000	1	10		1.65978073	-0.21455672
	1940.3500	1	10		1.65978073	-0.21438207
	1940.4000	1	10		1.65978073	-0.21433273
	1940.4500	1	10		1.65978073	-0.21439079
	1940.5000	1	10		1.65978073	-0.21435693
	1940.5500	1	10		1.65978073	-0.21423997
	1940.6000	1	10		1.65978073	-0.21423485
	1940.6500	1	10		1.65978073	-0.21417204
	1940.7000	1	10		1.65978073	-0.21430351
	1940.7500	1	10		1.65978073	-0.21422220
	1940.8000	1	10		1.65978073	-0.21413600
	1940.8500	1	10		1.65978073	-0.21414528
	1940.9000	1	10		1.65978073	-0.21415658
	1940.9500	1	10		1.65978073	-0.21398889
	1941.0000	1	10		1.65978073	-0.21402858
	1941.0500	1	10		1.65978073	-0.21397255
	1941.1000	1	10		1.65978073	-0.21395963
	1941.1500	1	10		1.65978073	-0.21394005
	1941.2000	1	10		1.65978073	-0.21387689
	1941.2500	1	10		1.65978073	-0.21398002
	1941.3000	1	10		1.65978073	-0.21400843
	1941.3500	1	10		1.65978073	-0.21387834
	1941.4000	1	10		1.65978073	-0.21385394
	1941.4500	1	10		1.65978073	-0.21382097
	1941.5000	1	10		1.65978073	-0.21382233
	1941.5500	1	10		1.65978073	-0.21380130
	1941.6000	1	10		1.65978073	-0.21376219
	1941.6500	1	10		1.65978073	-0.21364503
	1941.7000	1	10		1.65978073	-0.21372288
	1941.7500	1	10		1.65978073	-0.21370849
	1941.8000	1	10		1.65978073	-0.21360876
	1941.8500	1	10		1.65978073	-0.21353943
	1941.9000	1	10		1.65978073	-0.21349380
	1941.9500	1	10		1.65978073	-0.21353664
	1942.0000	1	10		1.65978073	-0.21357045
	1942.0500	1	10		1.65978073	-0.21347107
	1942.1000	1	10		1.65978073	-0.21344954
	1942.1500	1	10		1.65978073	-0.21348920
	1942.2000	1	10		1.65978073	-0.21351317
	1942.2500	1	10		1.65978073	-0.21352414
	1942.3000	1	10		1.65978073	-0.21349601
	1942.3500	1	10		1.65978073	-0.21331010
	1942.4000	1	10		1.65978073	-0.21329416
	1942.4500	1	10		1.65978073	-0.21331064
	1942.5000	1	10		1.65978073	-0.21335816
	1942.5500	1	10		1.65978073	-0.21328688
	1942.6000	1	10		1.65978073	-0.21329254
	1942.6500	1	10		1.65978073	-0.21331489
	1942.7000	1	10		1.65978073	-0.21322679
	1942.7500	1	10		1.65978073	-0.21323061
	1942.8000	1	10		1.65978073	-0.21312380
	1942.8500	1	10		1.65978073	-0.21303585
	1942.9000	1	10		1.65978073	-0.21309683
	1942.9500	1	10		1.65978073	-0.21307237
	1943.0000	1	10		1.65978073	-0.21303752
	1943.0500	1	10		1.65978073	-0.21304948
	1943.1000	1	10		1.65978073	-0.21300070
	1943.1500	1	10		1.65978073	-0.21303121
	1943.2000	1	10		1.65978073	-0.21306558
	1943.2500	1	10		1.65978073	-0.21303587
	1943.3000	1	10		1.65978073	-0.21295024
	1943.3500	1	10		1.65978073	-0.21288037
	1943.4000	1	10		1.65978073	-0.21288665
	1943.4500	1	10		1.65978073	-0.21279136
	1943.5000	1	10		1.65978073	-0.21274453
	1943.5500	1	10		1.65978073	-0.21280853
	1943.6000	1	10		1.65978073	-0.21279344
	1943.6500	1	10		1.65978073	-0.21276394
	1943.7000	1	10		1.65978073	-0.21274656
	1943.7500	1	10		1.65978073	-0.21273093
	1943.8000	1	10		1.65978073	-0.21274785
	1943.8500	1	10		1.65978073	-0.21268673
	1943.9000	1	10		1.65978073	-0.21257794
	1943.9500	1	10		1.65978073	-0.21261102
	1944.0000	1	10		1.65978073	-0.21271447
	1944.0500	1	10		1.65978073	-0.21267910
	1944.1000	1	10		1.65978073	-0.21259053
	1944.1500	1	10		1.65978073	-0.21252736
	1944.2000	1	10		1.65978073	-0.21252668
	1944.2500	1	10		1.65978073	-0.21248726
	1944.3000	1	10		1.65980296	-0.21243187
	1944.3500	1	10		1.65981536	-0.21242373
	1944.4000	1	10		1.65981577	-0.21242760
	1944.4500	1	10		1.65981577	-0.21256825
	1944.5000	1	10		1.65981577	-0.21249425
	1944.5500	1	10		1.65980798	-0.21230903
	1944.6000	1	10		1.65977602	-0.21247800
	1944.6500	1	10		1.65978534	-0.21237573
	1944.7000	1	10		1.65978667	-0.21232245
	1944.7500	1	10		1.65978176	-0.21231525
	1944.8000	1	10		1.65978042	-0.21222983
	1944.8500	1	10		1.65978022	-0.21231119
	1944.9000	1	10		1.65978022	-0.21242294
	1944.9500	1	10		1.65978001	-0.21227183
	1945.0000	1	10		1.65978001	-0.21222007
	1945.0500	1	10		1.65977981	-0.21226479
	1945.1000	1	10		1.65977960	-0.21214154
	1945.1500	1	10		1.65977960	-0.21207903
	1945.2000	1	10		1.65977940	-0.21211322
	1945.2500	1	10		1.65977920	-0.21201048
	1945.3000	1	10		1.65977920	-0.21206452
	1945.3500	1	10		1.65977899	-0.21203218
	1945.4000	1	10		1.65977899	-0.21190694
	1945.4500	1	10		1.65977879	-0.21198962
	1945.5000	1	10		1.65977858	-0.21209190
	1945.5500	1	10		1.65977858	-0.21196485
	1945.6000	1	10		1.65978145	-0.21189362
	1945.6500	1	10		1.65978616	-0.21186413
	1945.7000	1	10		1.65978124	-0.21187201
	1945.7500	1	10		1.65978012	-0.21183016
	1945.8000	1	10		1.65978503	-0.21170508
	1945.8500	1	10		1.65978227	-0.21166366
	1945.9000	1	10		1.65977889	-0.21179112
	1945.9500	1	10		1.65978381	-0.21178748
	1946.0000	1	10		1.65978350	-0.21174902
	1946.0500	1	10		1.65977848	-0.21172777
	1946.1000	1	10		1.65978268	-0.21168305
	1946.1500	1	10		1.65978462	-0.21173138
	1946.2000	1	10		1.65977971	-0.21171758
	1946.2500	1	10		1.65978145	-0.21154715
	1946.3000	1	10		1.65978585	-0.21149362
	1946.3500	1	10		1.65978083	-0.21159599
	1946.4000	1	10		1.65978032	-0.21163322
	1946.4500	1	10		1.65978524	-0.21154797
	1946.5000	1	10		1.65978206	-0.21153640
	1946.5500	1	10		1.65977909	-0.21151738
	1946.6000	1	10		1.65978401	-0.21147544
	1946.6500	1	10		1.65978329	-0.21150056
	1946.7000	1	10		1.65977848	-0.21151910
	1946.7500	1	10		1.65978288	-0.21144157
	1946.8000	1	10		1.65978442	-0.21136325
	1946.8500	1	10		1.65977950	-0.21130454
	1946.9000	1	10		1.65978165	-0.21134045
	1946.9500	1	10		1.65978565	-0.21128614
	1947.0000	1	10		1.65978073	-0.21137418
	1947.0500	1	10		1.65978053	-0.21126898
	1947.1000	1	10		1.65978544	-0.21116784
	1947.1500	1	10		1.65978186	-0.21123571
	1947.2000	1	10		1.65977930	-0.21120286
	1947.2500	1	10		1.65978421	-0.21115337
	1947.3000	1	10		1.65978309	-0.21126006
	1947.3500	1	10		1.65977858	-0.21120787
	1947.4000	1	10		1.65978309	-0.21118591
	1947.4500	1	10		1.65978421	-0.21120835
	1947.5000	1	10		1.65977930	-0.21108830
	1947.5500	1	10		1.65978186	-0.21115547
	1947.6000	1	10		1.65978544	-0.21110987
	1947.6500	1	10		1.65978053	-0.21099899
	1947.7000	1	10		1.65978073	-0.21095848
	1947.7500	1	10		1.65978565	-0.21104036
	1947.8000	1	10		1.65978165	-0.21094251
	1947.8500	1	10		1.65977950	-0.21097580
	1947.9000	1	10		1.65978442	-0.21097066
	1947.9500	1	10		1.65978288	-0.21093598
	1948.0000	1	10		1.65977848	-0.21090042
	1948.0500	1	10		1.65978329	-0.21088971
	1948.1000	1	10		1.65978401	-0.21072159
	1948.1500	1	10		1.65977909	-0.21087449
	1948.2000	1	10		1.65978206	-0.21087283
	1948.2500	1	10		1.65978524	-0.21074018
	1948.3000	1	10		1.65978032	-0.21080457
	1948.3500	1	10		1.65978083	-0.21072417
	1948.4000	1	10		1.65978585	-0.21075768
	1948.4500	1	10		1.65978145	-0.21079401
	1948.5000	1	10		1.65977971	-0.21072112
	1948.5500	1	10		1.65978462	-0.21062475
	1948.6000	1	10		1.65978268	-0.21064382
	1948.6500	1	10		1.65977848	-0.21061432
	1948.7000	1	10		1.65978350	-0.21062622
	1948.7500	1	10		1.65978381	-0.21064581
	1948.8000	1	10		1.65977889	-0.21063423
	1948.8500	1	10		1.65978227	-0.21063300
	1948.9000	1	10		1.65978503	-0.21063590
	1948.9500	1	10		1.65978012	-0.21048956
	1949.0000	1	10		1.65978104	-0.21050394
	1949.0500	1	10		1.65978596	-0.21044152
	1949.1000	1	10		1.65978124	-0.21034488
	1949.1500	1	10		1.65977991	-0.21042380
	1949.2000	1	10		1.65978483	-0.21036154
	1949.2500	1	10		1.65978247	-0.21034824
	1949.3000	1	10		1.65977868	-0.21028638
	1949.3500	1	10		1.65978370	-0.21034820
	1949.4000	1	10		1.65978370	-0.21042192
	1949.4500	1	10		1.65977868	-0.21032745
	1949.5000	1	10		1.65978247	-0.21025062
	1949.5500	1	10		1.65978483	-0.21025250
	1949.6000	1	10		1.65977991	-0.21019977
	1949.6500	1	10		1.65978124	-0.21015419
	1949.7000	1	10		1.65978596	-0.21013096
	1949.7500	1	10		1.65978104	-0.21020675
	1949.8000	1	10		1.65978012	-0.21020127
	1949.8500	1	10		1.65978503	-0.21013027
	1949.9000	1	10		1.65978227	-0.21016870
	1949.9500	1	10		1.65977889	-0.21014964
	1950.0000	1	10		1.65978381	-0.21005748
	1950.0500	1	10		1.65978350	-0.21000301
	1950.1000	1	10		1.65977848	-0.20998692
	1950.1500	1	10		1.65978268	-0.21006320
	1950.2000	1	10		1.65978462	-0.21005437
	1950.2500	1	10		1.65977971	-0.20997848
	1950.3000	1	10		1.65978145	-0.21000145
	1950.3500	1	10		1.65978585	-0.21006567
	1950.4000	1	10		1.65978083	-0.20996865
	1950.4500	1	10		1.65978032	-0.20979591
	1950.5000	1	10		1.65978524	-0.20982189
	1950.5500	1	10		1.65978206	-0.20981476
	1950.6000	1	10		1.65977909	-0.20981494
	1950.6500	1	10		1.65978401	-0.20979507
	1950.7000	1	10		1.65978329	-0.20970745
	1950.7500	1	10		1.65977848	-0.20978188
	1950.8000	1	10		1.65978288	-0.20980407
	1950.8500	1	10		1.65978442	-0.20970458
	1950.9000	1	10		1.65977950	-0.20964256
	1950.9500	1	10		1.65978165	-0.20972794
	1951.0000	1	10		1.65978565	-0.20978460
	1951.0500	1	10		1.65978073	-0.20977132
	1951.1000	1	10		1.65978053	-0.20965878
	1951.1500	1	10		1.65978544	-0.20963039
	1951.2000	1	10		1.65978186	-0.20956909
	1951.2500	1	10		1.65977930	-0.20955628
	1951.3000	1	10		1.65978421	-0.20954594
	1951.3500	1	10		1.65978309	-0.20951172
	1951.4000	1	10		1.65977858	-0.20951714
	1951.4500	1	10		1.65980491	-0.20941326
	1951.5000	1	10		1.65981567	-0.20943658
	1951.5500	1	10		1.65981577	-0.20944884
	1951.6000	1	10		1.65981577	-0.20943774
	1951.6500	1	10		1.65981577	-0.20946680
	1951.7000	1	10		1.65981577	-0.20943800
	1951.7500	1	10		1.65981577	-0.20944927
	1951.8000	1	10		1.65981577	-0.20942066
	1951.8500	1	10		1.65979804	-0.20943837
	1951.9000	1	10		1.65978176	-0.20932961
	1951.9500	1	10		1.65978053	-0.20920539
	1952.0000	1	10		1.65978053	-0.20924117
	1952.0500	1	10		1.65978053	-0.20923819
	1952.1000	1	10		1.65978053	-0.20932104
	1952.1500	1	10		1.65978053	-0.20924937
	1952.2000	1	10		1.65978053	-0.20926533
	1952.2500	1	10		1.65978053	-0.20935193
	1952.3000	1	10		1.65978053	-0.20935142
	1952.3500	1	10		1.65978053	-0.20920586
	1952.4000	1	10		1.65978053	-0.20915015
	1952.4500	1	10		1.65978053	-0.20913474
	1952.5000	1	10		1.65978053	-0.20921040
	1952.5500	1	10		1.65978053	-0.20917149
	1952.6000	1	10		1.65978053	-0.20910129
	1952.6500	1	10		1.65978053	-0.20911237
	1952.7000	1	10		1.65978053	-0.20913921
	1952.7500	1	10		1.65978053	-0.20915270
	1952.8000	1	10		1.65978053	-0.20906558
	1952.8500	1	10		1.65978053	-0.20897930
	1952.9000	1	10		1.65978053	-0.20903785
	1952.9500	1	10		1.65978053	-0.20896897
	1953.0000	1	10		1.65978053	-0.20890085
	1953.0500	1	10		1.65978053	-0.20903060
	1953.1000	1	10		1.65978053	-0.20904858
	1953.1500	1	10		1.65978053	-0.20909395
	1953.2000	1	10		1.65978053	-0.20900149
	1953.2500	1	10		1.65978053	-0.20894609
	1953.3000	1	10		1.65978053	-0.20903524
	1953.3500	1	10		1.65978053	-0.20891953
	1953.4000	1	10		1.65978053	-0.20886438
	1953.4500	1	10		1.65978053	-0.20876031
	1953.5000	1	10		1.65978053	-0.20877231
	1953.5500	1	10		1.65978053	-0.20881087
	1953.6000	1	10		1.65978053	-0.20883936
	1953.6500	1	10		1.65978053	-0.20882513
	1953.7000	1	10		1.65978053	-0.20880720
	1953.7500	1	10		1.65978053	-0.20870082
	1953.8000	1	10		1.65978053	-0.20869331
	1953.8500	1	10		1.65978053	-0.20856533
	1953.9000	1	10		1.65978053	-0.20865748
	1953.9500	1	10		1.65978053	-0.20860976
	1954.0000	1	10		1.65978053	-0.20861164
	1954.0500	1	10		1.65978053	-0.20864239
	1954.1000	1	10		1.65978053	-0.20862171
	1954.1500	1	10		1.65978053	-0.20859305
	1954.2000	1	10		1.65978053	-0.20863283
	1954.2500	1	10		1.65978053	-0.20859458
	1954.3000	1	10		1.65978053	-0.20857112
	1954.3500	1	10		1.65978053	-0.20842355
	1954.4000	1	10		1.65978053	-0.20848723
	1954.4500	1	10		1.65978053	-0.20844707
	1954.5000	1	10		1.65978053	-0.20840583
	1954.5500	1	10		1.65978053	-0.20840265
	1954.6000	1	10		1.65978053	-0.20847261
	1954.6500	1	10		1.65978053	-0.20843597
	1954.7000	1	10		1.65978053	-0.20824706
	1954.7500	1	10		1.65978053	-0.20829519
	1954.8000	1	10		1.65978053	-0.20830024
	1954.8500	1	10		1.65978053	-0.20824205
	1954.9000	1	10		1.65978053	-0.20825159
	1954.9500	1	10		1.65978053	-0.20823745
	1955.0000	1	10		1.65978053	-0.20824328
	1955.0500	1	10		1.65978053	-0.20829720
	1955.1000	1	10		1.65978053	-0.20822875
	1955.1500	1	10		1.65978053	-0.20821122
	1955.2000	1	10		1.65978053	-0.20828366
	1955.2500	1	10		1.65978053	-0.20812068
	1955.3000	1	10		1.65978053	-0.20805681
	1955.3500	1	10		1.65978053	-0.20794814
	1955.4000	1	10		1.65978053	-0.20806426
	1955.4500	1	10		1.65978053	-0.20803504
	1955.5000	1	10		1.65978053	-0.20801628
	1955.5500	1	10		1.65978053	-0.20801596
	1955.6000	1	10		1.65978053	-0.20802701
	1955.6500	1	10		1.65978053	-0.20794963
	1955.7000	1	10		1.65978053	-0.20791745
	1955.7500	1	10		1.65978053	-0.20784173
	1955.8000	1	10		1.65978053	-0.20786552
	1955.8500	1	10		1.65978053	-0.20793609
	1955.9000	1	10		1.65978053	-0.20787831
	1955.9500	1	10		1.65978053	-0.20797657
	1956.0000	1	10		1.65978053	-0.20795472
	1956.0500	1	10		1.65978053	-0.20795625
	1956.1000	1	10		1.65978053	-0.20782100
	1956.1500	1	10		1.65978053	-0.20783702
	1956.2000	1	10		1.65978053	-0.20779897
	1956.2500	1	10		1.65978053	-0.20776814
	1956.3000	1	10		1.65978053	-0.20772666
	1956.3500	1	10		1.65978053	-0.20769602
	1956.4000	1	10		1.65978053	-0.20767756
	1956.4500	1	10		1.65978053	-0.20767335
	1956.5000	1	10		1.65978053	-0.20777388
	1956.5500	1	10		1.65978053	-0.20774651
	1956.6000	1	10		1.65978053	-0.20772824
	1956.6500	1	10		1.65978053	-0.20762827
	1956.7000	1	10		1.65978053	-0.20764424
	1956.7500	1	10		1.65978053	-0.20763582
	1956.8000	1	10		1.65978053	-0.20761503
	1956.8500	1	10		1.65978053	-0.20760180
	1956.9000	1	10		1.65978053	-0.20756409
	1956.9500	1	10		1.65978053	-0.20754958
	1957.0000	1	10		1.65978053	-0.20760650
	1957.0500	1	10		1.65978053	-0.20749804
	1957.1000	1	10		1.65978053	-0.20738821
	1957.1500	1	10		1.65978053	-0.20740131
	1957.2000	1	10		1.65978053	-0.20729838
	1957.2500	1	10		1.65978053	-0.20732744
	1957.3000	1	10		1.65978053	-0.20738402
	1957.3500	1	10		1.65978053	-0.20729581
	1957.4000	1	10		1.65978053	-0.20735553
	1957.4500	1	10		1.65978053	-0.20736845
	1957.5000	1	10		1.65978053	-0.20724634
	1957.5500	1	10		1.65978053	-0.20724976
	1957.6000	1	10		1.65978053	-0.20717453
	1957.6500	1	10		1.65978053	-0.20716645
	1957.7000	1	10		1.65978053	-0.20730993
	1957.7500	1	10		1.65978053	-0.20735966
	1957.8000	1	10		1.65978053	-0.20724412
	1957.8500	1	10		1.65978053	-0.20730782
	1957.9000	1	10		1.65978053	-0.20733589
	1957.9500	1	10		1.65978053	-0.20723939
	1958.0000	1	10		1.65978053	-0.20712493
	1958.0500	1	10		1.65978053	-0.20704750
	1958.1000	1	10		1.65978053	-0.20707140
	1958.1500	1	10		1.65978053	-0.20721314
	1958.2000	1	10		1.65978053	-0.20709857
	1958.2500	1	10		1.65978053	-0.20703994
	1958.3000	1	10		1.65978053	-0.20703951
	1958.3500	1	10		1.65978053	-0.20696824
	1958.4000	1	10		1.65978053	-0.20691358
	1958.4500	1	10		1.65978053	-0.20696372
	1958.5000	1	10		1.65978053	-0.20694405
	1958.5500	1	10		1.65978053	-0.20690421
	1958.6000	1	10		1.65978053	-0.20688735
	1958.6500	1	10		1.65978053	-0.20695494
	1958.7000	1	10		1.65978053	-0.20699721
	1958.7500	1	10		1.65978053	-0.20693548
	1958.8000	1	10		1.65978053	-0.20688584
	1958.8500	1	10		1.65978053	-0.20688491
	1958.9000	1	10		1.65978053	-0.20687232
	1958.9500	1	10		1.65978053	-0.20678664
	1959.0000	1	10		1.65978053	-0.20679211
	1959.0500	1	10		1.65978053	-0.20669555
	1959.1000	1	10		1.65978053	-0.20669449
	1959.1500	1	10		1.65978053	-0.20667467
	1959.2000	1	10		1.65978053	-0.20669000
	1959.2500	1	10		1.65978053	-0.20669298
	1959.3000	1	10		1.65978053	-0.20677898
	1959.3500	1	10		1.65978053	-0.20680418
	1959.4000	1	10		1.65978053	-0.20677403
	1959.4500	1	10		1.65978053	-0.20674450
	1959.5000	1	10		1.65978053	-0.20664845
	1959.5500	1	10		1.65978053	-0.20656405
	1959.6000	1	10		1.65978053	-0.20649768
	1959.6500	1	10		1.65978053	-0.20649288
	1959.7000	1	10		1.65978053	-0.20649111
	1959.7500	1	10		1.65978053	-0.20659255
	1959.8000	1	10		1.65978053	-0.20656394
	1959.8500	1	10		1.65978053	-0.20656409
	1959.9000	1	10		1.65978053	-0.20649146
	1959.9500	1	10		1.65978053	-0.20638786
	1960.0000	1	10		1.65978053	-0.20637639
	1960.0500	1	10		1.65978053	-0.20632062
	1960.1000	1	10		1.65978053	-0.20636719
	1960.1500	1	10		1.65978053	-0.20640681
	1960.2000	1	10		1.65978053	-0.20630423
	1960.2500	1	10		1.65978053	-0.20642534
	1960.3000	1	10		1.65978053	-0.20644255
	1960.3500	1	10		1.65978053	-0.20620866
	1960.4000	1	10		1.65978053	-0.20620124
	1960.4500	1	10		1.65978053	-0.20617433
	1960.5000	1	10		1.65978053	-0.20610770
	1960.5500	1	10		1.65978053	-0.20609304
	1960.6000	1	10		1.65978053	-0.20611743
	1960.6500	1	10		1.65978053	-0.20620968
	1960.7000	1	10		1.65978053	-0.20620277
	1960.7500	1	10		1.65978053	-0.20616679
	1960.8000	1	10		1.65978053	-0.20621752
	1960.8500	1	10		1.65978053	-0.20628726
	1960.9000	1	10		1.65978053	-0.20622449
	1960.9500	1	10		1.65978053	-0.20613760
	1961.0000	1	10		1.65978053	-0.20609301
	1961.0500	1	10		1.65978053	-0.20594111
	1961.1000	1	10		1.65978053	-0.20601450
	1961.1500	1	10		1.65978053	-0.20612707
	1961.2000	1	10		1.65979507	-0.20604271
	1961.2500	1	10		1.65981464	-0.20598181
	1961.3000	1	10		1.65981577	-0.20601479
	1961.3500	1	10		1.65981577	-0.20595949
	1961.4000	1	10		1.65981577	-0.20600015
	1961.4500	1	10		1.65981577	-0.20589985
	1961.5000	1	10		1.65981577	-0.20577909
	1961.5500	1	10		1.65981577	-0.20589873
	1961.6000	1	10		1.65981577	-0.20589920
	1961.6500	1	10		1.65981577	-0.20589955
	1961.7000	1	10		1.65981577	-0.20586215
	1961.7500	1	10		1.65980634	-0.20577097
	1961.8000	1	10		1.65978247	-0.20567464
	1961.8500	1	10		1.65978053	-0.20577310
	1961.9000	1	10		1.65978053	-0.20565839
	1961.9500	1	10		1.65978053	-0.20566940
	1962.0000	1	10		1.65978053	-0.20570036
	1962.0500	1	10		1.65978053	-0.20566612
	1962.1000	1	10		1.65978053	-0.20577161
	1962.1500	1	10		1.65978053	-0.20575084
	1962.2000	1	10		1.65978053	-0.20563044
	1962.2500	1	10		1.65978053	-0.20562645
	1962.3000	1	10		1.65978053	-0.20552561
	1962.3500	1	10		1.65978053	-0.20559696
	1962.4000	1	10		1.65978053	-0.20567639
	1962.4500	1	10		1.65978053	-0.20558611
	1962.5000	1	10		1.65978053	-0.20557888
	1962.5500	1	10		1.65978053	-0.20563021
	1962.6000	1	10		1.65978053	-0.20546332
	1962.6500	1	10		1.65978053	-0.20551162
	1962.7000	1	10		1.65978053	-0.20546194
	1962.7500	1	10		1.65978053	-0.20546554
	1962.8000	1	10		1.65978053	-0.20548183
	1962.8500	1	10		1.65978053	-0.20543452
	1962.9000	1	10		1.65978053	-0.20541726
	1962.9500	1	10		1.65978053	-0.20546405
	1963.0000	1	10		1.65978053	-0.20550700
	1963.0500	1	10		1.65978053	-0.20548534
	1963.1000	1	10		1.65978053	-0.20553492
	1963.1500	1	10		1.65978053	-0.20539688
	1963.2000	1	10		1.65978053	-0.20541310
	1963.2500	1	10		1.65978053	-0.20548323
	1963.3000	1	10		1.65978053	-0.20536978
	1963.3500	1	10		1.65978053	-0.20534908
	1963.4000	1	10		1.65978053	-0.20535836
	1963.4500	1	10		1.65978053	-0.20527475
	1963.5000	1	10		1.65978053	-0.20535275
	1963.5500	1	10		1.65978053	-0.20537278
	1963.6000	1	10		1.65978053	-0.20529328
	1963.6500	1	10		1.65978053	-0.20532889
	1963.7000	1	10		1.65978053	-0.20528972
	1963.7500	1	10		1.65978053	-0.20520858
	1963.8000	1	10		1.65978053	-0.20521587
	1963.8500	1	10		1.65978053	-0.20513752
	1963.9000	1	10		1.65978053	-0.20522829
	1963.9500	1	10		1.65978053	-0.20522777
	1964.0000	1	10		1.65978053	-0.20505972
	1964.0500	1	10		1.65978053	-0.20508682
	1964.1000	1	10		1.65978053	-0.20515108
	1964.1500	1	10		1.65978053	-0.20513406
	1964.2000	1	10		1.65978053	-0.20507885
	1964.2500	1	10		1.65978053	-0.20496046
	1964.3000	1	10		1.65978053	-0.20488130
	1964.3500	1	10		1.65978053	-0.20498399
	1964.4000	1	10		1.65978053	-0.20502608
	1964.4500	1	10		1.65978053	-0.20491201
	1964.5000	1	10		1.65978053	-0.20495156
	1964.5500	1	10		1.65978053	-0.20497285
	1964.6000	1	10		1.65978053	-0.20500291
	1964.6500	1	10		1.65978053	-0.20501247
	1964.7000	1	10		1.65978053	-0.20487376
	1964.7500	1	10		1.65978053	-0.20483635
	1964.8000	1	10		1.65978053	-0.20492004
	1964.8500	1	10		1.65978053	-0.20485468
	1964.9000	1	10		1.65978053	-0.20482866
	1964.9500	1	10		1.65978053	-0.20478902
	1965.0000	1	10		1.65978053	-0.20479262
	1965.0500	1	10		1.65978053	-0.20484494
	1965.1000	1	10		1.65978053	-0.20478869
	1965.1500	1	10		1.65978053	-0.20472270
	1965.2000	1	10		1.65978053	-0.20472486
	1965.2500	1	10		1.65978053	-0.20466050
	1965.3000	1	10		1.65978053	-0.20463821
	1965.3500	1	10		1.65978053	-0.20461248
	1965.4000	1	10		1.65978053	-0.20460142
	1965.4500	1	10		1.65978053	-0.20467509
	1965.5000	1	10		1.65978053	-0.20468930
	1965.5500	1	10		1.65978053	-0.20466296
	1965.6000	1	10		1.65978053	-0.20464610
	1965.6500	1	10		1.65978053	-0.20462414
	1965.7000	1	10		1.65978053	-0.20457331
	1965.7500	1	10		1.65978053	-0.20451959
	1965.8000	1	10		1.65978053	-0.20457441
	1965.8500	1	10		1.65978053	-0.20460941
	1965.9000	1	10		1.65978053	-0.20463610
	1965.9500	1	10		1.65978053	-0.20470984
	1966.0000	1	10		1.65978053	-0.20461319
	1966.0500	1	10		1.65978053	-0.20459257
	1966.1000	1	10		1.65978053	-0.20445488
	1966.1500	1	10		1.65978053	-0.20442348
	1966.2000	1	10		1.65978053	-0.20435413
	1966.2500	1	10		1.65978053	-0.20436289
	1966.3000	1	10		1.65978053	-0.20439617
	1966.3500	1	10		1.65978053	-0.20441281
	1966.4000	1	10		1.65978053	-0.20446699
	1966.4500	1	10		1.65978053	-0.20447064
	1966.5000	1	10		1.65978053	-0.20444330
	1966.5500	1	10		1.65978053	-0.20436831
	1966.6000	1	10		1.65978053	-0.20433450
	1966.6500	1	10		1.65978053	-0.20433078
	1966.7000	1	10		1.65978053	-0.20426091
	1966.7500	1	10		1.65978053	-0.20426512
	1966.8000	1	10		1.65978053	-0.20426275
	1966.8500	1	10		1.65978053	-0.20431625
	1966.9000	1	10		1.65978053	-0.20433860
	1966.9500	1	10		1.65978053	-0.20425167
	1967.0000	1	10		1.65978053	-0.20417364
	1967.0500	1	10		1.65978053	-0.20418435
	1967.1000	1	10		1.65978053	-0.20416247
	1967.1500	1	10		1.65978053	-0.20414721
	1967.2000	1	10		1.65978053	-0.20411603
	1967.2500	1	10		1.65978053	-0.20410042
	1967.3000	1	10		1.65978053	-0.20415526
	1967.3500	1	10		1.65978053	-0.20417299
	1967.4000	1	10		1.65978053	-0.20419184
	1967.4500	1	10		1.65978053	-0.20407088
	1967.5000	1	10		1.65978053	-0.20404426
	1967.5500	1	10		1.65978053	-0.20405855
	1967.6000	1	10		1.65978053	-0.20401469
	1967.6500	1	10		1.65978053	-0.20396588
	1967.7000	1	10		1.65978053	-0.20401441
	1967.7500	1	10		1.65978053	-0.20399101
	1967.8000	1	10		1.65978053	-0.20402394
	1967.8500	1	10		1.65978053	-0.20401787
	1967.9000	1	10		1.65978053	-0.20391731
	1967.9500	1	10		1.65978053	-0.20389538
	1968.0000	1	10		1.65978053	-0.20397861
	1968.0500	1	10		1.65978053	-0.20394418
	1968.1000	1	10		1.65978053	-0.20395955
	1968.1500	1	10		1.65978053	-0.20389259
	1968.2000	1	10		1.65978053	-0.20381806
	1968.2500	1	10		1.65978053	-0.20378822
	1968.3000	1	10		1.65978053	-0.20380480
	1968.3500	1	10		1.65978053	-0.20372342
	1968.4000	1	10		1.65978053	-0.20380132
	1968.4500	1	10		1.65978053	-0.20372178
	1968.5000	1	10		1.65978053	-0.20370660
	1968.5500	1	10		1.65978053	-0.20367745
	1968.6000	1	10		1.65978053	-0.20368967
	1968.6500	1	10		1.65978053	-0.20370990
	1968.7000	1	10		1.65978053	-0.20374928
	1968.7500	1	10		1.65978053	-0.20368852
	1968.8000	1	10		1.65978053	-0.20371141
	1968.8500	1	10		1.65978053	-0.20366836
	1968.9000	1	10		1.65978053	-0.20364078
	1968.9500	1	10		1.65978053	-0.20361118
	1969.0000	1	10		1.65978053	-0.20360980
	1969.0500	1	10		1.65978053	-0.20351665
	1969.1000	1	10		1.65978053	-0.20351285
	1969.1500	1	10		1.65978053	-0.20351348
	1969.2000	1	10		1.65978053	-0.20353634
	1969.2500	1	10		1.65978053	-0.20350864
	1969.3000	1	10		1.65978053	-0.20347899
	1969.3500	1	10		1.65978053	-0.20345040
	1969.4000	1	10		1.65978053	-0.20350760
	1969.4500	1	10		1.65978053	-0.20342760
	1969.5000	1	10		1.65978053	-0.20340059
	1969.5500	1	10		1.65978053	-0.20343803
	1969.6000	1	10		1.65978053	-0.20335032
	1969.6500	1	10		1.65978053	-0.20334488
	1969.7000	1	10		1.65978053	-0.20344540
	1969.7500	1	10		1.65978053	-0.20340595
	1969.8000	1	10		1.65978053	-0.20333389
	1969.8500	1	10		1.65978053	-0.20336635
	1969.9000	1	10		1.65978053	-0.20323491
	1969.9500	1	10		1.65978053	-0.20320976
	1970.0000	1	10		1.65978053	-0.20323228
	1970.0500	1	10		1.65978053	-0.20326661
	1970.1000	1	10		1.65978053	-0.20325132
	1970.1500	1	10		1.65978053	-0.20321848
	1970.2000	1	10		1.65978053	-0.20328328
	1970.2500	1	10		1.65978053	-0.20323673
	1970.3000	1	10		1.65978053	-0.20319840
	1970.3500	1	10		1.65978053	-0.20314565
	1970.4000	1	10		1.65978053	-0.20312425
	1970.4500	1	10		1.65978053	-0.20307217
	1970.5000	1	10		1.65978053	-0.20307442
	1970.5500	1	10		1.65978053	-0.20309534
	1970.6000	1	10		1.65978053	-0.20311108
	1970.6500	1	10		1.65978053	-0.20306291
	1970.7000	1	10		1.65978053	-0.20311767
	1970.7500	1	10		1.65978053	-0.20307783
	1970.8000	1	10		1.65978053	-0.20305777
	1970.8500	1	10		1.65978053	-0.20298850
	1970.9000	1	10		1.65978053	-0.20293009
	1970.9500	1	10		1.65978053	-0.20291924
	1971.0000	1	10		1.65978053	-0.20297367
	1971.0500	1	10		1.65978053	-0.20299235
	1971.1000	1	10		1.65978053	-0.20304130
	1971.1500	1	10		1.65978053	-0.20308293
	1971.2000	1	10		1.65978053	-0.20299817
	1971.2500	1	10		1.65978053	-0.20303849
	1971.3000	1	10		1.65978053	-0.20291783
	1971.3500	1	10		1.65978053	-0.20297049
	1971.4000	1	10		1.65978053	-0.20290975
	1971.4500	1	10		1.65978053	-0.20296847
	1971.5000	1	10		1.65978053	-0.20289265
	1971.5500	1	10		1.65978053	-0.20285495
	1971.6000	1	10		1.65978053	-0.20283962
	1971.6500	1	10		1.65978053	-0.20289114
	1971.7000	1	10		1.65978053	-0.20286553
	1971.7500	1	10		1.65978053	-0.20278836
	1971.8000	1	10		1.65978053	-0.20278368
	1971.8500	1	10		1.65978053	-0.20275194
	1971.9000	1	10		1.65978053	-0.20275405
	1971.9500	1	10		1.65978053	-0.20274749
	1972.0000	1	10		1.65978053	-0.20271793
	1972.0500	1	10		1.65978053	-0.20267220
	1972.1000	1	10		1.65978053	-0.20266941
	1972.1500	1	10		1.65978053	-0.20264961
	1972.2000	1	10		1.65978053	-0.20270860
	1972.2500	1	10		1.65980522	-0.20264331
	1972.3000	1	10		1.65981587	-0.20262418
	1972.3500	1	10		1.65981597	-0.20262217
	1972.4000	1	10		1.65981597	-0.20267777
	1972.4500	1	10		1.65981597	-0.20260977
	1972.5000	1	10		1.65981597	-0.20261694
	1972.5500	1	10		1.65981597	-0.20262159
	1972.6000	1	10		1.65981597	-0.20264922
	1972.6500	1	10		1.65981597	-0.20265933
	1972.7000	1	10		1.65981577	-0.20256922
	1972.7500	1	10		1.65979169	-0.20253269
	1972.8000	1	10		1.65978073	-0.20248931
	1972.8500	1	10		1.65978073	-0.20246647
	1972.9000	1	10		1.65978073	-0.20249745
	1972.9500	1	10		1.65978073	-0.20245140
	1973.0000	1	10		1.65978073	-0.20252721
	1973.0500	1	10		1.65978073	-0.20245936
	1973.1000	1	10		1.65978073	-0.20251581
	1973.1500	1	10		1.65978073	-0.20246707
	1973.2000	1	10		1.65978073	-0.20239215
	1973.2500	1	10		1.65978073	-0.20241264
	1973.3000	1	10		1.65978073	-0.20228824
	1973.3500	1	10		1.65978073	-0.20226995
	1973.4000	1	10		1.65978073	-0.20224880
	1973.4500	1	10		1.65978073	-0.20231219
	1973.5000	1	10		1.65978073	-0.20230850
	1973.5500	1	10		1.65978073	-0.20239901
	1973.6000	1	10		1.65978073	-0.20240229
	1973.6500	1	10		1.65978073	-0.20234611
	1973.7000	1	10		1.65978073	-0.20234898
	1973.7500	1	10		1.65978073	-0.20233937
	1973.8000	1	10		1.65978073	-0.20233549
	1973.8500	1	10		1.65978073	-0.20222323
	1973.9000	1	10		1.65978073	-0.20216672
	1973.9500	1	10		1.65978073	-0.20218842
	1974.0000	1	10		1.65978073	-0.20214623
	1974.0500	1	10		1.65978073	-0.20222325
	1974.1000	1	10		1.65978073	-0.20217650
	1974.1500	1	10		1.65978073	-0.20214140
	1974.2000	1	10		1.65978073	-0.20210886
	1974.2500	1	10		1.65978073	-0.20213379
	1974.3000	1	10		1.65978073	-0.20210199
	1974.3500	1	10		1.65978073	-0.20209562
	1974.4000	1	10		1.65978073	-0.20222098
	1974.4500	1	10		1.65978073	-0.20213436
	1974.5000	1	10		1.65978073	-0.20212572
	1974.5500	1	10		1.65978073	-0.20210223
	1974.6000	1	10		1.65978073	-0.20208975
	1974.6500	1	10		1.65978073	-0.20205460
	1974.7000	1	10		1.65978073	-0.20204069
	1974.7500	1	10		1.65978073	-0.20200187
	1974.8000	1	10		1.65978073	-0.20200728
	1974.8500	1	10		1.65978073	-0.20192707
	1974.9000	1	10		1.65978073	-0.20195315
	1974.9500	1	10		1.65978073	-0.20198954
	1975.0000	1	10		1.65978073	-0.20196773
	1975.0500	1	10		1.65978073	-0.20202270
	1975.1000	1	10		1.65978073	-0.20197405
	1975.1500	1	10		1.65978073	-0.20185703
	1975.2000	1	10		1.65978073	-0.20190431
	1975.2500	1	10		1.65978073	-0.20173749
	1975.3000	1	10		1.65978073	-0.20178128
	1975.3500	1	10		1.65978073	-0.20173669
	1975.4000	1	10		1.65978073	-0.20176638
	1975.4500	1	10		1.65978073	-0.20173857
	1975.5000	1	10		1.65978073	-0.20185301
	1975.5500	1	10		1.65978073	-0.20184342
	1975.6000	1	10		1.65978073	-0.20194149
	1975.6500	1	10		1.65978073	-0.20184183
	1975.7000	1	10		1.65978073	-0.20177213
	1975.7500	1	10		1.65978073	-0.20174904
	1975.8000	1	10		1.65978073	-0.20191099
	1975.8500	1	10		1.65978073	-0.20173710
	1975.9000	1	10		1.65978073	-0.20169012
	1975.9500	1	10		1.65978073	-0.20172352
	1976.0000	1	10		1.65978073	-0.20175386
	1976.0500	1	10		1.65978073	-0.20170256
	1976.1000	1	10		1.65978073	-0.20163978
	1976.1500	1	10		1.65978073	-0.20166110
	1976.2000	1	10		1.65978073	-0.20169852
	1976.2500	1	10		1.65978073	-0.20165587
	1976.3000	1	10		1.65978073	-0.20157583
	1976.3500	1	10		1.65978073	-0.20150861
	1976.4000	1	10		1.65978073	-0.20154675
	1976.4500	1	10		1.65978073	-0.20155912
	1976.5000	1	10		1.65978073	-0.20155024
	1976.5500	1	10		1.65978073	-0.20151125
	1976.6000	1	10		1.65978073	-0.20150466
	1976.6500	1	10		1.65978073	-0.20154849
	1976.7000	1	10		1.65978073	-0.20162731
	1976.7500	1	10		1.65978073	-0.20144502
	1976.8000	1	10		1.65978073	-0.20140029
	1976.8500	1	10		1.65978073	-0.20145044
	1976.9000	1	10		1.65978073	-0.20152545
	1976.9500	1	10		1.65978073	-0.20155299
	1977.0000	1	10		1.65978073	-0.20148640
	1977.0500	1	10		1.65978073	-0.20153018
	1977.1000	1	10		1.65978073	-0.20150045
	1977.1500	1	10		1.65978073	-0.20139173
	1977.2000	1	10		1.65978073	-0.20138932
	1977.2500	1	10		1.65978073	-0.20133659
	1977.3000	1	10		1.65978073	-0.20134902
	1977.3500	1	10		1.65978073	-0.20127995
	1977.4000	1	10		1.65978073	-0.20132357
	1977.4500	1	10		1.65978073	-0.20133993
	1977.5000	1	10		1.65978073	-0.20127822
	1977.5500	1	10		1.65978073	-0.20127762
	1977.6000	1	10		1.65978073	-0.20128509
	1977.6500	1	10		1.65978073	-0.20130850
	1977.7000	1	10		1.65978073	-0.20126054
	1977.7500	1	10		1.65978073	-0.20121479
	1977.8000	1	10		1.65978073	-0.20127257
	1977.8500	1	10		1.65978073	-0.20127973
	1977.9000	1	10		1.65978073	-0.20133469
	1977.9500	1	10		1.65978073	-0.20120285
	1978.0000	1	10		1.65978073	-0.20107655
	1978.0500	1	10		1.65978073	-0.20118058
	1978.1000	1	10		1.65978073	-0.20119779
	1978.1500	1	10		1.65978073	-0.20104324
	1978.2000	1	10		1.65978073	-0.20106891
	1978.2500	1	10		1.65978073	-0.20108169
	1978.3000	1	10		1.65978073	-0.20108851
	1978.3500	1	10		1.65978073	-0.20115312
	1978.4000	1	10		1.65978073	-0.20111371
	1978.4500	1	10		1.65978073	-0.20109599
	1978.5000	1	10		1.65978073	-0.20118034
	1978.5500	1	10		1.65978073	-0.20104209
	1978.6000	1	10		1.65978073	-0.20100869
	1978.6500	1	10		1.65978073	-0.20096237
	1978.7000	1	10		1.65978073	-0.20096775
	1978.7500	1	10		1.65978073	-0.20089157
	1978.8000	1	10		1.65978073	-0.20100640
	1978.8500	1	10		1.65978073	-0.20098738
	1978.9000	1	10		1.65978073	-0.20097885
	1978.9500	1	10		1.65978073	-0.20088613
	1979.0000	1	10		1.65978073	-0.20074682
	1979.0500	1	10		1.65978073	-0.20090420
	1979.1000	1	10		1.65978073	-0.20093879
	1979.1500	1	10		1.65978073	-0.20083981
	1979.2000	1	10		1.65978073	-0.20080486
	1979.2500	1	10		1.65978073	-0.20078612
	1979.3000	1	10		1.65978073	-0.20086711
	1979.3500	1	10		1.65978073	-0.20093780
	1979.4000	1	10		1.65978073	-0.20086061
	1979.4500	1	10		1.65978073	-0.20079281
	1979.5000	1	10		1.65978073	-0.20087430
	1979.5500	1	10		1.65978073	-0.20078508
	1979.6000	1	10		1.65978073	-0.20072177
	1979.6500	1	10		1.65978073	-0.20071315
	1979.7000	1	10		1.65978073	-0.20070909
	1979.7500	1	10		1.65978073	-0.20063162
	1979.8000	1	10		1.65978073	-0.20071322
	1979.8500	1	10		1.65978073	-0.20063506
	1979.9000	1	10		1.65978073	-0.20080250
	1979.9500	1	10		1.65978073	-0.20072378
	1980.0000	1	10		1.65978073	-0.20062111
	1980.0500	1	10		1.65978073	-0.20064879
	1980.1000	1	10		1.65978073	-0.20049777
	1980.1500	1	10		1.65978073	-0.20050330
	1980.2000	1	10		1.65978073	-0.20061065
	1980.2500	1	10		1.65978073	-0.20057170
	1980.3000	1	10		1.65978073	-0.20065686
	1980.3500	1	10		1.65978073	-0.20070368
	1980.4000	1	10		1.65978073	-0.20054817
	1980.4500	1	10		1.65978073	-0.20052819
	1980.5000	1	10		1.65978073	-0.20049160
	1980.5500	1	10		1.65978073	-0.20054989
	1980.6000	1	10		1.65978073	-0.20036494
	1980.6500	1	10		1.65978073	-0.20039806
	1980.7000	1	10		1.65978073	-0.20044690
	1980.7500	1	10		1.65978073	-0.20061949
	1980.8000	1	10		1.65978073	-0.20055162
	1980.8500	1	10		1.65978073	-0.20047870
	1980.9000	1	10		1.65978073	-0.20050863
	1980.9500	1	10		1.65978073	-0.20046916
	1981.0000	1	10		1.65978073	-0.20040942
	1981.0500	1	10		1.65978073	-0.20038528
	1981.1000	1	10		1.65978514	-0.20031838
	1981.1500	1	10		1.65980931	-0.20029327
	1981.2000	1	10		1.65981577	-0.20030459
	1981.2500	1	10		1.65981577	-0.20027086
	1981.3000	1	10		1.65981577	-0.20029198
	1981.3500	1	10		1.65981577	-0.20028522
	1981.4000	1	10		1.65981577	-0.20026771
	1981.4500	1	10		1.65981034	-0.20028865
	1981.5000	1	10		1.65979466	-0.20015208
	1981.5500	1	10		1.65979374	-0.20027678
	1981.6000	1	10		1.65979374	-0.20022595
	1981.6500	1	10		1.65979374	-0.20033609
	1981.7000	1	10		1.65979374	-0.20027420
	1981.7500	1	10		1.65979374	-0.20031823
	1981.8000	1	10		1.65979374	-0.20030092
	1981.8500	1	10		1.65979374	-0.20024188
	1981.9000	1	10		1.65979374	-0.20017583
	1981.9500	1	10		1.65979374	-0.20016225
	1982.0000	1	10		1.65979374	-0.20013863
	1982.0500	1	10		1.65979374	-0.20005409
	1982.1000	1	10		1.65979374	-0.20009674
	1982.1500	1	10		1.65979374	-0.20014102
	1982.2000	1	10		1.65979374	-0.20021111
	1982.2500	1	10		1.65979374	-0.20006008
	1982.3000	1	10		1.65979374	-0.20006625
	1982.3500	1	10		1.65979374	-0.20015856
	1982.4000	1	10		1.65979374	-0.20011505
	1982.4500	1	10		1.65979374	-0.20010373
	1982.5000	1	10		1.65979374	-0.20011811
	1982.5500	1	10		1.65979374	-0.20010337
	1982.6000	1	10		1.65979374	-0.20008404
	1982.6500	1	10		1.65979374	-0.20013971
	1982.7000	1	10		1.65979374	-0.20001251
	1982.7500	1	10		1.65979374	-0.20012060
	1982.8000	1	10		1.65979374	-0.20004442
	1982.8500	1	10		1.65979374	-0.19987041
	1982.9000	1	10		1.65979374	-0.19987689
	1982.9500	1	10		1.65979374	-0.19988567
	1983.0000	1	10		1.65979374	-0.19990088
	1983.0500	1	10		1.65979374	-0.19990804
	1983.1000	1	10		1.65979374	-0.19988535
	1983.1500	1	10		1.65979374	-0.19990636
	1983.2000	1	10		1.65979374	-0.19992050
	1983.2500	1	10		1.65979374	-0.19981932
	1983.3000	1	10		1.65979374	-0.19987073
	1983.3500	1	10		1.65979374	-0.19977905
	1983.4000	1	10		1.65979374	-0.19979753
	1983.4500	1	10		1.65979374	-0.19976348
	1983.5000	1	10		1.65979374	-0.19979183
	1983.5500	1	10		1.65979374	-0.19971503
	1983.6000	1	10		1.65979374	-0.19988805
	1983.6500	1	10		1.65979374	-0.19963413
	1983.7000	1	10		1.65979374	-0.19972142
	1983.7500	1	10		1.65979374	-0.19961789
	1983.8000	1	10		1.65979374	-0.19962568
	1983.8500	1	10		1.65979374	-0.19968858
	1983.9000	1	10		1.65979374	-0.19971613
	1983.9500	1	10		1.65979374	-0.19973462
	1984.0000	1	10		1.65979374	-0.19971851
	1984.0500	1	10		1.65979374	-0.19971654
	1984.1000	1	10		1.65979374	-0.19971400
	1984.1500	1	10		1.65979374	-0.19967929
	1984.2000	1	10		1.65979374	-0.19960042
	1984.2500	1	10		1.65979374	-0.19953569
	1984.3000	1	10		1.65979374	-0.19951841
	1984.3500	1	10		1.65979374	-0.19946745
	1984.4000	1	10		1.65979374	-0.19947432
	1984.4500	1	10		1.65979374	-0.19954424
	1984.5000	1	10		1.65979374	-0.19948715
	1984.5500	1	10		1.65979374	-0.19959746
	1984.6000	1	10		1.65979374	-0.19966222
	1984.6500	1	10		1.65979374	-0.19954197
	1984.7000	1	10		1.65979374	-0.19955613
	1984.7500	1	10		1.65979374	-0.19949101
	1984.8000	1	10		1.65979374	-0.19938864
	1984.8500	1	10		1.65979374	-0.19935502
	1984.9000	1	10		1.65979374	-0.19938095
	1984.9500	1	10		1.65979374	-0.19938285
	1985.0000	1	10		1.65979374	-0.19939417
	1985.0500	1	10		1.65979374	-0.19943023
	1985.1000	1	10		1.65979374	-0.19936325
	1985.1500	1	10		1.65979374	-0.19931776
	1985.2000	1	10		1.65979374	-0.19927187
	1985.2500	1	10		1.65979374	-0.19929623
	1985.3000	1	10		1.65979374	-0.19926755
	1985.3500	1	10		1.65979374	-0.19928357
	1985.4000	1	10		1.65979374	-0.19925024
	1985.4500	1	10		1.65979374	-0.19938976
	1985.5000	1	10		1.65979374	-0.19944854
	1985.5500	1	10		1.65979374	-0.19933295
	1985.6000	1	10		1.65979374	-0.19921681
	1985.6500	1	10		1.65979374	-0.19912621
	1985.7000	1	10		1.65979374	-0.19912232
	1985.7500	1	10		1.65979374	-0.19917224
	1985.8000	1	10		1.65979374	-0.19913342
	1985.8500	1	10		1.65979374	-0.19917287
	1985.9000	1	10		1.65979374	-0.19919785
	1985.9500	1	10		1.65979374	-0.19913645
	1986.0000	1	10		1.65979374	-0.19912958
	1986.0500	1	10		1.65979374	-0.19924276
	1986.1000	1	10		1.65979374	-0.19917469
	1986.1500	1	10		1.65979374	-0.19912755
	1986.2000	1	10		1.65979374	-0.19906597
	1986.2500	1	10		1.65979374	-0.19903321
	1986.3000	1	10		1.65979374	-0.19904865
	1986.3500	1	10		1.65979374	-0.19908367
	1986.4000	1	10		1.65979374	-0.19906264
	1986.4500	1	10		1.65979374	-0.19902114
	1986.5000	1	10		1.65979374	-0.19902350
	1986.5500	1	10		1.65979374	-0.19901158
	1986.6000	1	10		1.65979374	-0.19906694
	1986.6500	1	10		1.65979374	-0.19897996
	1986.7000	1	10		1.65979374	-0.19889208
	1986.7500	1	10		1.65979374	-0.19896904
	1986.8000	1	10		1.65979374	-0.19897720
	1986.8500	1	10		1.65979374	-0.19898143
	1986.9000	1	10		1.65979374	-0.19897498
	1986.9500	1	10		1.65979374	-0.19894382
	1987.0000	1	10		1.65979374	-0.19896574
	1987.0500	1	10		1.65979374	-0.19890796
	1987.1000	1	10		1.65979374	-0.19880351
	1987.1500	1	10		1.65979374	-0.19877085
	1987.2000	1	10		1.65979374	-0.19878788
	1987.2500	1	10		1.65979374	-0.19883685
	1987.3000	1	10		1.65979374	-0.19885449
	1987.3500	1	10		1.65979374	-0.19887537
	1987.4000	1	10		1.65979374	-0.19879475
	1987.4500	1	10		1.65979374	-0.19878073
	1987.5000	1	10		1.65979374	-0.19879360
	1987.5500	1	10		1.65979374	-0.19874759
	1987.6000	1	10		1.65979374	-0.19877534
	1987.6500	1	10		1.65979374	-0.19868568
	1987.7000	1	10		1.65979374	-0.19874793
	1987.7500	1	10		1.65979374	-0.19876478
	1987.8000	1	10		1.65979374	-0.19871660
	1987.8500	1	10		1.65979374	-0.19869545
	1987.9000	1	10		1.65979374	-0.19874670
	1987.9500	1	10		1.65979374	-0.19867329
	1988.0000	1	10		1.65979374	-0.19870890
	1988.0500	1	10		1.65979374	-0.19866202
	1988.1000	1	10		1.65979374	-0.19854279
	1988.1500	1	10		1.65979374	-0.19862521
	1988.2000	1	10		1.65979374	-0.19867508
	1988.2500	1	10		1.65979374	-0.19863781
	1988.3000	1	10		1.65979374	-0.19857813
	1988.3500	1	10		1.65979374	-0.19862441
	1988.4000	1	10		1.65979374	-0.19853558
	1988.4500	1	10		1.65979374	-0.19853270
	1988.5000	1	10		1.65979374	-0.19852400
	1988.5500	1	10		1.65979374	-0.19845417
	1988.6000	1	10		1.65979374	-0.19835338
	1988.6500	1	10		1.65979374	-0.19845052
	1988.7000	1	10		1.65979374	-0.19849930
	1988.7500	1	10		1.65979374	-0.19851474
	1988.8000	1	10		1.65979374	-0.19841908
	1988.8500	1	10		1.65979374	-0.19837294
	1988.9000	1	10		1.65979374	-0.19847365
	1988.9500	1	10		1.65979753	-0.19852823
	1989.0000	1	10		1.65981433	-0.19838521
	1989.0500	1	10		1.65981597	-0.19843092
	1989.1000	1	10		1.65981597	-0.19846562
	1989.1500	1	10		1.65981597	-0.19855080
	1989.2000	1	10		1.65981597	-0.19847086
	1989.2500	1	10		1.65981597	-0.19836815
	1989.3000	1	10		1.65980952	-0.19830883
	1989.3500	1	10		1.65979487	-0.19833690
	1989.4000	1	10		1.65979374	-0.19835053
	1989.4500	1	10		1.65979374	-0.19832905
	1989.5000	1	10		1.65979374	-0.19832434
	1989.5500	1	10		1.65979374	-0.19828435
	1989.6000	1	10		1.65979374	-0.19841889
	1989.6500	1	10		1.65979374	-0.19835165
	1989.7000	1	10		1.65979374	-0.19820170
	1989.7500	1	10		1.65979374	-0.19836795
	1989.8000	1	10		1.65979374	-0.19832689
	1989.8500	1	10		1.65979374	-0.19823156
	1989.9000	1	10		1.65979374	-0.19818896
	1989.9500	1	10		1.65979374	-0.19812880
	1990.0000	1	10		1.65979374	-0.19824998
	1990.0500	1	10		1.65979374	-0.19822007
	1990.1000	1	10		1.65979374	-0.19818511
	1990.1500	1	10		1.65979374	-0.19824119
	1990.2000	1	10		1.65979374	-0.19823307
	1990.2500	1	10		1.65979374	-0.19817201
	1990.3000	1	10		1.65979374	-0.19820454
	1990.3500	1	10		1.65979374	-0.19822402
	1990.4000	1	10		1.65979374	-0.19811355
	1990.4500	1	10		1.65979374	-0.19816911
	1990.5000	1	10		1.65979374	-0.19807024
	1990.5500	1	10		1.65979374	-0.19807205
	1990.6000	1	10		1.65979374	-0.19810315
	1990.6500	1	10		1.65979374	-0.19808745
	1990.7000	1	10		1.65979374	-0.19806642
	1990.7500	1	10		1.65979374	-0.19813946
	1990.8000	1	10		1.65979374	-0.19804157
	1990.8500	1	10		1.65979374	-0.19806150
	1990.9000	1	10		1.65979374	-0.19803459
	1990.9500	1	10		1.65979374	-0.19789981
	1991.0000	1	10		1.65979282	-0.19787962
	1991.0500	1	10		1.65978790	-0.19789148
	1991.1000	1	10		1.65978299	-0.19800611
	1991.1500	1	10		1.65978073	-0.19804174
	1991.2000	1	10		1.65978073	-0.19805402
	1991.2500	1	10		1.65978073	-0.19799463
	1991.3000	1	10		1.65978073	-0.19797074
	1991.3500	1	10		1.65978073	-0.19779373
	1991.4000	1	10		1.65978073	-0.19794116
	1991.4500	1	10		1.65978073	-0.19788247
	1991.5000	1	10		1.65978073	-0.19789446
	1991.5500	1	10		1.65978073	-0.19799586
	1991.6000	1	10		1.65978073	-0.19793842
	1991.6500	1	10		1.65978073	-0.19785216
	1991.7000	1	10		1.65978073	-0.19791784
	1991.7500	1	10		1.65978073	-0.19784881
	1991.8000	1	10		1.65978073	-0.19786892
	1991.8500	1	10		1.65978073	-0.19771198
	1991.9000	1	10		1.65978073	-0.19771716
	1991.9500	1	10		1.65978073	-0.19778749
	1992.0000	1	10		1.65978073	-0.19777309
	1992.0500	1	10		1.65978073	-0.19779511
	1992.1000	1	10		1.65978073	-0.19777445
	1992.1500	1	10		1.65978073	-0.19776501
	1992.2000	1	10		1.65978073	-0.19771954
	1992.2500	1	10		1.65978073	-0.19768182
	1992.3000	1	10		1.65978073	-0.19770749
	1992.3500	1	10		1.65978073	-0.19774159
	1992.4000	1	10		1.65978073	-0.19772450
	1992.4500	1	10		1.65978073	-0.19769320
	1992.5000	1	10		1.65978073	-0.19776035
	1992.5500	1	10		1.65978073	-0.19761380
	1992.6000	1	10		1.65978073	-0.19774374
	1992.6500	1	10		1.65978073	-0.19771259
	1992.7000	1	10		1.65978073	-0.19768948
	1992.7500	1	10		1.65978073	-0.19759299
	1992.8000	1	10		1.65978073	-0.19752091
	1992.8500	1	10		1.65978073	-0.19752635
	1992.9000	1	10		1.65978073	-0.19759912
	1992.9500	1	10		1.65978073	-0.19756785
	1993.0000	1	10		1.65978073	-0.19756760
	1993.0500	1	10		1.65978073	-0.19759158
	1993.1000	1	10		1.65978073	-0.19753279
	1993.1500	1	10		1.65978073	-0.19760845
	1993.2000	1	10		1.65978073	-0.19766729
	1993.2500	1	10		1.65978073	-0.19753039
	1993.3000	1	10		1.65978073	-0.19755434
	1993.3500	1	10		1.65978073	-0.19740373
	1993.4000	1	10		1.65978073	-0.19742738
	1993.4500	1	10		1.65978073	-0.19741949
	1993.5000	1	10		1.65978073	-0.19746333
	1993.5500	1	10		1.65978073	-0.19728327
	1993.6000	1	10		1.65978073	-0.19741695
	1993.6500	1	10		1.65978073	-0.19745469
	1993.7000	1	10		1.65978073	-0.19745760
	1993.7500	1	10		1.65978073	-0.19746736
	1993.8000	1	10		1.65978073	-0.19729113
	1993.8500	1	10		1.65978073	-0.19731855
	1993.9000	1	10		1.65978073	-0.19733766
	1993.9500	1	10		1.65978073	-0.19736502
	1994.0000	1	10		1.65978073	-0.19738043
	1994.0500	1	10		1.65978073	-0.19742971
	1994.1000	1	10		1.65978073	-0.19737607
	1994.1500	1	10		1.65978073	-0.19734176
	1994.2000	1	10		1.65978073	-0.19726787
	1994.2500	1	10		1.65978073	-0.19715440
	1994.3000	1	10		1.65978073	-0.19722519
	1994.3500	1	10		1.65978073	-0.19724376
	1994.4000	1	10		1.65978073	-0.19722469
	1994.4500	1	10		1.65978073	-0.19730706
	1994.5000	1	10		1.65978073	-0.19732200
	1994.5500	1	10		1.65978073	-0.19733340
	1994.6000	1	10		1.65978073	-0.19735083
	1994.6500	1	10		1.65978073	-0.19720735
	1994.7000	1	10		1.65978073	-0.19726448
	1994.7500	1	10		1.65978073	-0.19721098
	1994.8000	1	10		1.65978073	-0.19718407
	1994.8500	1	10		1.65978073	-0.19731091
	1994.9000	1	10		1.65978073	-0.19721363
	1994.9500	1	10		1.65978073	-0.19714119
	1995.0000	1	10		1.65978073	-0.19723415
	1995.0500	1	10		1.65978073	-0.19730186
	1995.1000	1	10		1.65978073	-0.19715214
	1995.1500	1	10		1.65978073	-0.19710934
	1995.2000	1	10		1.65978073	-0.19713143
	1995.2500	1	10		1.65978073	-0.19709887
	1995.3000	1	10		1.65978073	-0.19719053
	1995.3500	1	10		1.65978073	-0.19709771
	1995.4000	1	10		1.65978073	-0.19710433
	1995.4500	1	10		1.65978073	-0.19720586
	1995.5000	1	10		1.65978073	-0.19722415
	1995.5500	1	10		1.65978073	-0.19706795
	1995.6000	1	10		1.65978073	-0.19704774
	1995.6500	1	10		1.65978073	-0.19700367
	1995.7000	1	10		1.65978073	-0.19694708
	1995.7500	1	10		1.65978073	-0.19693315
	1995.8000	1	10		1.65978073	-0.19694125
	1995.8500	1	10		1.65978073	-0.19694783
	1995.9000	1	10		1.65978073	-0.19701222
	1995.9500	1	10		1.65978073	-0.19707318
	1996.0000	1	10		1.65978073	-0.19703414
	1996.0500	1	10		1.65978073	-0.19702448
	1996.1000	1	10		1.65978073	-0.19696211
	1996.1500	1	10		1.65978073	-0.19690391
	1996.2000	1	10		1.65978073	-0.19696914
	1996.2500	1	10		1.65978073	-0.19693043
	1996.3000	1	10		1.65978073	-0.19700812
	1996.3500	1	10		1.65978073	-0.19694250
	1996.4000	1	10		1.65978073	-0.19702703
	1996.4500	1	10		1.65978073	-0.19701201
	1996.5000	1	10		1.65978073	-0.19697074
	1996.5500	1	10		1.65978073	-0.19689605
	1996.6000	1	10		1.65978073	-0.19700954
	1996.6500	1	10		1.65978073	-0.19691207
	1996.7000	1	10		1.65978073	-0.19683985
	1996.7500	1	10		1.65978073	-0.19675754
	1996.8000	1	10		1.65978073	-0.19677235
	1996.8500	1	10		1.65978073	-0.19684656
	1996.9000	1	10		1.65978073	-0.19685036
	1996.9500	1	10		1.65978073	-0.19679030
	1997.0000	1	10		1.65978073	-0.19683056
	1997.0500	1	10		1.65978073	-0.19690538
	1997.1000	1	10		1.65978073	-0.19673070
	1997.1500	1	10		1.65978073	-0.19673137
	1997.2000	1	10		1.65978073	-0.19675668
	1997.2500	1	10		1.65978073	-0.19667212
	1997.3000	1	10		1.65978073	-0.19677049
	1997.3500	1	10		1.65978073	-0.19670893
	1997.4000	1	10		1.65978073	-0.19669730
	1997.4500	1	10		1.65978073	-0.19680338
	1997.5000	1	10		1.65978073	-0.19667175
	1997.5500	1	10		1.65978073	-0.19658310
	1997.6000	1	10		1.65978073	-0.19658778
	1997.6500	1	10		1.65978073	-0.19651227
	1997.7000	1	10		1.65978073	-0.19655839
	1997.7500	1	10		1.65978073	-0.19664774
	1997.8000	1	10		1.65978073	-0.19666033
	1997.8500	1	10		1.65978073	-0.19664243
	1997.9000	1	10		1.65978073	-0.19659169
	1997.9500	1	10		1.65978073	-0.19669086
	1998.0000	1	10		1.65978073	-0.19672580
	1998.0500	1	10		1.65978073	-0.19664181
	1998.1000	1	10		1.65978073	-0.19651521
	1998.1500	1	10		1.65978073	-0.19647738
	1998.2000	1	10		1.65978073	-0.19646067
	1998.2500	1	10		1.65978073	-0.19644255
	1998.3000	1	10		1.65978073	-0.19652193
	1998.3500	1	10		1.65978073	-0.19651009
	1998.4000	1	10		1.65978073	-0.19640947
	1998.4500	1	10		1.65978073	-0.19653128
	1998.5000	1	10		1.65978073	-0.19648213
	1998.5500	1	10		1.65978073	-0.19642614
	1998.6000	1	10		1.65978073	-0.19641826
	1998.6500	1	10		1.65978073	-0.19637853
	1998.7000	1	10		1.65978073	-0.19632256
	1998.7500	1	10		1.65978073	-0.19641662
	1998.8000	1	10		1.65978073	-0.19634338
	1998.8500	1	10		1.65978073	-0.19629437
	1998.9000	1	10		1.65978073	-0.19640556
	1998.9500	1	10		1.65978073	-0.19634169
	1999.0000	1	10		1.65978073	-0.19639159
	1999.0500	1	10		1.65978073	-0.19625423
	1999.1000	1	10		1.65978073	-0.19619692
	1999.1500	1	10		1.65978073	-0.19631967
	1999.2000	1	10		1.65978073	-0.19636063
	1999.2500	1	10		1.65978073	-0.19623380
	1999.3000	1	10		1.65978073	-0.19646812
	1999.3500	1	10		1.65978073	-0.19633291
	1999.4000	1	10		1.65978073	-0.19629262
	1999.4500	1	10		1.65978073	-0.19631110
	1999.5000	1	10		1.65978073	-0.19615915
	1999.5500	1	10		1.65978073	-0.19612558
	1999.6000	1	10		1.65978073	-0.19621447
	1999.6500	1	10		1.65978073	-0.19609615
	1999.7000	1	10		1.65978073	-0.19617701
	1999.7500	1	10		1.65978073	-0.19629411
	1999.8000	1	10		1.65978073	-0.19627405
	1999.8500	1	10		1.65978073	-0.19629391
	1999.9000	1	10		1.65978073	-0.19630060
	1999.9500	1	10		1.65978073	-0.19614419
	2000.0000	1	10		1.65978073	-0.19619664
	2000.0500	1	10		1.65979456	-0.19619117
	2000.1000	1	10		1.65981362	-0.19607889
	2000.1500	1	10		1.65981577	-0.19619016
	2000.2000	1	10		1.65981577	-0.19612864
	2000.2500	1	10		1.65981577	-0.19602565
	2000.3000	1	10		1.65981577	-0.19617723
	2000.3500	1	10		1.65981577	-0.19607380
	2000.4000	1	10		1.65981577	-0.19607764
	2000.4500	1	10		1.65981075	-0.19612730
	2000.5000	1	10		1.65979518	-0.19604569
	2000.5500	1	10		1.65979262	-0.19603889
	2000.6000	1	10		1.65979753	-0.19612335
	2000.6500	1	10		1.65980245	-0.19601976
	2000.7000	1	10		1.65980276	-0.19606872
	2000.7500	1	10		1.65980276	-0.19603476
	2000.8000	1	10		1.65980276	-0.19597581
	2000.8500	1	10		1.65980276	-0.19587740
	2000.9000	1	10		1.65980276	-0.19593602
	2000.9500	1	10		1.65980276	-0.19580739
	2001.0000	1	10		1.65980276	-0.19598799
	2001.0500	1	10		1.65980276	-0.19603789
	2001.1000	1	10		1.65980276	-0.19602578
	2001.1500	1	10		1.65980276	-0.19603975
	2001.2000	1	10		1.65980276	-0.19603651
	2001.2500	1	10		1.65980276	-0.19597331
	2001.3000	1	10		1.65980276	-0.19608213
	2001.3500	1	10		1.65980276	-0.19595152
	2001.4000	1	10		1.65980276	-0.19587437
	2001.4500	1	10		1.65980276	-0.19597739
	2001.5000	1	10		1.65980276	-0.19589655
	2001.5500	1	10		1.65980276	-0.19582745
	2001.6000	1	10		1.65980276	-0.19584799
	2001.6500	1	10		1.65980276	-0.19585179
	2001.7000	1	10		1.65980276	-0.19590631
	2001.7500	1	10		1.65980276	-0.19589290
	2001.8000	1	10		1.65980276	-0.19579634
	2001.8500	1	10		1.65980276	-0.19580757
	2001.9000	1	10		1.65980276	-0.19580442
	2001.9500	1	10		1.65980276	-0.19583415
	2002.0000	1	10		1.65980276	-0.19582301
	2002.0500	1	10		1.65980276	-0.19587956
	2002.1000	1	10		1.65980276	-0.19574437
	2002.1500	1	10		1.65980276	-0.19581255
	2002.2000	1	10		1.65980276	-0.19584602
	2002.2500	1	10		1.65980276	-0.19580565
	2002.3000	1	10		1.65980276	-0.19575492
	2002.3500	1	10		1.65980276	-0.19571709
	2002.4000	1	10		1.65980276	-0.19567318
	2002.4500	1	10		1.65980276	-0.19571440
	2002.5000	1	10		1.65980276	-0.19570418
	2002.5500	1	10		1.65980276	-0.19565854
	2002.6000	1	10		1.65980276	-0.19574327
	2002.6500	1	10		1.65980276	-0.19571153
	2002.7000	1	10		1.65980276	-0.19568594
	2002.7500	1	10		1.65980276	-0.19554690
	2002.8000	1	10		1.65980276	-0.19565368
	2002.8500	1	10		1.65980276	-0.19551184
	2002.9000	1	10		1.65980276	-0.19562438
	2002.9500	1	10		1.65980276	-0.19557616
	2003.0000	1	10		1.65980276	-0.19556606
	2003.0500	1	10		1.65980276	-0.19568779
	2003.1000	1	10		1.65980276	-0.19561578
	2003.1500	1	10		1.65980276	-0.19558482
	2003.2000	1	10		1.65980276	-0.19563159
	2003.2500	1	10		1.65980276	-0.19547343
	2003.3000	1	10		1.65980276	-0.19542895
	2003.3500	1	10		1.65980276	-0.19550197
	2003.4000	1	10		1.65980276	-0.19543704
	2003.4500	1	10		1.65980276	-0.19545991
	2003.5000	1	10		1.65980276	-0.19549949
	2003.5500	1	10		1.65980276	-0.19551329
	2003.6000	1	10		1.65980276	-0.19559300
	2003.6500	1	10		1.65980276	-0.19545341
	2003.7000	1	10		1.65980276	-0.19542594
	2003.7500	1	10		1.65980276	-0.19537989
	2003.8000	1	10		1.65980276	-0.19543128
	2003.8500	1	10		1.65980276	-0.19537175
	2003.9000	1	10		1.65980276	-0.19538892
	2003.9500	1	10		1.65980276	-0.19535081
	2004.0000	1	10		1.65980276	-0.19542025
	2004.0500	1	10		1.65980276	-0.19546332
	2004.1000	1	10		1.65980276	-0.19543642
	2004.1500	1	10		1.65980276	-0.19539613
	2004.2000	1	10		1.65980276	-0.19534972
	2004.2500	1	10		1.65980276	-0.19533426
	2004.3000	1	10		1.65980276	-0.19531626
	2004.3500	1	10		1.65980276	-0.19532163
	2004.4000	1	10		1.65980276	-0.19536402
	2004.4500	1	10		1.65980276	-0.19537503
	2004.5000	1	10		1.65980276	-0.19530535
	2004.5500	1	10		1.65980276	-0.19540919
	2004.6000	1	10		1.65980276	-0.19546364
	2004.6500	1	10		1.65980276	-0.19530281
	2004.7000	1	10		1.65980276	-0.19529263
	2004.7500	1	10		1.65980276	-0.19523624
	2004.8000	1	10		1.65980276	-0.19532736
	2004.8500	1	10		1.65980276	-0.19519448
	2004.9000	1	10		1.65980276	-0.19529374
	2004.9500	1	10		1.65980276	-0.19524416
	2005.0000	1	10		1.65980276	-0.19524312
	2005.0500	1	10		1.65980276	-0.19523755
	2005.1000	1	10		1.65980276	-0.19517392
	2005.1500	1	10		1.65980276	-0.19506278
	2005.2000	1	10		1.65980276	-0.19510180
	2005.2500	1	10		1.65980276	-0.19513628
	2005.3000	1	10		1.65980276	-0.19515853
	2005.3500	1	10		1.65980276	-0.19520700
	2005.4000	1	10		1.65980276	-0.19513201
	2005.4500	1	10		1.65980276	-0.19516934
	2005.5000	1	10		1.65980276	-0.19510265
	2005.5500	1	10		1.65980276	-0.19501667
	2005.6000	1	10		1.65980276	-0.19502357
	2005.6500	1	10		1.65980276	-0.19506123
	2005.7000	1	10		1.65980276	-0.19507315
	2005.7500	1	10		1.65980276	-0.19503443
	2005.8000	1	10		1.65980276	-0.19502152
	2005.8500	1	10		1.65980276	-0.19500468
	2005.9000	1	10		1.65980276	-0.19513253
	2005.9500	1	10		1.65980276	-0.19506939
	2006.0000	1	10		1.65980276	-0.19500550
	2006.0500	1	10		1.65980276	-0.19503327
	2006.1000	1	10		1.65980276	-0.19491453
	2006.1500	1	10		1.65980276	-0.19498209
	2006.2000	1	10		1.65980276	-0.19499211
	2006.2500	1	10		1.65980276	-0.19495470
	2006.3000	1	10		1.65980276	-0.19496601
	2006.3500	1	10		1.65980276	-0.19498460
	2006.4000	1	10		1.65980276	-0.19505333
	2006.4500	1	10		1.65980276	-0.19498954
	2006.5000	1	10		1.65980276	-0.19496804
	2006.5500	1	10		1.65980276	-0.19491993
	2006.6000	1	10		1.65980276	-0.19490503
	2006.6500	1	10		1.65980276	-0.19488093
	2006.7000	1	10		1.65980276	-0.19486429
	2006.7500	1	10		1.65980276	-0.19488886
	2006.8000	1	10		1.65980276	-0.19487131
	2006.8500	1	10		1.65980276	-0.19483313
	2006.9000	1	10		1.65980276	-0.19486656
	2006.9500	1	10		1.65980276	-0.19473832
	2007.0000	1	10		1.65980276	-0.19484045
	2007.0500	1	10		1.65980276	-0.19484706
	2007.1000	1	10		1.65980276	-0.19491414
	2007.1500	1	10		1.65980276	-0.19495200
	2007.2000	1	10		1.65980276	-0.19493038
	2007.2500	1	10		1.65980276	-0.19487130
	2007.3000	1	10		1.65980276	-0.19493256
	2007.3500	1	10		1.65980276	-0.19476674
	2007.4000	1	10		1.65980276	-0.19470625
	2007.4500	1	10		1.65980276	-0.19471534
	2007.5000	1	10		1.65980276	-0.19471185
	2007.5500	1	10		1.65980276	-0.19469164
	2007.6000	1	10		1.65980276	-0.19479295
	2007.6500	1	10		1.65980276	-0.19468911
	2007.7000	1	10		1.65980276	-0.19479936
	2007.7500	1	10		1.65980276	-0.19471284
	2007.8000	1	10		1.65980276	-0.19462895
	2007.8500	1	10		1.65980276	-0.19467417
	2007.9000	1	10		1.65980276	-0.19468863
	2007.9500	1	10		1.65980276	-0.19467968
	2008.0000	1	10		1.65980276	-0.19472802
	2008.0500	1	10		1.65980276	-0.19463787
	2008.1000	1	10		1.65980276	-0.19457826
	2008.1500	1	10		1.65980276	-0.19480068
	2008.2000	1	10		1.65980276	-0.19463290
	2008.2500	1	10		1.65980276	-0.19460287
	2008.3000	1	10		1.65980276	-0.19463450
	2008.3500	1	10		1.65980276	-0.19456865
	2008.4000	1	10		1.65980276	-0.19459661
	2008.4500	1	10		1.65980276	-0.19464644
	2008.5000	1	10		1.65980276	-0.19446980
	2008.5500	1	10		1.65980276	-0.19452274
	2008.6000	1	10		1.65980276	-0.19459087
	2008.6500	1	10		1.65980276	-0.19452298
	2008.7000	1	10		1.65980276	-0.19460453
	2008.7500	1	10		1.65980276	-0.19451020
	2008.8000	1	10		1.65980276	-0.19436700
	2008.8500	1	10		1.65980276	-0.19450191
	2008.9000	1	10		1.65980276	-0.19452574
	2008.9500	1	10		1.65980276	-0.19442935
	2009.0000	1	10		1.65980276	-0.19446289
	2009.0500	1	10		1.65980276	-0.19450426
	2009.1000	1	10		1.65980276	-0.19446116
	2009.1500	1	10		1.65980276	-0.19451570
	2009.2000	1	10		1.65980276	-0.19441986
	2009.2500	1	10		1.65980276	-0.19444970
	2009.3000	1	10		1.65980276	-0.19440746
	2009.3500	1	10		1.65980276	-0.19438412
	2009.4000	1	10		1.65980276	-0.19438120
	2009.4500	1	10		1.65980276	-0.19441774
	2009.5000	1	10		1.65980276	-0.19439504
	2009.5500	1	10		1.65980276	-0.19442750
	2009.6000	1	10		1.65980276	-0.19453662
	2009.6500	1	10		1.65980276	-0.19439023
	2009.7000	1	10		1.65980276	-0.19437054
	2009.7500	1	10		1.65980276	-0.19434851
	2009.8000	1	10		1.65980276	-0.19428479
	2009.8500	1	10		1.65980276	-0.19430928
	2009.9000	1	10		1.65980276	-0.19421048
	2009.9500	1	10		1.65980276	-0.19423120
	2010.0000	1	10		1.65980276	-0.19436549
	2010.0500	1	10		1.65980276	-0.19432968
	2010.1000	1	10		1.65980276	-0.19432709
	2010.1500	1	10		1.65980276	-0.19434011
	2010.2000	1	10		1.65980276	-0.19427439
	2010.2500	1	10		1.65980276	-0.19423569
[truncated: 13,815 more rows]
