# Supplementary material for: Hyaluronic Acid Enhances the Mechanical Properties of Tissue-Engineered Cartilage Constructs
Source: PLoS One. 2014 Dec 1;9(12):e113216. doi: 10.1371/journal.pone.0113216 (PMC4249877; doi:10.1371/journal.pone.0113216)
Supplement: Dataset S1 — Raw data from hydrogel constructs. Data on wet weight, dry weight, compressive modulus, DNA content, and GAG content are provided in a spreadsheet for all analysed hydrogel constructs. Additionally, raw data from mechanical compression tests (time, displacement, and load) are provided. (ZIP) [file pone.0113216.s004.zip › Data/Mechanical testing/Microtester/Day 63/Day 63 stress relaxation/Patient 1/G2 P1 M7/stress relaxation ramp 1.csv]

G2 P1 M7 10feb2014
Notes	Time	Sequence	Block	Cycle	5800:Extension mm	5800:5N_Load_Cell N
Test Started : 02/10/2014 3:03:30 PM	4.0020	1	2		2.22472188	0.00035965
	4.0500	1	2		2.22458419	0.00026904
	4.1000	1	2		2.22410761	0.00027943
	4.1500	1	2		2.22356486	0.00027316
	4.2000	1	2		2.22301780	0.00015042
	4.2500	1	2		2.22249594	0.00021461
	4.3000	1	2		2.22198884	0.00018505
	4.3500	1	2		2.22148481	0.00022887
	4.4000	1	2		2.22097401	0.00024363
	4.4500	1	2		2.22047182	0.00019112
	4.5000	1	2		2.21997599	0.00013913
	4.5500	1	2		2.21947728	0.00021933
	4.6000	1	2		2.21896465	0.00025748
	4.6500	1	2		2.21846369	0.00027703
	4.7000	1	2		2.21796847	0.00026517
	4.7500	1	2		2.21747591	0.00015851
	4.8000	1	2		2.21696655	0.00026794
	4.8500	1	2		2.21646826	0.00031907
	4.9000	1	2		2.21596586	0.00034628
	4.9500	1	2		2.21547617	0.00022464
	5.0000	1	2		2.21497808	0.00026111
	5.0500	1	2		2.21447262	0.00038058
	5.1000	1	2		2.21396695	0.00051572
	5.1500	1	2		2.21347746	0.00044039
	5.2000	1	2		2.21297200	0.00038420
	5.2500	1	2		2.21247616	0.00031991
	5.3000	1	2		2.21197807	0.00032838
	5.3500	1	2		2.21147793	0.00034333
	5.4000	1	2		2.21096837	0.00026528
	5.4500	1	2		2.21046618	0.00016246
	5.5000	1	2		2.20996358	0.00018103
	5.5500	1	2		2.20947697	0.00033102
	5.6000	1	2		2.20896679	0.00033194
	5.6500	1	2		2.20846132	0.00037266
	5.7000	1	2		2.20797122	0.00034496
	5.7500	1	2		2.20747887	0.00033218
	5.8000	1	2		2.20696992	0.00023868
	5.8500	1	2		2.20646445	0.00019424
	5.9000	1	2		2.20597190	0.00016796
	5.9500	1	2		2.20548897	0.00008512
	6.0000	1	2		2.20497674	0.00005030
	6.0500	1	2		2.20448008	0.00030365
	6.1000	1	2		2.20397667	0.00017846
	6.1500	1	2		2.20347141	0.00032885
	6.2000	1	2		2.20296553	0.00039743
	6.2500	1	2		2.20247789	0.00017405
	6.3000	1	2		2.20197345	0.00021073
	6.3500	1	2		2.20147597	0.00014378
	6.4000	1	2		2.20097686	0.00006153
	6.4500	1	2		2.20047549	0.00025946
	6.5000	1	2		2.19997228	0.00027458
	6.5500	1	2		2.19947071	0.00011083
	6.6000	1	2		2.19897016	0.00021138
	6.6500	1	2		2.19846858	0.00027453
	6.7000	1	2		2.19798135	0.00024106
	6.7500	1	2		2.19747363	0.00019410
	6.8000	1	2		2.19696612	0.00025677
	6.8500	1	2		2.19647090	0.00005419
	6.9000	1	2		2.19597752	0.00023563
	6.9500	1	2		2.19547472	0.00005288
	7.0000	1	2		2.19497335	0.00006099
	7.0500	1	2		2.19446706	0.00026914
	7.1000	1	2		2.19397717	0.00020307
	7.1500	1	2		2.19348379	0.00025068
	7.2000	1	2		2.19297115	0.00018491
	7.2500	1	2		2.19247429	0.00002888
	7.3000	1	2		2.19197846	0.00014078
	7.3500	1	2		2.19147955	0.00013739
	7.4000	1	2		2.19098105	0.00004495
	7.4500	1	2		2.19046821	0.00000270
	7.5000	1	2		2.18998384	-0.00000918
	7.5500	1	2		2.18947776	0.00013766
	7.6000	1	2		2.18897332	0.00017953
	7.6500	1	2		2.18847257	0.00018126
	7.7000	1	2		2.18797202	0.00009374
	7.7500	1	2		2.18748192	0.00016593
	7.8000	1	2		2.18698096	0.00011079
	7.8500	1	2		2.18646935	0.00008443
	7.9000	1	2		2.18596860	0.00013382
	7.9500	1	2		2.18548280	0.00010496
	8.0000	1	2		2.18497344	0.00006422
	8.0500	1	2		2.18446879	0.00021255
	8.1000	1	2		2.18397849	0.00014260
	8.1500	1	2		2.18347692	0.00018399
	8.2000	1	2		2.18296981	0.00018982
	8.2500	1	2		2.18246394	0.00015663
	8.3000	1	2		2.18196482	0.00014925
	8.3500	1	2		2.18147452	0.00009592
	8.4000	1	2		2.18097212	0.00015706
	8.4500	1	2		2.18046768	0.00009204
	8.5000	1	2		2.17997431	0.00007350
	8.5500	1	2		2.17946802	0.00010331
	8.6000	1	2		2.17898181	0.00019884
	8.6500	1	2		2.17847368	0.00013271
	8.7000	1	2		2.17797744	0.00019615
	8.7500	1	2		2.17748877	0.00012998
	8.8000	1	2		2.17698351	0.00007472
	8.8500	1	2		2.17647682	0.00011472
	8.9000	1	2		2.17597688	0.00015797
	8.9500	1	2		2.17547162	0.00020997
	9.0000	1	2		2.17497066	0.00011042
	9.0500	1	2		2.17446561	0.00016803
	9.1000	1	2		2.17398288	0.00021240
	9.1500	1	2		2.17348520	0.00025573
	9.2000	1	2		2.17297503	0.00013097
	9.2500	1	2		2.17246649	0.00022988
	9.3000	1	2		2.17197844	0.00021192
	9.3500	1	2		2.17147871	0.00030947
	9.4000	1	2		2.17096791	0.00007484
	9.4500	1	2		2.17048499	-0.00000226
	9.5000	1	2		2.16998485	0.00013536
	9.5500	1	2		2.16948717	0.00008801
	9.6000	1	2		2.16898272	0.00014013
	9.6500	1	2		2.16847480	0.00018585
	9.7000	1	2		2.16797794	0.00015425
	9.7500	1	2		2.16747760	0.00022607
	9.8000	1	2		2.16697254	0.00022985
	9.8500	1	2		2.16646298	0.00001917
	9.9000	1	2		2.16596980	-0.00000210
	9.9500	1	2		2.16547110	0.00003256
	10.0000	1	2		2.16497342	0.00013281
	10.0500	1	2		2.16447471	0.00023433
	10.1000	1	2		2.16397109	0.00028335
	10.1500	1	2		2.16347054	0.00011725
	10.2000	1	2		2.16297081	0.00020613
	10.2500	1	2		2.16246719	0.00007910
	10.3000	1	2		2.16198078	0.00015405
	10.3500	1	2		2.16147593	0.00016855
	10.4000	1	2		2.16097026	0.00007175
	10.4500	1	2		2.16046602	0.00014049
	10.5000	1	2		2.15997039	0.00016713
	10.5500	1	2		2.15947599	0.00019262
	10.6000	1	2		2.15897216	0.00027541
	10.6500	1	2		2.15847551	0.00018233
	10.7000	1	2		2.15797598	0.00008280
	10.7500	1	2		2.15748260	0.00027938
	10.8000	1	2		2.15697243	0.00011628
	10.8500	1	2		2.15647454	0.00006245
	10.9000	1	2		2.15598342	0.00012016
	10.9500	1	2		2.15548246	0.00010273
	11.0000	1	2		2.15498089	0.00022204
	11.0500	1	2		2.15447214	0.00025179
	11.1000	1	2		2.15397999	0.00003574
	11.1500	1	2		2.15348354	0.00008190
	11.2000	1	2		2.15297623	0.00024777
	11.2500	1	2		2.15246667	0.00003207
	11.3000	1	2		2.15197923	0.00011237
	11.3500	1	2		2.15147397	0.00018818
	11.4000	1	2		2.15096687	0.00001364
	11.4500	1	2		2.15046550	0.00003807
	11.5000	1	2		2.14997724	0.00013655
	11.5500	1	2		2.14947997	0.00002702
	11.6000	1	2		2.14897225	0.00015460
	11.6500	1	2		2.14846289	0.00010183
	11.7000	1	2		2.14798796	0.00007990
	11.7500	1	2		2.14747573	0.00008889
	11.8000	1	2		2.14696801	0.00014731
	11.8500	1	2		2.14646562	0.00007595
	11.9000	1	2		2.14596958	0.00014287
	11.9500	1	2		2.14547804	-0.00008603
	12.0000	1	2		2.14496705	0.00010721
	12.0500	1	2		2.14447059	0.00013185
	12.1000	1	2		2.14397332	0.00013086
	12.1500	1	2		2.14348179	0.00021039
	12.2000	1	2		2.14297223	0.00019418
	12.2500	1	2		2.14246430	-0.00006892
	12.3000	1	2		2.14197973	0.00012595
	12.3500	1	2		2.14147632	0.00010553
	12.4000	1	2		2.14097679	-0.00000679
	12.4500	1	2		2.14047010	0.00023867
	12.5000	1	2		2.13997734	0.00016157
	12.5500	1	2		2.13948047	0.00000346
	12.6000	1	2		2.13897849	0.00021322
	12.6500	1	2		2.13846340	0.00022934
	12.7000	1	2		2.13798989	-0.00002224
	12.7500	1	2		2.13748996	0.00004920
	12.8000	1	2		2.13697404	0.00007407
	12.8500	1	2		2.13647944	0.00000237
	12.9000	1	2		2.13598012	0.00017039
	12.9500	1	2		2.13548449	0.00010692
	13.0000	1	2		2.13497308	0.00006549
	13.0500	1	2		2.13447478	0.00023962
	13.1000	1	2		2.13397383	0.00011269
	13.1500	1	2		2.13348270	0.00011051
	13.2000	1	2		2.13297867	0.00009366
	13.2500	1	2		2.13248017	0.00007369
	13.3000	1	2		2.13198065	0.00007222
	13.3500	1	2		2.13148153	0.00002473
	13.4000	1	2		2.13097443	-0.00000160
	13.4500	1	2		2.13047039	0.00009336
	13.5000	1	2		2.12998132	0.00018960
	13.5500	1	2		2.12948876	0.00013131
	13.6000	1	2		2.12896670	0.00008954
	13.6500	1	2		2.12847414	0.00013705
	13.7000	1	2		2.12797646	0.00011637
	13.7500	1	2		2.12747776	0.00013319
	13.8000	1	2		2.12697147	0.00010360
	13.8500	1	2		2.12646785	-0.00001312
	13.9000	1	2		2.12598943	-0.00000125
	13.9500	1	2		2.12547864	0.00012177
	14.0000	1	2		2.12497440	0.00020449
	14.0500	1	2		2.12447836	0.00011625
	14.1000	1	2		2.12397269	0.00006601
	14.1500	1	2		2.12348443	0.00005665
	14.2000	1	2		2.12296647	0.00004509
	14.2500	1	2		2.12248231	0.00006741
	14.3000	1	2		2.12198709	-0.00011629
	14.3500	1	2		2.12149392	-0.00002375
	14.4000	1	2		2.12098107	0.00003701
	14.4500	1	2		2.12048298	0.00002445
	14.5000	1	2		2.11998428	0.00002070
	14.5500	1	2		2.11948967	0.00007540
	14.6000	1	2		2.11897683	0.00003373
	14.6500	1	2		2.11848632	0.00006675
	14.7000	1	2		2.11798393	-0.00001670
	14.7500	1	2		2.11749404	-0.00012046
	14.8000	1	2		2.11697853	-0.00004715
	14.8500	1	2		2.11647675	0.00006709
	14.9000	1	2		2.11598501	0.00015509
	14.9500	1	2		2.11547873	0.00005291
	15.0000	1	2		2.11497388	0.00002828
	15.0500	1	2		2.11447230	0.00003828
	15.1000	1	2		2.11397667	0.00010735
	15.1500	1	2		2.11348493	0.00005547
	15.2000	1	2		2.11297824	0.00007058
	15.2500	1	2		2.11247544	-0.00006110
	15.3000	1	2		2.11197980	-0.00000829
	15.3500	1	2		2.11148458	0.00010586
	15.4000	1	2		2.11098199	0.00009058
	15.4500	1	2		2.11047509	0.00000620
	15.5000	1	2		2.10997986	0.00012473
	15.5500	1	2		2.10948321	0.00005420
	15.6000	1	2		2.10897508	0.00016926
	15.6500	1	2		2.10847986	0.00010986
	15.7000	1	2		2.10797726	-0.00015698
	15.7500	1	2		2.10749126	-0.00005284
	15.8000	1	2		2.10698190	-0.00000202
	15.8500	1	2		2.10648729	-0.00000976
	15.9000	1	2		2.10598674	-0.00003566
	15.9500	1	2		2.10548230	-0.00004822
	16.0000	1	2		2.10497479	0.00000006
	16.0500	1	2		2.10447383	0.00005113
	16.1000	1	2		2.10397984	0.00001303
	16.1500	1	2		2.10349343	-0.00007180
	16.2000	1	2		2.10298099	-0.00015601
	16.2500	1	2		2.10247368	-0.00005699
	16.3000	1	2		2.10197334	-0.00000850
	16.3500	1	2		2.10148263	-0.00011119
	16.4000	1	2		2.10097695	0.00008651
	16.4500	1	2		2.10047292	0.00013090
	16.5000	1	2		2.09997791	-0.00004226
	16.5500	1	2		2.09947982	-0.00000916
	16.6000	1	2		2.09897599	-0.00003754
	16.6500	1	2		2.09847278	-0.00010642
	16.7000	1	2		2.09798165	-0.00001283
	16.7500	1	2		2.09747803	0.00001834
	16.8000	1	2		2.09697380	-0.00008585
	16.8500	1	2		2.09647161	0.00000309
	16.9000	1	2		2.09598479	-0.00000057
	16.9500	1	2		2.09548116	-0.00018743
	17.0000	1	2		2.09497344	0.00012467
	17.0500	1	2		2.09447290	-0.00005672
	17.1000	1	2		2.09397808	-0.00019601
	17.1500	1	2		2.09348368	0.00003831
	17.2000	1	2		2.09297473	-0.00010089
	17.2500	1	2		2.09247500	-0.00017037
	17.3000	1	2		2.09198019	-0.00004888
	17.3500	1	2		2.09147944	-0.00012550
	17.4000	1	2		2.09097479	-0.00008313
	17.4500	1	2		2.09047711	0.00000323
	17.5000	1	2		2.08998005	-0.00022615
	17.5500	1	2		2.08948626	-0.00020746
	17.6000	1	2		2.08898141	-0.00012870
	17.6500	1	2		2.08848004	-0.00021394
	17.7000	1	2		2.08798154	-0.00013364
	17.7500	1	2		2.08748202	-0.00012257
	17.8000	1	2		2.08697307	-0.00024183
	17.8500	1	2		2.08648727	-0.00008880
	17.9000	1	2		2.08598078	-0.00010002
	17.9500	1	2		2.08548351	-0.00012663
	18.0000	1	2		2.08498399	-0.00003814
	18.0500	1	2		2.08447237	-0.00014920
	18.1000	1	2		2.08398022	-0.00020811
	18.1500	1	2		2.08348357	-0.00015222
	18.2000	1	2		2.08297687	-0.00029732
	18.2500	1	2		2.08247878	-0.00017157
	18.3000	1	2		2.08197987	-0.00014421
	18.3500	1	2		2.08148793	-0.00032600
	18.4000	1	2		2.08098001	-0.00023209
	18.4500	1	2		2.08047577	-0.00032325
	18.5000	1	2		2.07998116	-0.00033997
	18.5500	1	2		2.07948553	-0.00026893
	18.6000	1	2		2.07897453	-0.00039602
	18.6500	1	2		2.07847030	-0.00042139
	18.7000	1	2		2.07798163	-0.00034634
	18.7500	1	2		2.07748457	-0.00043161
	18.8000	1	2		2.07698299	-0.00039284
	18.8500	1	2		2.07647773	-0.00044633
	18.9000	1	2		2.07598354	-0.00050045
	18.9500	1	2		2.07548606	-0.00055936
	19.0000	1	2		2.07497977	-0.00054415
	19.0500	1	2		2.07447124	-0.00062089
	19.1000	1	2		2.07398032	-0.00067885
	19.1500	1	2		2.07348387	-0.00077233
	19.2000	1	2		2.07298004	-0.00079140
	19.2500	1	2		2.07247969	-0.00075958
	19.3000	1	2		2.07198632	-0.00069137
	19.3500	1	2		2.07148700	-0.00090777
	19.4000	1	2		2.07098440	-0.00090952
	19.4500	1	2		2.07048385	-0.00089044
	19.5000	1	2		2.06998638	-0.00105562
	19.5500	1	2		2.06948644	-0.00098105
	19.6000	1	2		2.06897544	-0.00110024
	19.6500	1	2		2.06848084	-0.00114868
	19.7000	1	2		2.06798398	-0.00116460
	19.7500	1	2		2.06748117	-0.00111376
	19.8000	1	2		2.06697796	-0.00117309
	19.8500	1	2		2.06647782	-0.00119319
	19.9000	1	2		2.06597625	-0.00134505
	19.9500	1	2		2.06548123	-0.00142724
	20.0000	1	2		2.06498007	-0.00154884
	20.0500	1	2		2.06447481	-0.00160137
	20.1000	1	2		2.06397979	-0.00160669
	20.1500	1	2		2.06348088	-0.00161517
	20.2000	1	2		2.06297542	-0.00159172
	20.2500	1	2		2.06247118	-0.00176452
	20.3000	1	2		2.06198149	-0.00169115
	20.3500	1	2		2.06148217	-0.00175539
	20.4000	1	2		2.06098388	-0.00193777
	20.4500	1	2		2.06047513	-0.00198284
	20.5000	1	2		2.05997930	-0.00214701
	20.5500	1	2		2.05948346	-0.00207882
	20.6000	1	2		2.05897574	-0.00209280
	20.6500	1	2		2.05847007	-0.00220256
	20.7000	1	2		2.05798018	-0.00219603
	20.7500	1	2		2.05747676	-0.00219771
	20.8000	1	2		2.05698543	-0.00235765
	20.8500	1	2		2.05647771	-0.00234448
	20.9000	1	2		2.05598577	-0.00248132
	20.9500	1	2		2.05548706	-0.00273187
	21.0000	1	2		2.05498365	-0.00263480
	21.0500	1	2		2.05447859	-0.00264840
	21.1000	1	2		2.05398173	-0.00287323
	21.1500	1	2		2.05348815	-0.00272939
	21.2000	1	2		2.05298760	-0.00277459
	21.2500	1	2		2.05248275	-0.00299016
	21.3000	1	2		2.05197441	-0.00295942
	21.3500	1	2		2.05148882	-0.00304167
	21.4000	1	2		2.05097823	-0.00321751
	21.4500	1	2		2.05047830	-0.00319612
	21.5000	1	2		2.04998226	-0.00323421
	21.5500	1	2		2.04947843	-0.00339037
	21.6000	1	2		2.04898403	-0.00329319
	21.6500	1	2		2.04847877	-0.00348948
	21.7000	1	2		2.04798334	-0.00349511
	21.7500	1	2		2.04748832	-0.00357062
	21.8000	1	2		2.04698388	-0.00376563
	21.8500	1	2		2.04648333	-0.00392630
	21.9000	1	2		2.04599262	-0.00386431
	21.9500	1	2		2.04549207	-0.00395263
	22.0000	1	2		2.04498005	-0.00410170
	22.0500	1	2		2.04448401	-0.00410582
	22.1000	1	2		2.04397895	-0.00414602
	22.1500	1	2		2.04348537	-0.00424879
	22.2000	1	2		2.04298175	-0.00429951
	22.2500	1	2		2.04247731	-0.00450744
	22.3000	1	2		2.04199049	-0.00462007
	22.3500	1	2		2.04149280	-0.00460309
	22.4000	1	2		2.04098836	-0.00475226
	22.4500	1	2		2.04048454	-0.00478222
	22.5000	1	2		2.03998809	-0.00483185
	22.5500	1	2		2.03949471	-0.00496986
	22.6000	1	2		2.03898842	-0.00503937
	22.6500	1	2		2.03848828	-0.00512108
	22.7000	1	2		2.03798733	-0.00523351
	22.7500	1	2		2.03749210	-0.00531317
	22.8000	1	2		2.03699074	-0.00547748
	22.8500	1	2		2.03648773	-0.00564192
	22.9000	1	2		2.03599066	-0.00573625
	22.9500	1	2		2.03548970	-0.00574658
	23.0000	1	2		2.03499161	-0.00593839
	23.0500	1	2		2.03448041	-0.00590539
	23.1000	1	2		2.03398478	-0.00599885
	23.1500	1	2		2.03349161	-0.00611930
	23.2000	1	2		2.03298942	-0.00609272
	23.2500	1	2		2.03247576	-0.00630108
	23.3000	1	2		2.03199590	-0.00644134
	23.3500	1	2		2.03149228	-0.00647063
	23.4000	1	2		2.03098251	-0.00678385
	23.4500	1	2		2.03048237	-0.00676555
	23.5000	1	2		2.02998531	-0.00678605
	23.5500	1	2		2.02950197	-0.00704910
	23.6000	1	2		2.02898790	-0.00698168
	23.6500	1	2		2.02848571	-0.00695944
	23.7000	1	2		2.02798762	-0.00724952
	23.7500	1	2		2.02749793	-0.00746894
	23.8000	1	2		2.02699718	-0.00737559
	23.8500	1	2		2.02648618	-0.00764294
	23.9000	1	2		2.02598031	-0.00775915
	23.9500	1	2		2.02549799	-0.00784370
	24.0000	1	2		2.02499539	-0.00791922
	24.0500	1	2		2.02448870	-0.00798565
	24.1000	1	2		2.02399594	-0.00806408
	24.1500	1	2		2.02349682	-0.00827139
	24.2000	1	2		2.02299586	-0.00845436
	24.2500	1	2		2.02248855	-0.00845930
	24.3000	1	2		2.02198411	-0.00872154
	24.3500	1	2		2.02149381	-0.00887185
	24.4000	1	2		2.02099428	-0.00888626
	24.4500	1	2		2.02049701	-0.00907078
	24.5000	1	2		2.01999749	-0.00916523
	24.5500	1	2		2.01949858	-0.00921381
	24.6000	1	2		2.01899721	-0.00946706
	24.6500	1	2		2.01848949	-0.00953626
	24.7000	1	2		2.01799017	-0.00974197
	24.7500	1	2		2.01749290	-0.00992173
	24.8000	1	2		2.01699256	-0.01009409
	24.8500	1	2		2.01648279	-0.01007200
	24.9000	1	2		2.01599023	-0.01029901
	24.9500	1	2		2.01549849	-0.01054156
	25.0000	1	2		2.01499098	-0.01054035
	25.0500	1	2		2.01448367	-0.01075672
	25.1000	1	2		2.01398537	-0.01080710
	25.1500	1	2		2.01349773	-0.01095019
	25.2000	1	2		2.01299555	-0.01133355
	25.2500	1	2		2.01248291	-0.01141269
	25.3000	1	2		2.01199199	-0.01147175
	25.3500	1	2		2.01149882	-0.01173053
	25.4000	1	2		2.01098905	-0.01181115
	25.4500	1	2		2.01048666	-0.01193504
	25.5000	1	2		2.00999000	-0.01213743
	25.5500	1	2		2.00949273	-0.01214672
	25.6000	1	2		2.00898972	-0.01243175
	25.6500	1	2		2.00849102	-0.01272947
	25.7000	1	2		2.00799436	-0.01277063
	25.7500	1	2		2.00749627	-0.01297146
	25.8000	1	2		2.00698835	-0.01319238
	25.8500	1	2		2.00648862	-0.01328168
	25.9000	1	2		2.00599565	-0.01355936
	25.9500	1	2		2.00550576	-0.01369901
	26.0000	1	2		2.00499455	-0.01372640
	26.0500	1	2		2.00448950	-0.01410309
	26.1000	1	2		2.00399428	-0.01419818
	26.1500	1	2		2.00350520	-0.01436853
	26.2000	1	2		2.00299420	-0.01475672
	26.2500	1	2		2.00248976	-0.01488533
	26.3000	1	2		2.00198962	-0.01494995
	26.3500	1	2		2.00150198	-0.01526318
	26.4000	1	2		2.00098975	-0.01531919
	26.4500	1	2		2.00049289	-0.01559599
	26.5000	1	2		1.99999275	-0.01590211
	26.5500	1	2		1.99950409	-0.01598054
	26.6000	1	2		1.99899022	-0.01624664
	26.6500	1	2		1.99849090	-0.01643511
	26.7000	1	2		1.99799835	-0.01660638
	26.7500	1	2		1.99750394	-0.01686671
	26.8000	1	2		1.99700340	-0.01708885
	26.8500	1	2		1.99649158	-0.01715891
	26.9000	1	2		1.99599902	-0.01743916
	26.9500	1	2		1.99550523	-0.01770634
	27.0000	1	2		1.99500427	-0.01780548
	27.0500	1	2		1.99448283	-0.01815557
	27.1000	1	2		1.99399683	-0.01838679
	27.1500	1	2		1.99350160	-0.01861952
	27.2000	1	2		1.99299532	-0.01879541
	27.2500	1	2		1.99249190	-0.01900826
	27.3000	1	2		1.99199873	-0.01912742
	27.3500	1	2		1.99149920	-0.01944581
	27.4000	1	2		1.99099435	-0.01957515
	27.4500	1	2		1.99049339	-0.01977092
	27.5000	1	2		1.99000391	-0.02000861
	27.5500	1	2		1.98950500	-0.02025646
	27.6000	1	2		1.98900712	-0.02055238
	27.6500	1	2		1.98849653	-0.02076748
	27.7000	1	2		1.98800766	-0.02101762
	27.7500	1	2		1.98750117	-0.02124535
	27.8000	1	2		1.98700308	-0.02145210
	27.8500	1	2		1.98649024	-0.02157210
	27.9000	1	2		1.98599952	-0.02182635
	27.9500	1	2		1.98549815	-0.02206834
	28.0000	1	2		1.98499248	-0.02236393
	28.0500	1	2		1.98448312	-0.02257672
	28.1000	1	2		1.98399323	-0.02293540
	28.1500	1	2		1.98350559	-0.02310553
	28.2000	1	2		1.98299152	-0.02336078
	28.2500	1	2		1.98249261	-0.02353861
	28.3000	1	2		1.98198796	-0.02364785
	28.3500	1	2		1.98150114	-0.02406123
	28.4000	1	2		1.98099957	-0.02424769
	28.4500	1	2		1.98049738	-0.02448403
	28.5000	1	2		1.97999745	-0.02474283
	28.5500	1	2		1.97949731	-0.02498012
	28.6000	1	2		1.97899922	-0.02529805
	28.6500	1	2		1.97849518	-0.02556260
	28.7000	1	2		1.97799279	-0.02572075
	28.7500	1	2		1.97749982	-0.02588667
	28.8000	1	2		1.97699538	-0.02624584
	28.8500	1	2		1.97649258	-0.02643004
	28.9000	1	2		1.97599633	-0.02669531
	28.9500	1	2		1.97549824	-0.02695377
	29.0000	1	2		1.97498909	-0.02719237
	29.0500	1	2		1.97449264	-0.02748798
	29.1000	1	2		1.97399639	-0.02778635
	29.1500	1	2		1.97349830	-0.02802566
	29.2000	1	2		1.97299304	-0.02818801
	29.2500	1	2		1.97249331	-0.02843163
	29.3000	1	2		1.97199973	-0.02857255
	29.3500	1	2		1.97150205	-0.02897353
	29.3730	1	2		1.97126622	-0.02916423
	29.3760	1	2		1.97123774	-0.02911977
