# Supplementary material for: Hyaluronic Acid Enhances the Mechanical Properties of Tissue-Engineered Cartilage Constructs
Source: PLoS One. 2014 Dec 1;9(12):e113216. doi: 10.1371/journal.pone.0113216 (PMC4249877; doi:10.1371/journal.pone.0113216)
Supplement: Dataset S1 — Raw data from hydrogel constructs. Data on wet weight, dry weight, compressive modulus, DNA content, and GAG content are provided in a spreadsheet for all analysed hydrogel constructs. Additionally, raw data from mechanical compression tests (time, displacement, and load) are provided. (ZIP) [file pone.0113216.s004.zip › Data/Mechanical testing/Microtester/Day 63/Day 63 stress relaxation/Patient 1/G2 P1 M7/stress relaxation ramp 2.csv]

G2 P1 M7 10feb2014
Notes	Time	Sequence	Block	Cycle	5800:Extension mm	5800:5N_Load_Cell N
	629.3800	1	4		1.97102691	-0.01214678
	629.3830	1	4		1.97102691	-0.01214159
	629.4000	1	4		1.97102691	-0.01228962
	629.5000	1	4		1.97022476	-0.01277314
	629.6000	1	4		1.96908004	-0.01354071
	629.7000	1	4		1.96804042	-0.01409803
	629.8000	1	4		1.96702846	-0.01477972
	629.9000	1	4		1.96602962	-0.01528909
	630.0000	1	4		1.96502750	-0.01595664
	630.1000	1	4		1.96402517	-0.01639976
	630.2000	1	4		1.96303370	-0.01717895
	630.3000	1	4		1.96203097	-0.01768583
	630.4000	1	4		1.96102639	-0.01831447
	630.5000	1	4		1.96002508	-0.01897354
	630.6000	1	4		1.95902399	-0.01961177
	630.7000	1	4		1.95802105	-0.02017830
	630.8000	1	4		1.95702691	-0.02073401
	630.9000	1	4		1.95603770	-0.02141920
	631.0000	1	4		1.95502718	-0.02205860
	631.1000	1	4		1.95402219	-0.02230487
	631.2000	1	4		1.95302478	-0.02308717
	631.3000	1	4		1.95203413	-0.02382524
	631.4000	1	4		1.95103242	-0.02437181
	631.5000	1	4		1.95002845	-0.02490502
	631.6000	1	4		1.94903699	-0.02554594
	631.7000	1	4		1.94802954	-0.02622995
	631.8000	1	4		1.94702188	-0.02685732
	631.9000	1	4		1.94602960	-0.02754311
	632.0000	1	4		1.94501436	-0.02800887
	632.1000	1	4		1.94401695	-0.02844380
	632.2000	1	4		1.94301729	-0.02932101
	632.3000	1	4		1.94202172	-0.02996043
	632.4000	1	4		1.94102288	-0.03045951
	632.5000	1	4		1.94003162	-0.03098978
	632.6000	1	4		1.93901823	-0.03174653
	632.7000	1	4		1.93802594	-0.03236361
	632.8000	1	4		1.93702710	-0.03299182
	632.9000	1	4		1.93602580	-0.03360815
	633.0000	1	4		1.93502490	-0.03414089
	633.1000	1	4		1.93403057	-0.03475725
	633.2000	1	4		1.93302845	-0.03567910
	633.3000	1	4		1.93202653	-0.03623496
	633.4000	1	4		1.93102072	-0.03696240
	633.5000	1	4		1.93002188	-0.03733202
	633.6000	1	4		1.92902242	-0.03818498
	633.7000	1	4		1.92802193	-0.03888211
	633.8000	1	4		1.92702207	-0.03947107
	633.9000	1	4		1.92601667	-0.04014756
	634.0000	1	4		1.92502766	-0.04077746
	634.1000	1	4		1.92402267	-0.04146597
	634.2000	1	4		1.92302936	-0.04215991
	634.3000	1	4		1.92202682	-0.04280158
	634.4000	1	4		1.92103741	-0.04352897
	634.5000	1	4		1.92003590	-0.04405071
	634.6000	1	4		1.91904156	-0.04484530
	634.7000	1	4		1.91803391	-0.04552204
	634.8000	1	4		1.91703753	-0.04613954
	634.9000	1	4		1.91603499	-0.04684660
	635.0000	1	4		1.91504230	-0.04754457
	635.1000	1	4		1.91403423	-0.04813055
	635.2000	1	4		1.91303273	-0.04876024
	635.3000	1	4		1.91203593	-0.04961956
	635.4000	1	4		1.91103238	-0.05011286
	635.5000	1	4		1.91003107	-0.05076440
	635.6000	1	4		1.90903981	-0.05169982
	635.7000	1	4		1.90803626	-0.05233281
	635.8000	1	4		1.90703188	-0.05290742
	635.9000	1	4		1.90603713	-0.05367106
	636.0000	1	4		1.90503624	-0.05448048
	636.1000	1	4		1.90403719	-0.05500778
	636.2000	1	4		1.90304450	-0.05585374
	636.3000	1	4		1.90203418	-0.05655651
	636.4000	1	4		1.90103103	-0.05713472
	636.5000	1	4		1.90003096	-0.05793534
	636.6000	1	4		1.89902515	-0.05860412
	636.7000	1	4		1.89803860	-0.05940888
	636.8000	1	4		1.89703402	-0.06010455
	636.9000	1	4		1.89603026	-0.06083787
	637.0000	1	4		1.89502609	-0.06150334
	637.1000	1	4		1.89403175	-0.06233633
	637.2000	1	4		1.89303373	-0.06298635
	637.3000	1	4		1.89203919	-0.06374403
	637.4000	1	4		1.89103010	-0.06445362
	637.5000	1	4		1.89003494	-0.06517840
	637.6000	1	4		1.88903303	-0.06599848
	637.7000	1	4		1.88804156	-0.06667650
	637.8000	1	4		1.88703739	-0.06733136
	637.9000	1	4		1.88604060	-0.06808479
	638.0000	1	4		1.88503868	-0.06897721
	638.1000	1	4		1.88404209	-0.06969793
	638.2000	1	4		1.88303833	-0.07045017
	638.3000	1	4		1.88203866	-0.07135110
	638.4000	1	4		1.88103306	-0.07188938
	638.5000	1	4		1.88003114	-0.07270540
	638.6000	1	4		1.87903107	-0.07366308
	638.7000	1	4		1.87803632	-0.07422111
	638.8000	1	4		1.87702929	-0.07499689
	638.9000	1	4		1.87604847	-0.07579549
	639.0000	1	4		1.87504020	-0.07656195
	639.1000	1	4		1.87404587	-0.07730859
	639.2000	1	4		1.87304375	-0.07799330
	639.3000	1	4		1.87204326	-0.07873399
	639.4000	1	4		1.87104299	-0.07954556
	639.5000	1	4		1.87004005	-0.08035546
	639.6000	1	4		1.86903833	-0.08106180
	639.7000	1	4		1.86803724	-0.08176883
	639.7530	1	4		1.86750821	-0.08218157
	639.7540	1	4		1.86749776	-0.08217451
