# Supplementary material for: Hyaluronic Acid Enhances the Mechanical Properties of Tissue-Engineered Cartilage Constructs
Source: PLoS One. 2014 Dec 1;9(12):e113216. doi: 10.1371/journal.pone.0113216 (PMC4249877; doi:10.1371/journal.pone.0113216)
Supplement: Dataset S1 — Raw data from hydrogel constructs. Data on wet weight, dry weight, compressive modulus, DNA content, and GAG content are provided in a spreadsheet for all analysed hydrogel constructs. Additionally, raw data from mechanical compression tests (time, displacement, and load) are provided. (ZIP) [file pone.0113216.s004.zip › Data/Mechanical testing/Microtester/Day 63/Day 63 stress relaxation/Patient 1/G2 P1 M7/stress relaxation ramp 3.csv]

G2 P1 M7 10feb2014
Notes	Time	Sequence	Block	Cycle	5800:Extension mm	5800:5N_Load_Cell N
	1289.7600	1	7		1.86089822	-0.05324745
	1289.8000	1	7		1.86840030	-0.04776311
	1289.8130	1	7		1.86876562	-0.04728660
	1289.8140	1	7		1.86876542	-0.04727077
	1289.8500	1	7		1.86788910	-0.04803122
	1289.9000	1	7		1.86677388	-0.04929332
	1289.9500	1	7		1.86600943	-0.04999910
	1290.0000	1	7		1.86535542	-0.05077634
	1290.0500	1	7		1.86474976	-0.05135461
	1290.1000	1	7		1.86417975	-0.05195015
	1290.1500	1	7		1.86365523	-0.05235364
	1290.2000	1	7		1.86313071	-0.05280759
	1290.2500	1	7		1.86260742	-0.05326016
	1290.3000	1	7		1.86210400	-0.05372197
	1290.3500	1	7		1.86160714	-0.05428634
	1290.4000	1	7		1.86109594	-0.05466860
	1290.4500	1	7		1.86059683	-0.05516685
	1290.5000	1	7		1.86009279	-0.05560635
	1290.5500	1	7		1.85959552	-0.05611182
	1290.6000	1	7		1.85908985	-0.05657750
	1290.6500	1	7		1.85859320	-0.05706090
	1290.7000	1	7		1.85808855	-0.05752565
	1290.7500	1	7		1.85759271	-0.05791376
	1290.8000	1	7		1.85708745	-0.05835972
	1290.8500	1	7		1.85659612	-0.05872630
	1290.9000	1	7		1.85609353	-0.05929979
	1290.9500	1	7		1.85560363	-0.05970664
	1291.0000	1	7		1.85508014	-0.06019096
	1291.0500	1	7		1.85458225	-0.06065226
	1291.1000	1	7		1.85409277	-0.06109574
	1291.1500	1	7		1.85359816	-0.06145615
	1291.2000	1	7		1.85309454	-0.06193142
	1291.2500	1	7		1.85259686	-0.06227846
	1291.3000	1	7		1.85209201	-0.06278585
	1291.3500	1	7		1.85159597	-0.06339525
	1291.4000	1	7		1.85108210	-0.06384780
	1291.4500	1	7		1.85058565	-0.06424855
	1291.5000	1	7		1.85009268	-0.06476060
	1291.5500	1	7		1.84959561	-0.06507194
	1291.6000	1	7		1.84909507	-0.06568951
	1291.6500	1	7		1.84858694	-0.06612814
	1291.7000	1	7		1.84808926	-0.06644171
	1291.7500	1	7		1.84759977	-0.06693723
	1291.8000	1	7		1.84708877	-0.06751263
	1291.8500	1	7		1.84658372	-0.06788523
	1291.9000	1	7		1.84607559	-0.06836458
	1291.9500	1	7		1.84558979	-0.06881135
	1292.0000	1	7		1.84508289	-0.06937756
	1292.0500	1	7		1.84458542	-0.06994186
	1292.1000	1	7		1.84409306	-0.07036065
	1292.1500	1	7		1.84359231	-0.07075642
	1292.2000	1	7		1.84308316	-0.07122122
	1292.2500	1	7		1.84258609	-0.07166726
	1292.3000	1	7		1.84209025	-0.07209528
	1292.3500	1	7		1.84159298	-0.07258338
	1292.4000	1	7		1.84109305	-0.07321931
	1292.4500	1	7		1.84059353	-0.07364129
	1292.5000	1	7		1.84009277	-0.07410254
	1292.5500	1	7		1.83959612	-0.07454483
	1292.6000	1	7		1.83909270	-0.07497419
	1292.6500	1	7		1.83859133	-0.07540261
	1292.7000	1	7		1.83809959	-0.07591887
	1292.7500	1	7		1.83759740	-0.07634235
	1292.8000	1	7		1.83709768	-0.07686861
	1292.8500	1	7		1.83659672	-0.07741114
	1292.9000	1	7		1.83609146	-0.07780686
	1292.9500	1	7		1.83560566	-0.07832069
	1293.0000	1	7		1.83509774	-0.07881716
	1293.0500	1	7		1.83459616	-0.07930935
	1293.1000	1	7		1.83410422	-0.07981111
	1293.1500	1	7		1.83359281	-0.08024767
	1293.2000	1	7		1.83309185	-0.08070095
	1293.2500	1	7		1.83259069	-0.08119208
	1293.3000	1	7		1.83209403	-0.08170819
	1293.3500	1	7		1.83159123	-0.08221290
	1293.4000	1	7		1.83108802	-0.08274062
	1293.4500	1	7		1.83058522	-0.08322830
	1293.5000	1	7		1.83008795	-0.08366215
	1293.5500	1	7		1.82958617	-0.08418581
	1293.6000	1	7		1.82908234	-0.08472366
	1293.6500	1	7		1.82857851	-0.08515839
	1293.7000	1	7		1.82807940	-0.08561832
	1293.7500	1	7		1.82758992	-0.08603822
	1293.8000	1	7		1.82708711	-0.08657049
	1293.8500	1	7		1.82659169	-0.08709546
	1293.9000	1	7		1.82610241	-0.08758184
	1293.9500	1	7		1.82559530	-0.08811154
	1294.0000	1	7		1.82508963	-0.08857380
	1294.0500	1	7		1.82458724	-0.08911997
	1294.1000	1	7		1.82409222	-0.08953047
	1294.1500	1	7		1.82359618	-0.09006987
	1294.2000	1	7		1.82308723	-0.09060021
	1294.2500	1	7		1.82259344	-0.09113949
	1294.3000	1	7		1.82209781	-0.09159598
	1294.3500	1	7		1.82159931	-0.09216540
	1294.4000	1	7		1.82110225	-0.09267174
	1294.4500	1	7		1.82058654	-0.09316880
	1294.5000	1	7		1.82010156	-0.09363545
	1294.5500	1	7		1.81958626	-0.09412108
	1294.6000	1	7		1.81908428	-0.09474868
	1294.6500	1	7		1.81858024	-0.09517575
	1294.7000	1	7		1.81809097	-0.09558113
	1294.7500	1	7		1.81759369	-0.09608722
	1294.8000	1	7		1.81709089	-0.09661867
	1294.8500	1	7		1.81658317	-0.09730419
	1294.9000	1	7		1.81609717	-0.09777796
	1294.9500	1	7		1.81559580	-0.09824547
	1295.0000	1	7		1.81508829	-0.09877688
	1295.0500	1	7		1.81457934	-0.09926218
	1295.1000	1	7		1.81408371	-0.09975052
	1295.1500	1	7		1.81358685	-0.10022813
	1295.2000	1	7		1.81308323	-0.10078136
	1295.2500	1	7		1.81257776	-0.10137462
	1295.3000	1	7		1.81208336	-0.10187338
	1295.3500	1	7		1.81158424	-0.10246485
	1295.4000	1	7		1.81108267	-0.10301304
	1295.4500	1	7		1.81058663	-0.10347699
	1295.5000	1	7		1.81009592	-0.10405759
	1295.5500	1	7		1.80959168	-0.10446786
	1295.6000	1	7		1.80908457	-0.10499243
	1295.6500	1	7		1.80859079	-0.10545132
	1295.7000	1	7		1.80809905	-0.10606217
	1295.7500	1	7		1.80760342	-0.10660032
	1295.8000	1	7		1.80709795	-0.10711825
	1295.8500	1	7		1.80659166	-0.10769657
	1295.9000	1	7		1.80609685	-0.10816771
	1295.9500	1	7		1.80559815	-0.10866498
	1296.0000	1	7		1.80509371	-0.10921159
	1296.0500	1	7		1.80458906	-0.10979706
	1296.1000	1	7		1.80408933	-0.11031632
	1296.1500	1	7		1.80359391	-0.11076751
	1296.2000	1	7		1.80309213	-0.11137675
	1296.2500	1	7		1.80258482	-0.11182722
	1296.3000	1	7		1.80208837	-0.11255103
	1296.3500	1	7		1.80159335	-0.11300995
	1296.4000	1	7		1.80109260	-0.11345734
	1296.4500	1	7		1.80058611	-0.11413371
	1296.5000	1	7		1.80008802	-0.11458893
	1296.5500	1	7		1.79959116	-0.11511937
	1296.6000	1	7		1.79908733	-0.11564430
	1296.6500	1	7		1.79858617	-0.11613413
	1296.7000	1	7		1.79808889	-0.11669706
	1296.7500	1	7		1.79759552	-0.11732074
	1296.8000	1	7		1.79709271	-0.11774705
	1296.8500	1	7		1.79658971	-0.11830159
	1296.9000	1	7		1.79609531	-0.11896352
	1296.9500	1	7		1.79558861	-0.11937696
	1297.0000	1	7		1.79508171	-0.11996676
	1297.0500	1	7		1.79458485	-0.12050374
	1297.1000	1	7		1.79409557	-0.12101909
	1297.1500	1	7		1.79359502	-0.12162785
	1297.2000	1	7		1.79309222	-0.12223692
	1297.2500	1	7		1.79259269	-0.12270122
	1297.3000	1	7		1.79208600	-0.12322383
	1297.3500	1	7		1.79160000	-0.12384286
	1297.4000	1	7		1.79109146	-0.12430421
	1297.4500	1	7		1.79059808	-0.12485390
	1297.5000	1	7		1.79010429	-0.12534803
	1297.5500	1	7		1.78960641	-0.12592483
	1297.6000	1	7		1.78909951	-0.12660034
	1297.6500	1	7		1.78860347	-0.12703224
	1297.7000	1	7		1.78809718	-0.12753816
	1297.7500	1	7		1.78760032	-0.12818450
	1297.8000	1	7		1.78708973	-0.12884844
	1297.8500	1	7		1.78659533	-0.12932806
	1297.9000	1	7		1.78609601	-0.12980585
	1297.9500	1	7		1.78559936	-0.13029105
	1298.0000	1	7		1.78508406	-0.13092792
	1298.0500	1	7		1.78458535	-0.13154657
	1298.1000	1	7		1.78408849	-0.13208234
	1298.1500	1	7		1.78359429	-0.13263513
	1298.2000	1	7		1.78309272	-0.13322431
	1298.2500	1	7		1.78258992	-0.13384099
	1298.3000	1	7		1.78209900	-0.13434180
	1298.3500	1	7		1.78160255	-0.13482567
	1298.4000	1	7		1.78108827	-0.13544820
	1298.4500	1	7		1.78058567	-0.13599548
	1298.5000	1	7		1.78009537	-0.13656440
	1298.5500	1	7		1.77960425	-0.13718899
	1298.6000	1	7		1.77909509	-0.13764855
	1298.6500	1	7		1.77859577	-0.13831647
	1298.7000	1	7		1.77808662	-0.13889612
	1298.7500	1	7		1.77760349	-0.13932904
	1298.8000	1	7		1.77709003	-0.14007631
	1298.8500	1	7		1.77659173	-0.14051995
	1298.9000	1	7		1.77609016	-0.14100290
	1298.9500	1	7		1.77560334	-0.14167816
	1299.0000	1	7		1.77509193	-0.14227892
	1299.0500	1	7		1.77458319	-0.14286698
	1299.1000	1	7		1.77409063	-0.14342328
	1299.1500	1	7		1.77359684	-0.14385036
	1299.2000	1	7		1.77308953	-0.14455696
	1299.2500	1	7		1.77259247	-0.14519922
	1299.3000	1	7		1.77208987	-0.14560293
	1299.3500	1	7		1.77159957	-0.14611265
	1299.4000	1	7		1.77109553	-0.14660152
	1299.4500	1	7		1.77059130	-0.14679919
	1299.5000	1	7		1.77009403	-0.14733616
	1299.5500	1	7		1.76960987	-0.14785080
	1299.6000	1	7		1.76910768	-0.14837627
	1299.6500	1	7		1.76860222	-0.14898967
	1299.7000	1	7		1.76809409	-0.14956572
	1299.7500	1	7		1.76760091	-0.14998925
	1299.8000	1	7		1.76709156	-0.15069954
	1299.8500	1	7		1.76659285	-0.15117314
	1299.9000	1	7		1.76609619	-0.15155515
	1299.9500	1	7		1.76559503	-0.15234816
	1300.0000	1	7		1.76509448	-0.15281658
	1300.0500	1	7		1.76459045	-0.15336306
	1300.1000	1	7		1.76409482	-0.15399545
	1300.1340	1	7		1.76375552	-0.15437077
