# Supplementary material for: Hyaluronic Acid Enhances the Mechanical Properties of Tissue-Engineered Cartilage Constructs
Source: PLoS One. 2014 Dec 1;9(12):e113216. doi: 10.1371/journal.pone.0113216 (PMC4249877; doi:10.1371/journal.pone.0113216)
Supplement: Dataset S1 — Raw data from hydrogel constructs. Data on wet weight, dry weight, compressive modulus, DNA content, and GAG content are provided in a spreadsheet for all analysed hydrogel constructs. Additionally, raw data from mechanical compression tests (time, displacement, and load) are provided. (ZIP) [file pone.0113216.s004.zip › Data/Mechanical testing/Microtester/Day 63/Day 63 stress relaxation/Patient 1/G2 P1 M7/stress relaxation ramp 4.csv]

G2 P1 M7 10feb2014
Notes	Time	Sequence	Block	Cycle	5800:Extension mm	5800:5N_Load_Cell N
	1900.1380	1	9		1.76350740	-0.09743692
	1900.1500	1	9		1.76350740	-0.09737201
	1900.1770	1	9		1.76350514	-0.09732069
	1900.2000	1	9		1.76341110	-0.09773701
	1900.2500	1	9		1.76284765	-0.09847397
	1900.3000	1	9		1.76222478	-0.09931350
	1900.3500	1	9		1.76166789	-0.09994754
	1900.4000	1	9		1.76114541	-0.10068400
	1900.4500	1	9		1.76063708	-0.10130141
	1900.5000	1	9		1.76012588	-0.10184583
	1900.5500	1	9		1.75963762	-0.10246217
	1900.6000	1	9		1.75913031	-0.10335349
	1900.6500	1	9		1.75862997	-0.10396255
	1900.7000	1	9		1.75812061	-0.10462492
	1900.7500	1	9		1.75763461	-0.10527433
	1900.8000	1	9		1.75713017	-0.10602172
	1900.8500	1	9		1.75663249	-0.10665382
	1900.9000	1	9		1.75613296	-0.10730107
	1900.9500	1	9		1.75563713	-0.10778652
	1901.0000	1	9		1.75512756	-0.10850244
	1901.0500	1	9		1.75463234	-0.10920235
	1901.1000	1	9		1.75413507	-0.10998201
	1901.1500	1	9		1.75364149	-0.11072825
	1901.2000	1	9		1.75311738	-0.11129946
	1901.2500	1	9		1.75262257	-0.11193699
	1901.3000	1	9		1.75212878	-0.11262310
	1901.3500	1	9		1.75163888	-0.11323513
	1901.4000	1	9		1.75113219	-0.11386969
	1901.4500	1	9		1.75062959	-0.11457006
	1901.5000	1	9		1.75012945	-0.11521215
	1901.5500	1	9		1.74963751	-0.11607087
	1901.6000	1	9		1.74912897	-0.11681004
	1901.6500	1	9		1.74862740	-0.11732758
	1901.7000	1	9		1.74812541	-0.11804054
	1901.7500	1	9		1.74762876	-0.11863705
	1901.8000	1	9		1.74713128	-0.11930369
	1901.8500	1	9		1.74661721	-0.11998519
	1901.9000	1	9		1.74612383	-0.12058983
	1901.9500	1	9		1.74562820	-0.12129349
	1902.0000	1	9		1.74513278	-0.12216788
	1902.0500	1	9		1.74462383	-0.12277481
	1902.1000	1	9		1.74412164	-0.12341117
	1902.1500	1	9		1.74363072	-0.12417948
	1902.2000	1	9		1.74313017	-0.12474032
	1902.2500	1	9		1.74262143	-0.12538576
	1902.3000	1	9		1.74212928	-0.12606157
	1902.3500	1	9		1.74163385	-0.12677141
	1902.4000	1	9		1.74112982	-0.12745811
	1902.4500	1	9		1.74062722	-0.12815760
	1902.5000	1	9		1.74013815	-0.12886237
	1902.5500	1	9		1.73963391	-0.12964494
	1902.6000	1	9		1.73913090	-0.13042951
	1902.6500	1	9		1.73863159	-0.13089997
	1902.7000	1	9		1.73813145	-0.13151838
	1902.7500	1	9		1.73762926	-0.13225310
	1902.8000	1	9		1.73713055	-0.13300111
	1902.8500	1	9		1.73662980	-0.13364638
	1902.9000	1	9		1.73613478	-0.13432039
	1902.9500	1	9		1.73563649	-0.13505683
	1903.0000	1	9		1.73513328	-0.13592273
	1903.0500	1	9		1.73462330	-0.13653073
	1903.1000	1	9		1.73413095	-0.13715068
	1903.1500	1	9		1.73363327	-0.13785405
	1903.2000	1	9		1.73313129	-0.13851845
	1903.2500	1	9		1.73262336	-0.13926838
	1903.3000	1	9		1.73213285	-0.13994510
	1903.3500	1	9		1.73163231	-0.14066872
	1903.4000	1	9		1.73112745	-0.14145498
	1903.4500	1	9		1.73062691	-0.14213813
	1903.5000	1	9		1.73013824	-0.14286852
	1903.5500	1	9		1.72962929	-0.14352224
	1903.6000	1	9		1.72912792	-0.14429833
	1903.6500	1	9		1.72863045	-0.14505925
	1903.7000	1	9		1.72812621	-0.14565819
	1903.7500	1	9		1.72762792	-0.14629607
	1903.8000	1	9		1.72713085	-0.14711210
	1903.8500	1	9		1.72663768	-0.14780422
	1903.9000	1	9		1.72612729	-0.14863594
	1903.9500	1	9		1.72563125	-0.14919852
	1904.0000	1	9		1.72512948	-0.14996024
	1904.0500	1	9		1.72462708	-0.15074047
	1904.1000	1	9		1.72413391	-0.15145856
	1904.1500	1	9		1.72363787	-0.15217071
	1904.2000	1	9		1.72312933	-0.15291026
	1904.2500	1	9		1.72263124	-0.15355062
	1904.3000	1	9		1.72212967	-0.15428219
	1904.3500	1	9		1.72164612	-0.15506231
	1904.4000	1	9		1.72113595	-0.15582994
	1904.4500	1	9		1.72063109	-0.15652047
	1904.5000	1	9		1.72012870	-0.15720775
	1904.5500	1	9		1.71964106	-0.15800770
	1904.6000	1	9		1.71912719	-0.15881361
	1904.6500	1	9		1.71862921	-0.15943438
	1904.7000	1	9		1.71812835	-0.16010685
	1904.7500	1	9		1.71763508	-0.16095184
	1904.8000	1	9		1.71712787	-0.16166177
	1904.8500	1	9		1.71663173	-0.16232807
	1904.9000	1	9		1.71613128	-0.16315505
	1904.9500	1	9		1.71562745	-0.16400130
	1905.0000	1	9		1.71512629	-0.16472468
	1905.0500	1	9		1.71462215	-0.16540978
	1905.1000	1	9		1.71412939	-0.16609671
	1905.1500	1	9		1.71365056	-0.16679455
	1905.2000	1	9		1.71312850	-0.16756212
	1905.2500	1	9		1.71262375	-0.16828720
	1905.3000	1	9		1.71213201	-0.16910601
	1905.3500	1	9		1.71164171	-0.16991906
	1905.4000	1	9		1.71113010	-0.17070442
	1905.4500	1	9		1.71063119	-0.17155923
	1905.5000	1	9		1.71012213	-0.17220778
	1905.5500	1	9		1.70962968	-0.17294778
	1905.6000	1	9		1.70913487	-0.17386908
	1905.6500	1	9		1.70861987	-0.17447596
	1905.7000	1	9		1.70812824	-0.17512700
	1905.7500	1	9		1.70763804	-0.17598236
	1905.8000	1	9		1.70712745	-0.17670995
	1905.8500	1	9		1.70662905	-0.17752634
	1905.9000	1	9		1.70613147	-0.17835425
	1905.9500	1	9		1.70563840	-0.17905418
	1906.0000	1	9		1.70513509	-0.17994259
	1906.0500	1	9		1.70463116	-0.18069660
	1906.1000	1	9		1.70413379	-0.18131554
	1906.1500	1	9		1.70363723	-0.18212274
	1906.2000	1	9		1.70313259	-0.18295839
	1906.2500	1	9		1.70262394	-0.18373311
	1906.3000	1	9		1.70213743	-0.18443301
	1906.3500	1	9		1.70163627	-0.18523224
	1906.4000	1	9		1.70113316	-0.18606706
	1906.4500	1	9		1.70062882	-0.18681847
	1906.5000	1	9		1.70012591	-0.18751357
	1906.5500	1	9		1.69963397	-0.18830419
	1906.6000	1	9		1.69914111	-0.18913496
	1906.6500	1	9		1.69863677	-0.18986365
	1906.7000	1	9		1.69812515	-0.19056210
	1906.7500	1	9		1.69763628	-0.19133164
	1906.8000	1	9		1.69713850	-0.19222513
	1906.8500	1	9		1.69662351	-0.19315843
	1906.9000	1	9		1.69612573	-0.19395182
	1906.9500	1	9		1.69563276	-0.19470213
	1907.0000	1	9		1.69512924	-0.19540597
	1907.0500	1	9		1.69463043	-0.19610766
	1907.1000	1	9		1.69413265	-0.19680150
	1907.1500	1	9		1.69364071	-0.19762980
	1907.2000	1	9		1.69314343	-0.19837806
	1907.2500	1	9		1.69263367	-0.19915368
	1907.3000	1	9		1.69213670	-0.20001803
	1907.3500	1	9		1.69164783	-0.20073401
	1907.4000	1	9		1.69114421	-0.20145889
	1907.4500	1	9		1.69062819	-0.20218702
	1907.5000	1	9		1.69013932	-0.20297501
	1907.5500	1	9		1.68963959	-0.20368673
	1907.6000	1	9		1.68913782	-0.20453503
	1907.6500	1	9		1.68863174	-0.20533994
	1907.7000	1	9		1.68813252	-0.20616746
	1907.7500	1	9		1.68764723	-0.20687809
	1907.8000	1	9		1.68713542	-0.20778265
	1907.8500	1	9		1.68662944	-0.20849081
	1907.9000	1	9		1.68612940	-0.20920282
	1907.9500	1	9		1.68564688	-0.21002958
	1908.0000	1	9		1.68514183	-0.21081880
	1908.0500	1	9		1.68462765	-0.21159817
	1908.1000	1	9		1.68413438	-0.21225657
	1908.1500	1	9		1.68363578	-0.21311684
	1908.2000	1	9		1.68312734	-0.21397894
	1908.2500	1	9		1.68263437	-0.21468023
	1908.3000	1	9		1.68213956	-0.21552091
	1908.3500	1	9		1.68163307	-0.21630593
	1908.4000	1	9		1.68113293	-0.21717813
	1908.4500	1	9		1.68063249	-0.21797607
	1908.5000	1	9		1.68013491	-0.21868818
	1908.5500	1	9		1.67964696	-0.21942968
	1908.6000	1	9		1.67913258	-0.22036837
	1908.6500	1	9		1.67862435	-0.22105156
	1908.7000	1	9		1.67814378	-0.22189071
	1908.7500	1	9		1.67763278	-0.22264602
	1908.8000	1	9		1.67712444	-0.22354782
	1908.8500	1	9		1.67663250	-0.22431320
	1908.9000	1	9		1.67613451	-0.22512466
	1908.9500	1	9		1.67563499	-0.22590248
	1909.0000	1	9		1.67513792	-0.22676740
	1909.0500	1	9		1.67463686	-0.22746865
	1909.1000	1	9		1.67412966	-0.22817129
	1909.1500	1	9		1.67364488	-0.22910943
	1909.2000	1	9		1.67313993	-0.23000099
	1909.2500	1	9		1.67263805	-0.23072844
	1909.3000	1	9		1.67214191	-0.23151049
	1909.3500	1	9		1.67164310	-0.23245815
	1909.4000	1	9		1.67113856	-0.23327205
	1909.4500	1	9		1.67064180	-0.23390424
	1909.5000	1	9		1.67013910	-0.23464315
	1909.5500	1	9		1.66964367	-0.23547273
	1909.6000	1	9		1.66913605	-0.23637971
	1909.6500	1	9		1.66863766	-0.23720048
	1909.7000	1	9		1.66813260	-0.23798632
	1909.7500	1	9		1.66764240	-0.23877179
	1909.8000	1	9		1.66714093	-0.23946978
	1909.8500	1	9		1.66663311	-0.24015069
	1909.9000	1	9		1.66613122	-0.24089392
	1909.9500	1	9		1.66565024	-0.24162197
	1910.0000	1	9		1.66512962	-0.24235008
	1910.0500	1	9		1.66462077	-0.24310531
	1910.1000	1	9		1.66412114	-0.24393884
	1910.1500	1	9		1.66362623	-0.24469098
	1910.2000	1	9		1.66312701	-0.24559049
	1910.2500	1	9		1.66262615	-0.24626324
	1910.3000	1	9		1.66213073	-0.24693739
	1910.3500	1	9		1.66163295	-0.24775768
	1910.4000	1	9		1.66114643	-0.24855243
	1910.4500	1	9		1.66063974	-0.24936697
	1910.5000	1	9		1.66013929	-0.25003973
	1910.5120	1	9		1.66002906	-0.25026582
