# Supplementary material for: Hyaluronic Acid Enhances the Mechanical Properties of Tissue-Engineered Cartilage Constructs
Source: PLoS One. 2014 Dec 1;9(12):e113216. doi: 10.1371/journal.pone.0113216 (PMC4249877; doi:10.1371/journal.pone.0113216)
Supplement: Dataset S1 — Raw data from hydrogel constructs. Data on wet weight, dry weight, compressive modulus, DNA content, and GAG content are provided in a spreadsheet for all analysed hydrogel constructs. Additionally, raw data from mechanical compression tests (time, displacement, and load) are provided. (ZIP) [file pone.0113216.s004.zip › Data/Mechanical testing/Microtester/Day 63/Day 63 stress relaxation/Patient 1/G3 P1 M7/dynamic.csv]

G3 P1 M7 stress relaxation
Notes	Time	Sequence	Block	Cycle	5800:Extension mm	5800:5N_Load_Cell N
	1241.1080	1	6	1	1.98872949	-0.05513144
	1241.1110	1	6	1	1.98872949	-0.05517400
	1241.1270	1	6	1	1.98889320	-0.05440665
	1241.1440	1	6	1	1.99064973	-0.05198373
	1241.1610	1	6	1	1.99447586	-0.04815953
	1241.1770	1	6	1	1.99904472	-0.04350287
	1241.1940	1	6	1	2.00405841	-0.03832618
	1241.2110	1	6	1	2.00881188	-0.03357586
	1241.2270	1	6	1	2.01294309	-0.02945152
	1241.2440	1	6	1	2.01697842	-0.02574171
	1241.2610	1	6	1	2.02063593	-0.02268603
	1241.2780	1	6	1	2.02389472	-0.02000183
	1241.2940	1	6	1	2.02657387	-0.01806265
	1241.3110	1	6	1	2.02898503	-0.01660604
	1241.3280	1	6	1	2.03092842	-0.01539442
	1241.3440	1	6	1	2.03231144	-0.01496634
	1241.3610	1	6	1	2.03327996	-0.01475855
	1241.3690	1	6	1	2.03355922	-0.01473900
	1241.3780	1	6	1	2.03375366	-0.01494317
	1241.3900	1	6	1	2.03384976	-0.01557163
	1241.3940	1	6	1	2.03383562	-0.01579145
	1241.4110	1	6	1	2.03347911	-0.01659043
	1241.4280	1	6	1	2.03253641	-0.01784291
	1241.4450	1	6	1	2.03099173	-0.01960766
	1241.4610	1	6	1	2.02904568	-0.02146421
	1241.4780	1	6	1	2.02652224	-0.02384212
	1241.4950	1	6	1	2.02357427	-0.02673813
	1241.5110	1	6	1	2.02043882	-0.02949329
	1241.5280	1	6	1	2.01676042	-0.03267545
	1241.5450	1	6	1	2.01277631	-0.03643724
	1241.5620	1	6	1	2.00853568	-0.04018373
	1241.5780	1	6	1	2.00434238	-0.04417993
	1241.5950	1	6	1	1.99971410	-0.04875650
	1241.6120	1	6	1	1.99496453	-0.05328490
	1241.6280	1	6	1	1.99042496	-0.05798724
	1241.6450	1	6	1	1.98560388	-0.06306253
	1241.6620	1	6	1	1.98082828	-0.06804333
	1241.6780	1	6	1	1.97640673	-0.07296308
	1241.6950	1	6	1	1.97183787	-0.07811573
	1241.7120	1	6	1	1.96745074	-0.08304056
	1241.7280	1	6	1	1.96353507	-0.08755912
	1241.7450	1	6	1	1.95965997	-0.09212972
	1241.7620	1	6	1	1.95613134	-0.09625548
	1241.7790	1	6	1	1.95298319	-0.09994705
	1241.7950	1	6	1	1.95039295	-0.10303399
	1241.8120	1	6	1	1.94806478	-0.10567933
	1241.8290	1	6	1	1.94619884	-0.10783093
	1241.8450	1	6	1	1.94488774	-0.10934916
	1241.8620	1	6	1	1.94398335	-0.11017855
	1241.8790	1	6	1	1.94356701	-0.11053695
	1241.8860	1	6	1	1.94351599	-0.11055157
	1241.8870	1	6	1	1.94351436	-0.11054078
	1241.8950	1	6	1	1.94355349	-0.11041774
	1241.8960	1	6	1	1.94356435	-0.11037687
	1241.9120	1	6	1	1.94397331	-0.10933484
	1241.9290	1	6	1	1.94496211	-0.10784795
	1241.9460	1	6	1	1.94654695	-0.10560141
	1241.9620	1	6	1	1.94852394	-0.10262605
	1241.9790	1	6	1	1.95108221	-0.09929013
	1241.9960	1	6	1	1.95406460	-0.09529412
	1242.0120	1	6	1	1.95722832	-0.09107242
	1242.0290	1	6	1	1.96092804	-0.08648021
	1242.0460	1	6	1	1.96492956	-0.08152231
	1242.0790	1	6	1	1.97341163	-0.07153873
	1242.0960	1	6	1	1.97805856	-0.06622610
	1242.1090	1	6	2	1.98169415	-0.06216099
	1242.1130	1	6	2	1.98282269	-0.06087146
	1242.1290	1	6	2	1.98736328	-0.05608534
	1242.1460	1	6	2	1.99217903	-0.05109422
	1242.1630	1	6	2	1.99694500	-0.04622767
	1242.1790	1	6	2	2.00135856	-0.04201885
	1242.1960	1	6	2	2.00591328	-0.03776083
	1242.2130	1	6	2	2.01027398	-0.03378340
	1242.2290	1	6	2	2.01416363	-0.03046182
	1242.2460	1	6	2	2.01802029	-0.02724472
	1242.2630	1	6	2	2.02153274	-0.02451468
	1242.2800	1	6	2	2.02465650	-0.02218409
	1242.2960	1	6	2	2.02722563	-0.02054192
	1242.3130	1	6	2	2.02952943	-0.01907434
	1242.3300	1	6	2	2.03136115	-0.01796369
	1242.3460	1	6	2	2.03264643	-0.01746453
	1242.3630	1	6	2	2.03351865	-0.01717012
	1242.3690	1	6	2	2.03371105	-0.01714934
	1242.3800	1	6	2	2.03392311	-0.01726675
	1242.3880	1	6	2	2.03396736	-0.01744984
	1242.3970	1	6	2	2.03390774	-0.01764773
	1242.4130	1	6	2	2.03346354	-0.01835342
	1242.4300	1	6	2	2.03243191	-0.01962333
	1242.4470	1	6	2	2.03081225	-0.02125449
	1242.4630	1	6	2	2.02880575	-0.02307228
	1242.4800	1	6	2	2.02622187	-0.02554041
	1242.4970	1	6	2	2.02322022	-0.02814103
	1242.5130	1	6	2	2.02004175	-0.03080755
	1242.5300	1	6	2	2.01632174	-0.03413933
	1242.5470	1	6	2	2.01230465	-0.03764441
	1242.5630	1	6	2	2.00829104	-0.04115477
	1242.5800	1	6	2	2.00381233	-0.04532570
	1242.5970	1	6	2	1.99916213	-0.04962101
	1242.6140	1	6	2	1.99440374	-0.05427299
	1242.6300	1	6	2	1.98986008	-0.05890860
	1242.6470	1	6	2	1.98503797	-0.06381071
	1242.6640	1	6	2	1.98026339	-0.06890839
	1242.6800	1	6	2	1.97585619	-0.07372349
	1242.6970	1	6	2	1.97130290	-0.07871995
	1242.7140	1	6	2	1.96693913	-0.08363250
	1242.7300	1	6	2	1.96305563	-0.08802967
	1242.7470	1	6	2	1.95922171	-0.09253810
	1242.7640	1	6	2	1.95574471	-0.09666531
	1242.7810	1	6	2	1.95264983	-0.10021685
	1242.7970	1	6	2	1.95010262	-0.10342744
	1242.8140	1	6	2	1.94782321	-0.10606726
	1242.8310	1	6	2	1.94601587	-0.10807460
	1242.8470	1	6	2	1.94476358	-0.10955877
	1242.8640	1	6	2	1.94392434	-0.11029906
	1242.8780	1	6	2	1.94359283	-0.11054756
	1242.8810	1	6	2	1.94355841	-0.11053545
	1242.8870	1	6	2	1.94352767	-0.11049300
	1242.8980	1	6	2	1.94360820	-0.11021453
	1242.9140	1	6	2	1.94407985	-0.10936623
	1242.9310	1	6	2	1.94513853	-0.10781612
	1242.9480	1	6	2	1.94678011	-0.10537736
	1242.9640	1	6	2	1.94880792	-0.10252030
	1242.9810	1	6	2	1.95141413	-0.09898083
	1242.9980	1	6	2	1.95444140	-0.09488358
	1243.0140	1	6	2	1.95764650	-0.09066742
	1243.0310	1	6	2	1.96138228	-0.08609464
	1243.0480	1	6	2	1.96541863	-0.08128171
	1243.0640	1	6	2	1.96945355	-0.07650531
	1243.0810	1	6	2	1.97394763	-0.07123477
	1243.0980	1	6	2	1.97861177	-0.06594305
	1243.1090	1	6	3	1.98169435	-0.06260416
	1243.1150	1	6	3	1.98338962	-0.06080284
	1243.1310	1	6	3	1.98793758	-0.05581521
	1243.1480	1	6	3	1.99275560	-0.05083939
	1243.1650	1	6	3	1.99751234	-0.04629277
	1243.1810	1	6	3	2.00190644	-0.04191750
	1243.1980	1	6	3	2.00644149	-0.03767144
	1243.2150	1	6	3	2.01078539	-0.03384240
	1243.2310	1	6	3	2.01464738	-0.03051842
	1243.2480	1	6	3	2.01845999	-0.02743211
	1243.2650	1	6	3	2.02192244	-0.02469921
	1243.2820	1	6	3	2.02499970	-0.02251355
	1243.2980	1	6	3	2.02751965	-0.02088686
	1243.3150	1	6	3	2.02976423	-0.01944476
	1243.3320	1	6	3	2.03153838	-0.01862972
	1243.3480	1	6	3	2.03276875	-0.01804830
	1243.3610	1	6	3	2.03344059	-0.01775899
	1243.3650	1	6	3	2.03358832	-0.01781459
	1243.3820	1	6	3	2.03394278	-0.01810242
	1243.3880	1	6	3	2.03396675	-0.01823351
	1243.3990	1	6	3	2.03388008	-0.01850463
	1243.4150	1	6	3	2.03337421	-0.01922593
	1243.4320	1	6	3	2.03227005	-0.02051270
	1243.4490	1	6	3	2.03058257	-0.02207141
	1243.4650	1	6	3	2.02851911	-0.02396374
	1243.4820	1	6	3	2.02588585	-0.02626002
	1243.4990	1	6	3	2.02284035	-0.02890737
	1243.5150	1	6	3	2.01962008	-0.03171486
	1243.5320	1	6	3	2.01586217	-0.03487018
	1243.5490	1	6	3	2.01181169	-0.03842758
	1243.5650	1	6	3	2.00776960	-0.04204754
	1243.5820	1	6	3	2.00327326	-0.04609908
	1243.5990	1	6	3	1.99860954	-0.05047529
	1243.6160	1	6	3	1.99383783	-0.05515687
	1243.6320	1	6	3	1.98929150	-0.05964115
	1243.6490	1	6	3	1.98447472	-0.06475295
	1243.6660	1	6	3	1.97970507	-0.06970706
	1243.6820	1	6	3	1.97530565	-0.07440240
	1243.6990	1	6	3	1.97077797	-0.07957909
	1243.7160	1	6	3	1.96644637	-0.08437601
	1243.7320	1	6	3	1.96259892	-0.08874780
	1243.7330	1	6	3	1.96236637	-0.08905636
	1243.7490	1	6	3	1.95880066	-0.09327857
	1243.7660	1	6	3	1.95536218	-0.09725803
	1243.7830	1	6	3	1.95231319	-0.10080932
	1243.7990	1	6	3	1.94981352	-0.10392038
	1243.8160	1	6	3	1.94758206	-0.10647067
	1243.8330	1	6	3	1.94583065	-0.10833909
	1243.8490	1	6	3	1.94463572	-0.10978249
	1243.8660	1	6	3	1.94385878	-0.11046872
	1243.8830	1	6	3	1.94354447	-0.11072350
	1243.8850	1	6	3	1.94353443	-0.11074414
	1243.8870	1	6	3	1.94353054	-0.11069197
	1243.9160	1	6	3	1.94417124	-0.10939178
	1243.9330	1	6	3	1.94529977	-0.10761585
	1243.9500	1	6	3	1.94701020	-0.10512590
	1243.9660	1	6	3	1.94909477	-0.10232620
	1243.9830	1	6	3	1.95175159	-0.09856422
	1244.0000	1	6	3	1.95482311	-0.09454338
	1244.0160	1	6	3	1.95806776	-0.09044694
	1244.0330	1	6	3	1.96184329	-0.08557105
	1244.0500	1	6	3	1.96590935	-0.08082842
	1244.0660	1	6	3	1.96996824	-0.07609938
	1244.0830	1	6	3	1.97448977	-0.07061946
	1244.1000	1	6	3	1.97917051	-0.06547975
	1244.1090	1	6	4	1.98169333	-0.06276733
	1244.1170	1	6	4	1.98395368	-0.06031679
	1244.1330	1	6	4	1.98850226	-0.05542096
	1244.1500	1	6	4	1.99331905	-0.05065949
	1244.1670	1	6	4	1.99807211	-0.04591295
	1244.1830	1	6	4	2.00245739	-0.04163040
	1244.2000	1	6	4	2.00696786	-0.03768833
	1244.2170	1	6	4	2.01127917	-0.03373605
	1244.2340	1	6	4	2.01534032	-0.03025532
	1244.2500	1	6	4	2.01888227	-0.02749135
	1244.2670	1	6	4	2.02230210	-0.02468559
	1244.2840	1	6	4	2.02533490	-0.02253796
	1244.3000	1	6	4	2.02780834	-0.02107238
	1244.3170	1	6	4	2.02999842	-0.01973012
	1244.3340	1	6	4	2.03171725	-0.01883946
	1244.3500	1	6	4	2.03288923	-0.01848410
	1244.3640	1	6	4	2.03355082	-0.01832979
	1244.3670	1	6	4	2.03365081	-0.01833198
	1244.3840	1	6	4	2.03395896	-0.01863636
	1244.3880	1	6	4	2.03396859	-0.01873668
	1244.4000	1	6	4	2.03385918	-0.01907310
	1244.4170	1	6	4	2.03326746	-0.01989846
	1244.4340	1	6	4	2.03209261	-0.02120666
	1244.4510	1	6	4	2.03034489	-0.02278119
	1244.4670	1	6	4	2.02822611	-0.02480891
	1244.4840	1	6	4	2.02554266	-0.02704216
	1244.5010	1	6	4	2.02245434	-0.02951563
	1244.5170	1	6	4	2.01919575	-0.03234593
	1244.5340	1	6	4	2.01540056	-0.03544537
	1244.5510	1	6	4	2.01132159	-0.03908469
	1244.5670	1	6	4	2.00725716	-0.04276550
	1244.5840	1	6	4	2.00273338	-0.04686009
	1244.6010	1	6	4	1.99805346	-0.05139245
	1244.6180	1	6	4	1.99327233	-0.05588624
	1244.6340	1	6	4	1.98872785	-0.06047451
	1244.6510	1	6	4	1.98391086	-0.06544003
	1244.6680	1	6	4	1.97914940	-0.07030323
	1244.6840	1	6	4	1.97476453	-0.07521841
	1244.7010	1	6	4	1.97025713	-0.08027034
	1244.7180	1	6	4	1.96595176	-0.08512999
	1244.7350	1	6	4	1.96190168	-0.08987717
	1244.7510	1	6	4	1.95837960	-0.09378694
	1244.7680	1	6	4	1.95499091	-0.09785319
	1244.7850	1	6	4	1.95199028	-0.10138158
	1244.8010	1	6	4	1.94953364	-0.10415972
	1244.8180	1	6	4	1.94735278	-0.10674481
	1244.8350	1	6	4	1.94565792	-0.10876185
	1244.8510	1	6	4	1.94451730	-0.10991743
	1244.8680	1	6	4	1.94379915	-0.11070985
	1244.8780	1	6	4	1.94359631	-0.11096956
	1244.8850	1	6	4	1.94353034	-0.11092923
	1244.8880	1	6	4	1.94352255	-0.11084561
	1244.9010	1	6	4	1.94365307	-0.11035278
	1244.9180	1	6	4	1.94427512	-0.10936912
	1244.9350	1	6	4	1.94548049	-0.10736226
	1244.9520	1	6	4	1.94725362	-0.10471887
	1244.9680	1	6	4	1.94939186	-0.10193722
	1244.9850	1	6	4	1.95209990	-0.09822422
	1245.0020	1	6	4	1.95521937	-0.09419134
	1245.0180	1	6	4	1.95850356	-0.08995140
	1245.0350	1	6	4	1.96231085	-0.08519940
	1245.0520	1	6	4	1.96640375	-0.08036698
	1245.0680	1	6	4	1.97049071	-0.07534829
	1245.0690	1	6	4	1.97075276	-0.07502734
	1245.0850	1	6	4	1.97503294	-0.07026809
	1245.1020	1	6	4	1.97972740	-0.06507440
	1245.1090	1	6	5	1.98169189	-0.06286884
	1245.1190	1	6	5	1.98452082	-0.05979266
	1245.1350	1	6	5	1.98907043	-0.05520583
	1245.1520	1	6	5	1.99387553	-0.05025708
	1245.1690	1	6	5	1.99861712	-0.04562536
	1245.1850	1	6	5	2.00298744	-0.04158742
	1245.2020	1	6	5	2.00748705	-0.03729112
	1245.2190	1	6	5	2.01177726	-0.03349556
	1245.2520	1	6	5	2.01930475	-0.02720545
	1245.2690	1	6	5	2.02268033	-0.02461001
	1245.2860	1	6	5	2.02566354	-0.02276424
	1245.3020	1	6	5	2.02808843	-0.02098141
	1245.3190	1	6	5	2.03022421	-0.01977673
	1245.3360	1	6	5	2.03189120	-0.01909952
	1245.3520	1	6	5	2.03300909	-0.01861462
	1245.3620	1	6	5	2.03347849	-0.01856179
	1245.3690	1	6	5	2.03370859	-0.01864126
	1245.3860	1	6	5	2.03396163	-0.01883080
	1245.3880	1	6	5	2.03396347	-0.01883171
	1245.4020	1	6	5	2.03381636	-0.01950372
	1245.4190	1	6	5	2.03315866	-0.02048374
	1245.4360	1	6	5	2.03191518	-0.02160879
	1245.4530	1	6	5	2.03010210	-0.02333600
	1245.4690	1	6	5	2.02792964	-0.02513545
	1245.4860	1	6	5	2.02519291	-0.02749828
	1245.5030	1	6	5	2.02205746	-0.03016706
	1245.5190	1	6	5	2.01876159	-0.03283070
	1245.5360	1	6	5	2.01493299	-0.03619559
	1245.5530	1	6	5	2.01082001	-0.03979979
	1245.5700	1	6	5	2.00646915	-0.04356628
	1245.5860	1	6	5	2.00218857	-0.04758003
	1245.6030	1	6	5	1.99749862	-0.05203383
	1245.6200	1	6	5	1.99270888	-0.05662256
	1245.6360	1	6	5	1.98815784	-0.06122076
	1245.6530	1	6	5	1.98334311	-0.06604762
	1245.6700	1	6	5	1.97859415	-0.07120893
	1245.6860	1	6	5	1.97422280	-0.07605328
	1245.7030	1	6	5	1.96973548	-0.08079131
	1245.7200	1	6	5	1.96546084	-0.08573910
	1245.7360	1	6	5	1.96167466	-0.09005546
	1245.7530	1	6	5	1.95796286	-0.09426139
	1245.7700	1	6	5	1.95461514	-0.09842698
	1245.7870	1	6	5	1.95165857	-0.10174580
	1245.8030	1	6	5	1.94925376	-0.10456772
	1245.8200	1	6	5	1.94712802	-0.10715043
	1245.8370	1	6	5	1.94549237	-0.10885936
	1245.8530	1	6	5	1.94440891	-0.11019806
	1245.8700	1	6	5	1.94374650	-0.11085566
	1245.8760	1	6	5	1.94362397	-0.11096022
	1245.8870	1	6	5	1.94352255	-0.11079347
	1245.8880	1	6	5	1.94352194	-0.11075797
	1245.9030	1	6	5	1.94369876	-0.11040986
	1245.9200	1	6	5	1.94438781	-0.10917141
	1245.9370	1	6	5	1.94566510	-0.10729077
	1245.9540	1	6	5	1.94750071	-0.10468415
	1245.9700	1	6	5	1.94969366	-0.10159842
	1245.9870	1	6	5	1.95245272	-0.09801582
	1246.0040	1	6	5	1.95561542	-0.09382654
	1246.0200	1	6	5	1.95893629	-0.08950143
	1246.0370	1	6	5	1.96277861	-0.08484702
	1246.0540	1	6	5	1.96690635	-0.07982338
	1246.0710	1	6	5	1.97128343	-0.07465474
	1246.0870	1	6	5	1.97558184	-0.06985415
	1246.1040	1	6	5	1.98028860	-0.06462881
	1246.1090	1	6	6	1.98169476	-0.06306213
	1246.1210	1	6	6	1.98509370	-0.05942737
	1246.1370	1	6	6	1.98964269	-0.05477240
	1246.1540	1	6	6	1.99444410	-0.04987754
	1246.1710	1	6	6	1.99917749	-0.04526887
	1246.1870	1	6	6	2.00353573	-0.04116173
	1246.2040	1	6	6	2.00800891	-0.03703847
	1246.2210	1	6	6	2.01226757	-0.03326641
	1246.2370	1	6	6	2.01602732	-0.03006089
	1246.2540	1	6	6	2.01971884	-0.02716101
	1246.2710	1	6	6	2.02305036	-0.02461289
	1246.2880	1	6	6	2.02598932	-0.02246703
	1246.3040	1	6	6	2.02836667	-0.02108237
	1246.3210	1	6	6	2.03044631	-0.01996426
	1246.3380	1	6	6	2.03205450	-0.01912926
	1246.3540	1	6	6	2.03311666	-0.01870657
	1246.3630	1	6	6	2.03351660	-0.01862296
	1246.3710	1	6	6	2.03376063	-0.01872905
	1246.3880	1	6	6	2.03396736	-0.01920702
	1246.4040	1	6	6	2.03376883	-0.01968412
	1246.4210	1	6	6	2.03303921	-0.02064070
	1246.4380	1	6	6	2.03172524	-0.02195890
	1246.4550	1	6	6	2.02984906	-0.02366335
	1246.4710	1	6	6	2.02762722	-0.02570993
	1246.4880	1	6	6	2.02484603	-0.02782974
	1246.5050	1	6	6	2.02166489	-0.03053946
	1246.5210	1	6	6	2.01832722	-0.03343575
	1246.5380	1	6	6	2.01446441	-0.03666392
	1246.5550	1	6	6	2.01032151	-0.04025196
	1246.5720	1	6	6	2.00594402	-0.04468320
	1246.5880	1	6	6	2.00164233	-0.04791751
	1246.6050	1	6	6	1.99693599	-0.05251897
	1246.6220	1	6	6	1.99214072	-0.05762669
	1246.6380	1	6	6	1.98759624	-0.06158438
	1246.6550	1	6	6	1.98278724	-0.06696625
	1246.6720	1	6	6	1.97804401	-0.07186212
	1246.6880	1	6	6	1.97368701	-0.07635152
	1246.7050	1	6	6	1.96922202	-0.08186134
	1246.7220	1	6	6	1.96497566	-0.08634404
	1246.7380	1	6	6	1.96122021	-0.09053155
	1246.7550	1	6	6	1.95754262	-0.09502842
	1246.7720	1	6	6	1.95424224	-0.09879069
	1246.7890	1	6	6	1.95133299	-0.10239181
	1246.8050	1	6	6	1.94897675	-0.10525114
	1246.8220	1	6	6	1.94691001	-0.10729477
	1246.8390	1	6	6	1.94532907	-0.10947278
	1246.8550	1	6	6	1.94429560	-0.11068269
	1246.8720	1	6	6	1.94369056	-0.11073396
	1246.8860	1	6	6	1.94351886	-0.11098592
	1246.8880	1	6	6	1.94351579	-0.11095963
	1246.8890	1	6	6	1.94351640	-0.11093650
	1246.9050	1	6	6	1.94374752	-0.11035771
	1246.9060	1	6	6	1.94377703	-0.11030125
	1246.9220	1	6	6	1.94451422	-0.10910450
	1246.9390	1	6	6	1.94585995	-0.10722101
	1246.9560	1	6	6	1.94775478	-0.10448466
	1246.9720	1	6	6	1.94999649	-0.10144594
	1246.9890	1	6	6	1.95280432	-0.09748798
	1247.0060	1	6	6	1.95601311	-0.09331486
	1247.0220	1	6	6	1.95937148	-0.08918682
	1247.0390	1	6	6	1.96325396	-0.08435902
	1247.0560	1	6	6	1.96740997	-0.07931845
	1247.0890	1	6	6	1.97612808	-0.06935867
	1247.1060	1	6	6	1.98084713	-0.06412708
	1247.1090	1	6	7	1.98169128	-0.06320586
	1247.1230	1	6	7	1.98566002	-0.05888168
	1247.1390	1	6	7	1.99020819	-0.05425065
	1247.1560	1	6	7	1.99500304	-0.04948030
	1247.1730	1	6	7	1.99972886	-0.04471523
	1247.1890	1	6	7	2.00407172	-0.04077918
	1247.2060	1	6	7	2.00851888	-0.03685830
	1247.2230	1	6	7	2.01274558	-0.03295854
	1247.2390	1	6	7	2.01647664	-0.02986767
	1247.2560	1	6	7	2.02013313	-0.02699183
	1247.2730	1	6	7	2.02342327	-0.02449151
	1247.2900	1	6	7	2.02631325	-0.02258216
	1247.3060	1	6	7	2.02863856	-0.02093718
	1247.3230	1	6	7	2.03065960	-0.01991614
	1247.3400	1	6	7	2.03221329	-0.01947537
	1247.3560	1	6	7	2.03321931	-0.01888206
	1247.3620	1	6	7	2.03347952	-0.01868649
	1247.3730	1	6	7	2.03380673	-0.01889492
	1247.3880	1	6	7	2.03396716	-0.01937351
	1247.3900	1	6	7	2.03396450	-0.01946023
	1247.4070	1	6	7	2.03368482	-0.01999575
	1247.4230	1	6	7	2.03291791	-0.02089791
	1247.4400	1	6	7	2.03153285	-0.02243109
	1247.4570	1	6	7	2.02959725	-0.02399394
	1247.4730	1	6	7	2.02732316	-0.02591717
	1247.4900	1	6	7	2.02449013	-0.02835786
	1247.5070	1	6	7	2.02126310	-0.03104752
	1247.5230	1	6	7	2.01788978	-0.03394263
	1247.5400	1	6	7	2.01399254	-0.03723799
	1247.5570	1	6	7	2.00981830	-0.04082567
	1247.5730	1	6	7	2.00567725	-0.04469328
	1247.5900	1	6	7	2.00109548	-0.04888285
	1247.6070	1	6	7	1.99637766	-0.05322594
	1247.6240	1	6	7	1.99157256	-0.05790657
	1247.6400	1	6	7	1.98702480	-0.06245146
	1247.6570	1	6	7	1.98222236	-0.06752711
	1247.6740	1	6	7	1.97748999	-0.07255572
	1247.6900	1	6	7	1.97314794	-0.07721110
	1247.7070	1	6	7	1.96870631	-0.08238772
	1247.7240	1	6	7	1.96448863	-0.08702017
	1247.7400	1	6	7	1.96076658	-0.09123613
	1247.7570	1	6	7	1.95713551	-0.09551532
	1247.7740	1	6	7	1.95388409	-0.09936589
	1247.7910	1	6	7	1.95102545	-0.10283748
	1247.8070	1	6	7	1.94871531	-0.10547552
	1247.8240	1	6	7	1.94670205	-0.10776527
	1247.8410	1	6	7	1.94517582	-0.10970853
	1247.8570	1	6	7	1.94420053	-0.11060811
	1247.8740	1	6	7	1.94365696	-0.11098457
	1247.8840	1	6	7	1.94353730	-0.11112199
	1247.8880	1	6	7	1.94352460	-0.11095748
	1247.8910	1	6	7	1.94353116	-0.11093672
	1247.9080	1	6	7	1.94384669	-0.11028541
	1247.9240	1	6	7	1.94464392	-0.10894324
	1247.9410	1	6	7	1.94605459	-0.10684821
	1247.9580	1	6	7	1.94801089	-0.10420019
	1247.9740	1	6	7	1.95030362	-0.10113714
	1247.9910	1	6	7	1.95315570	-0.09710923
	1248.0080	1	6	7	1.95641122	-0.09283870
	1248.0240	1	6	7	1.95981159	-0.08874137
	1248.0410	1	6	7	1.96372726	-0.08374255
	1248.0580	1	6	7	1.96791380	-0.07873893
	1248.0740	1	6	7	1.97207267	-0.07409902
	1248.0910	1	6	7	1.97667534	-0.06884350
	1248.1090	1	6	8	1.98169333	-0.06341647
	1248.1250	1	6	8	1.98622879	-0.05854579
	1248.1410	1	6	8	1.99077348	-0.05376321
	1248.1580	1	6	8	1.99556158	-0.04913426
	1248.1750	1	6	8	2.00027550	-0.04447833
	1248.1910	1	6	8	2.00460239	-0.04034108
	1248.2080	1	6	8	2.00902660	-0.03645101
	1248.2250	1	6	8	2.01322605	-0.03278958
	1248.2410	1	6	8	2.01692494	-0.02964932
	1248.2420	1	6	8	2.01714725	-0.02948184
	1248.2580	1	6	8	2.02054045	-0.02679362
	1248.2750	1	6	8	2.02378674	-0.02439984
	1248.2920	1	6	8	2.02662735	-0.02237202
	1248.3080	1	6	8	2.02890021	-0.02095167
	1248.3250	1	6	8	2.03086859	-0.01996086
	1248.3420	1	6	8	2.03236430	-0.01927127
	1248.3580	1	6	8	2.03331376	-0.01902539
	1248.3620	1	6	8	2.03348075	-0.01896284
	1248.3750	1	6	8	2.03384709	-0.01921631
	1248.3880	1	6	8	2.03396736	-0.01935075
	1248.3920	1	6	8	2.03395446	-0.01943956
	1248.4250	1	6	8	2.03277777	-0.02140161
	1248.4420	1	6	8	2.03132448	-0.02255969
	1248.4590	1	6	8	2.02932638	-0.02437061
	1248.4750	1	6	8	2.02700537	-0.02644034
	1248.4920	1	6	8	2.02412871	-0.02866210
	1248.5090	1	6	8	2.02085906	-0.03148582
	1248.5250	1	6	8	2.01744516	-0.03449709
	1248.5420	1	6	8	2.01351310	-0.03774469
	1248.5590	1	6	8	2.00931570	-0.04136227
	1248.5750	1	6	8	2.00515375	-0.04523789
	1248.5920	1	6	8	2.00054883	-0.04931764
	1248.6090	1	6	8	1.99581462	-0.05392787
	1248.6260	1	6	8	1.99100193	-0.05863811
	1248.6420	1	6	8	1.98645581	-0.06306383
	1248.6590	1	6	8	1.98165768	-0.06827340
	1248.6760	1	6	8	1.97693986	-0.07334006
	1248.6920	1	6	8	1.97261563	-0.07798005
	1248.7090	1	6	8	1.96819696	-0.08300291
	1248.7260	1	6	8	1.96401206	-0.08757710
	1248.7430	1	6	8	1.96010602	-0.09220159
	1248.7590	1	6	8	1.95673843	-0.09595921
	1248.7760	1	6	8	1.95353004	-0.09973980
	1248.7930	1	6	8	1.95071197	-0.10323074
	1248.8090	1	6	8	1.94845059	-0.10575711
	1248.8260	1	6	8	1.94649388	-0.10816028
	1248.8430	1	6	8	1.94502850	-0.10988421
	1248.8590	1	6	8	1.94411059	-0.11068341
	1248.8760	1	6	8	1.94361987	-0.11123256
	1248.8800	1	6	8	1.94356722	-0.11131805
	1248.8880	1	6	8	1.94352214	-0.11116289
	1248.8930	1	6	8	1.94354181	-0.11090149
	1248.9090	1	6	8	1.94388193	-0.11023905
	1248.9260	1	6	8	1.94478017	-0.10889589
	1248.9430	1	6	8	1.94625989	-0.10664396
	1248.9600	1	6	8	1.94828073	-0.10390456
	1248.9760	1	6	8	1.95062059	-0.10073694
	1248.9930	1	6	8	1.95353004	-0.09681189
	1249.0100	1	6	8	1.95682981	-0.09250544
	1249.0260	1	6	8	1.96025825	-0.08813255
	1249.0430	1	6	8	1.96420363	-0.08330586
	1249.0600	1	6	8	1.96842111	-0.07839161
	1249.0760	1	6	8	1.97260662	-0.07343617
	1249.0930	1	6	8	1.97722670	-0.06824877
	1249.1090	1	6	9	1.98169025	-0.06354955
	1249.1100	1	6	9	1.98197218	-0.06323109
	1249.1270	1	6	9	1.98679409	-0.05801918
	1249.1430	1	6	9	1.99133755	-0.05342594
	1249.1600	1	6	9	1.99611847	-0.04862424
	1249.1770	1	6	9	2.00082297	-0.04407563
	1249.1930	1	6	9	2.00513552	-0.04002483
	1249.2100	1	6	9	2.00953678	-0.03600382
	1249.2270	1	6	9	2.01370529	-0.03251922
	1249.2440	1	6	9	2.01758797	-0.02927548
	1249.2600	1	6	9	2.02094019	-0.02650200
	1249.2770	1	6	9	2.02413895	-0.02428476
	1249.2940	1	6	9	2.02693182	-0.02231410
	1249.3100	1	6	9	2.02915857	-0.02082829
	1249.3270	1	6	9	2.03106836	-0.01994486
	1249.3440	1	6	9	2.03250711	-0.01929264
	1249.3600	1	6	9	2.03340248	-0.01905063
	1249.3620	1	6	9	2.03348300	-0.01899407
	1249.3770	1	6	9	2.03388500	-0.01926162
	1249.3880	1	6	9	2.03396921	-0.01952982
	1249.3940	1	6	9	2.03394032	-0.01967009
	1249.4100	1	6	9	2.03357356	-0.02039407
	1249.4270	1	6	9	2.03263475	-0.02154938
	1249.4440	1	6	9	2.03111590	-0.02286630
	1249.4610	1	6	9	2.02906391	-0.02477073
	1249.4770	1	6	9	2.02669374	-0.02677812
	1249.4940	1	6	9	2.02376502	-0.02919067
	1249.5110	1	6	9	2.02044866	-0.03197300
	1249.5270	1	6	9	2.01699973	-0.03487882
	1249.5440	1	6	9	2.01303488	-0.03832158
	1249.5610	1	6	9	2.00880716	-0.04194948
	1249.5770	1	6	9	2.00462472	-0.04572993
	1249.5940	1	6	9	2.00000669	-0.05007195
	1249.6110	1	6	9	1.99525772	-0.05452872
	1249.6280	1	6	9	1.99043746	-0.05928705
	1249.6440	1	6	9	1.98589154	-0.06386173
	1249.6610	1	6	9	1.98109914	-0.06880528
	1249.6780	1	6	9	1.97638870	-0.07382730
	1249.6940	1	6	9	1.97208476	-0.07861414
	1249.7110	1	6	9	1.96769108	-0.08345352
	1249.7280	1	6	9	1.96353077	-0.08821477
	1249.7450	1	6	9	1.95965976	-0.09261527
	1249.7610	1	6	9	1.95633684	-0.09646493
	1249.7780	1	6	9	1.95317722	-0.10035574
	1249.7950	1	6	9	1.95041283	-0.10360564
	1249.8110	1	6	9	1.94819734	-0.10615292
	1249.8280	1	6	9	1.94629616	-0.10849172
	1249.8450	1	6	9	1.94488733	-0.10994785
	1249.8610	1	6	9	1.94402474	-0.11081235
	1249.8780	1	6	9	1.94358996	-0.11131142
	1249.8880	1	6	9	1.94352214	-0.11115677
	1249.8950	1	6	9	1.94356087	-0.11098971
	1249.9110	1	6	9	1.94395917	-0.11026326
	1249.9280	1	6	9	1.94492605	-0.10880738
	1249.9450	1	6	9	1.94647380	-0.10654911
	1249.9620	1	6	9	1.94855160	-0.10365190
	1249.9780	1	6	9	1.95093981	-0.10031957
	1249.9950	1	6	9	1.95389024	-0.09644319
	1250.0120	1	6	9	1.95723713	-0.09202720
	1250.0280	1	6	9	1.96070696	-0.08761164
	1250.0450	1	6	9	1.96468635	-0.08289895
	1250.0620	1	6	9	1.96893395	-0.07777633
	1250.0780	1	6	9	1.97314179	-0.07278520
	1250.0790	1	6	9	1.97341041	-0.07251247
	1250.0950	1	6	9	1.97778012	-0.06770961
	1250.1090	1	6	10	1.98168964	-0.06351941
	1250.1120	1	6	10	1.98253543	-0.06252519
	1250.1290	1	6	10	1.98735897	-0.05745351
	1250.1450	1	6	10	1.99190182	-0.05279100
	1250.1620	1	6	10	1.99668110	-0.04797285
	1250.1790	1	6	10	2.00137331	-0.04361241
	1250.1950	1	6	10	2.00566188	-0.03966029
	1250.2120	1	6	10	2.01004081	-0.03565243
	1250.2290	1	6	10	2.01417449	-0.03218874
	1250.2620	1	6	10	2.02133317	-0.02635060
	1250.2790	1	6	10	2.02448645	-0.02404494
	1250.2960	1	6	10	2.02723116	-0.02223680
	1250.3120	1	6	10	2.02940690	-0.02102198
	1250.3290	1	6	10	2.03126506	-0.01995241
	1250.3460	1	6	10	2.03264582	-0.01935441
	1250.3510	1	6	10	2.03295602	-0.01925322
	1250.3620	1	6	10	2.03348444	-0.01930533
	1250.3790	1	6	10	2.03391020	-0.01949196
	1250.3880	1	6	10	2.03396839	-0.01966048
	1250.3960	1	6	10	2.03391901	-0.01983670
	1250.4120	1	6	10	2.03349571	-0.02055267
	1250.4290	1	6	10	2.03248928	-0.02177556
	1250.4460	1	6	10	2.03090506	-0.02315077
	1250.4630	1	6	10	2.02878670	-0.02497481
	1250.4790	1	6	10	2.02636734	-0.02707997
	1250.4960	1	6	10	2.02339827	-0.02962167
	1250.5130	1	6	10	2.02003724	-0.03235585
	1250.5290	1	6	10	2.01655163	-0.03524183
	1250.5460	1	6	10	2.01255196	-0.03882093
	1250.5630	1	6	10	2.00829166	-0.04253610
	1250.5800	1	6	10	2.00381561	-0.04653788
	1250.5960	1	6	10	1.99944262	-0.05062236
	1250.6130	1	6	10	1.99468731	-0.05517378
	1250.6300	1	6	10	1.98986766	-0.05990662
	1250.6460	1	6	10	1.98532789	-0.06454153
	1250.6630	1	6	10	1.98054860	-0.06949217
	1250.6800	1	6	10	1.97585619	-0.07458028
	1250.6960	1	6	10	1.97156639	-0.07923702
	1250.7130	1	6	10	1.96719074	-0.08402329
	1250.7300	1	6	10	1.96305972	-0.08883333
	1250.7460	1	6	10	1.95944176	-0.09301777
	1250.7630	1	6	10	1.95594058	-0.09705964
	1250.7800	1	6	10	1.95282358	-0.10093951
	1250.7970	1	6	10	1.95010611	-0.10401132
	1250.8130	1	6	10	1.94794594	-0.10643465
	1250.8300	1	6	10	1.94610684	-0.10872916
	1250.8470	1	6	10	1.94475763	-0.11013214
	1250.8630	1	6	10	1.94395426	-0.11101342
	1250.8760	1	6	10	1.94362643	-0.11137598
	1250.8800	1	6	10	1.94357336	-0.11135598
	1250.8880	1	6	10	1.94352665	-0.11126445
	1250.8970	1	6	10	1.94358894	-0.11108509
	1250.9130	1	6	10	1.94404441	-0.11021225
	1250.9300	1	6	10	1.94507890	-0.10846751
	1250.9470	1	6	10	1.94669119	-0.10626769
	1250.9640	1	6	10	1.94882779	-0.10320441
	1250.9800	1	6	10	1.95126518	-0.09979456
	1250.9970	1	6	10	1.95426150	-0.09593004
	1251.0140	1	6	10	1.95764630	-0.09160653
	1251.0300	1	6	10	1.96115055	-0.08725446
	1251.0470	1	6	10	1.96516826	-0.08237987
	1251.0640	1	6	10	1.96944884	-0.07724870
	1251.0810	1	6	10	1.97394947	-0.07211938
	1251.0970	1	6	10	1.97833639	-0.06721310
	1251.1090	1	6	11	1.98169558	-0.06338675
	1251.1140	1	6	11	1.98310790	-0.06191796
	1251.1310	1	6	11	1.98793410	-0.05700660
	1251.1470	1	6	11	1.99246404	-0.05243814
	1251.1640	1	6	11	1.99723185	-0.04763097
	1251.1810	1	6	11	2.00191402	-0.04326575
	1251.1970	1	6	11	2.00618845	-0.03932361
	1251.2140	1	6	11	2.01053890	-0.03540565
	1251.2310	1	6	11	2.01464225	-0.03179975
	1251.2470	1	6	11	2.01823379	-0.02874502
	1251.2640	1	6	11	2.02172226	-0.02612351
	1251.2810	1	6	11	2.02482533	-0.02387744
	1251.2980	1	6	11	2.02751801	-0.02205220
	1251.3140	1	6	11	2.02964601	-0.02083029
	1251.3310	1	6	11	2.03145253	-0.02002952
	1251.3480	1	6	11	2.03277183	-0.01938429
	1251.3640	1	6	11	2.03355246	-0.01924091
	1251.3650	1	6	11	2.03358647	-0.01922884
	1251.3810	1	6	11	2.03392844	-0.01947455
	1251.3880	1	6	11	2.03396552	-0.01968766
	1251.3980	1	6	11	2.03388971	-0.02001949
	1251.4140	1	6	11	2.03340514	-0.02078911
	1251.4150	1	6	11	2.03335781	-0.02082834
	1251.4310	1	6	11	2.03232906	-0.02194027
	1251.4480	1	6	11	2.03067682	-0.02359068
	1251.4650	1	6	11	2.02850005	-0.02541220
	1251.4810	1	6	11	2.02603624	-0.02746171
	1251.4980	1	6	11	2.02301799	-0.03002414
	1251.5150	1	6	11	2.01961557	-0.03284791
	1251.5310	1	6	11	2.01609596	-0.03572015
	1251.5480	1	6	11	2.01206329	-0.03927256
	1251.5650	1	6	11	2.00777595	-0.04307536
	1251.5980	1	6	11	1.99889106	-0.05125723
	1251.6150	1	6	11	1.99412181	-0.05580214
	1251.6320	1	6	11	1.98929540	-0.06056061
	1251.6480	1	6	11	1.98476055	-0.06522159
	1251.6650	1	6	11	1.97998802	-0.07014016
	1251.6820	1	6	11	1.97530667	-0.07517481
	1251.6980	1	6	11	1.97103756	-0.07994322
	1251.7150	1	6	11	1.96669490	-0.08476236
	1251.7320	1	6	11	1.96259933	-0.08945951
	1251.7480	1	6	11	1.95901825	-0.09350735
	1251.7650	1	6	11	1.95555785	-0.09768017
	1251.7820	1	6	11	1.95248715	-0.10123742
	1251.7990	1	6	11	1.94982274	-0.10428816
	1251.8150	1	6	11	1.94770950	-0.10684328
	1251.8320	1	6	11	1.94592490	-0.10882123
	1251.8490	1	6	11	1.94463654	-0.11043452
	1251.8650	1	6	11	1.94389053	-0.11129348
	1251.8700	1	6	11	1.94374957	-0.11140245
	1251.8820	1	6	11	1.94355984	-0.11129622
	1251.8880	1	6	11	1.94353361	-0.11119807
	1251.8990	1	6	11	1.94362766	-0.11104644
	1251.9160	1	6	11	1.94418742	-0.11003374
	1251.9320	1	6	11	1.94524036	-0.10826739
	1251.9490	1	6	11	1.94691350	-0.10597903
	1251.9660	1	6	11	1.94910481	-0.10294847
	1251.9820	1	6	11	1.95159218	-0.09951306
	1251.9990	1	6	11	1.95464157	-0.09552919
	1252.0160	1	6	11	1.95807063	-0.09107525
	1252.0320	1	6	11	1.96161033	-0.08677061
	1252.0490	1	6	11	1.96565672	-0.08187706
	1252.0660	1	6	11	1.96996373	-0.07673428
	1252.0820	1	6	11	1.97421378	-0.07192898
	1252.0990	1	6	11	1.97888939	-0.06665668
	1252.1090	1	6	12	1.98169128	-0.06362738
	1252.1160	1	6	12	1.98366704	-0.06152418
	1252.1330	1	6	12	1.98849571	-0.05648655
	1252.1490	1	6	12	1.99303035	-0.05179507
	1252.1660	1	6	12	1.99779202	-0.04725572
	1252.1830	1	6	12	2.00246046	-0.04275820
	1252.1990	1	6	12	2.00671420	-0.03872477
	1252.2160	1	6	12	2.01103597	-0.03500224
	1252.2330	1	6	12	2.01510879	-0.03136057
	1252.2490	1	6	12	2.01866816	-0.02839933
	1252.2660	1	6	12	2.02211053	-0.02597989
	1252.2830	1	6	12	2.02516545	-0.02373183
	1252.3000	1	6	12	2.02780650	-0.02196277
	1252.3160	1	6	12	2.02988225	-0.02093075
	1252.3330	1	6	12	2.03162935	-0.01989091
	1252.3500	1	6	12	2.03289517	-0.01952073
	1252.3660	1	6	12	2.03362479	-0.01945759
	1252.3780	1	6	12	2.03389729	-0.01937305
	1252.3830	1	6	12	2.03394974	-0.01949235
	1252.3880	1	6	12	2.03396716	-0.01965022
	1252.4000	1	6	12	2.03385570	-0.02035060
	1252.4170	1	6	12	2.03325783	-0.02112528
	1252.4330	1	6	12	2.03216391	-0.02213784
	1252.4500	1	6	12	2.03044447	-0.02392681
	1252.4670	1	6	12	2.02821608	-0.02575143
	1252.4830	1	6	12	2.02570473	-0.02781102
	1252.5000	1	6	12	2.02264038	-0.03036130
	1252.5170	1	6	12	2.01919616	-0.03325025
	1252.5330	1	6	12	2.01563946	-0.03619733
	1252.5500	1	6	12	2.01157565	-0.03967192
	1252.5670	1	6	12	2.00726290	-0.04355430
	1252.5830	1	6	12	2.00301039	-0.04744389
	1252.6000	1	6	12	1.99833621	-0.05179214
	1252.6170	1	6	12	1.99355938	-0.05639031
	1252.6340	1	6	12	1.98873031	-0.06114970
	1252.6500	1	6	12	1.98419464	-0.06583252
	1252.6670	1	6	12	1.97942867	-0.07088014
	1252.6840	1	6	12	1.97476596	-0.07582857
	1252.7000	1	6	12	1.97051550	-0.08051968
	1252.7170	1	6	12	1.96619824	-0.08551950
	1252.7340	1	6	12	1.96213464	-0.08999664
	1252.7500	1	6	12	1.95859126	-0.09412699
	1252.7670	1	6	12	1.95517613	-0.09824178
	1252.7840	1	6	12	1.95215153	-0.10162247
	1252.8010	1	6	12	1.94953405	-0.10473893
	1252.8170	1	6	12	1.94747039	-0.10725412
	1252.8340	1	6	12	1.94574357	-0.10913465
	1252.8510	1	6	12	1.94451443	-0.11067719
	1252.8670	1	6	12	1.94381923	-0.11131866
	1252.8770	1	6	12	1.94360328	-0.11141567
	1252.8840	1	6	12	1.94353259	-0.11134027
	1252.8880	1	6	12	1.94352132	-0.11131998
	1252.9010	1	6	12	1.94365552	-0.11113863
	1252.9180	1	6	12	1.94428638	-0.10996231
	1252.9340	1	6	12	1.94540304	-0.10809237
	1252.9510	1	6	12	1.94713642	-0.10571899
	1252.9680	1	6	12	1.94938755	-0.10258836
	1252.9840	1	6	12	1.95192206	-0.09912061
	1253.0010	1	6	12	1.95501755	-0.09509844
	1253.0180	1	6	12	1.95849537	-0.09063776
	1253.0340	1	6	12	1.96207502	-0.08618307
	1253.0510	1	6	12	1.96615706	-0.08127268
	1253.0680	1	6	12	1.97048968	-0.07618700
	1253.0840	1	6	12	1.97475715	-0.07137924
	1253.1010	1	6	12	1.97944403	-0.06610978
	1253.1090	1	6	13	1.98168821	-0.06368539
	1253.1180	1	6	13	1.98423357	-0.06103294
	1253.1350	1	6	13	1.98906899	-0.05595164
	1253.1510	1	6	13	1.99359688	-0.05138594
	1253.1680	1	6	13	1.99834666	-0.04685716
	1253.1850	1	6	13	2.00299789	-0.04230753
	1253.2010	1	6	13	2.00722848	-0.03846786
	1253.2180	1	6	13	2.01152525	-0.03478542
	1253.2350	1	6	13	2.01556652	-0.03114267
	1253.2510	1	6	13	2.01908941	-0.02832302
	1253.2520	1	6	13	2.01929963	-0.02817201
	1253.2680	1	6	13	2.02249060	-0.02583103
	1253.2850	1	6	13	2.02550107	-0.02350517
	1253.3020	1	6	13	2.02809109	-0.02189965
	1253.3180	1	6	13	2.03011541	-0.02075083
	1253.3350	1	6	13	2.03180822	-0.01983439
	1253.3520	1	6	13	2.03301278	-0.01947305
	1253.3660	1	6	13	2.03362233	-0.01941363
	1253.3680	1	6	13	2.03368277	-0.01943142
	1253.3850	1	6	13	2.03396060	-0.01961972
	1253.3880	1	6	13	2.03396736	-0.01978427
	1253.4020	1	6	13	2.03381554	-0.02027473
	1253.4350	1	6	13	2.03199037	-0.02238630
	1253.4520	1	6	13	2.03021233	-0.02403672
	1253.4690	1	6	13	2.02792533	-0.02594515
	1253.4850	1	6	13	2.02536809	-0.02811208
	1253.5020	1	6	13	2.02225416	-0.03063986
	1253.5190	1	6	13	2.01876527	-0.03354530
	1253.5350	1	6	13	2.01517374	-0.03669831
	1253.5520	1	6	13	2.01107879	-0.04022286
	1253.5690	1	6	13	2.00673756	-0.04412432
	1253.5850	1	6	13	2.00246722	-0.04812346
	1253.6020	1	6	13	1.99777952	-0.05234613
	1253.6190	1	6	13	1.99299757	-0.05705055
	1253.6360	1	6	13	1.98816911	-0.06186591
	1253.6520	1	6	13	1.98363610	-0.06639382
	1253.6690	1	6	13	1.97887608	-0.07151235
	1253.6860	1	6	13	1.97422731	-0.07643265
	1253.7020	1	6	13	1.96999405	-0.08113148
	1253.7190	1	6	13	1.96570692	-0.08603725
	1253.7360	1	6	13	1.96167855	-0.09059303
	1253.7530	1	6	13	1.95796368	-0.09475616
	1253.7690	1	6	13	1.95480241	-0.09855138
	1253.7860	1	6	13	1.95182145	-0.10211807
	1253.8030	1	6	13	1.94925233	-0.10506478
	1253.8190	1	6	13	1.94723989	-0.10748690
	1253.8360	1	6	13	1.94557146	-0.10950234
	1253.8530	1	6	13	1.94440215	-0.11067264
	1253.8690	1	6	13	1.94376289	-0.11133973
	1253.8820	1	6	13	1.94354591	-0.11163627
	1253.8860	1	6	13	1.94352337	-0.11154304
	1253.8880	1	6	13	1.94352050	-0.11151019
	1253.9030	1	6	13	1.94369896	-0.11091977
	1253.9190	1	6	13	1.94433986	-0.10979793
	1253.9360	1	6	13	1.94557945	-0.10798430
	1253.9530	1	6	13	1.94737962	-0.10540103
	1253.9700	1	6	13	1.94968915	-0.10217519
	1253.9860	1	6	13	1.95227099	-0.09878668
	1254.0030	1	6	13	1.95541278	-0.09462034
	1254.0200	1	6	13	1.95893097	-0.09022211
	1254.0360	1	6	13	1.96253746	-0.08580900
	1254.0530	1	6	13	1.96664982	-0.08066218
	1254.0700	1	6	13	1.97101318	-0.07569309
	1254.0860	1	6	13	1.97530401	-0.07086618
	1254.1030	1	6	13	1.98000544	-0.06550011
	1254.1090	1	6	14	1.98169169	-0.06365809
	1254.1200	1	6	14	1.98480419	-0.06055295
	1254.1370	1	6	14	1.98963470	-0.05553427
	1254.1530	1	6	14	1.99415664	-0.05098408
	1254.1700	1	6	14	1.99890171	-0.04636472
	1254.1870	1	6	14	2.00353348	-0.04184461
	1254.2030	1	6	14	2.00774317	-0.03813324
	1254.2200	1	6	14	2.01201330	-0.03427368
	1254.2370	1	6	14	2.01601605	-0.03090454
	1254.2540	1	6	14	2.01971310	-0.02790501
	1254.2700	1	6	14	2.02286350	-0.02548416
	1254.2870	1	6	14	2.02582623	-0.02351621
	1254.3040	1	6	14	2.02836483	-0.02173795
	1254.3200	1	6	14	2.03033711	-0.02068523
	1254.3370	1	6	14	2.03197316	-0.01991214
	1254.3540	1	6	14	2.03311420	-0.01939893
	1254.3640	1	6	14	2.03355021	-0.01934162
	1254.3700	1	6	14	2.03373338	-0.01946335
	1254.3870	1	6	14	2.03396183	-0.01983870
	1254.3880	1	6	14	2.03396306	-0.01986947
	1254.4040	1	6	14	2.03376883	-0.02041009
	1254.4200	1	6	14	2.03309412	-0.02140321
	1254.4370	1	6	14	2.03180945	-0.02271390
	1254.4540	1	6	14	2.02996584	-0.02420950
	1254.4710	1	6	14	2.02762619	-0.02631246
	1254.4870	1	6	14	2.02502531	-0.02840299
	1254.5040	1	6	14	2.02186855	-0.03098925
	1254.5210	1	6	14	2.01833500	-0.03409616
	1254.5370	1	6	14	2.01470864	-0.03707011
	1254.5540	1	6	14	2.01057968	-0.04073155
	1254.5710	1	6	14	2.00621304	-0.04472723
	1254.5870	1	6	14	2.00192057	-0.04849081
	1254.5880	1	6	14	2.00164745	-0.04876129
	1254.6040	1	6	14	1.99722324	-0.05301797
	1254.6210	1	6	14	1.99242879	-0.05760822
	1254.6380	1	6	14	1.98759706	-0.06237217
	1254.6540	1	6	14	1.98307060	-0.06716104
	1254.6710	1	6	14	1.97832410	-0.07196839
	1254.6880	1	6	14	1.97368947	-0.07713355
	1254.7040	1	6	14	1.96948019	-0.08187453
	1254.7210	1	6	14	1.96522542	-0.08639548
	1254.7380	1	6	14	1.96123107	-0.09122713
	1254.7710	1	6	14	1.95443381	-0.09893330
	1254.7880	1	6	14	1.95150141	-0.10249847
	1254.8050	1	6	14	1.94898289	-0.10553055
	1254.8210	1	6	14	1.94701922	-0.10785702
	1254.8380	1	6	14	1.94540919	-0.10980309
	1254.8550	1	6	14	1.94429847	-0.11097503
	1254.8710	1	6	14	1.94371494	-0.11157968
	1254.8800	1	6	14	1.94356455	-0.11166874
	1254.8880	1	6	14	1.94352030	-0.11151517
	1254.9050	1	6	14	1.94375223	-0.11082105
	1254.9210	1	6	14	1.94445194	-0.10972817
	1254.9380	1	6	14	1.94575812	-0.10784931
	1254.9550	1	6	14	1.94762385	-0.10501667
	1254.9720	1	6	14	1.94998973	-0.10195111
	1254.9880	1	6	14	1.95261950	-0.09843591
	1255.0050	1	6	14	1.95580781	-0.09417789
	1255.0220	1	6	14	1.95936718	-0.08970926
	1255.0380	1	6	14	1.96301075	-0.08500412
	1255.0550	1	6	14	1.96714996	-0.08003828
	1255.0720	1	6	14	1.97153750	-0.07489255
	1255.0890	1	6	14	1.97612685	-0.06970458
	1255.1050	1	6	14	1.98056561	-0.06500357
	1255.1090	1	6	15	1.98168984	-0.06391134
	1255.1220	1	6	15	1.98537153	-0.05993870
	1255.1390	1	6	15	1.99020409	-0.05496662
	1255.1550	1	6	15	1.99472152	-0.05036494
	1255.1720	1	6	15	1.99945246	-0.04571029
	1255.1890	1	6	15	2.00407070	-0.04147162
	1255.2050	1	6	15	2.00825867	-0.03755382
	1255.2220	1	6	15	2.01249909	-0.03381795
	1255.2390	1	6	15	2.01647418	-0.03063516
	1255.2550	1	6	15	2.01992537	-0.02779379
	1255.2720	1	6	15	2.02323436	-0.02534486
	1255.2890	1	6	15	2.02615139	-0.02335956
	1255.3060	1	6	15	2.02863692	-0.02170894
	1255.3220	1	6	15	2.03055675	-0.02060448
	1255.3390	1	6	15	2.03213953	-0.01988402
	1255.3530	1	6	15	2.03306646	-0.01951458
	1255.3560	1	6	15	2.03322095	-0.01957496
	1255.3720	1	6	15	2.03377784	-0.01965645
	1255.3880	1	6	15	2.03396224	-0.02002344
	1255.3890	1	6	15	2.03396204	-0.02009918
	1255.4060	1	6	15	2.03371473	-0.02060901
	1255.4220	1	6	15	2.03297856	-0.02155608
	1255.4390	1	6	15	2.03162505	-0.02291942
	1255.4560	1	6	15	2.02971772	-0.02442663
	1255.4730	1	6	15	2.02732173	-0.02655425
	1255.4890	1	6	15	2.02467023	-0.02863501
	1255.5060	1	6	15	2.02146492	-0.03138779
	1255.5230	1	6	15	2.01789305	-0.03443795
	1255.5390	1	6	15	2.01423739	-0.03767055
	1255.5560	1	6	15	2.01007872	-0.04130450
	1255.5730	1	6	15	2.00568729	-0.04512852
	1255.5900	1	6	15	2.00110654	-0.04937654
	1255.6060	1	6	15	1.99666369	-0.05353577
	1255.6230	1	6	15	1.99186248	-0.05817336
	1255.6400	1	6	15	1.98702930	-0.06306366
	1255.6560	1	6	15	1.98250449	-0.06766949
	1255.6730	1	6	15	1.97776721	-0.07268840
	1255.6900	1	6	15	1.97315470	-0.07789365
	1255.7060	1	6	15	1.96896857	-0.08246934
	1255.7230	1	6	15	1.96473758	-0.08709730
	1255.7400	1	6	15	1.96077601	-0.09176020
	1255.7560	1	6	15	1.95734675	-0.09558112
	1255.7730	1	6	15	1.95406890	-0.09947435
	1255.7900	1	6	15	1.95118486	-0.10294779
	1255.8070	1	6	15	1.94871633	-0.10574701
	1255.8230	1	6	15	1.94680634	-0.10819349
	1255.8400	1	6	15	1.94525183	-0.11006663
	1255.8570	1	6	15	1.94420094	-0.11099687
	1255.8730	1	6	15	1.94367192	-0.11153682
	1255.8830	1	6	15	1.94353833	-0.11168889
	1255.8880	1	6	15	1.94352132	-0.11159640
	1255.8900	1	6	15	1.94352439	-0.11158427
	1255.9070	1	6	15	1.94381063	-0.11076313
	1255.9230	1	6	15	1.94457159	-0.10944513
	1255.9400	1	6	15	1.94594887	-0.10760541
	1255.9570	1	6	15	1.94787546	-0.10480694
	1255.9740	1	6	15	1.95029543	-0.10143496
	1255.9900	1	6	15	1.95297397	-0.09792323
	1256.0070	1	6	15	1.95620919	-0.09365655
	1256.0240	1	6	15	1.95980851	-0.08916201
	1256.0400	1	6	15	1.96348139	-0.08473113
	1256.0570	1	6	15	1.96764805	-0.07951807
	1256.0740	1	6	15	1.97206653	-0.07452856
	1256.0910	1	6	15	1.97667514	-0.06940654
	1256.1070	1	6	15	1.98112988	-0.06432702
	1256.1090	1	6	16	1.98169333	-0.06370905
	1256.1240	1	6	16	1.98594277	-0.05941360
	1256.1410	1	6	16	1.99076774	-0.05451036
	1256.1570	1	6	16	1.99527289	-0.04982185
	1256.1740	1	6	16	1.99999624	-0.04542584
	1256.1910	1	6	16	2.00460219	-0.04114032
	1256.2070	1	6	16	2.00877274	-0.03718468
	1256.2240	1	6	16	2.01298059	-0.03349325
	1256.2410	1	6	16	2.01691736	-0.03028278
	1256.2570	1	6	16	2.02033003	-0.02751002
	1256.2740	1	6	16	2.02359619	-0.02503525
	1256.2910	1	6	16	2.02646672	-0.02312487
	1256.3080	1	6	16	2.02890103	-0.02150355
	1256.3240	1	6	16	2.03076430	-0.02047359
	1256.3410	1	6	16	2.03229013	-0.01983321
	1256.3580	1	6	16	2.03331520	-0.01949689
	1256.3590	1	6	16	2.03335925	-0.01948859
	1256.3740	1	6	16	2.03382619	-0.01971730
	1256.3880	1	6	16	2.03396839	-0.01996321
	1256.3910	1	6	16	2.03396204	-0.02004807
	1256.4080	1	6	16	2.03365142	-0.02079283
	1256.4240	1	6	16	2.03285132	-0.02186770
	1256.4250	1	6	16	2.03278432	-0.02191469
	1256.4410	1	6	16	2.03142959	-0.02320367
	1256.4580	1	6	16	2.02946304	-0.02481645
	1256.4750	1	6	16	2.02701337	-0.02690818
	1256.4910	1	6	16	2.02431843	-0.02918576
	1256.5080	1	6	16	2.02107112	-0.03182835
	1256.5250	1	6	16	2.01745684	-0.03490089
	1256.5410	1	6	16	2.01376348	-0.03805101
	1256.5580	1	6	16	2.00957612	-0.04172119
	1256.5750	1	6	16	2.00516072	-0.04566913
	1256.6080	1	6	16	1.99610167	-0.05404992
	1256.6250	1	6	16	1.99129042	-0.05870585
	1256.6420	1	6	16	1.98646032	-0.06367939
	1256.6580	1	6	16	1.98194596	-0.06826871
	1256.6750	1	6	16	1.97722261	-0.07328785
	1256.6920	1	6	16	1.97262506	-0.07835198
	1256.7080	1	6	16	1.96845860	-0.08296160
	1256.7250	1	6	16	1.96425567	-0.08772556
	1256.7420	1	6	16	1.96032791	-0.09223491
	1256.7580	1	6	16	1.95693861	-0.09618024
	1256.7750	1	6	16	1.95370666	-0.09995072
	1256.7920	1	6	16	1.95087137	-0.10335155
	1256.8090	1	6	16	1.94845858	-0.10606694
	1256.8250	1	6	16	1.94660350	-0.10841069
	1256.8420	1	6	16	1.94510472	-0.11020132
	1256.8590	1	6	16	1.94411141	-0.11127738
	1256.8750	1	6	16	1.94363586	-0.11173292
	1256.8880	1	6	16	1.94352419	-0.11150264
	1256.8920	1	6	16	1.94353771	-0.11147709
	1256.9090	1	6	16	1.94388521	-0.11077433
	1256.9260	1	6	16	1.94477484	-0.10936028
	1256.9420	1	6	16	1.94614864	-0.10721352
	1256.9590	1	6	16	1.94813383	-0.10450689
	1256.9760	1	6	16	1.95060891	-0.10111256
	1256.9920	1	6	16	1.95333703	-0.09744984
	1257.0090	1	6	16	1.95661631	-0.09323538
	1257.0260	1	6	16	1.96025128	-0.08867241
	1257.0420	1	6	16	1.96395346	-0.08413318
	1257.0590	1	6	16	1.96815434	-0.07905532
	1257.0760	1	6	16	1.97259678	-0.07393942
	1257.0920	1	6	16	1.97694580	-0.06907676
	1257.1090	1	6	17	1.98169066	-0.06389667
	1257.1260	1	6	17	1.98650663	-0.05876862
	1257.1430	1	6	17	1.99132976	-0.05391693
	1257.1590	1	6	17	1.99583572	-0.04949336
	1257.1760	1	6	17	2.00054698	-0.04497412
	1257.1930	1	6	17	2.00512876	-0.04073842
	1257.2090	1	6	17	2.00927206	-0.03687802
	1257.2260	1	6	17	2.01345245	-0.03318034
	1257.2430	1	6	17	2.01735583	-0.02992693
	1257.2590	1	6	17	2.02073243	-0.02721612
	1257.2760	1	6	17	2.02395373	-0.02489175
	1257.2930	1	6	17	2.02677446	-0.02292450
	1257.3100	1	6	17	2.02915714	-0.02145408
	1257.3260	1	6	17	2.03097165	-0.02054490
	1257.3430	1	6	17	2.03243867	-0.01981067
	1257.3590	1	6	17	2.03336171	-0.01960522
	1257.3600	1	6	17	2.03340453	-0.01960831
	1257.3760	1	6	17	2.03386594	-0.01964591
	1257.3880	1	6	17	2.03396634	-0.01985827
	1257.3930	1	6	17	2.03394565	-0.02001077
	1257.4100	1	6	17	2.03357356	-0.02100518
	1257.4270	1	6	17	2.03263865	-0.02196189
	1257.4430	1	6	17	2.03122326	-0.02324427
	1257.4600	1	6	17	2.02919566	-0.02518147
	1257.4770	1	6	17	2.02669210	-0.02717640
	1257.4930	1	6	17	2.02395352	-0.02948759
	1257.5100	1	6	17	2.02066154	-0.03222970
	1257.5270	1	6	17	2.01700690	-0.03521825
	1257.5430	1	6	17	2.01328465	-0.03845955
	1257.5600	1	6	17	2.00906656	-0.04216209
	1257.5770	1	6	17	2.00462677	-0.04612905
	1257.5930	1	6	17	2.00028309	-0.05026995
	1257.6100	1	6	17	1.99554252	-0.05480694
	1257.6270	1	6	17	1.99072840	-0.05941287
	1257.6440	1	6	17	1.98590322	-0.06424916
	1257.6600	1	6	17	1.98139173	-0.06890798
	1257.6770	1	6	17	1.97667452	-0.07399744
	1257.6940	1	6	17	1.97209562	-0.07901075
	1257.7100	1	6	17	1.96795191	-0.08353636
	1257.7270	1	6	17	1.96378217	-0.08835457
	1257.7440	1	6	17	1.95989375	-0.09282738
	1257.7600	1	6	17	1.95654358	-0.09673722
	1257.7610	1	6	17	1.95634504	-0.09697491
	1257.7770	1	6	17	1.95335383	-0.10050492
	1257.7940	1	6	17	1.95056178	-0.10369557
	1257.8110	1	6	17	1.94819816	-0.10655536
	1257.8270	1	6	17	1.94639820	-0.10864196
	1257.8440	1	6	17	1.94495925	-0.11025069
	1257.8610	1	6	17	1.94402699	-0.11149985
	1257.8700	1	6	17	1.94373933	-0.11171190
	1257.8770	1	6	17	1.94360451	-0.11166655
	1257.8880	1	6	17	1.94352378	-0.11150477
	1257.8940	1	6	17	1.94355144	-0.11147081
	1257.9110	1	6	17	1.94395753	-0.11080441
	1257.9440	1	6	17	1.94635660	-0.10694884
	1257.9610	1	6	17	1.94840654	-0.10419372
	1257.9780	1	6	17	1.95093243	-0.10068842
	1257.9940	1	6	17	1.95370153	-0.09704305
	1258.0110	1	6	17	1.95702691	-0.09273058
	1258.0280	1	6	17	1.96069958	-0.08805620
	1258.0440	1	6	17	1.96443434	-0.08372252
	1258.0610	1	6	17	1.96866820	-0.07856231
	1258.0780	1	6	17	1.97313565	-0.07316090
	1258.0940	1	6	17	1.97749962	-0.06852159
	1258.1090	1	6	18	1.98168862	-0.06401359
	1258.1110	1	6	18	1.98225268	-0.06339084
	1258.1280	1	6	18	1.98707704	-0.05801916
	1258.1450	1	6	18	1.99190243	-0.05332234
	1258.1610	1	6	18	1.99639733	-0.04907846
	1258.1780	1	6	18	2.00109691	-0.04440780
	1258.1950	1	6	18	2.00565942	-0.04000783
	1258.2110	1	6	18	2.00978122	-0.03649516
	1258.2280	1	6	18	2.01393108	-0.03290942
	1258.2450	1	6	18	2.01780208	-0.02960994
	1258.2620	1	6	18	2.02133461	-0.02684722
	1258.2780	1	6	18	2.02431024	-0.02463557
	1258.2950	1	6	18	2.02708036	-0.02287806
	1258.3120	1	6	18	2.02940711	-0.02149831
	1258.3280	1	6	18	2.03116876	-0.02034584
	1258.3450	1	6	18	2.03257697	-0.01993306
	1258.3620	1	6	18	2.03348362	-0.01983122
	1258.3740	1	6	18	2.03382722	-0.01965598
	1258.3780	1	6	18	2.03389340	-0.01967188
	1258.3880	1	6	18	2.03396142	-0.01990270
	1258.3950	1	6	18	2.03392413	-0.02027093
	1258.4120	1	6	18	2.03349161	-0.02113088
	1258.4280	1	6	18	2.03256140	-0.02205778
	1258.4450	1	6	18	2.03101222	-0.02364836
	1258.4620	1	6	18	2.02892561	-0.02547469
	1258.4790	1	6	18	2.02637062	-0.02751819
	1258.5120	1	6	18	2.02024950	-0.03267061
	1258.5290	1	6	18	2.01655921	-0.03562995
	1258.5450	1	6	18	2.01280623	-0.03885990
	1258.5620	1	6	18	2.00855761	-0.04280192
	1258.5790	1	6	18	2.00408975	-0.04665802
	1258.5950	1	6	18	1.99972804	-0.05079649
	1258.6120	1	6	18	1.99497784	-0.05538192
	1258.6290	1	6	18	1.99015881	-0.05989920
	1258.6460	1	6	18	1.98533178	-0.06493946
	1258.6620	1	6	18	1.98082623	-0.06957344
	1258.6790	1	6	18	1.97612542	-0.07452999
	1258.6960	1	6	18	1.97156536	-0.07949240
	1258.7120	1	6	18	1.96744419	-0.08418903
	1258.7290	1	6	18	1.96330252	-0.08883469
	1258.7460	1	6	18	1.95945139	-0.09326512
	1258.7630	1	6	18	1.95594775	-0.09747663
	1258.7790	1	6	18	1.95300122	-0.10087029
	1258.7960	1	6	18	1.95025875	-0.10416417
	1258.8130	1	6	18	1.94795065	-0.10689395
	1258.8290	1	6	18	1.94620416	-0.10870016
	1258.8460	1	6	18	1.94482381	-0.11052102
	1258.8630	1	6	18	1.94394668	-0.11154480
	1258.8690	1	6	18	1.94375777	-0.11161757
	1258.8790	1	6	18	1.94356742	-0.11154065
	1258.8880	1	6	18	1.94351558	-0.11153296
	1258.8960	1	6	18	1.94356619	-0.11150790
	1258.9130	1	6	18	1.94403683	-0.11065409
	1258.9290	1	6	18	1.94499285	-0.10904142
	1258.9460	1	6	18	1.94656907	-0.10677308
	1258.9630	1	6	18	1.94867597	-0.10378761
	1258.9800	1	6	18	1.95125718	-0.10033465
	1258.9960	1	6	18	1.95407382	-0.09663319
	1259.0130	1	6	18	1.95743854	-0.09228228
	1259.0300	1	6	18	1.96114809	-0.08757636
	1259.0460	1	6	18	1.96491890	-0.08313207
	1259.0630	1	6	18	1.96917859	-0.07806168
	1259.0800	1	6	18	1.97367021	-0.07273369
	1259.0960	1	6	18	1.97805139	-0.06788412
	1259.1090	1	6	19	1.98168780	-0.06399929
	1259.1130	1	6	19	1.98281552	-0.06277601
	1259.1300	1	6	19	1.98763947	-0.05764050
	1259.1470	1	6	19	1.99246465	-0.05269393
	1259.1630	1	6	19	1.99695770	-0.04839902
	1259.1800	1	6	19	2.00164479	-0.04384277
	1259.1970	1	6	19	2.00619009	-0.03961734
	1259.2130	1	6	19	2.01028607	-0.03611397
	1259.2300	1	6	19	2.01440253	-0.03244718
	1259.2470	1	6	19	2.01823112	-0.02905170
	1259.2640	1	6	19	2.02172206	-0.02663433
	1259.2800	1	6	19	2.02465507	-0.02439652
	1259.2970	1	6	19	2.02737049	-0.02260318
	1259.3140	1	6	19	2.02964335	-0.02124213
	1259.3300	1	6	19	2.03135746	-0.02037924
	1259.3470	1	6	19	2.03271056	-0.02003641
	1259.3640	1	6	19	2.03355553	-0.01962142
	1259.3680	1	6	19	2.03368134	-0.01952321
	1259.3800	1	6	19	2.03391614	-0.01978720
	1259.3880	1	6	19	2.03396122	-0.02013479
	1259.3970	1	6	19	2.03390262	-0.02050640
	1259.4140	1	6	19	2.03340596	-0.02117380
	1259.4300	1	6	19	2.03241019	-0.02214974
	1259.4470	1	6	19	2.03079422	-0.02382506
	1259.4640	1	6	19	2.02864778	-0.02576628
	1259.4810	1	6	19	2.02604505	-0.02778976
	1259.4970	1	6	19	2.02321715	-0.03007551
	1259.5140	1	6	19	2.01983440	-0.03293856
	1259.5310	1	6	19	2.01609985	-0.03605209
	1259.5470	1	6	19	2.01231387	-0.03933606
	1259.5640	1	6	19	2.00804272	-0.04310478
	1259.5810	1	6	19	2.00355560	-0.04731202
	1259.5970	1	6	19	1.99917729	-0.05138977
	1259.5980	1	6	19	1.99889966	-0.05161884
	1259.6140	1	6	19	1.99441193	-0.05592096
	1259.6310	1	6	19	1.98958696	-0.06067389
	1259.6480	1	6	19	1.98476464	-0.06557318
	1259.6640	1	6	19	1.98026934	-0.07033230
	1259.6810	1	6	19	1.97558573	-0.07520696
	1259.6980	1	6	19	1.97104473	-0.08014219
	1259.7140	1	6	19	1.96695265	-0.08485578
	1259.7310	1	6	19	1.96284172	-0.08941170
	1259.7480	1	6	19	1.95902173	-0.09386146
	1259.7810	1	6	19	1.95265823	-0.10126763
	1259.7980	1	6	19	1.94996658	-0.10448970
	1259.8150	1	6	19	1.94770724	-0.10718785
	1259.8310	1	6	19	1.94601505	-0.10907107
	1259.8480	1	6	19	1.94469514	-0.11043044
	1259.8650	1	6	19	1.94388439	-0.11140212
	1259.8810	1	6	19	1.94356025	-0.11187360
	1259.8850	1	6	19	1.94353177	-0.11194190
	1259.8880	1	6	19	1.94352419	-0.11180962
	1259.8980	1	6	19	1.94360143	-0.11139082
	1259.9150	1	6	19	1.94412985	-0.11032352
	1259.9310	1	6	19	1.94514857	-0.10896444
	1259.9480	1	6	19	1.94679077	-0.10656557
	1259.9650	1	6	19	1.94895339	-0.10335008
	1259.9820	1	6	19	1.95158112	-0.09990809
	1259.9980	1	6	19	1.95444017	-0.09620158
	1260.0150	1	6	19	1.95784812	-0.09183084
	1260.0320	1	6	19	1.96160111	-0.08705799
	1260.0480	1	6	19	1.96540183	-0.08236694
	1260.0650	1	6	19	1.96969573	-0.07761903
	1260.0820	1	6	19	1.97421173	-0.07226495
	1260.0990	1	6	19	1.97888714	-0.06689683
	1260.1090	1	6	20	1.98168759	-0.06404575
	1260.1150	1	6	20	1.98338040	-0.06241373
	1260.1320	1	6	20	1.98820866	-0.05729560
	1260.1490	1	6	20	1.99302667	-0.05226469
	1260.1650	1	6	20	1.99751214	-0.04797338
	1260.1820	1	6	20	2.00218468	-0.04337355
	1260.1990	1	6	20	2.00670683	-0.03933230
	1260.2150	1	6	20	2.01078108	-0.03564073
	1260.2320	1	6	20	2.01487071	-0.03194679
	1260.2490	1	6	20	2.01865935	-0.02907008
	1260.2650	1	6	20	2.02191179	-0.02649874
	1260.2820	1	6	20	2.02499478	-0.02421503
	1260.2990	1	6	20	2.02766615	-0.02250000
	1260.3160	1	6	20	2.02988614	-0.02110515
	1260.3320	1	6	20	2.03154453	-0.02040341
	1260.3490	1	6	20	2.03283370	-0.01983485
	1260.3660	1	6	20	2.03361905	-0.01963575
	1260.3680	1	6	20	2.03367929	-0.01959320
	1260.3820	1	6	20	2.03393438	-0.02000430
	1260.3880	1	6	20	2.03396081	-0.02022742
	1260.3990	1	6	20	2.03387230	-0.02060496
	1260.4160	1	6	20	2.03331253	-0.02128550
	1260.4320	1	6	20	2.03225202	-0.02254221
	1260.4490	1	6	20	2.03056720	-0.02410276
	1260.4660	1	6	20	2.02836708	-0.02591724
	1260.4830	1	6	20	2.02570862	-0.02815346
	1260.4990	1	6	20	2.02283461	-0.03037964
	1260.5160	1	6	20	2.01941150	-0.03338917
	1260.5330	1	6	20	2.01564499	-0.03659364
	1260.5490	1	6	20	2.01182890	-0.03977165
	1260.5660	1	6	20	2.00752639	-0.04376194
	1260.5830	1	6	20	2.00301510	-0.04778595
	1260.6000	1	6	20	1.99834236	-0.05206966
	1260.6160	1	6	20	1.99384807	-0.05642151
	1260.6330	1	6	20	1.98902392	-0.06113255
	1260.6500	1	6	20	1.98420447	-0.06615222
	1260.6660	1	6	20	1.97971654	-0.07080930
	1260.6830	1	6	20	1.97504605	-0.07581754
	1260.7000	1	6	20	1.97052452	-0.08083933
	1260.7160	1	6	20	1.96645067	-0.08540469
	1260.7330	1	6	20	1.96236760	-0.08996494
	1260.7500	1	6	20	1.95859535	-0.09435954
	1260.7660	1	6	20	1.95537078	-0.09816432
	1260.7830	1	6	20	1.95232323	-0.10178303
	1260.8000	1	6	20	1.94968219	-0.10484432
	1260.8170	1	6	20	1.94747572	-0.10738893
	1260.8330	1	6	20	1.94583434	-0.10947317
	1260.8500	1	6	20	1.94457487	-0.11079798
	1260.8670	1	6	20	1.94382374	-0.11152690
	1260.8830	1	6	20	1.94354140	-0.11179611
	1260.8850	1	6	20	1.94352931	-0.11183904
	1260.8880	1	6	20	1.94352194	-0.11171366
	1260.9000	1	6	20	1.94363381	-0.11131584
	1260.9170	1	6	20	1.94422840	-0.11019174
	1260.9330	1	6	20	1.94531289	-0.10859910
	1260.9500	1	6	20	1.94701820	-0.10608923
	1260.9670	1	6	20	1.94924147	-0.10308545
	1260.9840	1	6	20	1.95192329	-0.09951895
	1261.0000	1	6	20	1.95482598	-0.09556557
	1261.0170	1	6	20	1.95827839	-0.09127650
	1261.0340	1	6	20	1.96206662	-0.08655678
	1261.0500	1	6	20	1.96589808	-0.08181449
	1261.0670	1	6	20	1.97022046	-0.07679921
	1261.0840	1	6	20	1.97474998	-0.07160524
	1261.1090	1	6	21	1.98168452	-0.06413765
	1261.1170	1	6	21	1.98394610	-0.06171135
	1261.1340	1	6	21	1.98877559	-0.05664870
	1261.1510	1	6	21	1.99358930	-0.05185909
	1261.1670	1	6	21	1.99806780	-0.04744667
	1261.1840	1	6	21	2.00272539	-0.04293282
	1261.2010	1	6	21	2.00723094	-0.03887817
	1261.2170	1	6	21	2.01128102	-0.03530181
	1261.2340	1	6	21	2.01533540	-0.03177928
	1261.2510	1	6	21	2.01909064	-0.02870976
	1261.2670	1	6	21	2.02230046	-0.02628548
	1261.2840	1	6	21	2.02533346	-0.02419119
	1261.3010	1	6	21	2.02795013	-0.02233407
	1261.3180	1	6	21	2.03011357	-0.02105648
	1261.3340	1	6	21	2.03171643	-0.02029900
	1261.3510	1	6	21	2.03295295	-0.01981411
	1261.3630	1	6	21	2.03352091	-0.01977340
	1261.3680	1	6	21	2.03368441	-0.01981090
	1261.3840	1	6	21	2.03395425	-0.02002761
	1261.3880	1	6	21	2.03396491	-0.02009051
	1261.4010	1	6	21	2.03383460	-0.02063010
	1261.4180	1	6	21	2.03320169	-0.02164272
	1261.4340	1	6	21	2.03207950	-0.02269277
	1261.4350	1	6	21	2.03199222	-0.02277452
	1261.4510	1	6	21	2.03033526	-0.02418199
	1261.4680	1	6	21	2.02807736	-0.02623153
	1261.4850	1	6	21	2.02537116	-0.02838404
	1261.5010	1	6	21	2.02245516	-0.03078917
	1261.5180	1	6	21	2.01898635	-0.03371063
	1261.5350	1	6	21	2.01518173	-0.03693211
	1261.5510	1	6	21	2.01133306	-0.04043787
	1261.5680	1	6	21	2.00700146	-0.04421925
	1261.5850	1	6	21	2.00246866	-0.04830988
	1261.6010	1	6	21	1.99806248	-0.05250737
	1261.6180	1	6	21	1.99328135	-0.05695959
	1261.6350	1	6	21	1.98845227	-0.06181369
	1261.6520	1	6	21	1.98363918	-0.06674505
	1261.6680	1	6	21	1.97915842	-0.07133483
	1261.6850	1	6	21	1.97449674	-0.07655113
	1261.7020	1	6	21	1.96999692	-0.08140463
	1261.7180	1	6	21	1.96595463	-0.08593746
	1261.7350	1	6	21	1.96190742	-0.09067259
	1261.7520	1	6	21	1.95817471	-0.09478496
	1261.7680	1	6	21	1.95499419	-0.09870443
	1261.7850	1	6	21	1.95199295	-0.10219931
	1261.8020	1	6	21	1.94939903	-0.10512808
	1261.8190	1	6	21	1.94724726	-0.10785329
	1261.8350	1	6	21	1.94566243	-0.10965315
	1261.8520	1	6	21	1.94446075	-0.11095176
	1261.8690	1	6	21	1.94376309	-0.11176883
	1261.8760	1	6	21	1.94361414	-0.11192844
	1261.8850	1	6	21	1.94352235	-0.11186989
	1261.8880	1	6	21	1.94351640	-0.11168590
	1261.9020	1	6	21	1.94367274	-0.11132771
	1261.9190	1	6	21	1.94433761	-0.11024220
	1261.9360	1	6	21	1.94557556	-0.10824084
	1261.9520	1	6	21	1.94725259	-0.10589176
	1261.9690	1	6	21	1.94953344	-0.10284356
	1261.9860	1	6	21	1.95226709	-0.09899879
	1262.0020	1	6	21	1.95521445	-0.09526704
	1262.0190	1	6	21	1.95870804	-0.09077736
	1262.0360	1	6	21	1.96253049	-0.08590212
	1262.0520	1	6	21	1.96639350	-0.08146749
	1262.0690	1	6	21	1.97074252	-0.07621321
	1262.0860	1	6	21	1.97530032	-0.07102416
	1262.1020	1	6	21	1.97972433	-0.06622787
	1262.1090	1	6	22	1.98168882	-0.06404709
	1262.1190	1	6	22	1.98451652	-0.06096433
	1262.1360	1	6	22	1.98934682	-0.05609854
	1262.1530	1	6	22	1.99415377	-0.05116061
	1262.1690	1	6	22	1.99862121	-0.04682673
	1262.1860	1	6	22	2.00326548	-0.04261447
	1262.2030	1	6	22	2.00774972	-0.03838004
	1262.2190	1	6	22	2.01177214	-0.03491503
	1262.2360	1	6	22	2.01579251	-0.03150456
	1262.2530	1	6	22	2.01950596	-0.02838318
	1262.2690	1	6	22	2.02267562	-0.02608170
	1262.2860	1	6	22	2.02566170	-0.02386991
	1262.3030	1	6	22	2.02822571	-0.02221345
	1262.3200	1	6	22	2.03033424	-0.02108125
	1262.3360	1	6	22	2.03189079	-0.02026602
	1262.3500	1	6	22	2.03289497	-0.01980216
	1262.3530	1	6	22	2.03306605	-0.01982366
	1262.3700	1	6	22	2.03373686	-0.01990173
	1262.3860	1	6	22	2.03396101	-0.02012833
	1262.3880	1	6	22	2.03396327	-0.02015389
	1262.4030	1	6	22	2.03379341	-0.02073877
	1262.4200	1	6	22	2.03309473	-0.02166992
	1262.4370	1	6	22	2.03181212	-0.02291114
	1262.4530	1	6	22	2.03009411	-0.02454582
	1262.4700	1	6	22	2.02778150	-0.02643561
	1262.4870	1	6	22	2.02502695	-0.02869958
	1262.5030	1	6	22	2.02206709	-0.03126667
	1262.5200	1	6	22	2.01855772	-0.03408705
	1262.5370	1	6	22	2.01471479	-0.03746009
	1262.5530	1	6	22	2.01083702	-0.04085656
	1262.5700	1	6	22	2.00648165	-0.04468069
	1262.5870	1	6	22	2.00192754	-0.04896109
	1262.6030	1	6	22	1.99750579	-0.05300465
	1262.6200	1	6	22	1.99271851	-0.05753800
	1262.6370	1	6	22	1.98788759	-0.06250137
	1262.6540	1	6	22	1.98307470	-0.06734807
	1262.6700	1	6	22	1.97859947	-0.07200325
	1262.6870	1	6	22	1.97395869	-0.07709614
	1262.7040	1	6	22	1.96948121	-0.08206689
	1262.7200	1	6	22	1.96546596	-0.08654160
	1262.7370	1	6	22	1.96145686	-0.09107747
	1262.7540	1	6	22	1.95776165	-0.09531499
	1262.7700	1	6	22	1.95462088	-0.09900475
	1262.7710	1	6	22	1.95443607	-0.09922329
	1262.7870	1	6	22	1.95166389	-0.10254185
	1262.8040	1	6	22	1.94912325	-0.10553516
	1262.8210	1	6	22	1.94702311	-0.10805045
	1262.8370	1	6	22	1.94549237	-0.10979739
	1262.8540	1	6	22	1.94435359	-0.11112731
	1262.8710	1	6	22	1.94371658	-0.11178723
	1262.8760	1	6	22	1.94361742	-0.11188792
	1262.8870	1	6	22	1.94351743	-0.11169285
	1262.8880	1	6	22	1.94351661	-0.11163556
	1262.9040	1	6	22	1.94371945	-0.11124851
	1262.9210	1	6	22	1.94444497	-0.11001367
	1262.9540	1	6	22	1.94749621	-0.10562327
	1262.9710	1	6	22	1.94983442	-0.10234235
	1262.9880	1	6	22	1.95261807	-0.09866399
	1263.0040	1	6	22	1.95560456	-0.09476363
	1263.0210	1	6	22	1.95913524	-0.09012383
	1263.0380	1	6	22	1.96299682	-0.08549642
	1263.0540	1	6	22	1.96688914	-0.08080915
	1263.0710	1	6	22	1.97126909	-0.07566869
	1263.0880	1	6	22	1.97584779	-0.07055138
	1263.1040	1	6	22	1.98028306	-0.06565695
	1263.1090	1	6	23	1.98168780	-0.06412670
	1263.1210	1	6	23	1.98508079	-0.06052483
	1263.1380	1	6	23	1.98991048	-0.05557552
	1263.1550	1	6	23	1.99471456	-0.05067193
	1263.1710	1	6	23	1.99917401	-0.04633146
	1263.1880	1	6	23	2.00380209	-0.04205930
	1263.2050	1	6	23	2.00825990	-0.03794563
	1263.2210	1	6	23	2.01225814	-0.03438482
	1263.2380	1	6	23	2.01624635	-0.03109981
	1263.2550	1	6	23	2.01991717	-0.02824913
	1263.2720	1	6	23	2.02322800	-0.02559505
	1263.2880	1	6	23	2.02598563	-0.02373315
	1263.3050	1	6	23	2.02849473	-0.02209851
	1263.3220	1	6	23	2.03055040	-0.02082717
	1263.3380	1	6	23	2.03205430	-0.02018840
	1263.3550	1	6	23	2.03316972	-0.01989578
	1263.3590	1	6	23	2.03335863	-0.01984176
	1263.3720	1	6	23	2.03378481	-0.01988864
	1263.3880	1	6	23	2.03396450	-0.02031658
	1263.4050	1	6	23	2.03374137	-0.02102545
	1263.4220	1	6	23	2.03297508	-0.02173486
	1263.4380	1	6	23	2.03172258	-0.02314324
	1263.4550	1	6	23	2.02984844	-0.02486143
	1263.4720	1	6	23	2.02748113	-0.02660507
	1263.4890	1	6	23	2.02467802	-0.02914773
	1263.5050	1	6	23	2.02167534	-0.03167362
	1263.5220	1	6	23	2.01812315	-0.03446033
	1263.5390	1	6	23	2.01424497	-0.03797282
	1263.5550	1	6	23	2.01033606	-0.04124603
	1263.5720	1	6	23	2.00595672	-0.04507190
	1263.5890	1	6	23	2.00138417	-0.04942460
	1263.6050	1	6	23	1.99694992	-0.05349451
	1263.6220	1	6	23	1.99215281	-0.05813733
	1263.6390	1	6	23	1.98732414	-0.06302371
	1263.6560	1	6	23	1.98251904	-0.06805130
	1263.6720	1	6	23	1.97805590	-0.07268126
	1263.6890	1	6	23	1.97342844	-0.07769089
	1263.7060	1	6	23	1.96897390	-0.08262667
	1263.7220	1	6	23	1.96498242	-0.08698127
	1263.7390	1	6	23	1.96100016	-0.09168160
	1263.7560	1	6	23	1.95734531	-0.09582762
	1263.7730	1	6	23	1.95406747	-0.09969052
	1263.7890	1	6	23	1.95134221	-0.10300050
	1263.8060	1	6	23	1.94885197	-0.10598006
	1263.8230	1	6	23	1.94680880	-0.10829982
	1263.8390	1	6	23	1.94532948	-0.11006257
	1263.8560	1	6	23	1.94424889	-0.11129847
	1263.8730	1	6	23	1.94367335	-0.11174704
	1263.8800	1	6	23	1.94356804	-0.11179964
	1263.8880	1	6	23	1.94352358	-0.11172354
	1263.8890	1	6	23	1.94352439	-0.11169132
	1263.9060	1	6	23	1.94378194	-0.11109376
	1263.9230	1	6	23	1.94457282	-0.10976406
	1263.9390	1	6	23	1.94585093	-0.10811392
	1263.9560	1	6	23	1.94774617	-0.10535672
	1263.9730	1	6	23	1.95013909	-0.10196868
	1263.9900	1	6	23	1.95297376	-0.09827771
	1264.0060	1	6	23	1.95600574	-0.09424523
	1264.0230	1	6	23	1.95958334	-0.08973078
	1264.0400	1	6	23	1.96347832	-0.08496575
	1264.0560	1	6	23	1.96740034	-0.08024655
	1264.0730	1	6	23	1.97180222	-0.07516284
	1264.0900	1	6	23	1.97639874	-0.06998069
	1264.1060	1	6	23	1.98084426	-0.06502657
	1264.1090	1	6	24	1.98168800	-0.06411155
	1264.1230	1	6	24	1.98564895	-0.05991222
	1264.1400	1	6	24	1.99047721	-0.05500903
	1264.1570	1	6	24	1.99527698	-0.05015775
	1264.1730	1	6	24	1.99972537	-0.04576223
	1264.1900	1	6	24	2.00433583	-0.04161460
	1264.2070	1	6	24	2.00876885	-0.03762568
	1264.2230	1	6	24	2.01274271	-0.03403819
	1264.2400	1	6	24	2.01669526	-0.03075550
	1264.2570	1	6	24	2.02032531	-0.02793838
	1264.2740	1	6	24	2.02359333	-0.02530489
	1264.2900	1	6	24	2.02630526	-0.02334935
	1264.3070	1	6	24	2.02876354	-0.02193351
	1264.3240	1	6	24	2.03075980	-0.02081601
	1264.3400	1	6	24	2.03221042	-0.02026461
	1264.3570	1	6	24	2.03326787	-0.02002636
	1264.3690	1	6	24	2.03371064	-0.01989376
	1264.3740	1	6	24	2.03382660	-0.01998154
	1264.3880	1	6	24	2.03396327	-0.02032090
	1264.3900	1	6	24	2.03395937	-0.02039734
	1264.4070	1	6	24	2.03367253	-0.02101054
	1264.4240	1	6	24	2.03283760	-0.02202289
	1264.4400	1	6	24	2.03152138	-0.02330485
	1264.4570	1	6	24	2.02959212	-0.02497609
	1264.4740	1	6	24	2.02716621	-0.02708392
	1264.4910	1	6	24	2.02431311	-0.02938547
	1264.5070	1	6	24	2.02126843	-0.03192408
	1264.5240	1	6	24	2.01767812	-0.03498642
	1264.5410	1	6	24	2.01376798	-0.03822313
	1264.5570	1	6	24	2.00983141	-0.04173456
	1264.5740	1	6	24	2.00542257	-0.04567510
	1264.5910	1	6	24	2.00082994	-0.04973913
	1264.6070	1	6	24	1.99638319	-0.05409346
	1264.6080	1	6	24	1.99610249	-0.05435653
	1264.6240	1	6	24	1.99157645	-0.05882210
	1264.6410	1	6	24	1.98674614	-0.06342655
	1264.6580	1	6	24	1.98194965	-0.06854873
	1264.6740	1	6	24	1.97750310	-0.07342881
	1264.6910	1	6	24	1.97289531	-0.07823136
	1264.7080	1	6	24	1.96846557	-0.08325242
	1264.7240	1	6	24	1.96450277	-0.08761128
	1264.7410	1	6	24	1.96055862	-0.09210967
	1264.7580	1	6	24	1.95694619	-0.09653074
	1264.7910	1	6	24	1.95102812	-0.10338699
	1264.8080	1	6	24	1.94858705	-0.10640373
	1264.8250	1	6	24	1.94660268	-0.10859616
	1264.8410	1	6	24	1.94518012	-0.11025366
	1264.8580	1	6	24	1.94415628	-0.11132499
	1264.8750	1	6	24	1.94363094	-0.11183542
	1264.8840	1	6	24	1.94352747	-0.11185664
	1264.8880	1	6	24	1.94351763	-0.11172133
	1264.8910	1	6	24	1.94352480	-0.11171796
	1264.9080	1	6	24	1.94384525	-0.11105125
	1264.9250	1	6	24	1.94470559	-0.10963790
	1264.9410	1	6	24	1.94604968	-0.10761457
	1264.9580	1	6	24	1.94800761	-0.10493913
	1264.9750	1	6	24	1.95045360	-0.10153913
	1264.9920	1	6	24	1.95333130	-0.09767782
	1265.0080	1	6	24	1.95640507	-0.09381010
	1265.0250	1	6	24	1.96002201	-0.08919994
	1265.0420	1	6	24	1.96395161	-0.08423701
	1265.0580	1	6	24	1.96790458	-0.07969251
	1265.0750	1	6	24	1.97233452	-0.07451501
	1265.0920	1	6	24	1.97694682	-0.06927025
	1265.1090	1	6	25	1.98168616	-0.06424600
	1265.1250	1	6	25	1.98621732	-0.05940622
	1265.1420	1	6	25	1.99104722	-0.05440764
	1265.1590	1	6	25	1.99583531	-0.04970263
	1265.1750	1	6	25	2.00027509	-0.04535845
	1265.1920	1	6	25	2.00486875	-0.04107213
	1265.2090	1	6	25	2.00928231	-0.03716914
	1265.2250	1	6	25	2.01322420	-0.03376200
	1265.2420	1	6	25	2.01714418	-0.03048110
	1265.2590	1	6	25	2.02073837	-0.02766363
	1265.2750	1	6	25	2.02377691	-0.02522561
	1265.2920	1	6	25	2.02661895	-0.02332354
	1265.3090	1	6	25	2.02902580	-0.02182889
	1265.3260	1	6	25	2.03096674	-0.02071488
	1265.3420	1	6	25	2.03235897	-0.02023424
	1265.3590	1	6	25	2.03335269	-0.01992575
	1265.3630	1	6	25	2.03351271	-0.01982911
	1265.3760	1	6	25	2.03385488	-0.02003888
	1265.3880	1	6	25	2.03395569	-0.02027111
	1265.3920	1	6	25	2.03394421	-0.02038341
	1265.4090	1	6	25	2.03360717	-0.02110849
	1265.4260	1	6	25	2.03270851	-0.02223169
	1265.4420	1	6	25	2.03132919	-0.02342626
	1265.4590	1	6	25	2.02933417	-0.02524764
	1265.4760	1	6	25	2.02685867	-0.02732115
	1265.4930	1	6	25	2.02395885	-0.02960738
	1265.5090	1	6	25	2.02087217	-0.03229263
	1265.5260	1	6	25	2.01724068	-0.03534562
	1265.5430	1	6	25	2.01329202	-0.03873176
	1265.5590	1	6	25	2.00932677	-0.04224517
	1265.5760	1	6	25	2.00489518	-0.04616818
	1265.5930	1	6	25	2.00028288	-0.05043683
	1265.6100	1	6	25	1.99554232	-0.05485771
	1265.6260	1	6	25	1.99101320	-0.05934850
	1265.6430	1	6	25	1.98618597	-0.06417150
	1265.6600	1	6	25	1.98139193	-0.06916110
	1265.6760	1	6	25	1.97695440	-0.07397338
	1265.6930	1	6	25	1.97236546	-0.07887514
	1265.7100	1	6	25	1.96796051	-0.08379230
	1265.7260	1	6	25	1.96402230	-0.08821745
	1265.7430	1	6	25	1.96011319	-0.09265494
	1265.7600	1	6	25	1.95654296	-0.09675843
	1265.7760	1	6	25	1.95352779	-0.10048920
	1265.7930	1	6	25	1.95071074	-0.10378755
	1265.8100	1	6	25	1.94832519	-0.10645076
	1265.8270	1	6	25	1.94639881	-0.10896323
	1265.8430	1	6	25	1.94502973	-0.11047754
	1265.8600	1	6	25	1.94406695	-0.11137960
	1265.8770	1	6	25	1.94360635	-0.11195007
	1265.8880	1	6	25	1.94352562	-0.11182552
	1265.8930	1	6	25	1.94354365	-0.11165052
	1265.9100	1	6	25	1.94391430	-0.11086621
	1265.9270	1	6	25	1.94484061	-0.10945685
	1265.9430	1	6	25	1.94624801	-0.10726014
	1265.9440	1	6	25	1.94635209	-0.10715704
	1265.9600	1	6	25	1.94826332	-0.10468200
	1265.9770	1	6	25	1.95076606	-0.10123352
	1265.9940	1	6	25	1.95369826	-0.09720195
	1266.0100	1	6	25	1.95681157	-0.09322777
	1266.0270	1	6	25	1.96046376	-0.08863632
	1266.0440	1	6	25	1.96442758	-0.08378948
	1266.0600	1	6	25	1.96840656	-0.07898425
	1266.0770	1	6	25	1.97286048	-0.07380885
	1266.0940	1	6	25	1.97749716	-0.06875891
	1266.1090	1	6	26	1.98168759	-0.06416037
	1266.1270	1	6	26	1.98678487	-0.05874272
	1266.1440	1	6	26	1.99160677	-0.05392948
	1266.1610	1	6	26	1.99638688	-0.04918630
	1266.1770	1	6	26	2.00081765	-0.04500678
	1266.1940	1	6	26	2.00539757	-0.04071612
	1266.2110	1	6	26	2.00978736	-0.03663306
	1266.2270	1	6	26	2.01369730	-0.03338535
	1266.2440	1	6	26	2.01757834	-0.03011442
	1266.2610	1	6	26	2.02113033	-0.02726286
	1266.2770	1	6	26	2.02412809	-0.02519909
	1266.2940	1	6	26	2.02691891	-0.02314952
	1266.3110	1	6	26	2.02927085	-0.02164862
	1266.3280	1	6	26	2.03116343	-0.02072965
	1266.3440	1	6	26	2.03250752	-0.02012774
	1266.3550	1	6	26	2.03317034	-0.01994458
	1266.3610	1	6	26	2.03344182	-0.02001154
	1266.3780	1	6	26	2.03389012	-0.02016284
	1266.3880	1	6	26	2.03395958	-0.02023927
	1266.3940	1	6	26	2.03393192	-0.02045579
	1266.4110	1	6	26	2.03353074	-0.02141337
	1266.4280	1	6	26	2.03256325	-0.02236514
	1266.4450	1	6	26	2.03101407	-0.02380384
	1266.4610	1	6	26	2.02906227	-0.02564656
	1266.4780	1	6	26	2.02653576	-0.02759732
	1266.4950	1	6	26	2.02359292	-0.03010234
	1266.5110	1	6	26	2.02046771	-0.03268840
	1266.5280	1	6	26	2.01679381	-0.03570452
	1266.5450	1	6	26	2.01280971	-0.03922803
	1266.5610	1	6	26	2.00881966	-0.04264457
	1266.5780	1	6	26	2.00436574	-0.04667899
	1266.5950	1	6	26	1.99973562	-0.05102311
	1266.6110	1	6	26	1.99526572	-0.05517560
	1266.6280	1	6	26	1.99044770	-0.05994193
	1266.6450	1	6	26	1.98561822	-0.06475835
	1266.6620	1	6	26	1.98083115	-0.06976969
	1266.6780	1	6	26	1.97640591	-0.07451146
	1266.6950	1	6	26	1.97183787	-0.07940283
	1266.7120	1	6	26	1.96745709	-0.08431832
	1266.7280	1	6	26	1.96354818	-0.08886678
	1266.7450	1	6	26	1.95967595	-0.09325820
	1266.7620	1	6	26	1.95614998	-0.09733235
	1266.7780	1	6	26	1.95318234	-0.10098241
	1266.7950	1	6	26	1.95041426	-0.10413489
	1266.8120	1	6	26	1.94807687	-0.10692841
	1266.8290	1	6	26	1.94620355	-0.10914905
	1266.8450	1	6	26	1.94489204	-0.11059999
	1266.8620	1	6	26	1.94399134	-0.11162831
	1266.8780	1	6	26	1.94358709	-0.11194899
	1266.8790	1	6	26	1.94357418	-0.11192754
	1266.8880	1	6	26	1.94351927	-0.11180061
	1266.8950	1	6	26	1.94355697	-0.11166757
	1266.9120	1	6	26	1.94399380	-0.11087281
	1266.9290	1	6	26	1.94499285	-0.10927678
	1266.9460	1	6	26	1.94657194	-0.10702772
	1266.9620	1	6	26	1.94854033	-0.10418235
	1266.9790	1	6	26	1.95108917	-0.10072792
	1266.9960	1	6	26	1.95406481	-0.09693370
	1267.0120	1	6	26	1.95722115	-0.09271798
	1267.0290	1	6	26	1.96091513	-0.08809401
	1267.0460	1	6	26	1.96491419	-0.08323702
	1267.0620	1	6	26	1.96892227	-0.07837991
	1267.0790	1	6	26	1.97340201	-0.07330075
	1267.0960	1	6	26	1.97804934	-0.06813232
	1267.1090	1	6	27	1.98167940	-0.06413887
	1267.1120	1	6	27	1.98252539	-0.06317511
	1267.1290	1	6	27	1.98735221	-0.05830320
	1267.1460	1	6	27	1.99217780	-0.05343123
	1267.1630	1	6	27	1.99695525	-0.04855663
	1267.1790	1	6	27	2.00136675	-0.04448319
	1267.1960	1	6	27	2.00592086	-0.04022909
	1267.2130	1	6	27	2.01028258	-0.03627378
	1267.2290	1	6	27	2.01416506	-0.03306570
	1267.2460	1	6	27	2.01801476	-0.02973206
	1267.2630	1	6	27	2.02152147	-0.02710189
	1267.2790	1	6	27	2.02447436	-0.02494945
	1267.2960	1	6	27	2.02721826	-0.02285285
	1267.3130	1	6	27	2.02952164	-0.02172746
	1267.3300	1	6	27	2.03135091	-0.02075395
	1267.3460	1	6	27	2.03264049	-0.02006325
	1267.3520	1	6	27	2.03300827	-0.01990583
	1267.3630	1	6	27	2.03351947	-0.01996846
	1267.3800	1	6	27	2.03392229	-0.02012932
	1267.3880	1	6	27	2.03396716	-0.02029434
	1267.3960	1	6	27	2.03391860	-0.02051034
	1267.4130	1	6	27	2.03344961	-0.02138625
	1267.4300	1	6	27	2.03241040	-0.02247776
	1267.4470	1	6	27	2.03079360	-0.02408296
	1267.4630	1	6	27	2.02879223	-0.02571632
	1267.4800	1	6	27	2.02621306	-0.02769229
	1267.4970	1	6	27	2.02321776	-0.03025674
	1267.5130	1	6	27	2.02004687	-0.03300380
	1267.5300	1	6	27	2.01633404	-0.03608468
	1267.5470	1	6	27	2.01231797	-0.03961094
	1267.5630	1	6	27	2.00829596	-0.04314213
	1267.5800	1	6	27	2.00381848	-0.04729203
	1267.5970	1	6	27	1.99917196	-0.05171238
	1267.6130	1	6	27	1.99469386	-0.05574531
	1267.6300	1	6	27	1.98987749	-0.06061179
	1267.6470	1	6	27	1.98505805	-0.06557397
	1267.6640	1	6	27	1.98028163	-0.07040601
	1267.6800	1	6	27	1.97586275	-0.07513591
	1267.6970	1	6	27	1.97131130	-0.08011511
	1267.7140	1	6	27	1.96695429	-0.08501337
	1267.7300	1	6	27	1.96307734	-0.08931014
	1267.7470	1	6	27	1.95924199	-0.09375712
	1267.7640	1	6	27	1.95575720	-0.09788234
	1267.7800	1	6	27	1.95283218	-0.10128713
	1267.7810	1	6	27	1.95266110	-0.10149315
	1267.7970	1	6	27	1.95011922	-0.10439184
	1267.8140	1	6	27	1.94783673	-0.10713823
	1267.8310	1	6	27	1.94601997	-0.10930110
	1267.8470	1	6	27	1.94476153	-0.11076086
	1267.8640	1	6	27	1.94391820	-0.11157036
	1267.8810	1	6	27	1.94356087	-0.11184092
	1267.8860	1	6	27	1.94352931	-0.11196351
	1267.8880	1	6	27	1.94352644	-0.11189653
	1267.8970	1	6	27	1.94358730	-0.11171253
	1267.9140	1	6	27	1.94408375	-0.11058052
	1267.9310	1	6	27	1.94515061	-0.10889328
	1267.9640	1	6	27	1.94881550	-0.10392614
	1267.9810	1	6	27	1.95141925	-0.10021069
	1267.9980	1	6	27	1.95444201	-0.09640668
	1268.0140	1	6	27	1.95764056	-0.09230699
	1268.0310	1	6	27	1.96137491	-0.08756574
	1268.0480	1	6	27	1.96540163	-0.08269906
	1268.0640	1	6	27	1.96943101	-0.07794328
	1268.0810	1	6	27	1.97393349	-0.07279685
	1268.0980	1	6	27	1.97859988	-0.06763387
	1268.1090	1	6	28	1.98168165	-0.06421774
	1268.1140	1	6	28	1.98309396	-0.06273461
	1268.1310	1	6	28	1.98792304	-0.05777493
	1268.1480	1	6	28	1.99274371	-0.05286310
	1268.1650	1	6	28	1.99751132	-0.04813234
	1268.1810	1	6	28	2.00191012	-0.04397537
	1268.1980	1	6	28	2.00644313	-0.03977640
	1268.2150	1	6	28	2.01077781	-0.03588558
	1268.2310	1	6	28	2.01463139	-0.03250896
	1268.2480	1	6	28	2.01844196	-0.02930794
	1268.2650	1	6	28	2.02191219	-0.02668905
	1268.2820	1	6	28	2.02499539	-0.02443859
	1268.2980	1	6	28	2.02752027	-0.02270877
	1268.3150	1	6	28	2.02976444	-0.02147118
	1268.3320	1	6	28	2.03153941	-0.02051706
	1268.3480	1	6	28	2.03277224	-0.02014895
	1268.3650	1	6	28	2.03359426	-0.01996760
	1268.3660	1	6	28	2.03362704	-0.01995474
	1268.3820	1	6	28	2.03394544	-0.02009778
	1268.3880	1	6	28	2.03396982	-0.02036193
	1268.3980	1	6	28	2.03389237	-0.02075010
	1268.4150	1	6	28	2.03335822	-0.02149303
	1268.4320	1	6	28	2.03225099	-0.02270586
	1268.4480	1	6	28	2.03068378	-0.02424941
	1268.4650	1	6	28	2.02851296	-0.02605129
	1268.4820	1	6	28	2.02588421	-0.02814948
	1268.4990	1	6	28	2.02283892	-0.03068407
	1268.5150	1	6	28	2.01962602	-0.03342628
	1268.5320	1	6	28	2.01587754	-0.03653344
	1268.5490	1	6	28	2.01182808	-0.04002132
	1268.5650	1	6	28	2.00778230	-0.04354310
	1268.5820	1	6	28	2.00328064	-0.04776967
	1268.5990	1	6	28	1.99862080	-0.05214904
	1268.6150	1	6	28	1.99413800	-0.05628032
	1268.6320	1	6	28	1.98931896	-0.06116572
	1268.6490	1	6	28	1.98449521	-0.06608808
	1268.6660	1	6	28	1.97971531	-0.07099974
	1268.6820	1	6	28	1.97531118	-0.07565855
	1268.6990	1	6	28	1.97078391	-0.08072968
	1268.7160	1	6	28	1.96645641	-0.08562961
	1268.7320	1	6	28	1.96261204	-0.08987752
	1268.7490	1	6	28	1.95881500	-0.09427480
	1268.7660	1	6	28	1.95537385	-0.09838554
	1268.7830	1	6	28	1.95232323	-0.10183950
	1268.7990	1	6	28	1.94982520	-0.10471746
	1268.8160	1	6	28	1.94759332	-0.10744935
	1268.8330	1	6	28	1.94583679	-0.10954184
	1268.8490	1	6	28	1.94463613	-0.11095341
	1268.8660	1	6	28	1.94385283	-0.11167128
	1268.8830	1	6	28	1.94353628	-0.11195171
	1268.8860	1	6	28	1.94352194	-0.11201657
	1268.8880	1	6	28	1.94351948	-0.11198755
	1268.8990	1	6	28	1.94361373	-0.11166967
	1268.9160	1	6	28	1.94417759	-0.11047564
	1268.9330	1	6	28	1.94531371	-0.10877601
	1268.9490	1	6	28	1.94690448	-0.10646281
	1268.9660	1	6	28	1.94910112	-0.10345939
	1268.9830	1	6	28	1.95175712	-0.09995204
	1269.0000	1	6	28	1.95482413	-0.09578548
	1269.0160	1	6	28	1.95806079	-0.09170602
	1269.0330	1	6	28	1.96182956	-0.08711443
	1269.0500	1	6	28	1.96589316	-0.08209451
	1269.0660	1	6	28	1.96995164	-0.07734933
	1269.0830	1	6	28	1.97447871	-0.07232352
	1269.1000	1	6	28	1.97916210	-0.06702496
	1269.1090	1	6	29	1.98168554	-0.06421099
	1269.1160	1	6	29	1.98366274	-0.06212745
	1269.1170	1	6	29	1.98394590	-0.06183119
	1269.1330	1	6	29	1.98849059	-0.05714918
	1269.1500	1	6	29	1.99330409	-0.05230936
	1269.1670	1	6	29	1.99806002	-0.04769200
	1269.1830	1	6	29	2.00245104	-0.04349189
	1269.2000	1	6	29	2.00696437	-0.03939555
	1269.2170	1	6	29	2.01127077	-0.03556363
	1269.2330	1	6	29	2.01509322	-0.03221453
	1269.2500	1	6	29	2.01886465	-0.02913854
	1269.2670	1	6	29	2.02229145	-0.02648218
	1269.3000	1	6	29	2.02780179	-0.02262670
	1269.3170	1	6	29	2.02999207	-0.02136192
	1269.3340	1	6	29	2.03171397	-0.02059064
	1269.3500	1	6	29	2.03289251	-0.02013000
	1269.3620	1	6	29	2.03348300	-0.01994618
	1269.3670	1	6	29	2.03365450	-0.01998981
	1269.3840	1	6	29	2.03395159	-0.02026819
	1269.3880	1	6	29	2.03396224	-0.02043520
	1269.4000	1	6	29	2.03385447	-0.02079591
	1269.4170	1	6	29	2.03325762	-0.02159975
	1269.4340	1	6	29	2.03208175	-0.02294158
	1269.4500	1	6	29	2.03045451	-0.02441454
	1269.4670	1	6	29	2.02822673	-0.02634770
	1269.4840	1	6	29	2.02554799	-0.02859603
	1269.5010	1	6	29	2.02246274	-0.03109782
	1269.5170	1	6	29	2.01921009	-0.03375422
	1269.5340	1	6	29	2.01542166	-0.03698643
	1269.5510	1	6	29	2.01133859	-0.04038356
	1269.5670	1	6	29	2.00726802	-0.04411922
	1269.5840	1	6	29	2.00274403	-0.04834101
	1269.6010	1	6	29	1.99806739	-0.05255101
	1269.6180	1	6	29	1.99328360	-0.05719425
	1269.6340	1	6	29	1.98874137	-0.06174585
	1269.6510	1	6	29	1.98392582	-0.06665939
	1269.6680	1	6	29	1.97916251	-0.07150461
	1269.6840	1	6	29	1.97477273	-0.07632398
	1269.7010	1	6	29	1.97026717	-0.08128357
	1269.7180	1	6	29	1.96596508	-0.08602000
	1269.7340	1	6	29	1.96214673	-0.09053765
	1269.7510	1	6	29	1.95838862	-0.09481636
	1269.7680	1	6	29	1.95499071	-0.09891791
	1269.7840	1	6	29	1.95215399	-0.10222697
	1269.8010	1	6	29	1.94953651	-0.10524207
	1269.8180	1	6	29	1.94736159	-0.10783291
	1269.8350	1	6	29	1.94566243	-0.10978865
	1269.8510	1	6	29	1.94451812	-0.11114074
	1269.8680	1	6	29	1.94378911	-0.11186730
	1269.8780	1	6	29	1.94358279	-0.11201723
	1269.8850	1	6	29	1.94352173	-0.11195513
	1269.8880	1	6	29	1.94351640	-0.11193414
	1269.9010	1	6	29	1.94364917	-0.11159785
	1269.9180	1	6	29	1.94428270	-0.11046364
	1269.9350	1	6	29	1.94548766	-0.10860587
	1269.9510	1	6	29	1.94713539	-0.10618519
	1269.9680	1	6	29	1.94938776	-0.10313675
	1269.9850	1	6	29	1.95209498	-0.09947681
	1270.0020	1	6	29	1.95521179	-0.09525083
	1270.0180	1	6	29	1.95848984	-0.09116760
	1270.0350	1	6	29	1.96229405	-0.08651286
	1270.0520	1	6	29	1.96638838	-0.08142886
	1270.0680	1	6	29	1.97047719	-0.07677285
	1270.0850	1	6	29	1.97502515	-0.07163543
	1270.1020	1	6	29	1.97972002	-0.06642911
	1270.1090	1	6	30	1.98168472	-0.06439887
	1270.1190	1	6	30	1.98451160	-0.06136246
	1270.1350	1	6	30	1.98905547	-0.05664361
	1270.1520	1	6	30	1.99386774	-0.05177727
	1270.1690	1	6	30	1.99861650	-0.04718404
	1270.1850	1	6	30	2.00299092	-0.04303753
	1270.2020	1	6	30	2.00748029	-0.03890173
	1270.2190	1	6	30	2.01176190	-0.03513675
	1270.2350	1	6	30	2.01555668	-0.03190840
	1270.2520	1	6	30	2.01928959	-0.02885323
	1270.2690	1	6	30	2.02267050	-0.02625660
	1270.2850	1	6	30	2.02549492	-0.02420831
	1270.3020	1	6	30	2.02808105	-0.02247907
	1270.3190	1	6	30	2.03021458	-0.02127261
	1270.3360	1	6	30	2.03188383	-0.02044228
	1270.3520	1	6	30	2.03300520	-0.02007024
	1270.3620	1	6	30	2.03347952	-0.02003207
	1270.3690	1	6	30	2.03370633	-0.02010029
	1270.3860	1	6	30	2.03394954	-0.02028563
	1270.3880	1	6	30	2.03395159	-0.02035452
	1270.4020	1	6	30	2.03380530	-0.02093700
	1270.4190	1	6	30	2.03314698	-0.02182497
	1270.4360	1	6	30	2.03190370	-0.02310209
	1270.4520	1	6	30	2.03021663	-0.02463998
	1270.4690	1	6	30	2.02793292	-0.02656491
	1270.4860	1	6	30	2.02520356	-0.02883767
	1270.5030	1	6	30	2.02207201	-0.03151573
	1270.5190	1	6	30	2.01878228	-0.03420418
	1270.5360	1	6	30	2.01495922	-0.03736687
	1270.5530	1	6	30	2.01084173	-0.04102970
	1270.5690	1	6	30	2.00674535	-0.04469282
	1270.5860	1	6	30	2.00220332	-0.04876005
	1270.6030	1	6	30	1.99750968	-0.05318862
	1270.6200	1	6	30	1.99272056	-0.05789293
	1270.6360	1	6	30	1.98817649	-0.06231715
	1270.6530	1	6	30	1.98336360	-0.06721656
	1270.6700	1	6	30	1.97860849	-0.07220969
	1270.6860	1	6	30	1.97423612	-0.07700122
	1270.7030	1	6	30	1.96975044	-0.08180774
	1270.7200	1	6	30	1.96547498	-0.08662112
	1270.7360	1	6	30	1.96168859	-0.09109445
	1270.7530	1	6	30	1.95797044	-0.09536112
	1270.7700	1	6	30	1.95462088	-0.09930459
	1270.7860	1	6	30	1.95182965	-0.10259369
	1270.8030	1	6	30	1.94926503	-0.10564192
	1270.8200	1	6	30	1.94713949	-0.10815219
	1270.8370	1	6	30	1.94549586	-0.10998780
	1270.8530	1	6	30	1.94440727	-0.11122657
	1270.8700	1	6	30	1.94374219	-0.11194325
	1270.8780	1	6	30	1.94358894	-0.11208183
	1270.8870	1	6	30	1.94352173	-0.11202587
	1270.8880	1	6	30	1.94352112	-0.11197993
	1270.9030	1	6	30	1.94369650	-0.11150600
	1270.9200	1	6	30	1.94439006	-0.11035694
	1270.9370	1	6	30	1.94566673	-0.10841653
	1270.9530	1	6	30	1.94738003	-0.10593642
	1270.9540	1	6	30	1.94750235	-0.10578064
	1270.9700	1	6	30	1.94969038	-0.10276565
	1270.9870	1	6	30	1.95244350	-0.09908894
	1271.0040	1	6	30	1.95560313	-0.09497482
	1271.0200	1	6	30	1.95891806	-0.09064687
	1271.0370	1	6	30	1.96276181	-0.08581603
	1271.0540	1	6	30	1.96689200	-0.08100272
	1271.0700	1	6	30	1.97100540	-0.07620422
	1271.0870	1	6	30	1.97557262	-0.07083707
	1271.1040	1	6	30	1.98028327	-0.06591022
	1271.1090	1	6	31	1.98168800	-0.06445333
	1271.1370	1	6	31	1.98962548	-0.05594369
	1271.1540	1	6	31	1.99443242	-0.05134667
	1271.1710	1	6	31	1.99917053	-0.04652565
	1271.1870	1	6	31	2.00352856	-0.04258726
	1271.2040	1	6	31	2.00799784	-0.03856030
	1271.2210	1	6	31	2.01224954	-0.03461692
	1271.2370	1	6	31	2.01601093	-0.03164110
	1271.2540	1	6	31	2.01970962	-0.02856031
	1271.2710	1	6	31	2.02304524	-0.02599976
	1271.2870	1	6	31	2.02582397	-0.02400726
	1271.3040	1	6	31	2.02836032	-0.02225759
	1271.3210	1	6	31	2.03044017	-0.02116871
	1271.3380	1	6	31	2.03205040	-0.02044847
	1271.3540	1	6	31	2.03311666	-0.02001641
	1271.3620	1	6	31	2.03348198	-0.01998713
	1271.3710	1	6	31	2.03376370	-0.02011301
	1271.3880	1	6	31	2.03396736	-0.02039225
	1271.4040	1	6	31	2.03376739	-0.02091668
	1271.4210	1	6	31	2.03303491	-0.02193308
	1271.4380	1	6	31	2.03171869	-0.02320129
	1271.4550	1	6	31	2.02985029	-0.02495776
	1271.4710	1	6	31	2.02763521	-0.02681765
	1271.4880	1	6	31	2.02485627	-0.02903883
	1271.5050	1	6	31	2.02167514	-0.03182223
	1271.5210	1	6	31	2.01834627	-0.03460829
	1271.5380	1	6	31	2.01448613	-0.03777852
	1271.5550	1	6	31	2.01033975	-0.04155411
	1271.5710	1	6	31	2.00622042	-0.04514187
	1271.5880	1	6	31	2.00165667	-0.04925393
	1271.6050	1	6	31	1.99695197	-0.05388739
	1271.6210	1	6	31	1.99243617	-0.05810373
	1271.6380	1	6	31	1.98760587	-0.06304663
	1271.6550	1	6	31	1.98279728	-0.06793686
	1271.6720	1	6	31	1.97805487	-0.07274247
	1271.6880	1	6	31	1.97369705	-0.07758688
	1271.7050	1	6	31	1.96923124	-0.08247753
	1271.7220	1	6	31	1.96498263	-0.08708933
	1271.7380	1	6	31	1.96123066	-0.09147735
	1271.7550	1	6	31	1.95755840	-0.09587451
	1271.7720	1	6	31	1.95425556	-0.09967672
	1271.7880	1	6	31	1.95150572	-0.10292444
	1271.8050	1	6	31	1.94899130	-0.10587054
	1271.8220	1	6	31	1.94691862	-0.10835128
	1271.8390	1	6	31	1.94533276	-0.11008862
	1271.8550	1	6	31	1.94429991	-0.11130270
	1271.8720	1	6	31	1.94369077	-0.11204300
	1271.8770	1	6	31	1.94359959	-0.11216384
	1271.8880	1	6	31	1.94351804	-0.11190036
	1271.8890	1	6	31	1.94351907	-0.11184190
	1271.9050	1	6	31	1.94375100	-0.11137070
	1271.9220	1	6	31	1.94451299	-0.11009122
	1271.9390	1	6	31	1.94585298	-0.10806127
	1271.9560	1	6	31	1.94774228	-0.10547319
	1271.9720	1	6	31	1.94998153	-0.10235049
	1271.9890	1	6	31	1.95278649	-0.09854537
	1272.0060	1	6	31	1.95599795	-0.09448173
	1272.0220	1	6	31	1.95935570	-0.09016576
	1272.0390	1	6	31	1.96323491	-0.08544701
	1272.0560	1	6	31	1.96738927	-0.08056201
[truncated: 1,227 more rows]
