# Supplementary material for: Hyaluronic Acid Enhances the Mechanical Properties of Tissue-Engineered Cartilage Constructs
Source: PLoS One. 2014 Dec 1;9(12):e113216. doi: 10.1371/journal.pone.0113216 (PMC4249877; doi:10.1371/journal.pone.0113216)
Supplement: Dataset S1 — Raw data from hydrogel constructs. Data on wet weight, dry weight, compressive modulus, DNA content, and GAG content are provided in a spreadsheet for all analysed hydrogel constructs. Additionally, raw data from mechanical compression tests (time, displacement, and load) are provided. (ZIP) [file pone.0113216.s004.zip › Data/Mechanical testing/Microtester/Day 63/Day 63 stress relaxation/Patient 1/G3 P1 M7/G3 P1 M7 failure ramp.csv]

G3 P1 M7 failure
Notes	Time	Sequence	Block	Cycle	5800:Extension mm	5800:5N_Load_Cell N
Test Started : 02/10/2014 4:47:36 PM	4.0020	1	2		2.50003715	0.00051212
	4.0030	1	2		2.50002137	0.00051280
	4.1000	1	2		2.49891127	0.00017261
	4.2000	1	2		2.49792923	0.00034313
	4.3000	1	2		2.49693694	0.00038512
	4.4000	1	2		2.49594445	0.00035657
	4.5000	1	2		2.49494151	0.00032643
	4.6000	1	2		2.49393959	0.00029674
	4.7000	1	2		2.49294341	0.00033121
	4.8000	1	2		2.49194047	0.00027975
	4.9000	1	2		2.49094101	0.00021390
	5.0000	1	2		2.48994360	0.00034620
	5.1000	1	2		2.48894128	0.00017566
	5.2000	1	2		2.48794346	0.00022881
	5.3000	1	2		2.48694338	0.00030360
	5.4000	1	2		2.48594249	0.00030414
	5.5000	1	2		2.48494180	0.00008662
	5.6000	1	2		2.48393927	0.00030660
	5.7000	1	2		2.48293777	0.00029481
	5.8000	1	2		2.48194425	0.00024352
	5.9000	1	2		2.48094643	0.00034411
	6.0000	1	2		2.47993816	0.00028739
	6.1000	1	2		2.47894465	0.00034010
	6.2000	1	2		2.47795010	0.00025480
	6.3000	1	2		2.47694552	0.00028137
	6.4000	1	2		2.47594238	0.00025297
	6.5000	1	2		2.47494394	0.00028658
	6.6000	1	2		2.47394490	0.00039406
	6.7000	1	2		2.47293868	0.00025067
	6.8000	1	2		2.47194168	0.00028776
	6.9000	1	2		2.47093833	0.00022979
	7.0000	1	2		2.46994256	0.00039299
	7.1000	1	2		2.46894248	0.00014718
	7.2000	1	2		2.46794651	0.00019796
	7.3000	1	2		2.46694111	0.00024919
	7.4000	1	2		2.46594288	0.00036998
	7.5000	1	2		2.46494260	0.00036998
	7.6000	1	2		2.46394130	0.00028753
	7.7000	1	2		2.46293959	0.00026933
	7.8000	1	2		2.46194341	0.00023232
	7.9000	1	2		2.46094559	0.00025944
	8.0000	1	2		2.45995166	0.00025844
	8.1000	1	2		2.45894258	0.00027858
	8.2000	1	2		2.45794476	0.00019115
	8.3000	1	2		2.45694940	0.00018651
	8.4000	1	2		2.45595219	0.00032179
	8.5000	1	2		2.45494044	0.00014422
	8.6000	1	2		2.45394324	0.00034679
	8.7000	1	2		2.45294562	0.00022056
	8.8000	1	2		2.45194555	0.00028132
	8.9000	1	2		2.45094630	0.00026708
	9.0000	1	2		2.44995380	0.00016820
	9.1000	1	2		2.44894533	0.00030902
	9.2000	1	2		2.44794690	0.00019997
	9.3000	1	2		2.44694314	0.00026288
	9.4000	1	2		2.44593753	0.00020384
	9.5000	1	2		2.44493828	0.00015885
	9.6000	1	2		2.44394087	0.00023539
	9.7000	1	2		2.44295063	0.00028220
	9.8000	1	2		2.44194584	0.00021850
	9.9000	1	2		2.44093983	0.00023987
	10.0000	1	2		2.43994877	0.00014806
	10.1000	1	2		2.43894542	0.00030880
	10.2000	1	2		2.43794391	0.00021735
	10.3000	1	2		2.43694323	0.00027284
	10.4000	1	2		2.43594623	0.00020693
	10.5000	1	2		2.43494493	0.00026761
	10.6000	1	2		2.43395653	0.00015840
	10.7000	1	2		2.43294908	0.00018641
	10.8000	1	2		2.43194942	0.00012852
	10.9000	1	2		2.43094095	0.00017619
	11.0000	1	2		2.42995337	0.00018561
	11.1000	1	2		2.42894469	0.00029148
	11.2000	1	2		2.42795097	0.00012526
	11.3000	1	2		2.42694598	0.00007661
	11.4000	1	2		2.42594140	0.00028131
	11.5000	1	2		2.42493989	0.00026326
	11.6000	1	2		2.42394392	0.00020759
	11.7000	1	2		2.42293954	0.00011553
	11.8000	1	2		2.42195136	0.00016194
	11.9000	1	2		2.42095210	0.00023457
	12.0000	1	2		2.41994855	0.00015270
	12.1000	1	2		2.41895155	0.00028942
	12.2000	1	2		2.41796131	0.00011246
	12.3000	1	2		2.41695447	0.00026984
	12.4000	1	2		2.41595522	0.00003689
	12.5000	1	2		2.41495105	0.00014838
	12.6000	1	2		2.41395569	0.00009734
	12.7000	1	2		2.41294783	0.00019735
	12.8000	1	2		2.41195001	0.00022432
	12.9000	1	2		2.41093990	0.00017629
	13.0000	1	2		2.40993593	0.00008119
	13.1000	1	2		2.40894283	0.00013034
	13.2000	1	2		2.40795300	0.00021050
	13.3000	1	2		2.40694760	0.00001524
	13.4000	1	2		2.40595531	0.00006264
	13.5000	1	2		2.40495688	0.00016247
	13.6000	1	2		2.40395660	0.00009884
	13.7000	1	2		2.40295366	0.00006705
	13.8000	1	2		2.40195297	0.00016505
	13.9000	1	2		2.40095700	0.00008655
	14.0000	1	2		2.39995918	0.00013136
	14.1000	1	2		2.39895542	0.00017610
	14.2000	1	2		2.39794920	0.00006637
	14.3000	1	2		2.39695732	-0.00000409
	14.4000	1	2		2.39595602	0.00012518
	14.5000	1	2		2.39494652	0.00017082
	14.6000	1	2		2.39395751	0.00006464
	14.7000	1	2		2.39296092	-0.00012701
	14.8000	1	2		2.39195860	0.00020085
	14.9000	1	2		2.39095463	0.00018985
	15.0000	1	2		2.38996029	-0.00001247
	15.1000	1	2		2.38896043	0.00004471
	15.2000	1	2		2.38795216	0.00014960
	15.3000	1	2		2.38695536	-0.00005212
	15.4000	1	2		2.38595795	0.00011410
	15.5000	1	2		2.38495952	0.00019442
	15.6000	1	2		2.38395781	0.00012377
	15.7000	1	2		2.38295569	-0.00006142
	15.8000	1	2		2.38195357	0.00015832
	15.9000	1	2		2.38095800	0.00019682
	16.0000	1	2		2.37995916	-0.00009039
	16.1000	1	2		2.37895970	0.00001005
	16.2000	1	2		2.37795737	0.00038174
	16.3000	1	2		2.37695771	0.00009299
	16.4000	1	2		2.37596317	-0.00003452
	16.5000	1	2		2.37496576	0.00018705
	16.6000	1	2		2.37396364	0.00031182
	16.7000	1	2		2.37296152	-0.00003903
	16.8000	1	2		2.37196001	0.00006112
	16.9000	1	2		2.37095973	0.00029075
	17.0000	1	2		2.36995679	0.00015232
	17.1000	1	2		2.36895754	-0.00005409
	17.2000	1	2		2.36796402	0.00014747
	17.3000	1	2		2.36695944	0.00018395
	17.4000	1	2		2.36595383	0.00002018
	17.5000	1	2		2.36495663	0.00008192
	17.6000	1	2		2.36395410	0.00020868
	17.7000	1	2		2.36295771	0.00012646
	17.8000	1	2		2.36196235	0.00004606
	17.9000	1	2		2.36096310	0.00028618
	18.0000	1	2		2.35995770	0.00001604
	18.1000	1	2		2.35895865	0.00008116
	18.2000	1	2		2.35795694	0.00019014
	18.3000	1	2		2.35695748	0.00014530
	18.4000	1	2		2.35596745	0.00007972
	18.5000	1	2		2.35495918	0.00016999
	18.6000	1	2		2.35395788	0.00020445
	18.7000	1	2		2.35296047	-0.00009390
	18.8000	1	2		2.35196183	-0.00003919
	18.9000	1	2		2.35095848	0.00006724
	19.0000	1	2		2.34996312	0.00004883
	19.1000	1	2		2.34896571	0.00005350
	19.2000	1	2		2.34796605	0.00006199
	19.3000	1	2		2.34695716	-0.00002039
	19.4000	1	2		2.34596385	-0.00008496
	19.5000	1	2		2.34496030	0.00004909
	19.6000	1	2		2.34395818	-0.00002436
	19.7000	1	2		2.34296056	-0.00002857
	19.8000	1	2		2.34196541	-0.00013893
	19.9000	1	2		2.34096779	-0.00003211
	20.0000	1	2		2.33996751	0.00001891
	20.1000	1	2		2.33896437	-0.00002337
	20.2000	1	2		2.33796409	-0.00001973
	20.3000	1	2		2.33696525	-0.00000892
	20.4000	1	2		2.33595923	0.00000556
	20.5000	1	2		2.33496490	-0.00004372
	20.6000	1	2		2.33396134	-0.00005389
	20.7000	1	2		2.33296885	0.00004213
	20.8000	1	2		2.33196365	0.00007927
	20.9000	1	2		2.33096747	-0.00004254
	21.0000	1	2		2.32995818	0.00003752
	21.1000	1	2		2.32897081	-0.00005703
	21.2000	1	2		2.32796828	0.00004894
	21.3000	1	2		2.32696185	-0.00005188
	21.4000	1	2		2.32595482	0.00003987
	21.5000	1	2		2.32495864	-0.00007116
	21.6000	1	2		2.32396450	0.00005286
	21.7000	1	2		2.32296710	0.00009387
	21.8000	1	2		2.32195534	0.00010562
	21.9000	1	2		2.32096429	-0.00008139
	22.0000	1	2		2.31996483	0.00000139
	22.1000	1	2		2.31896660	-0.00000375
	22.2000	1	2		2.31796653	0.00004965
	22.3000	1	2		2.31697076	-0.00001804
	22.4000	1	2		2.31596495	-0.00002040
	22.5000	1	2		2.31496037	-0.00004044
	22.6000	1	2		2.31396255	0.00007704
	22.7000	1	2		2.31296760	0.00001659
	22.8000	1	2		2.31196507	-0.00003973
	22.9000	1	2		2.31096253	0.00003804
	23.0000	1	2		2.30996451	0.00005787
	23.1000	1	2		2.30896116	-0.00001939
	23.2000	1	2		2.30796252	-0.00003236
	23.3000	1	2		2.30696224	0.00003961
	23.4000	1	2		2.30596053	0.00004792
	23.5000	1	2		2.30496620	0.00002468
	23.6000	1	2		2.30396018	-0.00004354
	23.7000	1	2		2.30296871	-0.00000180
	23.8000	1	2		2.30196229	-0.00000072
	23.9000	1	2		2.30096283	0.00010354
	24.0000	1	2		2.29996276	0.00003304
	24.1000	1	2		2.29896391	-0.00006621
	24.2000	1	2		2.29796015	-0.00002340
	24.3000	1	2		2.29696438	0.00004474
	24.4000	1	2		2.29596411	-0.00000223
	24.5000	1	2		2.29496362	-0.00013499
	24.6000	1	2		2.29395679	-0.00004745
	24.7000	1	2		2.29296553	0.00008730
	24.8000	1	2		2.29196566	0.00000073
	24.9000	1	2		2.29097276	-0.00003798
	25.0000	1	2		2.28996203	0.00011601
	25.1000	1	2		2.28896872	-0.00012406
	25.2000	1	2		2.28796906	0.00007648
	25.3000	1	2		2.28697185	0.00007448
	25.4000	1	2		2.28597014	-0.00010107
	25.5000	1	2		2.28497171	-0.00018062
	25.6000	1	2		2.28396999	0.00008162
	25.7000	1	2		2.28296849	0.00002339
	25.8000	1	2		2.28196616	-0.00021473
	25.9000	1	2		2.28096937	-0.00015480
	26.0000	1	2		2.27997011	-0.00000766
	26.1000	1	2		2.27896410	-0.00014150
	26.2000	1	2		2.27796669	-0.00012568
	26.3000	1	2		2.27698219	-0.00017915
	26.4000	1	2		2.27597474	-0.00003356
	26.5000	1	2		2.27497118	-0.00014002
	26.6000	1	2		2.27397254	0.00006365
	26.7000	1	2		2.27297329	-0.00013808
	26.8000	1	2		2.27197219	-0.00022381
	26.9000	1	2		2.27097212	-0.00017409
	27.0000	1	2		2.26996529	0.00006921
	27.1000	1	2		2.26897156	-0.00020462
	27.2000	1	2		2.26795817	-0.00015935
	27.3000	1	2		2.26696363	-0.00010334
	27.4000	1	2		2.26596766	-0.00004629
	27.5000	1	2		2.26497148	-0.00020341
	27.6000	1	2		2.26397366	-0.00011850
	27.7000	1	2		2.26297297	-0.00012476
	27.8000	1	2		2.26197208	-0.00011813
	27.9000	1	2		2.26097815	-0.00018413
	28.0000	1	2		2.25997849	-0.00006380
	28.1000	1	2		2.25897698	-0.00025425
	28.2000	1	2		2.25797507	-0.00016072
	28.3000	1	2		2.25697315	-0.00006294
	28.4000	1	2		2.25597840	-0.00014414
	28.5000	1	2		2.25496583	-0.00011065
	28.6000	1	2		2.25396986	-0.00014019
	28.7000	1	2		2.25297060	-0.00002172
	28.8000	1	2		2.25197217	-0.00009495
	28.9000	1	2		2.25096267	-0.00006102
	29.0000	1	2		2.24996158	-0.00018848
	29.1000	1	2		2.24896232	-0.00003084
	29.2000	1	2		2.24796614	-0.00006816
	29.3000	1	2		2.24695665	-0.00014644
	29.4000	1	2		2.24596559	-0.00011896
	29.5000	1	2		2.24496470	-0.00005525
	29.6000	1	2		2.24396544	-0.00005121
	29.7000	1	2		2.24296988	-0.00007717
	29.8000	1	2		2.24196735	-0.00017865
	29.9000	1	2		2.24096563	-0.00019026
	30.0000	1	2		2.23997171	-0.00006988
	30.1000	1	2		2.23897000	-0.00007781
	30.2000	1	2		2.23796726	-0.00020961
	30.3000	1	2		2.23696288	-0.00008675
	30.4000	1	2		2.23596916	-0.00013677
	30.5000	1	2		2.23495536	-0.00008240
	30.6000	1	2		2.23396164	-0.00004806
	30.7000	1	2		2.23296239	-0.00006169
	30.8000	1	2		2.23196313	-0.00014526
	30.9000	1	2		2.23096163	-0.00000723
	31.0000	1	2		2.22996975	-0.00008789
	31.1000	1	2		2.22896312	-0.00014723
	31.2000	1	2		2.22796469	-0.00009547
	31.3000	1	2		2.22696707	-0.00008103
	31.4000	1	2		2.22597028	-0.00012557
	31.5000	1	2		2.22496590	-0.00013469
	31.6000	1	2		2.22396931	-0.00017390
	31.7000	1	2		2.22296781	-0.00007164
	31.8000	1	2		2.22196958	-0.00015127
	31.9000	1	2		2.22096828	-0.00002273
	32.0000	1	2		2.21996410	-0.00019973
	32.1000	1	2		2.21896833	-0.00011105
	32.2000	1	2		2.21796212	-0.00015712
	32.3000	1	2		2.21696839	-0.00015254
	32.4000	1	2		2.21596750	-0.00018056
	32.5000	1	2		2.21496579	-0.00007979
	32.6000	1	2		2.21396367	-0.00008806
	32.7000	1	2		2.21297138	-0.00013367
	32.8000	1	2		2.21196352	-0.00018316
	32.9000	1	2		2.21096878	-0.00019976
	33.0000	1	2		2.20997219	-0.00006921
	33.1000	1	2		2.20896802	-0.00008731
	33.2000	1	2		2.20797430	-0.00011307
	33.3000	1	2		2.20696971	-0.00014321
	33.4000	1	2		2.20596186	-0.00015207
	33.5000	1	2		2.20497223	0.00000053
	33.6000	1	2		2.20397032	-0.00009126
	33.7000	1	2		2.20296348	-0.00021439
	33.8000	1	2		2.20197140	-0.00030495
	33.9000	1	2		2.20096600	-0.00015902
	34.0000	1	2		2.19997474	-0.00013553
	34.1000	1	2		2.19896585	-0.00024677
	34.2000	1	2		2.19796865	-0.00016198
	34.3000	1	2		2.19696940	-0.00013455
	34.4000	1	2		2.19597281	-0.00007488
	34.5000	1	2		2.19496638	-0.00024935
	34.6000	1	2		2.19397041	-0.00015903
	34.7000	1	2		2.19297197	-0.00019260
	34.8000	1	2		2.19197088	-0.00016808
	34.9000	1	2		2.19096363	-0.00013140
	35.0000	1	2		2.18997462	-0.00021458
	35.1000	1	2		2.18897353	-0.00028054
	35.2000	1	2		2.18796833	-0.00017611
	35.3000	1	2		2.18697359	-0.00016063
	35.4000	1	2		2.18597187	-0.00030315
	35.5000	1	2		2.18497057	-0.00041030
	35.6000	1	2		2.18398320	-0.00018167
	35.7000	1	2		2.18296961	-0.00004210
	35.8000	1	2		2.18197896	-0.00035739
	35.9000	1	2		2.18098012	-0.00031110
	36.0000	1	2		2.17998066	-0.00025639
	36.1000	1	2		2.17897362	-0.00032802
	36.2000	1	2		2.17797969	-0.00025098
	36.3000	1	2		2.17697696	-0.00021888
	36.4000	1	2		2.17597688	-0.00027305
	36.5000	1	2		2.17497906	-0.00034675
	36.6000	1	2		2.17398186	-0.00024945
	36.7000	1	2		2.17298466	-0.00021773
	36.8000	1	2		2.17198581	-0.00032216
	36.9000	1	2		2.17098410	-0.00038858
	37.0000	1	2		2.16998853	-0.00007368
	37.1000	1	2		2.16897986	-0.00030049
	37.2000	1	2		2.16798286	-0.00047265
	37.3000	1	2		2.16697787	-0.00028115
	37.4000	1	2		2.16597206	-0.00026028
	37.5000	1	2		2.16496973	-0.00035669
	37.6000	1	2		2.16397601	-0.00041785
	37.7000	1	2		2.16296877	-0.00038820
	37.8000	1	2		2.16197750	-0.00044101
	37.9000	1	2		2.16097620	-0.00039299
	38.0000	1	2		2.15998002	-0.00032572
	38.1000	1	2		2.15896724	-0.00037625
	38.2000	1	2		2.15798028	-0.00048235
	38.3000	1	2		2.15698431	-0.00047119
	38.4000	1	2		2.15598157	-0.00048468
	38.5000	1	2		2.15498089	-0.00047238
	38.6000	1	2		2.15397897	-0.00060926
	38.7000	1	2		2.15297173	-0.00061014
	38.8000	1	2		2.15197145	-0.00047385
	38.9000	1	2		2.15096974	-0.00057458
	39.0000	1	2		2.14997765	-0.00063195
	39.1000	1	2		2.14898701	-0.00063079
	39.2000	1	2		2.14798140	-0.00066932
	39.3000	1	2		2.14697457	-0.00077780
	39.4000	1	2		2.14597388	-0.00077602
	39.5000	1	2		2.14497401	-0.00089744
	39.6000	1	2		2.14397394	-0.00093208
	39.7000	1	2		2.14297510	-0.00090687
	39.8000	1	2		2.14198076	-0.00097758
	39.9000	1	2		2.14097802	-0.00121949
	40.0000	1	2		2.13997426	-0.00106761
	40.1000	1	2		2.13897767	-0.00121237
	40.2000	1	2		2.13797596	-0.00139463
	40.3000	1	2		2.13697876	-0.00139111
	40.4000	1	2		2.13597356	-0.00139344
	40.5000	1	2		2.13498189	-0.00135862
	40.6000	1	2		2.13397792	-0.00170636
	40.7000	1	2		2.13297560	-0.00160480
	40.8000	1	2		2.13197266	-0.00162060
	40.9000	1	2		2.13097648	-0.00197835
	41.0000	1	2		2.12998214	-0.00182050
	41.1000	1	2		2.12898084	-0.00179397
	41.2000	1	2		2.12799039	-0.00205349
	41.3000	1	2		2.12697946	-0.00231753
	41.4000	1	2		2.12597877	-0.00218258
	41.5000	1	2		2.12499018	-0.00245443
	41.6000	1	2		2.12398580	-0.00267692
	41.7000	1	2		2.12298593	-0.00262107
	41.8000	1	2		2.12198791	-0.00267798
	41.9000	1	2		2.12098599	-0.00279017
	42.0000	1	2		2.11998735	-0.00298730
	42.1000	1	2		2.11898134	-0.00287077
	42.2000	1	2		2.11797676	-0.00329130
	42.3000	1	2		2.11698283	-0.00342325
	42.4000	1	2		2.11598604	-0.00335018
	42.5000	1	2		2.11498945	-0.00360273
	42.6000	1	2		2.11398794	-0.00383975
	42.7000	1	2		2.11298828	-0.00389686
	42.8000	1	2		2.11198984	-0.00391536
	42.9000	1	2		2.11098321	-0.00430140
	43.0000	1	2		2.10998560	-0.00433438
	43.1000	1	2		2.10898901	-0.00446619
	43.2000	1	2		2.10798341	-0.00478433
	43.3000	1	2		2.10697678	-0.00490659
	43.4000	1	2		2.10598039	-0.00495454
	43.5000	1	2		2.10498237	-0.00514293
	43.6000	1	2		2.10398434	-0.00544758
	43.7000	1	2		2.10297935	-0.00556038
	43.8000	1	2		2.10197621	-0.00565291
	43.9000	1	2		2.10097818	-0.00594992
	44.0000	1	2		2.09998282	-0.00619655
	44.1000	1	2		2.09897865	-0.00629950
	44.2000	1	2		2.09798473	-0.00636899
	44.3000	1	2		2.09697974	-0.00674518
	44.4000	1	2		2.09598479	-0.00698277
	44.5000	1	2		2.09498328	-0.00718671
	44.6000	1	2		2.09398628	-0.00738464
	44.7000	1	2		2.09298231	-0.00749683
	44.8000	1	2		2.09198306	-0.00774497
	44.9000	1	2		2.09098032	-0.00806293
	45.0000	1	2		2.08998271	-0.00828968
	45.1000	1	2		2.08897997	-0.00827269
	45.2000	1	2		2.08798216	-0.00869533
	45.3000	1	2		2.08698311	-0.00907308
	45.4000	1	2		2.08598611	-0.00913217
	45.5000	1	2		2.08498419	-0.00930158
	45.6000	1	2		2.08397941	-0.00958913
	45.7000	1	2		2.08298302	-0.00994669
	45.8000	1	2		2.08198295	-0.01017610
	45.9000	1	2		2.08098021	-0.01030613
	46.0000	1	2		2.07998444	-0.01048462
	46.1000	1	2		2.07897412	-0.01083845
	46.2000	1	2		2.07797774	-0.01127444
	46.3000	1	2		2.07698299	-0.01144166
	46.4000	1	2		2.07598046	-0.01169771
	46.5000	1	2		2.07497650	-0.01193578
	46.6000	1	2		2.07398257	-0.01230949
	46.7000	1	2		2.07298516	-0.01256167
	46.8000	1	2		2.07198550	-0.01272108
	46.9000	1	2		2.07098624	-0.01305660
	47.0000	1	2		2.06998740	-0.01337867
	47.1000	1	2		2.06898446	-0.01364181
	47.2000	1	2		2.06798562	-0.01379402
	47.3000	1	2		2.06698063	-0.01413298
	47.4000	1	2		2.06598527	-0.01448016
	47.5000	1	2		2.06498458	-0.01484669
	47.6000	1	2		2.06397672	-0.01512255
	47.7000	1	2		2.06297726	-0.01537920
	47.8000	1	2		2.06198088	-0.01564169
	47.9000	1	2		2.06098593	-0.01616298
	48.0000	1	2		2.05997622	-0.01645390
	48.1000	1	2		2.05897451	-0.01665597
	48.2000	1	2		2.05798038	-0.01691338
	48.3000	1	2		2.05698543	-0.01743478
	48.4000	1	2		2.05598454	-0.01770329
	48.5000	1	2		2.05498672	-0.01800212
	48.6000	1	2		2.05398501	-0.01833816
	48.7000	1	2		2.05298268	-0.01880265
	48.8000	1	2		2.05198179	-0.01916904
	48.9000	1	2		2.05098540	-0.01950504
	49.0000	1	2		2.04999189	-0.01984908
	49.1000	1	2		2.04898403	-0.02024654
	49.2000	1	2		2.04798252	-0.02059977
	49.3000	1	2		2.04698142	-0.02108798
	49.4000	1	2		2.04597746	-0.02137881
	49.5000	1	2		2.04498087	-0.02170222
	49.6000	1	2		2.04399411	-0.02226120
	49.7000	1	2		2.04298912	-0.02254456
	49.8000	1	2		2.04199479	-0.02292328
	49.9000	1	2		2.04098549	-0.02320812
	50.0000	1	2		2.03999095	-0.02369399
	50.1000	1	2		2.03898781	-0.02416761
	50.2000	1	2		2.03799060	-0.02460440
	50.3000	1	2		2.03698992	-0.02499127
	50.4000	1	2		2.03598595	-0.02523106
	50.5000	1	2		2.03498178	-0.02576479
	50.6000	1	2		2.03398785	-0.02633466
	50.7000	1	2		2.03298143	-0.02661293
	50.8000	1	2		2.03198463	-0.02705208
	50.9000	1	2		2.03098108	-0.02738087
	51.0000	1	2		2.02998469	-0.02803253
	51.1000	1	2		2.02898237	-0.02839601
	51.2000	1	2		2.02798004	-0.02882284
	51.3000	1	2		2.02698140	-0.02915846
	51.4000	1	2		2.02598584	-0.02964114
	51.5000	1	2		2.02498925	-0.03013252
	51.6000	1	2		2.02397913	-0.03050410
	51.7000	1	2		2.02298500	-0.03094524
	51.8000	1	2		2.02200235	-0.03139454
	51.9000	1	2		2.02099531	-0.03187192
	52.0000	1	2		2.01998765	-0.03228415
	52.1000	1	2		2.01898594	-0.03280855
	52.2000	1	2		2.01799960	-0.03316900
	52.3000	1	2		2.01699379	-0.03371790
	52.4000	1	2		2.01598572	-0.03428658
	52.5000	1	2		2.01498749	-0.03476371
	52.6000	1	2		2.01398476	-0.03513694
	52.7000	1	2		2.01298632	-0.03564620
	52.8000	1	2		2.01198769	-0.03619232
	52.9000	1	2		2.01098597	-0.03675535
	53.0000	1	2		2.00999246	-0.03718297
	53.1000	1	2		2.00898480	-0.03770289
	53.2000	1	2		2.00798432	-0.03821694
	53.3000	1	2		2.00698281	-0.03879807
	53.4000	1	2		2.00598991	-0.03945500
	53.5000	1	2		2.00498779	-0.03978944
	53.6000	1	2		2.00398444	-0.04027687
	53.7000	1	2		2.00298806	-0.04108622
	53.8000	1	2		2.00198348	-0.04163081
	53.9000	1	2		2.00099119	-0.04203002
	54.0000	1	2		1.99998886	-0.04266551
	54.1000	1	2		1.99898654	-0.04326785
	54.2000	1	2		1.99799056	-0.04370238
	54.3000	1	2		1.99698741	-0.04441078
	54.4000	1	2		1.99599328	-0.04507856
	54.5000	1	2		1.99498932	-0.04568492
	54.6000	1	2		1.99398822	-0.04626470
	54.7000	1	2		1.99299265	-0.04690020
	54.8000	1	2		1.99199176	-0.04748672
	54.9000	1	2		1.99099128	-0.04805556
	55.0000	1	2		1.98999571	-0.04878262
	55.1000	1	2		1.98898888	-0.04950165
	55.2000	1	2		1.98798942	-0.04991394
	55.3000	1	2		1.98698996	-0.05052389
	55.4000	1	2		1.98599460	-0.05127863
	55.5000	1	2		1.98499986	-0.05201805
	55.6000	1	2		1.98399856	-0.05264674
	55.7000	1	2		1.98299459	-0.05319155
	55.8000	1	2		1.98199103	-0.05404745
	55.9000	1	2		1.98098891	-0.05476621
	56.0000	1	2		1.98000093	-0.05522524
	56.1000	1	2		1.97898754	-0.05605570
	56.2000	1	2		1.97799156	-0.05649939
	56.3000	1	2		1.97698985	-0.05726517
	56.4000	1	2		1.97599592	-0.05811465
	56.5000	1	2		1.97498827	-0.05879332
	56.6000	1	2		1.97399127	-0.05941534
	56.7000	1	2		1.97298505	-0.06023584
	56.8000	1	2		1.97199133	-0.06103257
	56.9000	1	2		1.97099495	-0.06164135
	57.0000	1	2		1.96999795	-0.06242464
	57.1000	1	2		1.96899705	-0.06308915
	57.2000	1	2		1.96800046	-0.06384795
	57.3000	1	2		1.96698666	-0.06467743
	57.4000	1	2		1.96599335	-0.06529945
	57.5000	1	2		1.96499348	-0.06610310
	57.6000	1	2		1.96399444	-0.06681669
	57.7000	1	2		1.96300973	-0.06764058
	57.8000	1	2		1.96199245	-0.06833210
	57.9000	1	2		1.96099176	-0.06921975
	58.0000	1	2		1.95999005	-0.06992783
	58.1000	1	2		1.95899756	-0.07065291
	58.2000	1	2		1.95799216	-0.07156903
	58.3000	1	2		1.95699782	-0.07221726
	58.4000	1	2		1.95599590	-0.07300693
	58.5000	1	2		1.95499440	-0.07383382
	58.6000	1	2		1.95400272	-0.07463283
	58.7000	1	2		1.95299446	-0.07549398
	58.8000	1	2		1.95199520	-0.07630942
	58.9000	1	2		1.95099206	-0.07715762
	59.0000	1	2		1.94998993	-0.07795583
	59.1000	1	2		1.94899089	-0.07884139
	59.2000	1	2		1.94799512	-0.07963836
	59.3000	1	2		1.94699238	-0.08043583
	59.4000	1	2		1.94599415	-0.08114423
	59.5000	1	2		1.94499572	-0.08213250
	59.6000	1	2		1.94398478	-0.08298686
	59.7000	1	2		1.94298676	-0.08366357
	59.8000	1	2		1.94198874	-0.08455453
	59.9000	1	2		1.94098580	-0.08550456
	60.0000	1	2		1.93999228	-0.08646097
	60.1000	1	2		1.93900102	-0.08716988
	60.2000	1	2		1.93799439	-0.08812170
	60.3000	1	2		1.93699882	-0.08906688
	60.4000	1	2		1.93600674	-0.08984840
	60.5000	1	2		1.93498925	-0.09075100
	60.6000	1	2		1.93400086	-0.09158862
	60.7000	1	2		1.93299587	-0.09240707
	60.8000	1	2		1.93200706	-0.09335540
	60.9000	1	2		1.93099449	-0.09436846
	61.0000	1	2		1.93000487	-0.09517573
	61.1000	1	2		1.92899640	-0.09598144
	61.2000	1	2		1.92798936	-0.09711052
	61.3000	1	2		1.92699113	-0.09798784
	61.4000	1	2		1.92599761	-0.09883257
	61.5000	1	2		1.92499979	-0.09979071
	61.6000	1	2		1.92401242	-0.10063507
	61.7000	1	2		1.92300415	-0.10162958
	61.8000	1	2		1.92201084	-0.10247016
	61.9000	1	2		1.92100319	-0.10342236
	62.0000	1	2		1.92000599	-0.10431386
	62.1000	1	2		1.91900120	-0.10537567
	62.2000	1	2		1.91800891	-0.10625015
	62.3000	1	2		1.91701376	-0.10727409
	62.4000	1	2		1.91600037	-0.10805174
	62.5000	1	2		1.91500357	-0.10901377
	62.6000	1	2		1.91400329	-0.11009769
	62.7000	1	2		1.91299933	-0.11104121
	62.8000	1	2		1.91199987	-0.11188379
	62.9000	1	2		1.91099877	-0.11287357
	63.0000	1	2		1.91001571	-0.11399705
	63.1000	1	2		1.90900109	-0.11486038
	63.2000	1	2		1.90799978	-0.11587053
	63.3000	1	2		1.90699418	-0.11681563
	63.4000	1	2		1.90600415	-0.11771518
	63.5000	1	2		1.90499465	-0.11888693
	63.6000	1	2		1.90400359	-0.11975694
	63.7000	1	2		1.90300229	-0.12073522
	63.8000	1	2		1.90200222	-0.12172540
	63.9000	1	2		1.90099415	-0.12275738
	64.0000	1	2		1.90000064	-0.12369677
	64.1000	1	2		1.89899032	-0.12478261
	64.2000	1	2		1.89800295	-0.12567136
	64.3000	1	2		1.89699202	-0.12666523
	64.4000	1	2		1.89599932	-0.12772390
	64.5000	1	2		1.89499556	-0.12874785
	64.6000	1	2		1.89399938	-0.12964944
	64.7000	1	2		1.89299193	-0.13062022
	64.8000	1	2		1.89199841	-0.13172481
	64.9000	1	2		1.89099117	-0.13276139
	65.0000	1	2		1.89000442	-0.13363788
	65.1000	1	2		1.88899430	-0.13456729
	65.2000	1	2		1.88799976	-0.13555648
	65.3000	1	2		1.88700174	-0.13665167
	65.4000	1	2		1.88600146	-0.13761958
	65.5000	1	2		1.88500118	-0.13852735
	65.6000	1	2		1.88400070	-0.13952148
	65.7000	1	2		1.88300042	-0.14059971
	65.8000	1	2		1.88200117	-0.14179952
	65.9000	1	2		1.88099946	-0.14274352
	66.0000	1	2		1.88000471	-0.14379712
	66.1000	1	2		1.87900116	-0.14485917
	66.2000	1	2		1.87801440	-0.14607287
	66.3000	1	2		1.87700285	-0.14719953
	66.4000	1	2		1.87599643	-0.14812954
	66.5000	1	2		1.87499943	-0.14931565
	66.6000	1	2		1.87400571	-0.15031621
	66.7000	1	2		1.87300318	-0.15163764
	66.8000	1	2		1.87200966	-0.15270670
	66.9000	1	2		1.87100631	-0.15374497
	67.0000	1	2		1.87000972	-0.15498986
	67.1000	1	2		1.86900678	-0.15606938
	67.2000	1	2		1.86800404	-0.15724748
	67.3000	1	2		1.86700131	-0.15829310
	67.4000	1	2		1.86600082	-0.15934488
	67.5000	1	2		1.86499727	-0.16045429
	67.6000	1	2		1.86400519	-0.16150424
	67.7000	1	2		1.86300081	-0.16249362
	67.8000	1	2		1.86199521	-0.16224762
	67.9000	1	2		1.86100169	-0.16337480
	68.0000	1	2		1.85999752	-0.16463023
	68.1000	1	2		1.85899888	-0.16585201
	68.2000	1	2		1.85799922	-0.16705755
	68.3000	1	2		1.85699136	-0.16828718
	68.4000	1	2		1.85600624	-0.16962253
	68.5000	1	2		1.85500248	-0.17084163
	68.6000	1	2		1.85400425	-0.17213775
	68.7000	1	2		1.85300459	-0.17336501
	68.8000	1	2		1.85200001	-0.17458886
	68.9000	1	2		1.85099953	-0.17588802
	69.0000	1	2		1.85000212	-0.17709736
	69.1000	1	2		1.84900287	-0.17833676
	69.2000	1	2		1.84800177	-0.17966095
	69.3000	1	2		1.84699842	-0.18100154
	69.4000	1	2		1.84600490	-0.18229807
	69.5000	1	2		1.84500237	-0.18348558
	69.6000	1	2		1.84400127	-0.18469820
	69.7000	1	2		1.84299956	-0.18606678
	69.8000	1	2		1.84199928	-0.18728042
	69.9000	1	2		1.84100269	-0.18869441
	70.0000	1	2		1.84000774	-0.18978462
	70.1000	1	2		1.83900910	-0.19106107
	70.2000	1	2		1.83801743	-0.19239040
	70.3000	1	2		1.83700691	-0.19370949
	70.4000	1	2		1.83601175	-0.19497178
	70.5000	1	2		1.83500697	-0.19610094
	70.6000	1	2		1.83400218	-0.19743042
	70.7000	1	2		1.83300682	-0.19875148
	70.8000	1	2		1.83201597	-0.20004710
	70.9000	1	2		1.83099992	-0.20139674
	71.0000	1	2		1.83000599	-0.20253465
	71.1000	1	2		1.82900694	-0.20391170
	71.2000	1	2		1.82800523	-0.20500973
	71.3000	1	2		1.82700147	-0.20613221
	71.4000	1	2		1.82600119	-0.20721912
	71.5000	1	2		1.82500563	-0.20847313
	71.6000	1	2		1.82400576	-0.20985655
	71.7000	1	2		1.82300405	-0.21120803
	71.8000	1	2		1.82200090	-0.21245833
	71.9000	1	2		1.82100738	-0.21381350
	72.0000	1	2		1.82000874	-0.21512132
	72.1000	1	2		1.81900580	-0.21663221
	72.2000	1	2		1.81800860	-0.21795476
	72.3000	1	2		1.81700422	-0.21927912
	72.4000	1	2		1.81600292	-0.22072723
	72.5000	1	2		1.81500039	-0.22223968
	72.6000	1	2		1.81400605	-0.22365903
	72.7000	1	2		1.81300127	-0.22504177
	72.8000	1	2		1.81200079	-0.22643687
	72.9000	1	2		1.81100461	-0.22788180
	73.0000	1	2		1.81000228	-0.22925425
	73.1000	1	2		1.80900282	-0.23072250
	73.2000	1	2		1.80801853	-0.23209613
	73.3000	1	2		1.80701292	-0.23361476
	73.4000	1	2		1.80601469	-0.23493681
	73.5000	1	2		1.80500355	-0.23482393
	73.6000	1	2		1.80401106	-0.23596458
	73.7000	1	2		1.80300710	-0.23733675
	73.8000	1	2		1.80201317	-0.23885716
	73.9000	1	2		1.80101781	-0.24044132
	74.0000	1	2		1.80001876	-0.24183542
	74.1000	1	2		1.79901049	-0.24332728
	74.2000	1	2		1.79800796	-0.24483372
	74.3000	1	2		1.79701650	-0.24663052
	74.4000	1	2		1.79602052	-0.24799846
	74.5000	1	2		1.79501512	-0.24955701
	74.6000	1	2		1.79401607	-0.25109280
	74.7000	1	2		1.79301518	-0.25275283
	74.8000	1	2		1.79201613	-0.25435947
	74.9000	1	2		1.79101380	-0.25596896
	75.0000	1	2		1.79002254	-0.25747383
	75.1000	1	2		1.78901878	-0.25908848
	75.2000	1	2		1.78801707	-0.26073078
	75.3000	1	2		1.78701556	-0.26226772
	75.4000	1	2		1.78603004	-0.26376678
	75.5000	1	2		1.78501870	-0.26532151
	75.6000	1	2		1.78401842	-0.26690478
	75.7000	1	2		1.78300564	-0.26853604
	75.8000	1	2		1.78201438	-0.26993463
	75.9000	1	2		1.78101554	-0.27152045
	76.0000	1	2		1.78001485	-0.27315509
	76.1000	1	2		1.77901723	-0.27481107
	76.2000	1	2		1.77802003	-0.27637403
	76.3000	1	2		1.77701606	-0.27787438
	76.4000	1	2		1.77601824	-0.27906610
	76.5000	1	2		1.77500752	-0.28036585
	76.6000	1	2		1.77401175	-0.28148925
	76.7000	1	2		1.77301413	-0.28282844
	76.8000	1	2		1.77201242	-0.28355796
	76.9000	1	2		1.77101337	-0.28541358
	77.0000	1	2		1.77001760	-0.28694510
	77.1000	1	2		1.76901630	-0.28867213
	77.2000	1	2		1.76801910	-0.29025981
	77.3000	1	2		1.76701636	-0.29211098
	77.4000	1	2		1.76602018	-0.29379783
	77.5000	1	2		1.76501867	-0.29538380
	77.6000	1	2		1.76402885	-0.29722119
	77.7000	1	2		1.76302140	-0.29905031
	77.8000	1	2		1.76202501	-0.30056510
	77.9000	1	2		1.76102617	-0.30243594
	78.0000	1	2		1.76001974	-0.30421192
	78.1000	1	2		1.75901229	-0.30591907
	78.2000	1	2		1.75802247	-0.30732118
	78.3000	1	2		1.75701543	-0.30922966
	78.4000	1	2		1.75601884	-0.31107699
	78.5000	1	2		1.75501569	-0.31271823
	78.6000	1	2		1.75401500	-0.31438690
	78.7000	1	2		1.75301657	-0.31614538
	78.8000	1	2		1.75201568	-0.31785637
	78.9000	1	2		1.75101356	-0.31951565
	79.0000	1	2		1.75001758	-0.31717803
	79.1000	1	2		1.74901812	-0.31909108
	79.2000	1	2		1.74801580	-0.32092214
	79.3000	1	2		1.74701081	-0.32281127
	79.4000	1	2		1.74601278	-0.32457937
	79.5000	1	2		1.74501906	-0.32656807
	79.6000	1	2		1.74401202	-0.32829564
	79.7000	1	2		1.74301256	-0.33029996
	79.8000	1	2		1.74201413	-0.33194680
	79.9000	1	2		1.74101877	-0.33377357
	80.0000	1	2		1.74002034	-0.33538289
	80.1000	1	2		1.73902129	-0.33609368
	80.2000	1	2		1.73801937	-0.33780076
	80.3000	1	2		1.73702524	-0.33961322
	80.4000	1	2		1.73602271	-0.34093101
	80.5000	1	2		1.73502059	-0.34244549
	80.6000	1	2		1.73401785	-0.34433279
	80.7000	1	2		1.73302229	-0.34618430
	80.8000	1	2		1.73202303	-0.34808375
	80.9000	1	2		1.73102091	-0.35002492
	81.0000	1	2		1.73001510	-0.35189930
	81.1000	1	2		1.72902199	-0.35397068
	81.2000	1	2		1.72802336	-0.35601504
	81.3000	1	2		1.72702144	-0.35785031
	81.4000	1	2		1.72601379	-0.35978109
	81.5000	1	2		1.72501617	-0.36196213
	81.6000	1	2		1.72402409	-0.36370344
	81.7000	1	2		1.72302340	-0.36574285
	81.8000	1	2		1.72201595	-0.36769744
	81.9000	1	2		1.72102490	-0.36974385
	82.0000	1	2		1.72002277	-0.37158355
	82.1000	1	2		1.71902700	-0.37372526
	82.2000	1	2		1.71802222	-0.37560649
	82.3000	1	2		1.71702051	-0.37730049
	82.4000	1	2		1.71602197	-0.37888721
	82.5000	1	2		1.71502405	-0.38033817
	82.6000	1	2		1.71401803	-0.38167227
	82.7000	1	2		1.71302411	-0.38346212
	82.8000	1	2		1.71202301	-0.38507786
	82.9000	1	2		1.71101976	-0.38703267
	83.0000	1	2		1.71002276	-0.38894176
	83.1000	1	2		1.70902822	-0.39095718
	83.2000	1	2		1.70802006	-0.39308075
	83.3000	1	2		1.70702193	-0.39519053
	83.4000	1	2		1.70602780	-0.39720900
	83.5000	1	2		1.70503479	-0.39944295
	83.6000	1	2		1.70403452	-0.40136918
	83.7000	1	2		1.70303444	-0.40356018
	83.8000	1	2		1.70203263	-0.40553465
	83.9000	1	2		1.70102385	-0.40778570
	84.0000	1	2		1.70002275	-0.40976781
	84.1000	1	2		1.69902227	-0.41181065
	84.2000	1	2		1.69802568	-0.41387461
	84.3000	1	2		1.69701454	-0.41603412
	84.4000	1	2		1.69601273	-0.41813254
	84.5000	1	2		1.69501634	-0.42013425
	84.6000	1	2		1.69402969	-0.42173702
	84.7000	1	2		1.69302214	-0.42357657
	84.8000	1	2		1.69202739	-0.42544317
	84.9000	1	2		1.69101708	-0.42065479
	85.0000	1	2		1.69002202	-0.42259511
	85.1000	1	2		1.68902533	-0.42500515
	85.2000	1	2		1.68802997	-0.42697322
	85.3000	1	2		1.68702560	-0.42765960
	85.4000	1	2		1.68602747	-0.42612478
	85.5000	1	2		1.68502699	-0.42718221
	85.6000	1	2		1.68402353	-0.42788662
	85.7000	1	2		1.68302326	-0.43000374
	85.8000	1	2		1.68202072	-0.43216962
	85.9000	1	2		1.68101532	-0.43457650
	86.0000	1	2		1.68001986	-0.43687318
	86.1000	1	2		1.67902348	-0.43926399
	86.2000	1	2		1.67802556	-0.44165123
	86.3000	1	2		1.67702425	-0.44387758
	86.4000	1	2		1.67603565	-0.44523876
	86.5000	1	2		1.67502646	-0.44643983
	86.6000	1	2		1.67403623	-0.44827573
	86.7000	1	2		1.67302652	-0.45059897
	86.8000	1	2		1.67203352	-0.45279272
	86.9000	1	2		1.67103129	-0.45535699
	87.0000	1	2		1.67002702	-0.45721058
	87.1000	1	2		1.66902080	-0.45925524
	87.2000	1	2		1.66802052	-0.46132982
	87.3000	1	2		1.66701984	-0.46371307
	87.4000	1	2		1.66602448	-0.46588611
	87.5000	1	2		1.66502338	-0.46843953
	87.6000	1	2		1.66402556	-0.47078915
	87.7000	1	2		1.66302457	-0.47309399
	87.8000	1	2		1.66202511	-0.47539476
	87.9000	1	2		1.66103589	-0.47690928
	88.0000	1	2		1.66004750	-0.47866378
	88.1000	1	2		1.65903739	-0.48094761
	88.2000	1	2		1.65804018	-0.48311047
	88.3000	1	2		1.65704523	-0.48551347
	88.4000	1	2		1.65604854	-0.48802461
	88.5000	1	2		1.65503699	-0.48998851
	88.6000	1	2		1.65404798	-0.48511393
	88.7000	1	2		1.65303541	-0.48628729
	88.8000	1	2		1.65203944	-0.48899002
	88.9000	1	2		1.65103629	-0.49175646
	89.0000	1	2		1.65004339	-0.49416192
	89.1000	1	2		1.64903430	-0.49647916
	89.2000	1	2		1.64804161	-0.49908932
	89.3000	1	2		1.64703733	-0.50061353
	89.4000	1	2		1.64603951	-0.50115302
	89.5000	1	2		1.64503698	-0.50318841
	89.6000	1	2		1.64404234	-0.50564755
	89.7000	1	2		1.64303673	-0.50827481
	89.8000	1	2		1.64203635	-0.51051110
	89.9000	1	2		1.64103659	-0.51313829
	90.0000	1	2		1.64003897	-0.51571380
	90.1000	1	2		1.63903819	-0.51851243
	90.2000	1	2		1.63803975	-0.52106544
	90.3000	1	2		1.63704285	-0.52374929
	90.4000	1	2		1.63604309	-0.52616160
	90.5000	1	2		1.63504199	-0.52864134
	90.6000	1	2		1.63403946	-0.53012189
	90.7000	1	2		1.63304133	-0.53153750
	90.8000	1	2		1.63203655	-0.52892901
	90.9000	1	2		1.63104047	-0.53075414
	91.0000	1	2		1.63003640	-0.53184602
	91.1000	1	2		1.62903766	-0.53481579
	91.2000	1	2		1.62803810	-0.52638736
	91.3000	1	2		1.62703649	-0.52951373
	91.4000	1	2		1.62603826	-0.53218052
	91.5000	1	2		1.62504311	-0.53513680
	91.6000	1	2		1.62404785	-0.53790305
	91.7000	1	2		1.62303876	-0.54087576
	91.8000	1	2		1.62204248	-0.54388996
	91.9000	1	2		1.62105224	-0.54666739
	92.0000	1	2		1.62005278	-0.54930616
	92.1000	1	2		1.61905333	-0.55224672
	92.2000	1	2		1.61805038	-0.55504970
	92.3000	1	2		1.61705154	-0.55825274
	92.4000	1	2		1.61605321	-0.56117851
	92.5000	1	2		1.61504976	-0.56422524
	92.6000	1	2		1.61405020	-0.56664169
	92.7000	1	2		1.61304879	-0.56980081
	92.8000	1	2		1.61204636	-0.57200417
	92.9000	1	2		1.61104864	-0.57300068
	93.0000	1	2		1.61005052	-0.57309214
	93.1000	1	2		1.60905137	-0.57577476
	93.2000	1	2		1.60804791	-0.57870205
	93.3000	1	2		1.60705389	-0.58171134
	93.4000	1	2		1.60605197	-0.58426008
	93.5000	1	2		1.60505036	-0.58682699
	93.6000	1	2		1.60405182	-0.58955815
	93.7000	1	2		1.60305605	-0.59198279
	93.8000	1	2		1.60205024	-0.59453819
	93.9000	1	2		1.60104945	-0.59772551
	94.0000	1	2		1.60005133	-0.60058944
	94.1000	1	2		1.59904726	-0.60367916
	94.2000	1	2		1.59805057	-0.60631800
	94.3000	1	2		1.59705295	-0.60924441
	94.4000	1	2		1.59605554	-0.61106760
	94.5000	1	2		1.59505035	-0.60933903
	94.6000	1	2		1.59405120	-0.61204646
	94.7000	1	2		1.59305451	-0.61480690
	94.8000	1	2		1.59205413	-0.61743598
	94.9000	1	2		1.59105426	-0.62059700
	95.0000	1	2		1.59005675	-0.62359095
	95.1000	1	2		1.58905790	-0.62671751
	95.2000	1	2		1.58805547	-0.62954687
	95.3000	1	2		1.58704864	-0.63272685
	95.4000	1	2		1.58605338	-0.63513212
	95.5000	1	2		1.58505587	-0.63785106
	95.6000	1	2		1.58405375	-0.64049616
	95.7000	1	2		1.58305009	-0.64333014
	95.8000	1	2		1.58204592	-0.64552002
	95.9000	1	2		1.58105046	-0.64643398
	96.0000	1	2		1.58004895	-0.64057447
	96.1000	1	2		1.57904519	-0.64301632
	96.2000	1	2		1.57804850	-0.64579010
	96.3000	1	2		1.57705426	-0.64896703
	96.4000	1	2		1.57605040	-0.65148756
	96.5000	1	2		1.57505248	-0.65454081
	96.6000	1	2		1.57404708	-0.65718681
	96.7000	1	2		1.57305274	-0.65992042
	96.8000	1	2		1.57204960	-0.66143781
	96.9000	1	2		1.57105495	-0.66425368
	97.0000	1	2		1.57005345	-0.66713445
	97.1000	1	2		1.56905880	-0.67042850
	97.2000	1	2		1.56805248	-0.67347445
	97.3000	1	2		1.56705138	-0.67665309
	97.4000	1	2		1.56604824	-0.67963906
	97.5000	1	2		1.56505411	-0.68273634
	97.6000	1	2		1.56405096	-0.66909865
	97.7000	1	2		1.56305406	-0.67301348
	97.8000	1	2		1.56205522	-0.67607209
	97.9000	1	2		1.56105146	-0.67951143
	98.0000	1	2		1.56005344	-0.68146482
	98.1000	1	2		1.55905254	-0.68440095
	98.2000	1	2		1.55805739	-0.68549909
	98.3000	1	2		1.55704881	-0.68724856
	98.4000	1	2		1.55604833	-0.68972163
	98.5000	1	2		1.55505000	-0.69075756
	98.6000	1	2		1.55404911	-0.69265574
	98.7000	1	2		1.55306081	-0.69506176
	98.8000	1	2		1.55205377	-0.69768615
	98.9000	1	2		1.55105063	-0.70102438
	99.0000	1	2		1.55004902	-0.70408031
	99.1000	1	2		1.54905479	-0.70720054
	99.2000	1	2		1.54805533	-0.71024910
	99.3000	1	2		1.54705546	-0.71338475
	99.4000	1	2		1.54605262	-0.71502008
	99.5000	1	2		1.54507263	-0.71527719
	99.6000	1	2		1.54406682	-0.71714818
	99.7000	1	2		1.54306306	-0.71884058
	99.8000	1	2		1.54206708	-0.72011717
	99.9000	1	2		1.54106496	-0.71649425
	100.0000	1	2		1.54007114	-0.71445987
	100.1000	1	2		1.53907035	-0.71505077
	100.2000	1	2		1.53806904	-0.71743250
	100.3000	1	2		1.53707409	-0.72053939
	100.4000	1	2		1.53606664	-0.72297439
	100.5000	1	2		1.53506790	-0.72577149
	100.6000	1	2		1.53406998	-0.72884664
	100.7000	1	2		1.53306817	-0.73234737
	100.8000	1	2		1.53207373	-0.73535234
	100.9000	1	2		1.53107509	-0.73863462
	101.0000	1	2		1.53006191	-0.73675454
	101.1000	1	2		1.52906829	-0.73799819
	101.2000	1	2		1.52806985	-0.74059092
	101.3000	1	2		1.52706968	-0.74377909
	101.4000	1	2		1.52606540	-0.74754775
	101.5000	1	2		1.52506380	-0.75135924
	101.6000	1	2		1.52406219	-0.75515114
	101.7000	1	2		1.52306631	-0.75822257
	101.8000	1	2		1.52207177	-0.75275853
	101.9000	1	2		1.52106934	-0.75514324
	102.0000	1	2		1.52006435	-0.75742505
	102.1000	1	2		1.51906787	-0.76090664
	102.2000	1	2		1.51807015	-0.76291479
	102.3000	1	2		1.51707202	-0.76656029
	102.4000	1	2		1.51607338	-0.77032082
	102.5000	1	2		1.51506983	-0.77451833
	102.6000	1	2		1.51406965	-0.77819720
	102.7000	1	2		1.51307327	-0.78226089
	102.8000	1	2		1.51207268	-0.78603551
	102.9000	1	2		1.51107364	-0.79006128
	103.0000	1	2		1.51006793	-0.79368860
	103.1000	1	2		1.50906878	-0.79766333
	103.2000	1	2		1.50807700	-0.80101654
	103.3000	1	2		1.50707591	-0.80468565
	103.4000	1	2		1.50607450	-0.80824673
	103.5000	1	2		1.50507801	-0.81201702
	103.6000	1	2		1.50407507	-0.81559099
	103.7000	1	2		1.50307633	-0.81812143
	103.8000	1	2		1.50207308	-0.81792742
	103.9000	1	2		1.50107455	-0.81859030
	104.0000	1	2		1.50006792	-0.81262611
	104.1000	1	2		1.49907082	-0.81615902
	104.2000	1	2		1.49807289	-0.81779771
	104.3000	1	2		1.49707077	-0.82151555
	104.4000	1	2		1.49606681	-0.82454614
	104.5000	1	2		1.49506089	-0.82868792
	104.6000	1	2		1.49407803	-0.83262071
	104.7000	1	2		1.49307089	-0.83669893
	104.8000	1	2		1.49207153	-0.84076017
	104.9000	1	2		1.49106900	-0.84501073
	105.0000	1	2		1.49007702	-0.84897585
	105.1000	1	2		1.48907757	-0.85313842
	105.2000	1	2		1.48808087	-0.85709117
	105.3000	1	2		1.48707629	-0.86098932
	105.4000	1	2		1.48607694	-0.85410252
	105.5000	1	2		1.48507932	-0.85525788
	105.6000	1	2		1.48408017	-0.85935012
	105.7000	1	2		1.48307180	-0.86385697
	105.8000	1	2		1.48207204	-0.86778834
	105.9000	1	2		1.48107207	-0.87123245
	106.0000	1	2		1.48007763	-0.87513775
	106.1000	1	2		1.47907243	-0.87942600
	106.2000	1	2		1.47806683	-0.88314772
	106.3000	1	2		1.47705774	-0.88720247
	106.4000	1	2		1.47606566	-0.89114033
	106.5000	1	2		1.47506354	-0.89549690
	106.6000	1	2		1.47406889	-0.89943044
	106.7000	1	2		1.47307486	-0.90346612
	106.8000	1	2		1.47207479	-0.90728328
	106.9000	1	2		1.47108046	-0.91136083
	107.0000	1	2		1.47007465	-0.90507843
	107.1000	1	2		1.46906402	-0.89667179
	107.2000	1	2		1.46806559	-0.90110928
	107.3000	1	2		1.46706162	-0.90478390
	107.4000	1	2		1.46606493	-0.90880521
	107.5000	1	2		1.46506404	-0.91346502
	107.6000	1	2		1.46406724	-0.91784343
	107.7000	1	2		1.46306358	-0.92228644
	107.8000	1	2		1.46206587	-0.92624582
	107.9000	1	2		1.46107040	-0.92936471
	108.0000	1	2		1.46007474	-0.93257912
	108.1000	1	2		1.45906811	-0.93590811
	108.2000	1	2		1.45807685	-0.93948863
	108.3000	1	2		1.45707001	-0.94362609
	108.4000	1	2		1.45607506	-0.94654232
	108.5000	1	2		1.45507499	-0.95062286
	108.6000	1	2		1.45408034	-0.95402151
	108.7000	1	2		1.45307751	-0.95575079
	108.8000	1	2		1.45208040	-0.95311195
	108.9000	1	2		1.45107029	-0.95552556
	109.0000	1	2		1.45008067	-0.95472775
	109.1000	1	2		1.44907455	-0.95775008
	109.2000	1	2		1.44807294	-0.96151747
	109.3000	1	2		1.44706498	-0.96590593
	109.4000	1	2		1.44607905	-0.96797012
	109.5000	1	2		1.44507549	-0.97051956
	109.6000	1	2		1.44407706	-0.97418845
	109.7000	1	2		1.44307514	-0.97821146
	109.8000	1	2		1.44207630	-0.96238628
	109.9000	1	2		1.44107551	-0.92463590
	110.0000	1	2		1.44008025	-0.92356317
	110.1000	1	2		1.43907382	-0.92857383
	110.2000	1	2		1.43807416	-0.93350999
	110.3000	1	2		1.43707050	-0.93857780
	110.4000	1	2		1.43607330	-0.94378419
	110.5000	1	2		1.43506677	-0.94920315
	110.6000	1	2		1.43407090	-0.95421888
	110.7000	1	2		1.43306826	-0.95967866
	110.8000	1	2		1.43206993	-0.96471183
	110.9000	1	2		1.43107170	-0.94846934
	111.0000	1	2		1.43007245	-0.94659887
	111.1000	1	2		1.42907514	-0.94677642
	111.2000	1	2		1.42808163	-0.94862796
	111.3000	1	2		1.42707828	-0.95009312
	111.4000	1	2		1.42607923	-0.95355891
	111.5000	1	2		1.42507885	-0.95839404
	111.6000	1	2		1.42408830	-0.96334696
	111.7000	1	2		1.42307942	-0.96876144
	111.8000	1	2		1.42208314	-0.97329400
	111.9000	1	2		1.42107927	-0.97859882
	112.0000	1	2		1.42007592	-0.98359779
	112.1000	1	2		1.41907831	-0.98908424
	112.2000	1	2		1.41807762	-0.99408321
	112.3000	1	2		1.41707939	-0.99928871
	112.4000	1	2		1.41607625	-1.00345932
	112.5000	1	2		1.41508048	-0.99590383
	112.6000	1	2		1.41408317	-1.00027777
	112.7000	1	2		1.41307654	-1.00555487
	112.8000	1	2		1.41207852	-1.01064101
	112.9000	1	2		1.41107527	-1.01620980
	113.0000	1	2		1.41008237	-1.02133378
	113.1000	1	2		1.40908383	-1.02680326
	113.2000	1	2		1.40808161	-1.03217877
	113.3000	1	2		1.40707938	-1.03744440
	113.4000	1	2		1.40608556	-1.04233913
	113.5000	1	2		1.40508446	-1.04786433
	113.6000	1	2		1.40408797	-1.05297767
	113.7000	1	2		1.40308759	-1.05823919
	113.8000	1	2		1.40208547	-1.06305934
	113.9000	1	2		1.40108038	-1.06799752
	114.0000	1	2		1.40008440	-1.07217096
	114.1000	1	2		1.39907870	-1.07140362
	114.2000	1	2		1.39808569	-1.06494434
	114.3000	1	2		1.39707978	-1.06913984
	114.4000	1	2		1.39607879	-1.07405700
	114.5000	1	2		1.39507738	-1.07951902
	114.6000	1	2		1.39407782	-1.08468279
	114.7000	1	2		1.39307816	-1.09038845
	114.8000	1	2		1.39207757	-1.09548144
	114.9000	1	2		1.39108303	-1.09798253
	115.0000	1	2		1.39008132	-1.10159457
	115.1000	1	2		1.38908207	-1.10661961
	115.2000	1	2		1.38808865	-1.10830136
	115.3000	1	2		1.38708264	-1.11270867
	115.4000	1	2		1.38608810	-1.11711740
	115.5000	1	2		1.38508167	-1.12149075
	115.6000	1	2		1.38407945	-1.12537697
	115.7000	1	2		1.38308091	-1.12922028
	115.8000	1	2		1.38208197	-1.13308862
	115.9000	1	2		1.38108261	-1.13800570
	116.0000	1	2		1.38008172	-1.14293493
	116.1000	1	2		1.37908113	-1.14681847
	116.2000	1	2		1.37808127	-1.14668667
	116.3000	1	2		1.37708713	-1.15124479
	116.4000	1	2		1.37608716	-1.15164563
	116.5000	1	2		1.37508033	-1.11958876
	116.6000	1	2		1.37408497	-1.09737262
	116.7000	1	2		1.37309166	-1.09894738
	116.8000	1	2		1.37208913	-1.10398941
	116.9000	1	2		1.37108455	-1.10901371
	117.0000	1	2		1.37009165	-1.11279272
	117.1000	1	2		1.36909393	-1.11764058
	117.2000	1	2		1.36808484	-1.12261660
	117.3000	1	2		1.36708057	-1.12846412
	117.4000	1	2		1.36609002	-1.13408335
	117.5000	1	2		1.36508032	-1.14015400
	117.6000	1	2		1.36408301	-1.14606567
	117.7000	1	2		1.36308181	-1.15021102
	117.8000	1	2		1.36208000	-1.15218982
	117.9000	1	2		1.36107767	-1.15841582
	118.0000	1	2		1.36008159	-1.16422571
	118.1000	1	2		1.35907865	-1.17079854
	118.2000	1	2		1.35808514	-1.17596082
	118.3000	1	2		1.35708547	-1.18086196
	118.4000	1	2		1.35609032	-1.17812850
	118.5000	1	2		1.35508113	-1.18389718
	118.6000	1	2		1.35409120	-1.18918784
	118.7000	1	2		1.35308692	-1.19508646
	118.8000	1	2		1.35208214	-1.20051019
	118.9000	1	2		1.35108299	-1.20620400
	119.0000	1	2		1.35008722	-1.21174671
	119.1000	1	2		1.34908223	-1.21797346
	119.2000	1	2		1.34808359	-1.22372091
	119.3000	1	2		1.34707092	-1.22372769
	119.4000	1	2		1.34608283	-1.22761942
	119.5000	1	2		1.34507538	-1.23349041
	119.6000	1	2		1.34408494	-1.23879939
	119.7000	1	2		1.34307739	-1.24461465
	119.8000	1	2		1.34208817	-1.23915285
	119.9000	1	2		1.34109322	-1.24332048
	120.0000	1	2		1.34008874	-1.24921113
	120.1000	1	2		1.33908140	-1.25572279
	120.2000	1	2		1.33808214	-1.26141608
	120.3000	1	2		1.33708258	-1.26795262
	120.4000	1	2		1.33608692	-1.27392113
	120.5000	1	2		1.33507721	-1.28026292
	120.6000	1	2		1.33407837	-1.28561094
	120.7000	1	2		1.33307799	-1.29097968
	120.8000	1	2		1.33207525	-1.29618496
	120.9000	1	2		1.33107334	-1.30129024
	121.0000	1	2		1.33007634	-1.30695879
	121.1000	1	2		1.32907647	-1.31363347
	121.2000	1	2		1.32807886	-1.31959006
	121.3000	1	2		1.32708390	-1.32616162
	121.4000	1	2		1.32608977	-1.33220106
	121.5000	1	2		1.32508550	-1.33847341
	121.6000	1	2		1.32408871	-1.34092286
	121.7000	1	2		1.32308781	-1.34227917
	121.8000	1	2		1.32209809	-1.33439168
	121.9000	1	2		1.32108818	-1.29609153
	122.0000	1	2		1.32009528	-1.30331770
	122.1000	1	2		1.31908537	-1.31111890
	122.2000	1	2		1.31809298	-1.31841555
	122.3000	1	2		1.31708686	-1.32624447
	122.4000	1	2		1.31608597	-1.33368105
	122.5000	1	2		1.31508375	-1.34166270
	122.6000	1	2		1.31407958	-1.34897903
	122.7000	1	2		1.31307961	-1.35674372
	122.8000	1	2		1.31207728	-1.36393115
	122.9000	1	2		1.31107526	-1.37162745
	123.0000	1	2		1.31008256	-1.37410894
	123.1000	1	2		1.30908987	-1.37690231
	123.2000	1	2		1.30808713	-1.38395816
	123.3000	1	2		1.30708491	-1.39152005
	123.4000	1	2		1.30609016	-1.39845654
	123.5000	1	2		1.30508835	-1.40542075
	123.6000	1	2		1.30409463	-1.41135737
	123.7000	1	2		1.30308595	-1.41667932
	123.8000	1	2		1.30209028	-1.41716793
	123.9000	1	2		1.30101020	-1.42073780
	124.0000	1	2		1.30009628	-1.40211284
	124.1000	1	2		1.29908402	-1.40924096
	124.2000	1	2		1.29809419	-1.41638502
	124.3000	1	2		1.29708930	-1.42438531
	124.4000	1	2		1.29608933	-1.43190563
	124.5000	1	2		1.29508946	-1.43832982
	124.6000	1	2		1.29409062	-1.44378871
	124.7000	1	2		1.29308348	-1.45041764
	124.7610	1	2		1.29252156	-1.45363137
	124.7930	1	2		1.29245037	-1.45270407
	124.8000	1	2		1.29245149	-1.45240858
	124.9000	1	2		1.29247126	-1.44474432
	125.0000	1	2		1.29247823	-1.43985942
	125.1000	1	2		1.29247823	-1.43627107
	125.2000	1	2		1.29250794	-1.43151775
	125.3000	1	2		1.29252177	-1.42853245
	125.4000	1	2		1.29253929	-1.42637044
Test Stopped:02/10/2014 4:49:42 PM : Operator Reset
