# Supplementary material for: Hyaluronic Acid Enhances the Mechanical Properties of Tissue-Engineered Cartilage Constructs
Source: PLoS One. 2014 Dec 1;9(12):e113216. doi: 10.1371/journal.pone.0113216 (PMC4249877; doi:10.1371/journal.pone.0113216)
Supplement: Dataset S1 — Raw data from hydrogel constructs. Data on wet weight, dry weight, compressive modulus, DNA content, and GAG content are provided in a spreadsheet for all analysed hydrogel constructs. Additionally, raw data from mechanical compression tests (time, displacement, and load) are provided. (ZIP) [file pone.0113216.s004.zip › Data/Mechanical testing/Microtester/Day 63/Day 63 stress relaxation/Patient 1/G3 P1 M7/stress relaxation hold 1.csv]

G3 P1 M7 stress relaxation
Notes	Time	Sequence	Block	Cycle	5800:Extension mm	5800:5N_Load_Cell N
	30.0530	1	3		2.09945810	-0.02203756
	30.0660	1	3		2.09933434	-0.02226979
	30.1000	1	3		2.09909503	-0.02212613
	30.1160	1	3		2.09907106	-0.02220062
	30.1500	1	3		2.09907106	-0.02207515
	30.2000	1	3		2.09907106	-0.02207271
	30.2500	1	3		2.09907106	-0.02191880
	30.3000	1	3		2.09911675	-0.02190310
	30.3500	1	3		2.09915056	-0.02188715
	30.4000	1	3		2.09917740	-0.02165636
	30.4500	1	3		2.09918723	-0.02167476
	30.5000	1	3		2.09919707	-0.02158319
	30.5500	1	3		2.09920711	-0.02157203
	30.6000	1	3		2.09921694	-0.02160392
	30.6500	1	3		2.09922678	-0.02164618
	30.7000	1	3		2.09923682	-0.02159184
	30.7500	1	3		2.09924665	-0.02160578
	30.8000	1	3		2.09925649	-0.02148105
	30.8500	1	3		2.09926017	-0.02141417
	30.9000	1	3		2.09926017	-0.02144777
	30.9500	1	3		2.09926017	-0.02139011
	31.0000	1	3		2.09926017	-0.02139631
	31.0500	1	3		2.09926017	-0.02148778
	31.1000	1	3		2.09926017	-0.02132178
	31.1500	1	3		2.09926017	-0.02128885
	31.2000	1	3		2.09926017	-0.02138203
	31.2500	1	3		2.09926017	-0.02120793
	31.3000	1	3		2.09926017	-0.02126395
	31.3500	1	3		2.09926017	-0.02130694
	31.4000	1	3		2.09926017	-0.02112627
	31.4500	1	3		2.09926017	-0.02128855
	31.5000	1	3		2.09926017	-0.02132931
	31.5500	1	3		2.09926017	-0.02115174
	31.6000	1	3		2.09926017	-0.02113339
	31.6500	1	3		2.09926017	-0.02121233
	31.7000	1	3		2.09926017	-0.02115778
	31.7500	1	3		2.09926017	-0.02109444
	31.8000	1	3		2.09926017	-0.02100091
	31.8500	1	3		2.09926017	-0.02101376
	31.9000	1	3		2.09926017	-0.02103749
	31.9500	1	3		2.09926017	-0.02097094
	32.0000	1	3		2.09926017	-0.02109656
	32.0500	1	3		2.09926017	-0.02105630
	32.1000	1	3		2.09926017	-0.02092178
	32.1500	1	3		2.09926017	-0.02099484
	32.2000	1	3		2.09926017	-0.02102453
	32.2500	1	3		2.09926017	-0.02089148
	32.3000	1	3		2.09926017	-0.02094014
	32.3500	1	3		2.09926017	-0.02088176
	32.4000	1	3		2.09926017	-0.02085885
	32.4500	1	3		2.09926017	-0.02098043
	32.5000	1	3		2.09926017	-0.02091871
	32.5500	1	3		2.09926017	-0.02090597
	32.6000	1	3		2.09926017	-0.02089773
	32.6500	1	3		2.09926017	-0.02088186
	32.7000	1	3		2.09926017	-0.02079138
	32.7500	1	3		2.09926017	-0.02080496
	32.8000	1	3		2.09926017	-0.02068789
	32.8500	1	3		2.09926017	-0.02072087
	32.9000	1	3		2.09926017	-0.02069192
	32.9500	1	3		2.09926017	-0.02078072
	33.0000	1	3		2.09926017	-0.02080987
	33.0500	1	3		2.09926017	-0.02075394
	33.1000	1	3		2.09926017	-0.02074708
	33.1500	1	3		2.09924583	-0.02072345
	33.2000	1	3		2.09920957	-0.02063414
	33.2500	1	3		2.09920280	-0.02058175
	33.3000	1	3		2.09920280	-0.02068752
	33.3500	1	3		2.09920280	-0.02072929
	33.4000	1	3		2.09920280	-0.02066567
	33.4500	1	3		2.09920280	-0.02064580
	33.5000	1	3		2.09920280	-0.02060446
	33.5500	1	3		2.09920280	-0.02068236
	33.6000	1	3		2.09920280	-0.02075153
	33.6500	1	3		2.09920280	-0.02062806
	33.7000	1	3		2.09920280	-0.02052823
	33.7500	1	3		2.09920280	-0.02055679
	33.8000	1	3		2.09920280	-0.02044323
	33.8500	1	3		2.09920280	-0.02059465
	33.9000	1	3		2.09920280	-0.02065972
	33.9500	1	3		2.09920280	-0.02043806
	34.0000	1	3		2.09920280	-0.02051883
	34.0500	1	3		2.09920280	-0.02063522
	34.1000	1	3		2.09920280	-0.02063390
	34.1500	1	3		2.09920280	-0.02054603
	34.2000	1	3		2.09920280	-0.02038046
	34.2500	1	3		2.09920280	-0.02042104
	34.3000	1	3		2.09920280	-0.02060117
	34.3500	1	3		2.09920280	-0.02040411
	34.4000	1	3		2.09920280	-0.02036264
	34.4500	1	3		2.09920280	-0.02045756
	34.5000	1	3		2.09920280	-0.02041569
	34.5500	1	3		2.09920280	-0.02034654
	34.6000	1	3		2.09922022	-0.02039578
	34.6500	1	3		2.09924009	-0.02030419
	34.7000	1	3		2.09925792	-0.02028490
	34.7500	1	3		2.09926017	-0.02034634
	34.8000	1	3		2.09926017	-0.02028516
	34.8500	1	3		2.09926017	-0.02029906
	34.9000	1	3		2.09926017	-0.02036388
	34.9500	1	3		2.09926017	-0.02033118
	35.0000	1	3		2.09926017	-0.02032866
	35.0500	1	3		2.09926017	-0.02028981
	35.1000	1	3		2.09926017	-0.02016774
	35.1500	1	3		2.09926017	-0.02018738
	35.2000	1	3		2.09926017	-0.02025558
	35.2500	1	3		2.09926017	-0.02020669
	35.3000	1	3		2.09926017	-0.02032461
	35.3500	1	3		2.09926017	-0.02022444
	35.4000	1	3		2.09926017	-0.02016430
	35.4500	1	3		2.09926017	-0.02022280
	35.5000	1	3		2.09926017	-0.02025217
	35.5500	1	3		2.09926017	-0.02026498
	35.6000	1	3		2.09926017	-0.02019729
	35.6500	1	3		2.09926017	-0.02014629
	35.7000	1	3		2.09926017	-0.02008631
	35.7500	1	3		2.09926017	-0.02017672
	35.8000	1	3		2.09926017	-0.02029334
	35.8500	1	3		2.09926017	-0.02014710
	35.9000	1	3		2.09926017	-0.02022913
	35.9500	1	3		2.09926017	-0.02018949
	36.0000	1	3		2.09926017	-0.02009676
	36.0500	1	3		2.09926017	-0.02011064
	36.1000	1	3		2.09926017	-0.02000497
	36.1500	1	3		2.09926017	-0.02005767
	36.2000	1	3		2.09926017	-0.02008869
	36.2500	1	3		2.09926017	-0.02006122
	36.3000	1	3		2.09926017	-0.02005813
	36.3500	1	3		2.09926017	-0.02011603
	36.4000	1	3		2.09924727	-0.02011339
	36.4500	1	3		2.09922739	-0.02012666
	36.5000	1	3		2.09920772	-0.02004940
	36.5500	1	3		2.09920301	-0.01989270
	36.6000	1	3		2.09920301	-0.01987197
	36.6500	1	3		2.09920301	-0.01989596
	36.7000	1	3		2.09920301	-0.01992731
	36.7500	1	3		2.09920301	-0.01996642
	36.8000	1	3		2.09920301	-0.01994625
	36.8500	1	3		2.09920301	-0.02002315
	36.9000	1	3		2.09920301	-0.02006683
	36.9500	1	3		2.09920301	-0.02001601
	37.0000	1	3		2.09920301	-0.01982702
	37.0500	1	3		2.09920301	-0.01982946
	37.1000	1	3		2.09920301	-0.01975556
	37.1500	1	3		2.09920301	-0.01991885
	37.2000	1	3		2.09920301	-0.01996072
	37.2500	1	3		2.09920301	-0.01987867
	37.3000	1	3		2.09920301	-0.01989406
	37.3500	1	3		2.09920301	-0.01994211
	37.4000	1	3		2.09920301	-0.01983845
	37.4500	1	3		2.09920301	-0.01979343
	37.5000	1	3		2.09920301	-0.01971976
	37.5500	1	3		2.09920301	-0.01983904
	37.6000	1	3		2.09920301	-0.01982430
	37.6500	1	3		2.09920301	-0.01972659
	37.7000	1	3		2.09920321	-0.01976913
	37.7500	1	3		2.09922309	-0.01971514
	37.8000	1	3		2.09924296	-0.01978660
	37.8500	1	3		2.09925935	-0.01981973
	37.9000	1	3		2.09926017	-0.01984092
	37.9500	1	3		2.09926017	-0.01975402
	38.0000	1	3		2.09926017	-0.01975988
	38.0500	1	3		2.09926017	-0.01980396
	38.1000	1	3		2.09926017	-0.01978622
	38.1500	1	3		2.09926017	-0.01973814
	38.2000	1	3		2.09926017	-0.01970266
	38.2500	1	3		2.09926017	-0.01971721
	38.3000	1	3		2.09926017	-0.01968316
	38.3500	1	3		2.09926017	-0.01972639
	38.4000	1	3		2.09926017	-0.01977717
	38.4500	1	3		2.09926017	-0.01967129
	38.5000	1	3		2.09926017	-0.01974110
	38.5500	1	3		2.09926017	-0.01969581
	38.6000	1	3		2.09926017	-0.01962638
	38.6500	1	3		2.09926017	-0.01954277
	38.7000	1	3		2.09926017	-0.01957025
	38.7500	1	3		2.09926017	-0.01957670
	38.8000	1	3		2.09926017	-0.01966655
	38.8500	1	3		2.09926017	-0.01967346
	38.9000	1	3		2.09926017	-0.01966842
	38.9500	1	3		2.09926017	-0.01957707
	39.0000	1	3		2.09926017	-0.01953765
	39.0500	1	3		2.09926017	-0.01959610
	39.1000	1	3		2.09926017	-0.01954464
	39.1500	1	3		2.09926017	-0.01946800
	39.2000	1	3		2.09926017	-0.01957045
	39.2500	1	3		2.09926017	-0.01954469
	39.3000	1	3		2.09926017	-0.01958265
	39.3500	1	3		2.09926017	-0.01964817
	39.4000	1	3		2.09926017	-0.01959062
	39.4500	1	3		2.09926017	-0.01967310
	39.5000	1	3		2.09926017	-0.01961754
	39.5500	1	3		2.09926017	-0.01946246
	39.6000	1	3		2.09926017	-0.01947893
	39.6500	1	3		2.09926017	-0.01949554
	39.7000	1	3		2.09926017	-0.01950939
	39.7500	1	3		2.09926017	-0.01959361
	39.8000	1	3		2.09923395	-0.01961681
	39.8500	1	3		2.09920731	-0.01961417
	39.9000	1	3		2.09920301	-0.01948508
	39.9500	1	3		2.09920301	-0.01945325
	40.0000	1	3		2.09920301	-0.01948473
	40.0500	1	3		2.09920301	-0.01949512
	40.1000	1	3		2.09920301	-0.01951891
	40.1500	1	3		2.09920301	-0.01950931
	40.2000	1	3		2.09920301	-0.01940353
	40.2500	1	3		2.09920301	-0.01948887
	40.3000	1	3		2.09920301	-0.01955362
	40.3500	1	3		2.09920301	-0.01951735
	40.4000	1	3		2.09920301	-0.01957686
	40.4500	1	3		2.09920301	-0.01947770
	40.5000	1	3		2.09920301	-0.01940653
	40.5500	1	3		2.09920301	-0.01938189
	40.6000	1	3		2.09920301	-0.01934978
	40.6500	1	3		2.09920301	-0.01926280
	40.7000	1	3		2.09920301	-0.01936401
	40.7500	1	3		2.09920301	-0.01946460
	40.8000	1	3		2.09920301	-0.01957790
	40.8500	1	3		2.09920301	-0.01946656
	40.9000	1	3		2.09920301	-0.01939193
	40.9500	1	3		2.09920301	-0.01940419
	41.0000	1	3		2.09920301	-0.01936446
	41.0500	1	3		2.09920301	-0.01933877
	41.1000	1	3		2.09920301	-0.01926632
	41.1500	1	3		2.09922063	-0.01936200
	41.2000	1	3		2.09924050	-0.01927887
	41.2500	1	3		2.09925812	-0.01940263
	41.3000	1	3		2.09926017	-0.01942875
	41.3500	1	3		2.09926017	-0.01932510
	41.4000	1	3		2.09926017	-0.01939863
	41.4500	1	3		2.09926017	-0.01945729
	41.5000	1	3		2.09926017	-0.01934650
	41.5500	1	3		2.09926017	-0.01931159
	41.6000	1	3		2.09926017	-0.01914206
	41.6500	1	3		2.09926017	-0.01914360
	41.7000	1	3		2.09926017	-0.01939509
	41.7500	1	3		2.09926017	-0.01939186
	41.8000	1	3		2.09926017	-0.01938444
	41.8500	1	3		2.09926017	-0.01928927
	41.9000	1	3		2.09926017	-0.01919464
	41.9500	1	3		2.09926017	-0.01926277
	42.0000	1	3		2.09926017	-0.01941218
	42.0500	1	3		2.09926017	-0.01916990
	42.1000	1	3		2.09926017	-0.01925559
	42.1500	1	3		2.09926017	-0.01927487
	42.2000	1	3		2.09926017	-0.01923241
	42.2500	1	3		2.09926017	-0.01932792
	42.3000	1	3		2.09926017	-0.01938953
	42.3500	1	3		2.09926017	-0.01927316
	42.4000	1	3		2.09926017	-0.01935045
	42.4500	1	3		2.09926017	-0.01928402
	42.5000	1	3		2.09926017	-0.01914159
	42.5500	1	3		2.09926017	-0.01916310
	42.6000	1	3		2.09926017	-0.01909693
	42.6500	1	3		2.09926017	-0.01918850
	42.7000	1	3		2.09926017	-0.01920125
	42.7500	1	3		2.09926017	-0.01928876
	42.8000	1	3		2.09926017	-0.01928597
	42.8500	1	3		2.09926017	-0.01924068
	42.9000	1	3		2.09926017	-0.01919169
	42.9500	1	3		2.09926017	-0.01904876
	43.0000	1	3		2.09926017	-0.01906992
	43.0500	1	3		2.09924665	-0.01909694
	43.1000	1	3		2.09920998	-0.01909059
	43.1500	1	3		2.09920301	-0.01908073
	43.2000	1	3		2.09920301	-0.01909312
	43.2500	1	3		2.09920301	-0.01921590
	43.3000	1	3		2.09920301	-0.01929610
	43.3500	1	3		2.09920301	-0.01915480
	43.4000	1	3		2.09920301	-0.01907853
	43.4500	1	3		2.09920301	-0.01901640
	43.5000	1	3		2.09920301	-0.01903511
	43.5500	1	3		2.09920301	-0.01924922
	43.6000	1	3		2.09920301	-0.01907440
	43.6500	1	3		2.09920301	-0.01909166
	43.7000	1	3		2.09920301	-0.01913372
	43.7500	1	3		2.09920301	-0.01911723
	43.8000	1	3		2.09920301	-0.01913304
	43.8500	1	3		2.09920301	-0.01909565
	43.9000	1	3		2.09920301	-0.01911024
	43.9500	1	3		2.09920301	-0.01900441
	44.0000	1	3		2.09920301	-0.01895940
	44.0500	1	3		2.09920301	-0.01901846
	44.1000	1	3		2.09920301	-0.01893126
	44.1500	1	3		2.09920301	-0.01900036
	44.2000	1	3		2.09920301	-0.01915598
	44.2500	1	3		2.09920301	-0.01918543
	44.3000	1	3		2.09920301	-0.01910446
	44.3500	1	3		2.09920301	-0.01906446
	44.4000	1	3		2.09920301	-0.01902751
	44.4500	1	3		2.09922104	-0.01901575
	44.5000	1	3		2.09924091	-0.01900713
	44.5500	1	3		2.09925833	-0.01900346
	44.6000	1	3		2.09926017	-0.01893906
	44.6500	1	3		2.09926017	-0.01897136
	44.7000	1	3		2.09926017	-0.01900509
	44.7500	1	3		2.09926017	-0.01897517
	44.8000	1	3		2.09926017	-0.01891899
	44.8500	1	3		2.09926017	-0.01890308
	44.9000	1	3		2.09926017	-0.01889810
	44.9500	1	3		2.09926017	-0.01894710
	45.0000	1	3		2.09926017	-0.01886031
	45.0500	1	3		2.09926017	-0.01888439
	45.1000	1	3		2.09926017	-0.01894678
	45.1500	1	3		2.09926017	-0.01905224
	45.2000	1	3		2.09926017	-0.01901727
	45.2500	1	3		2.09926017	-0.01898064
	45.3000	1	3		2.09926017	-0.01898693
	45.3500	1	3		2.09926017	-0.01891383
	45.4000	1	3		2.09926017	-0.01891133
	45.4500	1	3		2.09926017	-0.01892152
	45.5000	1	3		2.09926017	-0.01894236
	45.5500	1	3		2.09926017	-0.01893925
	45.6000	1	3		2.09926017	-0.01899923
	45.6500	1	3		2.09926017	-0.01893853
	45.7000	1	3		2.09926017	-0.01889396
	45.7500	1	3		2.09926017	-0.01885819
	45.8000	1	3		2.09926017	-0.01883539
	45.8500	1	3		2.09926017	-0.01877620
	45.9000	1	3		2.09926017	-0.01879031
	45.9500	1	3		2.09926017	-0.01875719
	46.0000	1	3		2.09926017	-0.01876611
	46.0500	1	3		2.09926017	-0.01885966
	46.1000	1	3		2.09926017	-0.01890216
	46.1500	1	3		2.09926017	-0.01888954
	46.2000	1	3		2.09926017	-0.01889139
	46.2500	1	3		2.09926017	-0.01877648
	46.3000	1	3		2.09926017	-0.01889296
	46.3500	1	3		2.09926017	-0.01885717
	46.4000	1	3		2.09926017	-0.01874272
	46.4500	1	3		2.09926017	-0.01881855
	46.5000	1	3		2.09924952	-0.01881479
	46.5500	1	3		2.09922985	-0.01874283
	46.6000	1	3		2.09920998	-0.01888273
	46.6500	1	3		2.09920301	-0.01888174
	46.7000	1	3		2.09920301	-0.01873414
	46.7500	1	3		2.09920301	-0.01880818
	46.8000	1	3		2.09920301	-0.01880873
	46.8500	1	3		2.09920301	-0.01879491
	46.9000	1	3		2.09920301	-0.01884445
	46.9500	1	3		2.09920301	-0.01869810
	47.0000	1	3		2.09920301	-0.01872197
	47.0500	1	3		2.09920301	-0.01896233
	47.1000	1	3		2.09920301	-0.01880570
	47.1500	1	3		2.09920301	-0.01880449
	47.2000	1	3		2.09920301	-0.01876079
	47.2500	1	3		2.09920301	-0.01867608
	47.3000	1	3		2.09920301	-0.01874649
	47.3500	1	3		2.09920301	-0.01878608
	47.4000	1	3		2.09920301	-0.01869158
	47.4500	1	3		2.09920301	-0.01876878
	47.5000	1	3		2.09920301	-0.01873917
	47.5500	1	3		2.09920301	-0.01872792
	47.6000	1	3		2.09920301	-0.01882927
	47.6500	1	3		2.09920301	-0.01870851
	47.7000	1	3		2.09920301	-0.01864429
	47.7500	1	3		2.09920301	-0.01865533
	47.8000	1	3		2.09920301	-0.01857304
	47.8500	1	3		2.09920301	-0.01863871
	47.9000	1	3		2.09921551	-0.01862707
	47.9500	1	3		2.09923538	-0.01868887
	48.0000	1	3		2.09925505	-0.01879972
	48.0500	1	3		2.09926017	-0.01877993
	48.1000	1	3		2.09926017	-0.01875595
	48.1500	1	3		2.09926017	-0.01874682
	48.2000	1	3		2.09926017	-0.01866298
	48.2500	1	3		2.09926017	-0.01864941
	48.3000	1	3		2.09926017	-0.01863404
	48.3500	1	3		2.09926017	-0.01848083
	48.4000	1	3		2.09926017	-0.01863213
	48.4500	1	3		2.09926017	-0.01865891
	48.5000	1	3		2.09926017	-0.01859311
	48.5500	1	3		2.09926017	-0.01865411
	48.6000	1	3		2.09926017	-0.01866258
	48.6500	1	3		2.09926017	-0.01858190
	48.7000	1	3		2.09926017	-0.01858471
	48.7500	1	3		2.09926017	-0.01850719
	48.8000	1	3		2.09926017	-0.01851364
	48.8500	1	3		2.09926017	-0.01861185
	48.9000	1	3		2.09926017	-0.01856225
	48.9500	1	3		2.09926017	-0.01851965
	49.0000	1	3		2.09926017	-0.01868881
	49.0500	1	3		2.09926017	-0.01866247
	49.1000	1	3		2.09926017	-0.01865414
	49.1500	1	3		2.09926017	-0.01863609
	49.2000	1	3		2.09926017	-0.01848171
	49.2500	1	3		2.09926017	-0.01854187
	49.3000	1	3		2.09926017	-0.01853306
	49.3500	1	3		2.09926017	-0.01854011
	49.4000	1	3		2.09926017	-0.01854998
	49.4500	1	3		2.09926017	-0.01860003
	49.5000	1	3		2.09926017	-0.01857401
	49.5500	1	3		2.09926017	-0.01865464
	49.6000	1	3		2.09926017	-0.01861582
	49.6500	1	3		2.09926017	-0.01844677
	49.7000	1	3		2.09926017	-0.01849241
	49.7500	1	3		2.09925690	-0.01852079
	49.8000	1	3		2.09921100	-0.01848610
	49.8500	1	3		2.09920260	-0.01850593
	49.9000	1	3		2.09920260	-0.01854137
	49.9500	1	3		2.09920260	-0.01855499
	50.0000	1	3		2.09920260	-0.01868630
	50.0500	1	3		2.09920260	-0.01864414
	50.1000	1	3		2.09920260	-0.01838329
	50.1500	1	3		2.09920260	-0.01842926
	50.2000	1	3		2.09920260	-0.01843174
	50.2500	1	3		2.09920260	-0.01839155
	50.3000	1	3		2.09920260	-0.01851952
	50.3500	1	3		2.09920260	-0.01847322
	50.4000	1	3		2.09920260	-0.01848223
	50.4500	1	3		2.09920260	-0.01855437
	50.5000	1	3		2.09920260	-0.01839882
	50.5500	1	3		2.09920260	-0.01838569
	50.6000	1	3		2.09920260	-0.01845391
	50.6500	1	3		2.09920260	-0.01830980
	50.7000	1	3		2.09920260	-0.01841977
	50.7500	1	3		2.09920260	-0.01853503
	50.8000	1	3		2.09920260	-0.01831684
	50.8500	1	3		2.09920260	-0.01846712
	50.9000	1	3		2.09920260	-0.01850967
	50.9500	1	3		2.09920260	-0.01855666
	51.0000	1	3		2.09920260	-0.01854318
	51.0500	1	3		2.09920444	-0.01847042
	51.1000	1	3		2.09922432	-0.01829242
	51.1500	1	3		2.09924399	-0.01832430
	51.2000	1	3		2.09925997	-0.01832990
	51.2500	1	3		2.09926017	-0.01833032
	51.3000	1	3		2.09926017	-0.01846591
	51.3500	1	3		2.09926017	-0.01841461
	51.4000	1	3		2.09926017	-0.01852761
	51.4500	1	3		2.09926017	-0.01844415
	51.5000	1	3		2.09926017	-0.01842080
	51.5500	1	3		2.09926017	-0.01830294
	51.6000	1	3		2.09926017	-0.01832289
	51.6500	1	3		2.09926017	-0.01825948
	51.7000	1	3		2.09926017	-0.01829464
	51.7500	1	3		2.09926017	-0.01840406
	51.8000	1	3		2.09926017	-0.01841955
	51.8500	1	3		2.09926017	-0.01848875
	51.9000	1	3		2.09926017	-0.01851839
	51.9500	1	3		2.09926017	-0.01845338
	52.0000	1	3		2.09926017	-0.01833115
	52.0500	1	3		2.09926017	-0.01830948
	52.1000	1	3		2.09926017	-0.01827894
	52.1500	1	3		2.09926017	-0.01834008
	52.2000	1	3		2.09926017	-0.01839649
	52.2500	1	3		2.09926017	-0.01829949
	52.3000	1	3		2.09926017	-0.01831222
	52.3500	1	3		2.09926017	-0.01844592
	52.4000	1	3		2.09926017	-0.01844567
	52.4500	1	3		2.09926017	-0.01834676
	52.5000	1	3		2.09926017	-0.01827700
	52.5500	1	3		2.09926017	-0.01828013
	52.6000	1	3		2.09926017	-0.01820631
	52.6500	1	3		2.09926017	-0.01829218
	52.7000	1	3		2.09926017	-0.01838564
	52.7500	1	3		2.09926017	-0.01835017
	52.8000	1	3		2.09926017	-0.01841915
	52.8500	1	3		2.09926017	-0.01831732
	52.9000	1	3		2.09926017	-0.01823736
	52.9500	1	3		2.09926017	-0.01824074
	53.0000	1	3		2.09922514	-0.01827606
	53.0500	1	3		2.09920321	-0.01825721
	53.1000	1	3		2.09920301	-0.01823391
	53.1500	1	3		2.09920301	-0.01825220
	53.2000	1	3		2.09920301	-0.01816540
	53.2500	1	3		2.09920301	-0.01821719
	53.3000	1	3		2.09920301	-0.01825133
	53.3500	1	3		2.09920301	-0.01831313
	53.4000	1	3		2.09920301	-0.01823309
	53.4500	1	3		2.09920301	-0.01825858
	53.5000	1	3		2.09920301	-0.01820800
	53.5500	1	3		2.09920301	-0.01820231
	53.6000	1	3		2.09920301	-0.01816309
	53.6500	1	3		2.09920301	-0.01817813
	53.7000	1	3		2.09920301	-0.01821781
	53.7500	1	3		2.09920301	-0.01816718
	53.8000	1	3		2.09920301	-0.01823974
	53.8500	1	3		2.09920301	-0.01829940
	53.9000	1	3		2.09920301	-0.01823157
	53.9500	1	3		2.09920301	-0.01819857
	54.0000	1	3		2.09920301	-0.01816263
	54.0500	1	3		2.09920301	-0.01814867
	54.1000	1	3		2.09920301	-0.01807104
	54.1500	1	3		2.09920301	-0.01814832
	54.2000	1	3		2.09920301	-0.01811699
	54.2500	1	3		2.09920301	-0.01824805
	54.3000	1	3		2.09921120	-0.01826743
	54.3500	1	3		2.09923108	-0.01812366
	54.4000	1	3		2.09925075	-0.01812743
	54.4500	1	3		2.09926017	-0.01808430
	54.5000	1	3		2.09926017	-0.01807989
	54.5500	1	3		2.09926017	-0.01826988
	54.6000	1	3		2.09926017	-0.01820511
	54.6500	1	3		2.09926017	-0.01814999
	54.7000	1	3		2.09926017	-0.01815408
	54.7500	1	3		2.09926017	-0.01811098
	54.8000	1	3		2.09926017	-0.01819916
	54.8500	1	3		2.09926017	-0.01820524
	54.9000	1	3		2.09926017	-0.01815746
	54.9500	1	3		2.09926017	-0.01813652
	55.0000	1	3		2.09926017	-0.01807222
	55.0500	1	3		2.09926017	-0.01810779
	55.1000	1	3		2.09926017	-0.01817384
	55.1500	1	3		2.09926017	-0.01814221
	55.2000	1	3		2.09926017	-0.01812061
	55.2500	1	3		2.09926017	-0.01818372
	55.3000	1	3		2.09926017	-0.01824433
	55.3500	1	3		2.09926017	-0.01809893
	55.4000	1	3		2.09926017	-0.01809705
	55.4500	1	3		2.09926017	-0.01805570
	55.5000	1	3		2.09926017	-0.01808720
	55.5500	1	3		2.09926017	-0.01818540
	55.6000	1	3		2.09926017	-0.01820309
	55.6500	1	3		2.09926017	-0.01812698
	55.7000	1	3		2.09926017	-0.01805253
	55.7500	1	3		2.09926017	-0.01809977
	55.8000	1	3		2.09926017	-0.01813501
	55.8500	1	3		2.09926017	-0.01802769
	55.9000	1	3		2.09926017	-0.01798742
	55.9500	1	3		2.09926017	-0.01807813
	56.0000	1	3		2.09926017	-0.01807935
	56.0500	1	3		2.09926017	-0.01811849
	56.1000	1	3		2.09926017	-0.01809138
	56.1500	1	3		2.09926017	-0.01809306
	56.2000	1	3		2.09926017	-0.01814168
	56.2500	1	3		2.09926017	-0.01816673
	56.3000	1	3		2.09922678	-0.01812956
	56.3500	1	3		2.09920362	-0.01818242
	56.4000	1	3		2.09920301	-0.01798009
	56.4500	1	3		2.09920301	-0.01797944
	56.5000	1	3		2.09920301	-0.01810964
	56.5500	1	3		2.09920301	-0.01815828
	56.6000	1	3		2.09920301	-0.01809049
	56.6500	1	3		2.09920301	-0.01811783
	56.7000	1	3		2.09920301	-0.01807302
	56.7500	1	3		2.09920301	-0.01817774
	56.8000	1	3		2.09920301	-0.01814351
	56.8500	1	3		2.09920301	-0.01803547
	56.9000	1	3		2.09920301	-0.01793702
	56.9500	1	3		2.09920301	-0.01796791
	57.0000	1	3		2.09920301	-0.01798286
	57.0500	1	3		2.09920301	-0.01810132
	57.1000	1	3		2.09920301	-0.01819949
	57.1500	1	3		2.09920301	-0.01809213
	57.2000	1	3		2.09920301	-0.01810119
	57.2500	1	3		2.09920301	-0.01807547
	57.3000	1	3		2.09920301	-0.01792268
	57.3500	1	3		2.09920301	-0.01802261
	57.4000	1	3		2.09920301	-0.01799526
	57.4500	1	3		2.09920301	-0.01792913
	57.5000	1	3		2.09920301	-0.01814264
	57.5500	1	3		2.09920301	-0.01794500
	57.6000	1	3		2.09920301	-0.01800079
	57.6500	1	3		2.09920301	-0.01797001
	57.7000	1	3		2.09921592	-0.01792140
	57.7500	1	3		2.09923579	-0.01796142
	57.8000	1	3		2.09925546	-0.01795460
	57.8500	1	3		2.09926017	-0.01783255
	57.9000	1	3		2.09926017	-0.01792457
	57.9500	1	3		2.09926017	-0.01805218
	58.0000	1	3		2.09926017	-0.01798016
	58.0500	1	3		2.09926017	-0.01791471
	58.1000	1	3		2.09926017	-0.01799859
	58.1500	1	3		2.09926017	-0.01803119
	58.2000	1	3		2.09926017	-0.01801598
	58.2500	1	3		2.09926017	-0.01793023
	58.3000	1	3		2.09926017	-0.01784315
	58.3500	1	3		2.09926017	-0.01800792
	58.4000	1	3		2.09926017	-0.01803217
	58.4500	1	3		2.09926017	-0.01794716
	58.5000	1	3		2.09926017	-0.01798298
	58.5500	1	3		2.09926017	-0.01804189
	58.6000	1	3		2.09926017	-0.01793556
	58.6500	1	3		2.09926017	-0.01801967
	58.7000	1	3		2.09926017	-0.01779404
	58.7500	1	3		2.09926017	-0.01776903
	58.8000	1	3		2.09926017	-0.01780408
	58.8500	1	3		2.09926017	-0.01780792
	58.9000	1	3		2.09926017	-0.01799830
	58.9500	1	3		2.09926017	-0.01798271
	59.0000	1	3		2.09926017	-0.01799441
	59.0500	1	3		2.09926017	-0.01797780
	59.1000	1	3		2.09926017	-0.01797454
	59.1500	1	3		2.09926017	-0.01791426
	59.2000	1	3		2.09926017	-0.01788045
	59.2500	1	3		2.09926017	-0.01785995
	59.3000	1	3		2.09926017	-0.01801752
	59.3500	1	3		2.09926017	-0.01800802
	59.4000	1	3		2.09926017	-0.01787865
	59.4500	1	3		2.09926017	-0.01777097
	59.5000	1	3		2.09926017	-0.01784817
	59.5500	1	3		2.09926017	-0.01798467
	59.6000	1	3		2.09926017	-0.01788891
	59.6500	1	3		2.09926017	-0.01776620
	59.7000	1	3		2.09924317	-0.01781960
	59.7500	1	3		2.09919830	-0.01787572
	59.8000	1	3		2.09918990	-0.01784796
	59.8500	1	3		2.09918990	-0.01785939
	59.9000	1	3		2.09918990	-0.01784598
	59.9500	1	3		2.09918990	-0.01796459
	60.0000	1	3		2.09918990	-0.01796703
	60.0500	1	3		2.09918990	-0.01776285
	60.1000	1	3		2.09918990	-0.01779179
	60.1500	1	3		2.09918990	-0.01782963
	60.2000	1	3		2.09918990	-0.01763406
	60.2500	1	3		2.09918990	-0.01775970
	60.3000	1	3		2.09918990	-0.01777803
	60.3500	1	3		2.09918990	-0.01776411
	60.4000	1	3		2.09918990	-0.01779892
	60.4500	1	3		2.09918990	-0.01776980
	60.5000	1	3		2.09918990	-0.01774606
	60.5500	1	3		2.09918990	-0.01800026
	60.6000	1	3		2.09918990	-0.01784859
	60.6500	1	3		2.09918990	-0.01779694
	60.7000	1	3		2.09918990	-0.01788178
	60.7500	1	3		2.09918990	-0.01773228
	60.8000	1	3		2.09918990	-0.01778008
	60.8500	1	3		2.09918990	-0.01793782
	60.9000	1	3		2.09918990	-0.01770088
	60.9500	1	3		2.09918990	-0.01780386
	61.0000	1	3		2.09918990	-0.01791946
	61.0500	1	3		2.09918990	-0.01773111
	61.1000	1	3		2.09923067	-0.01781400
	61.1500	1	3		2.09925853	-0.01767556
	61.2000	1	3		2.09926017	-0.01758418
	61.2500	1	3		2.09926017	-0.01776847
	61.3000	1	3		2.09926017	-0.01774171
	61.3500	1	3		2.09926017	-0.01777218
	61.4000	1	3		2.09926017	-0.01798204
	61.4500	1	3		2.09926017	-0.01775842
	61.5000	1	3		2.09926017	-0.01777596
	61.5500	1	3		2.09926017	-0.01781133
	61.6000	1	3		2.09926017	-0.01756216
	61.6500	1	3		2.09926017	-0.01776909
	61.7000	1	3		2.09926017	-0.01774648
	61.7500	1	3		2.09926017	-0.01770320
	61.8000	1	3		2.09926017	-0.01787854
	61.8500	1	3		2.09926017	-0.01773919
	61.9000	1	3		2.09926017	-0.01773770
	61.9500	1	3		2.09926017	-0.01786071
	62.0000	1	3		2.09926017	-0.01779538
	62.0500	1	3		2.09926017	-0.01777422
	62.1000	1	3		2.09926017	-0.01781728
	62.1500	1	3		2.09926017	-0.01769017
	62.2000	1	3		2.09926017	-0.01772077
	62.2500	1	3		2.09926017	-0.01765954
	62.3000	1	3		2.09926017	-0.01774484
	62.3500	1	3		2.09926017	-0.01792817
	62.4000	1	3		2.09926017	-0.01781444
	62.4500	1	3		2.09926017	-0.01752021
	62.5000	1	3		2.09926017	-0.01766831
	62.5500	1	3		2.09926017	-0.01774451
	62.6000	1	3		2.09926017	-0.01766860
	62.6500	1	3		2.09926017	-0.01771557
	62.7000	1	3		2.09926017	-0.01769980
	62.7500	1	3		2.09926017	-0.01767677
	62.8000	1	3		2.09926017	-0.01778331
	62.8500	1	3		2.09926017	-0.01768512
	62.9000	1	3		2.09926017	-0.01767504
	62.9500	1	3		2.09926017	-0.01791721
	63.0000	1	3		2.09926017	-0.01775217
	63.0500	1	3		2.09926017	-0.01764927
	63.1000	1	3		2.09926017	-0.01781154
	63.1500	1	3		2.09923989	-0.01756161
	63.2000	1	3		2.09920731	-0.01774706
	63.2500	1	3		2.09920280	-0.01784589
	63.3000	1	3		2.09920280	-0.01773902
	63.3500	1	3		2.09920280	-0.01773923
	63.4000	1	3		2.09920280	-0.01786641
	63.4500	1	3		2.09920280	-0.01772435
	63.5000	1	3		2.09920280	-0.01767802
	63.5500	1	3		2.09920280	-0.01761048
	63.6000	1	3		2.09920280	-0.01759694
	63.6500	1	3		2.09920280	-0.01764780
	63.7000	1	3		2.09920280	-0.01769975
	63.7500	1	3		2.09920280	-0.01772531
	63.8000	1	3		2.09920280	-0.01784680
	63.8500	1	3		2.09920280	-0.01758815
	63.9000	1	3		2.09920280	-0.01765843
	63.9500	1	3		2.09920280	-0.01773031
	64.0000	1	3		2.09920280	-0.01755375
	64.0500	1	3		2.09920280	-0.01758449
	64.1000	1	3		2.09920280	-0.01760355
	64.1500	1	3		2.09920280	-0.01765748
	64.2000	1	3		2.09920280	-0.01769544
	64.2500	1	3		2.09920280	-0.01763172
	64.3000	1	3		2.09920280	-0.01771838
	64.3500	1	3		2.09920280	-0.01774342
	64.4000	1	3		2.09920280	-0.01773960
	64.4500	1	3		2.09920280	-0.01771775
	64.5000	1	3		2.09920280	-0.01759242
	64.5500	1	3		2.09920772	-0.01758732
	64.6000	1	3		2.09922760	-0.01757704
	64.6500	1	3		2.09924747	-0.01771678
	64.7000	1	3		2.09926017	-0.01774629
	64.7500	1	3		2.09926017	-0.01775417
	64.8000	1	3		2.09926017	-0.01777722
	64.8500	1	3		2.09926017	-0.01781146
	64.9000	1	3		2.09926017	-0.01767930
	64.9500	1	3		2.09926017	-0.01747277
	65.0000	1	3		2.09926017	-0.01761630
	65.0500	1	3		2.09926017	-0.01764626
	65.1000	1	3		2.09926017	-0.01759951
	65.1500	1	3		2.09926017	-0.01762160
	65.2000	1	3		2.09926017	-0.01766500
	65.2500	1	3		2.09926017	-0.01778054
	65.3000	1	3		2.09926017	-0.01775584
	65.3500	1	3		2.09926017	-0.01762716
	65.4000	1	3		2.09926017	-0.01751250
	65.4500	1	3		2.09926017	-0.01751252
	65.5000	1	3		2.09926017	-0.01743552
	65.5500	1	3		2.09926017	-0.01761742
	65.6000	1	3		2.09926017	-0.01775225
	65.6500	1	3		2.09926017	-0.01758547
	65.7000	1	3		2.09926017	-0.01761230
	65.7500	1	3		2.09926017	-0.01755024
	65.8000	1	3		2.09926017	-0.01763023
	65.8500	1	3		2.09926017	-0.01763449
	65.9000	1	3		2.09926017	-0.01746897
	65.9500	1	3		2.09926017	-0.01745827
	66.0000	1	3		2.09926017	-0.01762336
	66.0500	1	3		2.09926017	-0.01751755
	66.1000	1	3		2.09926017	-0.01757869
	66.1500	1	3		2.09926017	-0.01761528
	66.2000	1	3		2.09926017	-0.01754414
	66.2500	1	3		2.09926017	-0.01765332
	66.3000	1	3		2.09926017	-0.01765151
	66.3500	1	3		2.09926017	-0.01746016
	66.4000	1	3		2.09926017	-0.01752403
	66.4500	1	3		2.09926017	-0.01751300
	66.5000	1	3		2.09926017	-0.01742770
	66.5500	1	3		2.09925976	-0.01767512
	66.6000	1	3		2.09924009	-0.01764919
	66.6500	1	3		2.09922022	-0.01759453
	66.7000	1	3		2.09920403	-0.01771783
	66.7500	1	3		2.09920301	-0.01753145
	66.8000	1	3		2.09920301	-0.01744804
	66.8500	1	3		2.09920301	-0.01750025
	66.9000	1	3		2.09920301	-0.01748096
	66.9500	1	3		2.09920301	-0.01756081
	67.0000	1	3		2.09920301	-0.01756851
	67.0500	1	3		2.09920301	-0.01752040
	67.1000	1	3		2.09920301	-0.01757791
	67.1500	1	3		2.09920301	-0.01757937
	67.2000	1	3		2.09920301	-0.01744519
	67.2500	1	3		2.09920301	-0.01749386
	67.3000	1	3		2.09920301	-0.01753169
	67.3500	1	3		2.09920301	-0.01748796
	67.4000	1	3		2.09920301	-0.01756007
	67.4500	1	3		2.09920301	-0.01743054
	67.5000	1	3		2.09920301	-0.01744231
	67.5500	1	3		2.09920301	-0.01754593
	67.6000	1	3		2.09920301	-0.01763130
	67.6500	1	3		2.09920301	-0.01753786
	67.7000	1	3		2.09920301	-0.01762686
	67.7500	1	3		2.09920301	-0.01758656
	67.8000	1	3		2.09920301	-0.01744930
	67.8500	1	3		2.09920301	-0.01751332
	67.9000	1	3		2.09920362	-0.01743466
	67.9500	1	3		2.09922350	-0.01735685
	68.0000	1	3		2.09924317	-0.01747191
	68.0500	1	3		2.09925956	-0.01742566
	68.1000	1	3		2.09926017	-0.01745665
	68.1500	1	3		2.09926017	-0.01743261
	68.2000	1	3		2.09926017	-0.01740475
	68.2500	1	3		2.09926017	-0.01756215
	68.3000	1	3		2.09926017	-0.01752490
	68.3500	1	3		2.09926017	-0.01735232
	68.4000	1	3		2.09926017	-0.01738085
	68.4500	1	3		2.09926017	-0.01730636
	68.5000	1	3		2.09926017	-0.01739669
	68.5500	1	3		2.09926017	-0.01755762
	68.6000	1	3		2.09926017	-0.01752201
	68.6500	1	3		2.09926017	-0.01743229
	68.7000	1	3		2.09926017	-0.01760811
	68.7500	1	3		2.09926017	-0.01749648
	68.8000	1	3		2.09926017	-0.01742741
	68.8500	1	3		2.09926017	-0.01749521
	68.9000	1	3		2.09926017	-0.01733098
	68.9500	1	3		2.09926017	-0.01738197
	69.0000	1	3		2.09926017	-0.01741531
	69.0500	1	3		2.09926017	-0.01740082
	69.1000	1	3		2.09926017	-0.01752553
	69.1500	1	3		2.09926017	-0.01770607
	69.2000	1	3		2.09926017	-0.01760763
	69.2500	1	3		2.09926017	-0.01749627
	69.3000	1	3		2.09926017	-0.01744929
	69.3500	1	3		2.09926017	-0.01734129
	69.4000	1	3		2.09926017	-0.01734103
	69.4500	1	3		2.09926017	-0.01754280
	69.5000	1	3		2.09926017	-0.01746284
	69.5500	1	3		2.09926017	-0.01748672
	69.6000	1	3		2.09926017	-0.01753052
	69.6500	1	3		2.09926017	-0.01750571
	69.7000	1	3		2.09926017	-0.01744103
	69.7500	1	3		2.09926017	-0.01746276
	69.8000	1	3		2.09924808	-0.01734916
	69.8500	1	3		2.09920752	-0.01738875
	69.9000	1	3		2.09920260	-0.01748886
	69.9500	1	3		2.09920260	-0.01737184
	70.0000	1	3		2.09920260	-0.01753867
	70.0500	1	3		2.09920260	-0.01754895
	70.1000	1	3		2.09920260	-0.01744536
	70.1500	1	3		2.09920260	-0.01745946
	70.2000	1	3		2.09920260	-0.01742491
	70.2500	1	3		2.09920260	-0.01738098
	70.3000	1	3		2.09920260	-0.01732219
	70.3500	1	3		2.09920260	-0.01743599
	70.4000	1	3		2.09920260	-0.01742534
	70.4500	1	3		2.09920260	-0.01741048
	70.5000	1	3		2.09920260	-0.01743231
	70.5500	1	3		2.09920260	-0.01733112
	70.6000	1	3		2.09920260	-0.01745468
	70.6500	1	3		2.09920260	-0.01748462
	70.7000	1	3		2.09920260	-0.01737392
	70.7500	1	3		2.09920260	-0.01742804
	70.8000	1	3		2.09920260	-0.01736604
	70.8500	1	3		2.09920260	-0.01725691
	70.9000	1	3		2.09920260	-0.01740193
	70.9500	1	3		2.09920260	-0.01735228
	71.0000	1	3		2.09920260	-0.01745269
	71.0500	1	3		2.09920260	-0.01754649
	71.1000	1	3		2.09921592	-0.01748004
	71.1500	1	3		2.09923579	-0.01739992
	71.2000	1	3		2.09925546	-0.01728692
	71.2500	1	3		2.09926017	-0.01721976
	71.3000	1	3		2.09926017	-0.01732174
	71.3500	1	3		2.09926017	-0.01737488
	71.4000	1	3		2.09926017	-0.01727176
	71.4500	1	3		2.09926017	-0.01738464
	71.5000	1	3		2.09926017	-0.01756789
	71.5500	1	3		2.09926017	-0.01757725
	71.6000	1	3		2.09926017	-0.01734335
	71.6500	1	3		2.09926017	-0.01734863
	71.7000	1	3		2.09926017	-0.01736682
	71.7500	1	3		2.09926017	-0.01735708
	71.8000	1	3		2.09926017	-0.01722372
	71.8500	1	3		2.09926017	-0.01734920
	71.9000	1	3		2.09926017	-0.01731406
	71.9500	1	3		2.09926017	-0.01746852
	72.0000	1	3		2.09926017	-0.01744122
	72.0500	1	3		2.09926017	-0.01742690
	72.1000	1	3		2.09926017	-0.01737988
	72.1500	1	3		2.09926017	-0.01740345
	72.2000	1	3		2.09926017	-0.01738649
	72.2500	1	3		2.09926017	-0.01739223
	72.3000	1	3		2.09926017	-0.01719558
	72.3500	1	3		2.09926017	-0.01726901
	72.4000	1	3		2.09926017	-0.01740468
	72.4500	1	3		2.09926017	-0.01727429
	72.5000	1	3		2.09926017	-0.01747853
	72.5500	1	3		2.09926017	-0.01733574
	72.6000	1	3		2.09926017	-0.01720099
	72.6500	1	3		2.09926017	-0.01729275
	72.7000	1	3		2.09926017	-0.01732431
	72.7500	1	3		2.09926017	-0.01737204
	72.8000	1	3		2.09926017	-0.01728879
	72.8500	1	3		2.09926017	-0.01724840
	72.9000	1	3		2.09925321	-0.01732909
	72.9500	1	3		2.09923333	-0.01734782
	73.0000	1	3		2.09921346	-0.01722806
	73.0500	1	3		2.09920301	-0.01726995
	73.1000	1	3		2.09920301	-0.01730425
	73.1500	1	3		2.09920301	-0.01727981
	73.2000	1	3		2.09920301	-0.01729632
	73.2500	1	3		2.09920301	-0.01740211
	73.3000	1	3		2.09920301	-0.01720634
	73.3500	1	3		2.09920301	-0.01739381
	73.4000	1	3		2.09920301	-0.01733061
	73.4500	1	3		2.09920301	-0.01725429
	73.5000	1	3		2.09920301	-0.01737565
	73.5500	1	3		2.09920301	-0.01727865
	73.6000	1	3		2.09920301	-0.01723622
	73.6500	1	3		2.09920301	-0.01728235
	73.7000	1	3		2.09920301	-0.01720050
	73.7500	1	3		2.09920301	-0.01725185
	73.8000	1	3		2.09920301	-0.01728889
	73.8500	1	3		2.09920301	-0.01722136
	73.9000	1	3		2.09920301	-0.01722346
	73.9500	1	3		2.09920301	-0.01731086
	74.0000	1	3		2.09920301	-0.01717807
	74.0500	1	3		2.09920301	-0.01713017
	74.1000	1	3		2.09920301	-0.01726119
	74.1500	1	3		2.09920301	-0.01730314
	74.2000	1	3		2.09920793	-0.01728673
	74.2500	1	3		2.09922780	-0.01725974
	74.3000	1	3		2.09924768	-0.01722206
	74.3500	1	3		2.09926017	-0.01729457
	74.4000	1	3		2.09926017	-0.01720197
	74.4500	1	3		2.09926017	-0.01719629
	74.5000	1	3		2.09926017	-0.01722018
	74.5500	1	3		2.09926017	-0.01724218
	74.6000	1	3		2.09926017	-0.01726513
	74.6500	1	3		2.09926017	-0.01724298
	74.7000	1	3		2.09926017	-0.01717948
	74.7500	1	3		2.09926017	-0.01718954
	74.8000	1	3		2.09926017	-0.01734334
	74.8500	1	3		2.09926017	-0.01727899
	74.9000	1	3		2.09926017	-0.01722216
	74.9500	1	3		2.09926017	-0.01721047
	75.0000	1	3		2.09926017	-0.01725653
	75.0500	1	3		2.09926017	-0.01719139
	75.1000	1	3		2.09926017	-0.01720644
	75.1500	1	3		2.09926017	-0.01718533
	75.2000	1	3		2.09926017	-0.01718322
	75.2500	1	3		2.09926017	-0.01720013
	75.3000	1	3		2.09926017	-0.01721009
	75.3500	1	3		2.09926017	-0.01726916
	75.4000	1	3		2.09926017	-0.01731835
	75.4500	1	3		2.09926017	-0.01717377
	75.5000	1	3		2.09926017	-0.01718734
	75.5500	1	3		2.09926017	-0.01712171
	75.6000	1	3		2.09926017	-0.01715291
	75.6500	1	3		2.09926017	-0.01729305
	75.7000	1	3		2.09926017	-0.01728058
	75.7500	1	3		2.09926017	-0.01731105
	75.8000	1	3		2.09926017	-0.01721754
	75.8500	1	3		2.09926017	-0.01722129
	75.9000	1	3		2.09926017	-0.01726021
	75.9500	1	3		2.09926017	-0.01722731
	76.0000	1	3		2.09926017	-0.01711920
	76.0500	1	3		2.09925403	-0.01714980
	76.1000	1	3		2.09923415	-0.01718128
	76.1500	1	3		2.09921428	-0.01725391
	76.2000	1	3		2.09920301	-0.01730700
	76.2500	1	3		2.09920301	-0.01724048
	76.3000	1	3		2.09920301	-0.01732973
	76.3500	1	3		2.09920301	-0.01730233
	76.4000	1	3		2.09920301	-0.01728688
	76.4500	1	3		2.09920301	-0.01722869
	76.5000	1	3		2.09920301	-0.01716770
	76.5500	1	3		2.09920301	-0.01712340
	76.6000	1	3		2.09920301	-0.01726966
	76.6500	1	3		2.09920301	-0.01733781
	76.7000	1	3		2.09920301	-0.01725213
	76.7500	1	3		2.09920301	-0.01727282
	76.8000	1	3		2.09920301	-0.01710847
	76.8500	1	3		2.09920301	-0.01710304
	76.9000	1	3		2.09920301	-0.01718788
	76.9500	1	3		2.09920301	-0.01712757
	77.0000	1	3		2.09920301	-0.01707419
	77.0500	1	3		2.09920301	-0.01713825
	77.1000	1	3		2.09920301	-0.01723161
	77.1500	1	3		2.09920301	-0.01726977
	77.2000	1	3		2.09920301	-0.01713081
	77.2500	1	3		2.09920301	-0.01719965
	77.3000	1	3		2.09920301	-0.01713753
	77.3500	1	3		2.09920301	-0.01707603
	77.4000	1	3		2.09920362	-0.01711689
	77.4500	1	3		2.09922350	-0.01720728
	77.5000	1	3		2.09924317	-0.01710064
	77.5500	1	3		2.09925956	-0.01716613
	77.6000	1	3		2.09926017	-0.01726409
	77.6500	1	3		2.09926017	-0.01713071
	77.7000	1	3		2.09926017	-0.01716468
	77.7500	1	3		2.09926017	-0.01713804
	77.8000	1	3		2.09926017	-0.01704754
	77.8500	1	3		2.09926017	-0.01707235
	77.9000	1	3		2.09926017	-0.01706488
	77.9500	1	3		2.09926017	-0.01706242
	78.0000	1	3		2.09926017	-0.01724372
	78.0500	1	3		2.09926017	-0.01722062
	78.1000	1	3		2.09926017	-0.01715112
	78.1500	1	3		2.09926017	-0.01721266
	78.2000	1	3		2.09926017	-0.01708271
	78.2500	1	3		2.09926017	-0.01720109
	78.3000	1	3		2.09926017	-0.01716823
	78.3500	1	3		2.09926017	-0.01709657
	78.4000	1	3		2.09926017	-0.01718958
	78.4500	1	3		2.09926017	-0.01725642
	78.5000	1	3		2.09926017	-0.01722625
	78.5500	1	3		2.09926017	-0.01721388
	78.6000	1	3		2.09926017	-0.01715823
	78.6500	1	3		2.09926017	-0.01724554
	78.7000	1	3		2.09926017	-0.01722771
	78.7500	1	3		2.09926017	-0.01715133
	78.8000	1	3		2.09926017	-0.01713975
	78.8500	1	3		2.09926017	-0.01709753
	78.9000	1	3		2.09926017	-0.01715655
	78.9500	1	3		2.09926017	-0.01722778
	79.0000	1	3		2.09926017	-0.01712689
	79.0500	1	3		2.09926017	-0.01713699
	79.1000	1	3		2.09926017	-0.01732168
	79.1500	1	3		2.09926017	-0.01710047
	79.2000	1	3		2.09926017	-0.01706177
	79.2500	1	3		2.09926017	-0.01703630
	79.3000	1	3		2.09926017	-0.01712951
	79.3500	1	3		2.09926017	-0.01728843
	79.4000	1	3		2.09926017	-0.01717244
	79.4500	1	3		2.09926017	-0.01706935
	79.5000	1	3		2.09926017	-0.01710825
	79.5500	1	3		2.09926017	-0.01710605
	79.6000	1	3		2.09926017	-0.01714202
	79.6500	1	3		2.09924317	-0.01708360
	79.7000	1	3		2.09922350	-0.01712298
	79.7500	1	3		2.09920567	-0.01704408
	79.8000	1	3		2.09920301	-0.01713896
	79.8500	1	3		2.09920301	-0.01714825
	79.9000	1	3		2.09920301	-0.01712602
	79.9500	1	3		2.09920301	-0.01704457
	80.0000	1	3		2.09920301	-0.01693758
	80.0500	1	3		2.09920301	-0.01703017
	80.1000	1	3		2.09920301	-0.01700350
	80.1500	1	3		2.09920301	-0.01708806
	80.2000	1	3		2.09920301	-0.01710386
	80.2500	1	3		2.09920301	-0.01697867
	80.3000	1	3		2.09920301	-0.01699070
	80.3500	1	3		2.09920301	-0.01700512
	80.4000	1	3		2.09920301	-0.01699872
	80.4500	1	3		2.09920301	-0.01706015
	80.5000	1	3		2.09920301	-0.01714370
	80.5500	1	3		2.09920301	-0.01710860
	80.6000	1	3		2.09920301	-0.01713862
	80.6500	1	3		2.09920301	-0.01705470
	80.7000	1	3		2.09920301	-0.01688394
	80.7500	1	3		2.09920301	-0.01703937
	80.8000	1	3		2.09920301	-0.01701204
	80.8500	1	3		2.09920301	-0.01707361
	80.9000	1	3		2.09920301	-0.01721667
	80.9500	1	3		2.09920301	-0.01719811
	81.0000	1	3		2.09920301	-0.01714488
	81.0500	1	3		2.09920301	-0.01700852
	81.1000	1	3		2.09920301	-0.01690656
	81.1500	1	3		2.09922104	-0.01698293
	81.2000	1	3		2.09924091	-0.01691751
	81.2500	1	3		2.09925833	-0.01693226
	81.3000	1	3		2.09926017	-0.01696208
	81.3500	1	3		2.09926017	-0.01707024
	81.4000	1	3		2.09926017	-0.01702260
	81.4500	1	3		2.09926017	-0.01710558
	81.5000	1	3		2.09926017	-0.01711504
	81.5500	1	3		2.09926017	-0.01703302
	81.6000	1	3		2.09926017	-0.01699432
	81.6500	1	3		2.09926017	-0.01698904
	81.7000	1	3		2.09926017	-0.01697596
	81.7500	1	3		2.09926017	-0.01699150
	81.8000	1	3		2.09926017	-0.01697524
	81.8500	1	3		2.09926017	-0.01702398
	81.9000	1	3		2.09926017	-0.01703172
	81.9500	1	3		2.09926017	-0.01707216
	82.0000	1	3		2.09926017	-0.01692509
	82.0500	1	3		2.09926017	-0.01687821
	82.1000	1	3		2.09926017	-0.01688995
	82.1500	1	3		2.09926017	-0.01699421
	82.2000	1	3		2.09926017	-0.01699782
	82.2500	1	3		2.09926017	-0.01709400
	82.3000	1	3		2.09926017	-0.01702964
	82.3500	1	3		2.09926017	-0.01712839
	82.4000	1	3		2.09926017	-0.01706915
	82.4500	1	3		2.09926017	-0.01689946
	82.5000	1	3		2.09926017	-0.01682724
	82.5500	1	3		2.09926017	-0.01684481
	82.6000	1	3		2.09926017	-0.01685848
	82.6500	1	3		2.09926017	-0.01698553
	82.7000	1	3		2.09926017	-0.01694965
	82.7500	1	3		2.09926017	-0.01700626
	82.8000	1	3		2.09926017	-0.01696561
	82.8500	1	3		2.09926017	-0.01700155
	82.9000	1	3		2.09926017	-0.01690103
	82.9500	1	3		2.09926017	-0.01682783
	83.0000	1	3		2.09926017	-0.01686135
	83.0500	1	3		2.09926017	-0.01693002
	83.1000	1	3		2.09926017	-0.01698075
	83.1500	1	3		2.09921940	-0.01704467
	83.2000	1	3		2.09919153	-0.01695813
	83.2500	1	3		2.09918990	-0.01695023
	83.3000	1	3		2.09918990	-0.01701491
	83.3500	1	3		2.09918990	-0.01691373
	83.4000	1	3		2.09918990	-0.01686036
	83.4500	1	3		2.09918990	-0.01686714
	83.5000	1	3		2.09918990	-0.01685481
	83.5500	1	3		2.09918990	-0.01693292
	83.6000	1	3		2.09918990	-0.01688675
	83.6500	1	3		2.09918990	-0.01690398
	83.7000	1	3		2.09918990	-0.01690259
	83.7500	1	3		2.09918990	-0.01694103
	83.8000	1	3		2.09918990	-0.01696147
	83.8500	1	3		2.09918990	-0.01693182
	83.9000	1	3		2.09918990	-0.01681834
	83.9500	1	3		2.09918990	-0.01671504
	84.0000	1	3		2.09918990	-0.01678528
	84.0500	1	3		2.09918990	-0.01694473
	84.1000	1	3		2.09918990	-0.01692676
	84.1500	1	3		2.09918990	-0.01686267
	84.2000	1	3		2.09918990	-0.01682316
	84.2500	1	3		2.09918990	-0.01700855
	84.3000	1	3		2.09918990	-0.01700231
	84.3500	1	3		2.09918990	-0.01682515
	84.4000	1	3		2.09918990	-0.01678308
	84.4500	1	3		2.09920690	-0.01682433
	84.5000	1	3		2.09925157	-0.01682918
	84.5500	1	3		2.09926017	-0.01696912
	84.6000	1	3		2.09926017	-0.01689477
	84.6500	1	3		2.09926017	-0.01685413
	84.7000	1	3		2.09926017	-0.01685158
	84.7500	1	3		2.09926017	-0.01679427
	84.8000	1	3		2.09926017	-0.01686137
	84.8500	1	3		2.09926017	-0.01684356
	84.9000	1	3		2.09926017	-0.01677364
	84.9500	1	3		2.09926017	-0.01693007
	85.0000	1	3		2.09926017	-0.01695055
	85.0500	1	3		2.09926017	-0.01686372
	85.1000	1	3		2.09926017	-0.01689718
	85.1500	1	3		2.09926017	-0.01688618
	85.2000	1	3		2.09926017	-0.01685421
	85.2500	1	3		2.09926017	-0.01695118
	85.3000	1	3		2.09926017	-0.01691119
	85.3500	1	3		2.09926017	-0.01680953
	85.4000	1	3		2.09926017	-0.01690671
	85.4500	1	3		2.09926017	-0.01690590
	85.5000	1	3		2.09926017	-0.01694634
	85.5500	1	3		2.09926017	-0.01691428
	85.6000	1	3		2.09926017	-0.01694956
	85.6500	1	3		2.09926017	-0.01691829
	85.7000	1	3		2.09926017	-0.01683364
	85.7500	1	3		2.09926017	-0.01675257
	85.8000	1	3		2.09926017	-0.01680115
	85.8500	1	3		2.09926017	-0.01690284
	85.9000	1	3		2.09926017	-0.01675834
	85.9500	1	3		2.09926017	-0.01681573
	86.0000	1	3		2.09926017	-0.01692797
	86.0500	1	3		2.09926017	-0.01691361
	86.1000	1	3		2.09926017	-0.01687746
	86.1500	1	3		2.09926017	-0.01683375
	86.2000	1	3		2.09926017	-0.01668969
	86.2500	1	3		2.09926017	-0.01677525
	86.3000	1	3		2.09926017	-0.01684593
	86.3500	1	3		2.09926017	-0.01676279
	86.4000	1	3		2.09926017	-0.01686676
	86.4500	1	3		2.09926017	-0.01686393
	86.5000	1	3		2.09926017	-0.01682009
	86.5500	1	3		2.09922042	-0.01693883
	86.6000	1	3		2.09919174	-0.01691573
	86.6500	1	3		2.09918990	-0.01670489
	86.7000	1	3		2.09918990	-0.01684435
	86.7500	1	3		2.09918990	-0.01680232
	86.8000	1	3		2.09918990	-0.01679709
	86.8500	1	3		2.09918990	-0.01685788
	86.9000	1	3		2.09918990	-0.01686249
	86.9500	1	3		2.09918990	-0.01688558
	87.0000	1	3		2.09918990	-0.01700314
	87.0500	1	3		2.09918990	-0.01681571
	87.1000	1	3		2.09918990	-0.01671916
	87.1500	1	3		2.09918990	-0.01682130
	87.2000	1	3		2.09918990	-0.01674539
	87.2500	1	3		2.09918990	-0.01680472
	87.3000	1	3		2.09918990	-0.01681659
	87.3500	1	3		2.09918990	-0.01675813
	87.4000	1	3		2.09918990	-0.01683330
	87.4500	1	3		2.09918990	-0.01690133
	87.5000	1	3		2.09918990	-0.01688162
	87.5500	1	3		2.09918990	-0.01679539
	87.6000	1	3		2.09918990	-0.01677194
	87.6500	1	3		2.09918990	-0.01671190
	87.7000	1	3		2.09918990	-0.01681261
	87.7500	1	3		2.09918990	-0.01685596
	87.8000	1	3		2.09918990	-0.01673319
	87.8500	1	3		2.09918990	-0.01675786
	87.9000	1	3		2.09918990	-0.01679912
	87.9500	1	3		2.09918990	-0.01683340
	88.0000	1	3		2.09922268	-0.01694344
	88.0500	1	3		2.09925690	-0.01682762
	88.1000	1	3		2.09926017	-0.01672925
	88.1500	1	3		2.09926017	-0.01681133
	88.2000	1	3		2.09926017	-0.01674691
	88.2500	1	3		2.09926017	-0.01667828
	88.3000	1	3		2.09926017	-0.01671287
	88.3500	1	3		2.09926017	-0.01671075
	88.4000	1	3		2.09926017	-0.01682120
	88.4500	1	3		2.09926017	-0.01681615
	88.5000	1	3		2.09926017	-0.01673876
	88.5500	1	3		2.09926017	-0.01678751
	88.6000	1	3		2.09926017	-0.01665143
	88.6500	1	3		2.09926017	-0.01667407
	88.7000	1	3		2.09926017	-0.01661614
	88.7500	1	3		2.09926017	-0.01680672
	88.8000	1	3		2.09926017	-0.01681004
	88.8500	1	3		2.09926017	-0.01678849
	88.9000	1	3		2.09926017	-0.01674488
	88.9500	1	3		2.09926017	-0.01674629
	89.0000	1	3		2.09926017	-0.01663815
	89.0500	1	3		2.09926017	-0.01666587
	89.1000	1	3		2.09926017	-0.01660531
	89.1500	1	3		2.09926017	-0.01660375
	89.2000	1	3		2.09926017	-0.01676660
	89.2500	1	3		2.09926017	-0.01678551
	89.3000	1	3		2.09926017	-0.01677366
	89.3500	1	3		2.09926017	-0.01671458
	89.4000	1	3		2.09926017	-0.01671059
	89.4500	1	3		2.09926017	-0.01667572
	89.5000	1	3		2.09926017	-0.01665219
	89.5500	1	3		2.09926017	-0.01665458
	89.6000	1	3		2.09926017	-0.01663546
	89.6500	1	3		2.09926017	-0.01672678
	89.7000	1	3		2.09926017	-0.01670640
	89.7500	1	3		2.09926017	-0.01672764
	89.8000	1	3		2.09926017	-0.01674695
	89.8500	1	3		2.09926017	-0.01666660
	89.9000	1	3		2.09926017	-0.01669586
	89.9500	1	3		2.09926017	-0.01662672
	90.0000	1	3		2.09924911	-0.01659559
	90.0500	1	3		2.09922944	-0.01660066
	90.1000	1	3		2.09920957	-0.01659760
	90.1500	1	3		2.09920301	-0.01666565
	90.2000	1	3		2.09920301	-0.01671833
	90.2500	1	3		2.09920301	-0.01666220
	90.3000	1	3		2.09920301	-0.01661664
	90.3500	1	3		2.09920301	-0.01669482
	90.4000	1	3		2.09920301	-0.01664932
	90.4500	1	3		2.09920301	-0.01666377
	90.5000	1	3		2.09920301	-0.01659445
	90.5500	1	3		2.09920301	-0.01666954
	90.6000	1	3		2.09920301	-0.01665833
	90.6500	1	3		2.09920301	-0.01664907
	90.7000	1	3		2.09920301	-0.01658490
	90.7500	1	3		2.09920301	-0.01672314
	90.8000	1	3		2.09920301	-0.01670233
	90.8500	1	3		2.09920301	-0.01665981
	90.9000	1	3		2.09920301	-0.01666942
	90.9500	1	3		2.09920301	-0.01659159
	91.0000	1	3		2.09920301	-0.01656543
	91.0500	1	3		2.09920301	-0.01658758
	91.1000	1	3		2.09920301	-0.01663851
	91.1500	1	3		2.09920301	-0.01663230
	91.2000	1	3		2.09920301	-0.01664526
	91.2500	1	3		2.09920301	-0.01659708
	91.3000	1	3		2.09920301	-0.01665727
	91.3500	1	3		2.09920301	-0.01668430
	91.4000	1	3		2.09921202	-0.01660119
	91.4500	1	3		2.09923169	-0.01659504
	91.5000	1	3		2.09925157	-0.01650540
	91.5500	1	3		2.09926017	-0.01648842
	91.6000	1	3		2.09926017	-0.01655784
	91.6500	1	3		2.09926017	-0.01649806
	91.7000	1	3		2.09926017	-0.01660963
	91.7500	1	3		2.09926017	-0.01665520
	91.8000	1	3		2.09926017	-0.01658252
	91.8500	1	3		2.09926017	-0.01664916
	91.9000	1	3		2.09926017	-0.01662152
	91.9500	1	3		2.09926017	-0.01646173
	92.0000	1	3		2.09926017	-0.01646877
	92.0500	1	3		2.09926017	-0.01659778
	92.1000	1	3		2.09926017	-0.01666320
	92.1500	1	3		2.09926017	-0.01669470
	92.2000	1	3		2.09926017	-0.01672026
	92.2500	1	3		2.09926017	-0.01675714
	92.3000	1	3		2.09926017	-0.01663676
	92.3500	1	3		2.09926017	-0.01652428
	92.4000	1	3		2.09926017	-0.01651043
	92.4500	1	3		2.09926017	-0.01659449
	92.5000	1	3		2.09926017	-0.01654538
	92.5500	1	3		2.09926017	-0.01664317
	92.6000	1	3		2.09926017	-0.01664688
	92.6500	1	3		2.09926017	-0.01670103
	92.7000	1	3		2.09926017	-0.01673841
	92.7500	1	3		2.09926017	-0.01662339
	92.8000	1	3		2.09926017	-0.01655444
	92.8500	1	3		2.09926017	-0.01653642
	92.9000	1	3		2.09926017	-0.01657875
	92.9500	1	3		2.09926017	-0.01658967
	93.0000	1	3		2.09926017	-0.01662953
	93.0500	1	3		2.09926017	-0.01661824
	93.1000	1	3		2.09926017	-0.01668978
	93.1500	1	3		2.09926017	-0.01672773
	93.2000	1	3		2.09926017	-0.01663668
	93.2500	1	3		2.09926017	-0.01663005
	93.3000	1	3		2.09926017	-0.01663601
	93.3500	1	3		2.09924993	-0.01654857
	93.4000	1	3		2.09923026	-0.01660076
	93.4500	1	3		2.09921038	-0.01668123
	93.5000	1	3		2.09920301	-0.01665447
	93.5500	1	3		2.09920301	-0.01665439
	93.6000	1	3		2.09920301	-0.01666120
	93.6500	1	3		2.09920301	-0.01665803
	93.7000	1	3		2.09920301	-0.01662047
	93.7500	1	3		2.09920301	-0.01657153
	93.8000	1	3		2.09920301	-0.01650531
	93.8500	1	3		2.09920301	-0.01652550
	93.9000	1	3		2.09920301	-0.01659913
	93.9500	1	3		2.09920301	-0.01674885
	94.0000	1	3		2.09920301	-0.01679107
	94.0500	1	3		2.09920301	-0.01668085
	94.1000	1	3		2.09920301	-0.01661764
	94.1500	1	3		2.09920301	-0.01657385
	94.2000	1	3		2.09920301	-0.01652970
	94.2500	1	3		2.09920301	-0.01658678
	94.3000	1	3		2.09920301	-0.01654353
	94.3500	1	3		2.09920301	-0.01651034
	94.4000	1	3		2.09920301	-0.01657029
	94.4500	1	3		2.09920301	-0.01654434
	94.5000	1	3		2.09920301	-0.01660963
	94.5500	1	3		2.09920301	-0.01652740
	94.6000	1	3		2.09920301	-0.01645602
	94.6500	1	3		2.09920301	-0.01655993
	94.7000	1	3		2.09921592	-0.01653752
	94.7500	1	3		2.09923579	-0.01650671
	94.8000	1	3		2.09925546	-0.01643152
	94.8500	1	3		2.09926017	-0.01645228
	94.9000	1	3		2.09926017	-0.01655014
	94.9500	1	3		2.09926017	-0.01665425
	95.0000	1	3		2.09926017	-0.01662631
	95.0500	1	3		2.09926017	-0.01652139
	95.1000	1	3		2.09926017	-0.01649508
	95.1500	1	3		2.09926017	-0.01651017
	95.2000	1	3		2.09926017	-0.01647305
	95.2500	1	3		2.09926017	-0.01647943
	95.3000	1	3		2.09926017	-0.01654123
	95.3500	1	3		2.09926017	-0.01653017
	95.4000	1	3		2.09926017	-0.01651004
	95.4500	1	3		2.09926017	-0.01649222
	95.5000	1	3		2.09926017	-0.01656160
	95.5500	1	3		2.09926017	-0.01656137
	95.6000	1	3		2.09926017	-0.01649101
	95.6500	1	3		2.09926017	-0.01644170
	95.7000	1	3		2.09926017	-0.01645153
	95.7500	1	3		2.09926017	-0.01651069
	95.8000	1	3		2.09926017	-0.01651184
	95.8500	1	3		2.09926017	-0.01659186
	95.9000	1	3		2.09926017	-0.01648246
	95.9500	1	3		2.09926017	-0.01647145
	96.0000	1	3		2.09926017	-0.01654181
	96.0500	1	3		2.09926017	-0.01650624
	96.1000	1	3		2.09926017	-0.01664798
	96.1500	1	3		2.09926017	-0.01663717
	96.2000	1	3		2.09926017	-0.01656100
	96.2500	1	3		2.09926017	-0.01646636
	96.3000	1	3		2.09926017	-0.01648648
	96.3500	1	3		2.09926017	-0.01641639
	96.4000	1	3		2.09926017	-0.01657143
	96.4500	1	3		2.09926017	-0.01652069
	96.5000	1	3		2.09926017	-0.01653368
	96.5500	1	3		2.09926017	-0.01665365
	96.6000	1	3		2.09926017	-0.01650350
	96.6500	1	3		2.09926017	-0.01640971
	96.7000	1	3		2.09926017	-0.01627578
	96.7500	1	3		2.09924563	-0.01640082
	96.8000	1	3		2.09922575	-0.01652061
	96.8500	1	3		2.09920690	-0.01661792
	96.9000	1	3		2.09920301	-0.01652001
	96.9500	1	3		2.09920301	-0.01647497
	97.0000	1	3		2.09920301	-0.01651698
	97.0500	1	3		2.09920301	-0.01653739
	97.1000	1	3		2.09920301	-0.01647293
	97.1500	1	3		2.09920301	-0.01653385
	97.2000	1	3		2.09920301	-0.01642983
	97.2500	1	3		2.09920301	-0.01647185
	97.3000	1	3		2.09920301	-0.01657792
	97.3500	1	3		2.09920301	-0.01635136
	97.4000	1	3		2.09920301	-0.01649294
	97.4500	1	3		2.09920301	-0.01651369
	97.5000	1	3		2.09920301	-0.01643444
	97.5500	1	3		2.09920301	-0.01659821
	97.6000	1	3		2.09920301	-0.01647819
	97.6500	1	3		2.09920301	-0.01636514
	97.7000	1	3		2.09920301	-0.01635065
	97.7500	1	3		2.09920301	-0.01638325
	97.8000	1	3		2.09920301	-0.01642531
	97.8500	1	3		2.09920301	-0.01655119
	97.9000	1	3		2.09920301	-0.01659052
	97.9500	1	3		2.09920301	-0.01653821
	98.0000	1	3		2.09920301	-0.01648180
	98.0500	1	3		2.09920301	-0.01638676
	98.1000	1	3		2.09920301	-0.01637709
	98.1500	1	3		2.09920301	-0.01642700
	98.2000	1	3		2.09920752	-0.01637660
	98.2500	1	3		2.09922739	-0.01642265
	98.3000	1	3		2.09924727	-0.01653554
	98.3500	1	3		2.09926017	-0.01640843
	98.4000	1	3		2.09926017	-0.01647391
	98.4500	1	3		2.09926017	-0.01641923
	98.5000	1	3		2.09926017	-0.01633042
	98.5500	1	3		2.09926017	-0.01643093
	98.6000	1	3		2.09926017	-0.01643801
	98.6500	1	3		2.09926017	-0.01636211
	98.7000	1	3		2.09926017	-0.01635411
	98.7500	1	3		2.09926017	-0.01638829
	98.8000	1	3		2.09926017	-0.01642172
	98.8500	1	3		2.09926017	-0.01655301
	98.9000	1	3		2.09926017	-0.01648452
	98.9500	1	3		2.09926017	-0.01640279
	99.0000	1	3		2.09926017	-0.01637809
	99.0500	1	3		2.09926017	-0.01639989
	99.1000	1	3		2.09926017	-0.01626877
	99.1500	1	3		2.09926017	-0.01639682
	99.2000	1	3		2.09926017	-0.01642918
	99.2500	1	3		2.09926017	-0.01640014
	99.3000	1	3		2.09926017	-0.01643891
	99.3500	1	3		2.09926017	-0.01650537
	99.4000	1	3		2.09926017	-0.01635252
	99.4500	1	3		2.09926017	-0.01645991
	99.5000	1	3		2.09926017	-0.01638238
	99.5500	1	3		2.09926017	-0.01632729
	99.6000	1	3		2.09926017	-0.01637281
	99.6500	1	3		2.09926017	-0.01642889
	99.7000	1	3		2.09926017	-0.01645956
	99.7500	1	3		2.09926017	-0.01648170
	99.8000	1	3		2.09926017	-0.01649358
	99.8500	1	3		2.09926017	-0.01641545
	99.9000	1	3		2.09926017	-0.01644491
	99.9500	1	3		2.09926017	-0.01638137
	100.0000	1	3		2.09926017	-0.01645910
	100.0500	1	3		2.09926017	-0.01650197
	100.1000	1	3		2.09926017	-0.01629253
	100.1500	1	3		2.09926017	-0.01632373
	100.2000	1	3		2.09926017	-0.01642803
	100.2500	1	3		2.09926017	-0.01646686
	100.3000	1	3		2.09923784	-0.01650190
	100.3500	1	3		2.09920649	-0.01638399
	100.4000	1	3		2.09920301	-0.01636589
	100.4500	1	3		2.09920301	-0.01641174
	100.5000	1	3		2.09920301	-0.01640240
	100.5500	1	3		2.09920301	-0.01629703
	100.6000	1	3		2.09920301	-0.01630454
	100.6500	1	3		2.09920301	-0.01636798
	100.7000	1	3		2.09920301	-0.01644129
	100.7500	1	3		2.09920301	-0.01646596
	100.8000	1	3		2.09920301	-0.01644884
	100.8500	1	3		2.09920301	-0.01644618
	100.9000	1	3		2.09920301	-0.01638256
	100.9500	1	3		2.09920301	-0.01641971
	101.0000	1	3		2.09920301	-0.01638038
	101.0500	1	3		2.09920301	-0.01630370
	101.1000	1	3		2.09920301	-0.01634149
	101.1500	1	3		2.09920301	-0.01634250
	101.2000	1	3		2.09920301	-0.01647101
	101.2500	1	3		2.09920301	-0.01648640
	101.3000	1	3		2.09920301	-0.01638349
	101.3500	1	3		2.09920301	-0.01640335
	101.4000	1	3		2.09920301	-0.01638247
	101.4500	1	3		2.09920301	-0.01629800
	101.5000	1	3		2.09920301	-0.01631150
	101.5500	1	3		2.09920301	-0.01624072
	101.6000	1	3		2.09920301	-0.01628331
	101.6500	1	3		2.09920301	-0.01645813
	101.7000	1	3		2.09920301	-0.01643313
	101.7500	1	3		2.09921715	-0.01640702
	101.8000	1	3		2.09923702	-0.01648062
	101.8500	1	3		2.09925628	-0.01637152
	101.9000	1	3		2.09926017	-0.01628473
	101.9500	1	3		2.09926017	-0.01630064
	102.0000	1	3		2.09926017	-0.01633457
	102.0500	1	3		2.09926017	-0.01651445
	102.1000	1	3		2.09926017	-0.01639224
	102.1500	1	3		2.09926017	-0.01627577
	102.2000	1	3		2.09926017	-0.01634979
	102.2500	1	3		2.09926017	-0.01632647
	102.3000	1	3		2.09926017	-0.01627350
	102.3500	1	3		2.09926017	-0.01630444
	102.4000	1	3		2.09926017	-0.01633623
	102.4500	1	3		2.09926017	-0.01624876
	102.5000	1	3		2.09926017	-0.01636696
	102.5500	1	3		2.09926017	-0.01635552
	102.6000	1	3		2.09926017	-0.01632933
	102.6500	1	3		2.09926017	-0.01627650
	102.7000	1	3		2.09926017	-0.01629691
	102.7500	1	3		2.09926017	-0.01643332
	102.8000	1	3		2.09926017	-0.01637731
	102.8500	1	3		2.09926017	-0.01623838
	102.9000	1	3		2.09926017	-0.01615630
	102.9500	1	3		2.09926017	-0.01625364
	103.0000	1	3		2.09926017	-0.01639106
	103.0500	1	3		2.09926017	-0.01644885
	103.1000	1	3		2.09926017	-0.01641510
	103.1500	1	3		2.09926017	-0.01632015
	103.2000	1	3		2.09926017	-0.01623868
	103.2500	1	3		2.09926017	-0.01625028
	103.3000	1	3		2.09926017	-0.01629009
	103.3500	1	3		2.09926017	-0.01627624
	103.4000	1	3		2.09926017	-0.01631458
	103.4500	1	3		2.09926017	-0.01640313
	103.5000	1	3		2.09926017	-0.01641439
	103.5500	1	3		2.09926017	-0.01642352
	103.6000	1	3		2.09926017	-0.01631665
	103.6500	1	3		2.09926017	-0.01630549
	103.7000	1	3		2.09926017	-0.01631214
	103.7500	1	3		2.09926017	-0.01629283
	103.8000	1	3		2.09926017	-0.01628625
	103.8500	1	3		2.09924112	-0.01621699
	103.9000	1	3		2.09920731	-0.01627429
	103.9500	1	3		2.09920280	-0.01639571
	104.0000	1	3		2.09920280	-0.01639161
	104.0500	1	3		2.09920280	-0.01642607
	104.1000	1	3		2.09920280	-0.01639307
	104.1500	1	3		2.09920280	-0.01631018
	104.2000	1	3		2.09920280	-0.01623740
	104.2500	1	3		2.09920280	-0.01624158
	104.3000	1	3		2.09920280	-0.01624904
	104.3500	1	3		2.09920280	-0.01636559
	104.4000	1	3		2.09920280	-0.01642504
	104.4500	1	3		2.09920280	-0.01634740
	104.5000	1	3		2.09920280	-0.01636246
	104.5500	1	3		2.09920280	-0.01642277
	104.6000	1	3		2.09920280	-0.01638113
	104.6500	1	3		2.09920280	-0.01629326
	104.7000	1	3		2.09920280	-0.01617564
	104.7500	1	3		2.09920280	-0.01620525
	104.8000	1	3		2.09920280	-0.01635885
	104.8500	1	3		2.09920280	-0.01633492
	104.9000	1	3		2.09920280	-0.01632679
	104.9500	1	3		2.09920280	-0.01632291
	105.0000	1	3		2.09920280	-0.01631070
	105.0500	1	3		2.09920280	-0.01627274
	105.1000	1	3		2.09920280	-0.01631195
	105.1500	1	3		2.09920280	-0.01626583
	105.2000	1	3		2.09920506	-0.01621309
	105.2500	1	3		2.09922493	-0.01621104
	105.3000	1	3		2.09924460	-0.01632894
	105.3500	1	3		2.09925997	-0.01626996
	105.4000	1	3		2.09926017	-0.01629087
	105.4500	1	3		2.09926017	-0.01634699
	105.5000	1	3		2.09926017	-0.01631195
	105.5500	1	3		2.09926017	-0.01638016
	105.6000	1	3		2.09926017	-0.01633069
	105.6500	1	3		2.09926017	-0.01615765
	105.7000	1	3		2.09926017	-0.01618824
	105.7500	1	3		2.09926017	-0.01631076
	105.8000	1	3		2.09926017	-0.01634023
	105.8500	1	3		2.09926017	-0.01636254
	105.9000	1	3		2.09926017	-0.01623755
	105.9500	1	3		2.09926017	-0.01624435
	106.0000	1	3		2.09926017	-0.01633951
	106.0500	1	3		2.09926017	-0.01632276
	106.1000	1	3		2.09926017	-0.01619743
	106.1500	1	3		2.09926017	-0.01626906
	106.2000	1	3		2.09926017	-0.01634160
	106.2500	1	3		2.09926017	-0.01637018
	106.3000	1	3		2.09926017	-0.01640213
	106.3500	1	3		2.09926017	-0.01632313
	106.4000	1	3		2.09926017	-0.01629437
	106.4500	1	3		2.09926017	-0.01630691
	106.5000	1	3		2.09926017	-0.01619867
	106.5500	1	3		2.09926017	-0.01621174
	106.6000	1	3		2.09926017	-0.01617533
	106.6500	1	3		2.09926017	-0.01619871
	106.7000	1	3		2.09926017	-0.01623909
	106.7500	1	3		2.09926017	-0.01629705
	106.8000	1	3		2.09926017	-0.01631272
	106.8500	1	3		2.09926017	-0.01630506
	106.9000	1	3		2.09926017	-0.01627426
	106.9500	1	3		2.09926017	-0.01630420
	107.0000	1	3		2.09926017	-0.01629022
	107.0500	1	3		2.09926017	-0.01632140
	107.1000	1	3		2.09926017	-0.01626785
	107.1500	1	3		2.09926017	-0.01616948
	107.2000	1	3		2.09926017	-0.01620186
	107.2500	1	3		2.09925157	-0.01626547
	107.3000	1	3		2.09923169	-0.01628261
	107.3500	1	3		2.09921202	-0.01629171
	107.4000	1	3		2.09920301	-0.01623057
	107.4500	1	3		2.09920301	-0.01632421
	107.5000	1	3		2.09920301	-0.01624317
	107.5500	1	3		2.09920301	-0.01619615
	107.6000	1	3		2.09920301	-0.01620424
	107.6500	1	3		2.09920301	-0.01619939
	107.7000	1	3		2.09920301	-0.01616810
	107.7500	1	3		2.09920301	-0.01627394
	107.8000	1	3		2.09920301	-0.01628551
	107.8500	1	3		2.09920301	-0.01631999
	107.9000	1	3		2.09920301	-0.01633669
	107.9500	1	3		2.09920301	-0.01622868
	108.0000	1	3		2.09920301	-0.01616289
	108.0500	1	3		2.09920301	-0.01626307
	108.1000	1	3		2.09920301	-0.01621644
	108.1500	1	3		2.09920301	-0.01629824
	108.2000	1	3		2.09920301	-0.01637091
	108.2500	1	3		2.09920301	-0.01632257
	108.3000	1	3		2.09920301	-0.01640283
	108.3500	1	3		2.09920301	-0.01628116
	108.4000	1	3		2.09920301	-0.01620533
	108.4500	1	3		2.09920301	-0.01627664
	108.5000	1	3		2.09920301	-0.01621706
	108.5500	1	3		2.09920301	-0.01616139
	108.6000	1	3		2.09920301	-0.01623172
	108.6500	1	3		2.09920301	-0.01618190
	108.7000	1	3		2.09922268	-0.01617113
	108.7500	1	3		2.09924255	-0.01627321
	108.8000	1	3		2.09925915	-0.01627337
	108.8500	1	3		2.09926017	-0.01623156
	108.9000	1	3		2.09926017	-0.01622490
	108.9500	1	3		2.09926017	-0.01616128
	109.0000	1	3		2.09926017	-0.01612703
	109.0500	1	3		2.09926017	-0.01620789
	109.1000	1	3		2.09926017	-0.01618375
	109.1500	1	3		2.09926017	-0.01616010
	109.2000	1	3		2.09926017	-0.01625136
	109.2500	1	3		2.09926017	-0.01630123
	109.3000	1	3		2.09926017	-0.01627780
	109.3500	1	3		2.09926017	-0.01621027
	109.4000	1	3		2.09926017	-0.01615388
	109.4500	1	3		2.09926017	-0.01613969
	109.5000	1	3		2.09926017	-0.01612333
	109.5500	1	3		2.09926017	-0.01615093
	109.6000	1	3		2.09926017	-0.01608542
	109.6500	1	3		2.09926017	-0.01623087
	109.7000	1	3		2.09926017	-0.01631354
	109.7500	1	3		2.09926017	-0.01628821
	109.8000	1	3		2.09926017	-0.01623278
	109.8500	1	3		2.09926017	-0.01618793
	109.9000	1	3		2.09926017	-0.01614430
	109.9500	1	3		2.09926017	-0.01619579
	110.0000	1	3		2.09926017	-0.01615592
	110.0500	1	3		2.09926017	-0.01614086
	110.1000	1	3		2.09926017	-0.01626582
	110.1500	1	3		2.09926017	-0.01625851
	110.2000	1	3		2.09926017	-0.01628424
	110.2500	1	3		2.09926017	-0.01626958
	110.3000	1	3		2.09926017	-0.01617492
	110.3500	1	3		2.09926017	-0.01615947
	110.4000	1	3		2.09926017	-0.01614473
	110.4500	1	3		2.09926017	-0.01617014
	110.5000	1	3		2.09926017	-0.01608708
	110.5500	1	3		2.09926017	-0.01621292
	110.6000	1	3		2.09926017	-0.01625487
	110.6500	1	3		2.09926017	-0.01620086
	110.7000	1	3		2.09924337	-0.01619248
	110.7500	1	3		2.09920834	-0.01607705
	110.8000	1	3		2.09920301	-0.01607767
	110.8500	1	3		2.09920301	-0.01620248
	110.9000	1	3		2.09920301	-0.01598548
	110.9500	1	3		2.09920301	-0.01600913
	111.0000	1	3		2.09920301	-0.01610113
	111.0500	1	3		2.09920301	-0.01616806
	111.1000	1	3		2.09920301	-0.01621336
	111.1500	1	3		2.09920301	-0.01620783
	111.2000	1	3		2.09920301	-0.01612781
	111.2500	1	3		2.09920301	-0.01607521
	111.3000	1	3		2.09920301	-0.01609365
	111.3500	1	3		2.09920301	-0.01608922
	111.4000	1	3		2.09920301	-0.01604301
	111.4500	1	3		2.09920301	-0.01606220
	111.5000	1	3		2.09920301	-0.01609318
	111.5500	1	3		2.09920301	-0.01609877
	111.6000	1	3		2.09920301	-0.01609398
	111.6500	1	3		2.09920301	-0.01614911
	111.7000	1	3		2.09920301	-0.01615304
	111.7500	1	3		2.09920301	-0.01611401
	111.8000	1	3		2.09920301	-0.01602609
	111.8500	1	3		2.09920301	-0.01602744
	111.9000	1	3		2.09920301	-0.01604270
	111.9500	1	3		2.09920301	-0.01605996
	112.0000	1	3		2.09920301	-0.01618706
	112.0500	1	3		2.09920301	-0.01612172
	112.1000	1	3		2.09921325	-0.01610924
	112.1500	1	3		2.09923292	-0.01619743
	112.2000	1	3		2.09925280	-0.01611054
	112.2500	1	3		2.09926017	-0.01603942
	112.3000	1	3		2.09926017	-0.01610989
	112.3500	1	3		2.09926017	-0.01608457
	112.4000	1	3		2.09926017	-0.01612827
	112.4500	1	3		2.09926017	-0.01621909
	112.5000	1	3		2.09926017	-0.01614338
	112.5500	1	3		2.09926017	-0.01608768
	112.6000	1	3		2.09926017	-0.01618877
	112.6500	1	3		2.09926017	-0.01612267
	112.7000	1	3		2.09926017	-0.01605950
	112.7500	1	3		2.09926017	-0.01610063
	112.8000	1	3		2.09926017	-0.01604206
	112.8500	1	3		2.09926017	-0.01616015
	112.9000	1	3		2.09926017	-0.01617427
	112.9500	1	3		2.09926017	-0.01617720
	113.0000	1	3		2.09926017	-0.01615983
	113.0500	1	3		2.09926017	-0.01618646
	113.1000	1	3		2.09926017	-0.01611964
	113.1500	1	3		2.09926017	-0.01607676
	113.2000	1	3		2.09926017	-0.01602836
	113.2500	1	3		2.09926017	-0.01608933
	113.3000	1	3		2.09926017	-0.01608163
	113.3500	1	3		2.09926017	-0.01620343
	113.4000	1	3		2.09926017	-0.01610987
	113.4500	1	3		2.09926017	-0.01613154
	113.5000	1	3		2.09926017	-0.01609337
	113.5500	1	3		2.09926017	-0.01605327
	113.6000	1	3		2.09926017	-0.01611770
	113.6500	1	3		2.09926017	-0.01605866
	113.7000	1	3		2.09926017	-0.01595510
	113.7500	1	3		2.09926017	-0.01602973
	113.8000	1	3		2.09926017	-0.01613711
	113.8500	1	3		2.09926017	-0.01612414
	113.9000	1	3		2.09926017	-0.01622606
	113.9500	1	3		2.09926017	-0.01618295
	114.0000	1	3		2.09926017	-0.01604381
	114.0500	1	3		2.09924890	-0.01605028
	114.1000	1	3		2.09921079	-0.01605575
	114.1500	1	3		2.09920239	-0.01607536
	114.2000	1	3		2.09920239	-0.01612413
	114.2500	1	3		2.09920239	-0.01610518
	114.3000	1	3		2.09920239	-0.01611357
	114.3500	1	3		2.09920239	-0.01621504
	114.4000	1	3		2.09920239	-0.01611408
	114.4500	1	3		2.09920239	-0.01607792
	114.5000	1	3		2.09920239	-0.01605736
	114.5500	1	3		2.09920239	-0.01605467
	114.6000	1	3		2.09920239	-0.01606599
	114.6500	1	3		2.09920239	-0.01608772
	114.7000	1	3		2.09920239	-0.01600413
	114.7500	1	3		2.09920239	-0.01612577
	114.8000	1	3		2.09920239	-0.01619543
	114.8500	1	3		2.09920239	-0.01606602
	114.9000	1	3		2.09920239	-0.01611325
	114.9500	1	3		2.09920239	-0.01604921
	115.0000	1	3		2.09920239	-0.01605223
	115.0500	1	3		2.09920239	-0.01611826
	115.1000	1	3		2.09920239	-0.01617384
	115.1500	1	3		2.09920239	-0.01609673
	115.2000	1	3		2.09920239	-0.01604203
	115.2500	1	3		2.09920239	-0.01609086
	115.3000	1	3		2.09920239	-0.01602522
	115.3500	1	3		2.09920239	-0.01614306
	115.4000	1	3		2.09920239	-0.01613865
	115.4500	1	3		2.09920239	-0.01594102
	115.5000	1	3		2.09922083	-0.01598394
	115.5500	1	3		2.09924071	-0.01597190
	115.6000	1	3		2.09925812	-0.01603908
	115.6500	1	3		2.09926017	-0.01605709
	115.7000	1	3		2.09926017	-0.01604258
	115.7500	1	3		2.09926017	-0.01599059
	115.8000	1	3		2.09926017	-0.01607719
	115.8500	1	3		2.09926017	-0.01600686
	115.9000	1	3		2.09926017	-0.01602526
	115.9500	1	3		2.09926017	-0.01603513
	116.0000	1	3		2.09926017	-0.01594315
	116.0500	1	3		2.09926017	-0.01606698
	116.1000	1	3		2.09926017	-0.01597119
	116.1500	1	3		2.09926017	-0.01601045
	116.2000	1	3		2.09926017	-0.01607998
	116.2500	1	3		2.09926017	-0.01611290
	116.3000	1	3		2.09926017	-0.01605573
	116.3500	1	3		2.09926017	-0.01610958
	116.4000	1	3		2.09926017	-0.01607413
	116.4500	1	3		2.09926017	-0.01598928
	116.5000	1	3		2.09926017	-0.01603205
	116.5500	1	3		2.09926017	-0.01605146
	116.6000	1	3		2.09926017	-0.01603075
	116.6500	1	3		2.09926017	-0.01610355
	116.7000	1	3		2.09926017	-0.01599412
	116.7500	1	3		2.09926017	-0.01608503
	116.8000	1	3		2.09926017	-0.01608421
	116.8500	1	3		2.09926017	-0.01603987
	116.9000	1	3		2.09926017	-0.01597806
	116.9500	1	3		2.09926017	-0.01597215
	117.0000	1	3		2.09926017	-0.01594636
	117.0500	1	3		2.09926017	-0.01598070
	117.1000	1	3		2.09926017	-0.01600237
	117.1500	1	3		2.09926017	-0.01606356
	117.2000	1	3		2.09926017	-0.01608838
	117.2500	1	3		2.09926017	-0.01599769
	117.3000	1	3		2.09926017	-0.01594259
	117.3500	1	3		2.09926017	-0.01595414
	117.4000	1	3		2.09926017	-0.01596080
	117.4500	1	3		2.09926017	-0.01596559
	117.5000	1	3		2.09923723	-0.01595676
	117.5500	1	3		2.09920485	-0.01600435
	117.6000	1	3		2.09920260	-0.01602278
	117.6500	1	3		2.09920260	-0.01607148
	117.7000	1	3		2.09920260	-0.01602187
	117.7500	1	3		2.09920260	-0.01597112
	117.8000	1	3		2.09920260	-0.01596659
	117.8500	1	3		2.09920260	-0.01595953
	117.9000	1	3		2.09920260	-0.01593555
	117.9500	1	3		2.09920260	-0.01596019
	118.0000	1	3		2.09920260	-0.01591282
	118.0500	1	3		2.09920260	-0.01608086
	118.1000	1	3		2.09920260	-0.01603006
	118.1500	1	3		2.09920260	-0.01603302
	118.2000	1	3		2.09920260	-0.01597910
	118.2500	1	3		2.09920260	-0.01591842
	118.3000	1	3		2.09920260	-0.01592037
	118.3500	1	3		2.09920260	-0.01593858
	118.4000	1	3		2.09920260	-0.01596063
	118.4500	1	3		2.09920260	-0.01597673
	118.5000	1	3		2.09920260	-0.01595178
	118.5500	1	3		2.09920260	-0.01591810
	118.6000	1	3		2.09920260	-0.01598180
	118.6500	1	3		2.09920260	-0.01593808
	118.7000	1	3		2.09920260	-0.01597726
	118.7500	1	3		2.09920260	-0.01592659
	118.8000	1	3		2.09920260	-0.01587007
	118.8500	1	3		2.09921940	-0.01593383
	118.9000	1	3		2.09923927	-0.01588772
	118.9500	1	3		2.09925751	-0.01590942
	119.0000	1	3		2.09926017	-0.01600837
	119.0500	1	3		2.09926017	-0.01598612
	119.1000	1	3		2.09926017	-0.01591303
	119.1500	1	3		2.09926017	-0.01584275
	119.2000	1	3		2.09926017	-0.01590920
	119.2500	1	3		2.09926017	-0.01577384
	119.3000	1	3		2.09926017	-0.01586655
	119.3500	1	3		2.09926017	-0.01578722
	119.4000	1	3		2.09926017	-0.01593252
	119.4500	1	3		2.09926017	-0.01605456
	119.5000	1	3		2.09926017	-0.01590205
	119.5500	1	3		2.09926017	-0.01586414
	119.6000	1	3		2.09926017	-0.01597470
	119.6500	1	3		2.09926017	-0.01591363
	119.7000	1	3		2.09926017	-0.01594576
	119.7500	1	3		2.09926017	-0.01592407
	119.8000	1	3		2.09926017	-0.01591599
	119.8500	1	3		2.09926017	-0.01599855
	119.9000	1	3		2.09926017	-0.01606912
	119.9500	1	3		2.09926017	-0.01599069
	120.0000	1	3		2.09926017	-0.01598547
	120.0500	1	3		2.09926017	-0.01596747
	120.1000	1	3		2.09926017	-0.01589634
	120.1500	1	3		2.09926017	-0.01597353
	120.2000	1	3		2.09926017	-0.01586941
	120.2500	1	3		2.09926017	-0.01583691
	120.3000	1	3		2.09926017	-0.01593063
	120.3500	1	3		2.09926017	-0.01608100
	120.4000	1	3		2.09926017	-0.01615542
	120.4500	1	3		2.09926017	-0.01604340
	120.5000	1	3		2.09926017	-0.01604494
	120.5500	1	3		2.09926017	-0.01586263
	120.6000	1	3		2.09926017	-0.01584932
	120.6500	1	3		2.09926017	-0.01587277
	120.7000	1	3		2.09926017	-0.01582691
	120.7500	1	3		2.09925956	-0.01594676
	120.8000	1	3		2.09921469	-0.01606522
	120.8500	1	3		2.09920280	-0.01590541
	120.9000	1	3		2.09920280	-0.01595908
	120.9500	1	3		2.09920280	-0.01592107
	121.0000	1	3		2.09920280	-0.01581801
	121.0500	1	3		2.09920280	-0.01582295
	121.1000	1	3		2.09920280	-0.01582148
	121.1500	1	3		2.09920280	-0.01583761
	121.2000	1	3		2.09920280	-0.01592476
	121.2500	1	3		2.09920280	-0.01593025
	121.3000	1	3		2.09920280	-0.01589843
	121.3500	1	3		2.09920280	-0.01598913
	121.4000	1	3		2.09920280	-0.01599597
	121.4500	1	3		2.09920280	-0.01588789
	121.5000	1	3		2.09920280	-0.01598080
	121.5500	1	3		2.09920280	-0.01592340
	121.6000	1	3		2.09920280	-0.01589519
	121.6500	1	3		2.09920280	-0.01600021
	121.7000	1	3		2.09920280	-0.01590563
	121.7500	1	3		2.09920280	-0.01590434
	121.8000	1	3		2.09920280	-0.01595133
	121.8500	1	3		2.09920280	-0.01594682
	121.9000	1	3		2.09920280	-0.01595188
	121.9500	1	3		2.09920280	-0.01584861
	122.0000	1	3		2.09920280	-0.01588730
	122.0500	1	3		2.09920280	-0.01587592
	122.1000	1	3		2.09922001	-0.01589274
	122.1500	1	3		2.09923989	-0.01580589
	122.2000	1	3		2.09925771	-0.01589927
	122.2500	1	3		2.09926017	-0.01598409
	122.3000	1	3		2.09926017	-0.01601935
	122.3500	1	3		2.09926017	-0.01593607
	122.4000	1	3		2.09926017	-0.01590874
	122.4500	1	3		2.09926017	-0.01597559
	122.5000	1	3		2.09926017	-0.01582996
	122.5500	1	3		2.09926017	-0.01589012
	122.6000	1	3		2.09926017	-0.01584092
	122.6500	1	3		2.09926017	-0.01586991
	122.7000	1	3		2.09926017	-0.01597442
	122.7500	1	3		2.09926017	-0.01595091
	122.8000	1	3		2.09926017	-0.01586697
	122.8500	1	3		2.09926017	-0.01592476
	122.9000	1	3		2.09926017	-0.01589499
	122.9500	1	3		2.09926017	-0.01582286
	123.0000	1	3		2.09926017	-0.01589287
	123.0500	1	3		2.09926017	-0.01587671
	123.1000	1	3		2.09926017	-0.01588255
	123.1500	1	3		2.09926017	-0.01593671
	123.2000	1	3		2.09926017	-0.01590070
	123.2500	1	3		2.09926017	-0.01588864
	123.3000	1	3		2.09926017	-0.01593773
	123.3500	1	3		2.09926017	-0.01588335
	123.4000	1	3		2.09926017	-0.01592346
	123.4500	1	3		2.09926017	-0.01589957
	123.5000	1	3		2.09926017	-0.01581508
	123.5500	1	3		2.09926017	-0.01586644
	123.6000	1	3		2.09926017	-0.01589651
	123.6500	1	3		2.09926017	-0.01586685
	123.7000	1	3		2.09926017	-0.01588867
	123.7500	1	3		2.09926017	-0.01591853
	123.8000	1	3		2.09926017	-0.01583522
	123.8500	1	3		2.09926017	-0.01582861
	123.9000	1	3		2.09926017	-0.01583839
	123.9500	1	3		2.09926017	-0.01584400
	124.0000	1	3		2.09924255	-0.01585600
	124.0500	1	3		2.09920588	-0.01579653
	124.1000	1	3		2.09920219	-0.01588870
	124.1500	1	3		2.09920219	-0.01596531
	124.2000	1	3		2.09920219	-0.01587504
	124.2500	1	3		2.09920219	-0.01595837
	124.3000	1	3		2.09920219	-0.01590656
	124.3500	1	3		2.09920219	-0.01579045
	124.4000	1	3		2.09920219	-0.01586260
	124.4500	1	3		2.09920219	-0.01576176
	124.5000	1	3		2.09920219	-0.01571474
	124.5500	1	3		2.09920219	-0.01593201
	124.6000	1	3		2.09920219	-0.01580399
	124.6500	1	3		2.09920219	-0.01582892
	124.7000	1	3		2.09920219	-0.01603073
	124.7500	1	3		2.09920219	-0.01588057
	124.8000	1	3		2.09920219	-0.01580238
	124.8500	1	3		2.09920219	-0.01578540
	124.9000	1	3		2.09920219	-0.01574201
	124.9500	1	3		2.09920219	-0.01579524
	125.0000	1	3		2.09920219	-0.01581451
	125.0500	1	3		2.09920219	-0.01581544
	125.1000	1	3		2.09920219	-0.01589961
	125.1500	1	3		2.09920219	-0.01593332
	125.2000	1	3		2.09920219	-0.01589278
	125.2500	1	3		2.09920219	-0.01588004
	125.3000	1	3		2.09920219	-0.01582172
	125.3500	1	3		2.09920219	-0.01563918
	125.4000	1	3		2.09920219	-0.01569224
	125.4500	1	3		2.09922964	-0.01580314
	125.5000	1	3		2.09925608	-0.01572796
	125.5500	1	3		2.09926017	-0.01577960
	125.6000	1	3		2.09926017	-0.01591919
	125.6500	1	3		2.09926017	-0.01579826
	125.7000	1	3		2.09926017	-0.01588379
	125.7500	1	3		2.09926017	-0.01575190
	125.8000	1	3		2.09926017	-0.01559329
	125.8500	1	3		2.09926017	-0.01577429
	125.9000	1	3		2.09926017	-0.01581254
	125.9500	1	3		2.09926017	-0.01570763
	126.0000	1	3		2.09926017	-0.01579190
	126.0500	1	3		2.09926017	-0.01580399
	126.1000	1	3		2.09926017	-0.01578629
	126.1500	1	3		2.09926017	-0.01592388
	126.2000	1	3		2.09926017	-0.01581109
	126.2500	1	3		2.09926017	-0.01573454
	126.3000	1	3		2.09926017	-0.01584297
	126.3500	1	3		2.09926017	-0.01581265
	126.4000	1	3		2.09926017	-0.01579367
	126.4500	1	3		2.09926017	-0.01595046
	126.5000	1	3		2.09926017	-0.01579192
	126.5500	1	3		2.09926017	-0.01574847
	126.6000	1	3		2.09926017	-0.01583086
	126.6500	1	3		2.09926017	-0.01575052
	126.7000	1	3		2.09926017	-0.01585746
	126.7500	1	3		2.09926017	-0.01587665
	126.8000	1	3		2.09926017	-0.01577687
	126.8500	1	3		2.09926017	-0.01590534
	126.9000	1	3		2.09926017	-0.01578629
	126.9500	1	3		2.09926017	-0.01571547
	127.0000	1	3		2.09926017	-0.01581255
	127.0500	1	3		2.09926017	-0.01601615
	127.1000	1	3		2.09926017	-0.01584033
	127.1500	1	3		2.09926017	-0.01583464
	127.2000	1	3		2.09926017	-0.01576775
	127.2500	1	3		2.09926017	-0.01564953
	127.3000	1	3		2.09926017	-0.01577208
	127.3500	1	3		2.09926017	-0.01581749
	127.4000	1	3		2.09926017	-0.01580763
	127.4500	1	3		2.09926017	-0.01597561
	127.5000	1	3		2.09926017	-0.01596764
	127.5500	1	3		2.09921551	-0.01575859
	127.6000	1	3		2.09919072	-0.01577430
	127.6500	1	3		2.09918990	-0.01569508
	127.7000	1	3		2.09918990	-0.01577137
	127.7500	1	3		2.09918990	-0.01586839
	127.8000	1	3		2.09918990	-0.01582040
	127.8500	1	3		2.09918990	-0.01587881
	127.9000	1	3		2.09918990	-0.01587025
	127.9500	1	3		2.09918990	-0.01579265
	128.0000	1	3		2.09918990	-0.01579528
	128.0500	1	3		2.09918990	-0.01576596
	128.1000	1	3		2.09918990	-0.01577555
	128.1500	1	3		2.09918990	-0.01571547
	128.2000	1	3		2.09918990	-0.01580961
	128.2500	1	3		2.09918990	-0.01584757
	128.3000	1	3		2.09918990	-0.01589090
	128.3500	1	3		2.09918990	-0.01594498
	128.4000	1	3		2.09918990	-0.01581097
	128.4500	1	3		2.09918990	-0.01577284
	128.5000	1	3		2.09918990	-0.01577112
	128.5500	1	3		2.09918990	-0.01565449
	128.6000	1	3		2.09918990	-0.01571944
	128.6500	1	3		2.09918990	-0.01583481
	128.7000	1	3		2.09918990	-0.01570546
	128.7500	1	3		2.09918990	-0.01575114
	128.8000	1	3		2.09918990	-0.01589863
	128.8500	1	3		2.09919256	-0.01577463
	128.9000	1	3		2.09923805	-0.01582390
	128.9500	1	3		2.09924706	-0.01581053
	129.0000	1	3		2.09924706	-0.01578980
	129.0500	1	3		2.09924706	-0.01581599
	129.1000	1	3		2.09924706	-0.01574295
	129.1500	1	3		2.09924706	-0.01577573
	129.2000	1	3		2.09924706	-0.01570924
	129.2500	1	3		2.09924706	-0.01582906
	129.3000	1	3		2.09924706	-0.01578733
	129.3500	1	3		2.09924706	-0.01581146
	129.4000	1	3		2.09924706	-0.01579640
	129.4500	1	3		2.09924706	-0.01579734
	129.5000	1	3		2.09924706	-0.01579272
	129.5500	1	3		2.09924706	-0.01587110
	129.6000	1	3		2.09924706	-0.01566241
	129.6500	1	3		2.09924706	-0.01578882
	129.7000	1	3		2.09924706	-0.01584333
	129.7500	1	3		2.09924706	-0.01581880
	129.8000	1	3		2.09924706	-0.01590624
[truncated: 9,877 more rows]
