# Supplementary material for: Hyaluronic Acid Enhances the Mechanical Properties of Tissue-Engineered Cartilage Constructs
Source: PLoS One. 2014 Dec 1;9(12):e113216. doi: 10.1371/journal.pone.0113216 (PMC4249877; doi:10.1371/journal.pone.0113216)
Supplement: Dataset S1 — Raw data from hydrogel constructs. Data on wet weight, dry weight, compressive modulus, DNA content, and GAG content are provided in a spreadsheet for all analysed hydrogel constructs. Additionally, raw data from mechanical compression tests (time, displacement, and load) are provided. (ZIP) [file pone.0113216.s004.zip › Data/Mechanical testing/Microtester/Day 63/Day 63 stress relaxation/Patient 1/G3 P1 M7/stress relaxation hold 2.csv]

G3 P1 M7 stress relaxation
Notes	Time	Sequence	Block	Cycle	5800:Extension mm	5800:5N_Load_Cell N
	641.1060	1	5		1.98895999	-0.08784232
	641.1440	1	5		1.98866105	-0.08828054
	641.1500	1	5		1.98863667	-0.08826087
	641.1670	1	5		1.98860635	-0.08816498
	641.2000	1	5		1.98860635	-0.08807018
	641.2500	1	5		1.98860635	-0.08788591
	641.3000	1	5		1.98860635	-0.08775081
	641.3500	1	5		1.98860635	-0.08768261
	641.4000	1	5		1.98862704	-0.08762776
	641.4500	1	5		1.98865675	-0.08755261
	641.5000	1	5		1.98868503	-0.08731380
	641.5500	1	5		1.98869548	-0.08716396
	641.6000	1	5		1.98870531	-0.08700528
	641.6500	1	5		1.98871515	-0.08686622
	641.7000	1	5		1.98872519	-0.08675133
	641.7500	1	5		1.98873502	-0.08681186
	641.8000	1	5		1.98874486	-0.08675061
	641.8500	1	5		1.98875489	-0.08660013
	641.9000	1	5		1.98876473	-0.08652212
	641.9500	1	5		1.98876862	-0.08637391
	642.0000	1	5		1.98876862	-0.08639029
	642.0500	1	5		1.98876862	-0.08634706
	642.1000	1	5		1.98876862	-0.08607777
	642.1500	1	5		1.98876862	-0.08604316
	642.2000	1	5		1.98876862	-0.08605293
	642.2500	1	5		1.98876862	-0.08589950
	642.3000	1	5		1.98876862	-0.08591371
	642.3500	1	5		1.98876862	-0.08583840
	642.4000	1	5		1.98876862	-0.08578850
	642.4500	1	5		1.98876862	-0.08583876
	642.5000	1	5		1.98876862	-0.08573851
	642.5500	1	5		1.98876862	-0.08561257
	642.6000	1	5		1.98876862	-0.08546405
	642.6500	1	5		1.98876862	-0.08537252
	642.7000	1	5		1.98876862	-0.08533875
	642.7500	1	5		1.98876862	-0.08537564
	642.8000	1	5		1.98876862	-0.08521019
	642.8500	1	5		1.98876862	-0.08516007
	642.9000	1	5		1.98876862	-0.08519888
	642.9500	1	5		1.98876862	-0.08516562
	643.0000	1	5		1.98876862	-0.08510871
	643.0500	1	5		1.98876862	-0.08501021
	643.1000	1	5		1.98876862	-0.08483768
	643.1500	1	5		1.98876862	-0.08479404
	643.2000	1	5		1.98876862	-0.08474802
	643.2500	1	5		1.98876862	-0.08471060
	643.3000	1	5		1.98876862	-0.08478455
	643.3500	1	5		1.98876862	-0.08477214
	643.4000	1	5		1.98876862	-0.08480608
	643.4500	1	5		1.98876862	-0.08460153
	643.5000	1	5		1.98876862	-0.08449730
	643.5500	1	5		1.98876862	-0.08438830
	643.6000	1	5		1.98876862	-0.08439866
	643.6500	1	5		1.98876862	-0.08429092
	643.7000	1	5		1.98876862	-0.08435010
	643.7500	1	5		1.98876862	-0.08432981
	643.8000	1	5		1.98876862	-0.08426965
	643.8500	1	5		1.98876862	-0.08407043
	643.9000	1	5		1.98876862	-0.08410226
	643.9500	1	5		1.98876862	-0.08410627
	644.0000	1	5		1.98876862	-0.08416473
	644.0500	1	5		1.98876862	-0.08402866
	644.1000	1	5		1.98876862	-0.08391223
	644.1500	1	5		1.98876862	-0.08390232
	644.2000	1	5		1.98876862	-0.08389177
	644.2500	1	5		1.98876862	-0.08382836
	644.3000	1	5		1.98876862	-0.08378035
	644.3500	1	5		1.98876862	-0.08378845
	644.4000	1	5		1.98876862	-0.08370183
	644.4500	1	5		1.98876862	-0.08368729
	644.5000	1	5		1.98876862	-0.08361714
	644.5500	1	5		1.98876862	-0.08360723
	644.6000	1	5		1.98876862	-0.08361894
	644.6500	1	5		1.98876862	-0.08360268
	644.7000	1	5		1.98876862	-0.08353225
	644.7500	1	5		1.98876862	-0.08353271
	644.8000	1	5		1.98876862	-0.08358695
	644.8500	1	5		1.98876862	-0.08340675
	644.9000	1	5		1.98876862	-0.08332579
	644.9500	1	5		1.98876862	-0.08328943
	645.0000	1	5		1.98876862	-0.08332685
	645.0500	1	5		1.98876452	-0.08324416
	645.1000	1	5		1.98874465	-0.08325630
	645.1500	1	5		1.98872498	-0.08318234
	645.2000	1	5		1.98871187	-0.08309211
	645.2500	1	5		1.98871187	-0.08318769
	645.3000	1	5		1.98871187	-0.08316651
	645.3500	1	5		1.98871187	-0.08295726
	645.4000	1	5		1.98871187	-0.08292084
	645.4500	1	5		1.98871187	-0.08298470
	645.5000	1	5		1.98871187	-0.08292736
	645.5500	1	5		1.98871187	-0.08291953
	645.6000	1	5		1.98871187	-0.08276440
	645.6500	1	5		1.98871187	-0.08272252
	645.7000	1	5		1.98871187	-0.08276972
	645.7500	1	5		1.98871187	-0.08272102
	645.8000	1	5		1.98871187	-0.08266841
	645.8500	1	5		1.98871187	-0.08271726
	645.9000	1	5		1.98871187	-0.08256038
	645.9500	1	5		1.98871187	-0.08258718
	646.0000	1	5		1.98871187	-0.08249640
	646.0500	1	5		1.98871187	-0.08242229
	646.1000	1	5		1.98872990	-0.08248785
	646.1500	1	5		1.98874977	-0.08245241
	646.2000	1	5		1.98876698	-0.08233291
	646.2500	1	5		1.98876862	-0.08238784
	646.3000	1	5		1.98876862	-0.08244094
	646.3500	1	5		1.98876862	-0.08234189
	646.4000	1	5		1.98876862	-0.08235775
	646.4500	1	5		1.98876862	-0.08224986
	646.5000	1	5		1.98876862	-0.08225716
	646.5500	1	5		1.98876862	-0.08232829
	646.6000	1	5		1.98876862	-0.08228104
	646.6500	1	5		1.98876862	-0.08217773
	646.7000	1	5		1.98876862	-0.08214076
	646.7500	1	5		1.98876862	-0.08212200
	646.8000	1	5		1.98876862	-0.08214681
	646.8500	1	5		1.98876862	-0.08216655
	646.9000	1	5		1.98876862	-0.08201880
	646.9500	1	5		1.98876862	-0.08205120
	647.0000	1	5		1.98876862	-0.08205124
	647.0500	1	5		1.98876862	-0.08200514
	647.1000	1	5		1.98876862	-0.08201558
	647.1500	1	5		1.98876862	-0.08189657
	647.2000	1	5		1.98876862	-0.08184877
	647.2500	1	5		1.98876862	-0.08182920
	647.3000	1	5		1.98876862	-0.08185652
	647.3500	1	5		1.98876862	-0.08177329
	647.4000	1	5		1.98876862	-0.08170047
	647.4500	1	5		1.98876862	-0.08173582
	647.5000	1	5		1.98876862	-0.08181275
	647.5500	1	5		1.98876862	-0.08184687
	647.6000	1	5		1.98876862	-0.08164144
	647.6500	1	5		1.98876862	-0.08155003
	647.7000	1	5		1.98876862	-0.08155527
	647.7500	1	5		1.98876862	-0.08146975
	647.8000	1	5		1.98876862	-0.08145087
	647.8500	1	5		1.98876862	-0.08140346
	647.9000	1	5		1.98876862	-0.08145884
	647.9500	1	5		1.98876862	-0.08142233
	648.0000	1	5		1.98876862	-0.08138225
	648.0500	1	5		1.98876862	-0.08133676
	648.1000	1	5		1.98876862	-0.08137101
	648.1500	1	5		1.98876862	-0.08133051
	648.2000	1	5		1.98876862	-0.08122715
	648.2500	1	5		1.98874998	-0.08122844
	648.3000	1	5		1.98873010	-0.08122566
	648.3500	1	5		1.98871351	-0.08125635
	648.4000	1	5		1.98871187	-0.08117085
	648.4500	1	5		1.98871187	-0.08117630
	648.5000	1	5		1.98871187	-0.08114194
	648.5500	1	5		1.98871187	-0.08116514
	648.6000	1	5		1.98871187	-0.08102888
	648.6500	1	5		1.98871187	-0.08113992
	648.7000	1	5		1.98871187	-0.08117611
	648.7500	1	5		1.98871187	-0.08111215
	648.8000	1	5		1.98871187	-0.08097580
	648.8500	1	5		1.98871187	-0.08094132
	648.9000	1	5		1.98871187	-0.08086944
	648.9500	1	5		1.98871187	-0.08090871
	649.0000	1	5		1.98871187	-0.08091531
	649.0500	1	5		1.98871187	-0.08091958
	649.1000	1	5		1.98871187	-0.08092689
	649.1500	1	5		1.98871187	-0.08082703
	649.2000	1	5		1.98872744	-0.08075382
	649.2500	1	5		1.98874731	-0.08069150
	649.3000	1	5		1.98876575	-0.08068108
	649.3500	1	5		1.98876862	-0.08069292
	649.4000	1	5		1.98876862	-0.08080731
	649.4500	1	5		1.98876862	-0.08065850
	649.5000	1	5		1.98876862	-0.08050372
	649.5500	1	5		1.98876862	-0.08059056
	649.6000	1	5		1.98876862	-0.08042587
	649.6500	1	5		1.98876862	-0.08042266
	649.7000	1	5		1.98876862	-0.08054122
	649.7500	1	5		1.98876862	-0.08052070
	649.8000	1	5		1.98876862	-0.08053853
	649.8500	1	5		1.98876862	-0.08047228
	649.9000	1	5		1.98876862	-0.08030332
	649.9500	1	5		1.98876862	-0.08038929
	650.0000	1	5		1.98876862	-0.08034601
	650.0500	1	5		1.98876862	-0.08029907
	650.1000	1	5		1.98876862	-0.08027889
	650.1500	1	5		1.98876862	-0.08030666
	650.2000	1	5		1.98876862	-0.08025179
	650.2500	1	5		1.98876862	-0.08031313
	650.3000	1	5		1.98876862	-0.08026019
	650.3500	1	5		1.98876862	-0.08015479
	650.4000	1	5		1.98876862	-0.08016774
	650.4500	1	5		1.98876862	-0.08010965
	650.5000	1	5		1.98876862	-0.08017205
	650.5500	1	5		1.98876862	-0.08017520
	650.6000	1	5		1.98876862	-0.08009547
	650.6500	1	5		1.98876862	-0.08007171
	650.7000	1	5		1.98876862	-0.08015167
	650.7500	1	5		1.98876862	-0.08001305
	650.8000	1	5		1.98876862	-0.08005882
	650.8500	1	5		1.98876862	-0.07997627
	650.9000	1	5		1.98876862	-0.08003483
	650.9500	1	5		1.98876862	-0.07997727
	651.0000	1	5		1.98876862	-0.07993430
	651.0500	1	5		1.98876862	-0.07989409
	651.1000	1	5		1.98876862	-0.07987711
	651.1500	1	5		1.98876862	-0.07977776
	651.2000	1	5		1.98876862	-0.07991609
	651.2500	1	5		1.98876862	-0.07970496
	651.3000	1	5		1.98876862	-0.07978229
	651.3500	1	5		1.98876862	-0.07987073
	651.4000	1	5		1.98876862	-0.07969689
	651.4500	1	5		1.98876862	-0.07984627
	651.5000	1	5		1.98876862	-0.07975888
	651.5500	1	5		1.98876862	-0.07972491
	651.6000	1	5		1.98876862	-0.07972147
	651.6500	1	5		1.98876862	-0.07974561
	651.7000	1	5		1.98872805	-0.07966656
	651.7500	1	5		1.98870060	-0.07965932
	651.8000	1	5		1.98869875	-0.07957950
	651.8500	1	5		1.98869875	-0.07942907
	651.9000	1	5		1.98869875	-0.07963282
	651.9500	1	5		1.98869875	-0.07950086
	652.0000	1	5		1.98869875	-0.07942459
	652.0500	1	5		1.98869875	-0.07945679
	652.1000	1	5		1.98869875	-0.07946979
	652.1500	1	5		1.98869875	-0.07936562
	652.2000	1	5		1.98869875	-0.07941248
	652.2500	1	5		1.98869875	-0.07932377
	652.3000	1	5		1.98869875	-0.07950134
	652.3500	1	5		1.98869875	-0.07943850
	652.4000	1	5		1.98869875	-0.07921887
	652.4500	1	5		1.98869875	-0.07929243
	652.5000	1	5		1.98869875	-0.07933686
	652.5500	1	5		1.98869875	-0.07926197
	652.6000	1	5		1.98869875	-0.07936905
	652.6500	1	5		1.98869875	-0.07933032
	652.7000	1	5		1.98871760	-0.07919210
	652.7500	1	5		1.98876145	-0.07925184
	652.8000	1	5		1.98876862	-0.07914583
	652.8500	1	5		1.98876862	-0.07915881
	652.9000	1	5		1.98876862	-0.07905108
	652.9500	1	5		1.98876862	-0.07908066
	653.0000	1	5		1.98876862	-0.07916130
	653.0500	1	5		1.98876862	-0.07918596
	653.1000	1	5		1.98876862	-0.07918449
	653.1500	1	5		1.98876862	-0.07914111
	653.2000	1	5		1.98876862	-0.07917090
	653.2500	1	5		1.98876862	-0.07909852
	653.3000	1	5		1.98876862	-0.07900770
	653.3500	1	5		1.98876862	-0.07898026
	653.4000	1	5		1.98876862	-0.07888752
	653.4500	1	5		1.98876862	-0.07891847
	653.5000	1	5		1.98876862	-0.07894746
	653.5500	1	5		1.98876862	-0.07890730
	653.6000	1	5		1.98876862	-0.07892601
	653.6500	1	5		1.98876862	-0.07892258
	653.7000	1	5		1.98876862	-0.07886956
	653.7500	1	5		1.98876862	-0.07888611
	653.8000	1	5		1.98876862	-0.07870203
	653.8500	1	5		1.98876862	-0.07867419
	653.9000	1	5		1.98876862	-0.07864003
	653.9500	1	5		1.98876862	-0.07867833
	654.0000	1	5		1.98876862	-0.07865025
	654.0500	1	5		1.98876862	-0.07877484
	654.1000	1	5		1.98876862	-0.07874140
	654.1500	1	5		1.98876862	-0.07870726
	654.2000	1	5		1.98876862	-0.07867211
	654.2500	1	5		1.98876862	-0.07864082
	654.3000	1	5		1.98876862	-0.07846639
	654.3500	1	5		1.98876862	-0.07862744
	654.4000	1	5		1.98876862	-0.07865078
	654.4500	1	5		1.98876862	-0.07863957
	654.5000	1	5		1.98876862	-0.07859793
	654.5500	1	5		1.98876862	-0.07845711
	654.6000	1	5		1.98876862	-0.07842888
	654.6500	1	5		1.98876862	-0.07850353
	654.7000	1	5		1.98876862	-0.07831912
	654.7500	1	5		1.98876862	-0.07849863
	654.8000	1	5		1.98876862	-0.07864985
	654.8500	1	5		1.98876862	-0.07854552
	654.9000	1	5		1.98876862	-0.07860784
	654.9500	1	5		1.98876862	-0.07860083
	655.0000	1	5		1.98876862	-0.07841602
	655.0500	1	5		1.98876862	-0.07841722
	655.1000	1	5		1.98876862	-0.07844757
	655.1500	1	5		1.98876862	-0.07823590
	655.2000	1	5		1.98876862	-0.07831236
	655.2500	1	5		1.98875428	-0.07841562
	655.3000	1	5		1.98873441	-0.07840892
	655.3500	1	5		1.98871556	-0.07845547
	655.4000	1	5		1.98871187	-0.07839238
	655.4500	1	5		1.98871187	-0.07824113
	655.5000	1	5		1.98871187	-0.07816687
	655.5500	1	5		1.98871187	-0.07818641
	655.6000	1	5		1.98871187	-0.07814335
	655.6500	1	5		1.98871187	-0.07816455
	655.7000	1	5		1.98871187	-0.07805788
	655.7500	1	5		1.98871187	-0.07809925
	655.8000	1	5		1.98871187	-0.07822135
	655.8500	1	5		1.98871187	-0.07822177
	655.9000	1	5		1.98871187	-0.07808651
	655.9500	1	5		1.98871187	-0.07799902
	656.0000	1	5		1.98871187	-0.07792200
	656.0500	1	5		1.98871187	-0.07794390
	656.1000	1	5		1.98871187	-0.07802838
	656.1500	1	5		1.98871187	-0.07783996
	656.2000	1	5		1.98871187	-0.07801028
	656.2500	1	5		1.98871760	-0.07805833
	656.3000	1	5		1.98873748	-0.07801269
	656.3500	1	5		1.98875428	-0.07794794
	656.4000	1	5		1.98875592	-0.07790294
	656.4500	1	5		1.98875592	-0.07782596
	656.5000	1	5		1.98875592	-0.07784567
	656.5500	1	5		1.98875592	-0.07776253
	656.6000	1	5		1.98875592	-0.07778399
	656.6500	1	5		1.98875592	-0.07783726
	656.7000	1	5		1.98875592	-0.07782334
	656.7500	1	5		1.98875592	-0.07791300
	656.8000	1	5		1.98875592	-0.07779018
	656.8500	1	5		1.98875592	-0.07769188
	656.9000	1	5		1.98875592	-0.07776225
	656.9500	1	5		1.98875592	-0.07765307
	657.0000	1	5		1.98875592	-0.07771749
	657.0500	1	5		1.98875592	-0.07764920
	657.1000	1	5		1.98875592	-0.07764791
	657.1500	1	5		1.98875592	-0.07781811
	657.2000	1	5		1.98875592	-0.07772169
	657.2500	1	5		1.98875592	-0.07748916
	657.3000	1	5		1.98875592	-0.07769538
	657.3500	1	5		1.98875592	-0.07772902
	657.4000	1	5		1.98875592	-0.07758760
	657.4500	1	5		1.98875592	-0.07770323
	657.5000	1	5		1.98875592	-0.07748308
	657.5500	1	5		1.98875592	-0.07748090
	657.6000	1	5		1.98875592	-0.07753022
	657.6500	1	5		1.98875592	-0.07742020
	657.7000	1	5		1.98875592	-0.07753919
	657.7500	1	5		1.98875592	-0.07756701
	657.8000	1	5		1.98875592	-0.07744644
	657.8500	1	5		1.98875592	-0.07748502
	657.9000	1	5		1.98875592	-0.07746581
	657.9500	1	5		1.98875592	-0.07739360
	658.0000	1	5		1.98875592	-0.07745765
	658.0500	1	5		1.98875592	-0.07744191
	658.1000	1	5		1.98875592	-0.07736284
	658.1500	1	5		1.98875592	-0.07750057
	658.2000	1	5		1.98875592	-0.07745740
	658.2500	1	5		1.98875592	-0.07733031
	658.3000	1	5		1.98875592	-0.07739902
	658.3500	1	5		1.98875592	-0.07733413
	658.4000	1	5		1.98875592	-0.07724379
	658.4500	1	5		1.98875592	-0.07729471
	658.5000	1	5		1.98875592	-0.07724062
	658.5500	1	5		1.98875592	-0.07719375
	658.6000	1	5		1.98875592	-0.07739197
	658.6500	1	5		1.98875592	-0.07725460
	658.7000	1	5		1.98872355	-0.07721434
	658.7500	1	5		1.98871125	-0.07728535
	658.8000	1	5		1.98871125	-0.07711815
	658.8500	1	5		1.98871125	-0.07702700
	658.9000	1	5		1.98871125	-0.07707399
	658.9500	1	5		1.98871125	-0.07706446
	659.0000	1	5		1.98871125	-0.07711112
	659.0500	1	5		1.98871125	-0.07720879
	659.1000	1	5		1.98871125	-0.07713167
	659.1500	1	5		1.98871125	-0.07709508
	659.2000	1	5		1.98871125	-0.07706966
	659.2500	1	5		1.98871125	-0.07694698
	659.3000	1	5		1.98871125	-0.07703204
	659.3500	1	5		1.98871125	-0.07705836
	659.4000	1	5		1.98871125	-0.07699215
	659.4500	1	5		1.98871125	-0.07710292
	659.5000	1	5		1.98871125	-0.07704705
	659.5500	1	5		1.98871125	-0.07702885
	659.6000	1	5		1.98871125	-0.07710063
	659.6500	1	5		1.98871125	-0.07709747
	659.7000	1	5		1.98872621	-0.07696796
	659.7500	1	5		1.98875592	-0.07701301
	659.8000	1	5		1.98876862	-0.07694983
	659.8500	1	5		1.98876862	-0.07682997
	659.9000	1	5		1.98876862	-0.07704178
	659.9500	1	5		1.98876862	-0.07696052
	660.0000	1	5		1.98876862	-0.07680684
	660.0500	1	5		1.98876862	-0.07695530
	660.1000	1	5		1.98876862	-0.07695903
	660.1500	1	5		1.98876862	-0.07689981
	660.2000	1	5		1.98876862	-0.07698590
	660.2500	1	5		1.98876862	-0.07673750
	660.3000	1	5		1.98876862	-0.07677369
	660.3500	1	5		1.98876862	-0.07684613
	660.4000	1	5		1.98876862	-0.07678606
	660.4500	1	5		1.98876862	-0.07681295
	660.5000	1	5		1.98876862	-0.07688585
	660.5500	1	5		1.98876862	-0.07676001
	660.6000	1	5		1.98876862	-0.07681486
	660.6500	1	5		1.98876862	-0.07673295
	660.7000	1	5		1.98876862	-0.07660874
	660.7500	1	5		1.98876862	-0.07667700
	660.8000	1	5		1.98876862	-0.07675940
	660.8500	1	5		1.98876862	-0.07657906
	660.9000	1	5		1.98876862	-0.07664827
	660.9500	1	5		1.98876862	-0.07659842
	661.0000	1	5		1.98876862	-0.07658542
	661.0500	1	5		1.98876862	-0.07675735
	661.1000	1	5		1.98876862	-0.07671346
	661.1500	1	5		1.98876862	-0.07658003
	661.2000	1	5		1.98876862	-0.07663964
	661.2500	1	5		1.98876862	-0.07653385
	661.3000	1	5		1.98876862	-0.07646523
	661.3500	1	5		1.98876862	-0.07649193
	661.4000	1	5		1.98876862	-0.07638398
	661.4500	1	5		1.98876862	-0.07652711
	661.5000	1	5		1.98876862	-0.07658590
	661.5500	1	5		1.98876862	-0.07648049
	661.6000	1	5		1.98876862	-0.07647666
	661.6500	1	5		1.98876862	-0.07645349
	661.7000	1	5		1.98876862	-0.07637719
	661.7500	1	5		1.98876862	-0.07640343
	661.8000	1	5		1.98876862	-0.07641368
	661.8500	1	5		1.98876862	-0.07635992
	661.9000	1	5		1.98876862	-0.07644233
	661.9500	1	5		1.98876862	-0.07646939
	662.0000	1	5		1.98876862	-0.07643693
	662.0500	1	5		1.98876862	-0.07634871
	662.1000	1	5		1.98876862	-0.07626336
	662.1500	1	5		1.98876862	-0.07631955
	662.2000	1	5		1.98876842	-0.07638406
	662.2500	1	5		1.98873031	-0.07629987
	662.3000	1	5		1.98871166	-0.07630542
	662.3500	1	5		1.98871166	-0.07635240
	662.4000	1	5		1.98871166	-0.07633122
	662.4500	1	5		1.98871166	-0.07631494
	662.5000	1	5		1.98871166	-0.07620453
	662.5500	1	5		1.98871166	-0.07627015
	662.6000	1	5		1.98871166	-0.07632227
	662.6500	1	5		1.98871166	-0.07626445
	662.7000	1	5		1.98871166	-0.07621315
	662.7500	1	5		1.98871166	-0.07627616
	662.8000	1	5		1.98871166	-0.07614391
	662.8500	1	5		1.98871166	-0.07633552
	662.9000	1	5		1.98871166	-0.07631480
	662.9500	1	5		1.98871166	-0.07615998
	663.0000	1	5		1.98871166	-0.07617478
	663.0500	1	5		1.98871166	-0.07622545
	663.1000	1	5		1.98871166	-0.07608708
	663.1500	1	5		1.98871166	-0.07615398
	663.2000	1	5		1.98871166	-0.07608563
	663.2500	1	5		1.98871535	-0.07601366
	663.3000	1	5		1.98873523	-0.07616246
	663.3500	1	5		1.98875510	-0.07603736
	663.4000	1	5		1.98876862	-0.07600258
	663.4500	1	5		1.98876862	-0.07605921
	663.5000	1	5		1.98876862	-0.07589647
	663.5500	1	5		1.98876862	-0.07595690
	663.6000	1	5		1.98876862	-0.07610537
	663.6500	1	5		1.98876862	-0.07595580
	663.7000	1	5		1.98876862	-0.07592333
	663.7500	1	5		1.98876862	-0.07597738
	663.8000	1	5		1.98876862	-0.07603858
	663.8500	1	5		1.98876862	-0.07602997
	663.9000	1	5		1.98876862	-0.07592035
	663.9500	1	5		1.98876862	-0.07587004
	664.0000	1	5		1.98876862	-0.07585549
	664.0500	1	5		1.98876862	-0.07589671
	664.1000	1	5		1.98876862	-0.07579966
	664.1500	1	5		1.98876862	-0.07589583
	664.2000	1	5		1.98876862	-0.07587825
	664.2500	1	5		1.98876862	-0.07582106
	664.3000	1	5		1.98876862	-0.07578488
	664.3500	1	5		1.98876862	-0.07571576
	664.4000	1	5		1.98876862	-0.07563551
	664.4500	1	5		1.98876862	-0.07572430
	664.5000	1	5		1.98876862	-0.07571710
	664.5500	1	5		1.98876862	-0.07568260
	664.6000	1	5		1.98876862	-0.07573924
	664.6500	1	5		1.98876862	-0.07568986
	664.7000	1	5		1.98876862	-0.07569429
	664.7500	1	5		1.98876862	-0.07570997
	664.8000	1	5		1.98876862	-0.07563835
	664.8500	1	5		1.98876862	-0.07551532
	664.9000	1	5		1.98876862	-0.07562535
	664.9500	1	5		1.98876862	-0.07565555
	665.0000	1	5		1.98876862	-0.07571515
	665.0500	1	5		1.98876862	-0.07567837
	665.1000	1	5		1.98876862	-0.07561246
	665.1500	1	5		1.98876862	-0.07551777
	665.2000	1	5		1.98876862	-0.07570171
	665.2500	1	5		1.98876862	-0.07571011
	665.3000	1	5		1.98876862	-0.07566682
	665.3500	1	5		1.98876862	-0.07555800
	665.4000	1	5		1.98876862	-0.07551566
	665.4500	1	5		1.98876862	-0.07561834
	665.5000	1	5		1.98876862	-0.07563032
	665.5500	1	5		1.98876862	-0.07548986
	665.6000	1	5		1.98876862	-0.07551154
	665.6500	1	5		1.98876862	-0.07558764
	665.7000	1	5		1.98876862	-0.07556356
	665.7500	1	5		1.98876862	-0.07546428
	665.8000	1	5		1.98876862	-0.07546923
	665.8500	1	5		1.98876862	-0.07548710
	665.9000	1	5		1.98876862	-0.07552911
	665.9500	1	5		1.98876862	-0.07549338
	666.0000	1	5		1.98875121	-0.07548214
	666.0500	1	5		1.98871679	-0.07548952
	666.1000	1	5		1.98871187	-0.07553269
	666.1500	1	5		1.98871187	-0.07547219
	666.2000	1	5		1.98871187	-0.07543715
	666.2500	1	5		1.98871187	-0.07539823
	666.3000	1	5		1.98871187	-0.07530136
	666.3500	1	5		1.98871187	-0.07530804
	666.4000	1	5		1.98871187	-0.07537355
	666.4500	1	5		1.98871187	-0.07543056
	666.5000	1	5		1.98871187	-0.07550335
	666.5500	1	5		1.98871187	-0.07545435
	666.6000	1	5		1.98871187	-0.07547996
	666.6500	1	5		1.98871187	-0.07526910
	666.7000	1	5		1.98871187	-0.07519642
	666.7500	1	5		1.98871187	-0.07515880
	666.8000	1	5		1.98871187	-0.07522145
	666.8500	1	5		1.98871187	-0.07525404
	666.9000	1	5		1.98871187	-0.07532917
	666.9500	1	5		1.98871187	-0.07534679
	667.0000	1	5		1.98871187	-0.07525019
	667.0500	1	5		1.98871187	-0.07526377
	667.1000	1	5		1.98871187	-0.07520426
	667.1500	1	5		1.98871187	-0.07505861
	667.2000	1	5		1.98872478	-0.07513185
	667.2500	1	5		1.98874465	-0.07512601
	667.3000	1	5		1.98876432	-0.07515653
	667.3500	1	5		1.98876862	-0.07516702
	667.4000	1	5		1.98876862	-0.07517756
	667.4500	1	5		1.98876862	-0.07512278
	667.5000	1	5		1.98876862	-0.07517751
	667.5500	1	5		1.98876862	-0.07509883
	667.6000	1	5		1.98876862	-0.07511401
	667.6500	1	5		1.98876862	-0.07506699
	667.7000	1	5		1.98876862	-0.07503183
	667.7500	1	5		1.98876862	-0.07506280
	667.8000	1	5		1.98876862	-0.07517532
	667.8500	1	5		1.98876862	-0.07509845
	667.9000	1	5		1.98876862	-0.07505727
	667.9500	1	5		1.98876862	-0.07515607
	668.0000	1	5		1.98876862	-0.07505539
	668.0500	1	5		1.98876862	-0.07507291
	668.1000	1	5		1.98876862	-0.07498480
	668.1500	1	5		1.98876862	-0.07501595
	668.2000	1	5		1.98876862	-0.07505041
	668.2500	1	5		1.98876862	-0.07500865
	668.3000	1	5		1.98876862	-0.07501232
	668.3500	1	5		1.98876862	-0.07512292
	668.4000	1	5		1.98876862	-0.07504139
	668.4500	1	5		1.98876862	-0.07486016
	668.5000	1	5		1.98876862	-0.07491740
	668.5500	1	5		1.98876862	-0.07488593
	668.6000	1	5		1.98876862	-0.07483674
	668.6500	1	5		1.98876862	-0.07492043
	668.7000	1	5		1.98876862	-0.07491891
	668.7500	1	5		1.98876862	-0.07492144
	668.8000	1	5		1.98876862	-0.07504237
	668.8500	1	5		1.98876862	-0.07491881
	668.9000	1	5		1.98876862	-0.07495377
	668.9500	1	5		1.98876862	-0.07486503
	669.0000	1	5		1.98876862	-0.07479903
	669.0500	1	5		1.98876862	-0.07473838
	669.1000	1	5		1.98876862	-0.07483687
	669.1500	1	5		1.98876862	-0.07484760
	669.2000	1	5		1.98876862	-0.07484051
	669.2500	1	5		1.98876862	-0.07481654
	669.3000	1	5		1.98876862	-0.07476638
	669.3500	1	5		1.98876862	-0.07475645
	669.4000	1	5		1.98876862	-0.07476627
	669.4500	1	5		1.98876862	-0.07474686
	669.5000	1	5		1.98876862	-0.07481106
	669.5500	1	5		1.98876862	-0.07470860
	669.6000	1	5		1.98876862	-0.07474461
	669.6500	1	5		1.98876862	-0.07472376
	669.7000	1	5		1.98876862	-0.07457784
	669.7500	1	5		1.98876862	-0.07455843
	669.8000	1	5		1.98876862	-0.07457977
	669.8500	1	5		1.98876862	-0.07469635
	669.9000	1	5		1.98874301	-0.07458805
	669.9500	1	5		1.98870367	-0.07456261
	670.0000	1	5		1.98869875	-0.07451041
	670.0500	1	5		1.98869875	-0.07458188
	670.1000	1	5		1.98869875	-0.07453805
	670.1500	1	5		1.98869875	-0.07455381
	670.2000	1	5		1.98869875	-0.07450856
	670.2500	1	5		1.98869875	-0.07457458
	670.3000	1	5		1.98869875	-0.07454527
	670.3500	1	5		1.98869875	-0.07459074
	670.4000	1	5		1.98869875	-0.07451233
	670.4500	1	5		1.98869875	-0.07440697
	670.5000	1	5		1.98869875	-0.07445117
	670.5500	1	5		1.98869875	-0.07438176
	670.6000	1	5		1.98869875	-0.07436584
	670.6500	1	5		1.98869875	-0.07444467
	670.7000	1	5		1.98869875	-0.07453600
	670.7500	1	5		1.98869875	-0.07449524
	670.8000	1	5		1.98869875	-0.07443884
	670.8500	1	5		1.98872560	-0.07441240
	670.9000	1	5		1.98876452	-0.07429922
	670.9500	1	5		1.98876862	-0.07441198
	671.0000	1	5		1.98876862	-0.07437020
	671.0500	1	5		1.98876862	-0.07437058
	671.1000	1	5		1.98876862	-0.07438085
	671.1500	1	5		1.98876862	-0.07441015
	671.2000	1	5		1.98876862	-0.07444924
	671.2500	1	5		1.98876862	-0.07443864
	671.3000	1	5		1.98876862	-0.07434930
	671.3500	1	5		1.98876862	-0.07429798
	671.4000	1	5		1.98876862	-0.07437436
	671.4500	1	5		1.98876862	-0.07436079
	671.5000	1	5		1.98876862	-0.07440384
	671.5500	1	5		1.98876862	-0.07438171
	671.6000	1	5		1.98876862	-0.07429783
	671.6500	1	5		1.98876862	-0.07435479
	671.7000	1	5		1.98876862	-0.07432225
	671.7500	1	5		1.98876862	-0.07428756
	671.8000	1	5		1.98876862	-0.07415664
	671.8500	1	5		1.98876862	-0.07417852
	671.9000	1	5		1.98876862	-0.07417863
	671.9500	1	5		1.98876862	-0.07423779
	672.0000	1	5		1.98876862	-0.07423514
	672.0500	1	5		1.98876862	-0.07428259
	672.1000	1	5		1.98876862	-0.07430585
	672.1500	1	5		1.98876862	-0.07429958
	672.2000	1	5		1.98876862	-0.07427954
	672.2500	1	5		1.98876862	-0.07423582
	672.3000	1	5		1.98876862	-0.07419251
	672.3500	1	5		1.98876862	-0.07410695
	672.4000	1	5		1.98876862	-0.07405960
	672.4500	1	5		1.98876862	-0.07415051
	672.5000	1	5		1.98876862	-0.07425217
	672.5500	1	5		1.98876862	-0.07420497
	672.6000	1	5		1.98876862	-0.07414382
	672.6500	1	5		1.98876862	-0.07414055
	672.7000	1	5		1.98876862	-0.07411119
	672.7500	1	5		1.98876862	-0.07418254
	672.8000	1	5		1.98876862	-0.07400279
	672.8500	1	5		1.98876862	-0.07397191
	672.9000	1	5		1.98876862	-0.07405954
	672.9500	1	5		1.98876862	-0.07408250
	673.0000	1	5		1.98876862	-0.07410804
	673.0500	1	5		1.98876862	-0.07413412
	673.1000	1	5		1.98876862	-0.07393486
	673.1500	1	5		1.98876862	-0.07401033
	673.2000	1	5		1.98876862	-0.07408435
	673.2500	1	5		1.98876862	-0.07401675
	673.3000	1	5		1.98873400	-0.07397294
	673.3500	1	5		1.98870183	-0.07401635
	673.4000	1	5		1.98869875	-0.07400413
	673.4500	1	5		1.98869875	-0.07420933
	673.5000	1	5		1.98869875	-0.07410147
	673.5500	1	5		1.98869875	-0.07399373
	673.6000	1	5		1.98869875	-0.07408125
	673.6500	1	5		1.98869875	-0.07399038
	673.7000	1	5		1.98869875	-0.07387482
	673.7500	1	5		1.98869875	-0.07386056
	673.8000	1	5		1.98869875	-0.07385184
	673.8500	1	5		1.98869875	-0.07388128
	673.9000	1	5		1.98869875	-0.07399945
	673.9500	1	5		1.98869875	-0.07393021
	674.0000	1	5		1.98869875	-0.07392193
	674.0500	1	5		1.98869875	-0.07397391
	674.1000	1	5		1.98869875	-0.07390654
	674.1500	1	5		1.98869875	-0.07378220
	674.2000	1	5		1.98869875	-0.07371901
	674.2500	1	5		1.98869875	-0.07371898
	674.3000	1	5		1.98869875	-0.07381229
	674.3500	1	5		1.98869875	-0.07388953
	674.4000	1	5		1.98869875	-0.07388880
	674.4500	1	5		1.98872150	-0.07386799
	674.5000	1	5		1.98876289	-0.07372047
	674.5500	1	5		1.98876862	-0.07370635
	674.6000	1	5		1.98876862	-0.07376474
	674.6500	1	5		1.98876862	-0.07373016
	674.7000	1	5		1.98876862	-0.07361539
	674.7500	1	5		1.98876862	-0.07374154
	674.8000	1	5		1.98876862	-0.07391935
	674.8500	1	5		1.98876862	-0.07385364
	674.9000	1	5		1.98876862	-0.07379714
	674.9500	1	5		1.98876862	-0.07370829
	675.0000	1	5		1.98876862	-0.07364570
	675.0500	1	5		1.98876862	-0.07366292
	675.1000	1	5		1.98876862	-0.07357468
	675.1500	1	5		1.98876862	-0.07361908
	675.2000	1	5		1.98876862	-0.07379032
	675.2500	1	5		1.98876862	-0.07368980
	675.3000	1	5		1.98876862	-0.07368554
	675.3500	1	5		1.98876862	-0.07377823
	675.4000	1	5		1.98876862	-0.07363690
	675.4500	1	5		1.98876862	-0.07360260
	675.5000	1	5		1.98876862	-0.07363811
	675.5500	1	5		1.98876862	-0.07358911
	675.6000	1	5		1.98876862	-0.07368776
	675.6500	1	5		1.98876862	-0.07370386
	675.7000	1	5		1.98876862	-0.07370764
	675.7500	1	5		1.98876862	-0.07371015
	675.8000	1	5		1.98876862	-0.07369628
	675.8500	1	5		1.98876862	-0.07353931
	675.9000	1	5		1.98876862	-0.07368625
	675.9500	1	5		1.98876862	-0.07353116
	676.0000	1	5		1.98876862	-0.07345974
	676.0500	1	5		1.98876862	-0.07354089
	676.1000	1	5		1.98876862	-0.07362678
	676.1500	1	5		1.98876862	-0.07367660
	676.2000	1	5		1.98876862	-0.07366830
	676.2500	1	5		1.98876862	-0.07350058
	676.3000	1	5		1.98876862	-0.07350412
	676.3500	1	5		1.98876862	-0.07343870
	676.4000	1	5		1.98876862	-0.07336958
	676.4500	1	5		1.98876862	-0.07336879
	676.5000	1	5		1.98876862	-0.07346646
	676.5500	1	5		1.98876862	-0.07349353
	676.6000	1	5		1.98876862	-0.07354691
	676.6500	1	5		1.98876862	-0.07354700
	676.7000	1	5		1.98876862	-0.07343046
	676.7500	1	5		1.98876862	-0.07338910
	676.8000	1	5		1.98876862	-0.07335163
	676.8500	1	5		1.98876862	-0.07326386
	676.9000	1	5		1.98876862	-0.07336546
	676.9500	1	5		1.98876862	-0.07337553
	677.0000	1	5		1.98876862	-0.07343178
	677.0500	1	5		1.98876862	-0.07356279
	677.1000	1	5		1.98876862	-0.07343441
	677.1500	1	5		1.98876862	-0.07331419
	677.2000	1	5		1.98875387	-0.07339363
	677.2500	1	5		1.98873400	-0.07330430
	677.3000	1	5		1.98871535	-0.07329049
	677.3500	1	5		1.98871187	-0.07330832
	677.4000	1	5		1.98871187	-0.07333759
	677.4500	1	5		1.98871187	-0.07343588
	677.5000	1	5		1.98871187	-0.07337836
	677.5500	1	5		1.98871187	-0.07335941
	677.6000	1	5		1.98871187	-0.07336173
	677.6500	1	5		1.98871187	-0.07325380
	677.7000	1	5		1.98871187	-0.07321220
	677.7500	1	5		1.98871187	-0.07316073
	677.8000	1	5		1.98871187	-0.07314611
	677.8500	1	5		1.98871187	-0.07315852
	677.9000	1	5		1.98871187	-0.07326565
	677.9500	1	5		1.98871187	-0.07333621
	678.0000	1	5		1.98871187	-0.07320232
	678.0500	1	5		1.98871187	-0.07320484
	678.1000	1	5		1.98871187	-0.07324747
	678.1500	1	5		1.98871187	-0.07320312
	678.2000	1	5		1.98871187	-0.07312318
	678.2500	1	5		1.98871187	-0.07315022
	678.3000	1	5		1.98871965	-0.07321565
	678.3500	1	5		1.98873932	-0.07322627
	678.4000	1	5		1.98875920	-0.07319426
	678.4500	1	5		1.98876862	-0.07321663
	678.5000	1	5		1.98876862	-0.07316563
	678.5500	1	5		1.98876862	-0.07310833
	678.6000	1	5		1.98876862	-0.07311592
	678.6500	1	5		1.98876862	-0.07302256
	678.7000	1	5		1.98876862	-0.07304457
	678.7500	1	5		1.98876862	-0.07314538
	678.8000	1	5		1.98876862	-0.07314386
	678.8500	1	5		1.98876862	-0.07324344
	678.9000	1	5		1.98876862	-0.07318621
	678.9500	1	5		1.98876862	-0.07296133
	679.0000	1	5		1.98876862	-0.07305765
	679.0500	1	5		1.98876862	-0.07301037
	679.1000	1	5		1.98876862	-0.07303867
	679.1500	1	5		1.98876862	-0.07301181
	679.2000	1	5		1.98876862	-0.07298799
	679.2500	1	5		1.98876862	-0.07302376
	679.3000	1	5		1.98876862	-0.07311319
	679.3500	1	5		1.98876862	-0.07299983
	679.4000	1	5		1.98876862	-0.07293867
	679.4500	1	5		1.98876862	-0.07291854
	679.5000	1	5		1.98876862	-0.07277755
	679.5500	1	5		1.98876862	-0.07294424
	679.6000	1	5		1.98876862	-0.07295327
	679.6500	1	5		1.98876862	-0.07307906
	679.7000	1	5		1.98876862	-0.07312757
	679.7500	1	5		1.98876862	-0.07306514
	679.8000	1	5		1.98876862	-0.07286140
	679.8500	1	5		1.98876862	-0.07286987
	679.9000	1	5		1.98876862	-0.07285319
	679.9500	1	5		1.98876862	-0.07278635
	680.0000	1	5		1.98876862	-0.07290010
	680.0500	1	5		1.98876862	-0.07288374
	680.1000	1	5		1.98876862	-0.07291692
	680.1500	1	5		1.98876862	-0.07304407
	680.2000	1	5		1.98876862	-0.07303695
	680.2500	1	5		1.98876862	-0.07287639
	680.3000	1	5		1.98876862	-0.07294828
	680.3500	1	5		1.98876862	-0.07286471
	680.4000	1	5		1.98876862	-0.07288784
	680.4500	1	5		1.98876862	-0.07283685
	680.5000	1	5		1.98876862	-0.07278185
	680.5500	1	5		1.98876862	-0.07289628
	680.6000	1	5		1.98876862	-0.07298260
	680.6500	1	5		1.98876862	-0.07291933
	680.7000	1	5		1.98876862	-0.07281416
	680.7500	1	5		1.98876862	-0.07274179
	680.8000	1	5		1.98876862	-0.07266522
	680.8500	1	5		1.98876862	-0.07286419
	680.9000	1	5		1.98876862	-0.07287016
	680.9500	1	5		1.98876862	-0.07273877
	681.0000	1	5		1.98876862	-0.07284440
	681.0500	1	5		1.98876862	-0.07288339
	681.1000	1	5		1.98876862	-0.07281952
	681.1500	1	5		1.98876862	-0.07270520
	681.2000	1	5		1.98875408	-0.07270948
	681.2500	1	5		1.98871146	-0.07260108
	681.3000	1	5		1.98871146	-0.07280143
	681.3500	1	5		1.98871146	-0.07265733
	681.4000	1	5		1.98871146	-0.07262525
	681.4500	1	5		1.98871146	-0.07284394
	681.5000	1	5		1.98871146	-0.07279573
	681.5500	1	5		1.98871146	-0.07274476
	681.6000	1	5		1.98871146	-0.07280198
	681.6500	1	5		1.98871146	-0.07262918
	681.7000	1	5		1.98871146	-0.07266900
	681.7500	1	5		1.98871146	-0.07280258
	681.8000	1	5		1.98871146	-0.07258480
	681.8500	1	5		1.98871146	-0.07253234
	681.9000	1	5		1.98871146	-0.07261848
	681.9500	1	5		1.98871146	-0.07257013
	682.0000	1	5		1.98871146	-0.07266896
	682.0500	1	5		1.98871146	-0.07264939
	682.1000	1	5		1.98871146	-0.07250075
	682.1500	1	5		1.98871146	-0.07263560
	682.2000	1	5		1.98871146	-0.07254573
	682.2500	1	5		1.98872601	-0.07242536
	682.3000	1	5		1.98874567	-0.07249091
	682.3500	1	5		1.98876493	-0.07256139
	682.4000	1	5		1.98876862	-0.07257591
	682.4500	1	5		1.98876862	-0.07261195
	682.5000	1	5		1.98876862	-0.07243379
	682.5500	1	5		1.98876862	-0.07242753
	682.6000	1	5		1.98876862	-0.07261767
	682.6500	1	5		1.98876862	-0.07250694
	682.7000	1	5		1.98876862	-0.07244353
	682.7500	1	5		1.98876862	-0.07240898
	682.8000	1	5		1.98876862	-0.07238353
	682.8500	1	5		1.98876862	-0.07259933
	682.9000	1	5		1.98876862	-0.07262745
	682.9500	1	5		1.98876862	-0.07248664
	683.0000	1	5		1.98876862	-0.07239436
	683.0500	1	5		1.98876862	-0.07239151
	683.1000	1	5		1.98876862	-0.07237182
	683.1500	1	5		1.98876862	-0.07245489
	683.2000	1	5		1.98876862	-0.07239566
	683.2500	1	5		1.98876862	-0.07229616
	683.3000	1	5		1.98876862	-0.07241195
	683.3500	1	5		1.98876862	-0.07250394
	683.4000	1	5		1.98876862	-0.07235717
	683.4500	1	5		1.98876862	-0.07230692
	683.5000	1	5		1.98876862	-0.07227311
	683.5500	1	5		1.98876862	-0.07230552
	683.6000	1	5		1.98876862	-0.07235955
	683.6500	1	5		1.98876862	-0.07220128
	683.7000	1	5		1.98876862	-0.07229081
	683.7500	1	5		1.98876862	-0.07241395
	683.8000	1	5		1.98876862	-0.07235865
	683.8500	1	5		1.98876862	-0.07233966
	683.9000	1	5		1.98876862	-0.07231376
	683.9500	1	5		1.98876862	-0.07227691
	684.0000	1	5		1.98876862	-0.07230455
	684.0500	1	5		1.98876862	-0.07230206
	684.1000	1	5		1.98876862	-0.07225087
	684.1500	1	5		1.98876862	-0.07223013
	684.2000	1	5		1.98876862	-0.07228985
	684.2500	1	5		1.98876862	-0.07233159
	684.3000	1	5		1.98876186	-0.07238794
	684.3500	1	5		1.98872293	-0.07229331
	684.4000	1	5		1.98871187	-0.07210397
	684.4500	1	5		1.98871187	-0.07222833
	684.5000	1	5		1.98871187	-0.07216425
	684.5500	1	5		1.98871187	-0.07206461
	684.6000	1	5		1.98871187	-0.07222027
	684.6500	1	5		1.98871187	-0.07227465
	684.7000	1	5		1.98871187	-0.07225333
	684.7500	1	5		1.98871187	-0.07235982
	684.8000	1	5		1.98871187	-0.07222104
	684.8500	1	5		1.98871187	-0.07207852
	684.9000	1	5		1.98871187	-0.07214541
	684.9500	1	5		1.98871187	-0.07196940
	685.0000	1	5		1.98871187	-0.07207632
	685.0500	1	5		1.98871187	-0.07227186
	685.1000	1	5		1.98871187	-0.07217299
	685.1500	1	5		1.98871187	-0.07230640
	685.2000	1	5		1.98871187	-0.07222310
	685.2500	1	5		1.98871187	-0.07205460
	685.3000	1	5		1.98872785	-0.07205080
	685.3500	1	5		1.98874772	-0.07205143
	685.4000	1	5		1.98876596	-0.07194911
	685.4500	1	5		1.98876862	-0.07215419
	685.5000	1	5		1.98876862	-0.07219757
	685.5500	1	5		1.98876862	-0.07207088
	685.6000	1	5		1.98876862	-0.07220056
	685.6500	1	5		1.98876862	-0.07212442
	685.7000	1	5		1.98876862	-0.07206888
	685.7500	1	5		1.98876862	-0.07217431
	685.8000	1	5		1.98876862	-0.07227002
	685.8500	1	5		1.98876862	-0.07204720
	685.9000	1	5		1.98876862	-0.07204935
	685.9500	1	5		1.98876862	-0.07211818
	686.0000	1	5		1.98876862	-0.07204972
	686.0500	1	5		1.98876862	-0.07211652
	686.1000	1	5		1.98876862	-0.07205174
	686.1500	1	5		1.98876862	-0.07196309
	686.2000	1	5		1.98876862	-0.07216720
	686.2500	1	5		1.98876862	-0.07204512
	686.3000	1	5		1.98876862	-0.07201476
	686.3500	1	5		1.98876862	-0.07206134
	686.4000	1	5		1.98876862	-0.07185734
	686.4500	1	5		1.98876862	-0.07204394
	686.5000	1	5		1.98876862	-0.07212693
	686.5500	1	5		1.98876862	-0.07202649
	686.6000	1	5		1.98876862	-0.07214040
	686.6500	1	5		1.98876862	-0.07210969
	686.7000	1	5		1.98876862	-0.07187335
	686.7500	1	5		1.98876862	-0.07187945
	686.8000	1	5		1.98876862	-0.07198108
	686.8500	1	5		1.98876862	-0.07192824
	686.9000	1	5		1.98876862	-0.07196915
	686.9500	1	5		1.98876862	-0.07194982
	687.0000	1	5		1.98876862	-0.07195686
	687.0500	1	5		1.98876862	-0.07207758
	687.1000	1	5		1.98876862	-0.07190033
	687.1500	1	5		1.98876862	-0.07182217
	687.2000	1	5		1.98876862	-0.07184412
	687.2500	1	5		1.98876862	-0.07184104
	687.3000	1	5		1.98876862	-0.07193050
	687.3500	1	5		1.98876862	-0.07200344
	687.4000	1	5		1.98876862	-0.07188256
	687.4500	1	5		1.98876862	-0.07199718
	687.5000	1	5		1.98876862	-0.07210545
	687.5500	1	5		1.98876862	-0.07188801
	687.6000	1	5		1.98876862	-0.07187988
	687.6500	1	5		1.98876862	-0.07182113
	687.7000	1	5		1.98876862	-0.07179060
	687.7500	1	5		1.98874608	-0.07196548
	687.8000	1	5		1.98870552	-0.07200456
	687.8500	1	5		1.98871330	-0.07185098
	687.9000	1	5		1.98872314	-0.07196407
	687.9500	1	5		1.98872990	-0.07192229
	688.0000	1	5		1.98872990	-0.07185520
	688.0500	1	5		1.98872990	-0.07195839
	688.1000	1	5		1.98872990	-0.07183415
	688.1500	1	5		1.98872990	-0.07193154
	688.2000	1	5		1.98872990	-0.07198166
	688.2500	1	5		1.98872990	-0.07190375
	688.3000	1	5		1.98872990	-0.07187500
	688.3500	1	5		1.98872990	-0.07188656
	688.4000	1	5		1.98872990	-0.07177592
	688.4500	1	5		1.98872990	-0.07173813
	688.5000	1	5		1.98872990	-0.07167383
	688.5500	1	5		1.98872990	-0.07179037
	688.6000	1	5		1.98872990	-0.07164619
	688.6500	1	5		1.98872990	-0.07181202
	688.7000	1	5		1.98872990	-0.07182569
	688.7500	1	5		1.98872990	-0.07173221
	688.8000	1	5		1.98872990	-0.07185966
	688.8500	1	5		1.98872990	-0.07177031
	688.9000	1	5		1.98872990	-0.07169508
	688.9500	1	5		1.98872990	-0.07172138
	689.0000	1	5		1.98872990	-0.07168205
	689.0500	1	5		1.98872990	-0.07159924
	689.1000	1	5		1.98872990	-0.07165405
	689.1500	1	5		1.98872990	-0.07156795
	689.2000	1	5		1.98872990	-0.07166568
	689.2500	1	5		1.98872990	-0.07173072
	689.3000	1	5		1.98872990	-0.07174602
	689.3500	1	5		1.98872990	-0.07162916
	689.4000	1	5		1.98872990	-0.07153299
	689.4500	1	5		1.98872990	-0.07152470
	689.5000	1	5		1.98872990	-0.07154103
	689.5500	1	5		1.98872990	-0.07164219
	689.6000	1	5		1.98872990	-0.07160629
	689.6500	1	5		1.98872990	-0.07167873
	689.7000	1	5		1.98872990	-0.07171675
	689.7500	1	5		1.98872990	-0.07173535
	689.8000	1	5		1.98872990	-0.07168099
	689.8500	1	5		1.98872990	-0.07168498
	689.9000	1	5		1.98872990	-0.07150731
	689.9500	1	5		1.98872990	-0.07152100
	690.0000	1	5		1.98872990	-0.07168060
	690.0500	1	5		1.98872990	-0.07163158
	690.1000	1	5		1.98872990	-0.07165460
	690.1500	1	5		1.98872990	-0.07169977
	690.2000	1	5		1.98872990	-0.07169527
	690.2500	1	5		1.98872990	-0.07160393
	690.3000	1	5		1.98872990	-0.07149799
	690.3500	1	5		1.98872990	-0.07145223
	690.4000	1	5		1.98872990	-0.07149369
	690.4500	1	5		1.98872990	-0.07158166
	690.5000	1	5		1.98872990	-0.07157659
	690.5500	1	5		1.98872990	-0.07161436
	690.6000	1	5		1.98872990	-0.07152251
	690.6500	1	5		1.98872990	-0.07161285
	690.7000	1	5		1.98872990	-0.07152952
	690.7500	1	5		1.98872990	-0.07151871
	690.8000	1	5		1.98872990	-0.07153823
	690.8500	1	5		1.98872990	-0.07147605
	690.9000	1	5		1.98872990	-0.07142577
	690.9500	1	5		1.98872990	-0.07156820
	691.0000	1	5		1.98872990	-0.07151589
	691.0500	1	5		1.98872990	-0.07155705
	691.1000	1	5		1.98872990	-0.07153021
	691.1500	1	5		1.98872990	-0.07138116
	691.2000	1	5		1.98872990	-0.07143113
	691.2500	1	5		1.98872990	-0.07156943
	691.3000	1	5		1.98872990	-0.07147046
	691.3500	1	5		1.98872990	-0.07144519
	691.4000	1	5		1.98872990	-0.07153564
	691.4500	1	5		1.98872990	-0.07149392
	691.5000	1	5		1.98872990	-0.07155261
	691.5500	1	5		1.98872990	-0.07156179
	691.6000	1	5		1.98872990	-0.07142457
	691.6500	1	5		1.98872990	-0.07142682
	691.7000	1	5		1.98872990	-0.07141400
	691.7500	1	5		1.98872990	-0.07127778
	691.8000	1	5		1.98872990	-0.07139332
	691.8500	1	5		1.98872990	-0.07147226
	691.9000	1	5		1.98872990	-0.07149306
	691.9500	1	5		1.98872990	-0.07153683
	692.0000	1	5		1.98872990	-0.07141938
	692.0500	1	5		1.98872990	-0.07135634
	692.1000	1	5		1.98872990	-0.07135277
	692.1500	1	5		1.98872990	-0.07126179
	692.2000	1	5		1.98872990	-0.07133892
	692.2500	1	5		1.98872990	-0.07139670
	692.3000	1	5		1.98872990	-0.07139075
	692.3500	1	5		1.98872990	-0.07140859
	692.4000	1	5		1.98872990	-0.07146191
	692.4500	1	5		1.98872990	-0.07135604
	692.5000	1	5		1.98872990	-0.07135623
	692.5500	1	5		1.98872990	-0.07135793
	692.6000	1	5		1.98872990	-0.07125183
	692.6500	1	5		1.98872990	-0.07124710
	692.7000	1	5		1.98872990	-0.07123328
	692.7500	1	5		1.98872990	-0.07117294
	692.8000	1	5		1.98872990	-0.07132593
	692.8500	1	5		1.98872990	-0.07138154
	692.9000	1	5		1.98872990	-0.07124367
	692.9500	1	5		1.98872990	-0.07125133
	693.0000	1	5		1.98872990	-0.07130382
	693.0500	1	5		1.98872990	-0.07129316
	693.1000	1	5		1.98872990	-0.07129257
	693.1500	1	5		1.98872990	-0.07115493
	693.2000	1	5		1.98872990	-0.07120454
	693.2500	1	5		1.98872990	-0.07136664
	693.3000	1	5		1.98872990	-0.07131664
	693.3500	1	5		1.98872990	-0.07118958
	693.4000	1	5		1.98872990	-0.07115691
	693.4500	1	5		1.98872990	-0.07114518
	693.5000	1	5		1.98872990	-0.07119827
	693.5500	1	5		1.98872990	-0.07115798
	693.6000	1	5		1.98872990	-0.07112518
	693.6500	1	5		1.98872990	-0.07118151
	693.7000	1	5		1.98872990	-0.07120505
	693.7500	1	5		1.98872990	-0.07126123
	693.8000	1	5		1.98872990	-0.07125717
	693.8500	1	5		1.98872990	-0.07118809
	693.9000	1	5		1.98872990	-0.07116313
	693.9500	1	5		1.98872990	-0.07119419
	694.0000	1	5		1.98872990	-0.07118278
	694.0500	1	5		1.98872990	-0.07119497
	694.1000	1	5		1.98872990	-0.07121497
	694.1500	1	5		1.98872990	-0.07129632
	694.2000	1	5		1.98872990	-0.07129511
	694.2500	1	5		1.98872990	-0.07126852
	694.3000	1	5		1.98872990	-0.07109824
	694.3500	1	5		1.98872990	-0.07104460
	694.4000	1	5		1.98872990	-0.07106182
	694.4500	1	5		1.98872990	-0.07106526
	694.5000	1	5		1.98872990	-0.07104055
	694.5500	1	5		1.98872990	-0.07107392
	694.6000	1	5		1.98872990	-0.07115353
	694.6500	1	5		1.98872990	-0.07120932
	694.7000	1	5		1.98872990	-0.07109650
	694.7500	1	5		1.98872990	-0.07108086
	694.8000	1	5		1.98872990	-0.07099351
	694.8500	1	5		1.98872990	-0.07096344
	694.9000	1	5		1.98872990	-0.07106158
	694.9500	1	5		1.98872990	-0.07107975
	695.0000	1	5		1.98872990	-0.07113788
	695.0500	1	5		1.98872990	-0.07115263
	695.1000	1	5		1.98872990	-0.07107678
	695.1500	1	5		1.98872990	-0.07106486
	695.2000	1	5		1.98872990	-0.07101920
	695.2500	1	5		1.98872990	-0.07088431
	695.3000	1	5		1.98872990	-0.07098831
	695.3500	1	5		1.98872990	-0.07097369
	695.4000	1	5		1.98872990	-0.07104904
	695.4500	1	5		1.98872990	-0.07104192
	695.5000	1	5		1.98872990	-0.07095621
	695.5500	1	5		1.98872990	-0.07093886
	695.6000	1	5		1.98872990	-0.07097146
	695.6500	1	5		1.98872990	-0.07100739
	695.7000	1	5		1.98872990	-0.07094656
	695.7500	1	5		1.98872990	-0.07090799
	695.8000	1	5		1.98872990	-0.07095468
	695.8500	1	5		1.98872990	-0.07102896
	695.9000	1	5		1.98872990	-0.07108790
	695.9500	1	5		1.98872990	-0.07098514
	696.0000	1	5		1.98872990	-0.07096260
	696.0500	1	5		1.98872990	-0.07094076
	696.1000	1	5		1.98872990	-0.07092061
	696.1500	1	5		1.98872990	-0.07088284
	696.2000	1	5		1.98872990	-0.07091401
	696.2500	1	5		1.98872990	-0.07099463
	696.3000	1	5		1.98872990	-0.07086627
	696.3500	1	5		1.98872990	-0.07082292
	696.4000	1	5		1.98872990	-0.07086044
	696.4500	1	5		1.98872990	-0.07095168
	696.5000	1	5		1.98872990	-0.07099858
	696.5500	1	5		1.98872990	-0.07096034
	696.6000	1	5		1.98872990	-0.07079220
	696.6500	1	5		1.98872990	-0.07077218
	696.7000	1	5		1.98872990	-0.07086667
	696.7500	1	5		1.98872990	-0.07083685
	696.8000	1	5		1.98872990	-0.07093541
	696.8500	1	5		1.98872990	-0.07082564
	696.9000	1	5		1.98872990	-0.07080042
	696.9500	1	5		1.98872990	-0.07084271
	697.0000	1	5		1.98872990	-0.07083919
	697.0500	1	5		1.98872990	-0.07069824
	697.1000	1	5		1.98872990	-0.07067080
	697.1500	1	5		1.98872990	-0.07077932
	697.2000	1	5		1.98872990	-0.07082690
	697.2500	1	5		1.98872990	-0.07086871
	697.3000	1	5		1.98872990	-0.07076943
	697.3500	1	5		1.98872990	-0.07078795
	697.4000	1	5		1.98872990	-0.07077185
	697.4500	1	5		1.98872990	-0.07072637
	697.5000	1	5		1.98872990	-0.07073668
	697.5500	1	5		1.98872990	-0.07068211
	697.6000	1	5		1.98872990	-0.07071609
	697.6500	1	5		1.98872990	-0.07083166
	697.7000	1	5		1.98872990	-0.07074459
	697.7500	1	5		1.98872990	-0.07062924
	697.8000	1	5		1.98872990	-0.07080575
	697.8500	1	5		1.98872990	-0.07070984
	697.9000	1	5		1.98872990	-0.07063136
	697.9500	1	5		1.98872990	-0.07062829
	698.0000	1	5		1.98872990	-0.07069129
	698.0500	1	5		1.98872990	-0.07071543
	698.1000	1	5		1.98872990	-0.07075881
	698.1500	1	5		1.98872990	-0.07078609
	698.2000	1	5		1.98872990	-0.07074967
	698.2500	1	5		1.98872990	-0.07083487
	698.3000	1	5		1.98872990	-0.07069597
	698.3500	1	5		1.98872990	-0.07057741
	698.4000	1	5		1.98872990	-0.07057542
	698.4500	1	5		1.98872990	-0.07062774
	698.5000	1	5		1.98872990	-0.07073583
	698.5500	1	5		1.98872990	-0.07071530
	698.6000	1	5		1.98872990	-0.07061061
	698.6500	1	5		1.98872990	-0.07068082
	698.7000	1	5		1.98872990	-0.07072322
	698.7500	1	5		1.98872990	-0.07075020
	698.8000	1	5		1.98872990	-0.07070050
	698.8500	1	5		1.98872990	-0.07068060
	698.9000	1	5		1.98872990	-0.07068676
	698.9500	1	5		1.98872990	-0.07065650
	699.0000	1	5		1.98872990	-0.07058724
	699.0500	1	5		1.98872990	-0.07044721
	699.1000	1	5		1.98872990	-0.07067669
	699.1500	1	5		1.98872990	-0.07078206
	699.2000	1	5		1.98872990	-0.07070274
	699.2500	1	5		1.98872990	-0.07064430
	699.3000	1	5		1.98872990	-0.07060411
	699.3500	1	5		1.98872990	-0.07049009
	699.4000	1	5		1.98872990	-0.07061455
	699.4500	1	5		1.98872990	-0.07052075
	699.5000	1	5		1.98872990	-0.07062931
	699.5500	1	5		1.98872990	-0.07066437
	699.6000	1	5		1.98872990	-0.07063694
	699.6500	1	5		1.98872990	-0.07061533
	699.7000	1	5		1.98872990	-0.07066650
	699.7500	1	5		1.98872990	-0.07055249
	699.8000	1	5		1.98872990	-0.07066782
	699.8500	1	5		1.98872990	-0.07059835
	699.9000	1	5		1.98872990	-0.07052771
	699.9500	1	5		1.98872990	-0.07056148
	700.0000	1	5		1.98872990	-0.07062249
	700.0500	1	5		1.98872990	-0.07067737
	700.1000	1	5		1.98872990	-0.07055931
	700.1500	1	5		1.98872990	-0.07054682
	700.2000	1	5		1.98872990	-0.07043218
	700.2500	1	5		1.98872990	-0.07040405
	700.3000	1	5		1.98872990	-0.07048575
	700.3500	1	5		1.98872990	-0.07050049
	700.4000	1	5		1.98872990	-0.07057123
	700.4500	1	5		1.98872990	-0.07059664
	700.5000	1	5		1.98872990	-0.07056205
	700.5500	1	5		1.98872990	-0.07049280
	700.6000	1	5		1.98872990	-0.07041938
	700.6500	1	5		1.98872990	-0.07055533
	700.7000	1	5		1.98872990	-0.07047354
	700.7500	1	5		1.98872990	-0.07040920
	700.8000	1	5		1.98872990	-0.07041651
	700.8500	1	5		1.98872990	-0.07045144
	700.9000	1	5		1.98872990	-0.07053904
	700.9500	1	5		1.98872990	-0.07046878
	701.0000	1	5		1.98872990	-0.07046236
	701.0500	1	5		1.98872990	-0.07049670
	701.1000	1	5		1.98872990	-0.07037110
	701.1500	1	5		1.98872990	-0.07039645
	701.2000	1	5		1.98872990	-0.07030551
	701.2500	1	5		1.98872990	-0.07043160
	701.3000	1	5		1.98872990	-0.07052967
	701.3500	1	5		1.98872990	-0.07048434
	701.4000	1	5		1.98872990	-0.07052442
	701.4500	1	5		1.98872990	-0.07046206
	701.5000	1	5		1.98872990	-0.07041702
	701.5500	1	5		1.98872990	-0.07043107
	701.6000	1	5		1.98872990	-0.07030610
	701.6500	1	5		1.98872990	-0.07033468
	701.7000	1	5		1.98872990	-0.07033647
	701.7500	1	5		1.98872990	-0.07048770
	701.8000	1	5		1.98872990	-0.07052327
	701.8500	1	5		1.98872990	-0.07041000
	701.9000	1	5		1.98872990	-0.07036535
	701.9500	1	5		1.98872990	-0.07037616
	702.0000	1	5		1.98872990	-0.07030393
	702.0500	1	5		1.98872990	-0.07034929
	702.1000	1	5		1.98872990	-0.07027163
	702.1500	1	5		1.98872990	-0.07035051
	702.2000	1	5		1.98872990	-0.07046148
	702.2500	1	5		1.98872990	-0.07045329
	702.3000	1	5		1.98872990	-0.07041513
	702.3500	1	5		1.98872990	-0.07038648
	702.4000	1	5		1.98872990	-0.07026246
	702.4500	1	5		1.98872990	-0.07021953
	702.5000	1	5		1.98872990	-0.07029574
	702.5500	1	5		1.98872990	-0.07024847
	702.6000	1	5		1.98872990	-0.07036203
	702.6500	1	5		1.98872990	-0.07043893
	702.7000	1	5		1.98872990	-0.07036411
	702.7500	1	5		1.98872990	-0.07028689
	702.8000	1	5		1.98872990	-0.07032800
	702.8500	1	5		1.98872990	-0.07028090
	702.9000	1	5		1.98872990	-0.07026288
	702.9500	1	5		1.98872990	-0.07018630
	703.0000	1	5		1.98872990	-0.07022905
	703.0500	1	5		1.98872990	-0.07024120
	703.1000	1	5		1.98872990	-0.07035798
	703.1500	1	5		1.98872990	-0.07030858
	703.2000	1	5		1.98872990	-0.07024521
	703.2500	1	5		1.98872990	-0.07023797
	703.3000	1	5		1.98872990	-0.07016479
	703.3500	1	5		1.98872990	-0.07012613
	703.4000	1	5		1.98872990	-0.07019247
	703.4500	1	5		1.98872990	-0.07026813
	703.5000	1	5		1.98872990	-0.07026551
	703.5500	1	5		1.98872990	-0.07028433
	703.6000	1	5		1.98872990	-0.07019700
	703.6500	1	5		1.98872990	-0.07025611
	703.7000	1	5		1.98872990	-0.07027981
	703.7500	1	5		1.98872990	-0.07020356
	703.8000	1	5		1.98872990	-0.07006567
	703.8500	1	5		1.98872990	-0.07012173
	703.9000	1	5		1.98872990	-0.07009630
	703.9500	1	5		1.98872990	-0.07019711
	704.0000	1	5		1.98872990	-0.07026066
	704.0500	1	5		1.98872990	-0.07023704
	704.1000	1	5		1.98872990	-0.07017656
	704.1500	1	5		1.98872990	-0.07016898
	704.2000	1	5		1.98872990	-0.07013807
	704.2500	1	5		1.98872990	-0.07009745
	704.3000	1	5		1.98872990	-0.07010338
	704.3500	1	5		1.98872990	-0.07006119
	704.4000	1	5		1.98872990	-0.07019999
	704.4500	1	5		1.98872990	-0.07020746
	704.5000	1	5		1.98872990	-0.07016175
	704.5500	1	5		1.98872990	-0.07023626
	704.6000	1	5		1.98872990	-0.07012568
	704.6500	1	5		1.98872990	-0.07007660
	704.7000	1	5		1.98872990	-0.07011930
	704.7500	1	5		1.98872990	-0.06999678
	704.8000	1	5		1.98872990	-0.07004963
	704.8500	1	5		1.98872990	-0.07010262
	704.9000	1	5		1.98872990	-0.07004805
	704.9500	1	5		1.98872990	-0.07011721
	705.0000	1	5		1.98872990	-0.07013964
	705.0500	1	5		1.98872990	-0.07003504
	705.1000	1	5		1.98872990	-0.07003185
	705.1500	1	5		1.98872990	-0.06995143
	705.2000	1	5		1.98872990	-0.06996161
	705.2500	1	5		1.98872990	-0.07006368
	705.3000	1	5		1.98872990	-0.07007891
	705.3500	1	5		1.98872990	-0.07012259
	705.4000	1	5		1.98872990	-0.07013078
	705.4500	1	5		1.98872990	-0.07007055
	705.5000	1	5		1.98872990	-0.06995819
	705.5500	1	5		1.98872990	-0.06997261
	705.6000	1	5		1.98872990	-0.07000429
	705.6500	1	5		1.98872990	-0.07007225
	705.7000	1	5		1.98872990	-0.07011287
	705.7500	1	5		1.98872990	-0.07005135
	705.8000	1	5		1.98872990	-0.07008871
	705.8500	1	5		1.98872990	-0.07004109
	705.9000	1	5		1.98872990	-0.06992520
	705.9500	1	5		1.98872990	-0.06999718
	706.0000	1	5		1.98872990	-0.06995938
	706.0500	1	5		1.98872990	-0.06997090
	706.1000	1	5		1.98872990	-0.06998083
	706.1500	1	5		1.98872990	-0.06997923
	706.2000	1	5		1.98872990	-0.06994962
	706.2500	1	5		1.98872990	-0.07004222
	706.3000	1	5		1.98872990	-0.07005574
	706.3500	1	5		1.98872990	-0.07000990
	706.4000	1	5		1.98872990	-0.07007025
	706.4500	1	5		1.98872990	-0.06997894
	706.5000	1	5		1.98872990	-0.06990321
	706.5500	1	5		1.98872990	-0.06995439
	706.6000	1	5		1.98872990	-0.06992781
	706.6500	1	5		1.98872990	-0.06994529
	706.7000	1	5		1.98872990	-0.07001289
	706.7500	1	5		1.98872990	-0.06999536
	706.8000	1	5		1.98872990	-0.06992521
	706.8500	1	5		1.98872990	-0.06989404
	706.9000	1	5		1.98872990	-0.06988578
	706.9500	1	5		1.98872990	-0.06990686
	707.0000	1	5		1.98872990	-0.06986985
	707.0500	1	5		1.98872990	-0.06983401
	707.1000	1	5		1.98872990	-0.06992190
	707.1500	1	5		1.98872990	-0.06988653
	707.2000	1	5		1.98872990	-0.06987216
	707.2500	1	5		1.98872990	-0.07001933
	707.3000	1	5		1.98872990	-0.06987666
	707.3500	1	5		1.98872990	-0.06982346
	707.4000	1	5		1.98872990	-0.06987210
	707.4500	1	5		1.98872990	-0.06976931
	707.5000	1	5		1.98872990	-0.06987074
	707.5500	1	5		1.98872990	-0.06992677
	707.6000	1	5		1.98872990	-0.06985575
	707.6500	1	5		1.98872990	-0.06980435
	707.7000	1	5		1.98872990	-0.06987236
	707.7500	1	5		1.98872990	-0.06992910
	707.8000	1	5		1.98872990	-0.06991768
	707.8500	1	5		1.98872990	-0.06986558
	707.9000	1	5		1.98872990	-0.06978096
	707.9500	1	5		1.98872990	-0.06970354
	708.0000	1	5		1.98872990	-0.06973392
	708.0500	1	5		1.98872990	-0.06980180
	708.1000	1	5		1.98872990	-0.06985246
	708.1500	1	5		1.98872990	-0.06982883
	708.2000	1	5		1.98872990	-0.06989503
	708.2500	1	5		1.98872990	-0.06988445
	708.3000	1	5		1.98872990	-0.06981159
	708.3500	1	5		1.98872990	-0.06971501
	708.4000	1	5		1.98872990	-0.06968506
	708.4500	1	5		1.98872990	-0.06977573
	708.5000	1	5		1.98872990	-0.06991187
	708.5500	1	5		1.98872990	-0.06976841
	708.6000	1	5		1.98872990	-0.06974313
	708.6500	1	5		1.98872990	-0.06978997
	708.7000	1	5		1.98872990	-0.06969825
	708.7500	1	5		1.98872990	-0.06968074
	708.8000	1	5		1.98872990	-0.06962076
	708.8500	1	5		1.98872990	-0.06968147
	708.9000	1	5		1.98872990	-0.06981878
	708.9500	1	5		1.98872990	-0.06972228
	709.0000	1	5		1.98872990	-0.06970475
	709.0500	1	5		1.98872990	-0.06976499
	709.1000	1	5		1.98872990	-0.06970152
	709.1500	1	5		1.98872990	-0.06969195
	709.2000	1	5		1.98872990	-0.06975548
	709.2500	1	5		1.98872990	-0.06965285
	709.3000	1	5		1.98872990	-0.06963256
	709.3500	1	5		1.98872990	-0.06976964
	709.4000	1	5		1.98872990	-0.06977008
	709.4500	1	5		1.98872990	-0.06981857
	709.5000	1	5		1.98872990	-0.06970131
	709.5500	1	5		1.98872990	-0.06959416
	709.6000	1	5		1.98872990	-0.06962905
	709.6500	1	5		1.98872990	-0.06952170
	709.7000	1	5		1.98872990	-0.06937259
	709.7500	1	5		1.98872990	-0.06956093
	709.8000	1	5		1.98872990	-0.06961845
	709.8500	1	5		1.98872990	-0.06961655
	709.9000	1	5		1.98872990	-0.06960341
	709.9500	1	5		1.98872990	-0.06965414
	710.0000	1	5		1.98872990	-0.06957652
	710.0500	1	5		1.98872990	-0.06957207
	710.1000	1	5		1.98872990	-0.06947577
	710.1500	1	5		1.98872990	-0.06948990
	710.2000	1	5		1.98872990	-0.06958527
	710.2500	1	5		1.98872990	-0.06970427
	710.3000	1	5		1.98872990	-0.06970546
	710.3500	1	5		1.98872990	-0.06964881
	710.4000	1	5		1.98872990	-0.06956558
	710.4500	1	5		1.98872990	-0.06967175
	710.5000	1	5		1.98872990	-0.06957972
	710.5500	1	5		1.98872990	-0.06947227
	710.6000	1	5		1.98872990	-0.06949129
	710.6500	1	5		1.98872990	-0.06953423
	710.7000	1	5		1.98872990	-0.06960323
	710.7500	1	5		1.98872990	-0.06951655
	710.8000	1	5		1.98872990	-0.06958456
	710.8500	1	5		1.98872990	-0.06951591
	710.9000	1	5		1.98872990	-0.06961131
	710.9500	1	5		1.98872990	-0.06955124
	711.0000	1	5		1.98872990	-0.06952728
	711.0500	1	5		1.98872990	-0.06951413
	711.1000	1	5		1.98872990	-0.06950338
	711.1500	1	5		1.98872990	-0.06951073
	711.2000	1	5		1.98872990	-0.06958868
	711.2500	1	5		1.98872990	-0.06954662
	711.3000	1	5		1.98872990	-0.06961133
	711.3500	1	5		1.98872990	-0.06955780
	711.4000	1	5		1.98872990	-0.06942913
	711.4500	1	5		1.98872990	-0.06949873
	711.5000	1	5		1.98872990	-0.06945106
	711.5500	1	5		1.98872990	-0.06942027
	711.6000	1	5		1.98872990	-0.06954468
	711.6500	1	5		1.98872990	-0.06953782
	711.7000	1	5		1.98872990	-0.06943665
	711.7500	1	5		1.98872990	-0.06940383
	711.8000	1	5		1.98872990	-0.06943319
	711.8500	1	5		1.98872990	-0.06929243
	711.9000	1	5		1.98872990	-0.06933869
	711.9500	1	5		1.98872990	-0.06927108
	712.0000	1	5		1.98872990	-0.06934152
	712.0500	1	5		1.98872990	-0.06952885
	712.1000	1	5		1.98872990	-0.06948856
	712.1500	1	5		1.98872990	-0.06942735
	712.2000	1	5		1.98872990	-0.06950110
	712.2500	1	5		1.98872990	-0.06929855
	712.3000	1	5		1.98872990	-0.06933180
	712.3500	1	5		1.98872990	-0.06938935
	712.4000	1	5		1.98872990	-0.06936645
	712.4500	1	5		1.98872990	-0.06924542
	712.5000	1	5		1.98872990	-0.06933424
	712.5500	1	5		1.98872990	-0.06928450
	712.6000	1	5		1.98872990	-0.06940854
	712.6500	1	5		1.98872990	-0.06944726
	712.7000	1	5		1.98872990	-0.06930440
	712.7500	1	5		1.98872990	-0.06944324
	712.8000	1	5		1.98872990	-0.06931882
	712.8500	1	5		1.98872990	-0.06933002
	712.9000	1	5		1.98872990	-0.06932866
	712.9500	1	5		1.98872990	-0.06924971
	713.0000	1	5		1.98872990	-0.06927772
	713.0500	1	5		1.98872990	-0.06941322
	713.1000	1	5		1.98872990	-0.06927556
	713.1500	1	5		1.98872990	-0.06926030
	713.2000	1	5		1.98872990	-0.06935813
	713.2500	1	5		1.98872990	-0.06929726
	713.3000	1	5		1.98872990	-0.06928095
	713.3500	1	5		1.98872990	-0.06934486
	713.4000	1	5		1.98872990	-0.06918928
	713.4500	1	5		1.98872990	-0.06932863
	713.5000	1	5		1.98872990	-0.06938891
	713.5500	1	5		1.98872990	-0.06924730
	713.6000	1	5		1.98872990	-0.06927641
	713.6500	1	5		1.98872990	-0.06932595
	713.7000	1	5		1.98872990	-0.06927344
	713.7500	1	5		1.98872990	-0.06924691
	713.8000	1	5		1.98872990	-0.06919377
	713.8500	1	5		1.98872990	-0.06913286
	713.9000	1	5		1.98872990	-0.06918069
	713.9500	1	5		1.98872990	-0.06925451
	714.0000	1	5		1.98872990	-0.06924156
	714.0500	1	5		1.98872990	-0.06927109
	714.1000	1	5		1.98872990	-0.06925397
	714.1500	1	5		1.98872990	-0.06922793
	714.2000	1	5		1.98872990	-0.06923413
	714.2500	1	5		1.98872990	-0.06907892
	714.3000	1	5		1.98872990	-0.06912792
	714.3500	1	5		1.98872990	-0.06928725
	714.4000	1	5		1.98872990	-0.06932176
	714.4500	1	5		1.98872990	-0.06923651
	714.5000	1	5		1.98872990	-0.06917217
	714.5500	1	5		1.98872990	-0.06922312
	714.6000	1	5		1.98872990	-0.06935856
	714.6500	1	5		1.98872990	-0.06928357
	714.7000	1	5		1.98872990	-0.06917177
	714.7500	1	5		1.98872990	-0.06916302
	714.8000	1	5		1.98872990	-0.06911810
	714.8500	1	5		1.98872990	-0.06917772
	714.9000	1	5		1.98872990	-0.06918925
	714.9500	1	5		1.98872990	-0.06920717
	715.0000	1	5		1.98872990	-0.06916390
	715.0500	1	5		1.98872990	-0.06919510
	715.1000	1	5		1.98872990	-0.06921122
	715.1500	1	5		1.98872990	-0.06906901
	715.2000	1	5		1.98872990	-0.06900900
	715.2500	1	5		1.98872990	-0.06896235
	715.3000	1	5		1.98872990	-0.06908887
	715.3500	1	5		1.98872990	-0.06921231
	715.4000	1	5		1.98872990	-0.06916805
	715.4500	1	5		1.98872990	-0.06896386
	715.5000	1	5		1.98872990	-0.06911517
	715.5500	1	5		1.98872990	-0.06908396
	715.6000	1	5		1.98872990	-0.06909883
	715.6500	1	5		1.98872990	-0.06915706
	715.7000	1	5		1.98872990	-0.06906002
	715.7500	1	5		1.98872990	-0.06909225
	715.8000	1	5		1.98872990	-0.06924235
	715.8500	1	5		1.98872990	-0.06914313
	715.9000	1	5		1.98872990	-0.06914568
	715.9500	1	5		1.98872990	-0.06914153
	716.0000	1	5		1.98872990	-0.06899250
	716.0500	1	5		1.98872990	-0.06913425
	716.1000	1	5		1.98872990	-0.06906836
	716.1500	1	5		1.98872990	-0.06912595
	716.2000	1	5		1.98872990	-0.06922837
	716.2500	1	5		1.98872990	-0.06917587
	716.3000	1	5		1.98872990	-0.06903687
	716.3500	1	5		1.98872990	-0.06916000
	716.4000	1	5		1.98872990	-0.06903376
	716.4500	1	5		1.98872990	-0.06898678
	716.5000	1	5		1.98872990	-0.06902112
	716.5500	1	5		1.98872990	-0.06898193
	716.6000	1	5		1.98872990	-0.06903596
	716.6500	1	5		1.98872990	-0.06911962
	716.7000	1	5		1.98872990	-0.06899066
	716.7500	1	5		1.98872990	-0.06913805
	716.8000	1	5		1.98872990	-0.06907347
	716.8500	1	5		1.98872990	-0.06899111
	716.9000	1	5		1.98872990	-0.06900028
	716.9500	1	5		1.98872990	-0.06893896
	717.0000	1	5		1.98872990	-0.06890486
	717.0500	1	5		1.98872990	-0.06891552
	717.1000	1	5		1.98872990	-0.06904593
	717.1500	1	5		1.98872990	-0.06902509
	717.2000	1	5		1.98872990	-0.06903918
	717.2500	1	5		1.98872990	-0.06904574
	717.3000	1	5		1.98872990	-0.06901387
	717.3500	1	5		1.98872990	-0.06889838
	717.4000	1	5		1.98872990	-0.06894117
	717.4500	1	5		1.98872990	-0.06891557
	717.5000	1	5		1.98872990	-0.06899185
	717.5500	1	5		1.98872990	-0.06895833
	717.6000	1	5		1.98872990	-0.06906345
	717.6500	1	5		1.98872990	-0.06908198
	717.7000	1	5		1.98872990	-0.06889221
	717.7500	1	5		1.98872990	-0.06878297
	717.8000	1	5		1.98872990	-0.06895492
	717.8500	1	5		1.98872990	-0.06896913
	717.9000	1	5		1.98872990	-0.06887385
	717.9500	1	5		1.98872990	-0.06898376
	718.0000	1	5		1.98872990	-0.06907774
	718.0500	1	5		1.98872990	-0.06900163
	718.1000	1	5		1.98872990	-0.06894147
	718.1500	1	5		1.98872990	-0.06883882
	718.2000	1	5		1.98872990	-0.06881020
	718.2500	1	5		1.98872990	-0.06888473
	718.3000	1	5		1.98872990	-0.06887098
	718.3500	1	5		1.98872990	-0.06890382
	718.4000	1	5		1.98872990	-0.06897971
	718.4500	1	5		1.98872990	-0.06885499
	718.5000	1	5		1.98872990	-0.06885685
	718.5500	1	5		1.98872990	-0.06887493
	718.6000	1	5		1.98872990	-0.06892761
	718.6500	1	5		1.98872990	-0.06892021
	718.7000	1	5		1.98872990	-0.06888920
	718.7500	1	5		1.98872990	-0.06881943
	718.8000	1	5		1.98872990	-0.06884628
	718.8500	1	5		1.98872990	-0.06881527
	718.9000	1	5		1.98872990	-0.06889747
	718.9500	1	5		1.98872990	-0.06892630
	719.0000	1	5		1.98872990	-0.06888126
	719.0500	1	5		1.98872990	-0.06893872
	719.1000	1	5		1.98872990	-0.06896326
	719.1500	1	5		1.98872990	-0.06894619
	719.2000	1	5		1.98872990	-0.06892982
	719.2500	1	5		1.98872990	-0.06889266
	719.3000	1	5		1.98872990	-0.06880641
	719.3500	1	5		1.98872990	-0.06885975
	719.4000	1	5		1.98872990	-0.06884613
	719.4500	1	5		1.98872990	-0.06885508
	719.5000	1	5		1.98872990	-0.06879967
	719.5500	1	5		1.98872990	-0.06881929
	719.6000	1	5		1.98872990	-0.06879297
	719.6500	1	5		1.98872990	-0.06875344
	719.7000	1	5		1.98872990	-0.06884864
	719.7500	1	5		1.98872990	-0.06879342
	719.8000	1	5		1.98872990	-0.06883974
	719.8500	1	5		1.98872990	-0.06884180
	719.9000	1	5		1.98872990	-0.06881365
	719.9500	1	5		1.98872990	-0.06879000
	720.0000	1	5		1.98872990	-0.06869676
	720.0500	1	5		1.98872990	-0.06863244
	720.1000	1	5		1.98872990	-0.06878622
	720.1500	1	5		1.98872990	-0.06881119
	720.2000	1	5		1.98872990	-0.06875514
	720.2500	1	5		1.98872990	-0.06866685
	720.3000	1	5		1.98872990	-0.06871230
	720.3500	1	5		1.98872990	-0.06874140
	720.4000	1	5		1.98872990	-0.06874640
	720.4500	1	5		1.98872990	-0.06878694
	720.5000	1	5		1.98872990	-0.06884866
	720.5500	1	5		1.98872990	-0.06872429
	720.6000	1	5		1.98872990	-0.06869827
	720.6500	1	5		1.98872990	-0.06866764
	720.7000	1	5		1.98872990	-0.06861065
	720.7500	1	5		1.98872990	-0.06867840
	720.8000	1	5		1.98872990	-0.06876145
	720.8500	1	5		1.98872990	-0.06875356
	720.9000	1	5		1.98872990	-0.06878763
	720.9500	1	5		1.98872990	-0.06873357
	721.0000	1	5		1.98872990	-0.06869228
	721.0500	1	5		1.98872990	-0.06866240
	721.1000	1	5		1.98872990	-0.06875192
	721.1500	1	5		1.98872990	-0.06870491
	721.2000	1	5		1.98872990	-0.06869402
	721.2500	1	5		1.98872990	-0.06864931
	721.3000	1	5		1.98872990	-0.06876857
	721.3500	1	5		1.98872990	-0.06882089
	721.4000	1	5		1.98872990	-0.06870888
	721.4500	1	5		1.98872990	-0.06864036
	721.5000	1	5		1.98872990	-0.06871095
	721.5500	1	5		1.98872990	-0.06864486
	721.6000	1	5		1.98872990	-0.06871259
	721.6500	1	5		1.98872990	-0.06874047
	721.7000	1	5		1.98872990	-0.06875456
	721.7500	1	5		1.98872990	-0.06874811
	721.8000	1	5		1.98872990	-0.06869595
	721.8500	1	5		1.98872990	-0.06865256
	721.9000	1	5		1.98872990	-0.06871779
	721.9500	1	5		1.98872990	-0.06862686
	722.0000	1	5		1.98872990	-0.06857674
	722.0500	1	5		1.98872990	-0.06864581
	722.1000	1	5		1.98872990	-0.06868046
	722.1500	1	5		1.98872990	-0.06872667
	722.2000	1	5		1.98872990	-0.06874693
	722.2500	1	5		1.98872990	-0.06872430
	722.3000	1	5		1.98872990	-0.06860561
	722.3500	1	5		1.98872990	-0.06858600
	722.4000	1	5		1.98872990	-0.06851934
	722.4500	1	5		1.98872990	-0.06864919
	722.5000	1	5		1.98872990	-0.06872103
	722.5500	1	5		1.98872990	-0.06863356
	722.6000	1	5		1.98872990	-0.06871119
	722.6500	1	5		1.98872990	-0.06871070
	722.7000	1	5		1.98872990	-0.06864200
	722.7500	1	5		1.98872990	-0.06862988
	722.8000	1	5		1.98872990	-0.06851819
	722.8500	1	5		1.98872990	-0.06847848
	722.9000	1	5		1.98872990	-0.06860758
	722.9500	1	5		1.98872990	-0.06865688
	723.0000	1	5		1.98872990	-0.06857766
	723.0500	1	5		1.98872990	-0.06867859
	723.1000	1	5		1.98872990	-0.06860715
	723.1500	1	5		1.98872990	-0.06863524
	723.2000	1	5		1.98872990	-0.06862117
	723.2500	1	5		1.98872990	-0.06853554
	723.3000	1	5		1.98872990	-0.06849372
	723.3500	1	5		1.98872990	-0.06848300
	723.4000	1	5		1.98872990	-0.06850776
	723.4500	1	5		1.98872990	-0.06853497
	723.5000	1	5		1.98872990	-0.06856339
	723.5500	1	5		1.98872990	-0.06865351
	723.6000	1	5		1.98872990	-0.06858844
	723.6500	1	5		1.98872990	-0.06860172
	723.7000	1	5		1.98872990	-0.06855075
	723.7500	1	5		1.98872990	-0.06853103
	723.8000	1	5		1.98872990	-0.06844230
	723.8500	1	5		1.98872990	-0.06843822
	723.9000	1	5		1.98872990	-0.06859154
	723.9500	1	5		1.98872990	-0.06852263
	724.0000	1	5		1.98872990	-0.06863112
	724.0500	1	5		1.98872990	-0.06862070
	724.1000	1	5		1.98872990	-0.06853702
	724.1500	1	5		1.98872990	-0.06854666
	724.2000	1	5		1.98872990	-0.06849391
	724.2500	1	5		1.98872990	-0.06842511
	724.3000	1	5		1.98872990	-0.06843632
	724.3500	1	5		1.98872990	-0.06845518
	724.4000	1	5		1.98872990	-0.06853382
	724.4500	1	5		1.98872990	-0.06854162
	724.5000	1	5		1.98872990	-0.06847049
	724.5500	1	5		1.98872990	-0.06844373
	724.6000	1	5		1.98872990	-0.06847076
	724.6500	1	5		1.98872990	-0.06845814
	724.7000	1	5		1.98872990	-0.06842013
	724.7500	1	5		1.98872990	-0.06839214
	724.8000	1	5		1.98872990	-0.06831264
	724.8500	1	5		1.98872990	-0.06838454
	724.9000	1	5		1.98872990	-0.06842507
	724.9500	1	5		1.98872990	-0.06844722
	725.0000	1	5		1.98872990	-0.06850725
	725.0500	1	5		1.98872990	-0.06843388
	725.1000	1	5		1.98872990	-0.06841972
	725.1500	1	5		1.98872990	-0.06843314
	725.2000	1	5		1.98872990	-0.06844146
	725.2500	1	5		1.98872990	-0.06840677
	725.3000	1	5		1.98872990	-0.06847223
	725.3500	1	5		1.98872990	-0.06846263
	725.4000	1	5		1.98872990	-0.06840338
	725.4500	1	5		1.98872990	-0.06845530
	725.5000	1	5		1.98872990	-0.06839118
	725.5500	1	5		1.98872990	-0.06841809
	725.6000	1	5		1.98872990	-0.06843131
	725.6500	1	5		1.98872990	-0.06834182
	725.7000	1	5		1.98872990	-0.06837672
	725.7500	1	5		1.98872990	-0.06837438
	725.8000	1	5		1.98872990	-0.06842404
	725.8500	1	5		1.98872990	-0.06834281
	725.9000	1	5		1.98872990	-0.06839077
	725.9500	1	5		1.98872990	-0.06838284
	726.0000	1	5		1.98872990	-0.06839154
	726.0500	1	5		1.98872990	-0.06838224
	726.1000	1	5		1.98872990	-0.06835381
	726.1500	1	5		1.98872990	-0.06845403
	726.2000	1	5		1.98872990	-0.06838791
	726.2500	1	5		1.98872990	-0.06840356
	726.3000	1	5		1.98872990	-0.06839748
	726.3500	1	5		1.98872990	-0.06837717
	726.4000	1	5		1.98872990	-0.06830377
	726.4500	1	5		1.98872990	-0.06829940
	726.5000	1	5		1.98872990	-0.06824251
	726.5500	1	5		1.98872990	-0.06826603
	726.6000	1	5		1.98872990	-0.06827996
	726.6500	1	5		1.98872990	-0.06828559
	726.7000	1	5		1.98872990	-0.06833817
	726.7500	1	5		1.98872990	-0.06834676
	726.8000	1	5		1.98872990	-0.06843788
	726.8500	1	5		1.98872990	-0.06837002
	726.9000	1	5		1.98872990	-0.06820974
	726.9500	1	5		1.98872990	-0.06817290
	727.0000	1	5		1.98872990	-0.06826058
	727.0500	1	5		1.98872990	-0.06818758
	727.1000	1	5		1.98872990	-0.06815904
	727.1500	1	5		1.98872990	-0.06825383
	727.2000	1	5		1.98872990	-0.06832917
	727.2500	1	5		1.98872990	-0.06836067
	727.3000	1	5		1.98872990	-0.06832647
	727.3500	1	5		1.98872990	-0.06824424
	727.4000	1	5		1.98872990	-0.06822191
	727.4500	1	5		1.98872990	-0.06818264
	727.5000	1	5		1.98872990	-0.06818482
	727.5500	1	5		1.98872990	-0.06818887
	727.6000	1	5		1.98872990	-0.06826606
	727.6500	1	5		1.98872990	-0.06833303
	727.7000	1	5		1.98872990	-0.06825332
	727.7500	1	5		1.98872990	-0.06829557
	727.8000	1	5		1.98872990	-0.06829057
	727.8500	1	5		1.98872990	-0.06819435
	727.9000	1	5		1.98872990	-0.06820068
	727.9500	1	5		1.98872990	-0.06823346
	728.0000	1	5		1.98872990	-0.06816849
	728.0500	1	5		1.98872990	-0.06822363
	728.1000	1	5		1.98872990	-0.06823691
	728.1500	1	5		1.98872990	-0.06816098
	728.2000	1	5		1.98872990	-0.06824402
	728.2500	1	5		1.98872990	-0.06815172
	728.3000	1	5		1.98872990	-0.06820923
	728.3500	1	5		1.98872990	-0.06820180
	728.4000	1	5		1.98872990	-0.06819652
	728.4500	1	5		1.98872990	-0.06822035
	728.5000	1	5		1.98872990	-0.06818132
	728.5500	1	5		1.98872990	-0.06813547
	728.6000	1	5		1.98872990	-0.06811243
	728.6500	1	5		1.98872990	-0.06813747
	728.7000	1	5		1.98872990	-0.06808762
	728.7500	1	5		1.98872990	-0.06818909
	728.8000	1	5		1.98872990	-0.06824019
	728.8500	1	5		1.98872990	-0.06822976
	728.9000	1	5		1.98872990	-0.06827801
	728.9500	1	5		1.98872990	-0.06818065
	729.0000	1	5		1.98872990	-0.06806048
	729.0500	1	5		1.98872990	-0.06821718
	729.1000	1	5		1.98872990	-0.06812851
	729.1500	1	5		1.98872990	-0.06809090
	729.2000	1	5		1.98872990	-0.06809642
	729.2500	1	5		1.98872990	-0.06816240
	729.3000	1	5		1.98872990	-0.06829232
	729.3500	1	5		1.98872990	-0.06825506
	729.4000	1	5		1.98872990	-0.06810799
	729.4500	1	5		1.98872990	-0.06811306
	729.5000	1	5		1.98872990	-0.06810925
	729.5500	1	5		1.98872990	-0.06805408
	729.6000	1	5		1.98872990	-0.06811366
	729.6500	1	5		1.98872990	-0.06801604
	729.7000	1	5		1.98872990	-0.06806639
	729.7500	1	5		1.98872990	-0.06816138
	729.8000	1	5		1.98872990	-0.06815491
	729.8500	1	5		1.98872990	-0.06811339
	729.9000	1	5		1.98872990	-0.06810187
	729.9500	1	5		1.98872990	-0.06803081
	730.0000	1	5		1.98872990	-0.06810174
	730.0500	1	5		1.98872990	-0.06818019
	730.1000	1	5		1.98872990	-0.06797818
	730.1500	1	5		1.98872990	-0.06791101
	730.2000	1	5		1.98872990	-0.06805767
	730.2500	1	5		1.98872990	-0.06808709
	730.3000	1	5		1.98872990	-0.06816377
	730.3500	1	5		1.98872990	-0.06815143
	730.4000	1	5		1.98872990	-0.06802869
	730.4500	1	5		1.98872990	-0.06813019
	730.5000	1	5		1.98872990	-0.06810877
	730.5500	1	5		1.98872990	-0.06796141
	730.6000	1	5		1.98872990	-0.06803708
	730.6500	1	5		1.98872990	-0.06810864
	730.7000	1	5		1.98872990	-0.06805585
	730.7500	1	5		1.98872990	-0.06810291
	730.8000	1	5		1.98872990	-0.06803022
	730.8500	1	5		1.98872990	-0.06794882
	730.9000	1	5		1.98872990	-0.06809209
	730.9500	1	5		1.98872990	-0.06803671
	731.0000	1	5		1.98872990	-0.06801032
	731.0500	1	5		1.98872990	-0.06790422
	731.1000	1	5		1.98872990	-0.06800462
	731.1500	1	5		1.98872990	-0.06807201
	731.2000	1	5		1.98872990	-0.06809876
	731.2500	1	5		1.98872990	-0.06799706
	731.3000	1	5		1.98872990	-0.06794807
	731.3500	1	5		1.98872990	-0.06799866
	731.4000	1	5		1.98872990	-0.06801510
	731.4500	1	5		1.98872990	-0.06800624
	731.5000	1	5		1.98872990	-0.06797609
	731.5500	1	5		1.98872990	-0.06804880
	731.6000	1	5		1.98872990	-0.06809461
	731.6500	1	5		1.98872990	-0.06805706
	731.7000	1	5		1.98872990	-0.06797178
	731.7500	1	5		1.98872990	-0.06786951
	731.8000	1	5		1.98872990	-0.06795367
	731.8500	1	5		1.98872990	-0.06798776
	731.9000	1	5		1.98872990	-0.06800571
	731.9500	1	5		1.98872990	-0.06792067
	732.0000	1	5		1.98872990	-0.06798512
	732.0500	1	5		1.98872990	-0.06802583
	732.1000	1	5		1.98872990	-0.06793752
	732.1500	1	5		1.98872990	-0.06794378
	732.2000	1	5		1.98872990	-0.06788782
	732.2500	1	5		1.98872990	-0.06787989
	732.3000	1	5		1.98872990	-0.06798265
	732.3500	1	5		1.98872990	-0.06792452
	732.4000	1	5		1.98872990	-0.06795306
	732.4500	1	5		1.98872990	-0.06794109
	732.5000	1	5		1.98872990	-0.06796858
	732.5500	1	5		1.98872990	-0.06795913
	732.6000	1	5		1.98872990	-0.06798602
	732.6500	1	5		1.98872990	-0.06790188
	732.7000	1	5		1.98872990	-0.06794136
	732.7500	1	5		1.98872990	-0.06796081
	732.8000	1	5		1.98872990	-0.06791184
	732.8500	1	5		1.98872990	-0.06798062
	732.9000	1	5		1.98872990	-0.06786388
	732.9500	1	5		1.98872990	-0.06786750
	733.0000	1	5		1.98872990	-0.06794458
	733.0500	1	5		1.98872990	-0.06801222
	733.1000	1	5		1.98872990	-0.06787078
	733.1500	1	5		1.98872990	-0.06781981
	733.2000	1	5		1.98872990	-0.06776326
	733.2500	1	5		1.98872990	-0.06779443
	733.3000	1	5		1.98872990	-0.06792138
	733.3500	1	5		1.98872990	-0.06788951
	733.4000	1	5		1.98872990	-0.06789098
	733.4500	1	5		1.98872990	-0.06790897
	733.5000	1	5		1.98872990	-0.06782630
	733.5500	1	5		1.98872990	-0.06782327
	733.6000	1	5		1.98872990	-0.06780810
	733.6500	1	5		1.98872990	-0.06771524
	733.7000	1	5		1.98872990	-0.06786735
	733.7500	1	5		1.98872990	-0.06791524
	733.8000	1	5		1.98872990	-0.06785348
	733.8500	1	5		1.98872990	-0.06782137
	733.9000	1	5		1.98872990	-0.06783746
	733.9500	1	5		1.98872990	-0.06784564
	734.0000	1	5		1.98872990	-0.06779239
	734.0500	1	5		1.98872990	-0.06770240
	734.1000	1	5		1.98872990	-0.06779286
	734.1500	1	5		1.98872990	-0.06775710
	734.2000	1	5		1.98872990	-0.06776842
	734.2500	1	5		1.98872990	-0.06781464
	734.3000	1	5		1.98872990	-0.06779813
	734.3500	1	5		1.98872990	-0.06785143
	734.4000	1	5		1.98872990	-0.06783608
	734.4500	1	5		1.98872990	-0.06776168
	734.5000	1	5		1.98872990	-0.06776704
	734.5500	1	5		1.98872990	-0.06782249
	734.6000	1	5		1.98872990	-0.06771814
	734.6500	1	5		1.98872990	-0.06776701
	734.7000	1	5		1.98872990	-0.06773862
	734.7500	1	5		1.98872990	-0.06770115
	734.8000	1	5		1.98872990	-0.06783246
	734.8500	1	5		1.98872990	-0.06772962
	734.9000	1	5		1.98872990	-0.06771317
	734.9500	1	5		1.98872990	-0.06773780
	735.0000	1	5		1.98872990	-0.06770586
	735.0500	1	5		1.98872990	-0.06771799
	735.1000	1	5		1.98872990	-0.06763924
	735.1500	1	5		1.98872990	-0.06771396
	735.2000	1	5		1.98872990	-0.06777882
	735.2500	1	5		1.98872990	-0.06778267
	735.3000	1	5		1.98872990	-0.06775367
	735.3500	1	5		1.98872990	-0.06768172
	735.4000	1	5		1.98872990	-0.06764128
	735.4500	1	5		1.98872990	-0.06765397
	735.5000	1	5		1.98872990	-0.06771710
	735.5500	1	5		1.98872990	-0.06775519
	735.6000	1	5		1.98872990	-0.06774620
	735.6500	1	5		1.98872990	-0.06775678
	735.7000	1	5		1.98872990	-0.06764825
	735.7500	1	5		1.98872990	-0.06770710
	735.8000	1	5		1.98872990	-0.06780800
	735.8500	1	5		1.98872990	-0.06770391
	735.9000	1	5		1.98872990	-0.06770099
	735.9500	1	5		1.98872990	-0.06766784
	736.0000	1	5		1.98872990	-0.06772276
	736.0500	1	5		1.98872990	-0.06786225
	736.1000	1	5		1.98872990	-0.06780354
	736.1500	1	5		1.98872990	-0.06770696
	736.2000	1	5		1.98872990	-0.06773628
	736.2500	1	5		1.98872990	-0.06768268
	736.3000	1	5		1.98872990	-0.06752836
	736.3500	1	5		1.98872990	-0.06758565
	736.4000	1	5		1.98872990	-0.06767873
	736.4500	1	5		1.98872990	-0.06769890
	736.5000	1	5		1.98872990	-0.06773927
	736.5500	1	5		1.98872990	-0.06768641
	736.6000	1	5		1.98872990	-0.06757576
	736.6500	1	5		1.98872990	-0.06766248
	736.7000	1	5		1.98872990	-0.06761737
	736.7500	1	5		1.98872990	-0.06766251
	736.8000	1	5		1.98872990	-0.06767789
	736.8500	1	5		1.98872990	-0.06760577
	736.9000	1	5		1.98872990	-0.06763940
	736.9500	1	5		1.98872990	-0.06771159
	737.0000	1	5		1.98872990	-0.06770845
	737.0500	1	5		1.98872990	-0.06767623
	737.1000	1	5		1.98872990	-0.06761827
	737.1500	1	5		1.98872990	-0.06760347
	737.2000	1	5		1.98872990	-0.06763081
	737.2500	1	5		1.98872990	-0.06754564
	737.3000	1	5		1.98872990	-0.06753619
	737.3500	1	5		1.98872990	-0.06760083
	737.4000	1	5		1.98872990	-0.06769048
	737.4500	1	5		1.98872990	-0.06763901
	737.5000	1	5		1.98872990	-0.06753510
	737.5500	1	5		1.98872990	-0.06757792
	737.6000	1	5		1.98872990	-0.06755860
	737.6500	1	5		1.98872990	-0.06759249
	737.7000	1	5		1.98872990	-0.06756576
	737.7500	1	5		1.98872990	-0.06749725
	737.8000	1	5		1.98872990	-0.06751414
	737.8500	1	5		1.98872990	-0.06763315
	737.9000	1	5		1.98872990	-0.06766107
	737.9500	1	5		1.98872990	-0.06761093
	738.0000	1	5		1.98872990	-0.06757742
	738.0500	1	5		1.98872990	-0.06760085
	738.1000	1	5		1.98872990	-0.06764658
	738.1500	1	5		1.98872990	-0.06758069
	738.2000	1	5		1.98872990	-0.06748604
	738.2500	1	5		1.98872990	-0.06745665
	738.3000	1	5		1.98872990	-0.06760651
	738.3500	1	5		1.98872990	-0.06767754
	738.4000	1	5		1.98872990	-0.06761055
	738.4500	1	5		1.98872990	-0.06759725
	738.5000	1	5		1.98872990	-0.06742603
	738.5500	1	5		1.98872990	-0.06741764
	738.6000	1	5		1.98872990	-0.06753620
	738.6500	1	5		1.98872990	-0.06750316
	738.7000	1	5		1.98872990	-0.06749808
	738.7500	1	5		1.98872990	-0.06758481
	738.8000	1	5		1.98872990	-0.06757038
	738.8500	1	5		1.98872990	-0.06747375
	738.9000	1	5		1.98872990	-0.06738034
	738.9500	1	5		1.98872990	-0.06734846
	739.0000	1	5		1.98872990	-0.06733633
	739.0500	1	5		1.98872990	-0.06742777
	739.1000	1	5		1.98872990	-0.06745958
	739.1500	1	5		1.98872990	-0.06764217
	739.2000	1	5		1.98872990	-0.06754573
	739.2500	1	5		1.98872990	-0.06745095
	739.3000	1	5		1.98872990	-0.06750327
	739.3500	1	5		1.98872990	-0.06744233
	739.4000	1	5		1.98872990	-0.06734462
	739.4500	1	5		1.98872990	-0.06735976
	739.5000	1	5		1.98872990	-0.06747440
	739.5500	1	5		1.98872990	-0.06753173
	739.6000	1	5		1.98872990	-0.06757641
	739.6500	1	5		1.98872990	-0.06751799
	739.7000	1	5		1.98872990	-0.06747787
	739.7500	1	5		1.98872990	-0.06743777
	739.8000	1	5		1.98872990	-0.06737710
	739.8500	1	5		1.98872990	-0.06736412
	739.9000	1	5		1.98872990	-0.06740388
	739.9500	1	5		1.98872990	-0.06741172
	740.0000	1	5		1.98872990	-0.06744829
	740.0500	1	5		1.98872990	-0.06746425
	740.1000	1	5		1.98872990	-0.06748647
	740.1500	1	5		1.98872990	-0.06741432
	740.2000	1	5		1.98872990	-0.06744418
	740.2500	1	5		1.98872990	-0.06736951
	740.3000	1	5		1.98872990	-0.06730569
	740.3500	1	5		1.98872990	-0.06729154
	740.4000	1	5		1.98872990	-0.06737343
	740.4500	1	5		1.98872990	-0.06739501
	740.5000	1	5		1.98872990	-0.06745685
	740.5500	1	5		1.98872990	-0.06736290
	740.6000	1	5		1.98872990	-0.06744905
	740.6500	1	5		1.98872990	-0.06745426
	740.7000	1	5		1.98872990	-0.06735676
	740.7500	1	5		1.98872990	-0.06739382
	740.8000	1	5		1.98872990	-0.06728780
	740.8500	1	5		1.98872990	-0.06739991
[truncated: 9,865 more rows]
