# Supplementary material for: Hyaluronic Acid Enhances the Mechanical Properties of Tissue-Engineered Cartilage Constructs
Source: PLoS One. 2014 Dec 1;9(12):e113216. doi: 10.1371/journal.pone.0113216 (PMC4249877; doi:10.1371/journal.pone.0113216)
Supplement: Dataset S1 — Raw data from hydrogel constructs. Data on wet weight, dry weight, compressive modulus, DNA content, and GAG content are provided in a spreadsheet for all analysed hydrogel constructs. Additionally, raw data from mechanical compression tests (time, displacement, and load) are provided. (ZIP) [file pone.0113216.s004.zip › Data/Mechanical testing/Microtester/Day 63/Day 63 stress relaxation/Patient 1/G3 P1 M7/stress relaxation hold 3.csv]

G3 P1 M7 stress relaxation
Notes	Time	Sequence	Block	Cycle	5800:Extension mm	5800:5N_Load_Cell N
	1302.1610	1	8		1.87846885	-0.18562859
	1302.1750	1	8		1.87833833	-0.18591383
	1302.2000	1	8		1.87819983	-0.18568596
	1302.2500	1	8		1.87815147	-0.18555058
	1302.3000	1	8		1.87813037	-0.18540015
	1302.3050	1	8		1.87812935	-0.18547775
	1302.3500	1	8		1.87812935	-0.18514590
	1302.4000	1	8		1.87812935	-0.18489571
	1302.4500	1	8		1.87815004	-0.18482538
	1302.5000	1	8		1.87819430	-0.18456314
	1302.5500	1	8		1.87819901	-0.18420829
	1302.6000	1	8		1.87819901	-0.18412650
	1302.6500	1	8		1.87819901	-0.18396217
	1302.7000	1	8		1.87819901	-0.18383006
	1302.7500	1	8		1.87822319	-0.18374497
	1302.8000	1	8		1.87825863	-0.18357635
	1302.8500	1	8		1.87826478	-0.18346028
	1302.9000	1	8		1.87826478	-0.18341213
	1302.9500	1	8		1.87826478	-0.18307528
	1303.0000	1	8		1.87826478	-0.18290671
	1303.0500	1	8		1.87826478	-0.18291773
	1303.1000	1	8		1.87826478	-0.18278040
	1303.1500	1	8		1.87826478	-0.18271385
	1303.2000	1	8		1.87826478	-0.18259853
	1303.2500	1	8		1.87826478	-0.18252583
	1303.3000	1	8		1.87826478	-0.18236430
	1303.3500	1	8		1.87826478	-0.18225880
	1303.4000	1	8		1.87826478	-0.18204492
	1303.4500	1	8		1.87826478	-0.18205829
	1303.5000	1	8		1.87826478	-0.18200224
	1303.5500	1	8		1.87826478	-0.18178696
	1303.6000	1	8		1.87826478	-0.18162360
	1303.6500	1	8		1.87826478	-0.18161584
	1303.7000	1	8		1.87826478	-0.18165106
	1303.7500	1	8		1.87826478	-0.18152282
	1303.8000	1	8		1.87826478	-0.18133266
	1303.8500	1	8		1.87826478	-0.18111503
	1303.9000	1	8		1.87826478	-0.18114826
	1303.9500	1	8		1.87826478	-0.18109441
	1304.0000	1	8		1.87826478	-0.18090196
	1304.0500	1	8		1.87826478	-0.18085938
	1304.1000	1	8		1.87826478	-0.18072367
	1304.1500	1	8		1.87826478	-0.18067654
	1304.2000	1	8		1.87826478	-0.18064184
	1304.2500	1	8		1.87826478	-0.18061016
	1304.3000	1	8		1.87826478	-0.18052518
	1304.3500	1	8		1.87826478	-0.18037491
	1304.4000	1	8		1.87826478	-0.18023169
	1304.4500	1	8		1.87826478	-0.18021654
	1304.5000	1	8		1.87826478	-0.18020563
	1304.5500	1	8		1.87826478	-0.18010030
	1304.6000	1	8		1.87826478	-0.18004684
	1304.6500	1	8		1.87826478	-0.17983185
	1304.7000	1	8		1.87826478	-0.17981999
	1304.7500	1	8		1.87826478	-0.17976874
	1304.8000	1	8		1.87826478	-0.17969796
	1304.8500	1	8		1.87826478	-0.17962165
	1304.9000	1	8		1.87826478	-0.17949294
	1304.9500	1	8		1.87826478	-0.17936496
	1305.0000	1	8		1.87826478	-0.17942922
	1305.0500	1	8		1.87826478	-0.17940292
	1305.1000	1	8		1.87826478	-0.17921340
	1305.1500	1	8		1.87826478	-0.17925555
	1305.2000	1	8		1.87826478	-0.17913306
	1305.2500	1	8		1.87826478	-0.17899919
	1305.3000	1	8		1.87826478	-0.17879339
	1305.3500	1	8		1.87826478	-0.17884290
	1305.4000	1	8		1.87826478	-0.17880457
	1305.4500	1	8		1.87826478	-0.17891336
	1305.5000	1	8		1.87826478	-0.17884431
	1305.5500	1	8		1.87826478	-0.17856479
	1305.6000	1	8		1.87826478	-0.17855853
	1305.6500	1	8		1.87826478	-0.17853839
	1305.7000	1	8		1.87826478	-0.17847808
	1305.7500	1	8		1.87826478	-0.17836330
	1305.8000	1	8		1.87826478	-0.17832268
	1305.8500	1	8		1.87826478	-0.17824085
	1305.9000	1	8		1.87826478	-0.17817602
	1305.9500	1	8		1.87826478	-0.17811492
	1306.0000	1	8		1.87826478	-0.17819982
	1306.0500	1	8		1.87826478	-0.17803313
	1306.1000	1	8		1.87826478	-0.17786501
	1306.1500	1	8		1.87826478	-0.17780706
	1306.2000	1	8		1.87826478	-0.17772363
	1306.2500	1	8		1.87826478	-0.17764634
	1306.3000	1	8		1.87826478	-0.17764319
	1306.3500	1	8		1.87826478	-0.17756369
	1306.4000	1	8		1.87826478	-0.17748499
	1306.4500	1	8		1.87826478	-0.17752616
	1306.5000	1	8		1.87826478	-0.17732836
	1306.5500	1	8		1.87826478	-0.17730860
	1306.6000	1	8		1.87826478	-0.17728798
	1306.6500	1	8		1.87826478	-0.17723517
	1306.7000	1	8		1.87826478	-0.17722310
	1306.7500	1	8		1.87826478	-0.17719259
	1306.8000	1	8		1.87826478	-0.17704764
	1306.8500	1	8		1.87826478	-0.17713988
	1306.9000	1	8		1.87826478	-0.17705787
	1306.9500	1	8		1.87826478	-0.17684484
	1307.0000	1	8		1.87826478	-0.17681878
	1307.0500	1	8		1.87826478	-0.17665237
	1307.1000	1	8		1.87826478	-0.17664524
	1307.1500	1	8		1.87826478	-0.17675932
	1307.2000	1	8		1.87826478	-0.17669415
	1307.2500	1	8		1.87826478	-0.17665967
	1307.3000	1	8		1.87826478	-0.17668769
	1307.3500	1	8		1.87826478	-0.17654294
	1307.4000	1	8		1.87826478	-0.17652074
	1307.4500	1	8		1.87826478	-0.17637406
	1307.5000	1	8		1.87826478	-0.17630730
	1307.5500	1	8		1.87826478	-0.17634794
	1307.6000	1	8		1.87826478	-0.17617354
	1307.6500	1	8		1.87826478	-0.17604906
	1307.7000	1	8		1.87826478	-0.17619655
	1307.7500	1	8		1.87826478	-0.17614882
	1307.8000	1	8		1.87824285	-0.17614136
	1307.8500	1	8		1.87821438	-0.17608529
	1307.9000	1	8		1.87820802	-0.17591495
	1307.9500	1	8		1.87820802	-0.17581342
	1308.0000	1	8		1.87820802	-0.17574290
	1308.0500	1	8		1.87820802	-0.17564515
	1308.1000	1	8		1.87820802	-0.17566245
	1308.1500	1	8		1.87820802	-0.17566228
	1308.2000	1	8		1.87820802	-0.17570788
	1308.2500	1	8		1.87820802	-0.17566869
	1308.3000	1	8		1.87820802	-0.17561205
	1308.3500	1	8		1.87820802	-0.17542744
	1308.4000	1	8		1.87820925	-0.17543012
	1308.4500	1	8		1.87825843	-0.17534444
	1308.5000	1	8		1.87827789	-0.17532853
	1308.5500	1	8		1.87827789	-0.17535413
	1308.6000	1	8		1.87827789	-0.17526893
	1308.6500	1	8		1.87827789	-0.17525749
	1308.7000	1	8		1.87827789	-0.17518135
	1308.7500	1	8		1.87827789	-0.17513914
	1308.8000	1	8		1.87827789	-0.17512335
	1308.8500	1	8		1.87827789	-0.17494490
	1308.9000	1	8		1.87827789	-0.17490162
	1308.9500	1	8		1.87827789	-0.17497361
	1309.0000	1	8		1.87827789	-0.17492283
	1309.0500	1	8		1.87827789	-0.17486079
	1309.1000	1	8		1.87827789	-0.17474575
	1309.1500	1	8		1.87827789	-0.17476121
	1309.2000	1	8		1.87827789	-0.17469715
	1309.2500	1	8		1.87827789	-0.17469108
	1309.3000	1	8		1.87827789	-0.17452011
	1309.3500	1	8		1.87827789	-0.17455496
	1309.4000	1	8		1.87827789	-0.17456941
	1309.4500	1	8		1.87827789	-0.17453402
	1309.5000	1	8		1.87827789	-0.17452033
	1309.5500	1	8		1.87827789	-0.17442828
	1309.6000	1	8		1.87827789	-0.17439377
	1309.6500	1	8		1.87827789	-0.17437471
	1309.7000	1	8		1.87827789	-0.17435489
	1309.7500	1	8		1.87827789	-0.17410977
	1309.8000	1	8		1.87827789	-0.17417906
	1309.8500	1	8		1.87827789	-0.17406952
	1309.9000	1	8		1.87827789	-0.17401589
	1309.9500	1	8		1.87827789	-0.17416874
	1310.0000	1	8		1.87827789	-0.17407913
	1310.0500	1	8		1.87827789	-0.17402818
	1310.1000	1	8		1.87827789	-0.17393535
	1310.1500	1	8		1.87827789	-0.17377978
	1310.2000	1	8		1.87827789	-0.17374782
	1310.2500	1	8		1.87827789	-0.17382460
	1310.3000	1	8		1.87827789	-0.17373780
	1310.3500	1	8		1.87827789	-0.17381346
	1310.4000	1	8		1.87827789	-0.17375246
	1310.4500	1	8		1.87827789	-0.17360251
	1310.5000	1	8		1.87827789	-0.17364142
	1310.5500	1	8		1.87827789	-0.17357685
	1310.6000	1	8		1.87827789	-0.17347861
	1310.6500	1	8		1.87827789	-0.17343212
	1310.7000	1	8		1.87827789	-0.17340360
	1310.7500	1	8		1.87827789	-0.17334092
	1310.8000	1	8		1.87827789	-0.17339952
	1310.8500	1	8		1.87827789	-0.17335676
	1310.9000	1	8		1.87827789	-0.17336467
	1310.9500	1	8		1.87827789	-0.17329099
	1311.0000	1	8		1.87827789	-0.17318117
	1311.0500	1	8		1.87827789	-0.17315645
	1311.1000	1	8		1.87827789	-0.17308142
	1311.1500	1	8		1.87827789	-0.17309852
	1311.2000	1	8		1.87827789	-0.17303169
	1311.2500	1	8		1.87827789	-0.17300917
	1311.3000	1	8		1.87826498	-0.17297169
	1311.3500	1	8		1.87824531	-0.17300740
	1311.4000	1	8		1.87822544	-0.17293865
	1311.4500	1	8		1.87822114	-0.17281706
	1311.5000	1	8		1.87822114	-0.17284973
	1311.5500	1	8		1.87822114	-0.17283082
	1311.6000	1	8		1.87822114	-0.17283421
	1311.6500	1	8		1.87822114	-0.17280038
	1311.7000	1	8		1.87822114	-0.17269112
	1311.7500	1	8		1.87822114	-0.17268103
	1311.8000	1	8		1.87822114	-0.17263250
	1311.8500	1	8		1.87822114	-0.17257992
	1311.9000	1	8		1.87822114	-0.17249841
	1311.9500	1	8		1.87823159	-0.17247621
	1312.0000	1	8		1.87825146	-0.17233569
	1312.0500	1	8		1.87827113	-0.17240221
	1312.1000	1	8		1.87827789	-0.17234614
	1312.1500	1	8		1.87827789	-0.17236659
	1312.2000	1	8		1.87827789	-0.17241927
	1312.2500	1	8		1.87827789	-0.17232072
	1312.3000	1	8		1.87827789	-0.17224718
	1312.3500	1	8		1.87827789	-0.17216969
	1312.4000	1	8		1.87827789	-0.17209727
	1312.4500	1	8		1.87827789	-0.17212290
	1312.5000	1	8		1.87827789	-0.17212767
	1312.5500	1	8		1.87827789	-0.17199980
	1312.6000	1	8		1.87827789	-0.17207436
	1312.6500	1	8		1.87827789	-0.17208677
	1312.7000	1	8		1.87827789	-0.17215334
	1312.7500	1	8		1.87827789	-0.17207867
	1312.8000	1	8		1.87827789	-0.17187409
	1312.8500	1	8		1.87827789	-0.17182674
	1312.9000	1	8		1.87827789	-0.17191762
	1312.9500	1	8		1.87827789	-0.17185202
	1313.0000	1	8		1.87827789	-0.17181106
	1313.0500	1	8		1.87827789	-0.17173873
	1313.1000	1	8		1.87827789	-0.17164683
	1313.1500	1	8		1.87827789	-0.17173929
	1313.2000	1	8		1.87827789	-0.17166156
	1313.2500	1	8		1.87827789	-0.17159440
	1313.3000	1	8		1.87827789	-0.17152583
	1313.3500	1	8		1.87827789	-0.17153326
	1313.4000	1	8		1.87827789	-0.17141677
	1313.4500	1	8		1.87827789	-0.17139573
	1313.5000	1	8		1.87827789	-0.17146561
	1313.5500	1	8		1.87827789	-0.17131565
	1313.6000	1	8		1.87827789	-0.17143467
	1313.6500	1	8		1.87827789	-0.17142870
	1313.7000	1	8		1.87827789	-0.17138029
	1313.7500	1	8		1.87827789	-0.17136930
	1313.8000	1	8		1.87827789	-0.17121512
	1313.8500	1	8		1.87827789	-0.17118674
	1313.9000	1	8		1.87827789	-0.17120589
	1313.9500	1	8		1.87827789	-0.17124379
	1314.0000	1	8		1.87827789	-0.17114317
	1314.0500	1	8		1.87827789	-0.17109942
	1314.1000	1	8		1.87827789	-0.17101666
	1314.1500	1	8		1.87827789	-0.17110484
	1314.2000	1	8		1.87827789	-0.17098464
	1314.2500	1	8		1.87827789	-0.17090945
	1314.3000	1	8		1.87827789	-0.17089054
	1314.3500	1	8		1.87827789	-0.17086020
	1314.4000	1	8		1.87827789	-0.17087007
	1314.4500	1	8		1.87827789	-0.17091312
	1314.5000	1	8		1.87827789	-0.17082317
	1314.5500	1	8		1.87827789	-0.17071240
	1314.6000	1	8		1.87827789	-0.17070137
	1314.6500	1	8		1.87827789	-0.17068610
	1314.7000	1	8		1.87827789	-0.17059118
	1314.7500	1	8		1.87827789	-0.17057406
	1314.8000	1	8		1.87825023	-0.17053876
	1314.8500	1	8		1.87821192	-0.17056774
	1314.9000	1	8		1.87820802	-0.17066702
	1314.9500	1	8		1.87820802	-0.17063333
	1315.0000	1	8		1.87820802	-0.17047049
	1315.0500	1	8		1.87820802	-0.17041827
	1315.1000	1	8		1.87820802	-0.17040398
	1315.1500	1	8		1.87820802	-0.17038083
	1315.2000	1	8		1.87820802	-0.17035350
	1315.2500	1	8		1.87821786	-0.17019037
	1315.3000	1	8		1.87826560	-0.17024670
	1315.3500	1	8		1.87827789	-0.17033115
	1315.4000	1	8		1.87827789	-0.17024444
	1315.4500	1	8		1.87827789	-0.17023260
	1315.5000	1	8		1.87827789	-0.17009918
	1315.5500	1	8		1.87827789	-0.17013462
	1315.6000	1	8		1.87827789	-0.17010164
	1315.6500	1	8		1.87827789	-0.16993217
	1315.7000	1	8		1.87827789	-0.16993912
	1315.7500	1	8		1.87827789	-0.16995361
	1315.8000	1	8		1.87827789	-0.16998583
	1315.8500	1	8		1.87827789	-0.17002838
	1315.9000	1	8		1.87827789	-0.16994596
	1315.9500	1	8		1.87827789	-0.16980564
	1316.0000	1	8		1.87827789	-0.16979972
	1316.0500	1	8		1.87827789	-0.16978413
	1316.1000	1	8		1.87827789	-0.16970593
	1316.1500	1	8		1.87827789	-0.16975267
	1316.2000	1	8		1.87827789	-0.16969845
	1316.2500	1	8		1.87827789	-0.16975950
	1316.3000	1	8		1.87827789	-0.16975392
	1316.3500	1	8		1.87827789	-0.16973054
	1316.4000	1	8		1.87827789	-0.16961841
	1316.4500	1	8		1.87827789	-0.16954735
	1316.5000	1	8		1.87827789	-0.16955623
	1316.5500	1	8		1.87827789	-0.16951762
	1316.6000	1	8		1.87827789	-0.16943509
	1316.6500	1	8		1.87827789	-0.16940642
	1316.7000	1	8		1.87827789	-0.16946003
	1316.7500	1	8		1.87827789	-0.16936777
	1316.8000	1	8		1.87827789	-0.16936013
	1316.8500	1	8		1.87827789	-0.16933778
	1316.9000	1	8		1.87827789	-0.16930083
	1316.9500	1	8		1.87827789	-0.16933953
	1317.0000	1	8		1.87827789	-0.16934140
	1317.0500	1	8		1.87827789	-0.16922146
	1317.1000	1	8		1.87827789	-0.16918004
	1317.1500	1	8		1.87827789	-0.16920686
	1317.2000	1	8		1.87827789	-0.16920693
	1317.2500	1	8		1.87827789	-0.16909573
	1317.3000	1	8		1.87827789	-0.16901715
	1317.3500	1	8		1.87827789	-0.16890878
	1317.4000	1	8		1.87826416	-0.16902277
	1317.4500	1	8		1.87822503	-0.16903389
	1317.5000	1	8		1.87822093	-0.16885730
	1317.5500	1	8		1.87822093	-0.16891927
	1317.6000	1	8		1.87822093	-0.16890191
	1317.6500	1	8		1.87822093	-0.16882135
	1317.7000	1	8		1.87822093	-0.16892882
	1317.7500	1	8		1.87822093	-0.16875885
	1317.8000	1	8		1.87822093	-0.16869023
	1317.8500	1	8		1.87822093	-0.16868586
	1317.9000	1	8		1.87822093	-0.16870229
	1317.9500	1	8		1.87822093	-0.16856005
	1318.0000	1	8		1.87822093	-0.16862810
	1318.0500	1	8		1.87825740	-0.16855892
	1318.1000	1	8		1.87827810	-0.16853446
	1318.1500	1	8		1.87827810	-0.16861713
	1318.2000	1	8		1.87827810	-0.16855378
	1318.2500	1	8		1.87827810	-0.16850090
	1318.3000	1	8		1.87827810	-0.16852133
	1318.3500	1	8		1.87827810	-0.16845282
	1318.4000	1	8		1.87827810	-0.16846135
	1318.4500	1	8		1.87827810	-0.16843574
	1318.5000	1	8		1.87827810	-0.16828140
	1318.5500	1	8		1.87827810	-0.16832758
	1318.6000	1	8		1.87827810	-0.16837273
	1318.6500	1	8		1.87827810	-0.16831448
	1318.7000	1	8		1.87827810	-0.16830666
	1318.7500	1	8		1.87827810	-0.16823500
	1318.8000	1	8		1.87827810	-0.16822478
	1318.8500	1	8		1.87827810	-0.16822517
	1318.9000	1	8		1.87827810	-0.16806874
	1318.9500	1	8		1.87827810	-0.16803173
	1319.0000	1	8		1.87827810	-0.16810682
	1319.0500	1	8		1.87827810	-0.16815586
	1319.1000	1	8		1.87827810	-0.16818598
	1319.1500	1	8		1.87827810	-0.16811430
	1319.2000	1	8		1.87827810	-0.16799558
	1319.2500	1	8		1.87827810	-0.16797552
	1319.3000	1	8		1.87827810	-0.16803494
	1319.3500	1	8		1.87827810	-0.16791465
	1319.4000	1	8		1.87827810	-0.16782954
	1319.4500	1	8		1.87827810	-0.16789800
	1319.5000	1	8		1.87827810	-0.16787935
	1319.5500	1	8		1.87827810	-0.16789531
	1319.6000	1	8		1.87827810	-0.16785383
	1319.6500	1	8		1.87827810	-0.16774787
	1319.7000	1	8		1.87827810	-0.16776934
	1319.7500	1	8		1.87827810	-0.16772548
	1319.8000	1	8		1.87827810	-0.16760644
	1319.8500	1	8		1.87827810	-0.16765915
	1319.9000	1	8		1.87827810	-0.16757775
	1319.9500	1	8		1.87827810	-0.16761102
	1320.0000	1	8		1.87827810	-0.16769355
	1320.0500	1	8		1.87827810	-0.16764753
	1320.1000	1	8		1.87827810	-0.16754229
	1320.1500	1	8		1.87827810	-0.16753901
	1320.2000	1	8		1.87827810	-0.16748402
	1320.2500	1	8		1.87827810	-0.16745746
	1320.3000	1	8		1.87827810	-0.16746510
	1320.3500	1	8		1.87827810	-0.16741484
	1320.4000	1	8		1.87827810	-0.16734477
	1320.4500	1	8		1.87827810	-0.16751455
	1320.5000	1	8		1.87827810	-0.16734444
	1320.5500	1	8		1.87827810	-0.16730629
	1320.6000	1	8		1.87827810	-0.16736355
	1320.6500	1	8		1.87827810	-0.16722336
	1320.7000	1	8		1.87827810	-0.16719140
	1320.7500	1	8		1.87827810	-0.16722947
	1320.8000	1	8		1.87827810	-0.16718125
	1320.8500	1	8		1.87827810	-0.16725097
	1320.9000	1	8		1.87827810	-0.16735859
	1320.9500	1	8		1.87827810	-0.16711967
	1321.0000	1	8		1.87827810	-0.16720882
	1321.0500	1	8		1.87827810	-0.16718123
	1321.1000	1	8		1.87827810	-0.16711202
	1321.1500	1	8		1.87827810	-0.16710144
	1321.2000	1	8		1.87827810	-0.16705625
	1321.2500	1	8		1.87827810	-0.16696831
	1321.3000	1	8		1.87827810	-0.16707098
	1321.3500	1	8		1.87827810	-0.16714692
	1321.4000	1	8		1.87827810	-0.16702021
	1321.4500	1	8		1.87827810	-0.16690709
	1321.5000	1	8		1.87827810	-0.16683144
	1321.5500	1	8		1.87827810	-0.16682925
	1321.6000	1	8		1.87827810	-0.16684087
	1321.6500	1	8		1.87827605	-0.16676174
	1321.7000	1	8		1.87823650	-0.16670395
	1321.7500	1	8		1.87822114	-0.16680680
	1321.8000	1	8		1.87822114	-0.16668579
	1321.8500	1	8		1.87822114	-0.16680162
	1321.9000	1	8		1.87822114	-0.16678115
	1321.9500	1	8		1.87822114	-0.16667170
	1322.0000	1	8		1.87822114	-0.16667308
	1322.0500	1	8		1.87822114	-0.16659627
	1322.1000	1	8		1.87822114	-0.16649719
	1322.1500	1	8		1.87822114	-0.16655844
	1322.2000	1	8		1.87822114	-0.16651066
	1322.2500	1	8		1.87822114	-0.16647017
	1322.3000	1	8		1.87822114	-0.16654992
	1322.3500	1	8		1.87822114	-0.16644618
	1322.4000	1	8		1.87822114	-0.16646687
	1322.4500	1	8		1.87822360	-0.16647406
	1322.5000	1	8		1.87824347	-0.16646734
	1322.5500	1	8		1.87826334	-0.16636942
	1322.6000	1	8		1.87827789	-0.16634285
	1322.6500	1	8		1.87827789	-0.16618690
	1322.7000	1	8		1.87827789	-0.16629197
	1322.7500	1	8		1.87827789	-0.16631458
	1322.8000	1	8		1.87827789	-0.16624684
	1322.8500	1	8		1.87827789	-0.16624141
	1322.9000	1	8		1.87827789	-0.16617589
	1322.9500	1	8		1.87827789	-0.16625166
	1323.0000	1	8		1.87827789	-0.16618140
	1323.0500	1	8		1.87827789	-0.16620174
	1323.1000	1	8		1.87827789	-0.16608981
	1323.1500	1	8		1.87827789	-0.16614722
	1323.2000	1	8		1.87827789	-0.16603641
	1323.2500	1	8		1.87827789	-0.16604379
	1323.3000	1	8		1.87827789	-0.16602669
	1323.3500	1	8		1.87827789	-0.16591841
	1323.4000	1	8		1.87827789	-0.16598418
	1323.4500	1	8		1.87827789	-0.16594196
	1323.5000	1	8		1.87827789	-0.16592029
	1323.5500	1	8		1.87827789	-0.16587824
	1323.6000	1	8		1.87827789	-0.16588820
	1323.6500	1	8		1.87827789	-0.16578628
	1323.7000	1	8		1.87827789	-0.16580334
	1323.7500	1	8		1.87827789	-0.16582863
	1323.8000	1	8		1.87827789	-0.16578697
	1323.8500	1	8		1.87827789	-0.16574480
	1323.9000	1	8		1.87827789	-0.16574005
	1323.9500	1	8		1.87827789	-0.16572490
	1324.0000	1	8		1.87827789	-0.16568912
	1324.0500	1	8		1.87827789	-0.16562911
	1324.1000	1	8		1.87827789	-0.16559821
	1324.1500	1	8		1.87827789	-0.16565006
	1324.2000	1	8		1.87827789	-0.16556863
	1324.2500	1	8		1.87827789	-0.16547767
	1324.3000	1	8		1.87827789	-0.16554054
	1324.3500	1	8		1.87827789	-0.16558211
	1324.4000	1	8		1.87827789	-0.16552838
	1324.4500	1	8		1.87827789	-0.16550779
	1324.5000	1	8		1.87827789	-0.16547685
	1324.5500	1	8		1.87827789	-0.16536497
	1324.6000	1	8		1.87827789	-0.16546266
	1324.6500	1	8		1.87827789	-0.16536200
	1324.7000	1	8		1.87827789	-0.16533818
	1324.7500	1	8		1.87827789	-0.16536381
	1324.8000	1	8		1.87827789	-0.16529473
	1324.8500	1	8		1.87827789	-0.16530504
	1324.9000	1	8		1.87827789	-0.16527560
	1324.9500	1	8		1.87827789	-0.16514895
	1325.0000	1	8		1.87827789	-0.16516730
	1325.0500	1	8		1.87827789	-0.16521990
	1325.1000	1	8		1.87827789	-0.16516056
	1325.1500	1	8		1.87827789	-0.16519099
	1325.2000	1	8		1.87827789	-0.16518148
	1325.2500	1	8		1.87827789	-0.16522914
	1325.3000	1	8		1.87827789	-0.16516261
	1325.3500	1	8		1.87827789	-0.16506722
	1325.4000	1	8		1.87827789	-0.16491819
	1325.4500	1	8		1.87827789	-0.16506057
	1325.5000	1	8		1.87827789	-0.16499760
	1325.5500	1	8		1.87827789	-0.16500162
	1325.6000	1	8		1.87827789	-0.16513789
	1325.6500	1	8		1.87827789	-0.16509429
	1325.7000	1	8		1.87827789	-0.16507827
	1325.7500	1	8		1.87827789	-0.16506514
	1325.8000	1	8		1.87827502	-0.16502358
	1325.8500	1	8		1.87822892	-0.16487909
	1325.9000	1	8		1.87822073	-0.16490482
	1325.9500	1	8		1.87822073	-0.16479943
	1326.0000	1	8		1.87822073	-0.16488040
	1326.0500	1	8		1.87822073	-0.16483689
	1326.1000	1	8		1.87822073	-0.16475659
	1326.1500	1	8		1.87822073	-0.16484177
	1326.2000	1	8		1.87822073	-0.16484564
	1326.2500	1	8		1.87822073	-0.16473951
	1326.3000	1	8		1.87822073	-0.16474789
	1326.3500	1	8		1.87822073	-0.16466197
	1326.4000	1	8		1.87822073	-0.16467312
	1326.4500	1	8		1.87822073	-0.16467955
	1326.5000	1	8		1.87823507	-0.16465083
	1326.5500	1	8		1.87825494	-0.16456237
	1326.6000	1	8		1.87827400	-0.16458051
	1326.6500	1	8		1.87827789	-0.16458070
	1326.7000	1	8		1.87827789	-0.16450930
	1326.7500	1	8		1.87827789	-0.16452169
	1326.8000	1	8		1.87827789	-0.16449731
	1326.8500	1	8		1.87827789	-0.16450090
	1326.9000	1	8		1.87827789	-0.16452633
	1326.9500	1	8		1.87827789	-0.16438339
	1327.0000	1	8		1.87827789	-0.16437715
	1327.0500	1	8		1.87827789	-0.16444858
	1327.1000	1	8		1.87827789	-0.16448077
	1327.1500	1	8		1.87827789	-0.16444974
	1327.2000	1	8		1.87827789	-0.16437260
	1327.2500	1	8		1.87827789	-0.16432710
	1327.3000	1	8		1.87827789	-0.16436156
	1327.3500	1	8		1.87827789	-0.16439671
	1327.4000	1	8		1.87827789	-0.16434032
	1327.4500	1	8		1.87827789	-0.16429385
	1327.5000	1	8		1.87827789	-0.16431415
	1327.5500	1	8		1.87827789	-0.16424058
	1327.6000	1	8		1.87827789	-0.16431071
	1327.6500	1	8		1.87827789	-0.16417865
	1327.7000	1	8		1.87827789	-0.16418345
	1327.7500	1	8		1.87827789	-0.16417261
	1327.8000	1	8		1.87827789	-0.16418999
	1327.8500	1	8		1.87827789	-0.16417330
	1327.9000	1	8		1.87827789	-0.16406659
	1327.9500	1	8		1.87827789	-0.16408220
	1328.0000	1	8		1.87827789	-0.16413985
	1328.0500	1	8		1.87827789	-0.16405018
	1328.1000	1	8		1.87827789	-0.16400887
	1328.1500	1	8		1.87827789	-0.16397431
	1328.2000	1	8		1.87827789	-0.16395206
	1328.2500	1	8		1.87827789	-0.16398752
	1328.3000	1	8		1.87827789	-0.16391657
	1328.3500	1	8		1.87827789	-0.16393442
	1328.4000	1	8		1.87827789	-0.16392812
	1328.4500	1	8		1.87827789	-0.16396800
	1328.5000	1	8		1.87827789	-0.16391996
	1328.5500	1	8		1.87827789	-0.16394915
	1328.6000	1	8		1.87827789	-0.16390508
	1328.6500	1	8		1.87827789	-0.16384505
	1328.7000	1	8		1.87827789	-0.16382379
	1328.7500	1	8		1.87827789	-0.16382545
	1328.8000	1	8		1.87827789	-0.16374772
	1328.8500	1	8		1.87827789	-0.16373623
	1328.9000	1	8		1.87827789	-0.16380552
	1328.9500	1	8		1.87827789	-0.16375531
	1329.0000	1	8		1.87827789	-0.16377147
	1329.0500	1	8		1.87827789	-0.16370477
	1329.1000	1	8		1.87827789	-0.16366681
	1329.1500	1	8		1.87827789	-0.16367750
	1329.2000	1	8		1.87827789	-0.16353589
	1329.2500	1	8		1.87827789	-0.16351815
	1329.3000	1	8		1.87827789	-0.16355002
	1329.3500	1	8		1.87827789	-0.16353946
	1329.4000	1	8		1.87827789	-0.16350979
	1329.4500	1	8		1.87827789	-0.16356388
	1329.5000	1	8		1.87827789	-0.16353276
	1329.5500	1	8		1.87827789	-0.16344300
	1329.6000	1	8		1.87827789	-0.16344270
	1329.6500	1	8		1.87827789	-0.16341154
	1329.7000	1	8		1.87827789	-0.16342569
	1329.7500	1	8		1.87827789	-0.16345033
	1329.8000	1	8		1.87827789	-0.16338747
	1329.8500	1	8		1.87827789	-0.16335240
	1329.9000	1	8		1.87827789	-0.16347829
	1329.9500	1	8		1.87827789	-0.16335119
	1330.0000	1	8		1.87824367	-0.16330244
	1330.0500	1	8		1.87822155	-0.16323145
	1330.1000	1	8		1.87822032	-0.16323579
	1330.1500	1	8		1.87822032	-0.16325079
	1330.2000	1	8		1.87822032	-0.16320560
	1330.2500	1	8		1.87822032	-0.16316216
	1330.3000	1	8		1.87822032	-0.16318440
	1330.3500	1	8		1.87822032	-0.16324406
	1330.4000	1	8		1.87822032	-0.16328307
	1330.4500	1	8		1.87822032	-0.16321791
	1330.5000	1	8		1.87822032	-0.16313760
	1330.5500	1	8		1.87822032	-0.16313974
	1330.6000	1	8		1.87823425	-0.16314441
	1330.6500	1	8		1.87825412	-0.16309261
	1330.7000	1	8		1.87827359	-0.16302662
	1330.7500	1	8		1.87827789	-0.16305465
	1330.8000	1	8		1.87827789	-0.16304886
	1330.8500	1	8		1.87827789	-0.16309025
	1330.9000	1	8		1.87827789	-0.16305612
	1330.9500	1	8		1.87827789	-0.16297050
	1331.0000	1	8		1.87827789	-0.16289895
	1331.0500	1	8		1.87827789	-0.16294641
	1331.1000	1	8		1.87827789	-0.16293015
	1331.1500	1	8		1.87827789	-0.16284548
	1331.2000	1	8		1.87827789	-0.16280305
	1331.2500	1	8		1.87827789	-0.16294340
	1331.3000	1	8		1.87827789	-0.16296359
	1331.3500	1	8		1.87827789	-0.16296001
	1331.4000	1	8		1.87827789	-0.16277682
	1331.4500	1	8		1.87827789	-0.16279442
	1331.5000	1	8		1.87827789	-0.16279586
	1331.5500	1	8		1.87827789	-0.16273813
	1331.6000	1	8		1.87827789	-0.16268043
	1331.6500	1	8		1.87827789	-0.16263746
	1331.7000	1	8		1.87827789	-0.16273914
	1331.7500	1	8		1.87827789	-0.16274879
	1331.8000	1	8		1.87827789	-0.16271489
	1331.8500	1	8		1.87827789	-0.16266339
	1331.9000	1	8		1.87827789	-0.16262107
	1331.9500	1	8		1.87827789	-0.16272333
	1332.0000	1	8		1.87827789	-0.16263295
	1332.0500	1	8		1.87827789	-0.16258562
	1332.1000	1	8		1.87827789	-0.16265260
	1332.1500	1	8		1.87827789	-0.16259912
	1332.2000	1	8		1.87827789	-0.16257737
	1332.2500	1	8		1.87827789	-0.16260270
	1332.3000	1	8		1.87827789	-0.16256263
	1332.3500	1	8		1.87827789	-0.16247567
	1332.4000	1	8		1.87827789	-0.16249767
	1332.4500	1	8		1.87827789	-0.16248152
	1332.5000	1	8		1.87827789	-0.16241545
	1332.5500	1	8		1.87827789	-0.16252406
	1332.6000	1	8		1.87827789	-0.16246233
	1332.6500	1	8		1.87827789	-0.16244365
	1332.7000	1	8		1.87827789	-0.16242955
	1332.7500	1	8		1.87827789	-0.16239442
	1332.8000	1	8		1.87827789	-0.16238194
	1332.8500	1	8		1.87827789	-0.16237088
	1332.9000	1	8		1.87827789	-0.16228788
	1332.9500	1	8		1.87827789	-0.16233895
	1333.0000	1	8		1.87827789	-0.16223399
	1333.0500	1	8		1.87827789	-0.16224423
	1333.1000	1	8		1.87827789	-0.16235067
	1333.1500	1	8		1.87827789	-0.16234258
	1333.2000	1	8		1.87827789	-0.16229667
	1333.2500	1	8		1.87827789	-0.16227912
	1333.3000	1	8		1.87827789	-0.16215876
	1333.3500	1	8		1.87827789	-0.16217478
	1333.4000	1	8		1.87827789	-0.16215105
	1333.4500	1	8		1.87827789	-0.16218103
	1333.5000	1	8		1.87827789	-0.16211566
	1333.5500	1	8		1.87827789	-0.16212972
	1333.6000	1	8		1.87825535	-0.16210610
	1333.6500	1	8		1.87822278	-0.16219249
	1333.7000	1	8		1.87822093	-0.16209407
	1333.7500	1	8		1.87822093	-0.16201003
	1333.8000	1	8		1.87822093	-0.16209055
	1333.8500	1	8		1.87822093	-0.16195301
	1333.9000	1	8		1.87822093	-0.16196275
	1333.9500	1	8		1.87822093	-0.16196400
	1334.0000	1	8		1.87822093	-0.16199457
	1334.0500	1	8		1.87822093	-0.16199442
	1334.1000	1	8		1.87822503	-0.16195215
	1334.1500	1	8		1.87824490	-0.16193544
	1334.2000	1	8		1.87826457	-0.16184164
	1334.2500	1	8		1.87827789	-0.16187130
	1334.3000	1	8		1.87827789	-0.16176395
	1334.3500	1	8		1.87827789	-0.16177787
	1334.4000	1	8		1.87827789	-0.16184947
	1334.4500	1	8		1.87827789	-0.16183570
	1334.5000	1	8		1.87827789	-0.16181992
	1334.5500	1	8		1.87827789	-0.16173884
	1334.6000	1	8		1.87827789	-0.16173065
	1334.6500	1	8		1.87827789	-0.16170427
	1334.7000	1	8		1.87827789	-0.16173881
	1334.7500	1	8		1.87827789	-0.16179113
	1334.8000	1	8		1.87827789	-0.16158093
	1334.8500	1	8		1.87827789	-0.16166901
	1334.9000	1	8		1.87827789	-0.16169956
	1334.9500	1	8		1.87827789	-0.16166123
	1335.0000	1	8		1.87827789	-0.16175421
	1335.0500	1	8		1.87827789	-0.16159063
	1335.1000	1	8		1.87827789	-0.16163159
	1335.1500	1	8		1.87827789	-0.16164275
	1335.2000	1	8		1.87827789	-0.16162494
	1335.2500	1	8		1.87827789	-0.16152794
	1335.3000	1	8		1.87827789	-0.16154127
	1335.3500	1	8		1.87827789	-0.16153064
	1335.4000	1	8		1.87827789	-0.16165681
	1335.4500	1	8		1.87827789	-0.16155574
	1335.5000	1	8		1.87827789	-0.16148072
	1335.5500	1	8		1.87827789	-0.16144564
	1335.6000	1	8		1.87827789	-0.16140819
	1335.6500	1	8		1.87827789	-0.16139224
	1335.7000	1	8		1.87827789	-0.16132016
	1335.7500	1	8		1.87827789	-0.16137768
	1335.8000	1	8		1.87827789	-0.16132262
	1335.8500	1	8		1.87827789	-0.16143247
	1335.9000	1	8		1.87827789	-0.16139362
	1335.9500	1	8		1.87827789	-0.16141463
	1336.0000	1	8		1.87827789	-0.16128788
	1336.0500	1	8		1.87827789	-0.16125347
	1336.1000	1	8		1.87827011	-0.16122442
	1336.1500	1	8		1.87825044	-0.16121507
	1336.2000	1	8		1.87823056	-0.16117319
	1336.2500	1	8		1.87822114	-0.16117973
	1336.3000	1	8		1.87822114	-0.16117871
	1336.3500	1	8		1.87822114	-0.16123505
	1336.4000	1	8		1.87822114	-0.16117983
	1336.4500	1	8		1.87822114	-0.16114399
	1336.5000	1	8		1.87822114	-0.16112512
	1336.5500	1	8		1.87822114	-0.16107034
	1336.6000	1	8		1.87822114	-0.16106592
	1336.6500	1	8		1.87822114	-0.16105834
	1336.7000	1	8		1.87822728	-0.16098447
	1336.7500	1	8		1.87824695	-0.16106481
	1336.8000	1	8		1.87826683	-0.16104152
	1336.8500	1	8		1.87827789	-0.16105833
	1336.9000	1	8		1.87827789	-0.16104778
	1336.9500	1	8		1.87827789	-0.16106414
	1337.0000	1	8		1.87827789	-0.16098745
	1337.0500	1	8		1.87827789	-0.16095022
	1337.1000	1	8		1.87827789	-0.16084867
	1337.1500	1	8		1.87827789	-0.16080391
	1337.2000	1	8		1.87827789	-0.16093131
	1337.2500	1	8		1.87827789	-0.16092556
	1337.3000	1	8		1.87827789	-0.16098343
	1337.3500	1	8		1.87827789	-0.16095499
	1337.4000	1	8		1.87827789	-0.16084621
	1337.4500	1	8		1.87827789	-0.16089562
	1337.5000	1	8		1.87827789	-0.16084211
	1337.5500	1	8		1.87827789	-0.16078642
	1337.6000	1	8		1.87827789	-0.16075406
	1337.6500	1	8		1.87827789	-0.16073452
	1337.7000	1	8		1.87827789	-0.16083078
	1337.7500	1	8		1.87827789	-0.16087543
	1337.8000	1	8		1.87827789	-0.16079465
	1337.8500	1	8		1.87827789	-0.16073022
	1337.9000	1	8		1.87827789	-0.16083403
	1337.9500	1	8		1.87827789	-0.16071832
	1338.0000	1	8		1.87827789	-0.16076811
	1338.0500	1	8		1.87827789	-0.16057165
	1338.1000	1	8		1.87827789	-0.16056251
	1338.1500	1	8		1.87827789	-0.16075576
	1338.2000	1	8		1.87827789	-0.16076708
	1338.2500	1	8		1.87827789	-0.16066458
	1338.3000	1	8		1.87827789	-0.16067846
	1338.3500	1	8		1.87827789	-0.16066061
	1338.4000	1	8		1.87827789	-0.16060837
	1338.4500	1	8		1.87827789	-0.16061563
	1338.5000	1	8		1.87827789	-0.16059840
	1338.5500	1	8		1.87827789	-0.16050788
	1338.6000	1	8		1.87827789	-0.16059482
	1338.6500	1	8		1.87827789	-0.16059246
	1338.7000	1	8		1.87827789	-0.16054967
	1338.7500	1	8		1.87827789	-0.16056461
	1338.8000	1	8		1.87827789	-0.16057018
	1338.8500	1	8		1.87827789	-0.16050760
	1338.9000	1	8		1.87827789	-0.16055575
	1338.9500	1	8		1.87827789	-0.16041471
	1339.0000	1	8		1.87827789	-0.16041879
	1339.0500	1	8		1.87827789	-0.16040616
	1339.1000	1	8		1.87827789	-0.16045636
	1339.1500	1	8		1.87827789	-0.16044358
	1339.2000	1	8		1.87827789	-0.16041376
	1339.2500	1	8		1.87827789	-0.16034476
	1339.3000	1	8		1.87827789	-0.16037924
	1339.3500	1	8		1.87827789	-0.16037874
	1339.4000	1	8		1.87827789	-0.16031682
	1339.4500	1	8		1.87827789	-0.16028862
	1339.5000	1	8		1.87827789	-0.16032977
	1339.5500	1	8		1.87827789	-0.16039431
	1339.6000	1	8		1.87827789	-0.16033811
	1339.6500	1	8		1.87827789	-0.16030071
	1339.7000	1	8		1.87827789	-0.16024884
	1339.7500	1	8		1.87827789	-0.16027294
	1339.8000	1	8		1.87827789	-0.16020501
	1339.8500	1	8		1.87827789	-0.16017064
	1339.9000	1	8		1.87827789	-0.16019085
	1339.9500	1	8		1.87827789	-0.16016265
	1340.0000	1	8		1.87827789	-0.16026575
	1340.0500	1	8		1.87827789	-0.16026750
	1340.1000	1	8		1.87823404	-0.16025700
	1340.1500	1	8		1.87822114	-0.16015464
	1340.2000	1	8		1.87822114	-0.16015481
	1340.2500	1	8		1.87822114	-0.16008202
	1340.3000	1	8		1.87822114	-0.16010040
	1340.3500	1	8		1.87822114	-0.16006310
	1340.4000	1	8		1.87822114	-0.16003802
	1340.4500	1	8		1.87822114	-0.16000491
	1340.5000	1	8		1.87822114	-0.15995549
	1340.5500	1	8		1.87822114	-0.16003376
	1340.6000	1	8		1.87822114	-0.16000975
	1340.6500	1	8		1.87822114	-0.16000686
	1340.7000	1	8		1.87822114	-0.15995558
	1340.7500	1	8		1.87822114	-0.15996350
	1340.8000	1	8		1.87823589	-0.15988430
	1340.8500	1	8		1.87825576	-0.15995972
	1340.9000	1	8		1.87827441	-0.15989181
	1340.9500	1	8		1.87827789	-0.15988125
	1341.0000	1	8		1.87827789	-0.15993623
	1341.0500	1	8		1.87827789	-0.15984101
	1341.1000	1	8		1.87827789	-0.15984777
	1341.1500	1	8		1.87827789	-0.15993759
	1341.2000	1	8		1.87827789	-0.15986625
	1341.2500	1	8		1.87827789	-0.15986733
	1341.3000	1	8		1.87827789	-0.15984606
	1341.3500	1	8		1.87827789	-0.15966004
	1341.4000	1	8		1.87827789	-0.15979655
	1341.4500	1	8		1.87827789	-0.15977981
	1341.5000	1	8		1.87827789	-0.15969871
	1341.5500	1	8		1.87827789	-0.15975852
	1341.6000	1	8		1.87827789	-0.15974373
	1341.6500	1	8		1.87827789	-0.15977334
	1341.7000	1	8		1.87827789	-0.15976558
	1341.7500	1	8		1.87827789	-0.15960321
	1341.8000	1	8		1.87827789	-0.15956162
	1341.8500	1	8		1.87827789	-0.15961910
	1341.9000	1	8		1.87827789	-0.15962867
	1341.9500	1	8		1.87827789	-0.15965115
	1342.0000	1	8		1.87827789	-0.15968014
	1342.0500	1	8		1.87827789	-0.15957765
	1342.1000	1	8		1.87827789	-0.15952272
	1342.1500	1	8		1.87827789	-0.15957518
	1342.2000	1	8		1.87827789	-0.15950628
	1342.2500	1	8		1.87827789	-0.15948329
	1342.3000	1	8		1.87827789	-0.15947359
	1342.3500	1	8		1.87827789	-0.15949378
	1342.4000	1	8		1.87827789	-0.15946677
	1342.4500	1	8		1.87827789	-0.15959479
	1342.5000	1	8		1.87827789	-0.15950505
	1342.5500	1	8		1.87827789	-0.15950136
	1342.6000	1	8		1.87827789	-0.15937878
	1342.6500	1	8		1.87827789	-0.15938608
	1342.7000	1	8		1.87827789	-0.15938859
	1342.7500	1	8		1.87827789	-0.15940174
	1342.8000	1	8		1.87827789	-0.15932823
	1342.8500	1	8		1.87827789	-0.15934205
	1342.9000	1	8		1.87827789	-0.15939452
	1342.9500	1	8		1.87827789	-0.15939055
	1343.0000	1	8		1.87827789	-0.15933899
	1343.0500	1	8		1.87827789	-0.15931124
	1343.1000	1	8		1.87827789	-0.15926788
	1343.1500	1	8		1.87827789	-0.15938740
	1343.2000	1	8		1.87827789	-0.15927173
	1343.2500	1	8		1.87827789	-0.15925115
	1343.3000	1	8		1.87827789	-0.15926292
	1343.3500	1	8		1.87827789	-0.15924850
	1343.4000	1	8		1.87827789	-0.15934648
	1343.4500	1	8		1.87827789	-0.15927685
	1343.5000	1	8		1.87827789	-0.15918467
	1343.5500	1	8		1.87827789	-0.15913917
	1343.6000	1	8		1.87827789	-0.15909761
	1343.6500	1	8		1.87827789	-0.15904652
	1343.7000	1	8		1.87827011	-0.15909636
	1343.7500	1	8		1.87825044	-0.15907845
	1343.8000	1	8		1.87823056	-0.15918195
	1343.8500	1	8		1.87822114	-0.15923336
	1343.9000	1	8		1.87822114	-0.15915187
	1343.9500	1	8		1.87822114	-0.15907263
	1344.0000	1	8		1.87822114	-0.15904818
	1344.0500	1	8		1.87823835	-0.15897840
	1344.1000	1	8		1.87825822	-0.15901301
	1344.1500	1	8		1.87827564	-0.15902279
	1344.2000	1	8		1.87827789	-0.15894253
	1344.2500	1	8		1.87827789	-0.15897945
	1344.3000	1	8		1.87827789	-0.15902009
	1344.3500	1	8		1.87827789	-0.15900904
	1344.4000	1	8		1.87827789	-0.15902981
	1344.4500	1	8		1.87827789	-0.15896475
	1344.5000	1	8		1.87827789	-0.15889961
	1344.5500	1	8		1.87827789	-0.15892670
	1344.6000	1	8		1.87827789	-0.15892921
	1344.6500	1	8		1.87827789	-0.15885705
	1344.7000	1	8		1.87827789	-0.15893210
	1344.7500	1	8		1.87827789	-0.15891308
	1344.8000	1	8		1.87827789	-0.15891470
	1344.8500	1	8		1.87827789	-0.15888715
	1344.9000	1	8		1.87827789	-0.15892338
	1344.9500	1	8		1.87827789	-0.15876122
	1345.0000	1	8		1.87827789	-0.15881972
	1345.0500	1	8		1.87827789	-0.15884789
	1345.1000	1	8		1.87827789	-0.15881119
	1345.1500	1	8		1.87827789	-0.15884073
	1345.2000	1	8		1.87827789	-0.15875645
	1345.2500	1	8		1.87827789	-0.15880730
	1345.3000	1	8		1.87827789	-0.15885690
	1345.3500	1	8		1.87827789	-0.15877191
	1345.4000	1	8		1.87827789	-0.15872288
	1345.4500	1	8		1.87827789	-0.15869439
	1345.5000	1	8		1.87827789	-0.15869720
	1345.5500	1	8		1.87827789	-0.15867840
	1345.6000	1	8		1.87827789	-0.15866037
	1345.6500	1	8		1.87827789	-0.15868990
	1345.7000	1	8		1.87827789	-0.15871283
	1345.7500	1	8		1.87827789	-0.15868668
	1345.8000	1	8		1.87827789	-0.15869211
	1345.8500	1	8		1.87827789	-0.15855277
	1345.9000	1	8		1.87827789	-0.15856795
	1345.9500	1	8		1.87827789	-0.15865499
	1346.0000	1	8		1.87827789	-0.15853526
	1346.0500	1	8		1.87827789	-0.15852261
	1346.1000	1	8		1.87827789	-0.15856309
	1346.1500	1	8		1.87827789	-0.15856082
	1346.2000	1	8		1.87827789	-0.15859514
	1346.2500	1	8		1.87824613	-0.15854707
	1346.3000	1	8		1.87822134	-0.15839254
	1346.3500	1	8		1.87822114	-0.15847361
	1346.4000	1	8		1.87822114	-0.15838580
	1346.4500	1	8		1.87822114	-0.15830267
	1346.5000	1	8		1.87822114	-0.15845576
	1346.5500	1	8		1.87822114	-0.15845336
	1346.6000	1	8		1.87822114	-0.15834942
	1346.6500	1	8		1.87822114	-0.15848998
	1346.7000	1	8		1.87822114	-0.15845286
	1346.7500	1	8		1.87822114	-0.15844259
	1346.8000	1	8		1.87822114	-0.15844315
	1346.8500	1	8		1.87822114	-0.15832081
	1346.9000	1	8		1.87822114	-0.15824381
	1346.9500	1	8		1.87822114	-0.15832789
	1347.0000	1	8		1.87823917	-0.15826166
	1347.0500	1	8		1.87825884	-0.15826482
	1347.1000	1	8		1.87827605	-0.15832368
	1347.1500	1	8		1.87827789	-0.15828591
	1347.2000	1	8		1.87827789	-0.15825672
	1347.2500	1	8		1.87827789	-0.15834533
	1347.3000	1	8		1.87827789	-0.15825775
	1347.3500	1	8		1.87827789	-0.15819533
	1347.4000	1	8		1.87827789	-0.15824260
	1347.4500	1	8		1.87827789	-0.15816884
	1347.5000	1	8		1.87827789	-0.15819149
	1347.5500	1	8		1.87827789	-0.15832366
	1347.6000	1	8		1.87827789	-0.15812958
	1347.6500	1	8		1.87827789	-0.15817033
	1347.7000	1	8		1.87827789	-0.15817227
	1347.7500	1	8		1.87827789	-0.15808856
	1347.8000	1	8		1.87827789	-0.15814638
	1347.8500	1	8		1.87827789	-0.15809225
	1347.9000	1	8		1.87827789	-0.15805570
	1347.9500	1	8		1.87827789	-0.15809081
	1348.0000	1	8		1.87827789	-0.15809478
	1348.0500	1	8		1.87827789	-0.15803000
	1348.1000	1	8		1.87827789	-0.15814744
	1348.1500	1	8		1.87827789	-0.15801346
	1348.2000	1	8		1.87827789	-0.15796399
	1348.2500	1	8		1.87827789	-0.15802562
	1348.3000	1	8		1.87827789	-0.15806589
	1348.3500	1	8		1.87827789	-0.15799619
	1348.4000	1	8		1.87827789	-0.15799571
	1348.4500	1	8		1.87827789	-0.15789824
	1348.5000	1	8		1.87827789	-0.15797403
	1348.5500	1	8		1.87827789	-0.15801251
	1348.6000	1	8		1.87827789	-0.15798185
	1348.6500	1	8		1.87827789	-0.15799837
	1348.7000	1	8		1.87827789	-0.15796149
	1348.7500	1	8		1.87827789	-0.15785594
	1348.8000	1	8		1.87827789	-0.15783329
	1348.8500	1	8		1.87827789	-0.15791155
	1348.9000	1	8		1.87827789	-0.15783442
	1348.9500	1	8		1.87827789	-0.15779654
	1349.0000	1	8		1.87827789	-0.15793340
	1349.0500	1	8		1.87827789	-0.15792135
	1349.1000	1	8		1.87827789	-0.15785743
	1349.1500	1	8		1.87827789	-0.15787717
	1349.2000	1	8		1.87827789	-0.15780963
	1349.2500	1	8		1.87827789	-0.15777566
	1349.3000	1	8		1.87827789	-0.15775355
	1349.3500	1	8		1.87827789	-0.15764473
	1349.4000	1	8		1.87827789	-0.15775407
	1349.4500	1	8		1.87827789	-0.15776936
	1349.5000	1	8		1.87827789	-0.15775703
	1349.5500	1	8		1.87827789	-0.15786875
	1349.6000	1	8		1.87827789	-0.15783962
	1349.6500	1	8		1.87827789	-0.15767206
	1349.7000	1	8		1.87827789	-0.15764758
	1349.7500	1	8		1.87827789	-0.15754707
	1349.8000	1	8		1.87827789	-0.15756719
	1349.8500	1	8		1.87827789	-0.15760606
	1349.9000	1	8		1.87827789	-0.15760170
	1349.9500	1	8		1.87827789	-0.15760444
	1350.0000	1	8		1.87827789	-0.15765790
	1350.0500	1	8		1.87827789	-0.15765013
	1350.1000	1	8		1.87827789	-0.15755989
	1350.1500	1	8		1.87827789	-0.15760716
	1350.2000	1	8		1.87827789	-0.15754366
	1350.2500	1	8		1.87827789	-0.15739979
	1350.3000	1	8		1.87827789	-0.15746372
	1350.3500	1	8		1.87827789	-0.15754068
	1350.4000	1	8		1.87827789	-0.15751241
	1350.4500	1	8		1.87827789	-0.15763031
	1350.5000	1	8		1.87827789	-0.15752662
	1350.5500	1	8		1.87827789	-0.15756443
	1350.6000	1	8		1.87827789	-0.15751394
	1350.6500	1	8		1.87824777	-0.15733957
	1350.7000	1	8		1.87822237	-0.15735969
	1350.7500	1	8		1.87822114	-0.15742369
	1350.8000	1	8		1.87822114	-0.15742471
	1350.8500	1	8		1.87822114	-0.15740111
	1350.9000	1	8		1.87822114	-0.15736606
	1350.9500	1	8		1.87822114	-0.15731340
	1351.0000	1	8		1.87822114	-0.15735198
	1351.0500	1	8		1.87822114	-0.15726481
	1351.1000	1	8		1.87822114	-0.15731161
	1351.1500	1	8		1.87822114	-0.15729407
	1351.2000	1	8		1.87822114	-0.15716650
	1351.2500	1	8		1.87822114	-0.15724747
	1351.3000	1	8		1.87822114	-0.15724950
	1351.3500	1	8		1.87822114	-0.15729595
	1351.4000	1	8		1.87823917	-0.15731849
	1351.4500	1	8		1.87825884	-0.15714401
	1351.5000	1	8		1.87827605	-0.15720483
	1351.5500	1	8		1.87827789	-0.15729727
	1351.6000	1	8		1.87827789	-0.15710225
	1351.6500	1	8		1.87827789	-0.15712542
	1351.7000	1	8		1.87827789	-0.15721887
	1351.7500	1	8		1.87827789	-0.15718257
	1351.8000	1	8		1.87827789	-0.15721649
	1351.8500	1	8		1.87827789	-0.15716033
	1351.9000	1	8		1.87827789	-0.15713241
	1351.9500	1	8		1.87827789	-0.15722333
	1352.0000	1	8		1.87827789	-0.15721353
	1352.0500	1	8		1.87827789	-0.15716644
	1352.1000	1	8		1.87827789	-0.15716735
	1352.1500	1	8		1.87827789	-0.15703905
	1352.2000	1	8		1.87827789	-0.15714070
	1352.2500	1	8		1.87827789	-0.15705645
	1352.3000	1	8		1.87827789	-0.15711697
	1352.3500	1	8		1.87827789	-0.15707899
	1352.4000	1	8		1.87827789	-0.15716273
	1352.4500	1	8		1.87827789	-0.15703779
	1352.5000	1	8		1.87827789	-0.15706250
	1352.5500	1	8		1.87827789	-0.15713135
	1352.6000	1	8		1.87827789	-0.15704488
	1352.6500	1	8		1.87827789	-0.15710656
	1352.7000	1	8		1.87827789	-0.15692675
	1352.7500	1	8		1.87827789	-0.15693512
	1352.8000	1	8		1.87827789	-0.15697023
	1352.8500	1	8		1.87827789	-0.15701633
	1352.9000	1	8		1.87827789	-0.15702620
	1352.9500	1	8		1.87827789	-0.15709620
	1353.0000	1	8		1.87827789	-0.15699089
	1353.0500	1	8		1.87827789	-0.15698362
	1353.1000	1	8		1.87827789	-0.15684789
	1353.1500	1	8		1.87827789	-0.15685620
	1353.2000	1	8		1.87827789	-0.15685854
	1353.2500	1	8		1.87827789	-0.15681811
	1353.3000	1	8		1.87827789	-0.15689760
	1353.3500	1	8		1.87827789	-0.15690511
	1353.4000	1	8		1.87827789	-0.15690733
	1353.4500	1	8		1.87827789	-0.15679600
	1353.5000	1	8		1.87827789	-0.15674824
	1353.5500	1	8		1.87827789	-0.15673105
	1353.6000	1	8		1.87827789	-0.15664600
	1353.6500	1	8		1.87827789	-0.15674151
	1353.7000	1	8		1.87827789	-0.15677664
	1353.7500	1	8		1.87827789	-0.15680572
	1353.8000	1	8		1.87827789	-0.15671033
	1353.8500	1	8		1.87827789	-0.15677152
	1353.9000	1	8		1.87827789	-0.15675543
	1353.9500	1	8		1.87827789	-0.15674237
	1354.0000	1	8		1.87827789	-0.15677156
	1354.0500	1	8		1.87827789	-0.15661886
	1354.1000	1	8		1.87827789	-0.15668621
	1354.1500	1	8		1.87827789	-0.15670303
	1354.2000	1	8		1.87827789	-0.15664235
	1354.2500	1	8		1.87827789	-0.15671143
	1354.3000	1	8		1.87827789	-0.15668612
	1354.3500	1	8		1.87827789	-0.15658818
	1354.4000	1	8		1.87827789	-0.15664963
	1354.4500	1	8		1.87827789	-0.15661955
	1354.5000	1	8		1.87827789	-0.15643321
	1354.5500	1	8		1.87827789	-0.15646726
	1354.6000	1	8		1.87827789	-0.15651682
	1354.6500	1	8		1.87827789	-0.15654072
	1354.7000	1	8		1.87827789	-0.15673740
	1354.7500	1	8		1.87827789	-0.15661838
	1354.8000	1	8		1.87827789	-0.15664358
	1354.8500	1	8		1.87827789	-0.15650982
	1354.9000	1	8		1.87827789	-0.15642662
	1354.9500	1	8		1.87827789	-0.15648089
	1355.0000	1	8		1.87827789	-0.15636988
	1355.0500	1	8		1.87827789	-0.15633350
	1355.1000	1	8		1.87827789	-0.15643457
	1355.1500	1	8		1.87827113	-0.15639184
	1355.2000	1	8		1.87822769	-0.15645374
	1355.2500	1	8		1.87822093	-0.15647303
	1355.3000	1	8		1.87822093	-0.15633618
	1355.3500	1	8		1.87822093	-0.15631942
	1355.4000	1	8		1.87822093	-0.15648432
	1355.4500	1	8		1.87822093	-0.15632795
	1355.5000	1	8		1.87822093	-0.15625792
	1355.5500	1	8		1.87822093	-0.15633615
	1355.6000	1	8		1.87822093	-0.15631024
	1355.6500	1	8		1.87822093	-0.15642364
	1355.7000	1	8		1.87822093	-0.15637456
	1355.7500	1	8		1.87822093	-0.15624845
	1355.8000	1	8		1.87822093	-0.15628375
	1355.8500	1	8		1.87822093	-0.15622410
	1355.9000	1	8		1.87822093	-0.15618011
	1355.9500	1	8		1.87823835	-0.15627269
	1356.0000	1	8		1.87825822	-0.15630541
	1356.0500	1	8		1.87827564	-0.15614165
	1356.1000	1	8		1.87827789	-0.15628301
	1356.1500	1	8		1.87827789	-0.15623563
	1356.2000	1	8		1.87827789	-0.15622495
	1356.2500	1	8		1.87827789	-0.15626991
	1356.3000	1	8		1.87827789	-0.15635103
	1356.3500	1	8		1.87827789	-0.15623375
	1356.4000	1	8		1.87827789	-0.15606689
	1356.4500	1	8		1.87827789	-0.15596115
	1356.5000	1	8		1.87827789	-0.15612774
	1356.5500	1	8		1.87827789	-0.15636727
	1356.6000	1	8		1.87827789	-0.15621322
	1356.6500	1	8		1.87827789	-0.15606154
	1356.7000	1	8		1.87827789	-0.15621444
	1356.7500	1	8		1.87827789	-0.15611763
	1356.8000	1	8		1.87827789	-0.15610498
	1356.8500	1	8		1.87827789	-0.15603106
	1356.9000	1	8		1.87827789	-0.15591610
	1356.9500	1	8		1.87827789	-0.15597788
	1357.0000	1	8		1.87827789	-0.15622818
	1357.0500	1	8		1.87827789	-0.15603594
	1357.1000	1	8		1.87827789	-0.15602164
	1357.1500	1	8		1.87827789	-0.15605680
	1357.2000	1	8		1.87827789	-0.15598607
	1357.2500	1	8		1.87827789	-0.15613743
	1357.3000	1	8		1.87827789	-0.15597502
	1357.3500	1	8		1.87827789	-0.15574730
	1357.4000	1	8		1.87827789	-0.15591683
	1357.4500	1	8		1.87827789	-0.15587888
	1357.5000	1	8		1.87827789	-0.15590441
	1357.5500	1	8		1.87827789	-0.15597831
	1357.6000	1	8		1.87827789	-0.15594863
	1357.6500	1	8		1.87827789	-0.15605439
	1357.7000	1	8		1.87827789	-0.15599724
	1357.7500	1	8		1.87827789	-0.15583161
	1357.8000	1	8		1.87827789	-0.15585411
	1357.8500	1	8		1.87827789	-0.15587653
	1357.9000	1	8		1.87827789	-0.15576486
	1357.9500	1	8		1.87827789	-0.15593712
	1358.0000	1	8		1.87827789	-0.15586662
	1358.0500	1	8		1.87827789	-0.15593680
	1358.1000	1	8		1.87827789	-0.15588523
	1358.1500	1	8		1.87827789	-0.15584766
	1358.2000	1	8		1.87827789	-0.15576861
	1358.2500	1	8		1.87827789	-0.15575729
	1358.3000	1	8		1.87827789	-0.15577492
	1358.3500	1	8		1.87827789	-0.15576746
	1358.4000	1	8		1.87827789	-0.15574576
	1358.4500	1	8		1.87827789	-0.15565112
	1358.5000	1	8		1.87827789	-0.15568083
	1358.5500	1	8		1.87827789	-0.15577718
	1358.6000	1	8		1.87827789	-0.15574843
	1358.6500	1	8		1.87827789	-0.15566595
	1358.7000	1	8		1.87827789	-0.15559512
	1358.7500	1	8		1.87827789	-0.15559724
	1358.8000	1	8		1.87827789	-0.15565989
	1358.8500	1	8		1.87827789	-0.15564338
	1358.9000	1	8		1.87827789	-0.15560499
	1358.9500	1	8		1.87827789	-0.15565812
	1359.0000	1	8		1.87827789	-0.15559603
	1359.0500	1	8		1.87827789	-0.15566630
	1359.1000	1	8		1.87827789	-0.15559952
	1359.1500	1	8		1.87827789	-0.15555045
	1359.2000	1	8		1.87827789	-0.15554960
	1359.2500	1	8		1.87827789	-0.15552916
	1359.3000	1	8		1.87827789	-0.15549351
	1359.3500	1	8		1.87827789	-0.15556770
	1359.4000	1	8		1.87827789	-0.15547843
	1359.4500	1	8		1.87827789	-0.15550951
	1359.5000	1	8		1.87827441	-0.15556630
	1359.5500	1	8		1.87823466	-0.15552493
	1359.6000	1	8		1.87822073	-0.15547322
	1359.6500	1	8		1.87822073	-0.15544045
	1359.7000	1	8		1.87822073	-0.15542862
	1359.7500	1	8		1.87822073	-0.15540269
	1359.8000	1	8		1.87822073	-0.15543322
	1359.8500	1	8		1.87822073	-0.15541251
	1359.9000	1	8		1.87822073	-0.15541757
	1359.9500	1	8		1.87822073	-0.15545041
	1360.0000	1	8		1.87822073	-0.15543186
	1360.0500	1	8		1.87822073	-0.15542711
	1360.1000	1	8		1.87823200	-0.15547367
	1360.1500	1	8		1.87825187	-0.15527061
	1360.2000	1	8		1.87826478	-0.15534806
	1360.2500	1	8		1.87826478	-0.15541000
	1360.3000	1	8		1.87826478	-0.15528965
	1360.3500	1	8		1.87826478	-0.15539227
	1360.4000	1	8		1.87826478	-0.15532956
	1360.4500	1	8		1.87826478	-0.15533626
	1360.5000	1	8		1.87826478	-0.15535694
	1360.5500	1	8		1.87826478	-0.15528194
	1360.6000	1	8		1.87826478	-0.15515718
	1360.6500	1	8		1.87826478	-0.15533122
	1360.7000	1	8		1.87826478	-0.15530456
	1360.7500	1	8		1.87826478	-0.15527687
	1360.8000	1	8		1.87826478	-0.15533279
	1360.8500	1	8		1.87826478	-0.15527618
	1360.9000	1	8		1.87826478	-0.15534304
	1360.9500	1	8		1.87826478	-0.15526133
	1361.0000	1	8		1.87826478	-0.15517307
	1361.0500	1	8		1.87826478	-0.15528666
	1361.1000	1	8		1.87826478	-0.15518286
	1361.1500	1	8		1.87826478	-0.15519817
	1361.2000	1	8		1.87826478	-0.15524468
	1361.2500	1	8		1.87826478	-0.15526668
	1361.3000	1	8		1.87826478	-0.15513744
	1361.3500	1	8		1.87826478	-0.15525220
	1361.4000	1	8		1.87826478	-0.15516699
	1361.4500	1	8		1.87826478	-0.15518122
	1361.5000	1	8		1.87826478	-0.15504831
	1361.5500	1	8		1.87826478	-0.15494861
	1361.6000	1	8		1.87826478	-0.15506176
	1361.6500	1	8		1.87826478	-0.15510678
	1361.7000	1	8		1.87826478	-0.15504973
	1361.7500	1	8		1.87826478	-0.15509667
	1361.8000	1	8		1.87826478	-0.15506240
	1361.8500	1	8		1.87826478	-0.15502502
	1361.9000	1	8		1.87826478	-0.15508674
	1361.9500	1	8		1.87826478	-0.15498929
	1362.0000	1	8		1.87826478	-0.15491516
	1362.0500	1	8		1.87826478	-0.15498319
	1362.1000	1	8		1.87826478	-0.15498035
	1362.1500	1	8		1.87826478	-0.15504430
	1362.2000	1	8		1.87826478	-0.15505470
	1362.2500	1	8		1.87826478	-0.15505283
	1362.3000	1	8		1.87826478	-0.15496615
	1362.3500	1	8		1.87826478	-0.15502522
	1362.4000	1	8		1.87826478	-0.15476436
	1362.4500	1	8		1.87826478	-0.15483231
	1362.5000	1	8		1.87826478	-0.15485938
	1362.5500	1	8		1.87826478	-0.15479903
	1362.6000	1	8		1.87826478	-0.15481009
	1362.6500	1	8		1.87826478	-0.15474297
	1362.7000	1	8		1.87826478	-0.15472068
	1362.7500	1	8		1.87826478	-0.15492865
	1362.8000	1	8		1.87826478	-0.15488965
	1362.8500	1	8		1.87826478	-0.15473763
	1362.9000	1	8		1.87826478	-0.15477693
	1362.9500	1	8		1.87826478	-0.15472612
	1363.0000	1	8		1.87826478	-0.15464254
	1363.0500	1	8		1.87826478	-0.15474556
	1363.1000	1	8		1.87826478	-0.15466125
	1363.1500	1	8		1.87826478	-0.15469868
	1363.2000	1	8		1.87826478	-0.15487631
	1363.2500	1	8		1.87826478	-0.15471851
	1363.3000	1	8		1.87826478	-0.15475235
	1363.3500	1	8		1.87826478	-0.15469090
	1363.4000	1	8		1.87826478	-0.15469120
	1363.4500	1	8		1.87826478	-0.15472035
	1363.5000	1	8		1.87826478	-0.15464015
	1363.5500	1	8		1.87826478	-0.15463405
	1363.6000	1	8		1.87826478	-0.15467640
	1363.6500	1	8		1.87826478	-0.15473552
	1363.7000	1	8		1.87826478	-0.15466960
	1363.7500	1	8		1.87826478	-0.15464707
	1363.8000	1	8		1.87826478	-0.15456153
	1363.8500	1	8		1.87826478	-0.15450761
	1363.9000	1	8		1.87826478	-0.15455754
	1363.9500	1	8		1.87826478	-0.15461465
	1364.0000	1	8		1.87826478	-0.15457335
	1364.0500	1	8		1.87826478	-0.15454605
	1364.1000	1	8		1.87826478	-0.15455250
	1364.1500	1	8		1.87826478	-0.15448445
	1364.2000	1	8		1.87826478	-0.15467262
	1364.2500	1	8		1.87826478	-0.15444885
	1364.3000	1	8		1.87826478	-0.15439535
	1364.3500	1	8		1.87826478	-0.15444240
	1364.4000	1	8		1.87826478	-0.15441022
	1364.4500	1	8		1.87826478	-0.15441338
	1364.5000	1	8		1.87826478	-0.15440729
	1364.5500	1	8		1.87826478	-0.15440672
	1364.6000	1	8		1.87826478	-0.15450522
	1364.6500	1	8		1.87826478	-0.15447475
	1364.7000	1	8		1.87826478	-0.15437105
	1364.7500	1	8		1.87826478	-0.15438883
	1364.8000	1	8		1.87826478	-0.15430421
	1364.8500	1	8		1.87826478	-0.15443465
	1364.9000	1	8		1.87826478	-0.15436760
	1364.9500	1	8		1.87826478	-0.15437742
	1365.0000	1	8		1.87826478	-0.15438860
	1365.0500	1	8		1.87826478	-0.15429698
	1365.1000	1	8		1.87826478	-0.15435906
	1365.1500	1	8		1.87826478	-0.15432538
	1365.2000	1	8		1.87826478	-0.15428722
	1365.2500	1	8		1.87826478	-0.15427198
	1365.3000	1	8		1.87826478	-0.15437726
	1365.3500	1	8		1.87826478	-0.15432946
	1365.4000	1	8		1.87826478	-0.15421653
	1365.4500	1	8		1.87826478	-0.15425535
	1365.5000	1	8		1.87826478	-0.15428200
	1365.5500	1	8		1.87826478	-0.15434907
	1365.6000	1	8		1.87826478	-0.15418614
	1365.6500	1	8		1.87826478	-0.15413496
	1365.7000	1	8		1.87826478	-0.15420276
	1365.7500	1	8		1.87826478	-0.15418415
	1365.8000	1	8		1.87826478	-0.15417070
	1365.8500	1	8		1.87826478	-0.15421188
	1365.9000	1	8		1.87826478	-0.15415164
	1365.9500	1	8		1.87826478	-0.15424389
	1366.0000	1	8		1.87826478	-0.15430369
	1366.0500	1	8		1.87826478	-0.15429942
	1366.1000	1	8		1.87826478	-0.15414721
	1366.1500	1	8		1.87826478	-0.15418240
	1366.2000	1	8		1.87826478	-0.15413262
	1366.2500	1	8		1.87826478	-0.15413325
	1366.3000	1	8		1.87826478	-0.15415634
	1366.3500	1	8		1.87826478	-0.15416893
	1366.4000	1	8		1.87826478	-0.15421658
	1366.4500	1	8		1.87826478	-0.15419221
	1366.5000	1	8		1.87826478	-0.15418106
	1366.5500	1	8		1.87826478	-0.15420594
	1366.6000	1	8		1.87826478	-0.15410414
	1366.6500	1	8		1.87826478	-0.15402948
	1366.7000	1	8		1.87826478	-0.15406458
	1366.7500	1	8		1.87826478	-0.15407266
	1366.8000	1	8		1.87826478	-0.15402731
	1366.8500	1	8		1.87826478	-0.15411040
	1366.9000	1	8		1.87826478	-0.15400934
	1366.9500	1	8		1.87826478	-0.15405351
	1367.0000	1	8		1.87826478	-0.15398626
	1367.0500	1	8		1.87826478	-0.15392848
	1367.1000	1	8		1.87826478	-0.15396256
	1367.1500	1	8		1.87825720	-0.15392934
	1367.2000	1	8		1.87823732	-0.15385470
	1367.2500	1	8		1.87822073	-0.15391486
	1367.3000	1	8		1.87822032	-0.15391735
	1367.3500	1	8		1.87822032	-0.15396530
	1367.4000	1	8		1.87822032	-0.15396981
	1367.4500	1	8		1.87822032	-0.15392601
	1367.5000	1	8		1.87822032	-0.15389640
	1367.5500	1	8		1.87822032	-0.15386682
	1367.6000	1	8		1.87822032	-0.15382010
	1367.6500	1	8		1.87822032	-0.15383710
	1367.7000	1	8		1.87822728	-0.15387684
	1367.7500	1	8		1.87824695	-0.15383890
	1367.8000	1	8		1.87826683	-0.15382341
	1367.8500	1	8		1.87827789	-0.15377455
	1367.9000	1	8		1.87827789	-0.15375813
	1367.9500	1	8		1.87827789	-0.15378342
	1368.0000	1	8		1.87827789	-0.15371352
	1368.0500	1	8		1.87827789	-0.15374820
	1368.1000	1	8		1.87827789	-0.15367871
	1368.1500	1	8		1.87827789	-0.15369251
	1368.2000	1	8		1.87827789	-0.15370440
	1368.2500	1	8		1.87827789	-0.15380784
	1368.3000	1	8		1.87827789	-0.15382661
	1368.3500	1	8		1.87827789	-0.15372486
	1368.4000	1	8		1.87827789	-0.15367971
	1368.4500	1	8		1.87827789	-0.15361963
	1368.5000	1	8		1.87827789	-0.15358627
	1368.5500	1	8		1.87827789	-0.15364753
	1368.6000	1	8		1.87827789	-0.15355784
	1368.6500	1	8		1.87827789	-0.15374891
	1368.7000	1	8		1.87827789	-0.15373215
	1368.7500	1	8		1.87827789	-0.15376588
	1368.8000	1	8		1.87827789	-0.15373183
	1368.8500	1	8		1.87827789	-0.15360739
	1368.9000	1	8		1.87827789	-0.15361078
	1368.9500	1	8		1.87827789	-0.15364740
	1369.0000	1	8		1.87827789	-0.15352745
	1369.0500	1	8		1.87827789	-0.15358943
	1369.1000	1	8		1.87827789	-0.15353999
	1369.1500	1	8		1.87827789	-0.15354845
	1369.2000	1	8		1.87827789	-0.15358521
	1369.2500	1	8		1.87827789	-0.15358552
	1369.3000	1	8		1.87827789	-0.15358238
	1369.3500	1	8		1.87827789	-0.15348768
	1369.4000	1	8		1.87827789	-0.15348208
	1369.4500	1	8		1.87827789	-0.15352021
	1369.5000	1	8		1.87827789	-0.15349534
	1369.5500	1	8		1.87827789	-0.15347299
	1369.6000	1	8		1.87827789	-0.15347095
	1369.6500	1	8		1.87827789	-0.15354281
	1369.7000	1	8		1.87827789	-0.15351705
	1369.7500	1	8		1.87827789	-0.15347474
	1369.8000	1	8		1.87827789	-0.15342504
	1369.8500	1	8		1.87827789	-0.15342846
	1369.9000	1	8		1.87827789	-0.15338418
	1369.9500	1	8		1.87827789	-0.15340874
	1370.0000	1	8		1.87827789	-0.15332466
	1370.0500	1	8		1.87827789	-0.15340779
	1370.1000	1	8		1.87827789	-0.15340630
	1370.1500	1	8		1.87827789	-0.15333834
	1370.2000	1	8		1.87827789	-0.15328793
	1370.2500	1	8		1.87827789	-0.15329602
	1370.3000	1	8		1.87827789	-0.15331321
	1370.3500	1	8		1.87827789	-0.15321857
	1370.4000	1	8		1.87827789	-0.15325942
	1370.4500	1	8		1.87827789	-0.15324902
	1370.5000	1	8		1.87827789	-0.15329077
	1370.5500	1	8		1.87824101	-0.15327390
	1370.6000	1	8		1.87822052	-0.15329273
	1370.6500	1	8		1.87822052	-0.15327044
	1370.7000	1	8		1.87822052	-0.15326230
	1370.7500	1	8		1.87822052	-0.15326574
	1370.8000	1	8		1.87822052	-0.15305817
	1370.8500	1	8		1.87822052	-0.15314613
	1370.9000	1	8		1.87822052	-0.15321059
	1370.9500	1	8		1.87822052	-0.15319142
	1371.0000	1	8		1.87822052	-0.15318527
	1371.0500	1	8		1.87822052	-0.15313898
	1371.1000	1	8		1.87826130	-0.15313720
	1371.1500	1	8		1.87827810	-0.15322087
	1371.2000	1	8		1.87827810	-0.15304976
	1371.2500	1	8		1.87827810	-0.15302312
	1371.3000	1	8		1.87827810	-0.15309699
	1371.3500	1	8		1.87827810	-0.15315238
	1371.4000	1	8		1.87827810	-0.15314281
	1371.4500	1	8		1.87827810	-0.15323488
	1371.5000	1	8		1.87827810	-0.15307837
	1371.5500	1	8		1.87827810	-0.15304456
	1371.6000	1	8		1.87827810	-0.15304294
	1371.6500	1	8		1.87827810	-0.15300822
	1371.7000	1	8		1.87827810	-0.15304736
	1371.7500	1	8		1.87827810	-0.15300984
	1371.8000	1	8		1.87827810	-0.15294763
	1371.8500	1	8		1.87827810	-0.15307584
	1371.9000	1	8		1.87827810	-0.15309819
	1371.9500	1	8		1.87827810	-0.15300159
	1372.0000	1	8		1.87827810	-0.15306466
	1372.0500	1	8		1.87827810	-0.15300366
	1372.1000	1	8		1.87827810	-0.15296115
	1372.1500	1	8		1.87827810	-0.15299852
	1372.2000	1	8		1.87827810	-0.15294299
	1372.2500	1	8		1.87827810	-0.15286873
	1372.3000	1	8		1.87827810	-0.15297725
	1372.3500	1	8		1.87827810	-0.15294991
	1372.4000	1	8		1.87827810	-0.15294156
	1372.4500	1	8		1.87827810	-0.15293044
	1372.5000	1	8		1.87827810	-0.15290660
	1372.5500	1	8		1.87827810	-0.15286409
	1372.6000	1	8		1.87827810	-0.15285425
	1372.6500	1	8		1.87827810	-0.15286144
	1372.7000	1	8		1.87827810	-0.15293458
	1372.7500	1	8		1.87827810	-0.15290506
	1372.8000	1	8		1.87827810	-0.15283985
	1372.8500	1	8		1.87827810	-0.15292880
	1372.9000	1	8		1.87827810	-0.15292272
	1372.9500	1	8		1.87827810	-0.15294218
	1373.0000	1	8		1.87827810	-0.15288085
	1373.0500	1	8		1.87827810	-0.15282923
	1373.1000	1	8		1.87827810	-0.15270111
	1373.1500	1	8		1.87827810	-0.15280000
	1373.2000	1	8		1.87827810	-0.15284108
	1373.2500	1	8		1.87827810	-0.15273158
	1373.3000	1	8		1.87827810	-0.15280433
	1373.3500	1	8		1.87827810	-0.15288775
	1373.4000	1	8		1.87827810	-0.15283463
	1373.4500	1	8		1.87827810	-0.15282268
	1373.5000	1	8		1.87827810	-0.15274996
	1373.5500	1	8		1.87827810	-0.15270348
	1373.6000	1	8		1.87827810	-0.15276784
	1373.6500	1	8		1.87827810	-0.15274482
	1373.7000	1	8		1.87823773	-0.15270985
	1373.7500	1	8		1.87822073	-0.15271127
	1373.8000	1	8		1.87822073	-0.15270819
	1373.8500	1	8		1.87822073	-0.15271263
	1373.9000	1	8		1.87822073	-0.15276355
	1373.9500	1	8		1.87822073	-0.15275361
	1374.0000	1	8		1.87822073	-0.15269105
	1374.0500	1	8		1.87822073	-0.15273321
	1374.1000	1	8		1.87822073	-0.15270041
	1374.1500	1	8		1.87822073	-0.15272770
	1374.2000	1	8		1.87822073	-0.15263196
	1374.2500	1	8		1.87822073	-0.15268404
	1374.3000	1	8		1.87822073	-0.15262848
	1374.3500	1	8		1.87822073	-0.15266757
	1374.4000	1	8		1.87822278	-0.15262660
	1374.4500	1	8		1.87824265	-0.15260749
	1374.5000	1	8		1.87826252	-0.15262767
	1374.5500	1	8		1.87827769	-0.15262730
	1374.6000	1	8		1.87827789	-0.15260932
	1374.6500	1	8		1.87827789	-0.15261438
	1374.7000	1	8		1.87827789	-0.15264234
	1374.7500	1	8		1.87827789	-0.15262775
	1374.8000	1	8		1.87827789	-0.15256626
	1374.8500	1	8		1.87827789	-0.15246353
	1374.9000	1	8		1.87827789	-0.15252868
	1374.9500	1	8		1.87827789	-0.15255527
	1375.0000	1	8		1.87827789	-0.15250230
	1375.0500	1	8		1.87827789	-0.15252921
	1375.1000	1	8		1.87827789	-0.15249800
	1375.1500	1	8		1.87827789	-0.15248933
	1375.2000	1	8		1.87827789	-0.15260205
	1375.2500	1	8		1.87827789	-0.15249404
	1375.3000	1	8		1.87827789	-0.15241424
	1375.3500	1	8		1.87827789	-0.15249539
	1375.4000	1	8		1.87827789	-0.15243227
	1375.4500	1	8		1.87827789	-0.15246624
	1375.5000	1	8		1.87827789	-0.15248050
	1375.5500	1	8		1.87827789	-0.15244826
	1375.6000	1	8		1.87827789	-0.15252793
	1375.6500	1	8		1.87827789	-0.15252367
	1375.7000	1	8		1.87827789	-0.15239674
	1375.7500	1	8		1.87827789	-0.15242781
	1375.8000	1	8		1.87827789	-0.15238880
	1375.8500	1	8		1.87827789	-0.15231858
	1375.9000	1	8		1.87827789	-0.15242949
	1375.9500	1	8		1.87827789	-0.15234355
	1376.0000	1	8		1.87827789	-0.15231822
	1376.0500	1	8		1.87827789	-0.15241973
	1376.1000	1	8		1.87827789	-0.15232159
	1376.1500	1	8		1.87827789	-0.15229363
	1376.2000	1	8		1.87827789	-0.15236719
	1376.2500	1	8		1.87827789	-0.15230712
	1376.3000	1	8		1.87827789	-0.15226688
	1376.3500	1	8		1.87827789	-0.15229147
	1376.4000	1	8		1.87827789	-0.15217881
	1376.4500	1	8		1.87827789	-0.15227851
	1376.5000	1	8		1.87827789	-0.15236378
	1376.5500	1	8		1.87827789	-0.15231470
	1376.6000	1	8		1.87827789	-0.15231467
	1376.6500	1	8		1.87827789	-0.15227464
	1376.7000	1	8		1.87827789	-0.15224250
	1376.7500	1	8		1.87827789	-0.15229764
	1376.8000	1	8		1.87827789	-0.15221534
	1376.8500	1	8		1.87827789	-0.15223801
	1376.9000	1	8		1.87827789	-0.15226224
	1376.9500	1	8		1.87827789	-0.15228015
	1377.0000	1	8		1.87827789	-0.15224379
	1377.0500	1	8		1.87827789	-0.15226402
	1377.1000	1	8		1.87827789	-0.15223584
	1377.1500	1	8		1.87827789	-0.15213852
	1377.2000	1	8		1.87827789	-0.15211907
	1377.2500	1	8		1.87827789	-0.15214733
	1377.3000	1	8		1.87827789	-0.15213919
	1377.3500	1	8		1.87827789	-0.15212430
	1377.4000	1	8		1.87827789	-0.15220125
	1377.4500	1	8		1.87827789	-0.15225562
	1377.5000	1	8		1.87827789	-0.15219115
	1377.5500	1	8		1.87827789	-0.15210512
	1377.6000	1	8		1.87827789	-0.15210918
	1377.6500	1	8		1.87827789	-0.15211865
	1377.7000	1	8		1.87827789	-0.15213357
	1377.7500	1	8		1.87827789	-0.15206920
	1377.8000	1	8		1.87827789	-0.15203844
	1377.8500	1	8		1.87827789	-0.15208113
	1377.9000	1	8		1.87827789	-0.15216005
	1377.9500	1	8		1.87827789	-0.15208893
	1378.0000	1	8		1.87827789	-0.15204504
	1378.0500	1	8		1.87827789	-0.15205918
	1378.1000	1	8		1.87827789	-0.15204233
	1378.1500	1	8		1.87825658	-0.15201014
	1378.2000	1	8		1.87822462	-0.15193474
	1378.2500	1	8		1.87822093	-0.15202834
	1378.3000	1	8		1.87822093	-0.15209546
	1378.3500	1	8		1.87822093	-0.15210291
	1378.4000	1	8		1.87822093	-0.15202978
	1378.4500	1	8		1.87822093	-0.15194659
	1378.5000	1	8		1.87822093	-0.15192657
	1378.5500	1	8		1.87822093	-0.15193231
	1378.6000	1	8		1.87822093	-0.15184767
	1378.6500	1	8		1.87822093	-0.15196173
	1378.7000	1	8		1.87824040	-0.15202392
	1378.7500	1	8		1.87826027	-0.15191256
	1378.8000	1	8		1.87827666	-0.15194606
	1378.8500	1	8		1.87827789	-0.15199017
	1378.9000	1	8		1.87827789	-0.15190250
	1378.9500	1	8		1.87827789	-0.15192919
	1379.0000	1	8		1.87827789	-0.15183917
	1379.0500	1	8		1.87827789	-0.15184443
	1379.1000	1	8		1.87827789	-0.15193034
	1379.1500	1	8		1.87827789	-0.15188493
	1379.2000	1	8		1.87827789	-0.15180232
	1379.2500	1	8		1.87827789	-0.15190407
	1379.3000	1	8		1.87827789	-0.15192962
	1379.3500	1	8		1.87827789	-0.15191975
	1379.4000	1	8		1.87827789	-0.15187930
	1379.4500	1	8		1.87827789	-0.15182724
	1379.5000	1	8		1.87827789	-0.15181523
	1379.5500	1	8		1.87827789	-0.15195102
	1379.6000	1	8		1.87827789	-0.15186061
	1379.6500	1	8		1.87827789	-0.15188413
	1379.7000	1	8		1.87827789	-0.15187796
	1379.7500	1	8		1.87827789	-0.15176553
	1379.8000	1	8		1.87827789	-0.15188642
	1379.8500	1	8		1.87827789	-0.15192988
	1379.9000	1	8		1.87827789	-0.15171821
	1379.9500	1	8		1.87827789	-0.15178471
	1380.0000	1	8		1.87827789	-0.15182401
	1380.0500	1	8		1.87827789	-0.15181067
	1380.1000	1	8		1.87827789	-0.15181336
	1380.1500	1	8		1.87827789	-0.15180254
	1380.2000	1	8		1.87827789	-0.15175914
	1380.2500	1	8		1.87827789	-0.15180173
	1380.3000	1	8		1.87827789	-0.15185243
	1380.3500	1	8		1.87827789	-0.15181436
	1380.4000	1	8		1.87827789	-0.15181840
	1380.4500	1	8		1.87827789	-0.15173263
	1380.5000	1	8		1.87827789	-0.15167821
	1380.5500	1	8		1.87827789	-0.15170758
	1380.6000	1	8		1.87827789	-0.15169901
	1380.6500	1	8		1.87827789	-0.15171217
	1380.7000	1	8		1.87827789	-0.15169365
	1380.7500	1	8		1.87827789	-0.15165148
	1380.8000	1	8		1.87827789	-0.15167858
	1380.8500	1	8		1.87827789	-0.15163749
	1380.9000	1	8		1.87827789	-0.15165648
	1380.9500	1	8		1.87827789	-0.15159444
	1381.0000	1	8		1.87827789	-0.15162515
	1381.0500	1	8		1.87827789	-0.15167752
	1381.1000	1	8		1.87827789	-0.15164867
	1381.1500	1	8		1.87827789	-0.15160962
	1381.2000	1	8		1.87827789	-0.15169246
	1381.2500	1	8		1.87827789	-0.15159127
	1381.3000	1	8		1.87825023	-0.15158862
	1381.3500	1	8		1.87822114	-0.15149869
	1381.4000	1	8		1.87822114	-0.15154373
	1381.4500	1	8		1.87822114	-0.15153145
	1381.5000	1	8		1.87822114	-0.15155557
	1381.5500	1	8		1.87822114	-0.15154101
	1381.6000	1	8		1.87822114	-0.15164373
	1381.6500	1	8		1.87822114	-0.15168246
	1381.7000	1	8		1.87822114	-0.15160298
	1381.7500	1	8		1.87822114	-0.15147980
	1381.8000	1	8		1.87822114	-0.15147409
	1381.8500	1	8		1.87822114	-0.15153348
	1381.9000	1	8		1.87822687	-0.15147374
	1381.9500	1	8		1.87824654	-0.15150459
	1382.0000	1	8		1.87826642	-0.15152384
	1382.0500	1	8		1.87827789	-0.15154405
	1382.1000	1	8		1.87827789	-0.15153292
	1382.1500	1	8		1.87827789	-0.15151785
	1382.2000	1	8		1.87827789	-0.15142675
	1382.2500	1	8		1.87827789	-0.15136962
	1382.3000	1	8		1.87827789	-0.15141122
	1382.3500	1	8		1.87827789	-0.15140469
	1382.4000	1	8		1.87827789	-0.15143964
	1382.4500	1	8		1.87827789	-0.15141952
	1382.5000	1	8		1.87827789	-0.15135637
	1382.5500	1	8		1.87827789	-0.15146307
	1382.6000	1	8		1.87827789	-0.15133656
	1382.6500	1	8		1.87827789	-0.15129851
	1382.7000	1	8		1.87827789	-0.15131285
	1382.7500	1	8		1.87827789	-0.15140459
	1382.8000	1	8		1.87827789	-0.15138031
	1382.8500	1	8		1.87827789	-0.15130993
	1382.9000	1	8		1.87827789	-0.15138743
	1382.9500	1	8		1.87827789	-0.15128995
	1383.0000	1	8		1.87827789	-0.15143756
	1383.0500	1	8		1.87827789	-0.15127290
	1383.1000	1	8		1.87827789	-0.15117005
	1383.1500	1	8		1.87827789	-0.15127667
	1383.2000	1	8		1.87827789	-0.15124154
	1383.2500	1	8		1.87827789	-0.15125503
	1383.3000	1	8		1.87827789	-0.15120286
	1383.3500	1	8		1.87827789	-0.15116034
	1383.4000	1	8		1.87827789	-0.15120556
	1383.4500	1	8		1.87827789	-0.15127648
	1383.5000	1	8		1.87827789	-0.15120428
	1383.5500	1	8		1.87827789	-0.15115486
	1383.6000	1	8		1.87827789	-0.15114472
	1383.6500	1	8		1.87827789	-0.15102721
	1383.7000	1	8		1.87827789	-0.15119907
	1383.7500	1	8		1.87827789	-0.15120472
	1383.8000	1	8		1.87827789	-0.15111819
	1383.8500	1	8		1.87827789	-0.15115606
	1383.9000	1	8		1.87827789	-0.15118687
	1383.9500	1	8		1.87827789	-0.15108678
	1384.0000	1	8		1.87827789	-0.15105187
	1384.0500	1	8		1.87827789	-0.15107747
	1384.1000	1	8		1.87827789	-0.15099782
	1384.1500	1	8		1.87827789	-0.15107960
	1384.2000	1	8		1.87827789	-0.15106223
	1384.2500	1	8		1.87827789	-0.15106487
	1384.3000	1	8		1.87827789	-0.15111748
	1384.3500	1	8		1.87827789	-0.15108272
	1384.4000	1	8		1.87827789	-0.15100724
	1384.4500	1	8		1.87827789	-0.15107625
	1384.5000	1	8		1.87827789	-0.15091876
	1384.5500	1	8		1.87827789	-0.15091001
	1384.6000	1	8		1.87827789	-0.15108757
	1384.6500	1	8		1.87827789	-0.15103552
	1384.7000	1	8		1.87827789	-0.15095205
	1384.7500	1	8		1.87827789	-0.15110863
	1384.8000	1	8		1.87827789	-0.15103131
	1384.8500	1	8		1.87827789	-0.15101758
	1384.9000	1	8		1.87827789	-0.15103912
	1384.9500	1	8		1.87827543	-0.15087735
	1385.0000	1	8		1.87825556	-0.15087506
	1385.0500	1	8		1.87823568	-0.15089036
	1385.1000	1	8		1.87822114	-0.15079656
	1385.1500	1	8		1.87822114	-0.15094802
	1385.2000	1	8		1.87822114	-0.15095583
	1385.2500	1	8		1.87822114	-0.15092498
	1385.3000	1	8		1.87822114	-0.15091245
	1385.3500	1	8		1.87822114	-0.15090276
	1385.4000	1	8		1.87822114	-0.15080296
	1385.4500	1	8		1.87822114	-0.15083914
	1385.5000	1	8		1.87822114	-0.15083074
	1385.5500	1	8		1.87822114	-0.15083801
	1385.6000	1	8		1.87822114	-0.15091862
	1385.6500	1	8		1.87822114	-0.15080367
	1385.7000	1	8		1.87822114	-0.15085611
	1385.7500	1	8		1.87823466	-0.15094233
	1385.8000	1	8		1.87825453	-0.15081394
	1385.8500	1	8		1.87827379	-0.15081363
	1385.9000	1	8		1.87827789	-0.15083725
	1385.9500	1	8		1.87827789	-0.15076589
	1386.0000	1	8		1.87827789	-0.15087635
	1386.0500	1	8		1.87827789	-0.15082998
	1386.1000	1	8		1.87827789	-0.15073570
	1386.1500	1	8		1.87827789	-0.15080080
	1386.2000	1	8		1.87827789	-0.15089221
	1386.2500	1	8		1.87827789	-0.15077738
	1386.3000	1	8		1.87827789	-0.15070654
	1386.3500	1	8		1.87827789	-0.15077834
	1386.4000	1	8		1.87827789	-0.15068796
	1386.4500	1	8		1.87827789	-0.15075722
	1386.5000	1	8		1.87827789	-0.15065619
	1386.5500	1	8		1.87827789	-0.15064163
	1386.6000	1	8		1.87827789	-0.15079014
	1386.6500	1	8		1.87827789	-0.15073962
	1386.7000	1	8		1.87827789	-0.15065393
	1386.7500	1	8		1.87827789	-0.15068029
	1386.8000	1	8		1.87827789	-0.15063473
	1386.8500	1	8		1.87827789	-0.15064666
	1386.9000	1	8		1.87827789	-0.15070663
	1386.9500	1	8		1.87827789	-0.15059469
	1387.0000	1	8		1.87827789	-0.15059320
	1387.0500	1	8		1.87827789	-0.15070287
	1387.1000	1	8		1.87827789	-0.15072690
	1387.1500	1	8		1.87827789	-0.15061784
	1387.2000	1	8		1.87827789	-0.15063996
	1387.2500	1	8		1.87827789	-0.15057086
	1387.3000	1	8		1.87827789	-0.15057269
	1387.3500	1	8		1.87827789	-0.15061210
	1387.4000	1	8		1.87827789	-0.15058208
	1387.4500	1	8		1.87827789	-0.15059046
	1387.5000	1	8		1.87827789	-0.15061115
	1387.5500	1	8		1.87827789	-0.15060627
	1387.6000	1	8		1.87827789	-0.15060442
	1387.6500	1	8		1.87827789	-0.15061627
	1387.7000	1	8		1.87827789	-0.15049468
	1387.7500	1	8		1.87827789	-0.15053635
	1387.8000	1	8		1.87827789	-0.15052937
	1387.8500	1	8		1.87827789	-0.15063205
	1387.9000	1	8		1.87827789	-0.15063035
	1387.9500	1	8		1.87827789	-0.15057030
	1388.0000	1	8		1.87827789	-0.15066149
	1388.0500	1	8		1.87827789	-0.15064926
	1388.1000	1	8		1.87827789	-0.15051458
	1388.1500	1	8		1.87827789	-0.15047244
	1388.2000	1	8		1.87827789	-0.15047623
	1388.2500	1	8		1.87827789	-0.15051802
	1388.3000	1	8		1.87827789	-0.15060955
	1388.3500	1	8		1.87827789	-0.15053490
	1388.4000	1	8		1.87827789	-0.15042257
	1388.4500	1	8		1.87827789	-0.15044640
	1388.5000	1	8		1.87827789	-0.15051399
	1388.5500	1	8		1.87827789	-0.15050739
	1388.6000	1	8		1.87827789	-0.15044463
	1388.6500	1	8		1.87827789	-0.15031890
	1388.7000	1	8		1.87827789	-0.15036890
	1388.7500	1	8		1.87827789	-0.15049382
	1388.8000	1	8		1.87827789	-0.15045509
	1388.8500	1	8		1.87827789	-0.15040503
	1388.9000	1	8		1.87827789	-0.15033839
	1388.9500	1	8		1.87827789	-0.15043457
	1389.0000	1	8		1.87827789	-0.15038728
	1389.0500	1	8		1.87827789	-0.15036283
	1389.1000	1	8		1.87827789	-0.15032427
	1389.1500	1	8		1.87827789	-0.15028355
	1389.2000	1	8		1.87827789	-0.15034554
	1389.2500	1	8		1.87827789	-0.15033459
	1389.3000	1	8		1.87827789	-0.15029504
	1389.3500	1	8		1.87827769	-0.15032365
	1389.4000	1	8		1.87825802	-0.15042001
	1389.4500	1	8		1.87823814	-0.15028081
	1389.5000	1	8		1.87822196	-0.15031111
	1389.5500	1	8		1.87822114	-0.15026785
	1389.6000	1	8		1.87822114	-0.15026791
	1389.6500	1	8		1.87822114	-0.15023342
	1389.7000	1	8		1.87822114	-0.15018192
	1389.7500	1	8		1.87822114	-0.15014428
	1389.8000	1	8		1.87822114	-0.15028507
	1389.8500	1	8		1.87822114	-0.15028037
	1389.9000	1	8		1.87822114	-0.15023331
	1389.9500	1	8		1.87822114	-0.15019163
	1390.0000	1	8		1.87822114	-0.15015149
	1390.0500	1	8		1.87822114	-0.15027281
	1390.1000	1	8		1.87822687	-0.15015485
	1390.1500	1	8		1.87824654	-0.15008749
	1390.2000	1	8		1.87826642	-0.15009688
	1390.2500	1	8		1.87827789	-0.15013632
	1390.3000	1	8		1.87827789	-0.15022202
	1390.3500	1	8		1.87827789	-0.15021232
	1390.4000	1	8		1.87827789	-0.15011053
	1390.4500	1	8		1.87827789	-0.15007066
	1390.5000	1	8		1.87827789	-0.15014425
	1390.5500	1	8		1.87827789	-0.15010779
	1390.6000	1	8		1.87827789	-0.15004326
	1390.6500	1	8		1.87827789	-0.15010707
	1390.7000	1	8		1.87827789	-0.15010374
	1390.7500	1	8		1.87827789	-0.15006905
	1390.8000	1	8		1.87827789	-0.15009174
	1390.8500	1	8		1.87827789	-0.15004972
	1390.9000	1	8		1.87827789	-0.15009809
	1390.9500	1	8		1.87827789	-0.15005127
	1391.0000	1	8		1.87827789	-0.14998503
	1391.0500	1	8		1.87827789	-0.15002943
	1391.1000	1	8		1.87827789	-0.15008673
	1391.1500	1	8		1.87827789	-0.15000868
	1391.2000	1	8		1.87827789	-0.15009387
	1391.2500	1	8		1.87827789	-0.15015647
	1391.3000	1	8		1.87827789	-0.15002596
	1391.3500	1	8		1.87827789	-0.15000498
	1391.4000	1	8		1.87827789	-0.14995135
	1391.4500	1	8		1.87827789	-0.14987971
	1391.5000	1	8		1.87827789	-0.14999526
	1391.5500	1	8		1.87827789	-0.15000399
	1391.6000	1	8		1.87827789	-0.14992385
	1391.6500	1	8		1.87827789	-0.14998631
	1391.7000	1	8		1.87827789	-0.14999419
	1391.7500	1	8		1.87827789	-0.14997626
	1391.8000	1	8		1.87827789	-0.14992158
	1391.8500	1	8		1.87827789	-0.14990336
	1391.9000	1	8		1.87827789	-0.14982285
	1391.9500	1	8		1.87827789	-0.14989836
	1392.0000	1	8		1.87827789	-0.14990888
	1392.0500	1	8		1.87827789	-0.14982820
	1392.1000	1	8		1.87827789	-0.14981514
	1392.1500	1	8		1.87827789	-0.14982264
	1392.2000	1	8		1.87827789	-0.14991985
	1392.2500	1	8		1.87827789	-0.14983635
	1392.3000	1	8		1.87827789	-0.14971791
	1392.3500	1	8		1.87827789	-0.14977179
	1392.4000	1	8		1.87827789	-0.14975770
	1392.4500	1	8		1.87827789	-0.14975841
	1392.5000	1	8		1.87827789	-0.14982020
	1392.5500	1	8		1.87827789	-0.14981201
	1392.6000	1	8		1.87827789	-0.14978997
	1392.6500	1	8		1.87827789	-0.14982129
	1392.7000	1	8		1.87827789	-0.14975235
	1392.7500	1	8		1.87827789	-0.14979262
	1392.8000	1	8		1.87827789	-0.14979389
	1392.8500	1	8		1.87827789	-0.14978136
	1392.9000	1	8		1.87827789	-0.14977372
	1392.9500	1	8		1.87827789	-0.14977282
	1393.0000	1	8		1.87827789	-0.14972251
	1393.0500	1	8		1.87827789	-0.14981286
	1393.1000	1	8		1.87827789	-0.14978841
	1393.1500	1	8		1.87827789	-0.14979651
	1393.2000	1	8		1.87827789	-0.14972785
	1393.2500	1	8		1.87827789	-0.14972962
	1393.3000	1	8		1.87827789	-0.14964186
	1393.3500	1	8		1.87827789	-0.14971358
	1393.4000	1	8		1.87827789	-0.14972934
	1393.4500	1	8		1.87827789	-0.14961408
	1393.5000	1	8		1.87827789	-0.14965812
	1393.5500	1	8		1.87827789	-0.14965412
	1393.6000	1	8		1.87824982	-0.14961745
	1393.6500	1	8		1.87822155	-0.14962141
	1393.7000	1	8		1.87822114	-0.14967754
	1393.7500	1	8		1.87822114	-0.14956183
	1393.8000	1	8		1.87822114	-0.14965288
	1393.8500	1	8		1.87822114	-0.14958099
	1393.9000	1	8		1.87822114	-0.14965548
	1393.9500	1	8		1.87822114	-0.14958558
	1394.0000	1	8		1.87822114	-0.14958210
	1394.0500	1	8		1.87822114	-0.14969068
	1394.1000	1	8		1.87822114	-0.14966221
	1394.1500	1	8		1.87823200	-0.14961928
	1394.2000	1	8		1.87825187	-0.14960403
	1394.2500	1	8		1.87827154	-0.14956021
	1394.3000	1	8		1.87827789	-0.14944060
	1394.3500	1	8		1.87827789	-0.14956634
	1394.4000	1	8		1.87827789	-0.14943969
	1394.4500	1	8		1.87827789	-0.14949957
	1394.5000	1	8		1.87827789	-0.14955661
	1394.5500	1	8		1.87827789	-0.14950320
	1394.6000	1	8		1.87827789	-0.14957720
	1394.6500	1	8		1.87827789	-0.14950966
	1394.7000	1	8		1.87827789	-0.14941557
	1394.7500	1	8		1.87827789	-0.14942765
	1394.8000	1	8		1.87827789	-0.14942944
	1394.8500	1	8		1.87827789	-0.14944530
	1394.9000	1	8		1.87827789	-0.14944393
	1394.9500	1	8		1.87827789	-0.14947119
	1395.0000	1	8		1.87827789	-0.14942432
	1395.0500	1	8		1.87827789	-0.14952796
	1395.1000	1	8		1.87827789	-0.14943398
	1395.1500	1	8		1.87827789	-0.14937722
	1395.2000	1	8		1.87827789	-0.14950250
	1395.2500	1	8		1.87827789	-0.14934709
	1395.3000	1	8		1.87827789	-0.14932550
	1395.3500	1	8		1.87827789	-0.14935022
	1395.4000	1	8		1.87827789	-0.14935514
	1395.4500	1	8		1.87827789	-0.14944212
	1395.5000	1	8		1.87827789	-0.14947743
	1395.5500	1	8		1.87827789	-0.14945433
	1395.6000	1	8		1.87827789	-0.14943287
	1395.6500	1	8		1.87827789	-0.14930794
	1395.7000	1	8		1.87827789	-0.14924517
	1395.7500	1	8		1.87827789	-0.14928370
	1395.8000	1	8		1.87827789	-0.14927342
	1395.8500	1	8		1.87827789	-0.14931019
	1395.9000	1	8		1.87827789	-0.14930014
	1395.9500	1	8		1.87827789	-0.14939118
	1396.0000	1	8		1.87827789	-0.14926728
	1396.0500	1	8		1.87827789	-0.14930237
	1396.1000	1	8		1.87827789	-0.14926317
	1396.1500	1	8		1.87827789	-0.14924054
	1396.2000	1	8		1.87827789	-0.14923790
	1396.2500	1	8		1.87827789	-0.14922007
	1396.3000	1	8		1.87827789	-0.14925146
	1396.3500	1	8		1.87827789	-0.14933140
	1396.4000	1	8		1.87827789	-0.14923782
	1396.4500	1	8		1.87827789	-0.14925627
	1396.5000	1	8		1.87827789	-0.14920969
	1396.5500	1	8		1.87827789	-0.14922235
	1396.6000	1	8		1.87827789	-0.14912733
	1396.6500	1	8		1.87827789	-0.14912721
	1396.7000	1	8		1.87827789	-0.14894295
	1396.7500	1	8		1.87827789	-0.14888976
	1396.8000	1	8		1.87827789	-0.14905516
	1396.8500	1	8		1.87827277	-0.14913280
	1396.9000	1	8		1.87823323	-0.14921708
	1396.9500	1	8		1.87822073	-0.14923388
	1397.0000	1	8		1.87822073	-0.14924707
	1397.0500	1	8		1.87822073	-0.14900761
	1397.1000	1	8		1.87822073	-0.14881563
	1397.1500	1	8		1.87822073	-0.14908881
	1397.2000	1	8		1.87822073	-0.14914501
	1397.2500	1	8		1.87822687	-0.14919108
	1397.3000	1	8		1.87824654	-0.14922285
	1397.3500	1	8		1.87826642	-0.14904626
	1397.4000	1	8		1.87827789	-0.14913991
	1397.4500	1	8		1.87827789	-0.14905450
	1397.5000	1	8		1.87827789	-0.14892027
	1397.5500	1	8		1.87827789	-0.14893476
	1397.6000	1	8		1.87827789	-0.14896696
	1397.6500	1	8		1.87827789	-0.14901384
	1397.7000	1	8		1.87827789	-0.14914471
	1397.7500	1	8		1.87827789	-0.14908802
	1397.8000	1	8		1.87827789	-0.14898849
	1397.8500	1	8		1.87827789	-0.14906975
	1397.9000	1	8		1.87827789	-0.14899177
	1397.9500	1	8		1.87827789	-0.14894509
	1398.0000	1	8		1.87827789	-0.14893537
	1398.0500	1	8		1.87827789	-0.14888363
	1398.1000	1	8		1.87827789	-0.14900061
	1398.1500	1	8		1.87827789	-0.14905003
	1398.2000	1	8		1.87827789	-0.14899792
	1398.2500	1	8		1.87827789	-0.14894507
	1398.3000	1	8		1.87827789	-0.14902914
	1398.3500	1	8		1.87827789	-0.14890011
	1398.4000	1	8		1.87827789	-0.14892916
	1398.4500	1	8		1.87827789	-0.14883248
	1398.5000	1	8		1.87827789	-0.14886776
	1398.5500	1	8		1.87827789	-0.14887998
	1398.6000	1	8		1.87827789	-0.14891785
	1398.6500	1	8		1.87827789	-0.14889396
	1398.7000	1	8		1.87827789	-0.14891779
	1398.7500	1	8		1.87827789	-0.14893865
	1398.8000	1	8		1.87827789	-0.14884113
	1398.8500	1	8		1.87827789	-0.14882964
	1398.9000	1	8		1.87827789	-0.14877065
	1398.9500	1	8		1.87827789	-0.14877515
	1399.0000	1	8		1.87827789	-0.14875332
	1399.0500	1	8		1.87827789	-0.14886263
	1399.1000	1	8		1.87827789	-0.14884563
	1399.1500	1	8		1.87827789	-0.14892932
	1399.2000	1	8		1.87827789	-0.14886848
	1399.2500	1	8		1.87827789	-0.14870627
	1399.3000	1	8		1.87827789	-0.14874876
	1399.3500	1	8		1.87827789	-0.14877256
	1399.4000	1	8		1.87827789	-0.14874162
	1399.4500	1	8		1.87826703	-0.14869022
	1399.5000	1	8		1.87821950	-0.14878191
	1399.5500	1	8		1.87820802	-0.14880226
	1399.6000	1	8		1.87820802	-0.14886684
	1399.6500	1	8		1.87820802	-0.14882200
	1399.7000	1	8		1.87820802	-0.14874186
	1399.7500	1	8		1.87820802	-0.14878585
	1399.8000	1	8		1.87820802	-0.14869066
	1399.8500	1	8		1.87820802	-0.14869108
	1399.9000	1	8		1.87820802	-0.14869918
	1399.9500	1	8		1.87820802	-0.14868842
	1400.0000	1	8		1.87820802	-0.14879894
	1400.0500	1	8		1.87820802	-0.14878487
	1400.1000	1	8		1.87820802	-0.14874415
	1400.1500	1	8		1.87823282	-0.14857473
	1400.2000	1	8		1.87827277	-0.14871826
	1400.2500	1	8		1.87827789	-0.14865376
	1400.3000	1	8		1.87827789	-0.14865101
	1400.3500	1	8		1.87827789	-0.14860838
	1400.4000	1	8		1.87827789	-0.14857608
	1400.4500	1	8		1.87827789	-0.14871549
	1400.5000	1	8		1.87827789	-0.14871835
	1400.5500	1	8		1.87827789	-0.14865858
	1400.6000	1	8		1.87827789	-0.14866984
	1400.6500	1	8		1.87827789	-0.14864570
	1400.7000	1	8		1.87827789	-0.14860420
	1400.7500	1	8		1.87827789	-0.14859617
	1400.8000	1	8		1.87827789	-0.14860031
	1400.8500	1	8		1.87827789	-0.14866257
	1400.9000	1	8		1.87827789	-0.14855967
	1400.9500	1	8		1.87827789	-0.14857628
	1401.0000	1	8		1.87827789	-0.14856813
	1401.0500	1	8		1.87827789	-0.14863134
	1401.1000	1	8		1.87827789	-0.14855845
	1401.1500	1	8		1.87827789	-0.14850289
	1401.2000	1	8		1.87827789	-0.14857179
	1401.2500	1	8		1.87827789	-0.14852013
	1401.3000	1	8		1.87827789	-0.14858072
	1401.3500	1	8		1.87827789	-0.14859102
	1401.4000	1	8		1.87827789	-0.14853535
	1401.4500	1	8		1.87827789	-0.14854513
	1401.5000	1	8		1.87827789	-0.14857170
	1401.5500	1	8		1.87827789	-0.14857833
	1401.6000	1	8		1.87827789	-0.14851113
	1401.6500	1	8		1.87827789	-0.14850606
	1401.7000	1	8		1.87827789	-0.14845533
	1401.7500	1	8		1.87827789	-0.14855389
	1401.8000	1	8		1.87827789	-0.14860786
	1401.8500	1	8		1.87827789	-0.14860369
	1401.9000	1	8		1.87827789	-0.14862118
[truncated: 9,875 more rows]
