# Supplementary material for: Hyaluronic Acid Enhances the Mechanical Properties of Tissue-Engineered Cartilage Constructs
Source: PLoS One. 2014 Dec 1;9(12):e113216. doi: 10.1371/journal.pone.0113216 (PMC4249877; doi:10.1371/journal.pone.0113216)
Supplement: Dataset S1 — Raw data from hydrogel constructs. Data on wet weight, dry weight, compressive modulus, DNA content, and GAG content are provided in a spreadsheet for all analysed hydrogel constructs. Additionally, raw data from mechanical compression tests (time, displacement, and load) are provided. (ZIP) [file pone.0113216.s004.zip › Data/Mechanical testing/Microtester/Day 63/Day 63 stress relaxation/Patient 1/G3 P1 M7/stress relaxation hold 4.csv]

G3 P1 M7 stress relaxation
Notes	Time	Sequence	Block	Cycle	5800:Extension mm	5800:5N_Load_Cell N
	1913.2140	1	10		1.76798263	-0.30120572
	1913.2500	1	10		1.76769352	-0.30172514
	1913.2720	1	10		1.76764763	-0.30138003
	1913.3000	1	10		1.76764763	-0.30127797
	1913.3500	1	10		1.76764763	-0.30092455
	1913.4000	1	10		1.76764763	-0.30054331
	1913.4500	1	10		1.76764763	-0.30021396
	1913.5000	1	10		1.76765951	-0.30001236
	1913.5500	1	10		1.76768922	-0.29972462
	1913.6000	1	10		1.76771237	-0.29942846
	1913.6500	1	10		1.76772139	-0.29923035
	1913.7000	1	10		1.76772139	-0.29890692
	1913.7500	1	10		1.76772139	-0.29864565
	1913.8000	1	10		1.76773020	-0.29845811
	1913.8500	1	10		1.76774024	-0.29822156
	1913.9000	1	10		1.76775007	-0.29791588
	1913.9500	1	10		1.76775991	-0.29773396
	1914.0000	1	10		1.76776995	-0.29750602
	1914.0500	1	10		1.76777978	-0.29736282
	1914.1000	1	10		1.76778675	-0.29718522
	1914.1500	1	10		1.76778675	-0.29693920
	1914.2000	1	10		1.76778675	-0.29682947
	1914.2500	1	10		1.76778675	-0.29677104
	1914.3000	1	10		1.76778675	-0.29651854
	1914.3500	1	10		1.76778675	-0.29642653
	1914.4000	1	10		1.76778675	-0.29619325
	1914.4500	1	10		1.76778675	-0.29603170
	1914.5000	1	10		1.76778675	-0.29584613
	1914.5500	1	10		1.76778675	-0.29573813
	1914.6000	1	10		1.76778675	-0.29557753
	1914.6500	1	10		1.76778675	-0.29545287
	1914.7000	1	10		1.76778675	-0.29533463
	1914.7500	1	10		1.76778675	-0.29522058
	1914.8000	1	10		1.76778675	-0.29504508
	1914.8500	1	10		1.76778675	-0.29484324
	1914.9000	1	10		1.76778675	-0.29465051
	1914.9500	1	10		1.76778675	-0.29463239
	1915.0000	1	10		1.76778675	-0.29452821
	1915.0500	1	10		1.76778675	-0.29441245
	1915.1000	1	10		1.76778675	-0.29430261
	1915.1500	1	10		1.76778675	-0.29420579
	1915.2000	1	10		1.76778675	-0.29398352
	1915.2500	1	10		1.76778675	-0.29389514
	1915.3000	1	10		1.76778675	-0.29369185
	1915.3500	1	10		1.76778675	-0.29353997
	1915.4000	1	10		1.76778675	-0.29352363
	1915.4500	1	10		1.76778675	-0.29346159
	1915.5000	1	10		1.76778675	-0.29326778
	1915.5500	1	10		1.76778675	-0.29321285
	1915.6000	1	10		1.76778675	-0.29310856
	1915.6500	1	10		1.76778675	-0.29303987
	1915.7000	1	10		1.76778675	-0.29288605
	1915.7500	1	10		1.76778675	-0.29266668
	1915.8000	1	10		1.76778675	-0.29253801
	1915.8500	1	10		1.76778675	-0.29243339
	1915.9000	1	10		1.76778675	-0.29236171
	1915.9500	1	10		1.76778675	-0.29229347
	1916.0000	1	10		1.76778675	-0.29222062
	1916.0500	1	10		1.76778675	-0.29217716
	1916.1000	1	10		1.76778675	-0.29192830
	1916.1500	1	10		1.76778675	-0.29181082
	1916.2000	1	10		1.76778675	-0.29179899
	1916.2500	1	10		1.76778675	-0.29162576
	1916.3000	1	10		1.76778675	-0.29157717
	1916.3500	1	10		1.76778675	-0.29154425
	1916.4000	1	10		1.76778675	-0.29143123
	1916.4500	1	10		1.76778675	-0.29140402
	1916.5000	1	10		1.76778675	-0.29124849
	1916.5500	1	10		1.76778675	-0.29111614
	1916.6000	1	10		1.76778675	-0.29102460
	1916.6500	1	10		1.76778675	-0.29090276
	1916.7000	1	10		1.76778675	-0.29079499
	1916.7500	1	10		1.76778675	-0.29072642
	1916.8000	1	10		1.76778675	-0.29060010
	1916.8500	1	10		1.76778675	-0.29050857
	1916.9000	1	10		1.76778675	-0.29053556
	1916.9500	1	10		1.76778675	-0.29038947
	1917.0000	1	10		1.76778675	-0.29020475
	1917.0500	1	10		1.76778675	-0.29009251
	1917.1000	1	10		1.76778675	-0.29003039
	1917.1500	1	10		1.76778675	-0.29003743
	1917.2000	1	10		1.76778675	-0.28992923
	1917.2500	1	10		1.76778675	-0.28977854
	1917.3000	1	10		1.76778675	-0.28969202
	1917.3500	1	10		1.76778675	-0.28970763
	1917.4000	1	10		1.76778675	-0.28960258
	1917.4500	1	10		1.76778675	-0.28955212
	1917.5000	1	10		1.76778675	-0.28939182
	1917.5500	1	10		1.76778675	-0.28917983
	1917.6000	1	10		1.76778675	-0.28919533
	1917.6500	1	10		1.76778675	-0.28907947
	1917.7000	1	10		1.76778675	-0.28902488
	1917.7500	1	10		1.76778675	-0.28901523
	1917.8000	1	10		1.76778675	-0.28899504
	1917.8500	1	10		1.76778675	-0.28889906
	1917.9000	1	10		1.76778675	-0.28880535
	1917.9500	1	10		1.76778675	-0.28859900
	1918.0000	1	10		1.76778675	-0.28850708
	1918.0500	1	10		1.76778675	-0.28854895
	1918.1000	1	10		1.76778675	-0.28834272
	1918.1500	1	10		1.76778675	-0.28830426
	1918.2000	1	10		1.76778675	-0.28823417
	1918.2500	1	10		1.76778675	-0.28819587
	1918.3000	1	10		1.76778675	-0.28818537
	1918.3500	1	10		1.76778675	-0.28805656
	1918.4000	1	10		1.76778675	-0.28789833
	1918.4500	1	10		1.76778675	-0.28782994
	1918.5000	1	10		1.76778675	-0.28772779
	1918.5500	1	10		1.76778675	-0.28766580
	1918.6000	1	10		1.76778675	-0.28755618
	1918.6500	1	10		1.76778675	-0.28757265
	1918.7000	1	10		1.76778675	-0.28751161
	1918.7500	1	10		1.76778675	-0.28751323
	1918.8000	1	10		1.76778675	-0.28732235
	1918.8500	1	10		1.76778675	-0.28725093
	1918.9000	1	10		1.76778675	-0.28716905
	1918.9500	1	10		1.76778675	-0.28709348
	1919.0000	1	10		1.76778675	-0.28698856
	1919.0500	1	10		1.76778675	-0.28703090
	1919.1000	1	10		1.76778675	-0.28704166
	1919.1500	1	10		1.76778675	-0.28685031
	1919.2000	1	10		1.76778675	-0.28685793
	1919.2500	1	10		1.76778675	-0.28673884
	1919.3000	1	10		1.76778675	-0.28667223
	1919.3500	1	10		1.76778675	-0.28662525
	1919.4000	1	10		1.76778675	-0.28647803
	1919.4500	1	10		1.76778675	-0.28642599
	1919.5000	1	10		1.76778675	-0.28640449
	1919.5500	1	10		1.76778675	-0.28630251
	1919.6000	1	10		1.76778675	-0.28622312
	1919.6500	1	10		1.76778675	-0.28616605
	1919.7000	1	10		1.76778675	-0.28615644
	1919.7500	1	10		1.76778675	-0.28607044
	1919.8000	1	10		1.76778675	-0.28589297
	1919.8500	1	10		1.76778675	-0.28589971
	1919.9000	1	10		1.76778675	-0.28583556
	1919.9500	1	10		1.76778675	-0.28582837
	1920.0000	1	10		1.76778675	-0.28572040
	1920.0500	1	10		1.76778675	-0.28565377
	1920.1000	1	10		1.76778675	-0.28566947
	1920.1500	1	10		1.76778675	-0.28561266
	1920.2000	1	10		1.76778675	-0.28546225
	1920.2500	1	10		1.76778675	-0.28529570
	1920.3000	1	10		1.76778675	-0.28532133
	1920.3500	1	10		1.76778675	-0.28521867
	1920.4000	1	10		1.76778675	-0.28519984
	1920.4500	1	10		1.76778675	-0.28515711
	1920.5000	1	10		1.76778675	-0.28513441
	1920.5500	1	10		1.76778675	-0.28510731
	1920.6000	1	10		1.76778675	-0.28496886
	1920.6500	1	10		1.76778675	-0.28493125
	1920.7000	1	10		1.76778675	-0.28468689
	1920.7500	1	10		1.76778675	-0.28459424
	1920.8000	1	10		1.76778675	-0.28466830
	1920.8500	1	10		1.76778675	-0.28451091
	1920.9000	1	10		1.76778675	-0.28449832
	1920.9500	1	10		1.76778675	-0.28453685
	1921.0000	1	10		1.76778675	-0.28442655
	1921.0500	1	10		1.76778675	-0.28433632
	1921.1000	1	10		1.76778675	-0.28428560
	1921.1500	1	10		1.76778675	-0.28416786
	1921.2000	1	10		1.76778675	-0.28411645
	1921.2500	1	10		1.76778675	-0.28408645
	1921.3000	1	10		1.76778675	-0.28399300
	1921.3500	1	10		1.76778675	-0.28404079
	1921.4000	1	10		1.76778675	-0.28399106
	1921.4500	1	10		1.76778675	-0.28385466
	1921.5000	1	10		1.76778675	-0.28383050
	1921.5500	1	10		1.76778675	-0.28380420
	1921.6000	1	10		1.76778675	-0.28371787
	1921.6500	1	10		1.76778675	-0.28365310
	1921.7000	1	10		1.76778675	-0.28358798
	1921.7500	1	10		1.76778675	-0.28350418
	1921.8000	1	10		1.76778675	-0.28348804
	1921.8500	1	10		1.76778675	-0.28344439
	1921.9000	1	10		1.76778675	-0.28338756
	1921.9500	1	10		1.76778675	-0.28333958
	1922.0000	1	10		1.76778675	-0.28330410
	1922.0500	1	10		1.76778675	-0.28317954
	1922.1000	1	10		1.76778675	-0.28315291
	1922.1500	1	10		1.76778675	-0.28313488
	1922.2000	1	10		1.76778675	-0.28301958
	1922.2500	1	10		1.76778675	-0.28301869
	1922.3000	1	10		1.76778675	-0.28291499
	1922.3500	1	10		1.76778675	-0.28285455
	1922.4000	1	10		1.76778675	-0.28289594
	1922.4500	1	10		1.76778675	-0.28279714
	1922.5000	1	10		1.76778675	-0.28269509
	1922.5500	1	10		1.76778675	-0.28264526
	1922.6000	1	10		1.76778675	-0.28258676
	1922.6500	1	10		1.76778675	-0.28251207
	1922.7000	1	10		1.76778675	-0.28250426
	1922.7500	1	10		1.76778675	-0.28243648
	1922.8000	1	10		1.76778675	-0.28251100
	1922.8500	1	10		1.76778675	-0.28241633
	1922.9000	1	10		1.76778675	-0.28233670
	1922.9500	1	10		1.76778675	-0.28227536
	1923.0000	1	10		1.76778675	-0.28221508
	1923.0500	1	10		1.76778675	-0.28217794
	1923.1000	1	10		1.76778675	-0.28210828
	1923.1500	1	10		1.76778675	-0.28201861
	1923.2000	1	10		1.76778675	-0.28214635
	1923.2500	1	10		1.76778675	-0.28198032
	1923.3000	1	10		1.76778675	-0.28197682
	1923.3500	1	10		1.76778675	-0.28191980
	1923.4000	1	10		1.76778675	-0.28185500
	1923.4500	1	10		1.76778675	-0.28180053
	1923.5000	1	10		1.76778675	-0.28167011
	1923.5500	1	10		1.76778675	-0.28158437
	1923.6000	1	10		1.76778675	-0.28151857
	1923.6500	1	10		1.76778675	-0.28148266
	1923.7000	1	10		1.76778675	-0.28152324
	1923.7500	1	10		1.76778675	-0.28150585
	1923.8000	1	10		1.76778675	-0.28145449
	1923.8500	1	10		1.76778675	-0.28142825
	1923.9000	1	10		1.76778675	-0.28130848
	1923.9500	1	10		1.76778675	-0.28120261
	1924.0000	1	10		1.76778675	-0.28106673
	1924.0500	1	10		1.76778675	-0.28101886
	1924.1000	1	10		1.76778675	-0.28103800
	1924.1500	1	10		1.76778675	-0.28107025
	1924.2000	1	10		1.76778675	-0.28101783
	1924.2500	1	10		1.76778675	-0.28095627
	1924.3000	1	10		1.76778675	-0.28088169
	1924.3500	1	10		1.76778675	-0.28082697
	1924.4000	1	10		1.76778675	-0.28079530
	1924.4500	1	10		1.76778675	-0.28074501
	1924.5000	1	10		1.76778675	-0.28061556
	1924.5500	1	10		1.76778675	-0.28063392
	1924.6000	1	10		1.76778675	-0.28064312
	1924.6500	1	10		1.76778675	-0.28063739
	1924.7000	1	10		1.76778675	-0.28057357
	1924.7500	1	10		1.76778675	-0.28048828
	1924.8000	1	10		1.76778675	-0.28042369
	1924.8500	1	10		1.76778675	-0.28041137
	1924.9000	1	10		1.76778675	-0.28028507
	1924.9500	1	10		1.76778675	-0.28019460
	1925.0000	1	10		1.76778675	-0.28020972
	1925.0500	1	10		1.76778675	-0.28028483
	1925.1000	1	10		1.76778675	-0.28022643
	1925.1500	1	10		1.76778675	-0.28017001
	1925.2000	1	10		1.76778675	-0.28010413
	1925.2500	1	10		1.76778675	-0.27999347
	1925.3000	1	10		1.76778675	-0.27995208
	1925.3500	1	10		1.76778675	-0.27993266
	1925.4000	1	10		1.76778675	-0.27986012
	1925.4500	1	10		1.76778675	-0.27976975
	1925.5000	1	10		1.76778675	-0.27975202
	1925.5500	1	10		1.76778675	-0.27980354
	1925.6000	1	10		1.76778675	-0.27973901
	1925.6500	1	10		1.76778675	-0.27973117
	1925.7000	1	10		1.76778675	-0.27970681
	1925.7500	1	10		1.76778675	-0.27962126
	1925.8000	1	10		1.76778675	-0.27954150
	1925.8500	1	10		1.76778675	-0.27947424
	1925.9000	1	10		1.76778675	-0.27944338
	1925.9500	1	10		1.76778675	-0.27944352
	1926.0000	1	10		1.76778675	-0.27946960
	1926.0500	1	10		1.76778675	-0.27932385
	1926.1000	1	10		1.76778675	-0.27933311
	1926.1500	1	10		1.76778675	-0.27928622
	1926.2000	1	10		1.76778675	-0.27921515
	1926.2500	1	10		1.76778675	-0.27913980
	1926.3000	1	10		1.76775397	-0.27910318
	1926.3500	1	10		1.76771996	-0.27898854
	1926.4000	1	10		1.76771688	-0.27903683
	1926.4500	1	10		1.76771688	-0.27901458
	1926.5000	1	10		1.76771688	-0.27890131
	1926.5500	1	10		1.76771688	-0.27893910
	1926.6000	1	10		1.76771688	-0.27887480
	1926.6500	1	10		1.76771688	-0.27876567
	1926.7000	1	10		1.76771688	-0.27880494
	1926.7500	1	10		1.76771688	-0.27863905
	1926.8000	1	10		1.76771688	-0.27866656
	1926.8500	1	10		1.76771688	-0.27866349
	1926.9000	1	10		1.76771688	-0.27850041
	1926.9500	1	10		1.76771688	-0.27856786
	1927.0000	1	10		1.76773963	-0.27854353
	1927.0500	1	10		1.76778101	-0.27841579
	1927.1000	1	10		1.76778675	-0.27839944
	1927.1500	1	10		1.76778675	-0.27827423
	1927.2000	1	10		1.76778675	-0.27818318
	1927.2500	1	10		1.76778675	-0.27836543
	1927.3000	1	10		1.76778675	-0.27825560
	1927.3500	1	10		1.76778675	-0.27830122
	1927.4000	1	10		1.76778675	-0.27827471
	1927.4500	1	10		1.76778675	-0.27815739
	1927.5000	1	10		1.76778675	-0.27808124
	1927.5500	1	10		1.76778675	-0.27801609
	1927.6000	1	10		1.76778675	-0.27797498
	1927.6500	1	10		1.76778675	-0.27799413
	1927.7000	1	10		1.76778675	-0.27802443
	1927.7500	1	10		1.76778675	-0.27795520
	1927.8000	1	10		1.76778675	-0.27787831
	1927.8500	1	10		1.76778675	-0.27793368
	1927.9000	1	10		1.76778675	-0.27789075
	1927.9500	1	10		1.76778675	-0.27777586
	1928.0000	1	10		1.76778675	-0.27767712
	1928.0500	1	10		1.76778675	-0.27759861
	1928.1000	1	10		1.76778675	-0.27760725
	1928.1500	1	10		1.76778675	-0.27759070
	1928.2000	1	10		1.76778675	-0.27752867
	1928.2500	1	10		1.76778675	-0.27754074
	1928.3000	1	10		1.76778675	-0.27746437
	1928.3500	1	10		1.76778675	-0.27754663
	1928.4000	1	10		1.76778675	-0.27745698
	1928.4500	1	10		1.76778675	-0.27735889
	1928.5000	1	10		1.76778675	-0.27732257
	1928.5500	1	10		1.76778675	-0.27730228
	1928.6000	1	10		1.76778675	-0.27727533
	1928.6500	1	10		1.76778675	-0.27724341
	1928.7000	1	10		1.76778675	-0.27714459
	1928.7500	1	10		1.76778675	-0.27716868
	1928.8000	1	10		1.76778675	-0.27715014
	1928.8500	1	10		1.76778675	-0.27704004
	1928.9000	1	10		1.76778675	-0.27687762
	1928.9500	1	10		1.76778675	-0.27694682
	1929.0000	1	10		1.76778675	-0.27696354
	1929.0500	1	10		1.76778675	-0.27691867
	1929.1000	1	10		1.76778675	-0.27683353
	1929.1500	1	10		1.76778675	-0.27683001
	1929.2000	1	10		1.76778675	-0.27680572
	1929.2500	1	10		1.76778675	-0.27681252
	1929.3000	1	10		1.76778675	-0.27674185
	1929.3500	1	10		1.76778675	-0.27661083
	1929.4000	1	10		1.76778675	-0.27658990
	1929.4500	1	10		1.76778675	-0.27658824
	1929.5000	1	10		1.76778675	-0.27652007
	1929.5500	1	10		1.76778675	-0.27649783
	1929.6000	1	10		1.76778675	-0.27642610
	1929.6500	1	10		1.76778675	-0.27645731
	1929.7000	1	10		1.76778675	-0.27645390
	1929.7500	1	10		1.76778675	-0.27639350
	1929.8000	1	10		1.76778675	-0.27629800
	1929.8500	1	10		1.76778675	-0.27628766
	1929.9000	1	10		1.76778675	-0.27621772
	1929.9500	1	10		1.76778675	-0.27616937
	1930.0000	1	10		1.76778675	-0.27626963
	1930.0500	1	10		1.76778675	-0.27610807
	1930.1000	1	10		1.76778675	-0.27611045
	1930.1500	1	10		1.76778675	-0.27611442
	1930.2000	1	10		1.76778675	-0.27600328
	1930.2500	1	10		1.76778675	-0.27597586
	1930.3000	1	10		1.76778675	-0.27595354
	1930.3500	1	10		1.76778675	-0.27590340
	1930.4000	1	10		1.76778675	-0.27598280
	1930.4500	1	10		1.76778675	-0.27588282
	1930.5000	1	10		1.76778675	-0.27572269
	1930.5500	1	10		1.76778675	-0.27576122
	1930.6000	1	10		1.76778675	-0.27578088
	1930.6500	1	10		1.76778675	-0.27571524
	1930.7000	1	10		1.76778675	-0.27566150
	1930.7500	1	10		1.76778675	-0.27564283
	1930.8000	1	10		1.76778675	-0.27555780
	1930.8500	1	10		1.76778675	-0.27562900
	1930.9000	1	10		1.76778675	-0.27556874
	1930.9500	1	10		1.76778675	-0.27541887
	1931.0000	1	10		1.76778675	-0.27548954
	1931.0500	1	10		1.76778675	-0.27541937
	1931.1000	1	10		1.76778675	-0.27545208
	1931.1500	1	10		1.76778675	-0.27538441
	1931.2000	1	10		1.76778675	-0.27530052
	1931.2500	1	10		1.76778675	-0.27526099
	1931.3000	1	10		1.76778675	-0.27522504
	1931.3500	1	10		1.76778675	-0.27515994
	1931.4000	1	10		1.76778675	-0.27509203
	1931.4500	1	10		1.76778675	-0.27518136
	1931.5000	1	10		1.76778675	-0.27513562
	1931.5500	1	10		1.76778675	-0.27510071
	1931.6000	1	10		1.76778675	-0.27505461
	1931.6500	1	10		1.76778675	-0.27499372
	1931.7000	1	10		1.76778675	-0.27503027
	1931.7500	1	10		1.76778675	-0.27500864
	1931.8000	1	10		1.76778675	-0.27494637
	1931.8500	1	10		1.76778675	-0.27493147
	1931.9000	1	10		1.76778675	-0.27484998
	1931.9500	1	10		1.76778675	-0.27489251
	1932.0000	1	10		1.76778675	-0.27481908
	1932.0500	1	10		1.76778675	-0.27469737
	1932.1000	1	10		1.76778675	-0.27460763
	1932.1500	1	10		1.76778675	-0.27469173
	1932.2000	1	10		1.76778675	-0.27464272
	1932.2500	1	10		1.76778675	-0.27463727
	1932.3000	1	10		1.76778675	-0.27464889
	1932.3500	1	10		1.76778675	-0.27451135
	1932.4000	1	10		1.76778675	-0.27451774
	1932.4500	1	10		1.76778675	-0.27452840
	1932.5000	1	10		1.76778675	-0.27446054
	1932.5500	1	10		1.76778675	-0.27430663
	1932.6000	1	10		1.76778675	-0.27429903
	1932.6500	1	10		1.76778675	-0.27431861
	1932.7000	1	10		1.76778675	-0.27430097
	1932.7500	1	10		1.76778675	-0.27420180
	1932.8000	1	10		1.76778675	-0.27427273
	1932.8500	1	10		1.76778675	-0.27428228
	1932.9000	1	10		1.76778675	-0.27417168
	1932.9500	1	10		1.76778675	-0.27423970
	1933.0000	1	10		1.76778675	-0.27411727
	1933.0500	1	10		1.76778675	-0.27401863
	1933.1000	1	10		1.76778675	-0.27406242
	1933.1500	1	10		1.76778675	-0.27405659
	1933.2000	1	10		1.76778675	-0.27402358
	1933.2500	1	10		1.76778675	-0.27399091
	1933.3000	1	10		1.76778675	-0.27390029
	1933.3500	1	10		1.76778675	-0.27394881
	1933.4000	1	10		1.76778675	-0.27387576
	1933.4500	1	10		1.76778675	-0.27386708
	1933.5000	1	10		1.76778675	-0.27384344
	1933.5500	1	10		1.76778675	-0.27370665
	1933.6000	1	10		1.76778675	-0.27376421
	1933.6500	1	10		1.76778675	-0.27382756
	1933.7000	1	10		1.76778675	-0.27377155
	1933.7500	1	10		1.76778675	-0.27367167
	1933.8000	1	10		1.76778675	-0.27376387
	1933.8500	1	10		1.76778675	-0.27366424
	1933.9000	1	10		1.76778675	-0.27361980
	1933.9500	1	10		1.76778675	-0.27352411
	1934.0000	1	10		1.76778675	-0.27346870
	1934.0500	1	10		1.76778675	-0.27361998
	1934.1000	1	10		1.76778675	-0.27356260
	1934.1500	1	10		1.76778675	-0.27346935
	1934.2000	1	10		1.76778675	-0.27345499
	1934.2500	1	10		1.76778675	-0.27347248
	1934.3000	1	10		1.76778675	-0.27334744
	1934.3500	1	10		1.76778675	-0.27336348
	1934.4000	1	10		1.76778675	-0.27318906
	1934.4500	1	10		1.76778675	-0.27320402
	1934.5000	1	10		1.76778675	-0.27332539
	1934.5500	1	10		1.76778675	-0.27322328
	1934.6000	1	10		1.76778675	-0.27312988
	1934.6500	1	10		1.76778675	-0.27317869
	1934.7000	1	10		1.76778675	-0.27308052
	1934.7500	1	10		1.76778675	-0.27313281
	1934.8000	1	10		1.76778675	-0.27307369
	1934.8500	1	10		1.76778655	-0.27297929
	1934.9000	1	10		1.76773819	-0.27302774
	1934.9500	1	10		1.76771688	-0.27294466
	1935.0000	1	10		1.76771688	-0.27299719
	1935.0500	1	10		1.76771688	-0.27297044
	1935.1000	1	10		1.76771688	-0.27287871
	1935.1500	1	10		1.76771688	-0.27288642
	1935.2000	1	10		1.76771688	-0.27289439
	1935.2500	1	10		1.76771688	-0.27278434
	1935.3000	1	10		1.76771688	-0.27269037
	1935.3500	1	10		1.76771688	-0.27269498
	1935.4000	1	10		1.76771688	-0.27259342
	1935.4500	1	10		1.76771688	-0.27265057
	1935.5000	1	10		1.76771688	-0.27257577
	1935.5500	1	10		1.76772467	-0.27249508
	1935.6000	1	10		1.76777323	-0.27254904
	1935.6500	1	10		1.76778675	-0.27254606
	1935.7000	1	10		1.76778675	-0.27244959
	1935.7500	1	10		1.76778675	-0.27234811
	1935.8000	1	10		1.76778675	-0.27231919
	1935.8500	1	10		1.76778675	-0.27234107
	1935.9000	1	10		1.76778675	-0.27244568
	1935.9500	1	10		1.76778675	-0.27238997
	1936.0000	1	10		1.76778675	-0.27230291
	1936.0500	1	10		1.76778675	-0.27223160
	1936.1000	1	10		1.76778675	-0.27228059
	1936.1500	1	10		1.76778675	-0.27225170
	1936.2000	1	10		1.76778675	-0.27219377
	1936.2500	1	10		1.76778675	-0.27211385
	1936.3000	1	10		1.76778675	-0.27204538
	1936.3500	1	10		1.76778675	-0.27212465
	1936.4000	1	10		1.76778675	-0.27204875
	1936.4500	1	10		1.76778675	-0.27198881
	1936.5000	1	10		1.76778675	-0.27197104
	1936.5500	1	10		1.76778675	-0.27198147
	1936.6000	1	10		1.76778675	-0.27197925
	1936.6500	1	10		1.76778675	-0.27187850
	1936.7000	1	10		1.76778675	-0.27186116
	1936.7500	1	10		1.76778675	-0.27184134
	1936.8000	1	10		1.76778675	-0.27188623
	1936.8500	1	10		1.76778675	-0.27184088
	1936.9000	1	10		1.76778675	-0.27176665
	1936.9500	1	10		1.76778675	-0.27182002
	1937.0000	1	10		1.76778675	-0.27184702
	1937.0500	1	10		1.76778675	-0.27169524
	1937.1000	1	10		1.76778675	-0.27168868
	1937.1500	1	10		1.76778675	-0.27162297
	1937.2000	1	10		1.76778675	-0.27157126
	1937.2500	1	10		1.76778675	-0.27154699
	1937.3000	1	10		1.76778675	-0.27156191
	1937.3500	1	10		1.76778675	-0.27155275
	1937.4000	1	10		1.76778675	-0.27152117
	1937.4500	1	10		1.76778675	-0.27155839
	1937.5000	1	10		1.76778675	-0.27147543
	1937.5500	1	10		1.76778675	-0.27146157
	1937.6000	1	10		1.76778675	-0.27145002
	1937.6500	1	10		1.76778675	-0.27134052
	1937.7000	1	10		1.76778675	-0.27129829
	1937.7500	1	10		1.76778675	-0.27129954
	1937.8000	1	10		1.76778675	-0.27138218
	1937.8500	1	10		1.76778675	-0.27139008
	1937.9000	1	10		1.76778675	-0.27128346
	1937.9500	1	10		1.76778675	-0.27118949
	1938.0000	1	10		1.76778675	-0.27113868
	1938.0500	1	10		1.76778675	-0.27113611
	1938.1000	1	10		1.76778675	-0.27109368
	1938.1500	1	10		1.76778675	-0.27106743
	1938.2000	1	10		1.76778675	-0.27098542
	1938.2500	1	10		1.76778675	-0.27100042
	1938.3000	1	10		1.76778675	-0.27106525
	1938.3500	1	10		1.76778675	-0.27118420
	1938.4000	1	10		1.76778675	-0.27105412
	1938.4500	1	10		1.76778675	-0.27093580
	1938.5000	1	10		1.76778675	-0.27098818
	1938.5500	1	10		1.76778675	-0.27084785
	1938.6000	1	10		1.76778675	-0.27077809
	1938.6500	1	10		1.76778675	-0.27079429
	1938.7000	1	10		1.76778675	-0.27080847
	1938.7500	1	10		1.76778675	-0.27077097
	1938.8000	1	10		1.76778675	-0.27083311
	1938.8500	1	10		1.76778675	-0.27074747
	1938.9000	1	10		1.76778675	-0.27068127
	1938.9500	1	10		1.76778675	-0.27073191
	1939.0000	1	10		1.76778675	-0.27061557
	1939.0500	1	10		1.76778675	-0.27064212
	1939.1000	1	10		1.76778675	-0.27060773
	1939.1500	1	10		1.76778675	-0.27059006
	1939.2000	1	10		1.76778675	-0.27117448
	1939.2500	1	10		1.76778675	-0.27105018
	1939.3000	1	10		1.76778675	-0.27062308
	1939.3500	1	10		1.76778675	-0.27050517
	1939.4000	1	10		1.76778675	-0.27058782
	1939.4500	1	10		1.76778675	-0.27046612
	1939.5000	1	10		1.76778675	-0.27036294
	1939.5500	1	10		1.76778675	-0.27046811
	1939.6000	1	10		1.76778675	-0.27055021
	1939.6500	1	10		1.76778675	-0.27036740
	1939.7000	1	10		1.76778675	-0.27032042
	1939.7500	1	10		1.76778675	-0.27015282
	1939.8000	1	10		1.76778675	-0.27012816
	1939.8500	1	10		1.76778675	-0.27016358
	1939.9000	1	10		1.76778675	-0.27003290
	1939.9500	1	10		1.76778675	-0.27014140
	1940.0000	1	10		1.76778675	-0.27004553
	1940.0500	1	10		1.76778675	-0.27005803
	1940.1000	1	10		1.76778675	-0.27001727
	1940.1500	1	10		1.76778675	-0.27006064
	1940.2000	1	10		1.76778675	-0.27002096
	1940.2500	1	10		1.76778675	-0.26999049
	1940.3000	1	10		1.76778675	-0.26994426
	1940.3500	1	10		1.76778675	-0.26980406
	1940.4000	1	10		1.76778675	-0.26985649
	1940.4500	1	10		1.76778675	-0.26985755
	1940.5000	1	10		1.76778675	-0.26982469
	1940.5500	1	10		1.76778675	-0.26983341
	1940.6000	1	10		1.76778675	-0.26987696
	1940.6500	1	10		1.76778675	-0.26979534
	1940.7000	1	10		1.76778675	-0.26974071
	1940.7500	1	10		1.76778675	-0.26963290
	1940.8000	1	10		1.76778675	-0.26966859
	1940.8500	1	10		1.76778675	-0.26969546
	1940.9000	1	10		1.76778675	-0.26969936
	1940.9500	1	10		1.76778675	-0.26969418
	1941.0000	1	10		1.76778675	-0.26977282
	1941.0500	1	10		1.76778675	-0.26967075
	1941.1000	1	10		1.76778675	-0.26956392
	1941.1500	1	10		1.76778675	-0.26948489
	1941.2000	1	10		1.76778675	-0.26948323
	1941.2500	1	10		1.76778675	-0.26951194
	1941.3000	1	10		1.76778675	-0.26947254
	1941.3500	1	10		1.76778675	-0.26946902
	1941.4000	1	10		1.76778675	-0.26947664
	1941.4500	1	10		1.76778675	-0.26951218
	1941.5000	1	10		1.76778675	-0.26946798
	1941.5500	1	10		1.76778675	-0.26940815
	1941.6000	1	10		1.76778675	-0.26932830
	1941.6500	1	10		1.76778675	-0.26927376
	1941.7000	1	10		1.76778675	-0.26922824
	1941.7500	1	10		1.76778675	-0.26915647
	1941.8000	1	10		1.76778675	-0.26921595
	1941.8500	1	10		1.76778675	-0.26921146
	1941.9000	1	10		1.76778675	-0.26916906
	1941.9500	1	10		1.76778675	-0.26918586
	1942.0000	1	10		1.76778675	-0.26913710
	1942.0500	1	10		1.76778675	-0.26902994
	1942.1000	1	10		1.76778675	-0.26905622
	1942.1500	1	10		1.76778675	-0.26903028
	1942.2000	1	10		1.76778675	-0.26902558
	1942.2500	1	10		1.76778675	-0.26909718
	1942.3000	1	10		1.76778675	-0.26900848
	1942.3500	1	10		1.76778675	-0.26899016
	1942.4000	1	10		1.76778675	-0.26896063
	1942.4500	1	10		1.76778675	-0.26886389
	1942.5000	1	10		1.76778675	-0.26881717
	1942.5500	1	10		1.76778675	-0.26873952
	1942.6000	1	10		1.76778675	-0.26872005
	1942.6500	1	10		1.76778675	-0.26881019
	1942.7000	1	10		1.76778675	-0.26887950
	1942.7500	1	10		1.76778675	-0.26880668
	1942.8000	1	10		1.76778675	-0.26879856
	1942.8500	1	10		1.76778675	-0.26869826
	1942.9000	1	10		1.76778675	-0.26858598
	1942.9500	1	10		1.76778675	-0.26855787
	1943.0000	1	10		1.76778675	-0.26856339
	1943.0500	1	10		1.76778675	-0.26858663
	1943.1000	1	10		1.76778675	-0.26858592
	1943.1500	1	10		1.76778675	-0.26856491
	1943.2000	1	10		1.76778675	-0.26850607
	1943.2500	1	10		1.76778675	-0.26851473
	1943.3000	1	10		1.76778675	-0.26836738
	1943.3500	1	10		1.76778675	-0.26841583
	1943.4000	1	10		1.76776216	-0.26836315
	1943.4500	1	10		1.76773266	-0.26827812
	1943.5000	1	10		1.76773000	-0.26832197
	1943.5500	1	10		1.76773000	-0.26837407
	1943.6000	1	10		1.76773000	-0.26834894
	1943.6500	1	10		1.76773000	-0.26831446
	1943.7000	1	10		1.76773000	-0.26825776
	1943.7500	1	10		1.76773000	-0.26827920
	1943.8000	1	10		1.76773000	-0.26820375
	1943.8500	1	10		1.76773000	-0.26813114
	1943.9000	1	10		1.76773000	-0.26816357
	1943.9500	1	10		1.76773000	-0.26814496
	1944.0000	1	10		1.76773000	-0.26808655
	1944.0500	1	10		1.76773000	-0.26807262
	1944.1000	1	10		1.76773000	-0.26805194
	1944.1500	1	10		1.76773000	-0.26812114
	1944.2000	1	10		1.76773000	-0.26802462
	1944.2500	1	10		1.76773758	-0.26793739
	1944.3000	1	10		1.76775745	-0.26783280
	1944.3500	1	10		1.76777733	-0.26788330
	1944.4000	1	10		1.76778675	-0.26791982
	1944.4500	1	10		1.76778675	-0.26793074
	1944.5000	1	10		1.76778675	-0.26785856
	1944.5500	1	10		1.76778675	-0.26783645
	1944.6000	1	10		1.76778675	-0.26784359
	1944.6500	1	10		1.76778675	-0.26778188
	1944.7000	1	10		1.76778675	-0.26767779
	1944.7500	1	10		1.76778675	-0.26770225
	1944.8000	1	10		1.76778675	-0.26768040
	1944.8500	1	10		1.76778675	-0.26778543
	1944.9000	1	10		1.76778675	-0.26778528
	1944.9500	1	10		1.76778675	-0.26762847
	1945.0000	1	10		1.76778675	-0.26758416
	1945.0500	1	10		1.76778675	-0.26768280
	1945.1000	1	10		1.76778675	-0.26759516
	1945.1500	1	10		1.76778675	-0.26749119
	1945.2000	1	10		1.76778675	-0.26741678
	1945.2500	1	10		1.76778675	-0.26749022
	1945.3000	1	10		1.76778675	-0.26755631
	1945.3500	1	10		1.76778675	-0.26750799
	1945.4000	1	10		1.76778675	-0.26748439
	1945.4500	1	10		1.76778675	-0.26743127
	1945.5000	1	10		1.76778675	-0.26746828
	1945.5500	1	10		1.76778675	-0.26740080
	1945.6000	1	10		1.76778675	-0.26728617
	1945.6500	1	10		1.76778675	-0.26728401
	1945.7000	1	10		1.76778675	-0.26718138
	1945.7500	1	10		1.76778675	-0.26726095
	1945.8000	1	10		1.76778675	-0.26730027
	1945.8500	1	10		1.76778675	-0.26711587
	1945.9000	1	10		1.76778675	-0.26717873
	1945.9500	1	10		1.76778675	-0.26726685
	1946.0000	1	10		1.76778675	-0.26714839
	1946.0500	1	10		1.76778675	-0.26706582
	1946.1000	1	10		1.76778675	-0.26714578
	1946.1500	1	10		1.76778675	-0.26703486
	1946.2000	1	10		1.76778675	-0.26717264
	1946.2500	1	10		1.76778675	-0.26711477
	1946.3000	1	10		1.76778675	-0.26700087
	1946.3500	1	10		1.76778675	-0.26704729
	1946.4000	1	10		1.76778675	-0.26704170
	1946.4500	1	10		1.76778675	-0.26690861
	1946.5000	1	10		1.76778675	-0.26694030
	1946.5500	1	10		1.76778675	-0.26691351
	1946.6000	1	10		1.76778675	-0.26690772
	1946.6500	1	10		1.76778675	-0.26691662
	1946.7000	1	10		1.76778675	-0.26687417
	1946.7500	1	10		1.76778675	-0.26677383
	1946.8000	1	10		1.76778675	-0.26684714
	1946.8500	1	10		1.76778675	-0.26684877
	1946.9000	1	10		1.76778675	-0.26675912
	1946.9500	1	10		1.76778675	-0.26675163
	1947.0000	1	10		1.76778675	-0.26659407
	1947.0500	1	10		1.76778675	-0.26658202
	1947.1000	1	10		1.76778675	-0.26672097
	1947.1500	1	10		1.76778675	-0.26657209
	1947.2000	1	10		1.76778675	-0.26658885
	1947.2500	1	10		1.76778675	-0.26672386
	1947.3000	1	10		1.76778675	-0.26666516
	1947.3500	1	10		1.76778675	-0.26655074
	1947.4000	1	10		1.76778675	-0.26653839
	1947.4500	1	10		1.76778675	-0.26643243
	1947.5000	1	10		1.76778675	-0.26651900
	1947.5500	1	10		1.76778675	-0.26651368
	1947.6000	1	10		1.76778675	-0.26644384
	1947.6500	1	10		1.76778675	-0.26638184
	1947.7000	1	10		1.76778675	-0.26641630
	1947.7500	1	10		1.76778675	-0.26638687
	1947.8000	1	10		1.76778675	-0.26630152
	1947.8500	1	10		1.76778675	-0.26633319
	1947.9000	1	10		1.76778675	-0.26624909
	1947.9500	1	10		1.76778675	-0.26629435
	1948.0000	1	10		1.76778675	-0.26628299
	1948.0500	1	10		1.76778675	-0.26622817
	1948.1000	1	10		1.76778675	-0.26615383
	1948.1500	1	10		1.76778675	-0.26611520
	1948.2000	1	10		1.76778675	-0.26609741
	1948.2500	1	10		1.76778675	-0.26605571
	1948.3000	1	10		1.76778675	-0.26599811
	1948.3500	1	10		1.76778675	-0.26596321
	1948.4000	1	10		1.76778675	-0.26604576
	1948.4500	1	10		1.76778675	-0.26604770
	1948.5000	1	10		1.76778675	-0.26597153
	1948.5500	1	10		1.76778675	-0.26592471
	1948.6000	1	10		1.76778675	-0.26593534
	1948.6500	1	10		1.76778675	-0.26590619
	1948.7000	1	10		1.76778675	-0.26590362
	1948.7500	1	10		1.76778675	-0.26588369
	1948.8000	1	10		1.76778675	-0.26591716
	1948.8500	1	10		1.76778675	-0.26589004
	1948.9000	1	10		1.76778675	-0.26581781
	1948.9500	1	10		1.76778675	-0.26591519
	1949.0000	1	10		1.76778675	-0.26585653
	1949.0500	1	10		1.76778675	-0.26574818
	1949.1000	1	10		1.76778675	-0.26573943
	1949.1500	1	10		1.76778675	-0.26571268
	1949.2000	1	10		1.76778675	-0.26568102
	1949.2500	1	10		1.76778675	-0.26576104
	1949.3000	1	10		1.76778675	-0.26569594
	1949.3500	1	10		1.76778675	-0.26567509
	1949.4000	1	10		1.76778675	-0.26568182
	1949.4500	1	10		1.76778675	-0.26560027
	1949.5000	1	10		1.76778675	-0.26554296
	1949.5500	1	10		1.76778675	-0.26567252
	1949.6000	1	10		1.76778675	-0.26552156
	1949.6500	1	10		1.76778675	-0.26548138
	1949.7000	1	10		1.76778675	-0.26545407
	1949.7500	1	10		1.76778675	-0.26540007
	1949.8000	1	10		1.76778675	-0.26545044
	1949.8500	1	10		1.76778675	-0.26544802
	1949.9000	1	10		1.76778675	-0.26534004
	1949.9500	1	10		1.76778675	-0.26537854
	1950.0000	1	10		1.76778675	-0.26540918
	1950.0500	1	10		1.76778675	-0.26534792
	1950.1000	1	10		1.76778675	-0.26526244
	1950.1500	1	10		1.76778675	-0.26522659
	1950.2000	1	10		1.76778675	-0.26517661
	1950.2500	1	10		1.76778675	-0.26522394
	1950.3000	1	10		1.76778675	-0.26514972
	1950.3500	1	10		1.76778675	-0.26516341
	1950.4000	1	10		1.76778675	-0.26520407
	1950.4500	1	10		1.76778675	-0.26514094
	1950.5000	1	10		1.76778675	-0.26512852
	1950.5500	1	10		1.76778675	-0.26507400
	1950.6000	1	10		1.76778675	-0.26498763
	1950.6500	1	10		1.76778675	-0.26507335
	1950.7000	1	10		1.76778675	-0.26496725
	1950.7500	1	10		1.76778675	-0.26499050
	1950.8000	1	10		1.76778675	-0.26503813
	1950.8500	1	10		1.76778675	-0.26507717
	1950.9000	1	10		1.76778675	-0.26501596
	1950.9500	1	10		1.76778675	-0.26491344
	1951.0000	1	10		1.76778675	-0.26484342
	1951.0500	1	10		1.76778675	-0.26482958
	1951.1000	1	10		1.76778675	-0.26479021
	1951.1500	1	10		1.76778675	-0.26481295
	1951.2000	1	10		1.76778675	-0.26488956
	1951.2500	1	10		1.76778675	-0.26487468
	1951.3000	1	10		1.76778675	-0.26481515
	1951.3500	1	10		1.76778675	-0.26482621
	1951.4000	1	10		1.76778675	-0.26481053
	1951.4500	1	10		1.76778675	-0.26474640
	1951.5000	1	10		1.76778675	-0.26467616
	1951.5500	1	10		1.76778675	-0.26457572
	1951.6000	1	10		1.76778675	-0.26462343
	1951.6500	1	10		1.76778675	-0.26468430
	1951.7000	1	10		1.76778675	-0.26466982
	1951.7500	1	10		1.76778675	-0.26458990
	1951.8000	1	10		1.76778675	-0.26455346
	1951.8500	1	10		1.76778675	-0.26462097
	1951.9000	1	10		1.76778675	-0.26457764
	1951.9500	1	10		1.76778675	-0.26454873
	1952.0000	1	10		1.76778675	-0.26443673
	1952.0500	1	10		1.76778675	-0.26445711
	1952.1000	1	10		1.76778675	-0.26447926
	1952.1500	1	10		1.76778675	-0.26443748
	1952.2000	1	10		1.76778675	-0.26446676
	1952.2500	1	10		1.76778675	-0.26449868
	1952.3000	1	10		1.76778675	-0.26442677
	1952.3500	1	10		1.76778675	-0.26432673
	1952.4000	1	10		1.76778675	-0.26430251
	1952.4500	1	10		1.76778675	-0.26420964
	1952.5000	1	10		1.76778675	-0.26425641
	1952.5500	1	10		1.76778675	-0.26428012
	1952.6000	1	10		1.76778675	-0.26418973
	1952.6500	1	10		1.76778675	-0.26437044
	1952.7000	1	10		1.76778675	-0.26429402
	1952.7500	1	10		1.76778675	-0.26420115
	1952.8000	1	10		1.76778675	-0.26425077
	1952.8500	1	10		1.76778675	-0.26412657
	1952.9000	1	10		1.76778675	-0.26402321
	1952.9500	1	10		1.76778675	-0.26415257
	1953.0000	1	10		1.76778675	-0.26404880
	1953.0500	1	10		1.76778675	-0.26404986
	1953.1000	1	10		1.76778675	-0.26418343
	1953.1500	1	10		1.76778675	-0.26404016
	1953.2000	1	10		1.76778675	-0.26406378
	1953.2500	1	10		1.76778675	-0.26401304
	1953.3000	1	10		1.76778675	-0.26392080
	1953.3500	1	10		1.76778675	-0.26397808
	1953.4000	1	10		1.76778675	-0.26403101
	1953.4500	1	10		1.76775069	-0.26383784
	1953.5000	1	10		1.76773000	-0.26397791
	1953.5500	1	10		1.76772979	-0.26390452
	1953.6000	1	10		1.76772979	-0.26386920
	1953.6500	1	10		1.76772979	-0.26390007
	1953.7000	1	10		1.76772979	-0.26383478
	1953.7500	1	10		1.76772979	-0.26369806
	1953.8000	1	10		1.76772979	-0.26377762
	1953.8500	1	10		1.76772979	-0.26374049
	1953.9000	1	10		1.76772979	-0.26367605
	1953.9500	1	10		1.76772979	-0.26382482
	1954.0000	1	10		1.76772979	-0.26373545
	1954.0500	1	10		1.76772979	-0.26370049
	1954.1000	1	10		1.76774700	-0.26373478
	1954.1500	1	10		1.76776667	-0.26364071
	1954.2000	1	10		1.76778450	-0.26355971
	1954.2500	1	10		1.76778675	-0.26360907
	1954.3000	1	10		1.76778675	-0.26359757
	1954.3500	1	10		1.76778675	-0.26358398
	1954.4000	1	10		1.76778675	-0.26361214
	1954.4500	1	10		1.76778675	-0.26356615
	1954.5000	1	10		1.76778675	-0.26356610
	1954.5500	1	10		1.76778675	-0.26349835
	1954.6000	1	10		1.76778675	-0.26346693
	1954.6500	1	10		1.76778675	-0.26338363
	1954.7000	1	10		1.76778675	-0.26335800
	1954.7500	1	10		1.76778675	-0.26337150
	1954.8000	1	10		1.76778675	-0.26338046
	1954.8500	1	10		1.76778675	-0.26340734
	1954.9000	1	10		1.76778675	-0.26329827
	1954.9500	1	10		1.76778675	-0.26339240
	1955.0000	1	10		1.76778675	-0.26327195
	1955.0500	1	10		1.76778675	-0.26316890
	1955.1000	1	10		1.76778675	-0.26334194
	1955.1500	1	10		1.76778675	-0.26319530
	1955.2000	1	10		1.76778675	-0.26321027
	1955.2500	1	10		1.76778675	-0.26336137
	1955.3000	1	10		1.76778675	-0.26311116
	1955.3500	1	10		1.76778675	-0.26316978
	1955.4000	1	10		1.76778675	-0.26322274
	1955.4500	1	10		1.76778675	-0.26301885
	1955.5000	1	10		1.76778675	-0.26303099
	1955.5500	1	10		1.76778675	-0.26312292
	1955.6000	1	10		1.76778675	-0.26292764
	1955.6500	1	10		1.76778675	-0.26304394
	1955.7000	1	10		1.76778675	-0.26318423
	1955.7500	1	10		1.76778675	-0.26288148
	1955.8000	1	10		1.76778675	-0.26295820
	1955.8500	1	10		1.76778675	-0.26340002
	1955.9000	1	10		1.76778675	-0.26270470
	1955.9500	1	10		1.76778675	-0.26287640
	1956.0000	1	10		1.76778675	-0.26328094
	1956.0500	1	10		1.76778675	-0.26258962
	1956.1000	1	10		1.76778675	-0.26277466
	1956.1500	1	10		1.76778675	-0.26322918
	1956.2000	1	10		1.76778675	-0.26271824
	1956.2500	1	10		1.76778675	-0.26295573
	1956.3000	1	10		1.76778675	-0.26302366
	1956.3500	1	10		1.76778675	-0.26246775
	1956.4000	1	10		1.76778675	-0.26292833
	1956.4500	1	10		1.76778675	-0.26281634
	1956.5000	1	10		1.76778675	-0.26242081
	1956.5500	1	10		1.76778675	-0.26284428
	1956.6000	1	10		1.76778675	-0.26266471
	1956.6500	1	10		1.76778675	-0.26259387
	1956.7000	1	10		1.76778675	-0.26311783
	1956.7500	1	10		1.76778675	-0.26247315
	1956.8000	1	10		1.76778675	-0.26262086
	1956.8500	1	10		1.76778675	-0.26296729
	1956.9000	1	10		1.76778675	-0.26232194
	1956.9500	1	10		1.76778675	-0.26258402
	1957.0000	1	10		1.76778675	-0.26282394
	1957.0500	1	10		1.76778675	-0.26216436
	1957.1000	1	10		1.76778675	-0.26268931
	1957.1500	1	10		1.76778675	-0.26276587
	1957.2000	1	10		1.76778675	-0.26237173
	1957.2500	1	10		1.76778675	-0.26260363
	1957.3000	1	10		1.76778675	-0.26262136
	1957.3500	1	10		1.76778675	-0.26225433
	1957.4000	1	10		1.76778675	-0.26240777
	1957.4500	1	10		1.76778675	-0.26246419
	1957.5000	1	10		1.76778675	-0.26227199
	1957.5500	1	10		1.76778675	-0.26248759
	1957.6000	1	10		1.76778675	-0.26236927
	1957.6500	1	10		1.76778675	-0.26226686
	1957.7000	1	10		1.76778675	-0.26241628
	1957.7500	1	10		1.76778675	-0.26210014
	1957.8000	1	10		1.76778675	-0.26209967
	1957.8500	1	10		1.76778675	-0.26231999
	1957.9000	1	10		1.76778675	-0.26204564
	1957.9500	1	10		1.76778675	-0.26216550
	1958.0000	1	10		1.76778675	-0.26237929
	1958.0500	1	10		1.76778675	-0.26225263
	1958.1000	1	10		1.76778675	-0.26222596
	1958.1500	1	10		1.76778675	-0.26239067
	1958.2000	1	10		1.76778675	-0.26204560
	1958.2500	1	10		1.76778675	-0.26214955
	1958.3000	1	10		1.76778675	-0.26215332
	1958.3500	1	10		1.76778675	-0.26200758
	1958.4000	1	10		1.76778675	-0.26217805
	1958.4500	1	10		1.76778675	-0.26208358
	1958.5000	1	10		1.76778675	-0.26199328
	1958.5500	1	10		1.76778675	-0.26214518
	1958.6000	1	10		1.76778675	-0.26204361
	1958.6500	1	10		1.76778675	-0.26191304
	1958.7000	1	10		1.76778675	-0.26214261
	1958.7500	1	10		1.76778675	-0.26191890
	1958.8000	1	10		1.76778675	-0.26194230
	1958.8500	1	10		1.76778675	-0.26211577
	1958.9000	1	10		1.76778675	-0.26186397
	1958.9500	1	10		1.76778675	-0.26190080
	1959.0000	1	10		1.76778675	-0.26194070
	1959.0500	1	10		1.76778675	-0.26186485
	1959.1000	1	10		1.76778675	-0.26187677
	1959.1500	1	10		1.76778675	-0.26190137
	1959.2000	1	10		1.76778675	-0.26165934
	1959.2500	1	10		1.76778675	-0.26187513
	1959.3000	1	10		1.76778675	-0.26189083
	1959.3500	1	10		1.76778675	-0.26172662
	1959.4000	1	10		1.76778675	-0.26192157
	1959.4500	1	10		1.76778675	-0.26178118
	1959.5000	1	10		1.76778675	-0.26170172
	1959.5500	1	10		1.76778675	-0.26186416
	1959.6000	1	10		1.76778675	-0.26168527
	1959.6500	1	10		1.76778675	-0.26160240
	1959.7000	1	10		1.76778675	-0.26172122
	1959.7500	1	10		1.76778675	-0.26154986
	1959.8000	1	10		1.76778675	-0.26167026
	1959.8500	1	10		1.76778675	-0.26174963
	1959.9000	1	10		1.76778675	-0.26157657
	1959.9500	1	10		1.76778675	-0.26164800
	1960.0000	1	10		1.76778675	-0.26162783
	1960.0500	1	10		1.76778675	-0.26151778
	1960.1000	1	10		1.76778675	-0.26160445
	1960.1500	1	10		1.76778675	-0.26156627
	1960.2000	1	10		1.76778675	-0.26146486
	1960.2500	1	10		1.76778675	-0.26149262
	1960.3000	1	10		1.76778675	-0.26151460
	1960.3500	1	10		1.76778675	-0.26147082
	1960.4000	1	10		1.76778675	-0.26157280
	1960.4500	1	10		1.76778675	-0.26154459
	1960.5000	1	10		1.76778675	-0.26143180
	1960.5500	1	10		1.76778675	-0.26146213
	1960.6000	1	10		1.76778675	-0.26141547
	1960.6500	1	10		1.76778675	-0.26140595
	1960.7000	1	10		1.76778675	-0.26132349
	1960.7500	1	10		1.76778675	-0.26130546
	1960.8000	1	10		1.76778675	-0.26134528
	1960.8500	1	10		1.76778675	-0.26137667
	1960.9000	1	10		1.76778675	-0.26133716
	1960.9500	1	10		1.76778675	-0.26137531
	1961.0000	1	10		1.76778675	-0.26133200
	1961.0500	1	10		1.76778675	-0.26130354
	1961.1000	1	10		1.76778675	-0.26125446
	1961.1500	1	10		1.76778675	-0.26117381
	1961.2000	1	10		1.76778675	-0.26092920
	1961.2500	1	10		1.76776093	-0.26099738
	1961.3000	1	10		1.76772159	-0.26122078
	1961.3500	1	10		1.76771688	-0.26115065
	1961.4000	1	10		1.76771688	-0.26109982
	1961.4500	1	10		1.76771688	-0.26105575
	1961.5000	1	10		1.76771688	-0.26113380
	1961.5500	1	10		1.76771688	-0.26107393
	1961.6000	1	10		1.76771688	-0.26098106
	1961.6500	1	10		1.76771688	-0.26093416
	1961.7000	1	10		1.76771688	-0.26098825
	1961.7500	1	10		1.76771688	-0.26102245
	1961.8000	1	10		1.76771688	-0.26108008
	1961.8500	1	10		1.76771688	-0.26102137
	1961.9000	1	10		1.76771688	-0.26099378
	1961.9500	1	10		1.76771688	-0.26090991
	1962.0000	1	10		1.76771688	-0.26082983
	1962.0500	1	10		1.76771688	-0.26080346
	1962.1000	1	10		1.76775950	-0.26093544
	1962.1500	1	10		1.76778573	-0.26094588
	1962.2000	1	10		1.76778675	-0.26093420
	1962.2500	1	10		1.76778675	-0.26090814
	1962.3000	1	10		1.76778675	-0.26090853
	1962.3500	1	10		1.76778675	-0.26078315
	1962.4000	1	10		1.76778675	-0.26083201
	1962.4500	1	10		1.76778675	-0.26077453
	1962.5000	1	10		1.76778675	-0.26074069
	1962.5500	1	10		1.76778675	-0.26073415
	1962.6000	1	10		1.76778675	-0.26074417
	1962.6500	1	10		1.76778675	-0.26073508
	1962.7000	1	10		1.76778675	-0.26079822
	1962.7500	1	10		1.76778675	-0.26080444
	1962.8000	1	10		1.76778675	-0.26072813
	1962.8500	1	10		1.76778675	-0.26074689
	1962.9000	1	10		1.76778675	-0.26059082
	1962.9500	1	10		1.76778675	-0.26059508
	1963.0000	1	10		1.76778675	-0.26059864
	1963.0500	1	10		1.76778675	-0.26053332
	1963.1000	1	10		1.76778675	-0.26061645
	1963.1500	1	10		1.76778675	-0.26068332
	1963.2000	1	10		1.76778675	-0.26066400
	1963.2500	1	10		1.76778675	-0.26060011
	1963.3000	1	10		1.76778675	-0.26060725
	1963.3500	1	10		1.76778675	-0.26071321
	1963.4000	1	10		1.76778675	-0.26068881
	1963.4500	1	10		1.76778675	-0.26053345
	1963.5000	1	10		1.76778675	-0.26050730
	1963.5500	1	10		1.76778675	-0.26053738
	1963.6000	1	10		1.76778675	-0.26049800
	1963.6500	1	10		1.76778675	-0.26050901
	1963.7000	1	10		1.76778675	-0.26053915
	1963.7500	1	10		1.76778675	-0.26047291
	1963.8000	1	10		1.76778675	-0.26048362
	1963.8500	1	10		1.76778675	-0.26042484
	1963.9000	1	10		1.76778675	-0.26031658
	1963.9500	1	10		1.76778675	-0.26037430
	1964.0000	1	10		1.76778675	-0.26033826
	1964.0500	1	10		1.76778675	-0.26042633
	1964.1000	1	10		1.76778675	-0.26030703
	1964.1500	1	10		1.76778675	-0.26028562
	1964.2000	1	10		1.76778675	-0.26022248
	1964.2500	1	10		1.76778675	-0.26028939
	1964.3000	1	10		1.76778675	-0.26026942
	1964.3500	1	10		1.76778675	-0.26025292
	1964.4000	1	10		1.76778675	-0.26019175
	1964.4500	1	10		1.76778675	-0.26026422
	1964.5000	1	10		1.76778675	-0.26042677
	1964.5500	1	10		1.76778675	-0.26030790
	1964.6000	1	10		1.76778675	-0.26024850
	1964.6500	1	10		1.76778675	-0.26016010
	1964.7000	1	10		1.76778675	-0.26004927
	1964.7500	1	10		1.76778675	-0.26011141
	1964.8000	1	10		1.76778675	-0.26004251
	1964.8500	1	10		1.76778675	-0.25999613
	1964.9000	1	10		1.76778675	-0.26005318
	1964.9500	1	10		1.76778675	-0.26002211
	1965.0000	1	10		1.76778675	-0.26007371
	1965.0500	1	10		1.76778675	-0.26005179
	1965.1000	1	10		1.76778675	-0.26009738
	1965.1500	1	10		1.76778675	-0.25994549
	1965.2000	1	10		1.76778675	-0.25998387
	1965.2500	1	10		1.76778675	-0.25993560
	1965.3000	1	10		1.76778675	-0.25987471
	1965.3500	1	10		1.76778675	-0.25993247
	1965.4000	1	10		1.76778675	-0.25983771
	1965.4500	1	10		1.76778675	-0.25991494
	1965.5000	1	10		1.76778675	-0.25993867
	1965.5500	1	10		1.76778675	-0.25989672
	1965.6000	1	10		1.76778675	-0.25984306
	1965.6500	1	10		1.76778675	-0.25976187
	1965.7000	1	10		1.76778675	-0.25969116
	1965.7500	1	10		1.76778675	-0.25978127
	1965.8000	1	10		1.76778675	-0.25980735
	1965.8500	1	10		1.76778675	-0.25980541
	1965.9000	1	10		1.76778675	-0.25981605
	1965.9500	1	10		1.76778675	-0.25973121
	1966.0000	1	10		1.76778675	-0.25976745
	1966.0500	1	10		1.76778675	-0.25973866
	1966.1000	1	10		1.76778675	-0.25963785
	1966.1500	1	10		1.76778675	-0.25958275
	1966.2000	1	10		1.76778675	-0.25964726
	1966.2500	1	10		1.76778675	-0.25962865
	1966.3000	1	10		1.76778675	-0.25963938
	1966.3500	1	10		1.76778675	-0.25968330
	1966.4000	1	10		1.76778675	-0.25970580
	1966.4500	1	10		1.76778675	-0.25968438
	1966.5000	1	10		1.76778675	-0.25964612
	1966.5500	1	10		1.76778675	-0.25962137
	1966.6000	1	10		1.76778675	-0.25951784
	1966.6500	1	10		1.76778675	-0.25943941
	1966.7000	1	10		1.76778675	-0.25946377
	1966.7500	1	10		1.76778675	-0.25952417
	1966.8000	1	10		1.76778675	-0.25950879
	1966.8500	1	10		1.76778675	-0.25950106
	1966.9000	1	10		1.76778675	-0.25953097
	1966.9500	1	10		1.76778675	-0.25948405
	1967.0000	1	10		1.76778675	-0.25943631
	1967.0500	1	10		1.76778675	-0.25936240
	1967.1000	1	10		1.76778675	-0.25931649
	1967.1500	1	10		1.76778675	-0.25938140
	1967.2000	1	10		1.76778675	-0.25932586
	1967.2500	1	10		1.76778675	-0.25935264
	1967.3000	1	10		1.76778675	-0.25941294
	1967.3500	1	10		1.76778675	-0.25939601
	1967.4000	1	10		1.76778675	-0.25936078
	1967.4500	1	10		1.76778675	-0.25931783
	1967.5000	1	10		1.76778675	-0.25931191
	1967.5500	1	10		1.76778675	-0.25931206
	1967.6000	1	10		1.76778675	-0.25916833
	1967.6500	1	10		1.76778675	-0.25921112
	1967.7000	1	10		1.76778675	-0.25927750
	1967.7500	1	10		1.76778675	-0.25927421
	1967.8000	1	10		1.76778675	-0.25925202
	1967.8500	1	10		1.76778675	-0.25930690
	1967.9000	1	10		1.76778675	-0.25921829
	1967.9500	1	10		1.76778675	-0.25918592
	1968.0000	1	10		1.76778675	-0.25910454
	1968.0500	1	10		1.76778675	-0.25905905
	1968.1000	1	10		1.76778675	-0.25914302
	1968.1500	1	10		1.76778675	-0.25911856
	1968.2000	1	10		1.76778675	-0.25910988
	1968.2500	1	10		1.76778675	-0.25911421
	1968.3000	1	10		1.76778675	-0.25906460
	1968.3500	1	10		1.76778675	-0.25905142
	1968.4000	1	10		1.76778675	-0.25898134
	1968.4500	1	10		1.76778675	-0.25902208
	1968.5000	1	10		1.76778675	-0.25899706
	1968.5500	1	10		1.76778675	-0.25903678
	1968.6000	1	10		1.76778675	-0.25897231
	1968.6500	1	10		1.76778675	-0.25897611
	1968.7000	1	10		1.76778675	-0.25897948
	1968.7500	1	10		1.76778675	-0.25891049
	1968.8000	1	10		1.76778675	-0.25896963
	1968.8500	1	10		1.76778675	-0.25897739
	1968.9000	1	10		1.76778675	-0.25892848
	1968.9500	1	10		1.76778675	-0.25885915
	1969.0000	1	10		1.76778675	-0.25876917
	1969.0500	1	10		1.76778675	-0.25882754
	1969.1000	1	10		1.76778675	-0.25890907
	1969.1500	1	10		1.76778675	-0.25877951
	1969.2000	1	10		1.76778675	-0.25879206
	1969.2500	1	10		1.76778675	-0.25883134
	1969.3000	1	10		1.76778675	-0.25884977
	1969.3500	1	10		1.76778675	-0.25882408
	1969.4000	1	10		1.76778675	-0.25874062
	1969.4500	1	10		1.76778675	-0.25872748
	1969.5000	1	10		1.76778675	-0.25874479
	1969.5500	1	10		1.76778675	-0.25869895
	1969.6000	1	10		1.76778675	-0.25873501
	1969.6500	1	10		1.76778675	-0.25875831
	1969.7000	1	10		1.76778675	-0.25869563
	1969.7500	1	10		1.76778675	-0.25865950
	1969.8000	1	10		1.76778675	-0.25860704
	1969.8500	1	10		1.76778675	-0.25862487
	1969.9000	1	10		1.76778675	-0.25858629
	1969.9500	1	10		1.76778675	-0.25855742
	1970.0000	1	10		1.76778675	-0.25858557
	1970.0500	1	10		1.76778675	-0.25849920
	1970.1000	1	10		1.76778675	-0.25856515
	1970.1500	1	10		1.76778675	-0.25854215
	1970.2000	1	10		1.76778675	-0.25852595
	1970.2500	1	10		1.76778675	-0.25850441
	1970.3000	1	10		1.76778675	-0.25849244
	1970.3500	1	10		1.76778675	-0.25845567
	1970.4000	1	10		1.76778675	-0.25838584
	1970.4500	1	10		1.76778675	-0.25838910
	1970.5000	1	10		1.76778675	-0.25844019
	1970.5500	1	10		1.76778675	-0.25837438
	1970.6000	1	10		1.76778675	-0.25840342
	1970.6500	1	10		1.76778675	-0.25835572
	1970.7000	1	10		1.76778675	-0.25839493
	1970.7500	1	10		1.76778675	-0.25832810
	1970.8000	1	10		1.76778675	-0.25830152
	1970.8500	1	10		1.76778675	-0.25830306
	1970.9000	1	10		1.76778675	-0.25822630
	1970.9500	1	10		1.76778675	-0.25825679
	1971.0000	1	10		1.76778675	-0.25820853
	1971.0500	1	10		1.76778675	-0.25824025
	1971.1000	1	10		1.76778675	-0.25830481
	1971.1500	1	10		1.76778675	-0.25824975
	1971.2000	1	10		1.76778675	-0.25824694
	1971.2500	1	10		1.76778675	-0.25820907
	1971.3000	1	10		1.76778675	-0.25811182
	1971.3500	1	10		1.76777712	-0.25810923
	1971.4000	1	10		1.76773573	-0.25810234
	1971.4500	1	10		1.76773000	-0.25806751
	1971.5000	1	10		1.76773000	-0.25811126
	1971.5500	1	10		1.76773000	-0.25815500
	1971.6000	1	10		1.76773000	-0.25817839
	1971.6500	1	10		1.76773000	-0.25815170
	1971.7000	1	10		1.76773000	-0.25804440
	1971.7500	1	10		1.76773000	-0.25810167
	1971.8000	1	10		1.76773000	-0.25808074
	1971.8500	1	10		1.76773000	-0.25798909
	1971.9000	1	10		1.76773000	-0.25798002
	1971.9500	1	10		1.76773000	-0.25790522
	1972.0000	1	10		1.76773000	-0.25800899
	1972.0500	1	10		1.76773000	-0.25799846
	1972.1000	1	10		1.76773000	-0.25798377
	1972.1500	1	10		1.76773676	-0.25793573
	1972.2000	1	10		1.76775663	-0.25795100
	1972.2500	1	10		1.76777282	-0.25794342
	1972.3000	1	10		1.76777405	-0.25786242
	1972.3500	1	10		1.76777405	-0.25796413
	1972.4000	1	10		1.76777405	-0.25790058
	1972.4500	1	10		1.76777405	-0.25794670
	1972.5000	1	10		1.76777405	-0.25789561
	1972.5500	1	10		1.76777405	-0.25785057
	1972.6000	1	10		1.76777405	-0.25786586
	1972.6500	1	10		1.76777405	-0.25786469
	1972.7000	1	10		1.76777405	-0.25773918
	1972.7500	1	10		1.76777405	-0.25778387
	1972.8000	1	10		1.76777405	-0.25775049
	1972.8500	1	10		1.76777405	-0.25772804
	1972.9000	1	10		1.76777405	-0.25772329
	1972.9500	1	10		1.76777405	-0.25777347
	1973.0000	1	10		1.76777405	-0.25775695
	1973.0500	1	10		1.76777405	-0.25775276
	1973.1000	1	10		1.76777405	-0.25771540
	1973.1500	1	10		1.76777405	-0.25758367
	1973.2000	1	10		1.76777405	-0.25757933
	1973.2500	1	10		1.76777405	-0.25758691
	1973.3000	1	10		1.76777405	-0.25758667
	1973.3500	1	10		1.76777405	-0.25767474
	1973.4000	1	10		1.76777405	-0.25765093
	1973.4500	1	10		1.76777405	-0.25763219
	1973.5000	1	10		1.76777405	-0.25767323
	1973.5500	1	10		1.76777405	-0.25762515
	1973.6000	1	10		1.76777405	-0.25757937
	1973.6500	1	10		1.76777405	-0.25756286
	1973.7000	1	10		1.76777405	-0.25752056
	1973.7500	1	10		1.76777405	-0.25751857
	1973.8000	1	10		1.76777405	-0.25751876
	1973.8500	1	10		1.76777405	-0.25746932
	1973.9000	1	10		1.76777405	-0.25755031
	1973.9500	1	10		1.76777405	-0.25752466
	1974.0000	1	10		1.76777405	-0.25747063
	1974.0500	1	10		1.76777405	-0.25747251
	1974.1000	1	10		1.76777405	-0.25743894
	1974.1500	1	10		1.76777405	-0.25745878
	1974.2000	1	10		1.76777405	-0.25747828
	1974.2500	1	10		1.76777405	-0.25739355
	1974.3000	1	10		1.76777405	-0.25739370
	1974.3500	1	10		1.76777405	-0.25744343
	1974.4000	1	10		1.76777405	-0.25741590
	1974.4500	1	10		1.76777405	-0.25736950
	1974.5000	1	10		1.76777405	-0.25733024
	1974.5500	1	10		1.76777405	-0.25725828
	1974.6000	1	10		1.76777405	-0.25721386
	1974.6500	1	10		1.76777405	-0.25731314
	1974.7000	1	10		1.76777405	-0.25729010
	1974.7500	1	10		1.76777405	-0.25732359
	1974.8000	1	10		1.76777405	-0.25735170
	1974.8500	1	10		1.76777405	-0.25724150
	1974.9000	1	10		1.76777405	-0.25728218
	1974.9500	1	10		1.76777405	-0.25717497
	1975.0000	1	10		1.76777405	-0.25711920
	1975.0500	1	10		1.76777405	-0.25721213
	1975.1000	1	10		1.76777405	-0.25721703
	1975.1500	1	10		1.76777405	-0.25714993
	1975.2000	1	10		1.76777405	-0.25715334
	1975.2500	1	10		1.76777405	-0.25707927
	1975.3000	1	10		1.76777405	-0.25712231
	1975.3500	1	10		1.76777405	-0.25719492
	1975.4000	1	10		1.76777405	-0.25702983
	1975.4500	1	10		1.76777405	-0.25701992
	1975.5000	1	10		1.76777405	-0.25706967
	1975.5500	1	10		1.76777405	-0.25703343
	1975.6000	1	10		1.76777405	-0.25694175
	1975.6500	1	10		1.76777405	-0.25697691
	1975.7000	1	10		1.76777405	-0.25699507
	1975.7500	1	10		1.76777405	-0.25700660
	1975.8000	1	10		1.76777405	-0.25693420
	1975.8500	1	10		1.76777405	-0.25686255
	1975.9000	1	10		1.76777405	-0.25688320
	1975.9500	1	10		1.76777405	-0.25690313
	1976.0000	1	10		1.76777405	-0.25692647
	1976.0500	1	10		1.76777405	-0.25693262
	1976.1000	1	10		1.76777405	-0.25690435
	1976.1500	1	10		1.76777405	-0.25683291
	1976.2000	1	10		1.76777405	-0.25690349
	1976.2500	1	10		1.76777405	-0.25683602
	1976.3000	1	10		1.76777405	-0.25678463
	1976.3500	1	10		1.76777405	-0.25680397
	1976.4000	1	10		1.76777405	-0.25669405
	1976.4500	1	10		1.76777405	-0.25670927
	1976.5000	1	10		1.76777405	-0.25685651
	1976.5500	1	10		1.76777405	-0.25675394
	1976.6000	1	10		1.76777405	-0.25677172
	1976.6500	1	10		1.76777405	-0.25678797
	1976.7000	1	10		1.76777405	-0.25674537
	1976.7500	1	10		1.76777405	-0.25672581
	1976.8000	1	10		1.76777405	-0.25669169
	1976.8500	1	10		1.76777405	-0.25659245
	1976.9000	1	10		1.76777405	-0.25667839
	1976.9500	1	10		1.76777405	-0.25670750
	1977.0000	1	10		1.76777405	-0.25659515
	1977.0500	1	10		1.76777405	-0.25672136
	1977.1000	1	10		1.76777405	-0.25665980
	1977.1500	1	10		1.76777405	-0.25660301
	1977.2000	1	10		1.76777405	-0.25653759
	1977.2500	1	10		1.76777405	-0.25651269
	1977.3000	1	10		1.76777405	-0.25642568
	1977.3500	1	10		1.76777405	-0.25652466
	1977.4000	1	10		1.76777405	-0.25648613
	1977.4500	1	10		1.76777405	-0.25654139
	1977.5000	1	10		1.76777405	-0.25656277
	1977.5500	1	10		1.76777405	-0.25646957
	1977.6000	1	10		1.76777405	-0.25642006
	1977.6500	1	10		1.76777405	-0.25636762
	1977.7000	1	10		1.76777405	-0.25637398
	1977.7500	1	10		1.76777405	-0.25642823
	1977.8000	1	10		1.76777405	-0.25639044
	1977.8500	1	10		1.76777405	-0.25637012
	1977.9000	1	10		1.76777405	-0.25639744
	1977.9500	1	10		1.76777405	-0.25634570
	1978.0000	1	10		1.76777405	-0.25636030
	1978.0500	1	10		1.76777405	-0.25642591
	1978.1000	1	10		1.76777405	-0.25630826
	1978.1500	1	10		1.76777405	-0.25631648
	1978.2000	1	10		1.76777405	-0.25626302
	1978.2500	1	10		1.76777405	-0.25616406
	1978.3000	1	10		1.76777405	-0.25617128
	1978.3500	1	10		1.76777405	-0.25624368
	1978.4000	1	10		1.76777405	-0.25623554
	1978.4500	1	10		1.76777405	-0.25626648
	1978.5000	1	10		1.76777405	-0.25624296
	1978.5500	1	10		1.76777405	-0.25611095
	1978.6000	1	10		1.76777405	-0.25608541
	1978.6500	1	10		1.76777405	-0.25619473
	1978.7000	1	10		1.76777405	-0.25614360
	1978.7500	1	10		1.76777405	-0.25624655
	1978.8000	1	10		1.76777405	-0.25615266
	1978.8500	1	10		1.76777405	-0.25618607
	1978.9000	1	10		1.76777405	-0.25621515
	1978.9500	1	10		1.76777405	-0.25599658
	1979.0000	1	10		1.76777405	-0.25597518
	1979.0500	1	10		1.76777405	-0.25608314
	1979.1000	1	10		1.76777405	-0.25602274
	1979.1500	1	10		1.76777405	-0.25605289
	1979.2000	1	10		1.76777405	-0.25608687
	1979.2500	1	10		1.76777405	-0.25606724
	1979.3000	1	10		1.76777405	-0.25621505
	1979.3500	1	10		1.76777405	-0.25609644
	1979.4000	1	10		1.76777405	-0.25593748
	1979.4500	1	10		1.76777405	-0.25598807
	1979.5000	1	10		1.76777405	-0.25586141
	1979.5500	1	10		1.76777405	-0.25585169
	1979.6000	1	10		1.76777405	-0.25603678
	1979.6500	1	10		1.76777405	-0.25596233
	1979.7000	1	10		1.76777405	-0.25588885
	1979.7500	1	10		1.76777405	-0.25597511
	1979.8000	1	10		1.76777405	-0.25587659
	1979.8500	1	10		1.76777405	-0.25590859
	1979.9000	1	10		1.76777405	-0.25591956
	1979.9500	1	10		1.76777405	-0.25586748
	1980.0000	1	10		1.76777405	-0.25587415
	1980.0500	1	10		1.76777405	-0.25591144
	1980.1000	1	10		1.76777405	-0.25572648
	1980.1500	1	10		1.76777405	-0.25589975
	1980.2000	1	10		1.76777405	-0.25587752
	1980.2500	1	10		1.76777405	-0.25569964
	1980.3000	1	10		1.76777405	-0.25586475
	1980.3500	1	10		1.76777405	-0.25578655
	1980.4000	1	10		1.76775520	-0.25563909
	1980.4500	1	10		1.76773553	-0.25577649
	1980.5000	1	10		1.76773000	-0.25565613
	1980.5500	1	10		1.76773000	-0.25560690
	1980.6000	1	10		1.76773000	-0.25576441
	1980.6500	1	10		1.76773000	-0.25571210
	1980.7000	1	10		1.76773000	-0.25566723
	1980.7500	1	10		1.76773000	-0.25577541
	1980.8000	1	10		1.76773000	-0.25566906
	1980.8500	1	10		1.76773000	-0.25571622
	1980.9000	1	10		1.76773000	-0.25565321
	1980.9500	1	10		1.76773000	-0.25542768
	1981.0000	1	10		1.76773000	-0.25550179
	1981.0500	1	10		1.76773000	-0.25567770
	1981.1000	1	10		1.76773000	-0.25560949
	1981.1500	1	10		1.76774167	-0.25568917
	1981.2000	1	10		1.76776134	-0.25570383
	1981.2500	1	10		1.76778122	-0.25549598
	1981.3000	1	10		1.76778675	-0.25557762
	1981.3500	1	10		1.76778675	-0.25548164
	1981.4000	1	10		1.76778675	-0.25536804
	1981.4500	1	10		1.76778675	-0.25558354
	1981.5000	1	10		1.76778675	-0.25543133
	1981.5500	1	10		1.76778675	-0.25547057
	1981.6000	1	10		1.76778675	-0.25555832
	1981.6500	1	10		1.76778675	-0.25549166
	1981.7000	1	10		1.76778675	-0.25539886
	1981.7500	1	10		1.76778675	-0.25541613
	1981.8000	1	10		1.76778675	-0.25531303
	1981.8500	1	10		1.76778675	-0.25530692
	1981.9000	1	10		1.76778675	-0.25551789
	1981.9500	1	10		1.76778675	-0.25537742
	1982.0000	1	10		1.76778675	-0.25541520
	1982.0500	1	10		1.76778675	-0.25545195
	1982.1000	1	10		1.76778675	-0.25529645
	1982.1500	1	10		1.76778675	-0.25533201
	1982.2000	1	10		1.76778675	-0.25538621
	1982.2500	1	10		1.76778675	-0.25527038
	1982.3000	1	10		1.76778675	-0.25526956
	1982.3500	1	10		1.76778675	-0.25535231
	1982.4000	1	10		1.76778675	-0.25527626
	1982.4500	1	10		1.76778675	-0.25523011
	1982.5000	1	10		1.76778675	-0.25516141
	1982.5500	1	10		1.76778675	-0.25526965
	1982.6000	1	10		1.76778675	-0.25532683
	1982.6500	1	10		1.76778675	-0.25531527
	1982.7000	1	10		1.76778675	-0.25521491
	1982.7500	1	10		1.76778675	-0.25509257
	1982.8000	1	10		1.76778675	-0.25512295
	1982.8500	1	10		1.76778675	-0.25510233
	1982.9000	1	10		1.76778675	-0.25519462
	1982.9500	1	10		1.76778675	-0.25516191
	1983.0000	1	10		1.76778675	-0.25518335
	1983.0500	1	10		1.76778675	-0.25511887
	1983.1000	1	10		1.76778675	-0.25515806
	1983.1500	1	10		1.76778675	-0.25503254
	1983.2000	1	10		1.76778675	-0.25496885
	1983.2500	1	10		1.76778675	-0.25495511
	1983.3000	1	10		1.76778675	-0.25499318
	1983.3500	1	10		1.76778675	-0.25500111
	1983.4000	1	10		1.76778675	-0.25497390
	1983.4500	1	10		1.76778675	-0.25497587
	1983.5000	1	10		1.76778675	-0.25493186
	1983.5500	1	10		1.76778675	-0.25498878
	1983.6000	1	10		1.76778675	-0.25488837
	1983.6500	1	10		1.76778675	-0.25487183
	1983.7000	1	10		1.76778675	-0.25478108
	1983.7500	1	10		1.76778675	-0.25486160
	1983.8000	1	10		1.76778675	-0.25494302
	1983.8500	1	10		1.76778675	-0.25481248
	1983.9000	1	10		1.76778675	-0.25485251
	1983.9500	1	10		1.76778675	-0.25491413
	1984.0000	1	10		1.76778675	-0.25482219
	1984.0500	1	10		1.76778675	-0.25476109
	1984.1000	1	10		1.76778675	-0.25477355
	1984.1500	1	10		1.76778675	-0.25466582
	1984.2000	1	10		1.76778675	-0.25471998
	1984.2500	1	10		1.76778675	-0.25469625
	1984.3000	1	10		1.76778675	-0.25472576
	1984.3500	1	10		1.76778675	-0.25475482
	1984.4000	1	10		1.76778675	-0.25477065
	1984.4500	1	10		1.76778675	-0.25467094
	1984.5000	1	10		1.76778675	-0.25460135
	1984.5500	1	10		1.76778675	-0.25460543
	1984.6000	1	10		1.76778675	-0.25455091
	1984.6500	1	10		1.76778675	-0.25458179
	1984.7000	1	10		1.76778675	-0.25459284
	1984.7500	1	10		1.76778675	-0.25459154
	1984.8000	1	10		1.76778675	-0.25462981
	1984.8500	1	10		1.76778675	-0.25465023
	1984.9000	1	10		1.76778675	-0.25451880
	1984.9500	1	10		1.76778675	-0.25458692
	1985.0000	1	10		1.76778675	-0.25455492
	1985.0500	1	10		1.76778675	-0.25447359
	1985.1000	1	10		1.76778675	-0.25448091
	1985.1500	1	10		1.76778675	-0.25452510
	1985.2000	1	10		1.76778675	-0.25452258
	1985.2500	1	10		1.76778675	-0.25459761
	1985.3000	1	10		1.76778675	-0.25452495
	1985.3500	1	10		1.76778675	-0.25447348
	1985.4000	1	10		1.76778675	-0.25454238
	1985.4500	1	10		1.76778675	-0.25440535
	1985.5000	1	10		1.76778675	-0.25445793
	1985.5500	1	10		1.76778675	-0.25444269
	1985.6000	1	10		1.76778675	-0.25444765
	1985.6500	1	10		1.76778675	-0.25443707
	1985.7000	1	10		1.76778675	-0.25461677
	1985.7500	1	10		1.76778675	-0.25430810
	1985.8000	1	10		1.76778675	-0.25433857
	1985.8500	1	10		1.76778675	-0.25442336
	1985.9000	1	10		1.76778675	-0.25425380
	1985.9500	1	10		1.76778675	-0.25442529
	1986.0000	1	10		1.76778675	-0.25427889
	1986.0500	1	10		1.76778675	-0.25425229
	1986.1000	1	10		1.76778675	-0.25442587
	1986.1500	1	10		1.76778675	-0.25429856
	1986.2000	1	10		1.76778675	-0.25429409
	1986.2500	1	10		1.76778675	-0.25432076
	1986.3000	1	10		1.76778675	-0.25408637
	1986.3500	1	10		1.76778675	-0.25423277
	1986.4000	1	10		1.76778675	-0.25427654
	1986.4500	1	10		1.76778675	-0.25415305
	1986.5000	1	10		1.76778675	-0.25429282
	1986.5500	1	10		1.76778675	-0.25425132
	1986.6000	1	10		1.76778675	-0.25418811
	1986.6500	1	10		1.76778675	-0.25425436
	1986.7000	1	10		1.76778675	-0.25416203
	1986.7500	1	10		1.76778675	-0.25402952
	1986.8000	1	10		1.76778675	-0.25410358
	1986.8500	1	10		1.76778675	-0.25401302
	1986.9000	1	10		1.76778675	-0.25398787
	1986.9500	1	10		1.76778675	-0.25402222
	1987.0000	1	10		1.76778675	-0.25403159
	1987.0500	1	10		1.76778675	-0.25404979
	1987.1000	1	10		1.76778675	-0.25418527
	1987.1500	1	10		1.76778675	-0.25411878
	1987.2000	1	10		1.76778675	-0.25405096
	1987.2500	1	10		1.76778675	-0.25404332
	1987.3000	1	10		1.76778675	-0.25400152
	1987.3500	1	10		1.76778675	-0.25396978
	1987.4000	1	10		1.76778675	-0.25398253
	1987.4500	1	10		1.76778675	-0.25390411
	1987.5000	1	10		1.76778675	-0.25402984
	1987.5500	1	10		1.76778675	-0.25390720
	1987.6000	1	10		1.76778675	-0.25390111
	1987.6500	1	10		1.76778675	-0.25392789
	1987.7000	1	10		1.76778675	-0.25395511
	1987.7500	1	10		1.76778675	-0.25384661
	1987.8000	1	10		1.76778675	-0.25381556
	1987.8500	1	10		1.76778675	-0.25383601
	1987.9000	1	10		1.76778675	-0.25382450
	1987.9500	1	10		1.76778675	-0.25390653
	1988.0000	1	10		1.76778675	-0.25388407
	1988.0500	1	10		1.76778675	-0.25384970
	1988.1000	1	10		1.76778675	-0.25384510
	1988.1500	1	10		1.76778675	-0.25374295
	1988.2000	1	10		1.76778675	-0.25367400
	1988.2500	1	10		1.76778675	-0.25377536
	1988.3000	1	10		1.76778675	-0.25371905
	1988.3500	1	10		1.76778675	-0.25378225
	1988.4000	1	10		1.76778675	-0.25379322
	1988.4500	1	10		1.76778675	-0.25370413
	1988.5000	1	10		1.76778675	-0.25379337
	1988.5500	1	10		1.76778675	-0.25382111
	1988.6000	1	10		1.76778675	-0.25362268
	1988.6500	1	10		1.76778675	-0.25369961
	1988.7000	1	10		1.76778675	-0.25366766
	1988.7500	1	10		1.76778675	-0.25354218
	1988.8000	1	10		1.76778675	-0.25366988
	1988.8500	1	10		1.76778675	-0.25373477
	1988.9000	1	10		1.76778675	-0.25363777
	1988.9500	1	10		1.76778675	-0.25367295
	1989.0000	1	10		1.76778675	-0.25369747
	1989.0500	1	10		1.76778675	-0.25362678
	1989.1000	1	10		1.76778675	-0.25367888
	1989.1500	1	10		1.76778675	-0.25362091
	1989.2000	1	10		1.76778675	-0.25358940
	1989.2500	1	10		1.76778675	-0.25366670
	1989.3000	1	10		1.76778675	-0.25362916
	1989.3500	1	10		1.76778675	-0.25355875
	1989.4000	1	10		1.76778675	-0.25363993
	1989.4500	1	10		1.76778675	-0.25358334
	1989.5000	1	10		1.76778675	-0.25350250
	1989.5500	1	10		1.76778675	-0.25350217
	1989.6000	1	10		1.76778675	-0.25349382
	1989.6500	1	10		1.76778675	-0.25351379
	1989.7000	1	10		1.76778675	-0.25344856
	1989.7500	1	10		1.76778675	-0.25350587
	1989.8000	1	10		1.76778675	-0.25351321
	1989.8500	1	10		1.76778675	-0.25346914
	1989.9000	1	10		1.76778675	-0.25343353
	1989.9500	1	10		1.76778675	-0.25334513
	1990.0000	1	10		1.76778675	-0.25338383
	1990.0500	1	10		1.76778675	-0.25344482
	1990.1000	1	10		1.76778675	-0.25339304
	1990.1500	1	10		1.76778675	-0.25341926
	1990.2000	1	10		1.76778675	-0.25339998
	1990.2500	1	10		1.76778675	-0.25338773
	1990.3000	1	10		1.76778675	-0.25350871
	1990.3500	1	10		1.76778614	-0.25336970
	1990.4000	1	10		1.76774085	-0.25333259
	1990.4500	1	10		1.76772959	-0.25329886
	1990.5000	1	10		1.76772959	-0.25320517
	1990.5500	1	10		1.76772959	-0.25322260
	1990.6000	1	10		1.76772959	-0.25330666
	1990.6500	1	10		1.76772959	-0.25326652
	1990.7000	1	10		1.76772959	-0.25322659
	1990.7500	1	10		1.76772959	-0.25331443
	1990.8000	1	10		1.76772959	-0.25316129
	1990.8500	1	10		1.76772959	-0.25322722
	1990.9000	1	10		1.76772959	-0.25311800
	1990.9500	1	10		1.76772959	-0.25307046
	1991.0000	1	10		1.76772959	-0.25317699
	1991.0500	1	10		1.76772959	-0.25306692
	1991.1000	1	10		1.76772959	-0.25305508
	1991.1500	1	10		1.76772959	-0.25317673
	1991.2000	1	10		1.76775684	-0.25308520
	1991.2500	1	10		1.76778327	-0.25300505
	1991.3000	1	10		1.76778675	-0.25313586
	1991.3500	1	10		1.76778675	-0.25300179
	1991.4000	1	10		1.76778675	-0.25307320
	1991.4500	1	10		1.76778675	-0.25299763
	1991.5000	1	10		1.76778675	-0.25296571
	1991.5500	1	10		1.76778675	-0.25304012
	1991.6000	1	10		1.76778675	-0.25310086
	1991.6500	1	10		1.76778675	-0.25290934
	1991.7000	1	10		1.76778675	-0.25297254
	1991.7500	1	10		1.76778675	-0.25291786
	1991.8000	1	10		1.76778675	-0.25289865
	1991.8500	1	10		1.76778675	-0.25302462
	1991.9000	1	10		1.76778675	-0.25289085
	1991.9500	1	10		1.76778675	-0.25280423
	1992.0000	1	10		1.76778675	-0.25292363
	1992.0500	1	10		1.76778675	-0.25283523
	1992.1000	1	10		1.76778675	-0.25288105
	1992.1500	1	10		1.76778675	-0.25288548
	1992.2000	1	10		1.76778675	-0.25278520
	1992.2500	1	10		1.76778675	-0.25282336
	1992.3000	1	10		1.76778675	-0.25281470
	1992.3500	1	10		1.76778675	-0.25264982
	1992.4000	1	10		1.76778675	-0.25277533
	1992.4500	1	10		1.76778675	-0.25279546
	1992.5000	1	10		1.76778675	-0.25266051
	1992.5500	1	10		1.76778675	-0.25281481
	1992.6000	1	10		1.76778675	-0.25274435
	1992.6500	1	10		1.76778675	-0.25267512
	1992.7000	1	10		1.76778675	-0.25274215
	1992.7500	1	10		1.76778675	-0.25258811
	1992.8000	1	10		1.76778675	-0.25258485
	1992.8500	1	10		1.76778675	-0.25267867
	1992.9000	1	10		1.76778675	-0.25259908
	1992.9500	1	10		1.76778675	-0.25264591
	1993.0000	1	10		1.76778675	-0.25262592
	1993.0500	1	10		1.76778675	-0.25256656
	1993.1000	1	10		1.76778675	-0.25257461
	1993.1500	1	10		1.76778675	-0.25259465
	1993.2000	1	10		1.76778675	-0.25245437
	1993.2500	1	10		1.76778675	-0.25254635
	1993.3000	1	10		1.76778675	-0.25259219
	1993.3500	1	10		1.76778675	-0.25257245
	1993.4000	1	10		1.76778675	-0.25260439
	1993.4500	1	10		1.76778675	-0.25259800
	1993.5000	1	10		1.76778675	-0.25249770
	1993.5500	1	10		1.76778675	-0.25256407
	1993.6000	1	10		1.76778675	-0.25245897
	1993.6500	1	10		1.76778675	-0.25244791
	1993.7000	1	10		1.76778675	-0.25257958
	1993.7500	1	10		1.76778675	-0.25244655
	1993.8000	1	10		1.76778675	-0.25237873
	1993.8500	1	10		1.76778675	-0.25251916
	1993.9000	1	10		1.76778675	-0.25241358
	1993.9500	1	10		1.76778675	-0.25240231
	1994.0000	1	10		1.76778675	-0.25249528
	1994.0500	1	10		1.76778675	-0.25242684
	1994.1000	1	10		1.76778675	-0.25242159
	1994.1500	1	10		1.76778675	-0.25242202
	1994.2000	1	10		1.76778675	-0.25229458
	1994.2500	1	10		1.76778675	-0.25240721
	1994.3000	1	10		1.76778675	-0.25232537
	1994.3500	1	10		1.76778675	-0.25231706
	1994.4000	1	10		1.76778675	-0.25234550
	1994.4500	1	10		1.76778675	-0.25230948
	1994.5000	1	10		1.76778675	-0.25230786
	1994.5500	1	10		1.76778675	-0.25241761
	1994.6000	1	10		1.76778675	-0.25232024
	1994.6500	1	10		1.76778675	-0.25219759
	1994.7000	1	10		1.76778675	-0.25232194
	1994.7500	1	10		1.76778675	-0.25219591
	1994.8000	1	10		1.76778675	-0.25230711
	1994.8500	1	10		1.76778675	-0.25230335
	1994.9000	1	10		1.76778675	-0.25219725
	1994.9500	1	10		1.76778675	-0.25232071
	1995.0000	1	10		1.76778675	-0.25234850
	1995.0500	1	10		1.76778675	-0.25206996
	1995.1000	1	10		1.76778675	-0.25214115
	1995.1500	1	10		1.76778675	-0.25214896
	1995.2000	1	10		1.76778675	-0.25203470
	1995.2500	1	10		1.76778675	-0.25219217
	1995.3000	1	10		1.76778675	-0.25209449
	1995.3500	1	10		1.76778675	-0.25202923
	1995.4000	1	10		1.76778675	-0.25217844
	1995.4500	1	10		1.76778675	-0.25207032
	1995.5000	1	10		1.76778675	-0.25199775
	1995.5500	1	10		1.76778675	-0.25207214
	1995.6000	1	10		1.76778675	-0.25197657
	1995.6500	1	10		1.76778675	-0.25201378
	1995.7000	1	10		1.76778675	-0.25213717
	1995.7500	1	10		1.76778675	-0.25199194
	1995.8000	1	10		1.76778675	-0.25211759
	1995.8500	1	10		1.76778675	-0.25211789
	1995.9000	1	10		1.76778675	-0.25194535
	1995.9500	1	10		1.76778675	-0.25194554
	1996.0000	1	10		1.76778675	-0.25203083
	1996.0500	1	10		1.76778675	-0.25187921
	1996.1000	1	10		1.76778675	-0.25203267
	1996.1500	1	10		1.76778675	-0.25196653
	1996.2000	1	10		1.76778675	-0.25184715
	1996.2500	1	10		1.76778675	-0.25194600
	1996.3000	1	10		1.76778675	-0.25186248
	1996.3500	1	10		1.76778675	-0.25186170
	1996.4000	1	10		1.76778675	-0.25189670
	1996.4500	1	10		1.76778675	-0.25175519
	1996.5000	1	10		1.76778675	-0.25167897
	1996.5500	1	10		1.76778675	-0.25178021
	1996.6000	1	10		1.76778675	-0.25174946
	1996.6500	1	10		1.76778675	-0.25178777
	1996.7000	1	10		1.76778675	-0.25190605
	1996.7500	1	10		1.76778675	-0.25177924
	1996.8000	1	10		1.76778675	-0.25176646
	1996.8500	1	10		1.76778675	-0.25182353
	1996.9000	1	10		1.76778675	-0.25173588
	1996.9500	1	10		1.76778675	-0.25174357
	1997.0000	1	10		1.76778675	-0.25175469
	1997.0500	1	10		1.76778675	-0.25168365
	1997.1000	1	10		1.76778675	-0.25176972
	1997.1500	1	10		1.76778675	-0.25174124
	1997.2000	1	10		1.76778675	-0.25160069
	1997.2500	1	10		1.76778675	-0.25173087
	1997.3000	1	10		1.76778675	-0.25167199
	1997.3500	1	10		1.76778675	-0.25155820
	1997.4000	1	10		1.76778675	-0.25158260
	1997.4500	1	10		1.76778675	-0.25156474
	1997.5000	1	10		1.76778675	-0.25160147
	1997.5500	1	10		1.76778675	-0.25171477
	1997.6000	1	10		1.76778675	-0.25162149
	1997.6500	1	10		1.76778675	-0.25159132
	1997.7000	1	10		1.76778675	-0.25169730
	1997.7500	1	10		1.76778675	-0.25160823
	1997.8000	1	10		1.76778675	-0.25158131
	1997.8500	1	10		1.76778675	-0.25159424
	1997.9000	1	10		1.76778675	-0.25156900
	1997.9500	1	10		1.76778675	-0.25164550
	1998.0000	1	10		1.76778675	-0.25160559
	1998.0500	1	10		1.76778675	-0.25154948
	1998.1000	1	10		1.76778675	-0.25159569
	1998.1500	1	10		1.76778675	-0.25164677
	1998.2000	1	10		1.76778675	-0.25148749
	1998.2500	1	10		1.76778675	-0.25150094
	1998.3000	1	10		1.76778675	-0.25138706
	1998.3500	1	10		1.76778675	-0.25136774
	1998.4000	1	10		1.76778675	-0.25144581
	1998.4500	1	10		1.76778675	-0.25150228
	1998.5000	1	10		1.76778675	-0.25143333
	1998.5500	1	10		1.76778675	-0.25144253
	1998.6000	1	10		1.76778675	-0.25135344
	1998.6500	1	10		1.76778675	-0.25134709
	1998.7000	1	10		1.76778675	-0.25142390
	1998.7500	1	10		1.76778675	-0.25128622
	1998.8000	1	10		1.76778675	-0.25130335
	1998.8500	1	10		1.76778675	-0.25131987
	1998.9000	1	10		1.76778675	-0.25129925
	1998.9500	1	10		1.76778675	-0.25129426
	1999.0000	1	10		1.76778675	-0.25125379
	1999.0500	1	10		1.76778675	-0.25123991
	1999.1000	1	10		1.76778675	-0.25128545
	1999.1500	1	10		1.76778675	-0.25121350
	1999.2000	1	10		1.76778675	-0.25119402
	1999.2500	1	10		1.76778675	-0.25119333
	1999.3000	1	10		1.76778675	-0.25120094
	1999.3500	1	10		1.76778675	-0.25117531
	1999.4000	1	10		1.76778675	-0.25128802
	1999.4500	1	10		1.76778675	-0.25119297
	1999.5000	1	10		1.76778675	-0.25126012
	1999.5500	1	10		1.76778675	-0.25123782
	1999.6000	1	10		1.76778675	-0.25110038
	1999.6500	1	10		1.76778675	-0.25117956
	1999.7000	1	10		1.76778675	-0.25116080
	1999.7500	1	10		1.76778675	-0.25107127
	1999.8000	1	10		1.76778675	-0.25120772
	1999.8500	1	10		1.76778675	-0.25113128
	1999.9000	1	10		1.76778675	-0.25111299
	1999.9500	1	10		1.76778675	-0.25111208
	2000.0000	1	10		1.76778675	-0.25106648
	2000.0500	1	10		1.76778675	-0.25100430
	2000.1000	1	10		1.76778675	-0.25094932
	2000.1500	1	10		1.76778675	-0.25092978
	2000.2000	1	10		1.76778675	-0.25103215
	2000.2500	1	10		1.76778675	-0.25110809
	2000.3000	1	10		1.76775786	-0.25095798
	2000.3500	1	10		1.76773163	-0.25108604
	2000.4000	1	10		1.76772918	-0.25103671
	2000.4500	1	10		1.76772918	-0.25094289
	2000.5000	1	10		1.76772918	-0.25102856
	2000.5500	1	10		1.76772918	-0.25093688
	2000.6000	1	10		1.76772918	-0.25086353
	2000.6500	1	10		1.76772918	-0.25088565
	2000.7000	1	10		1.76772918	-0.25096491
	2000.7500	1	10		1.76772918	-0.25092624
	2000.8000	1	10		1.76772918	-0.25088174
	2000.8500	1	10		1.76772918	-0.25081048
	2000.9000	1	10		1.76772918	-0.25084687
	2000.9500	1	10		1.76772918	-0.25083182
	2001.0000	1	10		1.76772918	-0.25076820
	2001.0500	1	10		1.76772918	-0.25071021
	2001.1000	1	10		1.76773676	-0.25076166
	2001.1500	1	10		1.76776647	-0.25074288
	2001.2000	1	10		1.76778634	-0.25078643
	2001.2500	1	10		1.76778675	-0.25073629
	2001.3000	1	10		1.76778675	-0.25068376
	2001.3500	1	10		1.76778675	-0.25072752
	2001.4000	1	10		1.76778675	-0.25074739
	2001.4500	1	10		1.76778675	-0.25071671
	2001.5000	1	10		1.76778675	-0.25071053
	2001.5500	1	10		1.76778675	-0.25062574
	2001.6000	1	10		1.76778675	-0.25060559
	2001.6500	1	10		1.76778675	-0.25069457
	2001.7000	1	10		1.76778675	-0.25060566
	2001.7500	1	10		1.76778675	-0.25067355
	2001.8000	1	10		1.76778675	-0.25061380
	2001.8500	1	10		1.76778675	-0.25055572
	2001.9000	1	10		1.76778675	-0.25061075
	2001.9500	1	10		1.76778675	-0.25058655
	2002.0000	1	10		1.76778675	-0.25046442
	2002.0500	1	10		1.76778675	-0.25064742
	2002.1000	1	10		1.76778675	-0.25062412
	2002.1500	1	10		1.76778675	-0.25066195
	2002.2000	1	10		1.76778675	-0.25066074
	2002.2500	1	10		1.76778675	-0.25050398
	2002.3000	1	10		1.76778675	-0.25045754
	2002.3500	1	10		1.76778675	-0.25066243
	2002.4000	1	10		1.76778675	-0.25050627
	2002.4500	1	10		1.76778675	-0.25054863
	2002.5000	1	10		1.76778675	-0.25045216
	2002.5500	1	10		1.76778675	-0.25048885
	2002.6000	1	10		1.76778675	-0.25050057
	2002.6500	1	10		1.76778675	-0.25048330
	2002.7000	1	10		1.76778675	-0.25031356
	2002.7500	1	10		1.76778675	-0.25045682
	2002.8000	1	10		1.76778675	-0.25044583
	2002.8500	1	10		1.76778675	-0.25043620
	2002.9000	1	10		1.76778675	-0.25035180
	2002.9500	1	10		1.76778675	-0.25038613
	2003.0000	1	10		1.76778675	-0.25038863
	2003.0500	1	10		1.76778675	-0.25046729
	2003.1000	1	10		1.76778675	-0.25032245
	2003.1500	1	10		1.76778675	-0.25030268
	2003.2000	1	10		1.76778675	-0.25039338
	2003.2500	1	10		1.76778675	-0.25032917
	2003.3000	1	10		1.76778675	-0.25039798
	2003.3500	1	10		1.76778675	-0.25036233
	2003.4000	1	10		1.76778675	-0.25029875
	2003.4500	1	10		1.76778675	-0.25022967
	2003.5000	1	10		1.76778675	-0.25035663
	2003.5500	1	10		1.76778675	-0.25025660
	2003.6000	1	10		1.76778675	-0.25031149
	2003.6500	1	10		1.76778675	-0.25019120
	2003.7000	1	10		1.76778675	-0.25020448
	2003.7500	1	10		1.76778675	-0.25032511
	2003.8000	1	10		1.76778675	-0.25032353
	2003.8500	1	10		1.76778675	-0.25023500
	2003.9000	1	10		1.76778675	-0.25023276
	2003.9500	1	10		1.76778675	-0.25038887
	2004.0000	1	10		1.76778675	-0.25024736
	2004.0500	1	10		1.76778675	-0.25024937
	2004.1000	1	10		1.76778675	-0.25018340
	2004.1500	1	10		1.76778675	-0.25018496
	2004.2000	1	10		1.76778675	-0.25023635
	2004.2500	1	10		1.76778675	-0.25014304
	2004.3000	1	10		1.76778675	-0.25018161
	2004.3500	1	10		1.76778675	-0.25022658
	2004.4000	1	10		1.76778675	-0.25021769
	2004.4500	1	10		1.76778675	-0.25021335
	2004.5000	1	10		1.76778675	-0.25014149
	2004.5500	1	10		1.76778675	-0.25006378
	2004.6000	1	10		1.76778675	-0.25016479
	2004.6500	1	10		1.76778675	-0.25012463
	2004.7000	1	10		1.76778675	-0.25013361
	2004.7500	1	10		1.76778675	-0.25017330
	2004.8000	1	10		1.76778675	-0.25019057
	2004.8500	1	10		1.76778675	-0.25021520
	2004.9000	1	10		1.76778675	-0.25013948
	2004.9500	1	10		1.76778675	-0.25017207
	2005.0000	1	10		1.76778675	-0.25007222
	2005.0500	1	10		1.76778675	-0.25009312
	2005.1000	1	10		1.76778675	-0.25011176
	2005.1500	1	10		1.76778675	-0.25004262
	2005.2000	1	10		1.76778675	-0.25003377
	2005.2500	1	10		1.76778675	-0.25004273
	2005.3000	1	10		1.76778675	-0.25014730
	2005.3500	1	10		1.76778675	-0.25010359
	2005.4000	1	10		1.76778675	-0.25002245
	2005.4500	1	10		1.76778675	-0.24996122
	2005.5000	1	10		1.76778675	-0.24992684
	2005.5500	1	10		1.76778675	-0.25003064
	2005.6000	1	10		1.76778675	-0.25003307
	2005.6500	1	10		1.76778675	-0.25002172
	2005.7000	1	10		1.76778675	-0.25004167
	2005.7500	1	10		1.76778675	-0.25000498
	2005.8000	1	10		1.76778675	-0.24999812
	2005.8500	1	10		1.76778675	-0.24994995
	2005.9000	1	10		1.76778675	-0.24985977
	2005.9500	1	10		1.76778675	-0.24990112
	2006.0000	1	10		1.76778675	-0.24998186
	2006.0500	1	10		1.76778675	-0.25000671
	2006.1000	1	10		1.76778675	-0.24991833
	2006.1500	1	10		1.76778675	-0.24987983
	2006.2000	1	10		1.76778675	-0.24995236
	2006.2500	1	10		1.76778675	-0.24994891
	2006.3000	1	10		1.76778675	-0.24978798
	2006.3500	1	10		1.76778675	-0.24976771
	2006.4000	1	10		1.76778675	-0.24979092
	2006.4500	1	10		1.76778675	-0.24982281
	2006.5000	1	10		1.76778675	-0.24981078
	2006.5500	1	10		1.76778675	-0.24981113
	2006.6000	1	10		1.76778675	-0.24977677
	2006.6500	1	10		1.76778675	-0.24982320
	2006.7000	1	10		1.76778675	-0.24977487
	2006.7500	1	10		1.76778675	-0.24969582
	2006.8000	1	10		1.76778675	-0.24960028
	2006.8500	1	10		1.76778675	-0.24961269
	2006.9000	1	10		1.76778675	-0.24965007
	2006.9500	1	10		1.76778675	-0.24961580
	2007.0000	1	10		1.76778675	-0.24964422
	2007.0500	1	10		1.76778675	-0.24953160
	2007.1000	1	10		1.76778675	-0.24961963
	2007.1500	1	10		1.76778675	-0.24966553
	2007.2000	1	10		1.76778675	-0.24958396
	2007.2500	1	10		1.76778675	-0.24949688
	2007.3000	1	10		1.76778675	-0.24947561
	2007.3500	1	10		1.76778675	-0.24954515
	2007.4000	1	10		1.76778675	-0.24959153
	2007.4500	1	10		1.76778675	-0.24960041
	2007.5000	1	10		1.76778675	-0.24947140
	2007.5500	1	10		1.76778675	-0.24945067
	2007.6000	1	10		1.76778675	-0.24952259
	2007.6500	1	10		1.76778675	-0.24954416
	2007.7000	1	10		1.76778675	-0.24954665
	2007.7500	1	10		1.76778675	-0.24940751
	2007.8000	1	10		1.76778675	-0.24944151
	2007.8500	1	10		1.76778675	-0.24947442
	2007.9000	1	10		1.76778675	-0.24946809
	2007.9500	1	10		1.76778675	-0.24949180
	2008.0000	1	10		1.76778675	-0.24948215
	2008.0500	1	10		1.76778675	-0.24939874
	2008.1000	1	10		1.76778675	-0.24947325
	2008.1500	1	10		1.76778675	-0.24940237
	2008.2000	1	10		1.76778675	-0.24930136
	2008.2500	1	10		1.76778675	-0.24945853
	2008.3000	1	10		1.76778675	-0.24944294
	2008.3500	1	10		1.76778675	-0.24947738
	2008.4000	1	10		1.76778675	-0.24942165
	2008.4500	1	10		1.76778675	-0.24928847
	2008.5000	1	10		1.76778675	-0.24936076
	2008.5500	1	10		1.76778675	-0.24933854
	2008.6000	1	10		1.76778675	-0.24931978
	2008.6500	1	10		1.76778675	-0.24913983
	2008.7000	1	10		1.76778675	-0.24931297
	2008.7500	1	10		1.76778675	-0.24931243
	2008.8000	1	10		1.76778675	-0.24946552
	2008.8500	1	10		1.76778675	-0.24930039
	2008.9000	1	10		1.76778675	-0.24918295
	2008.9500	1	10		1.76778675	-0.24929328
	2009.0000	1	10		1.76778675	-0.24923185
	2009.0500	1	10		1.76778675	-0.24924407
	2009.1000	1	10		1.76778675	-0.24912706
	2009.1500	1	10		1.76778675	-0.24911946
	2009.2000	1	10		1.76778675	-0.24932042
	2009.2500	1	10		1.76778450	-0.24931600
	2009.3000	1	10		1.76774557	-0.24911419
	2009.3500	1	10		1.76772959	-0.24920391
	2009.4000	1	10		1.76772959	-0.24919679
	2009.4500	1	10		1.76772959	-0.24916843
	2009.5000	1	10		1.76772959	-0.24919664
	2009.5500	1	10		1.76772959	-0.24910433
	2009.6000	1	10		1.76772959	-0.24911998
	2009.6500	1	10		1.76772959	-0.24915352
	2009.7000	1	10		1.76772959	-0.24923116
	2009.7500	1	10		1.76772959	-0.24913481
	2009.8000	1	10		1.76772959	-0.24913782
	2009.8500	1	10		1.76772959	-0.24905076
	2009.9000	1	10		1.76772959	-0.24906933
	2009.9500	1	10		1.76772959	-0.24906144
	2010.0000	1	10		1.76773266	-0.24905590
	2010.0500	1	10		1.76777220	-0.24900939
	2010.1000	1	10		1.76778675	-0.24903828
	2010.1500	1	10		1.76778675	-0.24914052
	2010.2000	1	10		1.76778675	-0.24907453
	2010.2500	1	10		1.76778675	-0.24902031
	2010.3000	1	10		1.76778675	-0.24894608
	2010.3500	1	10		1.76778675	-0.24901221
	2010.4000	1	10		1.76778675	-0.24892688
	2010.4500	1	10		1.76778675	-0.24893593
	2010.5000	1	10		1.76778675	-0.24899727
	2010.5500	1	10		1.76778675	-0.24901962
	2010.6000	1	10		1.76778675	-0.24903815
	2010.6500	1	10		1.76778675	-0.24903238
	2010.7000	1	10		1.76778675	-0.24897369
	2010.7500	1	10		1.76778675	-0.24891719
	2010.8000	1	10		1.76778675	-0.24895731
	2010.8500	1	10		1.76778675	-0.24892930
	2010.9000	1	10		1.76778675	-0.24890706
	2010.9500	1	10		1.76778675	-0.24886487
	2011.0000	1	10		1.76778675	-0.24891024
	2011.0500	1	10		1.76778675	-0.24896679
	2011.1000	1	10		1.76778675	-0.24895139
	2011.1500	1	10		1.76778675	-0.24892185
	2011.2000	1	10		1.76778675	-0.24882851
	2011.2500	1	10		1.76778675	-0.24884710
	2011.3000	1	10		1.76778675	-0.24889551
	2011.3500	1	10		1.76778675	-0.24886178
	2011.4000	1	10		1.76778675	-0.24885928
	2011.4500	1	10		1.76778675	-0.24881409
	2011.5000	1	10		1.76778675	-0.24891578
	2011.5500	1	10		1.76778675	-0.24888491
	2011.6000	1	10		1.76778675	-0.24877137
	2011.6500	1	10		1.76778675	-0.24885740
	2011.7000	1	10		1.76778675	-0.24874344
	2011.7500	1	10		1.76778675	-0.24883157
	2011.8000	1	10		1.76778675	-0.24881607
	2011.8500	1	10		1.76778675	-0.24878712
	2011.9000	1	10		1.76778675	-0.24879860
	2011.9500	1	10		1.76778675	-0.24879318
	2012.0000	1	10		1.76778675	-0.24878046
	2012.0500	1	10		1.76778675	-0.24877990
	2012.1000	1	10		1.76778675	-0.24868818
	2012.1500	1	10		1.76778675	-0.24858464
	2012.2000	1	10		1.76778675	-0.24867704
	2012.2500	1	10		1.76778675	-0.24870861
	2012.3000	1	10		1.76778675	-0.24872852
	2012.3500	1	10		1.76778675	-0.24867479
	2012.4000	1	10		1.76778675	-0.24875663
	2012.4500	1	10		1.76778675	-0.24872523
	2012.5000	1	10		1.76778675	-0.24873829
	2012.5500	1	10		1.76778675	-0.24861276
	2012.6000	1	10		1.76778675	-0.24853021
	2012.6500	1	10		1.76778675	-0.24857331
	2012.7000	1	10		1.76778675	-0.24862347
	2012.7500	1	10		1.76778675	-0.24863128
	2012.8000	1	10		1.76778675	-0.24856644
	2012.8500	1	10		1.76778675	-0.24862375
	2012.9000	1	10		1.76778675	-0.24863638
	2012.9500	1	10		1.76778675	-0.24862776
	2013.0000	1	10		1.76778675	-0.24858899
[truncated: 13,810 more rows]
