# Supplementary material for: Hyaluronic Acid Enhances the Mechanical Properties of Tissue-Engineered Cartilage Constructs
Source: PLoS One. 2014 Dec 1;9(12):e113216. doi: 10.1371/journal.pone.0113216 (PMC4249877; doi:10.1371/journal.pone.0113216)
Supplement: Dataset S1 — Raw data from hydrogel constructs. Data on wet weight, dry weight, compressive modulus, DNA content, and GAG content are provided in a spreadsheet for all analysed hydrogel constructs. Additionally, raw data from mechanical compression tests (time, displacement, and load) are provided. (ZIP) [file pone.0113216.s004.zip › Data/Mechanical testing/Microtester/Day 63/Day 63 stress relaxation/Patient 1/G3 P1 M7/stress relaxation ramp 1.csv]

G3 P1 M7 stress relaxation
Notes	Time	Sequence	Block	Cycle	5800:Extension mm	5800:5N_Load_Cell N
Test Started : 02/10/2014 3:59:34 PM	4.0020	1	2		2.35959197	0.00037929
	4.0420	1	2		2.35971941	0.00024314
	4.0500	1	2		2.35971531	0.00025487
	4.1000	1	2		2.35937315	0.00027240
	4.1500	1	2		2.35872774	0.00029270
	4.2000	1	2		2.35812147	0.00034515
	4.2500	1	2		2.35757011	0.00034414
	4.3000	1	2		2.35702141	0.00027008
	4.3500	1	2		2.35649607	0.00042984
	4.4000	1	2		2.35598712	0.00024125
	4.4500	1	2		2.35547878	0.00015599
	4.5000	1	2		2.35497373	0.00026984
	4.5500	1	2		2.35446888	0.00034463
	4.6000	1	2		2.35396300	0.00032611
	4.6500	1	2		2.35346491	0.00032936
	4.7000	1	2		2.35295350	0.00028414
	4.7500	1	2		2.35244927	0.00027869
	4.8000	1	2		2.35196593	0.00048583
	4.8500	1	2		2.35147112	0.00037287
	4.9000	1	2		2.35096483	0.00018417
	4.9500	1	2		2.35045875	0.00021678
	5.0000	1	2		2.34996394	0.00018229
	5.0500	1	2		2.34946585	0.00017478
	5.1000	1	2		2.34896284	0.00023390
	5.1500	1	2		2.34846516	0.00026589
	5.2000	1	2		2.34796215	0.00041139
	5.2500	1	2		2.34747021	0.00039245
	5.3000	1	2		2.34696044	0.00023953
	5.3500	1	2		2.34645764	0.00026414
	5.4000	1	2		2.34595566	0.00021048
	5.4500	1	2		2.34545941	0.00021218
	5.5000	1	2		2.34496358	0.00024822
	5.5150	1	2		2.34480724	0.00052713
	5.5500	1	2		2.34445708	0.00026775
	5.6000	1	2		2.34396104	0.00032684
	5.6500	1	2		2.34346336	0.00035184
	5.7000	1	2		2.34295523	0.00031726
	5.7500	1	2		2.34245919	0.00034333
	5.8000	1	2		2.34196213	0.00015091
	5.8500	1	2		2.34146629	0.00017550
	5.9000	1	2		2.34096574	0.00021476
	5.9500	1	2		2.34046110	0.00026379
	6.0000	1	2		2.33995911	0.00031064
	6.0500	1	2		2.33946471	0.00036350
	6.1000	1	2		2.33896314	0.00036430
	6.1500	1	2		2.33845337	0.00032157
	6.2000	1	2		2.33797044	0.00025838
	6.2500	1	2		2.33746518	0.00020227
	6.3000	1	2		2.33695131	0.00028830
	6.3500	1	2		2.33646183	0.00022512
	6.4000	1	2		2.33596087	0.00026983
	6.4500	1	2		2.33545418	0.00035947
	6.5000	1	2		2.33495813	0.00030249
	6.5500	1	2		2.33446127	0.00022782
	6.6000	1	2		2.33396667	0.00024165
	6.6500	1	2		2.33347288	0.00010100
	6.7000	1	2		2.33296455	0.00015917
	6.7500	1	2		2.33246277	0.00019631
	6.8000	1	2		2.33196898	0.00019197
	6.8500	1	2		2.33147273	0.00033214
	6.9000	1	2		2.33096911	0.00034804
	6.9500	1	2		2.33045770	0.00019381
	7.0000	1	2		2.32995388	0.00025333
	7.0500	1	2		2.32945784	0.00020889
	7.1000	1	2		2.32895708	0.00024948
	7.1500	1	2		2.32846555	0.00023803
	7.2000	1	2		2.32797074	0.00012719
	7.2500	1	2		2.32746916	0.00013424
	7.3000	1	2		2.32697128	0.00016456
	7.3500	1	2		2.32645762	0.00032158
	7.4000	1	2		2.32595113	0.00024198
	7.4500	1	2		2.32546123	0.00031393
	7.5000	1	2		2.32495946	0.00020423
	7.5500	1	2		2.32445932	0.00021095
	7.6000	1	2		2.32396184	0.00020656
	7.6500	1	2		2.32346641	0.00017747
	7.7000	1	2		2.32295726	0.00013651
	7.7500	1	2		2.32245835	0.00029428
	7.8000	1	2		2.32196293	0.00031048
	7.8500	1	2		2.32147180	0.00024735
	7.9000	1	2		2.32096162	0.00031212
	7.9500	1	2		2.32046210	0.00028139
	8.0000	1	2		2.31995827	0.00022662
	8.0500	1	2		2.31946285	0.00023574
	8.1000	1	2		2.31894959	0.00020037
	8.1500	1	2		2.31845314	0.00024468
	8.2000	1	2		2.31795587	0.00026931
	8.2500	1	2		2.31747008	0.00018574
	8.3000	1	2		2.31695785	0.00020708
	8.3500	1	2		2.31645464	0.00030819
	8.4000	1	2		2.31595757	0.00034211
	8.4500	1	2		2.31546153	0.00026130
	8.5000	1	2		2.31495094	0.00026382
	8.5500	1	2		2.31446248	0.00010172
	8.6000	1	2		2.31396398	0.00018707
	8.6500	1	2		2.31346978	0.00021348
	8.7000	1	2		2.31295223	0.00019614
	8.7500	1	2		2.31245967	0.00024416
	8.8000	1	2		2.31195769	0.00028118
	8.8500	1	2		2.31147066	0.00027671
	8.9000	1	2		2.31096417	0.00029366
	8.9500	1	2		2.31046465	0.00025619
	9.0000	1	2		2.30996779	0.00020936
	9.0500	1	2		2.30946970	0.00024021
	9.1000	1	2		2.30896136	0.00025540
	9.1500	1	2		2.30846000	0.00030729
	9.2000	1	2		2.30796477	0.00042710
	9.2500	1	2		2.30746546	0.00029273
	9.3000	1	2		2.30695855	0.00016606
	9.3500	1	2		2.30645575	0.00033526
	9.4000	1	2		2.30595684	0.00032085
	9.4500	1	2		2.30546818	0.00027942
	9.5000	1	2		2.30496394	0.00015282
	9.5500	1	2		2.30445929	0.00011192
	9.6000	1	2		2.30396059	0.00020249
	9.6500	1	2		2.30346066	0.00031523
	9.7000	1	2		2.30295826	0.00031236
	9.7500	1	2		2.30245771	0.00017369
	9.8000	1	2		2.30195020	0.00016347
	9.8500	1	2		2.30147014	0.00022784
	9.9000	1	2		2.30094890	0.00029045
	9.9500	1	2		2.30044978	0.00018970
	10.0000	1	2		2.29995497	0.00026386
	10.0500	1	2		2.29946467	0.00024506
	10.1000	1	2		2.29895346	0.00027750
	10.1500	1	2		2.29845947	0.00032860
	10.2000	1	2		2.29795032	0.00023946
	10.2500	1	2		2.29746842	0.00015576
	10.3000	1	2		2.29695291	0.00023578
	10.3500	1	2		2.29645789	0.00022188
	10.4000	1	2		2.29596452	0.00015763
	10.4500	1	2		2.29547073	0.00016025
	10.5000	1	2		2.29496793	0.00013319
	10.5500	1	2		2.29445939	0.00014715
	10.6000	1	2		2.29397052	0.00013767
	10.6500	1	2		2.29347448	0.00004234
	10.7000	1	2		2.29296512	0.00010050
	10.7500	1	2		2.29246621	0.00026414
	10.8000	1	2		2.29196504	0.00016992
	10.8500	1	2		2.29146634	0.00010910
	10.9000	1	2		2.29096600	0.00008049
	10.9500	1	2		2.29045233	0.00009350
	11.0000	1	2		2.28995978	0.00016498
	11.0500	1	2		2.28946435	0.00002978
	11.1000	1	2		2.28895991	0.00014584
	11.1500	1	2		2.28846325	0.00022732
	11.2000	1	2		2.28796865	0.00019609
	11.2500	1	2		2.28746871	0.00011450
	11.3000	1	2		2.28695669	0.00008882
	11.3500	1	2		2.28646106	0.00010817
	11.4000	1	2		2.28596338	0.00008413
	11.4500	1	2		2.28545914	0.00018399
	11.5000	1	2		2.28496494	0.00012473
	11.5500	1	2		2.28445784	0.00011440
	11.6000	1	2		2.28396262	0.00018827
	11.6500	1	2		2.28347108	0.00010942
	11.7000	1	2		2.28296562	0.00025296
	11.7500	1	2		2.28246650	0.00017365
	11.8000	1	2		2.28196350	0.00005823
	11.8500	1	2		2.28147258	0.00002421
	11.9000	1	2		2.28096773	0.00005791
	11.9500	1	2		2.28046451	0.00008145
	12.0000	1	2		2.27996028	0.00014107
	12.0500	1	2		2.27946629	0.00012987
	12.1000	1	2		2.27897086	0.00013918
	12.1500	1	2		2.27846478	0.00005833
	12.2000	1	2		2.27795849	0.00009785
	12.2500	1	2		2.27746675	0.00003434
	12.3000	1	2		2.27696641	0.00016505
	12.3500	1	2		2.27646586	0.00018658
	12.4000	1	2		2.27595876	0.00004346
	12.4500	1	2		2.27546702	0.00010148
	12.5000	1	2		2.27496299	0.00013557
	12.5500	1	2		2.27446346	0.00013879
	12.6000	1	2		2.27396209	0.00018028
	12.6500	1	2		2.27346995	0.00020610
	12.7000	1	2		2.27296509	0.00015012
	12.7500	1	2		2.27246352	0.00015227
	12.8000	1	2		2.27196154	0.00001441
	12.8500	1	2		2.27146509	0.00006020
	12.9000	1	2		2.27095737	0.00008392
	12.9500	1	2		2.27045661	0.00012897
	13.0000	1	2		2.26995955	0.00014758
	13.0500	1	2		2.26946884	0.00002951
	13.1000	1	2		2.26896583	0.00014098
	13.1500	1	2		2.26846405	0.00013716
	13.2000	1	2		2.26795879	0.00003175
	13.2500	1	2		2.26746521	0.00003668
	13.3000	1	2		2.26696322	0.00001406
	13.3500	1	2		2.26645899	0.00015927
	13.4000	1	2		2.26595823	0.00009783
	13.4500	1	2		2.26547059	0.00013801
	13.5000	1	2		2.26496841	0.00006108
	13.5500	1	2		2.26446704	0.00005923
	13.6000	1	2		2.26396485	0.00012553
	13.6500	1	2		2.26347311	0.00002060
	13.7000	1	2		2.26296703	0.00001797
	13.7500	1	2		2.26246710	0.00002681
	13.8000	1	2		2.26196081	0.00006829
	13.8500	1	2		2.26147112	0.00014500
	13.9000	1	2		2.26096750	0.00014515
	13.9500	1	2		2.26046408	0.00016861
	14.0000	1	2		2.25996927	0.00010745
	14.0500	1	2		2.25947528	0.00009816
	14.1000	1	2		2.25896756	0.00003884
	14.1500	1	2		2.25846455	0.00010314
	14.2000	1	2		2.25796749	0.00014697
	14.2500	1	2		2.25747206	0.00010375
	14.3000	1	2		2.25697069	0.00010539
	14.3500	1	2		2.25646502	0.00014312
	14.4000	1	2		2.25596160	0.00022985
	14.4500	1	2		2.25547499	0.00017364
	14.5000	1	2		2.25496993	0.00010181
	14.5500	1	2		2.25446918	0.00012221
	14.6000	1	2		2.25396576	0.00018029
	14.6500	1	2		2.25347505	0.00016443
	14.7000	1	2		2.25296692	0.00017224
	14.7500	1	2		2.25246657	0.00007335
	14.8000	1	2		2.25196725	0.00010771
	14.8500	1	2		2.25147019	0.00015720
	14.9000	1	2		2.25096657	0.00019459
	14.9500	1	2		2.25046581	0.00005858
	15.0000	1	2		2.24996465	-0.00003170
	15.0500	1	2		2.24948090	0.00006950
	15.1000	1	2		2.24897257	0.00018215
	15.1500	1	2		2.24846977	0.00020067
	15.2000	1	2		2.24796430	0.00005796
	15.2500	1	2		2.24747830	0.00006092
	15.3000	1	2		2.24696976	0.00014564
	15.3500	1	2		2.24646798	0.00012117
	15.4000	1	2		2.24596477	0.00016704
	15.4500	1	2		2.24547856	0.00014333
	15.5000	1	2		2.24497637	-0.00003007
	15.5500	1	2		2.24447234	-0.00000776
	15.6000	1	2		2.24397425	0.00003485
	15.6500	1	2		2.24347084	-0.00007255
	15.7000	1	2		2.24296844	0.00008302
	15.7500	1	2		2.24246564	0.00006279
	15.8000	1	2		2.24197021	0.00000092
	15.8500	1	2		2.24147335	0.00013987
	15.9000	1	2		2.24097158	0.00014788
	15.9500	1	2		2.24046631	0.00010294
	16.0000	1	2		2.23997109	0.00019167
	16.0500	1	2		2.23947649	0.00007611
	16.1000	1	2		2.23897717	0.00001993
	16.1500	1	2		2.23847109	0.00001411
	16.2000	1	2		2.23797054	-0.00001981
	16.2500	1	2		2.23747450	0.00008144
	16.3000	1	2		2.23697354	0.00009258
	16.3500	1	2		2.23647074	0.00010047
	16.4000	1	2		2.23596404	0.00016825
	16.4500	1	2		2.23547148	0.00004818
	16.5000	1	2		2.23496888	-0.00001013
	16.5500	1	2		2.23446301	0.00004387
	16.6000	1	2		2.23396697	0.00011096
	16.6500	1	2		2.23347461	0.00006994
	16.7000	1	2		2.23297058	0.00009214
	16.7500	1	2		2.23247024	0.00004087
	16.8000	1	2		2.23196990	0.00013093
	16.8500	1	2		2.23147447	0.00018140
	16.9000	1	2		2.23097392	-0.00005028
	16.9500	1	2		2.23046395	-0.00003814
	17.0000	1	2		2.22997139	0.00003334
	17.0500	1	2		2.22947781	-0.00006086
	17.1000	1	2		2.22897582	-0.00011705
	17.1500	1	2		2.22847200	0.00006282
	17.2000	1	2		2.22797227	0.00003711
	17.2500	1	2		2.22747274	0.00015628
	17.3000	1	2		2.22696728	0.00010354
	17.3500	1	2		2.22646980	-0.00009258
	17.4000	1	2		2.22597069	0.00001227
	17.4500	1	2		2.22547485	0.00006001
	17.5000	1	2		2.22496898	-0.00015802
	17.5500	1	2		2.22446966	-0.00012198
	17.6000	1	2		2.22397095	-0.00009558
	17.6500	1	2		2.22347409	-0.00004946
	17.7000	1	2		2.22297436	0.00007404
	17.7500	1	2		2.22247422	-0.00002138
	17.8000	1	2		2.22197490	0.00002343
	17.8500	1	2		2.22147231	0.00001409
	17.9000	1	2		2.22096889	-0.00010294
	17.9500	1	2		2.22046424	-0.00006703
	18.0000	1	2		2.21997005	0.00011166
	18.0500	1	2		2.21947298	-0.00003991
	18.1000	1	2		2.21897407	0.00003710
	18.1500	1	2		2.21846676	0.00005538
	18.2000	1	2		2.21796703	-0.00002159
	18.2500	1	2		2.21747857	-0.00012197
	18.3000	1	2		2.21697597	-0.00003562
	18.3500	1	2		2.21647379	-0.00013430
	18.4000	1	2		2.21597529	-0.00010045
	18.4500	1	2		2.21548211	-0.00008760
	18.5000	1	2		2.21497091	-0.00004115
	18.5500	1	2		2.21447159	-0.00006581
	18.6000	1	2		2.21397043	-0.00006153
	18.6500	1	2		2.21347521	0.00000794
	18.7000	1	2		2.21297077	-0.00002551
	18.7500	1	2		2.21247350	-0.00003813
	18.8000	1	2		2.21197069	-0.00021840
	18.8500	1	2		2.21147732	-0.00019546
	18.9000	1	2		2.21096099	-0.00013334
	18.9500	1	2		2.21046679	-0.00023603
	19.0000	1	2		2.20997014	-0.00024252
	19.0500	1	2		2.20947451	-0.00003868
	19.1000	1	2		2.20897191	-0.00018193
	19.1500	1	2		2.20847341	-0.00010856
	19.2000	1	2		2.20797921	-0.00000898
	19.2500	1	2		2.20748194	-0.00028629
	19.3000	1	2		2.20698078	-0.00031074
	19.3500	1	2		2.20647470	-0.00030710
	19.4000	1	2		2.20596821	-0.00037111
	19.4500	1	2		2.20548077	-0.00003533
	19.5000	1	2		2.20497531	-0.00011157
	19.5500	1	2		2.20447435	-0.00022025
	19.6000	1	2		2.20397626	-0.00011307
	19.6500	1	2		2.20348145	-0.00035477
	19.7000	1	2		2.20297496	-0.00033543
	19.7500	1	2		2.20247174	-0.00021764
	19.8000	1	2		2.20196874	-0.00043872
	19.8500	1	2		2.20147024	-0.00043239
	19.9000	1	2		2.20097174	-0.00023928
	19.9500	1	2		2.20047201	-0.00032946
	20.0000	1	2		2.19997105	-0.00031779
	20.0500	1	2		2.19947624	-0.00032285
	20.1000	1	2		2.19896442	-0.00037577
	20.1500	1	2		2.19846838	-0.00028081
	20.2000	1	2		2.19797275	-0.00025500
	20.2500	1	2		2.19748449	-0.00058728
	20.3000	1	2		2.19698189	-0.00051880
	20.3500	1	2		2.19647458	-0.00049597
	20.4000	1	2		2.19597670	-0.00071677
	20.4500	1	2		2.19547922	-0.00057543
	20.5000	1	2		2.19497232	-0.00065401
	20.5500	1	2		2.19447096	-0.00067139
	20.6000	1	2		2.19397000	-0.00049705
	20.6500	1	2		2.19347437	-0.00066727
	20.7000	1	2		2.19297894	-0.00079558
	20.7500	1	2		2.19247061	-0.00070042
	20.8000	1	2		2.19197375	-0.00098890
	20.8500	1	2		2.19147750	-0.00095895
	20.9000	1	2		2.19097531	-0.00103211
	20.9500	1	2		2.19046862	-0.00103130
	21.0000	1	2		2.18997073	-0.00076700
	21.0500	1	2		2.18948268	-0.00088903
	21.1000	1	2		2.18897988	-0.00113513
	21.1500	1	2		2.18847400	-0.00111093
	21.2000	1	2		2.18797120	-0.00108974
	21.2500	1	2		2.18747823	-0.00117675
	21.3000	1	2		2.18697010	-0.00117106
	21.3500	1	2		2.18646996	-0.00113050
	21.4000	1	2		2.18597003	-0.00134506
	21.4500	1	2		2.18547870	-0.00124020
	21.5000	1	2		2.18497078	-0.00132780
	21.5500	1	2		2.18447105	-0.00144404
	21.6000	1	2		2.18396825	-0.00124410
	21.6500	1	2		2.18347016	-0.00145073
	21.7000	1	2		2.18296961	-0.00163822
	21.7500	1	2		2.18246926	-0.00156546
	21.8000	1	2		2.18197384	-0.00170111
	21.8500	1	2		2.18147472	-0.00162305
	21.9000	1	2		2.18096885	-0.00161038
	21.9500	1	2		2.18046912	-0.00169373
	22.0000	1	2		2.17997000	-0.00161445
	22.0500	1	2		2.17948052	-0.00165714
	22.1000	1	2		2.17897628	-0.00196129
	22.1500	1	2		2.17846610	-0.00203097
	22.2000	1	2		2.17797539	-0.00206725
	22.2500	1	2		2.17747853	-0.00214315
	22.3000	1	2		2.17697081	-0.00206007
	22.3500	1	2		2.17647047	-0.00211529
	22.4000	1	2		2.17597156	-0.00218702
	22.4500	1	2		2.17548064	-0.00224487
	22.5000	1	2		2.17497804	-0.00234738
	22.5500	1	2		2.17447073	-0.00249716
	22.6000	1	2		2.17397551	-0.00240087
	22.6500	1	2		2.17347967	-0.00243206
	22.7000	1	2		2.17297892	-0.00257371
	22.7500	1	2		2.17248021	-0.00270166
	22.8000	1	2		2.17197352	-0.00271931
	22.8500	1	2		2.17148588	-0.00275789
	22.9000	1	2		2.17098246	-0.00280485
	22.9500	1	2		2.17047454	-0.00282907
	23.0000	1	2		2.16997686	-0.00310735
	23.0500	1	2		2.16947631	-0.00304352
	23.1000	1	2		2.16896777	-0.00302576
	23.1500	1	2		2.16847091	-0.00317862
	23.2000	1	2		2.16797241	-0.00318443
	23.2500	1	2		2.16747862	-0.00330930
	23.3000	1	2		2.16698176	-0.00325853
	23.3500	1	2		2.16647978	-0.00330979
	23.4000	1	2		2.16598538	-0.00369037
	23.4500	1	2		2.16548175	-0.00368117
	23.5000	1	2		2.16498387	-0.00376393
	23.5500	1	2		2.16447922	-0.00390069
	23.6000	1	2		2.16398400	-0.00389520
	23.6500	1	2		2.16348509	-0.00405645
	23.7000	1	2		2.16297450	-0.00398437
	23.7500	1	2		2.16248010	-0.00409253
	23.8000	1	2		2.16198488	-0.00406739
	23.8500	1	2		2.16148474	-0.00431327
	23.9000	1	2		2.16098337	-0.00443304
	23.9500	1	2		2.16048754	-0.00444799
	24.0000	1	2		2.15998514	-0.00458060
	24.0500	1	2		2.15947968	-0.00461348
	24.1000	1	2		2.15898077	-0.00469232
	24.1500	1	2		2.15847489	-0.00471561
	24.2000	1	2		2.15796738	-0.00479025
	24.2500	1	2		2.15748957	-0.00481669
	24.3000	1	2		2.15698001	-0.00499504
	24.3500	1	2		2.15646901	-0.00517977
	24.4000	1	2		2.15597563	-0.00527519
	24.4500	1	2		2.15548102	-0.00537517
	24.5000	1	2		2.15497474	-0.00541813
	24.5500	1	2		2.15447173	-0.00553604
	24.6000	1	2		2.15397159	-0.00567806
	24.6500	1	2		2.15348416	-0.00574291
	24.7000	1	2		2.15298136	-0.00573730
	24.7500	1	2		2.15247445	-0.00585024
	24.8000	1	2		2.15197841	-0.00597981
	24.8500	1	2		2.15148012	-0.00610900
	24.9000	1	2		2.15097137	-0.00616945
	24.9500	1	2		2.15047513	-0.00627215
	25.0000	1	2		2.14997663	-0.00643421
	25.0500	1	2		2.14948141	-0.00662305
	25.1000	1	2		2.14897983	-0.00672773
	25.1500	1	2		2.14847478	-0.00679738
	25.2000	1	2		2.14797874	-0.00690416
	25.2500	1	2		2.14748638	-0.00698513
	25.3000	1	2		2.14697785	-0.00700878
	25.3500	1	2		2.14647832	-0.00727535
	25.4000	1	2		2.14598023	-0.00745645
	25.4500	1	2		2.14548747	-0.00747388
	25.5000	1	2		2.14497934	-0.00771388
	25.5500	1	2		2.14447305	-0.00776377
	25.6000	1	2		2.14398090	-0.00787175
	25.6500	1	2		2.14348527	-0.00795308
	25.7000	1	2		2.14298022	-0.00805577
	25.7500	1	2		2.14247250	-0.00821725
	25.8000	1	2		2.14198199	-0.00844155
	25.8500	1	2		2.14148820	-0.00843480
	25.9000	1	2		2.14098007	-0.00864720
	25.9500	1	2		2.14047317	-0.00877993
	26.0000	1	2		2.13997570	-0.00876948
	26.0500	1	2		2.13948642	-0.00895886
	26.1000	1	2		2.13898034	-0.00901405
	26.1500	1	2		2.13848102	-0.00912001
	26.2000	1	2		2.13798211	-0.00938491
	26.2500	1	2		2.13748545	-0.00948744
	26.3000	1	2		2.13698306	-0.00953358
	26.3500	1	2		2.13647739	-0.00975996
	26.4000	1	2		2.13598176	-0.00982723
	26.4500	1	2		2.13548305	-0.01008417
	26.5000	1	2		2.13498025	-0.01025371
	26.5500	1	2		2.13447069	-0.01023474
	26.6000	1	2		2.13398182	-0.01016194
	26.6500	1	2		2.13348618	-0.01056073
	26.7000	1	2		2.13298113	-0.01055505
	26.7500	1	2		2.13247956	-0.01061145
	26.8000	1	2		2.13198454	-0.01101491
	26.8500	1	2		2.13148051	-0.01093441
	26.9000	1	2		2.13097914	-0.01125733
	26.9500	1	2		2.13047941	-0.01140144
	27.0000	1	2		2.12998542	-0.01140587
	27.0500	1	2		2.12948774	-0.01164629
	27.1000	1	2		2.12897940	-0.01161430
	27.1500	1	2		2.12847599	-0.01177100
	27.2000	1	2		2.12798015	-0.01212298
	27.2500	1	2		2.12748083	-0.01208557
	27.3000	1	2		2.12697926	-0.01232879
	27.3500	1	2		2.12647297	-0.01272760
	27.4000	1	2		2.12597939	-0.01262270
	27.4500	1	2		2.12548232	-0.01266870
	27.5000	1	2		2.12497665	-0.01295870
	27.5500	1	2		2.12447201	-0.01306187
	27.6000	1	2		2.12397965	-0.01323402
	27.6500	1	2		2.12348218	-0.01339965
	27.7000	1	2		2.12298102	-0.01332710
	27.7500	1	2		2.12248149	-0.01371137
	27.8000	1	2		2.12198340	-0.01400481
	27.8500	1	2		2.12148654	-0.01400284
	27.9000	1	2		2.12098107	-0.01420731
	27.9500	1	2		2.12048073	-0.01439656
	28.0000	1	2		2.11998346	-0.01451433
	28.0500	1	2		2.11948701	-0.01462850
	28.1000	1	2		2.11898134	-0.01467278
	28.1500	1	2		2.11847444	-0.01482759
	28.2000	1	2		2.11797963	-0.01507065
	28.2500	1	2		2.11748604	-0.01533457
	28.3000	1	2		2.11697771	-0.01549397
	28.3500	1	2		2.11647532	-0.01563211
	28.4000	1	2		2.11598645	-0.01577303
	28.4500	1	2		2.11548364	-0.01596908
	28.5000	1	2		2.11497736	-0.01603748
	28.5500	1	2		2.11447947	-0.01621199
	28.6000	1	2		2.11398323	-0.01633812
	28.6500	1	2		2.11348329	-0.01665102
	28.7000	1	2		2.11298029	-0.01692629
	28.7500	1	2		2.11247544	-0.01699758
	28.8000	1	2		2.11198124	-0.01725231
	28.8500	1	2		2.11148069	-0.01747692
	28.9000	1	2		2.11097543	-0.01756401
	28.9500	1	2		2.11047386	-0.01769729
	29.0000	1	2		2.10998007	-0.01781622
	29.0500	1	2		2.10948485	-0.01799457
	29.1000	1	2		2.10897733	-0.01826249
	29.1500	1	2		2.10847392	-0.01846430
	29.2000	1	2		2.10797644	-0.01867030
	29.2500	1	2		2.10748532	-0.01885545
	29.3000	1	2		2.10697780	-0.01900129
	29.3500	1	2		2.10647602	-0.01921728
	29.4000	1	2		2.10597978	-0.01935981
	29.4500	1	2		2.10548189	-0.01960318
	29.5000	1	2		2.10498155	-0.01976739
	29.5500	1	2		2.10447096	-0.01993656
	29.6000	1	2		2.10398250	-0.02017383
	29.6500	1	2		2.10347683	-0.02039045
	29.7000	1	2		2.10297649	-0.02054850
	29.7500	1	2		2.10246877	-0.02077681
	29.8000	1	2		2.10197272	-0.02106574
	29.8500	1	2		2.10148570	-0.02123191
	29.9000	1	2		2.10097224	-0.02134017
	29.9500	1	2		2.10047128	-0.02149004
	30.0000	1	2		2.09997381	-0.02165360
	30.0300	1	2		2.09968450	-0.02207049
	30.0500	1	2		2.09948576	-0.02203221
	30.0510	1	2		2.09947654	-0.02201647
