# Supplementary material for: Hyaluronic Acid Enhances the Mechanical Properties of Tissue-Engineered Cartilage Constructs
Source: PLoS One. 2014 Dec 1;9(12):e113216. doi: 10.1371/journal.pone.0113216 (PMC4249877; doi:10.1371/journal.pone.0113216)
Supplement: Dataset S1 — Raw data from hydrogel constructs. Data on wet weight, dry weight, compressive modulus, DNA content, and GAG content are provided in a spreadsheet for all analysed hydrogel constructs. Additionally, raw data from mechanical compression tests (time, displacement, and load) are provided. (ZIP) [file pone.0113216.s004.zip › Data/Mechanical testing/Microtester/Day 63/Day 63 stress relaxation/Patient 1/G3 P1 M7/stress relaxation ramp 2.csv]

G3 P1 M7 stress relaxation
Notes	Time	Sequence	Block	Cycle	5800:Extension mm	5800:5N_Load_Cell N
	630.0550	1	4		2.09926017	-0.01258268
	630.0590	1	4		2.09926017	-0.01256258
	630.1000	1	4		2.09921366	-0.01269756
	630.2000	1	4		2.09814762	-0.01332291
	630.3000	1	4		2.09702953	-0.01377636
	630.4000	1	4		2.09600978	-0.01435196
	630.5000	1	4		2.09501176	-0.01480204
	630.6000	1	4		2.09401701	-0.01527328
	630.7000	1	4		2.09300752	-0.01571084
	630.8000	1	4		2.09201257	-0.01624414
	630.9000	1	4		2.09101290	-0.01682217
	631.0000	1	4		2.09000976	-0.01721187
	631.1000	1	4		2.08901419	-0.01775276
	631.2000	1	4		2.08802129	-0.01828882
	631.3000	1	4		2.08701876	-0.01883241
	631.4000	1	4		2.08602114	-0.01914038
	631.5000	1	4		2.08501738	-0.01978995
	631.6000	1	4		2.08400993	-0.02019128
	631.7000	1	4		2.08301560	-0.02073709
	631.8000	1	4		2.08201594	-0.02139360
	631.9000	1	4		2.08101463	-0.02163991
	632.0000	1	4		2.08001108	-0.02227766
	632.1000	1	4		2.07900834	-0.02273886
	632.2000	1	4		2.07801667	-0.02345256
	632.3000	1	4		2.07701393	-0.02386956
	632.4000	1	4		2.07601345	-0.02426307
	632.5000	1	4		2.07501461	-0.02487427
	632.6000	1	4		2.07401597	-0.02538273
	632.7000	1	4		2.07301528	-0.02601217
	632.8000	1	4		2.07201705	-0.02648314
	632.9000	1	4		2.07101247	-0.02683838
	633.0000	1	4		2.07002100	-0.02744360
	633.1000	1	4		2.06902093	-0.02806409
	633.2000	1	4		2.06801635	-0.02858759
	633.3000	1	4		2.06701300	-0.02911475
	633.4000	1	4		2.06601907	-0.02965028
	633.5000	1	4		2.06501060	-0.03033917
	633.6000	1	4		2.06401708	-0.03084203
	633.7000	1	4		2.06300656	-0.03139889
	633.8000	1	4		2.06201571	-0.03189783
	633.9000	1	4		2.06101256	-0.03246668
	634.0000	1	4		2.06001392	-0.03308259
	634.1000	1	4		2.05901221	-0.03377096
	634.2000	1	4		2.05802361	-0.03434265
	634.3000	1	4		2.05701596	-0.03478226
	634.4000	1	4		2.05602347	-0.03547685
	634.5000	1	4		2.05501889	-0.03614327
	634.6000	1	4		2.05402394	-0.03662630
	634.7000	1	4		2.05301936	-0.03738128
	634.8000	1	4		2.05202010	-0.03792482
	634.9000	1	4		2.05101306	-0.03861195
	635.0000	1	4		2.05001934	-0.03931592
	635.1000	1	4		2.04901804	-0.03988445
	635.2000	1	4		2.04802698	-0.04047601
	635.3000	1	4		2.04701564	-0.04122860
	635.4000	1	4		2.04601270	-0.04187345
	635.5000	1	4		2.04501222	-0.04253807
	635.6000	1	4		2.04401911	-0.04324413
	635.7000	1	4		2.04301924	-0.04381237
	635.8000	1	4		2.04202183	-0.04451822
	635.9000	1	4		2.04102504	-0.04527773
	636.0000	1	4		2.04002517	-0.04601156
	636.1000	1	4		2.03902039	-0.04660020
	636.2000	1	4		2.03801970	-0.04740069
	636.3000	1	4		2.03702557	-0.04823855
	636.4000	1	4		2.03602099	-0.04887202
	636.5000	1	4		2.03502399	-0.04956279
	636.6000	1	4		2.03402023	-0.05033887
	636.7000	1	4		2.03302507	-0.05098916
	636.8000	1	4		2.03201578	-0.05169815
	636.9000	1	4		2.03101878	-0.05247523
	637.0000	1	4		2.03002834	-0.05313807
	637.1000	1	4		2.02901331	-0.05386744
	637.2000	1	4		2.02802676	-0.05461541
	637.3000	1	4		2.02702156	-0.05552866
	637.4000	1	4		2.02601493	-0.05620180
	637.5000	1	4		2.02502039	-0.05716180
	637.6000	1	4		2.02402011	-0.05767845
	637.7000	1	4		2.02301820	-0.05861052
	637.8000	1	4		2.02202325	-0.05942406
	637.9000	1	4		2.02102153	-0.06022893
	638.0000	1	4		2.02001757	-0.06092448
	638.1000	1	4		2.01901872	-0.06177843
	638.2000	1	4		2.01801660	-0.06265351
	638.3000	1	4		2.01702063	-0.06340150
	638.4000	1	4		2.01601666	-0.06417248
	638.5000	1	4		2.01501864	-0.06517179
	638.6000	1	4		2.01401939	-0.06597155
	638.7000	1	4		2.01302566	-0.06676059
	638.8000	1	4		2.01201862	-0.06763293
	638.9000	1	4		2.01101671	-0.06838037
	639.0000	1	4		2.01002811	-0.06920228
	639.1000	1	4		2.00902107	-0.07009075
	639.2000	1	4		2.00802591	-0.07096899
	639.3000	1	4		2.00701888	-0.07177003
	639.4000	1	4		2.00601839	-0.07253055
	639.5000	1	4		2.00501996	-0.07351580
	639.6000	1	4		2.00402153	-0.07433910
	639.7000	1	4		2.00302227	-0.07529757
	639.8000	1	4		2.00201892	-0.07615963
	639.9000	1	4		2.00102110	-0.07689827
	640.0000	1	4		2.00002308	-0.07792932
	640.1000	1	4		1.99902096	-0.07888341
	640.2000	1	4		1.99802314	-0.07971880
	640.3000	1	4		1.99702245	-0.08056516
	640.4000	1	4		1.99602135	-0.08154758
	640.5000	1	4		1.99501800	-0.08250065
	640.6000	1	4		1.99402223	-0.08345209
	640.7000	1	4		1.99301765	-0.08419695
	640.8000	1	4		1.99202147	-0.08520457
	640.9000	1	4		1.99101853	-0.08626057
	641.0000	1	4		1.99002419	-0.08705985
	641.0900	1	4		1.98912534	-0.08790534
	641.1000	1	4		1.98902166	-0.08786780
	641.1040	1	4		1.98897987	-0.08781215
