# Supplementary material for: Hyaluronic Acid Enhances the Mechanical Properties of Tissue-Engineered Cartilage Constructs
Source: PLoS One. 2014 Dec 1;9(12):e113216. doi: 10.1371/journal.pone.0113216 (PMC4249877; doi:10.1371/journal.pone.0113216)
Supplement: Dataset S1 — Raw data from hydrogel constructs. Data on wet weight, dry weight, compressive modulus, DNA content, and GAG content are provided in a spreadsheet for all analysed hydrogel constructs. Additionally, raw data from mechanical compression tests (time, displacement, and load) are provided. (ZIP) [file pone.0113216.s004.zip › Data/Mechanical testing/Microtester/Day 63/Day 63 stress relaxation/Patient 1/G3 P1 M7/stress relaxation ramp 3.csv]

G3 P1 M7 stress relaxation
Notes	Time	Sequence	Block	Cycle	5800:Extension mm	5800:5N_Load_Cell N
	1291.1100	1	7		1.98195354	-0.06422499
	1291.1500	1	7		1.98995801	-0.05698386
	1291.1640	1	7		1.99036042	-0.05646240
	1291.1690	1	7		1.99032477	-0.05627694
	1291.2000	1	7		1.98943780	-0.05733991
	1291.2500	1	7		1.98829983	-0.05890063
	1291.3000	1	7		1.98753374	-0.05983148
	1291.3500	1	7		1.98684695	-0.06043977
	1291.4000	1	7		1.98623515	-0.06108363
	1291.4500	1	7		1.98568337	-0.06172708
	1291.5000	1	7		1.98514574	-0.06227024
	1291.5500	1	7		1.98462860	-0.06299149
	1291.6000	1	7		1.98411473	-0.06336248
	1291.6500	1	7		1.98360865	-0.06388536
	1291.7000	1	7		1.98310339	-0.06447990
	1291.7500	1	7		1.98259300	-0.06495277
	1291.8000	1	7		1.98209082	-0.06535455
	1291.8500	1	7		1.98159129	-0.06591588
	1291.9000	1	7		1.98108931	-0.06631576
	1291.9500	1	7		1.98058384	-0.06694868
	1292.0000	1	7		1.98008719	-0.06744823
	1292.0500	1	7		1.97958664	-0.06786468
	1292.1000	1	7		1.97907789	-0.06841568
	1292.1500	1	7		1.97857714	-0.06893728
	1292.2000	1	7		1.97808130	-0.06944727
	1292.2500	1	7		1.97758014	-0.06997875
	1292.3000	1	7		1.97707672	-0.07048485
	1292.3500	1	7		1.97657454	-0.07093662
	1292.4000	1	7		1.97607460	-0.07157490
	1292.4500	1	7		1.97558102	-0.07200893
	1292.5000	1	7		1.97507617	-0.07254735
	1292.5500	1	7		1.97457419	-0.07301996
	1292.6000	1	7		1.97408040	-0.07360494
	1292.6500	1	7		1.97357719	-0.07396817
	1292.7000	1	7		1.97307746	-0.07451170
	1292.7500	1	7		1.97257363	-0.07506709
	1292.8000	1	7		1.97207554	-0.07564422
	1292.8500	1	7		1.97157766	-0.07614260
	1292.9000	1	7		1.97107977	-0.07655290
	1292.9500	1	7		1.97057717	-0.07709521
	1293.0000	1	7		1.97007949	-0.07767760
	1293.0500	1	7		1.96957710	-0.07817880
	1293.1000	1	7		1.96907594	-0.07873711
	1293.1500	1	7		1.96856822	-0.07923092
	1293.2000	1	7		1.96807996	-0.07968972
	1293.2500	1	7		1.96757798	-0.08030532
	1293.3000	1	7		1.96707251	-0.08065362
	1293.3500	1	7		1.96657504	-0.08118493
	1293.4000	1	7		1.96607797	-0.08175066
	1293.4500	1	7		1.96557824	-0.08231460
	1293.5000	1	7		1.96507667	-0.08295664
	1293.5500	1	7		1.96457264	-0.08359647
	1293.6000	1	7		1.96407762	-0.08403464
	1293.6500	1	7		1.96357748	-0.08456916
	1293.7000	1	7		1.96307038	-0.08501339
	1293.7500	1	7		1.96256778	-0.08550068
	1293.8000	1	7		1.96207666	-0.08609219
	1293.8500	1	7		1.96158348	-0.08667280
	1293.9000	1	7		1.96107433	-0.08718972
	1293.9500	1	7		1.96057091	-0.08769957
	1294.0000	1	7		1.96007815	-0.08827392
	1294.0500	1	7		1.95957637	-0.08885636
	1294.1000	1	7		1.95907378	-0.08936019
	1294.1500	1	7		1.95856728	-0.08985180
	1294.2000	1	7		1.95807268	-0.09035142
	1294.2500	1	7		1.95758012	-0.09080300
	1294.3000	1	7		1.95708121	-0.09145790
	1294.3500	1	7		1.95657370	-0.09195795
	1294.4000	1	7		1.95607970	-0.09250604
	1294.4500	1	7		1.95558510	-0.09302292
	1294.5000	1	7		1.95507881	-0.09360171
	1294.5500	1	7		1.95457560	-0.09415957
	1294.6000	1	7		1.95407833	-0.09465571
	1294.6500	1	7		1.95358761	-0.09514753
	1294.7000	1	7		1.95308522	-0.09579336
	1294.7500	1	7		1.95258426	-0.09645177
	1294.8000	1	7		1.95208310	-0.09688418
	1294.8500	1	7		1.95158235	-0.09738977
	1294.9000	1	7		1.95108159	-0.09792181
	1294.9500	1	7		1.95058063	-0.09858425
	1295.0000	1	7		1.95007947	-0.09928656
	1295.0500	1	7		1.94958507	-0.09977731
	1295.1000	1	7		1.94907796	-0.10018140
	1295.1500	1	7		1.94857660	-0.10078614
	1295.2000	1	7		1.94807482	-0.10125226
	1295.2500	1	7		1.94757591	-0.10186475
	1295.3000	1	7		1.94706880	-0.10254778
	1295.3500	1	7		1.94657215	-0.10297944
	1295.4000	1	7		1.94607611	-0.10376515
	1295.4500	1	7		1.94558191	-0.10423288
	1295.5000	1	7		1.94507747	-0.10460794
	1295.5500	1	7		1.94457364	-0.10520327
	1295.6000	1	7		1.94407903	-0.10572972
	1295.6500	1	7		1.94358258	-0.10636802
	1295.7000	1	7		1.94307568	-0.10691038
	1295.7500	1	7		1.94257739	-0.10736792
	1295.8000	1	7		1.94208135	-0.10797100
	1295.8500	1	7		1.94158408	-0.10880430
	1295.9000	1	7		1.94107410	-0.10934968
	1295.9500	1	7		1.94057560	-0.10983874
	1296.0000	1	7		1.94008223	-0.11022830
	1296.0500	1	7		1.93958434	-0.11078941
	1296.1000	1	7		1.93908174	-0.11154407
	1296.1500	1	7		1.93857956	-0.11211385
	1296.2000	1	7		1.93807901	-0.11254221
	1296.2500	1	7		1.93758235	-0.11332411
	1296.3000	1	7		1.93707607	-0.11383053
	1296.3500	1	7		1.93657982	-0.11442602
	1296.4000	1	7		1.93607169	-0.11497890
	1296.4500	1	7		1.93558200	-0.11543864
	1296.5000	1	7		1.93508186	-0.11615146
	1296.5500	1	7		1.93457332	-0.11666090
	1296.6000	1	7		1.93407954	-0.11712537
	1296.6500	1	7		1.93358145	-0.11778138
	1296.7000	1	7		1.93307516	-0.11836611
	1296.7500	1	7		1.93257072	-0.11900599
	1296.8000	1	7		1.93207980	-0.11959677
	1296.8500	1	7		1.93157946	-0.12008303
	1296.9000	1	7		1.93108137	-0.12064446
	1296.9500	1	7		1.93057611	-0.12130133
	1297.0000	1	7		1.93007965	-0.12180895
	1297.0500	1	7		1.92958218	-0.12233534
	1297.1000	1	7		1.92908532	-0.12298890
	1297.1500	1	7		1.92858108	-0.12351309
	1297.2000	1	7		1.92808258	-0.12420996
	1297.2500	1	7		1.92758777	-0.12483427
	1297.3000	1	7		1.92708517	-0.12526432
	1297.3500	1	7		1.92657172	-0.12593868
	1297.4000	1	7		1.92608817	-0.12642027
	1297.4500	1	7		1.92558107	-0.12688168
	1297.5000	1	7		1.92508195	-0.12767738
	1297.5500	1	7		1.92457485	-0.12823452
	1297.6000	1	7		1.92409131	-0.12874077
	1297.6500	1	7		1.92358584	-0.12953917
	1297.7000	1	7		1.92308877	-0.13008025
	1297.7500	1	7		1.92258208	-0.13067277
	1297.8000	1	7		1.92208378	-0.13119187
	1297.8500	1	7		1.92158508	-0.13155813
	1297.9000	1	7		1.92108597	-0.13231108
	1297.9500	1	7		1.92057968	-0.13294004
	1298.0000	1	7		1.92008671	-0.13347832
	1298.0500	1	7		1.91958575	-0.13409484
	1298.1000	1	7		1.91908172	-0.13478291
	1298.1500	1	7		1.91858261	-0.13527400
	1298.2000	1	7		1.91808657	-0.13592390
	1298.2500	1	7		1.91759462	-0.13655107
	1298.3000	1	7		1.91708793	-0.13713845
	1298.3500	1	7		1.91658246	-0.13775552
	1298.4000	1	7		1.91608704	-0.13826855
	1298.4500	1	7		1.91558772	-0.13889638
	1298.5000	1	7		1.91509311	-0.13952201
	1298.5500	1	7		1.91458457	-0.14007997
	1298.6000	1	7		1.91408710	-0.14064935
	1298.6500	1	7		1.91359044	-0.14130922
	1298.7000	1	7		1.91308948	-0.14190931
	1298.7500	1	7		1.91257848	-0.14251733
	1298.8000	1	7		1.91208326	-0.14318724
	1298.8500	1	7		1.91158435	-0.14367397
	1298.9000	1	7		1.91108524	-0.14435865
	1298.9500	1	7		1.91057506	-0.14499531
	1299.0000	1	7		1.91008947	-0.14547816
	1299.0500	1	7		1.90958318	-0.14613406
	1299.1000	1	7		1.90908386	-0.14671697
	1299.1500	1	7		1.90857573	-0.14739004
	1299.2000	1	7		1.90808420	-0.14807855
	1299.2500	1	7		1.90758795	-0.14865031
	1299.3000	1	7		1.90708290	-0.14914244
	1299.3500	1	7		1.90657764	-0.14984563
	1299.4000	1	7		1.90609204	-0.15037502
	1299.4500	1	7		1.90558883	-0.15099606
	1299.5000	1	7		1.90509136	-0.15169539
	1299.5500	1	7		1.90457933	-0.15230428
	1299.6000	1	7		1.90408924	-0.15295815
	1299.6500	1	7		1.90358889	-0.15351010
	1299.7000	1	7		1.90308609	-0.15402001
	1299.7500	1	7		1.90258165	-0.15469970
	1299.8000	1	7		1.90208704	-0.15531925
	1299.8500	1	7		1.90159141	-0.15592378
	1299.9000	1	7		1.90109209	-0.15659956
	1299.9500	1	7		1.90057310	-0.15718926
	1300.0000	1	7		1.90008710	-0.15777776
	1300.0500	1	7		1.89958430	-0.15851842
	1300.1000	1	7		1.89907494	-0.15913343
	1300.1500	1	7		1.89857951	-0.15960667
	1300.2000	1	7		1.89808593	-0.16020367
	1300.2500	1	7		1.89758456	-0.16092135
	1300.3000	1	7		1.89708565	-0.16151844
	1300.3500	1	7		1.89657629	-0.16218986
	1300.4000	1	7		1.89608537	-0.16270490
	1300.4500	1	7		1.89558257	-0.16348597
	1300.5000	1	7		1.89508161	-0.16423197
	1300.5500	1	7		1.89457451	-0.16480643
	1300.6000	1	7		1.89409711	-0.16531287
	1300.6500	1	7		1.89358673	-0.16596634
	1300.7000	1	7		1.89308659	-0.16657367
	1300.7500	1	7		1.89258768	-0.16723335
	1300.8000	1	7		1.89208590	-0.16781196
	1300.8500	1	7		1.89159171	-0.16855236
	1300.9000	1	7		1.89108481	-0.16923411
	1300.9500	1	7		1.89057463	-0.16986819
	1301.0000	1	7		1.89008576	-0.17045014
	1301.0500	1	7		1.88959054	-0.17117405
	1301.1000	1	7		1.88908487	-0.17173288
	1301.1500	1	7		1.88858042	-0.17233189
	1301.2000	1	7		1.88809832	-0.17293487
	1301.2500	1	7		1.88759428	-0.17353451
	1301.3000	1	7		1.88709087	-0.17432468
	1301.3500	1	7		1.88658356	-0.17501503
	1301.4000	1	7		1.88608752	-0.17554697
	1301.4500	1	7		1.88558943	-0.17625993
	1301.5000	1	7		1.88509134	-0.17686738
	1301.5500	1	7		1.88458669	-0.17752709
	1301.6000	1	7		1.88408901	-0.17818661
	1301.6500	1	7		1.88358989	-0.17873690
	1301.7000	1	7		1.88308689	-0.17937331
	1301.7500	1	7		1.88258122	-0.18021584
	1301.8000	1	7		1.88208845	-0.18075261
	1301.8500	1	7		1.88158627	-0.18147832
	1301.9000	1	7		1.88108408	-0.18221604
	1301.9500	1	7		1.88058087	-0.18269319
	1302.0000	1	7		1.88008360	-0.18338827
	1302.0500	1	7		1.87959042	-0.18406920
	1302.1000	1	7		1.87908024	-0.18465165
	1302.1500	1	7		1.87857990	-0.18532859
	1302.1590	1	7		1.87848913	-0.18558724
