# Supplementary material for: Hyaluronic Acid Enhances the Mechanical Properties of Tissue-Engineered Cartilage Constructs
Source: PLoS One. 2014 Dec 1;9(12):e113216. doi: 10.1371/journal.pone.0113216 (PMC4249877; doi:10.1371/journal.pone.0113216)
Supplement: Dataset S1 — Raw data from hydrogel constructs. Data on wet weight, dry weight, compressive modulus, DNA content, and GAG content are provided in a spreadsheet for all analysed hydrogel constructs. Additionally, raw data from mechanical compression tests (time, displacement, and load) are provided. (ZIP) [file pone.0113216.s004.zip › Data/Mechanical testing/Microtester/Day 63/Day 63 stress relaxation/Patient 1/G3 P1 M7/stress relaxation ramp 4.csv]

G3 P1 M7 stress relaxation
Notes	Time	Sequence	Block	Cycle	5800:Extension mm	5800:5N_Load_Cell N
	1902.1630	1	9		1.87825187	-0.12348302
	1902.1710	1	9		1.87825187	-0.12347266
	1902.2000	1	9		1.87824982	-0.12355477
	1902.2500	1	9		1.87791073	-0.12414115
	1902.3000	1	9		1.87728540	-0.12510928
	1902.3500	1	9		1.87668302	-0.12590503
	1902.4000	1	9		1.87614088	-0.12672610
	1902.4500	1	9		1.87563418	-0.12749929
	1902.5000	1	9		1.87512155	-0.12838433
	1902.5500	1	9		1.87461280	-0.12898196
	1902.6000	1	9		1.87411287	-0.12969442
	1902.6500	1	9		1.87361908	-0.13051936
	1902.7000	1	9		1.87311505	-0.13129081
	1902.7500	1	9		1.87261327	-0.13199955
	1902.8000	1	9		1.87211395	-0.13265811
	1902.8500	1	9		1.87161709	-0.13334556
	1902.9000	1	9		1.87111531	-0.13412454
	1902.9500	1	9		1.87061272	-0.13484086
	1903.0000	1	9		1.87011913	-0.13554455
	1903.0500	1	9		1.86962719	-0.13624473
	1903.1000	1	9		1.86912111	-0.13713360
	1903.1500	1	9		1.86860601	-0.13783655
	1903.2000	1	9		1.86810915	-0.13857042
	1903.2500	1	9		1.86762356	-0.13919112
	1903.3000	1	9		1.86711891	-0.13977865
	1903.3500	1	9		1.86662041	-0.14060589
	1903.4000	1	9		1.86611085	-0.14131122
	1903.4500	1	9		1.86562014	-0.14201134
	1903.5000	1	9		1.86511979	-0.14278241
	1903.5500	1	9		1.86462027	-0.14359916
	1903.6000	1	9		1.86411316	-0.14422350
	1903.6500	1	9		1.86362491	-0.14507900
	1903.7000	1	9		1.86311412	-0.14569846
	1903.7500	1	9		1.86260742	-0.14640846
	1903.8000	1	9		1.86211937	-0.14716086
	1903.8500	1	9		1.86161862	-0.14780526
	1903.9000	1	9		1.86111643	-0.14863248
	1903.9500	1	9		1.86060932	-0.14937619
	1904.0000	1	9		1.86011820	-0.15000108
	1904.0500	1	9		1.85961991	-0.15084094
	1904.1000	1	9		1.85911526	-0.15159224
	1904.1500	1	9		1.85861287	-0.15224099
	1904.2000	1	9		1.85811437	-0.15295167
	1904.2500	1	9		1.85762509	-0.15363438
	1904.3000	1	9		1.85711552	-0.15442084
	1904.3500	1	9		1.85660924	-0.15529555
	1904.4000	1	9		1.85611033	-0.15584121
	1904.4500	1	9		1.85562064	-0.15659137
	1904.5000	1	9		1.85511722	-0.15739730
	1904.5500	1	9		1.85460971	-0.15804084
	1904.6000	1	9		1.85411920	-0.15875431
	1904.6500	1	9		1.85362111	-0.15948018
	1904.7000	1	9		1.85311810	-0.16005991
	1904.7500	1	9		1.85261755	-0.16102567
	1904.8000	1	9		1.85211803	-0.16176173
	1904.8500	1	9		1.85162137	-0.16235739
	1904.9000	1	9		1.85111550	-0.16330866
	1904.9500	1	9		1.85061146	-0.16403502
	1905.0000	1	9		1.85011010	-0.16468419
	1905.0500	1	9		1.84961856	-0.16532371
	1905.1000	1	9		1.84911924	-0.16614858
	1905.1500	1	9		1.84861603	-0.16683772
	1905.2000	1	9		1.84812306	-0.16771844
	1905.2500	1	9		1.84761801	-0.16848804
	1905.3000	1	9		1.84711869	-0.16921420
	1905.3500	1	9		1.84661076	-0.17008100
	1905.4000	1	9		1.84612169	-0.17071249
	1905.4500	1	9		1.84562401	-0.17135812
	1905.5000	1	9		1.84511649	-0.17222483
	1905.5500	1	9		1.84461554	-0.17285679
	1905.6000	1	9		1.84410925	-0.17364180
	1905.6500	1	9		1.84362284	-0.17447917
	1905.7000	1	9		1.84311778	-0.17519435
	1905.7500	1	9		1.84260474	-0.17606739
	1905.8000	1	9		1.84210869	-0.17675789
	1905.8500	1	9		1.84162536	-0.17732261
	1905.9000	1	9		1.84111682	-0.17815398
	1905.9500	1	9		1.84062078	-0.17897349
	1906.0000	1	9		1.84011572	-0.17967220
	1906.0500	1	9		1.83962275	-0.18049166
	1906.1000	1	9		1.83911688	-0.18129844
	1906.1500	1	9		1.83861612	-0.18213771
	1906.2000	1	9		1.83811988	-0.18288607
	1906.2500	1	9		1.83762793	-0.18351041
	1906.3000	1	9		1.83712452	-0.18430101
	1906.3500	1	9		1.83663257	-0.18509490
	1906.4000	1	9		1.83611809	-0.18594276
	1906.4500	1	9		1.83562185	-0.18658224
	1906.5000	1	9		1.83511474	-0.18740704
	1906.5500	1	9		1.83461972	-0.18826216
	1906.6000	1	9		1.83411713	-0.18896274
	1906.6500	1	9		1.83362908	-0.18973231
	1906.7000	1	9		1.83311398	-0.19046847
	1906.7500	1	9		1.83261241	-0.19119725
	1906.8000	1	9		1.83211596	-0.19198719
	1906.8500	1	9		1.83162237	-0.19276250
	1906.9000	1	9		1.83111322	-0.19359199
	1906.9500	1	9		1.83061349	-0.19453056
	1907.0000	1	9		1.83012052	-0.19524256
	1907.0500	1	9		1.82962038	-0.19605294
	1907.1000	1	9		1.82911656	-0.19685289
	1907.1500	1	9		1.82861580	-0.19754697
	1907.2000	1	9		1.82812612	-0.19830426
	1907.2500	1	9		1.82762290	-0.19914914
	1907.3000	1	9		1.82712031	-0.19991001
	1907.3500	1	9		1.82661238	-0.20068917
	1907.4000	1	9		1.82611572	-0.20154698
	1907.4500	1	9		1.82562460	-0.20222230
	1907.5000	1	9		1.82511668	-0.20323582
	1907.5500	1	9		1.82461736	-0.20396246
	1907.6000	1	9		1.82411701	-0.20467022
	1907.6500	1	9		1.82362630	-0.20552458
	1907.7000	1	9		1.82311756	-0.20630643
	1907.7500	1	9		1.82262438	-0.20707276
	1907.8000	1	9		1.82211625	-0.20795576
	1907.8500	1	9		1.82162574	-0.20864433
	1907.9000	1	9		1.82113257	-0.20958813
	1907.9500	1	9		1.82062034	-0.21043032
	1908.0000	1	9		1.82012922	-0.21100258
	1908.0500	1	9		1.81962785	-0.21190312
	1908.1000	1	9		1.81912566	-0.21281306
	1908.1500	1	9		1.81861794	-0.21346120
	1908.2000	1	9		1.81812088	-0.21433547
	1908.2500	1	9		1.81762935	-0.21503391
	1908.3000	1	9		1.81712224	-0.21591796
	1908.3500	1	9		1.81661657	-0.21686440
	1908.4000	1	9		1.81612217	-0.21767173
	1908.4500	1	9		1.81561752	-0.21838101
	1908.5000	1	9		1.81511820	-0.21936394
	1908.5500	1	9		1.81461356	-0.22014262
	1908.6000	1	9		1.81411383	-0.22074938
	1908.6500	1	9		1.81362373	-0.22168789
	1908.7000	1	9		1.81311683	-0.22243619
	1908.7500	1	9		1.81262161	-0.22333713
	1908.8000	1	9		1.81211983	-0.22418132
	1908.8500	1	9		1.81161600	-0.22502994
	1908.9000	1	9		1.81112057	-0.22583965
	1908.9500	1	9		1.81061306	-0.22676811
	1909.0000	1	9		1.81011763	-0.22745630
	1909.0500	1	9		1.80962200	-0.22825733
	1909.1000	1	9		1.80912248	-0.22913823
	1909.1500	1	9		1.80861763	-0.22992373
	1909.2000	1	9		1.80812159	-0.23087235
	1909.2500	1	9		1.80762575	-0.23159401
	1909.3000	1	9		1.80711926	-0.23257015
	1909.3500	1	9		1.80662527	-0.23332868
	1909.4000	1	9		1.80612697	-0.23411812
	1909.4500	1	9		1.80562356	-0.23509163
	1909.5000	1	9		1.80512854	-0.23574790
	1909.5500	1	9		1.80462328	-0.23673464
	1909.6000	1	9		1.80412539	-0.23741851
	1909.6500	1	9		1.80362648	-0.23828726
	1909.7000	1	9		1.80312327	-0.23940837
	1909.7500	1	9		1.80261985	-0.24004633
	1909.8000	1	9		1.80212135	-0.24095597
	1909.8500	1	9		1.80162798	-0.24184927
	1909.9000	1	9		1.80112149	-0.24247821
	1909.9500	1	9		1.80062893	-0.24363305
	1910.0000	1	9		1.80012695	-0.24431804
	1910.0500	1	9		1.79962783	-0.24508893
	1910.1000	1	9		1.79911888	-0.24620138
	1910.1500	1	9		1.79861239	-0.24676159
	1910.2000	1	9		1.79812127	-0.24772745
	1910.2500	1	9		1.79762441	-0.24879551
	1910.3000	1	9		1.79711976	-0.24949996
	1910.3500	1	9		1.79662167	-0.25036888
	1910.4000	1	9		1.79612051	-0.25128396
	1910.4500	1	9		1.79562488	-0.25196621
	1910.5000	1	9		1.79511716	-0.25306458
	1910.5500	1	9		1.79462091	-0.25393007
	1910.6000	1	9		1.79412016	-0.25460893
	1910.6500	1	9		1.79363661	-0.25563611
	1910.7000	1	9		1.79312377	-0.25661441
	1910.7500	1	9		1.79262281	-0.25732912
	1910.8000	1	9		1.79212186	-0.25827488
	1910.8500	1	9		1.79162725	-0.25914997
	1910.9000	1	9		1.79112629	-0.25997268
	1910.9500	1	9		1.79062390	-0.26096707
	1911.0000	1	9		1.79012355	-0.26174782
	1911.0500	1	9		1.78963673	-0.26260238
	1911.1000	1	9		1.78912553	-0.26367597
	1911.1500	1	9		1.78862334	-0.26455253
	1911.2000	1	9		1.78812464	-0.26521111
	1911.2500	1	9		1.78762798	-0.26623640
	1911.3000	1	9		1.78712334	-0.26701737
	1911.3500	1	9		1.78662729	-0.26787272
	1911.4000	1	9		1.78612306	-0.26893148
	1911.4500	1	9		1.78563501	-0.26967505
	1911.5000	1	9		1.78512073	-0.27072456
	1911.5500	1	9		1.78461854	-0.27169539
	1911.6000	1	9		1.78412025	-0.27240044
	1911.6500	1	9		1.78362728	-0.27339930
	1911.7000	1	9		1.78311956	-0.27440311
	1911.7500	1	9		1.78261799	-0.27511524
	1911.8000	1	9		1.78211949	-0.27610043
	1911.8500	1	9		1.78163533	-0.27694972
	1911.9000	1	9		1.78112228	-0.27778799
	1911.9500	1	9		1.78062542	-0.27891565
	1912.0000	1	9		1.78012201	-0.27968375
	1912.0500	1	9		1.77962637	-0.28059566
	1912.1000	1	9		1.77912501	-0.28166976
	1912.1500	1	9		1.77861729	-0.28246095
	1912.2000	1	9		1.77812145	-0.28329926
	1912.2500	1	9		1.77763135	-0.28428718
	1912.3000	1	9		1.77712240	-0.28512871
	1912.3500	1	9		1.77660997	-0.28610416
	1912.4000	1	9		1.77612417	-0.28703591
	1912.4500	1	9		1.77562649	-0.28804457
	1912.5000	1	9		1.77511775	-0.28896580
	1912.5500	1	9		1.77461679	-0.28945653
	1912.6000	1	9		1.77412259	-0.29006280
	1912.6500	1	9		1.77362409	-0.29086689
	1912.7000	1	9		1.77311760	-0.29178949
	1912.7500	1	9		1.77262074	-0.29257949
	1912.8000	1	9		1.77212224	-0.29344603
	1912.8500	1	9		1.77163194	-0.29438039
	1912.9000	1	9		1.77111705	-0.29525714
	1912.9500	1	9		1.77061937	-0.29629225
	1913.0000	1	9		1.77011534	-0.29715979
	1913.0500	1	9		1.76964347	-0.29811041
	1913.1000	1	9		1.76912858	-0.29920394
	1913.1500	1	9		1.76862885	-0.29993469
	1913.2000	1	9		1.76812544	-0.30085431
	1913.2120	1	9		1.76800250	-0.30115917
