# Supplementary material for: Hyaluronic Acid Enhances the Mechanical Properties of Tissue-Engineered Cartilage Constructs
Source: PLoS One. 2014 Dec 1;9(12):e113216. doi: 10.1371/journal.pone.0113216 (PMC4249877; doi:10.1371/journal.pone.0113216)
Supplement: Dataset S1 — Raw data from hydrogel constructs. Data on wet weight, dry weight, compressive modulus, DNA content, and GAG content are provided in a spreadsheet for all analysed hydrogel constructs. Additionally, raw data from mechanical compression tests (time, displacement, and load) are provided. (ZIP) [file pone.0113216.s004.zip › Data/Mechanical testing/Microtester/Day 63/Day 63 stress relaxation/Patient 1/G4 P1 M7/dynamic.csv]

G4 P1 M7 10feb2014
Notes	Time	Sequence	Block	Cycle	5800:Extension mm	5800:5N_Load_Cell N
	1240.4080	1	6	1	1.92571650	-0.07427751
	1240.4090	1	6	1	1.92571650	-0.07429345
	1240.4260	1	6	1	1.92584886	-0.07360815
	1240.4430	1	6	1	1.92743349	-0.07135416
	1240.4590	1	6	1	1.93080312	-0.06793166
	1240.4760	1	6	1	1.93546194	-0.06306211
	1240.4930	1	6	1	1.94032400	-0.05784261
	1240.5090	1	6	1	1.94468244	-0.05334622
	1240.5260	1	6	1	1.94896732	-0.04893422
	1240.5430	1	6	1	1.95289262	-0.04509056
	1240.5590	1	6	1	1.95625345	-0.04196701
	1240.5600	1	6	1	1.95645220	-0.04178565
	1240.5760	1	6	1	1.95944811	-0.03891276
	1240.5930	1	6	1	1.96224036	-0.03648040
	1240.6100	1	6	1	1.96459886	-0.03453335
	1240.6260	1	6	1	1.96640600	-0.03288118
	1240.6430	1	6	1	1.96787118	-0.03178509
	1240.6600	1	6	1	1.96884789	-0.03123356
	1240.6760	1	6	1	1.96932631	-0.03072058
	1240.6770	1	6	1	1.96934373	-0.03070943
	1240.6900	1	6	1	1.96945601	-0.03094661
	1240.6930	1	6	1	1.96944945	-0.03100926
	1240.7100	1	6	1	1.96912573	-0.03147576
	1240.7260	1	6	1	1.96830965	-0.03223161
	1240.7430	1	6	1	1.96687807	-0.03389786
	1240.7600	1	6	1	1.96491993	-0.03571878
	1240.7770	1	6	1	1.96248951	-0.03813579
	1240.7930	1	6	1	1.95982470	-0.04080008
	1240.8100	1	6	1	1.95663004	-0.04390866
	1240.8270	1	6	1	1.95309752	-0.04746577
	1240.8430	1	6	1	1.94949205	-0.05106755
	1240.8600	1	6	1	1.94539997	-0.05514811
	1240.8770	1	6	1	1.94109049	-0.05969672
	1240.8930	1	6	1	1.93688224	-0.06400540
	1240.9100	1	6	1	1.93229616	-0.06887532
	1240.9270	1	6	1	1.92762977	-0.07409282
	1240.9440	1	6	1	1.92295662	-0.07915325
	1240.9600	1	6	1	1.91860002	-0.08413400
	1240.9770	1	6	1	1.91405103	-0.08935002
	1240.9940	1	6	1	1.90962621	-0.09459237
	1241.0100	1	6	1	1.90561813	-0.09945915
	1241.0270	1	6	1	1.90157686	-0.10435668
	1241.0440	1	6	1	1.89780564	-0.10888607
	1241.0610	1	6	1	1.89436224	-0.11332901
	1241.0770	1	6	1	1.89145259	-0.11689057
	1241.0940	1	6	1	1.88875089	-0.12029925
	1241.1110	1	6	1	1.88647107	-0.12322846
	1241.1270	1	6	1	1.88473851	-0.12528799
	1241.1440	1	6	1	1.88334853	-0.12696236
	1241.1610	1	6	1	1.88244189	-0.12803027
	1241.1770	1	6	1	1.88201490	-0.12847613
	1241.1810	1	6	1	1.88196716	-0.12853560
	1241.1870	1	6	1	1.88193704	-0.12848279
	1241.1940	1	6	1	1.88196716	-0.12839264
	1241.2110	1	6	1	1.88235461	-0.12751986
	1241.2270	1	6	1	1.88320245	-0.12623303
	1241.2440	1	6	1	1.88465984	-0.12412545
	1241.2610	1	6	1	1.88664871	-0.12122174
	1241.2780	1	6	1	1.88910310	-0.11780592
	1241.2940	1	6	1	1.89178963	-0.11409456
	1241.3110	1	6	1	1.89501523	-0.10978119
	1241.3280	1	6	1	1.89858279	-0.10523534
	1241.3440	1	6	1	1.90221366	-0.10050029
	1241.3610	1	6	1	1.90632275	-0.09541029
	1241.3780	1	6	1	1.91063427	-0.09028020
	1241.3940	1	6	1	1.91484540	-0.08526676
	1241.4090	1	6	2	1.91889445	-0.08064445
	1241.4110	1	6	2	1.91944069	-0.08006923
	1241.4280	1	6	2	1.92412081	-0.07491823
	1241.4450	1	6	2	1.92880482	-0.06962201
	1241.4610	1	6	2	1.93317207	-0.06498341
	1241.4780	1	6	2	1.93773561	-0.06021258
	1241.4950	1	6	2	1.94216392	-0.05575465
	1241.5110	1	6	2	1.94615478	-0.05194836
	1241.5280	1	6	2	1.95016983	-0.04803496
	1241.5450	1	6	2	1.95391626	-0.04450653
	1241.5620	1	6	2	1.95733097	-0.04147636
	1241.5780	1	6	2	1.96020621	-0.03882791
	1241.5950	1	6	2	1.96288024	-0.03642720
	1241.6120	1	6	2	1.96512994	-0.03448737
	1241.6280	1	6	2	1.96683791	-0.03306256
	1241.6450	1	6	2	1.96820802	-0.03187996
	1241.6620	1	6	2	1.96909007	-0.03115918
	1241.6770	1	6	2	1.96948388	-0.03096539
	1241.6780	1	6	2	1.96949842	-0.03096989
	1241.6880	1	6	2	1.96957013	-0.03102353
	1241.6950	1	6	2	1.96953510	-0.03110265
	1241.7120	1	6	2	1.96911814	-0.03166534
	1241.7280	1	6	2	1.96821806	-0.03266837
	1241.7450	1	6	2	1.96671539	-0.03411453
	1241.7620	1	6	2	1.96468840	-0.03605701
	1241.7790	1	6	2	1.96219857	-0.03855242
	1241.7950	1	6	2	1.95948827	-0.04107052
	1241.8120	1	6	2	1.95625509	-0.04434241
	1241.8290	1	6	2	1.95268200	-0.04795693
	1241.8450	1	6	2	1.94904088	-0.05144012
	1241.8620	1	6	2	1.94491970	-0.05570865
	1241.8790	1	6	2	1.94058728	-0.06011315
	1241.8950	1	6	2	1.93636038	-0.06437623
	1241.8960	1	6	2	1.93609238	-0.06465262
	1241.9120	1	6	2	1.93175730	-0.06940294
	1241.9290	1	6	2	1.92708292	-0.07438434
	1241.9460	1	6	2	1.92240690	-0.07943293
	1241.9620	1	6	2	1.91805419	-0.08454644
	1241.9790	1	6	2	1.91351340	-0.08977224
	1241.9960	1	6	2	1.90910415	-0.09483771
	1242.0120	1	6	2	1.90512168	-0.09969753
	1242.0290	1	6	2	1.90111893	-0.10457437
	1242.0460	1	6	2	1.89738684	-0.10920641
	1242.0790	1	6	2	1.89112804	-0.11704693
	1242.0960	1	6	2	1.88846835	-0.12028278
	1242.1130	1	6	2	1.88623832	-0.12314007
	1242.1290	1	6	2	1.88455411	-0.12534465
	1242.1460	1	6	2	1.88321843	-0.12693160
	1242.1630	1	6	2	1.88237346	-0.12788797
	1242.1790	1	6	2	1.88200281	-0.12842084
	1242.1810	1	6	2	1.88198212	-0.12843722
	1242.1870	1	6	2	1.88195302	-0.12835275
	1242.1960	1	6	2	1.88200240	-0.12809884
	1242.2130	1	6	2	1.88244804	-0.12724668
	1242.2290	1	6	2	1.88335939	-0.12600159
	1242.2460	1	6	2	1.88488153	-0.12354134
	1242.2630	1	6	2	1.88692654	-0.12063852
	1242.2800	1	6	2	1.88942949	-0.11735542
	1242.2960	1	6	2	1.89215475	-0.11348858
	1242.3130	1	6	2	1.89542091	-0.10924296
	1242.3300	1	6	2	1.89902781	-0.10459503
	1242.3460	1	6	2	1.90268758	-0.09976942
	1242.3630	1	6	2	1.90681900	-0.09481281
	1242.3800	1	6	2	1.91115142	-0.08966709
	1242.3970	1	6	2	1.91564754	-0.08426089
	1242.4090	1	6	3	1.91889281	-0.08069221
	1242.4130	1	6	3	1.91998570	-0.07946867
	1242.4300	1	6	3	1.92466848	-0.07418940
	1242.4470	1	6	3	1.92935270	-0.06911021
	1242.4630	1	6	3	1.93371729	-0.06463627
	1242.4800	1	6	3	1.93827017	-0.05986308
	1242.4970	1	6	3	1.94267533	-0.05542287
	1242.5130	1	6	3	1.94664181	-0.05153929
	1242.5300	1	6	3	1.95062366	-0.04773339
	1242.5470	1	6	3	1.95432891	-0.04437261
	1242.5630	1	6	3	1.95751537	-0.04135859
	1242.5800	1	6	3	1.96054284	-0.03872706
	1242.5970	1	6	3	1.96316504	-0.03647910
	1242.6140	1	6	3	1.96536352	-0.03443796
	1242.6300	1	6	3	1.96702109	-0.03313234
	1242.6470	1	6	3	1.96833362	-0.03202877
	1242.6640	1	6	3	1.96916138	-0.03136957
	1242.6800	1	6	3	1.96952178	-0.03117898
	1242.6850	1	6	3	1.96956030	-0.03111267
	1242.6880	1	6	3	1.96956686	-0.03116287
	1242.6970	1	6	3	1.96950682	-0.03124214
	1242.7140	1	6	3	1.96902779	-0.03191053
	1242.7300	1	6	3	1.96806705	-0.03306725
	1242.7470	1	6	3	1.96649984	-0.03442300
	1242.7640	1	6	3	1.96441323	-0.03645140
	1242.7810	1	6	3	1.96187750	-0.03909017
	1242.7970	1	6	3	1.95912889	-0.04166745
	1242.8140	1	6	3	1.95585207	-0.04487242
	1242.8310	1	6	3	1.95223841	-0.04852913
	1242.8470	1	6	3	1.94856635	-0.05201507
	1242.8640	1	6	3	1.94441956	-0.05622964
	1242.8810	1	6	3	1.94006317	-0.06077433
	1242.8980	1	6	3	1.93555188	-0.06532168
	1242.9140	1	6	3	1.93120983	-0.06995594
	1242.9310	1	6	3	1.92653607	-0.07502226
	1242.9480	1	6	3	1.92186455	-0.08017770
	1242.9640	1	6	3	1.91751799	-0.08510754
	1242.9810	1	6	3	1.91299134	-0.09034730
	1242.9980	1	6	3	1.90859766	-0.09561878
	1243.0140	1	6	3	1.90463547	-0.10023587
	1243.0310	1	6	3	1.90066100	-0.10505456
	1243.0480	1	6	3	1.89697173	-0.10964543
	1243.0640	1	6	3	1.89380596	-0.11354160
	1243.0810	1	6	3	1.89079734	-0.11732085
	1243.0980	1	6	3	1.88818498	-0.12069895
	1243.1150	1	6	3	1.88600556	-0.12338689
	1243.1310	1	6	3	1.88437750	-0.12554592
	1243.1480	1	6	3	1.88310205	-0.12708060
	1243.1650	1	6	3	1.88231158	-0.12783305
	1243.1800	1	6	3	1.88199215	-0.12825849
	1243.1810	1	6	3	1.88198232	-0.12825587
	1243.1870	1	6	3	1.88195261	-0.12820643
	1243.1980	1	6	3	1.88203026	-0.12795996
	1243.2150	1	6	3	1.88253635	-0.12699647
	1243.2310	1	6	3	1.88351408	-0.12562603
	1243.2480	1	6	3	1.88510158	-0.12328546
	1243.2650	1	6	3	1.88720397	-0.12029106
	1243.2820	1	6	3	1.88975322	-0.11679088
	1243.2980	1	6	3	1.89252130	-0.11300907
	1243.3150	1	6	3	1.89582906	-0.10861407
	1243.3320	1	6	3	1.89946915	-0.10392438
	1243.3480	1	6	3	1.90316026	-0.09924561
	1243.3650	1	6	3	1.90732057	-0.09419467
	1243.3820	1	6	3	1.91167778	-0.08899769
	1243.3990	1	6	3	1.91618702	-0.08382821
	1243.4090	1	6	4	1.91889425	-0.08074356
	1243.4150	1	6	4	1.92053378	-0.07882806
	1243.4320	1	6	4	1.92522333	-0.07366706
	1243.4490	1	6	4	1.92990611	-0.06870614
	1243.4650	1	6	4	1.93426763	-0.06400148
	1243.4820	1	6	4	1.93880350	-0.05937507
	1243.4990	1	6	4	1.94318960	-0.05511752
	1243.5150	1	6	4	1.94712986	-0.05109698
	1243.5320	1	6	4	1.95108385	-0.04745708
	1243.5490	1	6	4	1.95475160	-0.04417165
	1243.5650	1	6	4	1.95789524	-0.04114210
	1243.5820	1	6	4	1.96087149	-0.03859728
	1243.5990	1	6	4	1.96344779	-0.03635255
	1243.6160	1	6	4	1.96559709	-0.03425733
	1243.6320	1	6	4	1.96720446	-0.03298349
	1243.6490	1	6	4	1.96846065	-0.03200577
	1243.6660	1	6	4	1.96922694	-0.03132666
	1243.6750	1	6	4	1.96944454	-0.03124537
	1243.6820	1	6	4	1.96953489	-0.03129642
	1243.6880	1	6	4	1.96955928	-0.03137419
	1243.6990	1	6	4	1.96947015	-0.03150975
	1243.7160	1	6	4	1.96893046	-0.03203365
	1243.7320	1	6	4	1.96790847	-0.03323404
	1243.7330	1	6	4	1.96782754	-0.03329113
	1243.7490	1	6	4	1.96627795	-0.03477907
	1243.7660	1	6	4	1.96413110	-0.03669717
	1243.7830	1	6	4	1.96153984	-0.03941270
	1243.7990	1	6	4	1.95874923	-0.04214221
	1243.8160	1	6	4	1.95543594	-0.04526673
	1243.8330	1	6	4	1.95179154	-0.04902016
	1243.8490	1	6	4	1.94809367	-0.05268368
	1243.8660	1	6	4	1.94392004	-0.05677987
	1243.8830	1	6	4	1.93954029	-0.06126091
	1243.9160	1	6	4	1.93066032	-0.07053980
	1243.9330	1	6	4	1.92597671	-0.07567564
	1243.9500	1	6	4	1.92131053	-0.08088307
	1243.9660	1	6	4	1.91697135	-0.08563677
	1243.9830	1	6	4	1.91245637	-0.09094923
	1244.0000	1	6	4	1.90808727	-0.09616288
	1244.0160	1	6	4	1.90415460	-0.10068513
	1244.0330	1	6	4	1.90021249	-0.10562557
	1244.0500	1	6	4	1.89655683	-0.11012519
	1244.0660	1	6	4	1.89343101	-0.11400177
	1244.0830	1	6	4	1.89046870	-0.11784060
	1244.1000	1	6	4	1.88790408	-0.12104748
	1244.1170	1	6	4	1.88577690	-0.12358785
	1244.1330	1	6	4	1.88419555	-0.12571675
	1244.1500	1	6	4	1.88297809	-0.12721655
	1244.1670	1	6	4	1.88224479	-0.12792221
	1244.1810	1	6	4	1.88197802	-0.12830079
	1244.1830	1	6	4	1.88196245	-0.12826958
	1244.1870	1	6	4	1.88194954	-0.12823693
	1244.2000	1	6	4	1.88206387	-0.12787089
	1244.2170	1	6	4	1.88263408	-0.12680142
	1244.2340	1	6	4	1.88375995	-0.12532482
	1244.2500	1	6	4	1.88533434	-0.12297917
	1244.2670	1	6	4	1.88749102	-0.11991570
	1244.2840	1	6	4	1.89008576	-0.11637853
	1244.3000	1	6	4	1.89289543	-0.11254226
	1244.3170	1	6	4	1.89624458	-0.10808940
	1244.3340	1	6	4	1.89991888	-0.10330593
	1244.3500	1	6	4	1.90363970	-0.09866114
	1244.3670	1	6	4	1.90782276	-0.09361070
	1244.3840	1	6	4	1.91219800	-0.08837299
	1244.4000	1	6	4	1.91645441	-0.08349762
	1244.4090	1	6	5	1.91889302	-0.08076238
	1244.4170	1	6	5	1.92108105	-0.07828037
	1244.4340	1	6	5	1.92577285	-0.07300836
	1244.4510	1	6	5	1.93045379	-0.06809626
	1244.4670	1	6	5	1.93480874	-0.06352972
	1244.4840	1	6	5	1.93933294	-0.05893433
	1244.5010	1	6	5	1.94369712	-0.05471588
	1244.5170	1	6	5	1.94761054	-0.05078493
	1244.5340	1	6	5	1.95153174	-0.04707999
	1244.5510	1	6	5	1.95515995	-0.04388667
	1244.5670	1	6	5	1.95826650	-0.04089211
	1244.5840	1	6	5	1.96119849	-0.03823459
	1244.6010	1	6	5	1.96372480	-0.03615842
	1244.6180	1	6	5	1.96582042	-0.03427641
	1244.6340	1	6	5	1.96737514	-0.03303798
	1244.6510	1	6	5	1.96857764	-0.03209630
	1244.6680	1	6	5	1.96928759	-0.03146427
	1244.6740	1	6	5	1.96942733	-0.03138954
	1244.6840	1	6	5	1.96954801	-0.03141764
	1244.6880	1	6	5	1.96955784	-0.03144963
	1244.7010	1	6	5	1.96943368	-0.03158552
	1244.7180	1	6	5	1.96882638	-0.03222634
	1244.7350	1	6	5	1.96765133	-0.03352364
	1244.7510	1	6	5	1.96604601	-0.03508097
	1244.7680	1	6	5	1.96384610	-0.03719273
	1244.7850	1	6	5	1.96120689	-0.03971056
	1244.8010	1	6	5	1.95837674	-0.04258374
	1244.8180	1	6	5	1.95502226	-0.04579917
	1244.8350	1	6	5	1.95134324	-0.04927778
	1244.8510	1	6	5	1.94761484	-0.05314688
	1244.8680	1	6	5	1.94341416	-0.05727686
	1244.8850	1	6	5	1.93901823	-0.06178746
	1244.9010	1	6	5	1.93474707	-0.06647586
	1244.9180	1	6	5	1.93011490	-0.07125073
	1244.9350	1	6	5	1.92543396	-0.07632097
	1244.9520	1	6	5	1.92077269	-0.08164881
	1244.9680	1	6	5	1.91643945	-0.08623682
	1244.9850	1	6	5	1.91193554	-0.09144546
	1245.0020	1	6	5	1.90758488	-0.09682184
	1245.0180	1	6	5	1.90367720	-0.10129880
	1245.0350	1	6	5	1.89976399	-0.10616939
	1245.0520	1	6	5	1.89614664	-0.11081546
	1245.0680	1	6	5	1.89306221	-0.11447141
	1245.0690	1	6	5	1.89287986	-0.11471693
	1245.0850	1	6	5	1.89014641	-0.11825922
	1245.1020	1	6	5	1.88763075	-0.12138805
	1245.1190	1	6	5	1.88555295	-0.12390052
	1245.1350	1	6	5	1.88402590	-0.12600390
	1245.1520	1	6	5	1.88286356	-0.12727701
	1245.1690	1	6	5	1.88218660	-0.12802068
	1245.1800	1	6	5	1.88199093	-0.12835952
	1245.1850	1	6	5	1.88195712	-0.12828823
	1245.1870	1	6	5	1.88195405	-0.12831162
	1245.2020	1	6	5	1.88210792	-0.12780884
	1245.2190	1	6	5	1.88274062	-0.12672494
	1245.2520	1	6	5	1.88555890	-0.12261498
	1245.2690	1	6	5	1.88776926	-0.11950310
	1245.2860	1	6	5	1.89041543	-0.11583526
	1245.3020	1	6	5	1.89326874	-0.11196619
	1245.3190	1	6	5	1.89665845	-0.10761162
	1245.3360	1	6	5	1.90036821	-0.10278328
	1245.3520	1	6	5	1.90412038	-0.09811788
	1245.3690	1	6	5	1.90833089	-0.09307818
	1245.3860	1	6	5	1.91272600	-0.08778732
	1245.4020	1	6	5	1.91699573	-0.08299945
	1245.4090	1	6	6	1.91889548	-0.08083530
	1245.4190	1	6	6	1.92163405	-0.07764084
	1245.4360	1	6	6	1.92632708	-0.07248887
	1245.4530	1	6	6	1.93100289	-0.06757492
	1245.4690	1	6	6	1.93534740	-0.06296667
	1245.4860	1	6	6	1.93985377	-0.05853432
	1245.5030	1	6	6	1.94419603	-0.05431005
	1245.5190	1	6	6	1.94808383	-0.05039727
	1245.5360	1	6	6	1.95197389	-0.04682238
	1245.5530	1	6	6	1.95556440	-0.04351548
	1245.5700	1	6	6	1.95881029	-0.04057271
	1245.5860	1	6	6	1.96151526	-0.03816316
	1245.6030	1	6	6	1.96399239	-0.03587346
	1245.6200	1	6	6	1.96603556	-0.03414927
	1245.6360	1	6	6	1.96753844	-0.03299957
	1245.6530	1	6	6	1.96868337	-0.03205529
	1245.6700	1	6	6	1.96933779	-0.03151746
	1245.6750	1	6	6	1.96944392	-0.03149067
	1245.6860	1	6	6	1.96955620	-0.03151891
	1245.6880	1	6	6	1.96955866	-0.03155818
	1245.7030	1	6	6	1.96939208	-0.03168705
	1245.7200	1	6	6	1.96871758	-0.03249113
	1245.7360	1	6	6	1.96756323	-0.03362528
	1245.7530	1	6	6	1.96580936	-0.03527131
	1245.7700	1	6	6	1.96355454	-0.03759744
	1245.7870	1	6	6	1.96087149	-0.04019296
	1245.8030	1	6	6	1.95800097	-0.04296978
	1245.8200	1	6	6	1.95460715	-0.04628967
	1245.8370	1	6	6	1.95089084	-0.04987902
	1245.8530	1	6	6	1.94713068	-0.05364681
	1245.8700	1	6	6	1.94290358	-0.05780568
	1245.8870	1	6	6	1.93849043	-0.06237682
	1245.9030	1	6	6	1.93420636	-0.06693645
	1245.9200	1	6	6	1.92956374	-0.07178648
	1245.9370	1	6	6	1.92487501	-0.07696632
	1245.9540	1	6	6	1.92021641	-0.08209159
	1245.9700	1	6	6	1.91589854	-0.08693513
	1245.9870	1	6	6	1.91141757	-0.09224379
	1246.0040	1	6	6	1.90708822	-0.09727750
	1246.0200	1	6	6	1.90320472	-0.10185698
	1246.0370	1	6	6	1.89932122	-0.10676710
	1246.0540	1	6	6	1.89574095	-0.11111001
	1246.0710	1	6	6	1.89251597	-0.11513071
	1246.0870	1	6	6	1.88982678	-0.11866814
	1246.1040	1	6	6	1.88736419	-0.12170942
	1246.1210	1	6	6	1.88534458	-0.12424016
	1246.1370	1	6	6	1.88386650	-0.12611959
	1246.1540	1	6	6	1.88275927	-0.12736721
	1246.1710	1	6	6	1.88213537	-0.12815488
	1246.1800	1	6	6	1.88198396	-0.12831102
	1246.1870	1	6	6	1.88194564	-0.12825448
	1246.2040	1	6	6	1.88215013	-0.12771572
	1246.2210	1	6	6	1.88284696	-0.12664213
	1246.2370	1	6	6	1.88402262	-0.12488698
	1246.2540	1	6	6	1.88580231	-0.12228965
	1246.2710	1	6	6	1.88806717	-0.11916468
	1246.2880	1	6	6	1.89075923	-0.11538426
	1246.3040	1	6	6	1.89365598	-0.11149986
	1246.3210	1	6	6	1.89708442	-0.10714429
	1246.3380	1	6	6	1.90083024	-0.10222489
	1246.3540	1	6	6	1.90460720	-0.09756291
	1246.3710	1	6	6	1.90883697	-0.09248817
	1246.3880	1	6	6	1.91325237	-0.08717810
	1246.4040	1	6	6	1.91753705	-0.08231260
	1246.4090	1	6	7	1.91889609	-0.08082367
	1246.4210	1	6	7	1.92218603	-0.07710580
	1246.4380	1	6	7	1.92688049	-0.07199339
	1246.4550	1	6	7	1.93154708	-0.06700431
	1246.4710	1	6	7	1.93587909	-0.06247580
	1246.4880	1	6	7	1.94036846	-0.05814011
	1246.5050	1	6	7	1.94469289	-0.05381873
	1246.5210	1	6	7	1.94855672	-0.05002685
	1246.5380	1	6	7	1.95241216	-0.04654716
	1246.5550	1	6	7	1.95596333	-0.04309006
	1246.5720	1	6	7	1.95916925	-0.04028644
	1246.5880	1	6	7	1.96182792	-0.03797348
	1246.6050	1	6	7	1.96425301	-0.03572131
	1246.6220	1	6	7	1.96624107	-0.03406554
	1246.6380	1	6	7	1.96769641	-0.03291447
	1246.6550	1	6	7	1.96878561	-0.03196130
	1246.6720	1	6	7	1.96938942	-0.03154160
	1246.6850	1	6	7	1.96955743	-0.03139438
	1246.6880	1	6	7	1.96956337	-0.03145628
	1246.7050	1	6	7	1.96934250	-0.03181158
	1246.7220	1	6	7	1.96859690	-0.03267554
	1246.7380	1	6	7	1.96737657	-0.03385495
	1246.7550	1	6	7	1.96556042	-0.03571939
	1246.7720	1	6	7	1.96325232	-0.03795045
	1246.7890	1	6	7	1.96052686	-0.04046228
	1246.8050	1	6	7	1.95761782	-0.04340685
	1246.8220	1	6	7	1.95418569	-0.04673283
	1246.8390	1	6	7	1.95043291	-0.05034174
	1246.8550	1	6	7	1.94664345	-0.05421959
	1246.8720	1	6	7	1.94239053	-0.05839830
	1246.8890	1	6	7	1.93794993	-0.06296135
	1246.9050	1	6	7	1.93365562	-0.06753938
	1246.9060	1	6	7	1.93338393	-0.06783530
	1246.9220	1	6	7	1.92900889	-0.07233043
	1246.9390	1	6	7	1.92433431	-0.07760017
	1246.9560	1	6	7	1.91968308	-0.08274278
	1246.9720	1	6	7	1.91536930	-0.08763471
	1246.9890	1	6	7	1.91089715	-0.09284716
	1247.0060	1	6	7	1.90658604	-0.09781050
	1247.0220	1	6	7	1.90273060	-0.10251408
	1247.0390	1	6	7	1.89888521	-0.10721530
	1247.0560	1	6	7	1.89534961	-0.11150763
	1247.0890	1	6	7	1.88951903	-0.11896069
	1247.1060	1	6	7	1.88710869	-0.12199453
	1247.1230	1	6	7	1.88514133	-0.12459238
	1247.1390	1	6	7	1.88371488	-0.12627262
	1247.1560	1	6	7	1.88266502	-0.12753829
	1247.1730	1	6	7	1.88209419	-0.12817117
	1247.1780	1	6	7	1.88201100	-0.12821306
	1247.1870	1	6	7	1.88195015	-0.12811492
	1247.1890	1	6	7	1.88195302	-0.12810781
	1247.2060	1	6	7	1.88220831	-0.12769050
	1247.2230	1	6	7	1.88296826	-0.12645216
	1247.2390	1	6	7	1.88420375	-0.12456869
	1247.2560	1	6	7	1.88604531	-0.12201204
	1247.2730	1	6	7	1.88836488	-0.11872833
	1247.2900	1	6	7	1.89110263	-0.11492462
	1247.3060	1	6	7	1.89404015	-0.11102960
	1247.3230	1	6	7	1.89750609	-0.10646789
	1247.3400	1	6	7	1.90128551	-0.10170076
	1247.3560	1	6	7	1.90508583	-0.09703532
	1247.3730	1	6	7	1.90934715	-0.09185703
	1247.3900	1	6	7	1.91378324	-0.08673512
	1247.4070	1	6	7	1.91835415	-0.08143969
	1247.4090	1	6	8	1.91889855	-0.08082800
	1247.4230	1	6	8	1.92273657	-0.07643000
	1247.4400	1	6	8	1.92742816	-0.07137456
	1247.4570	1	6	8	1.93208963	-0.06641267
	1247.4730	1	6	8	1.93641570	-0.06205173
	1247.4900	1	6	8	1.94089196	-0.05752830
	1247.5070	1	6	8	1.94518975	-0.05333900
	1247.5230	1	6	8	1.94902654	-0.04967353
	1247.5400	1	6	8	1.95285001	-0.04609542
	1247.5570	1	6	8	1.95636307	-0.04283504
	1247.5730	1	6	8	1.95934321	-0.04006096
	1247.5900	1	6	8	1.96213444	-0.03760371
	1247.6070	1	6	8	1.96451220	-0.03554257
	1247.6240	1	6	8	1.96644883	-0.03380636
	1247.6400	1	6	8	1.96785048	-0.03279837
	1247.6570	1	6	8	1.96887965	-0.03202980
	1247.6740	1	6	8	1.96942630	-0.03148932
	1247.6830	1	6	8	1.96954493	-0.03145617
	1247.6880	1	6	8	1.96956358	-0.03157398
	1247.6900	1	6	8	1.96956050	-0.03160608
	1247.7070	1	6	8	1.96928021	-0.03197823
	1247.7240	1	6	8	1.96847069	-0.03277360
	1247.7400	1	6	8	1.96719135	-0.03407390
	1247.7570	1	6	8	1.96531619	-0.03594893
	1247.7740	1	6	8	1.96295687	-0.03820395
	1247.7910	1	6	8	1.96018305	-0.04084555
	1247.8070	1	6	8	1.95723181	-0.04384097
	1247.8240	1	6	8	1.95375993	-0.04715315
	1247.8410	1	6	8	1.94997190	-0.05089964
	1247.8570	1	6	8	1.94615458	-0.05471135
	1247.8740	1	6	8	1.94187769	-0.05893457
	1247.8910	1	6	8	1.93742622	-0.06361953
	1247.9080	1	6	8	1.93284507	-0.06836984
	1247.9240	1	6	8	1.92846327	-0.07301370
	1247.9410	1	6	8	1.92378417	-0.07825921
	1247.9580	1	6	8	1.91913827	-0.08334729
	1247.9740	1	6	8	1.91483720	-0.08827400
	1247.9910	1	6	8	1.91037877	-0.09338861
	1248.0080	1	6	8	1.90609491	-0.09844042
	1248.0240	1	6	8	1.90226407	-0.10305862
	1248.0410	1	6	8	1.89844920	-0.10769257
	1248.0580	1	6	8	1.89495520	-0.11205062
	1248.0740	1	6	8	1.89198797	-0.11587410
	1248.0910	1	6	8	1.88921354	-0.11932436
	1248.1080	1	6	8	1.88685422	-0.12227713
	1248.1250	1	6	8	1.88493787	-0.12477170
	1248.1410	1	6	8	1.88356080	-0.12647282
	1248.1580	1	6	8	1.88257015	-0.12770060
	1248.1750	1	6	8	1.88205690	-0.12825939
	1248.1790	1	6	8	1.88199871	-0.12831449
	1248.1870	1	6	8	1.88195097	-0.12819240
	1248.1910	1	6	8	1.88196388	-0.12811821
	1248.2080	1	6	8	1.88227408	-0.12756223
	1248.2250	1	6	8	1.88310225	-0.12625718
	1248.2410	1	6	8	1.88439553	-0.12425597
	1248.2420	1	6	8	1.88449264	-0.12409315
	1248.2580	1	6	8	1.88629384	-0.12166379
	1248.2750	1	6	8	1.88866525	-0.11835206
	1248.2920	1	6	8	1.89144869	-0.11446393
	1248.3080	1	6	8	1.89442658	-0.11063579
	1248.3250	1	6	8	1.89793288	-0.10602853
	1248.3420	1	6	8	1.90174692	-0.10109507
	1248.3580	1	6	8	1.90557879	-0.09645688
	1248.3750	1	6	8	1.90985897	-0.09130483
	1248.3920	1	6	8	1.91431801	-0.08592591
	1248.4090	1	6	9	1.91890367	-0.08081356
	1248.4250	1	6	9	1.92329223	-0.07593299
	1248.4420	1	6	9	1.92797747	-0.07079551
	1248.4590	1	6	9	1.93263505	-0.06601299
	1248.4750	1	6	9	1.93695272	-0.06151377
	1248.4920	1	6	9	1.94140623	-0.05702571
	1248.5090	1	6	9	1.94567432	-0.05288309
	1248.5250	1	6	9	1.94948180	-0.04920371
	1248.5420	1	6	9	1.95327495	-0.04556367
	1248.5590	1	6	9	1.95675093	-0.04247502
	1248.5750	1	6	9	1.95969173	-0.03990030
	1248.5920	1	6	9	1.96243686	-0.03732170
	1248.6090	1	6	9	1.96476380	-0.03539115
	1248.6260	1	6	9	1.96664941	-0.03385435
	1248.6420	1	6	9	1.96800149	-0.03256090
	1248.6590	1	6	9	1.96897062	-0.03194140
	1248.6760	1	6	9	1.96946912	-0.03155075
	1248.6840	1	6	9	1.96955928	-0.03139690
	1248.6880	1	6	9	1.96957157	-0.03144338
	1248.6920	1	6	9	1.96955968	-0.03147829
	1248.7090	1	6	9	1.96921875	-0.03209967
	1248.7260	1	6	9	1.96834181	-0.03293000
	1248.7430	1	6	9	1.96689815	-0.03439822
	1248.7590	1	6	9	1.96505721	-0.03632450
	1248.7760	1	6	9	1.96264502	-0.03849250
	1248.7930	1	6	9	1.95982777	-0.04113941
	1248.8090	1	6	9	1.95683739	-0.04419061
	1248.8260	1	6	9	1.95332740	-0.04754096
	1248.8430	1	6	9	1.94950680	-0.05120863
	1248.8590	1	6	9	1.94566551	-0.05523543
	1248.8760	1	6	9	1.94136771	-0.05954502
	1248.8930	1	6	9	1.93689515	-0.06415089
	1248.9090	1	6	9	1.93257379	-0.06874625
	1248.9260	1	6	9	1.92791006	-0.07364523
	1248.9430	1	6	9	1.92322933	-0.07879191
	1248.9600	1	6	9	1.91859306	-0.08397035
	1248.9760	1	6	9	1.91430366	-0.08880036
	1248.9930	1	6	9	1.90986450	-0.09395743
	1249.0100	1	6	9	1.90560031	-0.09912534
	1249.0260	1	6	9	1.90179814	-0.10380172
	1249.0430	1	6	9	1.89802057	-0.10828426
	1249.0600	1	6	9	1.89456611	-0.11266398
	1249.0760	1	6	9	1.89164272	-0.11636604
	1249.0930	1	6	9	1.88891173	-0.11972114
	1249.1100	1	6	9	1.88660097	-0.12268226
	1249.1270	1	6	9	1.88474261	-0.12504804
	1249.1430	1	6	9	1.88342229	-0.12659767
	1249.1600	1	6	9	1.88249209	-0.12777773
	1249.1770	1	6	9	1.88202576	-0.12832190
	1249.1790	1	6	9	1.88199851	-0.12834921
	1249.1870	1	6	9	1.88194851	-0.12828432
	1249.1930	1	6	9	1.88197433	-0.12818779
	1249.2100	1	6	9	1.88233924	-0.12755753
	1249.2270	1	6	9	1.88323318	-0.12607758
	1249.2440	1	6	9	1.88469446	-0.12385981
	1249.2600	1	6	9	1.88655200	-0.12127118
	1249.2770	1	6	9	1.88897422	-0.11793192
	1249.2940	1	6	9	1.89180623	-0.11401077
	1249.3100	1	6	9	1.89482714	-0.11001761
	1249.3270	1	6	9	1.89836929	-0.10548810
	1249.3440	1	6	9	1.90221305	-0.10054167
	1249.3600	1	6	9	1.90607197	-0.09577082
	1249.3770	1	6	9	1.91037406	-0.09062908
	1249.3940	1	6	9	1.91484396	-0.08542438
	1249.4090	1	6	10	1.91889261	-0.08079689
	1249.4100	1	6	10	1.91916573	-0.08047951
	1249.4270	1	6	10	1.92383929	-0.07535651
	1249.4440	1	6	10	1.92852535	-0.07030105
	1249.4610	1	6	10	1.93317330	-0.06534747
	1249.4770	1	6	10	1.93747581	-0.06101674
	1249.4940	1	6	10	1.94191539	-0.05658312
	1249.5110	1	6	10	1.94616523	-0.05242887
	1249.5270	1	6	10	1.94995059	-0.04891271
	1249.5440	1	6	10	1.95370502	-0.04530563
	1249.5610	1	6	10	1.95713960	-0.04215546
	1249.5770	1	6	10	1.96003676	-0.03963421
	1249.5940	1	6	10	1.96273190	-0.03716658
	1249.6110	1	6	10	1.96500844	-0.03516841
	1249.6280	1	6	10	1.96683935	-0.03371208
	1249.6440	1	6	10	1.96813897	-0.03255554
	1249.6610	1	6	10	1.96905094	-0.03192713
	1249.6780	1	6	10	1.96949289	-0.03154134
	1249.6830	1	6	10	1.96954452	-0.03146408
	1249.6880	1	6	10	1.96956235	-0.03157202
	1249.6940	1	6	10	1.96953735	-0.03162758
	1249.7110	1	6	10	1.96914437	-0.03220141
	1249.7280	1	6	10	1.96820044	-0.03318415
	1249.7450	1	6	10	1.96669592	-0.03460716
	1249.7610	1	6	10	1.96480171	-0.03646594
	1249.7780	1	6	10	1.96233892	-0.03888795
	1249.7950	1	6	10	1.95947311	-0.04164604
	1249.8110	1	6	10	1.95644236	-0.04452153
	1249.8280	1	6	10	1.95289467	-0.04798164
	1249.8450	1	6	10	1.94904190	-0.05191301
	1249.8610	1	6	10	1.94516987	-0.05566388
	1249.8780	1	6	10	1.94084729	-0.06002455
	1249.8950	1	6	10	1.93636100	-0.06478854
	1249.9110	1	6	10	1.93203104	-0.06924018
	1249.9280	1	6	10	1.92736157	-0.07426951
	1249.9450	1	6	10	1.92268493	-0.07948390
	1249.9620	1	6	10	1.91805296	-0.08453124
	1249.9780	1	6	10	1.91377402	-0.08951176
	1249.9950	1	6	10	1.90935288	-0.09460232
	1250.0120	1	6	10	1.90511492	-0.09955323
	1250.0280	1	6	10	1.90134103	-0.10431430
	1250.0450	1	6	10	1.89759624	-0.10888712
	1250.0620	1	6	10	1.89418235	-0.11312008
	1250.0780	1	6	10	1.89130076	-0.11680123
	1250.0790	1	6	10	1.89113214	-0.11700172
	1250.0950	1	6	10	1.88862038	-0.12019253
	1250.1120	1	6	10	1.88636391	-0.12305927
	1250.1290	1	6	10	1.88456108	-0.12531808
	1250.1450	1	6	10	1.88329137	-0.12681322
	1250.1620	1	6	10	1.88241771	-0.12785858
	1250.1790	1	6	10	1.88201449	-0.12830903
	1250.1870	1	6	10	1.88196654	-0.12824073
	1250.1950	1	6	10	1.88201121	-0.12811766
	1250.2120	1	6	10	1.88242632	-0.12732588
	1250.2290	1	6	10	1.88338070	-0.12585103
	1250.2620	1	6	10	1.88681017	-0.12084625
	1250.2790	1	6	10	1.88928095	-0.11744800
	1250.2960	1	6	10	1.89216335	-0.11372158
	1250.3120	1	6	10	1.89522319	-0.10940535
	1250.3290	1	6	10	1.89880735	-0.10482637
	1250.3460	1	6	10	1.90269167	-0.10002336
	1250.3620	1	6	10	1.90656965	-0.09502477
	1250.3790	1	6	10	1.91088875	-0.09010178
	1250.3960	1	6	10	1.91538078	-0.08490672
	1250.4090	1	6	11	1.91890080	-0.08082363
	1250.4120	1	6	11	1.91971996	-0.07986190
	1250.4290	1	6	11	1.92439516	-0.07493178
	1250.4460	1	6	11	1.92907876	-0.06974601
	1250.4630	1	6	11	1.93372200	-0.06475774
	1250.4790	1	6	11	1.93801139	-0.06059173
	1250.4960	1	6	11	1.94242925	-0.05606550
	1250.5130	1	6	11	1.94665492	-0.05196181
	1250.5290	1	6	11	1.95040976	-0.04854815
	1250.5460	1	6	11	1.95412771	-0.04496364
	1250.5630	1	6	11	1.95751824	-0.04189945
	1250.5800	1	6	11	1.96054059	-0.03929687
	1250.5960	1	6	11	1.96302018	-0.03695404
	1250.6130	1	6	11	1.96524407	-0.03505543
	1250.6300	1	6	11	1.96702047	-0.03353479
	1250.6460	1	6	11	1.96827195	-0.03244086
	1250.6630	1	6	11	1.96912675	-0.03190382
	1250.6800	1	6	11	1.96951645	-0.03164883
	1250.6840	1	6	11	1.96955108	-0.03159213
	1250.6880	1	6	11	1.96956399	-0.03169071
	1250.6960	1	6	11	1.96951686	-0.03174536
	1250.7130	1	6	11	1.96906323	-0.03234717
	1250.7300	1	6	11	1.96804964	-0.03331584
	1250.7460	1	6	11	1.96658631	-0.03472334
	1250.7630	1	6	11	1.96453453	-0.03668450
	1250.7800	1	6	11	1.96202339	-0.03921153
	1250.7970	1	6	11	1.95911455	-0.04202347
	1250.8130	1	6	11	1.95604241	-0.04487077
	1250.8300	1	6	11	1.95245682	-0.04862973
	1250.8470	1	6	11	1.94856758	-0.05237824
	1250.8630	1	6	11	1.94467178	-0.05611669
	1250.8800	1	6	11	1.94032851	-0.06065504
	1250.8970	1	6	11	1.93582439	-0.06527194
	1250.9130	1	6	11	1.93148398	-0.06977959
	1250.9300	1	6	11	1.92681144	-0.07492749
	1250.9470	1	6	11	1.92213685	-0.08005065
	1250.9640	1	6	11	1.91751267	-0.08525653
	1250.9800	1	6	11	1.91324110	-0.09020969
	1250.9970	1	6	11	1.90883943	-0.09520479
	1251.0140	1	6	11	1.90462810	-0.10030366
	1251.0300	1	6	11	1.90088064	-0.10487097
	1251.0470	1	6	11	1.89717232	-0.10936881
	1251.0640	1	6	11	1.89380187	-0.11355266
	1251.0810	1	6	11	1.89080042	-0.11737138
	1251.0970	1	6	11	1.88833333	-0.12054226
	1251.1140	1	6	11	1.88612583	-0.12331036
	1251.1310	1	6	11	1.88437545	-0.12548991
	1251.1470	1	6	11	1.88315839	-0.12702238
	1251.1640	1	6	11	1.88233965	-0.12791966
	1251.1810	1	6	11	1.88198519	-0.12826457
	1251.1870	1	6	11	1.88195937	-0.12828234
	1251.1970	1	6	11	1.88202965	-0.12814706
	1251.2140	1	6	11	1.88250520	-0.12711119
	1251.2310	1	6	11	1.88352925	-0.12562688
	1251.2470	1	6	11	1.88500999	-0.12355228
	1251.2640	1	6	11	1.88707960	-0.12044735
	1251.2810	1	6	11	1.88959873	-0.11708038
	1251.2980	1	6	11	1.89252027	-0.11313220
	1251.3140	1	6	11	1.89561986	-0.10891764
	1251.3310	1	6	11	1.89924193	-0.10437432
	1251.3480	1	6	11	1.90315596	-0.09940385
	1251.3640	1	6	11	1.90706569	-0.09452965
	1251.3810	1	6	11	1.91141183	-0.08956728
	1251.3980	1	6	11	1.91591575	-0.08431582
	1251.4090	1	6	12	1.91889261	-0.08087777
	1251.4140	1	6	12	1.92025841	-0.07932657
	1251.4150	1	6	12	1.92053235	-0.07903387
	1251.4310	1	6	12	1.92494099	-0.07431104
	1251.4480	1	6	12	1.92962521	-0.06917035
	1251.4650	1	6	12	1.93426373	-0.06425953
	1251.4810	1	6	12	1.93854165	-0.05995959
	1251.4980	1	6	12	1.94293902	-0.05562533
	1251.5150	1	6	12	1.94713478	-0.05151255
	1251.5310	1	6	12	1.95085970	-0.04803718
	1251.5480	1	6	12	1.95454302	-0.04473214
	1251.5650	1	6	12	1.95789688	-0.04158271
	1251.5980	1	6	12	1.96330703	-0.03674938
	1251.6150	1	6	12	1.96548317	-0.03477381
	1251.6320	1	6	12	1.96720487	-0.03337370
	1251.6480	1	6	12	1.96840246	-0.03253308
	1251.6650	1	6	12	1.96919805	-0.03177164
	1251.6750	1	6	12	1.96945232	-0.03160305
	1251.6820	1	6	12	1.96954514	-0.03163189
	1251.6880	1	6	12	1.96957054	-0.03177581
	1251.6980	1	6	12	1.96949289	-0.03187833
	1251.7150	1	6	12	1.96896857	-0.03237572
	1251.7320	1	6	12	1.96788757	-0.03355244
	1251.7480	1	6	12	1.96636605	-0.03507178
	1251.7650	1	6	12	1.96425260	-0.03692939
	1251.7820	1	6	12	1.96169822	-0.03960707
	1251.7990	1	6	12	1.95874800	-0.04242837
	1251.8150	1	6	12	1.95563980	-0.04539169
	1251.8320	1	6	12	1.95201631	-0.04907342
	1251.8490	1	6	12	1.94809285	-0.05280532
	1251.8650	1	6	12	1.94417226	-0.05675631
	1251.8820	1	6	12	1.93980603	-0.06128413
	1251.8990	1	6	12	1.93528614	-0.06579159
	1251.9160	1	6	12	1.93066277	-0.07084059
	1251.9320	1	6	12	1.92625967	-0.07559660
	1251.9490	1	6	12	1.92159020	-0.08065403
	1251.9660	1	6	12	1.91697544	-0.08583266
	1251.9820	1	6	12	1.91272150	-0.09084024
	1251.9990	1	6	12	1.90833765	-0.09589306
	1252.0160	1	6	12	1.90415091	-0.10083327
	1252.0320	1	6	12	1.90043378	-0.10537754
	1252.0490	1	6	12	1.89676397	-0.10980167
	1252.0660	1	6	12	1.89343388	-0.11398731
	1252.0820	1	6	12	1.89063896	-0.11748870
	1252.0990	1	6	12	1.88805652	-0.12095004
	1252.1160	1	6	12	1.88590188	-0.12358085
	1252.1330	1	6	12	1.88420436	-0.12569806
	1252.1490	1	6	12	1.88303751	-0.12723211
	1252.1660	1	6	12	1.88227716	-0.12797892
	1252.1800	1	6	12	1.88200097	-0.12830419
	1252.1830	1	6	12	1.88197658	-0.12826739
	1252.1870	1	6	12	1.88196470	-0.12828324
	1252.1990	1	6	12	1.88206182	-0.12801068
	1252.2160	1	6	12	1.88259453	-0.12693764
	1252.2330	1	6	12	1.88368578	-0.12538159
	1252.2490	1	6	12	1.88522800	-0.12322368
	1252.2660	1	6	12	1.88735354	-0.12025089
	1252.2830	1	6	12	1.88992164	-0.11666171
	1252.3000	1	6	12	1.89289379	-0.11251078
	1252.3160	1	6	12	1.89603518	-0.10854376
	1252.3330	1	6	12	1.89968941	-0.10385408
	1252.3500	1	6	12	1.90362844	-0.09880664
	1252.3660	1	6	12	1.90756439	-0.09408414
	1252.3830	1	6	12	1.91193676	-0.08881153
	1252.4000	1	6	12	1.91646076	-0.08360960
	1252.4090	1	6	13	1.91889998	-0.08094086
	1252.4170	1	6	13	1.92108453	-0.07854177
	1252.4330	1	6	13	1.92549112	-0.07360035
	1252.4500	1	6	13	1.93017247	-0.06867460
	1252.4670	1	6	13	1.93480383	-0.06389450
	1252.4830	1	6	13	1.93906884	-0.05939155
	1252.5000	1	6	13	1.94344346	-0.05513200
	1252.5170	1	6	13	1.94760808	-0.05121324
	1252.5330	1	6	13	1.95130410	-0.04759779
	1252.5500	1	6	13	1.95495321	-0.04433091
	1252.5670	1	6	13	1.95826466	-0.04123728
	1252.5830	1	6	13	1.96103438	-0.03876373
	1252.6000	1	6	13	1.96358281	-0.03659767
	1252.6170	1	6	13	1.96570589	-0.03461087
	1252.6340	1	6	13	1.96737309	-0.03326048
	1252.6500	1	6	13	1.96851986	-0.03242921
	1252.6670	1	6	13	1.96925829	-0.03174691
	1252.6740	1	6	13	1.96942958	-0.03162146
	1252.6840	1	6	13	1.96955538	-0.03167197
	1252.6880	1	6	13	1.96956665	-0.03179501
	1252.7000	1	6	13	1.96945744	-0.03193041
	1252.7170	1	6	13	1.96887146	-0.03254278
	1252.7340	1	6	13	1.96772673	-0.03372633
	1252.7500	1	6	13	1.96614641	-0.03519619
	1252.7670	1	6	13	1.96397743	-0.03736041
	1252.7840	1	6	13	1.96136569	-0.03983826
	1252.8010	1	6	13	1.95837305	-0.04271492
	1252.8170	1	6	13	1.95523084	-0.04587744
	1252.8340	1	6	13	1.95157743	-0.04938747
	1252.8510	1	6	13	1.94762426	-0.05331002
	1252.8670	1	6	13	1.94366925	-0.05732492
	1252.8840	1	6	13	1.93928131	-0.06172474
	1252.9010	1	6	13	1.93474830	-0.06649700
	1252.9180	1	6	13	1.93011408	-0.07138576
	1252.9340	1	6	13	1.92571015	-0.07614916
	1252.9510	1	6	13	1.92104253	-0.08136049
	1252.9680	1	6	13	1.91643822	-0.08652282
	1252.9840	1	6	13	1.91219739	-0.09131986
	1253.0010	1	6	13	1.90783567	-0.09655631
	1253.0180	1	6	13	1.90367781	-0.10148626
	1253.0340	1	6	13	1.89998896	-0.10590389
	1253.0510	1	6	13	1.89635481	-0.11043338
	1253.0680	1	6	13	1.89306569	-0.11447635
	1253.0840	1	6	13	1.89031339	-0.11802584
	1253.1010	1	6	13	1.88777643	-0.12130730
	1253.1180	1	6	13	1.88567630	-0.12392322
	1253.1350	1	6	13	1.88403369	-0.12596553
	1253.1510	1	6	13	1.88292379	-0.12730661
	1253.1680	1	6	13	1.88221405	-0.12813827
	1253.1800	1	6	13	1.88197945	-0.12839131
	1253.1850	1	6	13	1.88193950	-0.12833852
	1253.1880	1	6	13	1.88193212	-0.12835756
	1253.2010	1	6	13	1.88206387	-0.12794791
	1253.2180	1	6	13	1.88268366	-0.12697767
	1253.2350	1	6	13	1.88386015	-0.12510759
	1253.2510	1	6	13	1.88546178	-0.12287343
	1253.2520	1	6	13	1.88557693	-0.12270582
	1253.2680	1	6	13	1.88764059	-0.11986955
	1253.2850	1	6	13	1.89025438	-0.11616074
	1253.3020	1	6	13	1.89327079	-0.11216635
	1253.3180	1	6	13	1.89645070	-0.10801415
	1253.3350	1	6	13	1.90014263	-0.10311926
	1253.3520	1	6	13	1.90411669	-0.09829311
	1253.3680	1	6	13	1.90807436	-0.09350440
	1253.3850	1	6	13	1.91246374	-0.08825808
	1253.4020	1	6	13	1.91700085	-0.08313186
	1253.4090	1	6	14	1.91889957	-0.08099295
	1253.4350	1	6	14	1.92604617	-0.07301887
	1253.4520	1	6	14	1.93072301	-0.06814440
	1253.4690	1	6	14	1.93534556	-0.06326261
	1253.4850	1	6	14	1.93959377	-0.05898502
	1253.5020	1	6	14	1.94394770	-0.05480241
	1253.5190	1	6	14	1.94808199	-0.05064945
	1253.5350	1	6	14	1.95174810	-0.04721347
	1253.5520	1	6	14	1.95535644	-0.04400808
	1253.5690	1	6	14	1.95862424	-0.04095155
	1253.5850	1	6	14	1.96135401	-0.03856044
	1253.6020	1	6	14	1.96385511	-0.03630694
	1253.6190	1	6	14	1.96592594	-0.03447070
	1253.6360	1	6	14	1.96753782	-0.03325568
	1253.6520	1	6	14	1.96862927	-0.03232877
	1253.6690	1	6	14	1.96931484	-0.03171998
	1253.6740	1	6	14	1.96942937	-0.03165351
	1253.6860	1	6	14	1.96956358	-0.03176167
	1253.6880	1	6	14	1.96956686	-0.03183968
	1253.7020	1	6	14	1.96941606	-0.03203856
	1253.7190	1	6	14	1.96876717	-0.03257415
	1253.7360	1	6	14	1.96755237	-0.03383887
	1253.7530	1	6	14	1.96579707	-0.03564584
	1253.7690	1	6	14	1.96368935	-0.03762040
	1253.7860	1	6	14	1.96103643	-0.04012491
	1253.8030	1	6	14	1.95800056	-0.04320811
	1253.8190	1	6	14	1.95481717	-0.04631273
	1253.8360	1	6	14	1.95111929	-0.04988817
	1253.8530	1	6	14	1.94713478	-0.05380553
	1253.8690	1	6	14	1.94316481	-0.05784584
	1253.8860	1	6	14	1.93875330	-0.06230965
	1253.9030	1	6	14	1.93420452	-0.06706018
	1253.9190	1	6	14	1.92983706	-0.07166871
	1253.9360	1	6	14	1.92515694	-0.07677430
	1253.9530	1	6	14	1.92049711	-0.08197509
	1253.9700	1	6	14	1.91590059	-0.08701857
	1253.9860	1	6	14	1.91167348	-0.09202241
	1254.0030	1	6	14	1.90733389	-0.09706134
	1254.0200	1	6	14	1.90320165	-0.10195188
	1254.0360	1	6	14	1.89954393	-0.10647952
	1254.0530	1	6	14	1.89594994	-0.11085786
	1254.0700	1	6	14	1.89270119	-0.11498873
	1254.0860	1	6	14	1.88998946	-0.11851456
	1254.1030	1	6	14	1.88749983	-0.12157288
	1254.1200	1	6	14	1.88545481	-0.12423183
	1254.1370	1	6	14	1.88387428	-0.12615925
	1254.1530	1	6	14	1.88282032	-0.12738645
	1254.1700	1	6	14	1.88216385	-0.12816843
	1254.1780	1	6	14	1.88201285	-0.12827479
	1254.1870	1	6	14	1.88195241	-0.12820418
	1254.2030	1	6	14	1.88213414	-0.12782015
	1254.2200	1	6	14	1.88280045	-0.12678108
	1254.2370	1	6	14	1.88402672	-0.12491719
	1254.2540	1	6	14	1.88580415	-0.12233532
	1254.2700	1	6	14	1.88792129	-0.11941865
	1254.2870	1	6	14	1.89058672	-0.11572883
	1254.3040	1	6	14	1.89364861	-0.11154885
	1254.3200	1	6	14	1.89686806	-0.10742188
	1254.3370	1	6	14	1.90059339	-0.10272617
	1254.3540	1	6	14	1.90459880	-0.09770365
	1254.3700	1	6	14	1.90857737	-0.09288150
	1254.3870	1	6	14	1.91298622	-0.08766164
	1254.4040	1	6	14	1.91753521	-0.08249411
	1254.4090	1	6	15	1.91889507	-0.08097481
	1254.4200	1	6	15	1.92191250	-0.07756660
	1254.4370	1	6	15	1.92659917	-0.07240502
	1254.4540	1	6	15	1.93126864	-0.06744336
	1254.4710	1	6	15	1.93588135	-0.06268024
	1254.4870	1	6	15	1.94011480	-0.05852011
	1254.5040	1	6	15	1.94444579	-0.05414875
	1254.5210	1	6	15	1.94855611	-0.05023487
	1254.5370	1	6	15	1.95219456	-0.04690716
	1254.5540	1	6	15	1.95576581	-0.04351994
	1254.5710	1	6	15	1.95898977	-0.04065099
	1254.5870	1	6	15	1.96167159	-0.03825916
	1254.5880	1	6	15	1.96182730	-0.03812887
	1254.6040	1	6	15	1.96412188	-0.03607886
	1254.6210	1	6	15	1.96614210	-0.03437891
	1254.6380	1	6	15	1.96770091	-0.03301859
	1254.6540	1	6	15	1.96873602	-0.03225030
	1254.6710	1	6	15	1.96936565	-0.03188506
	1254.6880	1	6	15	1.96957075	-0.03160503
	1254.6920	1	6	15	1.96955805	-0.03159949
	1254.7040	1	6	15	1.96937180	-0.03197550
	1254.7210	1	6	15	1.96865571	-0.03284367
	1254.7380	1	6	15	1.96737473	-0.03399497
	1254.7710	1	6	15	1.96339575	-0.03804503
	1254.7880	1	6	15	1.96069590	-0.04054087
	1254.8050	1	6	15	1.95762048	-0.04359578
	1254.8210	1	6	15	1.95440124	-0.04673345
	1254.8380	1	6	15	1.95066669	-0.05023612
	1254.8550	1	6	15	1.94664570	-0.05434482
	1254.8710	1	6	15	1.94264439	-0.05838781
	1254.8880	1	6	15	1.93822264	-0.06282441
	1254.9050	1	6	15	1.93366361	-0.06764489
	1254.9210	1	6	15	1.92928837	-0.07225758
	1254.9380	1	6	15	1.92461091	-0.07731526
	1254.9550	1	6	15	1.91995517	-0.08251454
	1254.9720	1	6	15	1.91537012	-0.08767743
	1254.9880	1	6	15	1.91115777	-0.09266054
	1255.0050	1	6	15	1.90683682	-0.09767686
	1255.0220	1	6	15	1.90272917	-0.10262103
	1255.0380	1	6	15	1.89910506	-0.10702978
	1255.0550	1	6	15	1.89554979	-0.11133735
	1255.0720	1	6	15	1.89234345	-0.11546436
	1255.0890	1	6	15	1.88951964	-0.11892713
	1255.1050	1	6	15	1.88723900	-0.12186890
	1255.1220	1	6	15	1.88524767	-0.12452763
	1255.1390	1	6	15	1.88371385	-0.12632415
	1255.1550	1	6	15	1.88271214	-0.12754708
	1255.1720	1	6	15	1.88211652	-0.12826766
	1255.1780	1	6	15	1.88201326	-0.12839086
	1255.1870	1	6	15	1.88194749	-0.12829479
	1255.1890	1	6	15	1.88194913	-0.12824408
	1255.2050	1	6	15	1.88217779	-0.12780332
	1255.2220	1	6	15	1.88291396	-0.12669940
	1255.2390	1	6	15	1.88421092	-0.12469064
	1255.2550	1	6	15	1.88592832	-0.12221810
	1255.2720	1	6	15	1.88821613	-0.11901798
	1255.2890	1	6	15	1.89092704	-0.11523467
	1255.3060	1	6	15	1.89403688	-0.11111188
	1255.3220	1	6	15	1.89729198	-0.10691729
	1255.3390	1	6	15	1.90105255	-0.10210068
	1255.3560	1	6	15	1.90508439	-0.09708812
	1255.3720	1	6	15	1.90908509	-0.09220726
	1255.3890	1	6	15	1.91351914	-0.08708007
	1255.4060	1	6	15	1.91808534	-0.08188119
	1255.4090	1	6	16	1.91890121	-0.08096148
	1255.4220	1	6	16	1.92246283	-0.07699099
	1255.4390	1	6	16	1.92714951	-0.07198591
	1255.4560	1	6	16	1.93181426	-0.06692710
	1255.4730	1	6	16	1.93641632	-0.06216716
	1255.4890	1	6	16	1.94063564	-0.05800642
	1255.5060	1	6	16	1.94493753	-0.05368143
	1255.5230	1	6	16	1.94901752	-0.04984224
	1255.5390	1	6	16	1.95262668	-0.04653844
	1255.5560	1	6	16	1.95616289	-0.04326133
	1255.5730	1	6	16	1.95934280	-0.04034554
	1255.5900	1	6	16	1.96213177	-0.03781172
	1255.6060	1	6	16	1.96438025	-0.03583158
	1255.6230	1	6	16	1.96634679	-0.03428310
	1255.6400	1	6	16	1.96784966	-0.03291412
	1255.6560	1	6	16	1.96883355	-0.03219731
	1255.6730	1	6	16	1.96940807	-0.03180090
	1255.6840	1	6	16	1.96955210	-0.03160905
	1255.6880	1	6	16	1.96956378	-0.03168037
	1255.6900	1	6	16	1.96956030	-0.03166914
	1255.7060	1	6	16	1.96931095	-0.03217595
	1255.7230	1	6	16	1.96853277	-0.03307243
	1255.7400	1	6	16	1.96718930	-0.03421105
	1255.7560	1	6	16	1.96543687	-0.03615232
	1255.7730	1	6	16	1.96310582	-0.03833663
	1255.7900	1	6	16	1.96035967	-0.04077754
	1255.8070	1	6	16	1.95723693	-0.04394262
	1255.8230	1	6	16	1.95397937	-0.04713559
	1255.8400	1	6	16	1.95021040	-0.05079730
	1255.8570	1	6	16	1.94616114	-0.05481478
	1255.8730	1	6	16	1.94214036	-0.05888771
	1255.8900	1	6	16	1.93769668	-0.06343870
	1255.9070	1	6	16	1.93311921	-0.06817552
	1255.9230	1	6	16	1.92873721	-0.07291094
	1255.9400	1	6	16	1.92405852	-0.07801872
	1255.9570	1	6	16	1.91940852	-0.08308927
	1255.9740	1	6	16	1.91483495	-0.08839940
	1255.9900	1	6	16	1.91063673	-0.09316369
	1256.0070	1	6	16	1.90634201	-0.09821811
	1256.0240	1	6	16	1.90226796	-0.10317159
	1256.0400	1	6	16	1.89867028	-0.10756380
	1256.0570	1	6	16	1.89515435	-0.11191481
	1256.0740	1	6	16	1.89199083	-0.11589236
	1256.0910	1	6	16	1.88921784	-0.11942865
	1256.1070	1	6	16	1.88698432	-0.12221567
	1256.1240	1	6	16	1.88504237	-0.12478213
	1256.1410	1	6	16	1.88356797	-0.12649069
	1256.1570	1	6	16	1.88262260	-0.12774227
	1256.1740	1	6	16	1.88209050	-0.12834751
	1256.1780	1	6	16	1.88202863	-0.12837547
	1256.1870	1	6	16	1.88196921	-0.12822649
	1256.1910	1	6	16	1.88198130	-0.12813104
	1256.2070	1	6	16	1.88225073	-0.12769041
	1256.2240	1	6	16	1.88303792	-0.12645706
	1256.2410	1	6	16	1.88439614	-0.12437459
	1256.2570	1	6	16	1.88616660	-0.12196474
	1256.2740	1	6	16	1.88850953	-0.11863933
	1256.2910	1	6	16	1.89127413	-0.11482038
	1256.3080	1	6	16	1.89442412	-0.11067952
	1256.3240	1	6	16	1.89771077	-0.10635471
	1256.3410	1	6	16	1.90150577	-0.10150918
	1256.3580	1	6	16	1.90557183	-0.09656013
	1256.3740	1	6	16	1.90959363	-0.09165268
	1256.3910	1	6	16	1.91404181	-0.08641829
	1256.4090	1	6	17	1.91889609	-0.08098069
	1256.4240	1	6	17	1.92300989	-0.07638557
	1256.4250	1	6	17	1.92328567	-0.07610159
	1256.4410	1	6	17	1.92770026	-0.07133824
	1256.4580	1	6	17	1.93236173	-0.06632032
	1256.4750	1	6	17	1.93695190	-0.06171572
	1256.4910	1	6	17	1.94114909	-0.05753367
	1256.5080	1	6	17	1.94543562	-0.05320038
	1256.5250	1	6	17	1.94949266	-0.04947652
	1256.5410	1	6	17	1.95306596	-0.04610604
	1256.5580	1	6	17	1.95655792	-0.04289444
	1256.5750	1	6	17	1.95969173	-0.04017056
	1256.6080	1	6	17	1.96463902	-0.03566696
	1256.6250	1	6	17	1.96654861	-0.03411115
	1256.6420	1	6	17	1.96799657	-0.03278621
	1256.6580	1	6	17	1.96892391	-0.03213201
	1256.6750	1	6	17	1.96944720	-0.03169562
	1256.6830	1	6	17	1.96954719	-0.03161633
	1256.6880	1	6	17	1.96956583	-0.03172232
	1256.6920	1	6	17	1.96955333	-0.03173630
	1256.7080	1	6	17	1.96924825	-0.03226106
	1256.7250	1	6	17	1.96840144	-0.03308201
	1256.7420	1	6	17	1.96699035	-0.03445235
	1256.7580	1	6	17	1.96518055	-0.03628334
	1256.7750	1	6	17	1.96280054	-0.03842490
	1256.7920	1	6	17	1.96000869	-0.04117560
	1256.8090	1	6	17	1.95683882	-0.04429045
	1256.8250	1	6	17	1.95354418	-0.04749242
	1256.8420	1	6	17	1.94974427	-0.05124084
	1256.8590	1	6	17	1.94566858	-0.05528017
	1256.8750	1	6	17	1.94162669	-0.05947162
	1256.8920	1	6	17	1.93715884	-0.06397251
	1256.9090	1	6	17	1.93257297	-0.06873762
	1256.9260	1	6	17	1.92791006	-0.07391447
	1256.9420	1	6	17	1.92350511	-0.07858393
	1256.9590	1	6	17	1.91886331	-0.08377085
	1256.9760	1	6	17	1.91430100	-0.08901197
	1256.9920	1	6	17	1.91011877	-0.09376311
	1257.0090	1	6	17	1.90584761	-0.09884353
	1257.0260	1	6	17	1.90180593	-0.10380683
	1257.0420	1	6	17	1.89823960	-0.10796036
	1257.0590	1	6	17	1.89476321	-0.11234986
	1257.0760	1	6	17	1.89164539	-0.11650322
	1257.0920	1	6	17	1.88906704	-0.11953415
	1257.1090	1	6	17	1.88673087	-0.12252461
	1257.1260	1	6	17	1.88484301	-0.12505149
	1257.1430	1	6	17	1.88341983	-0.12664223
	1257.1590	1	6	17	1.88252508	-0.12779812
	1257.1760	1	6	17	1.88203354	-0.12835145
	1257.1790	1	6	17	1.88199134	-0.12842865
	1257.1880	1	6	17	1.88193294	-0.12839841
	1257.1930	1	6	17	1.88195282	-0.12819409
	1257.2090	1	6	17	1.88229539	-0.12757127
	1257.2260	1	6	17	1.88317048	-0.12626301
	1257.2430	1	6	17	1.88460247	-0.12420497
	1257.2590	1	6	17	1.88642825	-0.12148906
	1257.2760	1	6	17	1.88881933	-0.11826634
	1257.2930	1	6	17	1.89162674	-0.11433732
	1257.3100	1	6	17	1.89482202	-0.10999816
	1257.3260	1	6	17	1.89814740	-0.10596207
	1257.3430	1	6	17	1.90197701	-0.10092728
	1257.3600	1	6	17	1.90606992	-0.09595522
	1257.3760	1	6	17	1.91012143	-0.09126598
	1257.3930	1	6	17	1.91458273	-0.08574295
	1257.4090	1	6	18	1.91889589	-0.08095848
	1257.4100	1	6	18	1.91916860	-0.08065338
	1257.4270	1	6	18	1.92384052	-0.07557457
	1257.4430	1	6	18	1.92825264	-0.07054708
	1257.4600	1	6	18	1.93290141	-0.06580101
	1257.4770	1	6	18	1.93747745	-0.06131606
	1257.4930	1	6	18	1.94166358	-0.05695302
	1257.5100	1	6	18	1.94592141	-0.05294277
	1257.5270	1	6	18	1.94994773	-0.04917493
	1257.5430	1	6	18	1.95349152	-0.04558817
	1257.5600	1	6	18	1.95694660	-0.04256416
	1257.5770	1	6	18	1.96003594	-0.03986438
	1257.5930	1	6	18	1.96258847	-0.03739560
	1257.6100	1	6	18	1.96488961	-0.03560069
	1257.6270	1	6	18	1.96674489	-0.03404297
	1257.6440	1	6	18	1.96813815	-0.03264200
	1257.6600	1	6	18	1.96900648	-0.03208715
	1257.6770	1	6	18	1.96947302	-0.03180062
	1257.6830	1	6	18	1.96954083	-0.03172519
	1257.6880	1	6	18	1.96956050	-0.03181097
	1257.6940	1	6	18	1.96953551	-0.03179281
	1257.7100	1	6	18	1.96917818	-0.03217410
	1257.7270	1	6	18	1.96826232	-0.03326543
	1257.7440	1	6	18	1.96678649	-0.03473919
	1257.7600	1	6	18	1.96492218	-0.03641140
	1257.7610	1	6	18	1.96479105	-0.03653544
	1257.7770	1	6	18	1.96248869	-0.03886693
	1257.7940	1	6	18	1.95965218	-0.04154047
	1257.8110	1	6	18	1.95644830	-0.04456841
	1257.8270	1	6	18	1.95312128	-0.04796823
	1257.8440	1	6	18	1.94928327	-0.05162181
	1257.8610	1	6	18	1.94517192	-0.05573943
	1257.8770	1	6	18	1.94110709	-0.06003394
	1257.8940	1	6	18	1.93662817	-0.06453411
	1257.9110	1	6	18	1.93202878	-0.06931941
	1257.9440	1	6	18	1.92296174	-0.07919313
	1257.9610	1	6	18	1.91832608	-0.08432033
	1257.9780	1	6	18	1.91377443	-0.08962564
	1257.9940	1	6	18	1.90961125	-0.09442708
	1258.0110	1	6	18	1.90536120	-0.09949688
	1258.0280	1	6	18	1.90134779	-0.10445217
	1258.0440	1	6	18	1.89781609	-0.10862447
	1258.0610	1	6	18	1.89437843	-0.11296116
	1258.0780	1	6	18	1.89130035	-0.11672949
	1258.0940	1	6	18	1.88876667	-0.11996584
	1258.1110	1	6	18	1.88648173	-0.12296788
	1258.1280	1	6	18	1.88464980	-0.12526410
	1258.1450	1	6	18	1.88328707	-0.12697947
	1258.1610	1	6	18	1.88245213	-0.12787787
	1258.1780	1	6	18	1.88202740	-0.12832941
	1258.1870	1	6	18	1.88196552	-0.12842984
	1258.1880	1	6	18	1.88196634	-0.12843574
	1258.1950	1	6	18	1.88200855	-0.12837020
	1258.2110	1	6	18	1.88238329	-0.12744090
	1258.2280	1	6	18	1.88330674	-0.12606272
	1258.2450	1	6	18	1.88479916	-0.12386765
	1258.2620	1	6	18	1.88680976	-0.12090034
	1258.2780	1	6	18	1.88912216	-0.11787638
	1258.2950	1	6	18	1.89197649	-0.11395583
	1258.3120	1	6	18	1.89521377	-0.10958961
	1258.3280	1	6	18	1.89857501	-0.10537281
	1258.3450	1	6	18	1.90244048	-0.10037565
	1258.3620	1	6	18	1.90656247	-0.09525051
	1258.3780	1	6	18	1.91063222	-0.09052293
	1258.3950	1	6	18	1.91511094	-0.08518506
	1258.4090	1	6	19	1.91889179	-0.08083044
	1258.4120	1	6	19	1.91971074	-0.07992766
	1258.4280	1	6	19	1.92410913	-0.07530088
	1258.4450	1	6	19	1.92879663	-0.07017772
	1258.4620	1	6	19	1.93344827	-0.06525736
	1258.4790	1	6	19	1.93801324	-0.06072347
	1258.5120	1	6	19	1.94640701	-0.05234145
	1258.5290	1	6	19	1.95039910	-0.04864933
	1258.5450	1	6	19	1.95390438	-0.04542309
	1258.5620	1	6	19	1.95732032	-0.04213421
	1258.5790	1	6	19	1.96037155	-0.03942345
	1258.5950	1	6	19	1.96287676	-0.03734248
	1258.6120	1	6	19	1.96512810	-0.03527540
	1258.6290	1	6	19	1.96693155	-0.03382809
	1258.6460	1	6	19	1.96827072	-0.03276818
	1258.6620	1	6	19	1.96908844	-0.03192402
	1258.6730	1	6	19	1.96940766	-0.03174990
	1258.6790	1	6	19	1.96950580	-0.03178718
	1258.6880	1	6	19	1.96956378	-0.03187617
	1258.6960	1	6	19	1.96951604	-0.03191375
	1258.7120	1	6	19	1.96910032	-0.03223942
	1258.7290	1	6	19	1.96812278	-0.03349890
	1258.7460	1	6	19	1.96658508	-0.03502313
	1258.7630	1	6	19	1.96453105	-0.03683470
	1258.7790	1	6	19	1.96218238	-0.03932594
	1258.7960	1	6	19	1.95929936	-0.04190155
	1258.8130	1	6	19	1.95605245	-0.04502178
	1258.8290	1	6	19	1.95268978	-0.04836720
	1258.8460	1	6	19	1.94881796	-0.05208018
	1258.8630	1	6	19	1.94468264	-0.05624867
	1258.8790	1	6	19	1.94059220	-0.06059555
	1258.8960	1	6	19	1.93609402	-0.06506807
	1258.9130	1	6	19	1.93148480	-0.06984736
	1258.9290	1	6	19	1.92708866	-0.07467939
	1258.9460	1	6	19	1.92241571	-0.07976987
	1258.9630	1	6	19	1.91778763	-0.08493664
	1258.9800	1	6	19	1.91325073	-0.09013952
	1258.9960	1	6	19	1.90910046	-0.09503686
	1259.0130	1	6	19	1.90487356	-0.10005767
	1259.0300	1	6	19	1.90088986	-0.10486466
	1259.0460	1	6	19	1.89739319	-0.10922104
	1259.0630	1	6	19	1.89399774	-0.11334636
	1259.0800	1	6	19	1.89096843	-0.11717540
	1259.0960	1	6	19	1.88848228	-0.12038055
	1259.1130	1	6	19	1.88624794	-0.12306066
	1259.1300	1	6	19	1.88447011	-0.12544970
	1259.1470	1	6	19	1.88316331	-0.12714052
	1259.1630	1	6	19	1.88238083	-0.12791839
	1259.1800	1	6	19	1.88200424	-0.12838420
	1259.1870	1	6	19	1.88196880	-0.12843054
	1259.1970	1	6	19	1.88203846	-0.12821062
	1259.2130	1	6	19	1.88246812	-0.12722215
	1259.2300	1	6	19	1.88345467	-0.12579880
	1259.2470	1	6	19	1.88500754	-0.12350162
	1259.2640	1	6	19	1.88707386	-0.12057605
	1259.2800	1	6	19	1.88943236	-0.11743700
	1259.2970	1	6	19	1.89233239	-0.11339795
	1259.3140	1	6	19	1.89561925	-0.10902800
	1259.3300	1	6	19	1.89902003	-0.10473266
	1259.3470	1	6	19	1.90291849	-0.09978038
	1259.3640	1	6	19	1.90706466	-0.09464948
	1259.3800	1	6	19	1.91114896	-0.08983427
	1259.3970	1	6	19	1.91564652	-0.08467528
	1259.4090	1	6	20	1.91889404	-0.08095828
	1259.4140	1	6	20	1.92025882	-0.07942544
	1259.4300	1	6	20	1.92465988	-0.07450487
	1259.4470	1	6	20	1.92934246	-0.06961550
	1259.4640	1	6	20	1.93398815	-0.06480501
	1259.4810	1	6	20	1.93854001	-0.06006106
	1259.4970	1	6	20	1.94268578	-0.05609953
	1259.5140	1	6	20	1.94689096	-0.05187219
	1259.5310	1	6	20	1.95085621	-0.04802140
	1259.5470	1	6	20	1.95433280	-0.04499030
	1259.5640	1	6	20	1.95770715	-0.04179180
	1259.5810	1	6	20	1.96070717	-0.03915891
	1259.5970	1	6	20	1.96316278	-0.03712392
	1259.5980	1	6	20	1.96330354	-0.03698030
	1259.6140	1	6	20	1.96536065	-0.03512401
	1259.6310	1	6	20	1.96710980	-0.03369201
	1259.6480	1	6	20	1.96839488	-0.03266028
	1259.6640	1	6	20	1.96915707	-0.03191637
	1259.6810	1	6	20	1.96952280	-0.03167903
	1259.6820	1	6	20	1.96953243	-0.03167699
	1259.6880	1	6	20	1.96955968	-0.03180491
	1259.6980	1	6	20	1.96948449	-0.03193606
	1259.7140	1	6	20	1.96901263	-0.03253760
	1259.7310	1	6	20	1.96796543	-0.03363917
	1259.7480	1	6	20	1.96636502	-0.03510093
	1259.7810	1	6	20	1.96186214	-0.03951219
	1259.7980	1	6	20	1.95893342	-0.04219376
	1259.8150	1	6	20	1.95564267	-0.04547245
	1259.8310	1	6	20	1.95224435	-0.04888680
	1259.8480	1	6	20	1.94833892	-0.05268263
	1259.8650	1	6	20	1.94417246	-0.05682705
	1259.8810	1	6	20	1.94006932	-0.06103447
	1259.8980	1	6	20	1.93556028	-0.06570087
	1259.9150	1	6	20	1.93093794	-0.07062566
	1259.9310	1	6	20	1.92653566	-0.07519809
	1259.9480	1	6	20	1.92186414	-0.08040726
	1259.9650	1	6	20	1.91724406	-0.08563382
	1259.9820	1	6	20	1.91271924	-0.09060092
	1259.9980	1	6	20	1.90859049	-0.09564167
	1260.0150	1	6	20	1.90439411	-0.10066664
	1260.0320	1	6	20	1.90043787	-0.10533206
	1260.0480	1	6	20	1.89697440	-0.10974245
	1260.0650	1	6	20	1.89362136	-0.11384968
	1260.0820	1	6	20	1.89063835	-0.11764958
	1260.0990	1	6	20	1.88805570	-0.12086852
	1260.1150	1	6	20	1.88601498	-0.12335864
	1260.1320	1	6	20	1.88429247	-0.12567135
	1260.1490	1	6	20	1.88304038	-0.12725833
	1260.1650	1	6	20	1.88230892	-0.12809088
	1260.1820	1	6	20	1.88198375	-0.12836765
	1260.1870	1	6	20	1.88196511	-0.12840484
	1260.1990	1	6	20	1.88206038	-0.12814291
	1260.2150	1	6	20	1.88254925	-0.12717505
	1260.2320	1	6	20	1.88360731	-0.12551759
	1260.2490	1	6	20	1.88522861	-0.12321437
	1260.2650	1	6	20	1.88721319	-0.12040677
	1260.2820	1	6	20	1.88975342	-0.11691239
	1260.2990	1	6	20	1.89270263	-0.11286325
	1260.3160	1	6	20	1.89602596	-0.10863406
	1260.3320	1	6	20	1.89945563	-0.10421300
	1260.3490	1	6	20	1.90338707	-0.09915912
	1260.3660	1	6	20	1.90756357	-0.09416256
	1260.3820	1	6	20	1.91167246	-0.08916027
	1260.3990	1	6	20	1.91618538	-0.08389122
	1260.4090	1	6	21	1.91889486	-0.08089223
	1260.4160	1	6	21	1.92080711	-0.07881165
	1260.4320	1	6	21	1.92521575	-0.07393915
	1260.4490	1	6	21	1.92989833	-0.06909301
	1260.4660	1	6	21	1.93453316	-0.06436866
	1260.4830	1	6	21	1.93906945	-0.05959631
	1260.4990	1	6	21	1.94319350	-0.05553406
	1260.5160	1	6	21	1.94737061	-0.05146390
	1260.5330	1	6	21	1.95130492	-0.04765467
	1260.5490	1	6	21	1.95474586	-0.04450353
	1260.5660	1	6	21	1.95807493	-0.04161091
	1260.5830	1	6	21	1.96103110	-0.03888970
	1260.6000	1	6	21	1.96358322	-0.03674204
	1260.6160	1	6	21	1.96559423	-0.03500461
	1260.6330	1	6	21	1.96728703	-0.03348109
	1260.6500	1	6	21	1.96851761	-0.03258716
	1260.6660	1	6	21	1.96922551	-0.03200497
	1260.6820	1	6	21	1.96953489	-0.03167862
	1260.6830	1	6	21	1.96954288	-0.03168765
	1260.6880	1	6	21	1.96956091	-0.03175413
	1260.7000	1	6	21	1.96945130	-0.03199529
	1260.7160	1	6	21	1.96891633	-0.03263676
	1260.7330	1	6	21	1.96780520	-0.03374263
	1260.7500	1	6	21	1.96614354	-0.03534330
	1260.7660	1	6	21	1.96411573	-0.03740798
	1260.7830	1	6	21	1.96153718	-0.03979860
	1260.8000	1	6	21	1.95856401	-0.04264362
	1260.8170	1	6	21	1.95523309	-0.04596731
	1260.8330	1	6	21	1.95180219	-0.04916233
	1260.8500	1	6	21	1.94786501	-0.05320885
	1260.8670	1	6	21	1.94367151	-0.05739070
	1260.8830	1	6	21	1.93954090	-0.06149389
	1260.9000	1	6	21	1.93501609	-0.06640645
	1260.9170	1	6	21	1.93038740	-0.07127402
	1260.9330	1	6	21	1.92598757	-0.07586201
	1260.9500	1	6	21	1.92131995	-0.08104427
	1260.9670	1	6	21	1.91671052	-0.08613908
	1260.9840	1	6	21	1.91219943	-0.09138326
	1261.0000	1	6	21	1.90808809	-0.09630660
	1261.0170	1	6	21	1.90391590	-0.10119263
	1261.0340	1	6	21	1.89998978	-0.10592363
	1261.0500	1	6	21	1.89656052	-0.11032308
	1261.0670	1	6	21	1.89324866	-0.11433943
	1261.0840	1	6	21	1.89031421	-0.11807675
	1261.1170	1	6	21	1.88578571	-0.12364007
	1261.1340	1	6	21	1.88411646	-0.12586829
	1261.1510	1	6	21	1.88291847	-0.12740362
	1261.1670	1	6	21	1.88223843	-0.12798933
	1261.1840	1	6	21	1.88195568	-0.12842143
	1261.1870	1	6	21	1.88195015	-0.12847094
	1261.2010	1	6	21	1.88208784	-0.12802658
	1261.2170	1	6	21	1.88264350	-0.12702776
	1261.2340	1	6	21	1.88377368	-0.12539028
	1261.2510	1	6	21	1.88545338	-0.12294196
	1261.2670	1	6	21	1.88749020	-0.12002293
	1261.2840	1	6	21	1.89008186	-0.11645881
	1261.3010	1	6	21	1.89307717	-0.11245631
	1261.3180	1	6	21	1.89644168	-0.10803938
	1261.3340	1	6	21	1.89990721	-0.10363734
	1261.3510	1	6	21	1.90386488	-0.09872779
	1261.3680	1	6	21	1.90806228	-0.09354995
	1261.3840	1	6	21	1.91219390	-0.08860419
	1261.4010	1	6	21	1.91672138	-0.08345057
	1261.4090	1	6	22	1.91889158	-0.08092100
	1261.4180	1	6	22	1.92135396	-0.07811483
	1261.4340	1	6	22	1.92576752	-0.07340500
	1261.4350	1	6	22	1.92604330	-0.07312913
	1261.4510	1	6	22	1.93044170	-0.06846902
	1261.4680	1	6	22	1.93506301	-0.06357619
	1261.4850	1	6	22	1.93958291	-0.05915115
	1261.5010	1	6	22	1.94369241	-0.05517198
	1261.5180	1	6	22	1.94784514	-0.05101889
	1261.5350	1	6	22	1.95175015	-0.04743188
	1261.5510	1	6	22	1.95515462	-0.04426339
	1261.5680	1	6	22	1.95844312	-0.04113010
	1261.5850	1	6	22	1.96135380	-0.03869184
	1261.6010	1	6	22	1.96371804	-0.03656563
	1261.6180	1	6	22	1.96581633	-0.03472317
	1261.6350	1	6	22	1.96745648	-0.03350608
	1261.6520	1	6	22	1.96863030	-0.03236066
	1261.6680	1	6	22	1.96928513	-0.03186849
	1261.6800	1	6	22	1.96951604	-0.03180263
	1261.6850	1	6	22	1.96955456	-0.03184024
	1261.6880	1	6	22	1.96956091	-0.03185914
	1261.7020	1	6	22	1.96941114	-0.03200030
	1261.7180	1	6	22	1.96881736	-0.03266424
	1261.7350	1	6	22	1.96763596	-0.03389915
	1261.7520	1	6	22	1.96591549	-0.03556463
	1261.7680	1	6	22	1.96383790	-0.03764168
	1261.7850	1	6	22	1.96120567	-0.04011318
	1261.8020	1	6	22	1.95819233	-0.04300955
	1261.8190	1	6	22	1.95482331	-0.04628455
	1261.8350	1	6	22	1.95135471	-0.04973420
	1261.8520	1	6	22	1.94738618	-0.05366201
	1261.8690	1	6	22	1.94316706	-0.05790592
	1261.8850	1	6	22	1.93902253	-0.06221225
	1261.9020	1	6	22	1.93448153	-0.06682327
	1261.9190	1	6	22	1.92984219	-0.07179881
	1261.9360	1	6	22	1.92516166	-0.07688186
	1261.9520	1	6	22	1.92077330	-0.08168446
	1261.9690	1	6	22	1.91617432	-0.08689278
	1261.9860	1	6	22	1.91167778	-0.09201890
	1262.0020	1	6	22	1.90758365	-0.09687793
	1262.0190	1	6	22	1.90343932	-0.10175127
	1262.0360	1	6	22	1.89954373	-0.10661597
	1262.0520	1	6	22	1.89615094	-0.11074286
	1262.0690	1	6	22	1.89288293	-0.11469286
	1262.0860	1	6	22	1.88999540	-0.11852191
	1262.1020	1	6	22	1.88764428	-0.12144720
	1262.1190	1	6	22	1.88556812	-0.12407351
	1262.1360	1	6	22	1.88395235	-0.12609876
	1262.1530	1	6	22	1.88281274	-0.12748846
	1262.1690	1	6	22	1.88218496	-0.12821709
	1262.1850	1	6	22	1.88194134	-0.12835951
	1262.1860	1	6	22	1.88193724	-0.12835396
	1262.1880	1	6	22	1.88193335	-0.12831354
	1262.2030	1	6	22	1.88211386	-0.12790292
	1262.2190	1	6	22	1.88274656	-0.12691479
	1262.2360	1	6	22	1.88395358	-0.12505672
	1262.2530	1	6	22	1.88569556	-0.12259070
	1262.2690	1	6	22	1.88777828	-0.11965247
	1262.2860	1	6	22	1.89041850	-0.11601049
	1262.3030	1	6	22	1.89346031	-0.11191571
	1262.3200	1	6	22	1.89686580	-0.10742193
	1262.3360	1	6	22	1.90036329	-0.10299203
	1262.3530	1	6	22	1.90435580	-0.09806136
	1262.3700	1	6	22	1.90857717	-0.09287782
	1262.3860	1	6	22	1.91272129	-0.08800320
	1262.4030	1	6	22	1.91726311	-0.08293907
	1262.4090	1	6	23	1.91889281	-0.08112398
	1262.4200	1	6	23	1.92190266	-0.07765757
	1262.4370	1	6	23	1.92658975	-0.07257282
	1262.4530	1	6	23	1.93098445	-0.06801002
	1262.4700	1	6	23	1.93560208	-0.06312835
	1262.4870	1	6	23	1.94010620	-0.05862655
	1262.5030	1	6	23	1.94419562	-0.05452996
	1262.5200	1	6	23	1.94832458	-0.05053937
	1262.5370	1	6	23	1.95219661	-0.04714068
	1262.5530	1	6	23	1.95556256	-0.04391630
	1262.5700	1	6	23	1.95880496	-0.04094716
	1262.5870	1	6	23	1.96166462	-0.03848554
	1262.6030	1	6	23	1.96398378	-0.03633495
	1262.6200	1	6	23	1.96602921	-0.03454768
	1262.6370	1	6	23	1.96761732	-0.03321239
	1262.6540	1	6	23	1.96873623	-0.03228802
	1262.6700	1	6	23	1.96933902	-0.03191017
	1262.6800	1	6	23	1.96951645	-0.03185411
	1262.6870	1	6	23	1.96956030	-0.03187506
	1262.6880	1	6	23	1.96956091	-0.03187486
	1262.7040	1	6	23	1.96936074	-0.03219135
	1262.7200	1	6	23	1.96870263	-0.03298230
	1262.7370	1	6	23	1.96745873	-0.03409156
	1262.7540	1	6	23	1.96567598	-0.03569283
	1262.7700	1	6	23	1.96354880	-0.03792331
	1262.7710	1	6	23	1.96340251	-0.03809613
	1262.7870	1	6	23	1.96087231	-0.04046623
	1262.8040	1	6	23	1.95781247	-0.04342797
	1262.8210	1	6	23	1.95440370	-0.04681512
	1262.8370	1	6	23	1.95089924	-0.05011684
	1262.8540	1	6	23	1.94689997	-0.05411459
	1262.8710	1	6	23	1.94266016	-0.05839460
	1262.8870	1	6	23	1.93849596	-0.06254111
	1262.9040	1	6	23	1.93393755	-0.06738957
	1262.9210	1	6	23	1.92929021	-0.07232634
	1262.9540	1	6	23	1.92022829	-0.08226060
	1262.9710	1	6	23	1.91563955	-0.08750656
	1262.9880	1	6	23	1.91115756	-0.09268665
	1263.0040	1	6	23	1.90708536	-0.09731370
	1263.0210	1	6	23	1.90296623	-0.10235538
	1263.0380	1	6	23	1.89910895	-0.10707235
	1263.0540	1	6	23	1.89575489	-0.11115826
	1263.0710	1	6	23	1.89252908	-0.11524439
	1263.0880	1	6	23	1.88968376	-0.11882324
	1263.1040	1	6	23	1.88737648	-0.12182976
	1263.1210	1	6	23	1.88535339	-0.12449985
	1263.1380	1	6	23	1.88379130	-0.12625155
	1263.1550	1	6	23	1.88271214	-0.12772251
	1263.1710	1	6	23	1.88213578	-0.12841777
	1263.1720	1	6	23	1.88211284	-0.12843191
	1263.1880	1	6	23	1.88193417	-0.12819781
	1263.2050	1	6	23	1.88216652	-0.12784090
	1263.2210	1	6	23	1.88285495	-0.12676604
	1263.2380	1	6	23	1.88412773	-0.12470291
	1263.2550	1	6	23	1.88593016	-0.12224420
	1263.2720	1	6	23	1.88821551	-0.11917961
	1263.2880	1	6	23	1.89075493	-0.11550264
	1263.3050	1	6	23	1.89383936	-0.11153124
	1263.3220	1	6	23	1.89728132	-0.10694786
	1263.3380	1	6	23	1.90081303	-0.10227369
	1263.3550	1	6	23	1.90483811	-0.09754646
	1263.3720	1	6	23	1.90909247	-0.09231925
	1263.3880	1	6	23	1.91325442	-0.08730676
	1263.4050	1	6	23	1.91780669	-0.08230038
	1263.4090	1	6	24	1.91889363	-0.08111566
	1263.4220	1	6	24	1.92245484	-0.07705360
	1263.4380	1	6	24	1.92686881	-0.07223115
	1263.4550	1	6	24	1.93153868	-0.06733792
	1263.4720	1	6	24	1.93614668	-0.06256534
	1263.4890	1	6	24	1.94063277	-0.05800279
	1263.5050	1	6	24	1.94469432	-0.05405652
	1263.5220	1	6	24	1.94878579	-0.05026263
	1263.5390	1	6	24	1.95262729	-0.04655052
	1263.5550	1	6	24	1.95596353	-0.04349713
	1263.5720	1	6	24	1.95916147	-0.04068930
	1263.5890	1	6	24	1.96197421	-0.03806400
	1263.6050	1	6	24	1.96424440	-0.03614374
	1263.6220	1	6	24	1.96623799	-0.03447010
	1263.6390	1	6	24	1.96777283	-0.03310246
	1263.6560	1	6	24	1.96883109	-0.03235148
	1263.6720	1	6	24	1.96938266	-0.03184927
	1263.6870	1	6	24	1.96955948	-0.03170725
	1263.6880	1	6	24	1.96956009	-0.03170829
	1263.6890	1	6	24	1.96955928	-0.03172507
	1263.7060	1	6	24	1.96930808	-0.03224051
	1263.7220	1	6	24	1.96858809	-0.03318792
	1263.7390	1	6	24	1.96727454	-0.03427316
	1263.7560	1	6	24	1.96543175	-0.03604739
	1263.7730	1	6	24	1.96310316	-0.03830923
	1263.7890	1	6	24	1.96052953	-0.04067190
	1263.8060	1	6	24	1.95742891	-0.04379442
	1263.8230	1	6	24	1.95398101	-0.04711268
	1263.8390	1	6	24	1.95044500	-0.05058115
	1263.8560	1	6	24	1.94641172	-0.05477686
	1263.8730	1	6	24	1.94214363	-0.05897039
	1263.8890	1	6	24	1.93796140	-0.06327657
	1263.9060	1	6	24	1.93339213	-0.06804063
	1263.9230	1	6	24	1.92873762	-0.07291278
	1263.9390	1	6	24	1.92433554	-0.07773213
	1263.9560	1	6	24	1.91968390	-0.08278166
	1263.9730	1	6	24	1.91510315	-0.08808997
	1263.9900	1	6	24	1.91063653	-0.09323578
	1264.0060	1	6	24	1.90658911	-0.09784408
	1264.0230	1	6	24	1.90250154	-0.10302208
	1264.0400	1	6	24	1.89867089	-0.10759633
	1264.0560	1	6	24	1.89535084	-0.11151738
	1264.0730	1	6	24	1.89216950	-0.11574607
	1264.0900	1	6	24	1.88937520	-0.11920540
	1264.1060	1	6	24	1.88711463	-0.12191307
	1264.1230	1	6	24	1.88514440	-0.12468874
	1264.1400	1	6	24	1.88364214	-0.12647174
	1264.1570	1	6	24	1.88261974	-0.12764221
	1264.1730	1	6	24	1.88210484	-0.12837263
	1264.1810	1	6	24	1.88199256	-0.12843105
	1264.1870	1	6	24	1.88196716	-0.12831850
	1264.1900	1	6	24	1.88197453	-0.12826294
	1264.2070	1	6	24	1.88225339	-0.12774797
	1264.2230	1	6	24	1.88298014	-0.12655539
	1264.2400	1	6	24	1.88430271	-0.12440376
	1264.2570	1	6	24	1.88616681	-0.12185439
	1264.2740	1	6	24	1.88850830	-0.11875161
	1264.2900	1	6	24	1.89109546	-0.11515630
	1264.3070	1	6	24	1.89422374	-0.11098927
	1264.3240	1	6	24	1.89770299	-0.10644844
	1264.3400	1	6	24	1.90126338	-0.10185695
	1264.3570	1	6	24	1.90531981	-0.09675878
	1264.3740	1	6	24	1.90959548	-0.09164728
	1264.3900	1	6	24	1.91377710	-0.08683041
	1264.4070	1	6	24	1.91834883	-0.08156509
	1264.4090	1	6	25	1.91889322	-0.08095441
	1264.4240	1	6	25	1.92300456	-0.07644981
	1264.4400	1	6	25	1.92741669	-0.07168764
	1264.4570	1	6	25	1.93207837	-0.06670404
	1264.4740	1	6	25	1.93667632	-0.06209992
	1264.4910	1	6	25	1.94114356	-0.05751983
	1264.5070	1	6	25	1.94517930	-0.05348108
	1264.5240	1	6	25	1.94924946	-0.04984241
	1264.5410	1	6	25	1.95305941	-0.04617822
	1264.5570	1	6	25	1.95635795	-0.04306073
	1264.5740	1	6	25	1.95951470	-0.04043042
	1264.5910	1	6	25	1.96228483	-0.03782594
	1264.6070	1	6	25	1.96451097	-0.03587400
	1264.6080	1	6	25	1.96463759	-0.03576574
	1264.6240	1	6	25	1.96645087	-0.03431934
	1264.6410	1	6	25	1.96792609	-0.03291720
	1264.6580	1	6	25	1.96892370	-0.03216413
	1264.6740	1	6	25	1.96942323	-0.03192146
	1264.6870	1	6	25	1.96955989	-0.03170197
	1264.6880	1	6	25	1.96956091	-0.03170240
	1264.6910	1	6	25	1.96955436	-0.03174441
	1264.7080	1	6	25	1.96924968	-0.03228087
	1264.7240	1	6	25	1.96846946	-0.03324431
	1264.7410	1	6	25	1.96709198	-0.03440883
	1264.7580	1	6	25	1.96518711	-0.03625393
	1264.7910	1	6	25	1.96018531	-0.04111756
	1264.8080	1	6	25	1.95704023	-0.04408721
	1264.8250	1	6	25	1.95355360	-0.04751633
	1264.8410	1	6	25	1.94998235	-0.05108008
	1264.8580	1	6	25	1.94591896	-0.05517075
	1264.8750	1	6	25	1.94162915	-0.05950473
	1264.8910	1	6	25	1.93743606	-0.06375587
	1264.9080	1	6	25	1.93285552	-0.06857362
	1264.9250	1	6	25	1.92819835	-0.07367570
	1264.9410	1	6	25	1.92379749	-0.07830244
	1264.9580	1	6	25	1.91914872	-0.08345306
	1264.9750	1	6	25	1.91457412	-0.08878531
	1264.9920	1	6	25	1.91011979	-0.09386787
	1265.0080	1	6	25	1.90609327	-0.09856495
	1265.0250	1	6	25	1.90203684	-0.10354156
	1265.0420	1	6	25	1.89824390	-0.10821194
	1265.0580	1	6	25	1.89496155	-0.11216156
	1265.0750	1	6	25	1.89181893	-0.11617025
	1265.0920	1	6	25	1.88906786	-0.11955624
	1265.1090	1	6	25	1.88673313	-0.12246683
	1265.1250	1	6	25	1.88494463	-0.12492956
	1265.1420	1	6	25	1.88349687	-0.12663851
	1265.1590	1	6	25	1.88253081	-0.12788147
	1265.1740	1	6	25	1.88208579	-0.12839385
	1265.1750	1	6	25	1.88206837	-0.12839049
	1265.1870	1	6	25	1.88196470	-0.12823609
	1265.1920	1	6	25	1.88198334	-0.12819433
	1265.2090	1	6	25	1.88231383	-0.12764144
	1265.2250	1	6	25	1.88310246	-0.12632200
	1265.2420	1	6	25	1.88449633	-0.12425363
	1265.2590	1	6	25	1.88642354	-0.12157282
	1265.2750	1	6	25	1.88866422	-0.11850834
	1265.2920	1	6	25	1.89144644	-0.11472542
	1265.3090	1	6	25	1.89461999	-0.11038570
	1265.3260	1	6	25	1.89814330	-0.10590862
	1265.3420	1	6	25	1.90174057	-0.10131327
	1265.3590	1	6	25	1.90581974	-0.09620153
	1265.3760	1	6	25	1.91011139	-0.09113732
	1265.3920	1	6	25	1.91430612	-0.08625652
	1265.4090	1	6	26	1.91889035	-0.08092967
	1265.4260	1	6	26	1.92355060	-0.07584044
	1265.4420	1	6	26	1.92796436	-0.07113413
	1265.4590	1	6	26	1.93262829	-0.06613828
	1265.4760	1	6	26	1.93721457	-0.06157547
	1265.4930	1	6	26	1.94166296	-0.05708662
	1265.5090	1	6	26	1.94567657	-0.05301706
	1265.5260	1	6	26	1.94971456	-0.04941820
	1265.5430	1	6	26	1.95348701	-0.04582688
	1265.5590	1	6	26	1.95674539	-0.04273283
	1265.5760	1	6	26	1.95985769	-0.04014041
	1265.5930	1	6	26	1.96257618	-0.03752829
	1265.6100	1	6	26	1.96487813	-0.03561161
	1265.6260	1	6	26	1.96664040	-0.03410037
	1265.6430	1	6	26	1.96806480	-0.03281590
	1265.6600	1	6	26	1.96900545	-0.03215517
	1265.6760	1	6	26	1.96946072	-0.03183587
	1265.6860	1	6	26	1.96956091	-0.03180644
	1265.6880	1	6	26	1.96956440	-0.03182794
	1265.6930	1	6	26	1.96954616	-0.03188766
	1265.7100	1	6	26	1.96917982	-0.03246589
	1265.7260	1	6	26	1.96833567	-0.03326460
	1265.7430	1	6	26	1.96689241	-0.03464525
	1265.7600	1	6	26	1.96492362	-0.03657223
	1265.7760	1	6	26	1.96264871	-0.03878938
	1265.7930	1	6	26	1.95983331	-0.04157547
	1265.8100	1	6	26	1.95664705	-0.04455835
	1265.8270	1	6	26	1.95312190	-0.04797234
	1265.8430	1	6	26	1.94951766	-0.05144661
	1265.8600	1	6	26	1.94542517	-0.05558306
	1265.8770	1	6	26	1.94110914	-0.06000963
	1265.8930	1	6	26	1.93689699	-0.06428091
	1265.9100	1	6	26	1.93230723	-0.06918657
	1265.9270	1	6	26	1.92764514	-0.07426018
	1265.9430	1	6	26	1.92324203	-0.07897134
	1265.9440	1	6	26	1.92296727	-0.07923540
	1265.9600	1	6	26	1.91860146	-0.08403922
	1265.9770	1	6	26	1.91404837	-0.08934264
	1265.9940	1	6	26	1.90961494	-0.09435643
	1266.0100	1	6	26	1.90560563	-0.09914841
	1266.0270	1	6	26	1.90157399	-0.10410029
	1266.0440	1	6	26	1.89781650	-0.10869659
	1266.0600	1	6	26	1.89457266	-0.11276471
	1266.0770	1	6	26	1.89147553	-0.11667277
	1266.0940	1	6	26	1.88877487	-0.12001876
	1266.1270	1	6	26	1.88474917	-0.12508775
	1266.1440	1	6	26	1.88335468	-0.12670062
	1266.1610	1	6	26	1.88245009	-0.12788270
	1266.1770	1	6	26	1.88203866	-0.12830695
	1266.1810	1	6	26	1.88199318	-0.12838587
	1266.1870	1	6	26	1.88196736	-0.12828209
	1266.1940	1	6	26	1.88200199	-0.12819036
	1266.2110	1	6	26	1.88238985	-0.12748182
	1266.2270	1	6	26	1.88324178	-0.12612745
	1266.2440	1	6	26	1.88469569	-0.12410930
	1266.2610	1	6	26	1.88667658	-0.12117948
	1266.2770	1	6	26	1.88896377	-0.11794473
	1266.2940	1	6	26	1.89179885	-0.11424977
	1266.3110	1	6	26	1.89501687	-0.10989749
	1266.3280	1	6	26	1.89857910	-0.10524322
	1266.3440	1	6	26	1.90220895	-0.10070927
	1266.3610	1	6	26	1.90631517	-0.09568766
	1266.3780	1	6	26	1.91062403	-0.09050834
	1266.3940	1	6	26	1.91483945	-0.08561196
	1266.4090	1	6	27	1.91889035	-0.08100295
	1266.4110	1	6	27	1.91943598	-0.08039121
	1266.4280	1	6	27	1.92410749	-0.07535215
	1266.4450	1	6	27	1.92879191	-0.07028445
	1266.4610	1	6	27	1.93316941	-0.06565244
	1266.4780	1	6	27	1.93774606	-0.06103054
	1266.4950	1	6	27	1.94217560	-0.05656222
	1266.5110	1	6	27	1.94616319	-0.05272093
	1266.5280	1	6	27	1.95017454	-0.04893054
	1266.5450	1	6	27	1.95391278	-0.04542387
	1266.5610	1	6	27	1.95713284	-0.04253655
	1266.5780	1	6	27	1.96019986	-0.03971786
	1266.5950	1	6	27	1.96287307	-0.03729870
	1266.6110	1	6	27	1.96500619	-0.03546289
	1266.6280	1	6	27	1.96683730	-0.03392675
	1266.6450	1	6	27	1.96820413	-0.03285138
	1266.6620	1	6	27	1.96908700	-0.03210091
	1266.6760	1	6	27	1.96946113	-0.03180671
	1266.6780	1	6	27	1.96949105	-0.03182804
	1266.6880	1	6	27	1.96956317	-0.03190897
	1266.6950	1	6	27	1.96952690	-0.03196348
	1266.7120	1	6	27	1.96909970	-0.03247270
	1266.7280	1	6	27	1.96819409	-0.03332986
	1266.7450	1	6	27	1.96668691	-0.03483423
	1266.7620	1	6	27	1.96466586	-0.03687420
	1266.7780	1	6	27	1.96234240	-0.03899418
	1266.7950	1	6	27	1.95948335	-0.04180821
	1266.8120	1	6	27	1.95625407	-0.04496607
	1266.8290	1	6	27	1.95268732	-0.04845174
	1266.8450	1	6	27	1.94905194	-0.05199549
	1266.8620	1	6	27	1.94493527	-0.05605171
	1266.8790	1	6	27	1.94059855	-0.06056375
	1266.8950	1	6	27	1.93636714	-0.06483303
	1266.9120	1	6	27	1.93176160	-0.06959430
	1266.9290	1	6	27	1.92708989	-0.07481395
	1266.9460	1	6	27	1.92241714	-0.07979871
	1266.9620	1	6	27	1.91805624	-0.08477287
	1266.9790	1	6	27	1.91351299	-0.09002212
	1266.9960	1	6	27	1.90909964	-0.09500017
	1267.0120	1	6	27	1.90511512	-0.09983896
	1267.0290	1	6	27	1.90111668	-0.10459313
	1267.0460	1	6	27	1.89739278	-0.10907773
	1267.0620	1	6	27	1.89418706	-0.11318951
	1267.0790	1	6	27	1.89113459	-0.11706931
	1267.0960	1	6	27	1.88847798	-0.12043106
	1267.1120	1	6	27	1.88636596	-0.12308326
	1267.1290	1	6	27	1.88456067	-0.12542504
	1267.1460	1	6	27	1.88322027	-0.12709476
	1267.1630	1	6	27	1.88237284	-0.12798032
	1267.1790	1	6	27	1.88201019	-0.12831452
	1267.1870	1	6	27	1.88196552	-0.12831785
	1267.1900	1	6	27	1.88197371	-0.12834842
	1267.1960	1	6	27	1.88202494	-0.12825672
	1267.2130	1	6	27	1.88247078	-0.12733904
	1267.2290	1	6	27	1.88338295	-0.12581587
	1267.2460	1	6	27	1.88490488	-0.12382952
	1267.2630	1	6	27	1.88694314	-0.12089252
	1267.2790	1	6	27	1.88927849	-0.11763073
	1267.2960	1	6	27	1.89215536	-0.11383025
	1267.3130	1	6	27	1.89541374	-0.10928061
	1267.3300	1	6	27	1.89901347	-0.10472001
	1267.3460	1	6	27	1.90267569	-0.10010278
	1267.3630	1	6	27	1.90680896	-0.09491484
	1267.3800	1	6	27	1.91114630	-0.08997687
	1267.3960	1	6	27	1.91537238	-0.08518687
	1267.4090	1	6	28	1.91888892	-0.08109468
	1267.4130	1	6	28	1.91998263	-0.07982100
	1267.4300	1	6	28	1.92466070	-0.07472716
	1267.4470	1	6	28	1.92934082	-0.06965023
	1267.4630	1	6	28	1.93370991	-0.06507866
	1267.4800	1	6	28	1.93826956	-0.06044126
	1267.4970	1	6	28	1.94267922	-0.05607998
	1267.5130	1	6	28	1.94664591	-0.05228573
	1267.5300	1	6	28	1.95062592	-0.04851523
	1267.5470	1	6	28	1.95432973	-0.04513596
	1267.5630	1	6	28	1.95751312	-0.04221131
	1267.5800	1	6	28	1.96053649	-0.03945604
	1267.5970	1	6	28	1.96316442	-0.03714887
	1267.6130	1	6	28	1.96524693	-0.03523981
	1267.6300	1	6	28	1.96702109	-0.03373947
	1267.6470	1	6	28	1.96833341	-0.03272354
	1267.6640	1	6	28	1.96915933	-0.03197008
	1267.6730	1	6	28	1.96940766	-0.03185811
	1267.6800	1	6	28	1.96952014	-0.03194144
	1267.6880	1	6	28	1.96956604	-0.03202942
	1267.6970	1	6	28	1.96950416	-0.03206188
	1267.7140	1	6	28	1.96901304	-0.03260104
	1267.7300	1	6	28	1.96804165	-0.03367459
	1267.7470	1	6	28	1.96647136	-0.03512987
	1267.7640	1	6	28	1.96439295	-0.03687981
	1267.7800	1	6	28	1.96202441	-0.03938109
	1267.7810	1	6	28	1.96186439	-0.03954519
	1267.7970	1	6	28	1.95912131	-0.04225947
	1267.8140	1	6	28	1.95584838	-0.04521619
	1267.8310	1	6	28	1.95224763	-0.04900906
	1267.8470	1	6	28	1.94858213	-0.05261914
	1267.8640	1	6	28	1.94443001	-0.05661560
	1267.8810	1	6	28	1.94007280	-0.06117162
	1267.8970	1	6	28	1.93583053	-0.06537288
	1267.9140	1	6	28	1.93121516	-0.07018176
	1267.9310	1	6	28	1.92654221	-0.07532327
	1267.9640	1	6	28	1.91751697	-0.08536203
	1267.9810	1	6	28	1.91298294	-0.09056480
	1267.9980	1	6	28	1.90859171	-0.09566449
	1268.0140	1	6	28	1.90463875	-0.10031045
	1268.0310	1	6	28	1.90067002	-0.10511684
	1268.0480	1	6	28	1.89698239	-0.10976016
	1268.0640	1	6	28	1.89381457	-0.11358236
	1268.0810	1	6	28	1.89080492	-0.11731882
	1268.0980	1	6	28	1.88819543	-0.12083175
	1268.1140	1	6	28	1.88613157	-0.12337923
	1268.1310	1	6	28	1.88438057	-0.12556309
	1268.1480	1	6	28	1.88310307	-0.12727866
	1268.1650	1	6	28	1.88231056	-0.12809406
	1268.1810	1	6	28	1.88198908	-0.12836779
	1268.1870	1	6	28	1.88196306	-0.12836971
	1268.1880	1	6	28	1.88196429	-0.12837567
	1268.1980	1	6	28	1.88204768	-0.12819338
	1268.2150	1	6	28	1.88255520	-0.12713381
	1268.2310	1	6	28	1.88353478	-0.12570830
	1268.2480	1	6	28	1.88511941	-0.12352334
	1268.2650	1	6	28	1.88721175	-0.12046596
	1268.2820	1	6	28	1.88975486	-0.11704848
	1268.2980	1	6	28	1.89251843	-0.11324875
	1268.3150	1	6	28	1.89582393	-0.10876149
	1268.3320	1	6	28	1.89946054	-0.10415146
	1268.3480	1	6	28	1.90315309	-0.09947791
	1268.3650	1	6	28	1.90731074	-0.09451838
	1268.3820	1	6	28	1.91166303	-0.08938809
	1268.3980	1	6	28	1.91590345	-0.08442515
	1268.4090	1	6	29	1.91888277	-0.08114601
	1268.4150	1	6	29	1.92052211	-0.07933578
	1268.4320	1	6	29	1.92520345	-0.07419581
	1268.4480	1	6	29	1.92961291	-0.06944419
	1268.4650	1	6	29	1.93425636	-0.06450184
	1268.4820	1	6	29	1.93879858	-0.05990258
	1268.4990	1	6	29	1.94318510	-0.05569352
	1268.5150	1	6	29	1.94712720	-0.05174512
	1268.5320	1	6	29	1.95107750	-0.04807676
	1268.5490	1	6	29	1.95474422	-0.04480162
	1268.5650	1	6	29	1.95788766	-0.04183914
	1268.5820	1	6	29	1.96086329	-0.03912544
	1268.5990	1	6	29	1.96343836	-0.03691875
	1268.6150	1	6	29	1.96547375	-0.03496409
	1268.6320	1	6	29	1.96719606	-0.03357413
	1268.6490	1	6	29	1.96845717	-0.03267558
	1268.6660	1	6	29	1.96922510	-0.03193611
	1268.6740	1	6	29	1.96942692	-0.03178963
	1268.6820	1	6	29	1.96953776	-0.03187494
	1268.6880	1	6	29	1.96956419	-0.03203479
	1268.6990	1	6	29	1.96947281	-0.03217472
	1268.7160	1	6	29	1.96891612	-0.03263390
	1268.7320	1	6	29	1.96788265	-0.03377609
	1268.7490	1	6	29	1.96625479	-0.03532089
	1268.7660	1	6	29	1.96411860	-0.03731828
	1268.7830	1	6	29	1.96154025	-0.03984853
	1268.7990	1	6	29	1.95875435	-0.04251311
	1268.8160	1	6	29	1.95544557	-0.04586825
	1268.8330	1	6	29	1.95180793	-0.04943790
	1268.8490	1	6	29	1.94810760	-0.05302913
	1268.8660	1	6	29	1.94392803	-0.05724448
	1268.8830	1	6	29	1.93955053	-0.06164114
	1268.8990	1	6	29	1.93529761	-0.06603002
	1268.9160	1	6	29	1.93067261	-0.07090289
	1268.9330	1	6	29	1.92599679	-0.07594380
	1268.9490	1	6	29	1.92159717	-0.08077255
	1268.9660	1	6	29	1.91697995	-0.08597468
	1268.9830	1	6	29	1.91245924	-0.09110065
	1269.0000	1	6	29	1.90808727	-0.09627988
	1269.0160	1	6	29	1.90415501	-0.10097955
	1269.0330	1	6	29	1.90021311	-0.10565049
	1269.0500	1	6	29	1.89656482	-0.11028402
	1269.0660	1	6	29	1.89344064	-0.11415199
	1269.0830	1	6	29	1.89047956	-0.11780811
	1269.1000	1	6	29	1.88791576	-0.12118573
	1269.1160	1	6	29	1.88590045	-0.12366340
	1269.1170	1	6	29	1.88578776	-0.12381533
	1269.1330	1	6	29	1.88420539	-0.12587313
	1269.1500	1	6	29	1.88298178	-0.12742148
	1269.1670	1	6	29	1.88224765	-0.12810930
	1269.1830	1	6	29	1.88197781	-0.12832401
	1269.1870	1	6	29	1.88196736	-0.12837045
	1269.1880	1	6	29	1.88196859	-0.12837593
	1269.2000	1	6	29	1.88208477	-0.12805543
	1269.2170	1	6	29	1.88265108	-0.12700940
	1269.2330	1	6	29	1.88368927	-0.12551378
	1269.2500	1	6	29	1.88533741	-0.12321224
	1269.2670	1	6	29	1.88748876	-0.12013303
	1269.3000	1	6	29	1.89289010	-0.11278072
	1269.3170	1	6	29	1.89623290	-0.10834934
	1269.3340	1	6	29	1.89990577	-0.10360889
	1269.3500	1	6	29	1.90362557	-0.09899461
	1269.3670	1	6	29	1.90781436	-0.09390862
	1269.3840	1	6	29	1.91219349	-0.08867114
	1269.4000	1	6	29	1.91644826	-0.08380638
	1269.4090	1	6	30	1.91888626	-0.08111441
	1269.4170	1	6	30	1.92107408	-0.07872318
	1269.4340	1	6	30	1.92576096	-0.07349523
	1269.4500	1	6	30	1.93016632	-0.06878302
	1269.4670	1	6	30	1.93480096	-0.06414902
	1269.4840	1	6	30	1.93932741	-0.05935007
	1269.5010	1	6	30	1.94368749	-0.05510849
	1269.5170	1	6	30	1.94760172	-0.05139447
	1269.5340	1	6	30	1.95152518	-0.04760174
	1269.5510	1	6	30	1.95515565	-0.04447794
	1269.5670	1	6	30	1.95826241	-0.04160062
	1269.5840	1	6	30	1.96119296	-0.03879068
	1269.6010	1	6	30	1.96371906	-0.03674231
	1269.6180	1	6	30	1.96581776	-0.03478097
	1269.6340	1	6	30	1.96737411	-0.03346300
	1269.6510	1	6	30	1.96857641	-0.03261416
	1269.6680	1	6	30	1.96928554	-0.03193332
	1269.6730	1	6	30	1.96940827	-0.03182990
	1269.6840	1	6	30	1.96955641	-0.03190454
	1269.6880	1	6	30	1.96956850	-0.03200617
	1269.7010	1	6	30	1.96944167	-0.03212310
	1269.7180	1	6	30	1.96881859	-0.03276943
	1269.7340	1	6	30	1.96771894	-0.03393967
	1269.7510	1	6	30	1.96602409	-0.03559245
	1269.7680	1	6	30	1.96383380	-0.03769758
	1269.7840	1	6	30	1.96137265	-0.03995107
	1269.8010	1	6	30	1.95838206	-0.04292057
	1269.8180	1	6	30	1.95503394	-0.04621768
	1269.8350	1	6	30	1.95136045	-0.04975398
	1269.8510	1	6	30	1.94762918	-0.05347135
	1269.8680	1	6	30	1.94342256	-0.05773750
	1269.8850	1	6	30	1.93902294	-0.06214863
	1269.9010	1	6	30	1.93474912	-0.06659701
	1269.9180	1	6	30	1.93011879	-0.07155147
	1269.9350	1	6	30	1.92543785	-0.07658011
	1269.9510	1	6	30	1.92104622	-0.08143638
	1269.9680	1	6	30	1.91644191	-0.08653716
	1269.9850	1	6	30	1.91193963	-0.09165073
	1270.0020	1	6	30	1.90758631	-0.09704534
	1270.0180	1	6	30	1.90368007	-0.10152054
	1270.0350	1	6	30	1.89977259	-0.10616252
	1270.0520	1	6	30	1.89615668	-0.11084195
	1270.0680	1	6	30	1.89306672	-0.11457588
	1270.0850	1	6	30	1.89015399	-0.11821038
	1270.1020	1	6	30	1.88764510	-0.12146742
	1270.1190	1	6	30	1.88556914	-0.12414851
	1270.1350	1	6	30	1.88403615	-0.12606066
	1270.1520	1	6	30	1.88287052	-0.12742762
	1270.1690	1	6	30	1.88218844	-0.12816745
	1270.1800	1	6	30	1.88198888	-0.12849783
	1270.1850	1	6	30	1.88195507	-0.12848516
	1270.1870	1	6	30	1.88195220	-0.12849230
	1270.2020	1	6	30	1.88211181	-0.12791508
	1270.2190	1	6	30	1.88274820	-0.12693405
	1270.2350	1	6	30	1.88385564	-0.12539238
	1270.2520	1	6	30	1.88556709	-0.12279336
	1270.2690	1	6	30	1.88777377	-0.11970987
	1270.2850	1	6	30	1.89024619	-0.11625119
	1270.3020	1	6	30	1.89326321	-0.11223991
	1270.3190	1	6	30	1.89664801	-0.10792528
	1270.3360	1	6	30	1.90035530	-0.10296947
	1270.3520	1	6	30	1.90410317	-0.09831967
	1270.3690	1	6	30	1.90831163	-0.09337486
	1270.3860	1	6	30	1.91270736	-0.08805659
	1270.4020	1	6	30	1.91697831	-0.08316943
	1270.4090	1	6	31	1.91887868	-0.08112144
	1270.4190	1	6	31	1.92161766	-0.07810880
	1270.4360	1	6	31	1.92630720	-0.07292545
	1270.4520	1	6	31	1.93070826	-0.06834233
	1270.4690	1	6	31	1.93533142	-0.06352834
	1270.4860	1	6	31	1.93984599	-0.05882297
	1270.5030	1	6	31	1.94419275	-0.05467654
	1270.5190	1	6	31	1.94808137	-0.05097045
	1270.5360	1	6	31	1.95197164	-0.04724268
	1270.5530	1	6	31	1.95556174	-0.04397328
	1270.5690	1	6	31	1.95862445	-0.04124179
	1270.5860	1	6	31	1.96151034	-0.03859536
	1270.6030	1	6	31	1.96398665	-0.03630510
	1270.6200	1	6	31	1.96603290	-0.03466329
	1270.6360	1	6	31	1.96753803	-0.03338652
	1270.6530	1	6	31	1.96868296	-0.03245773
	1270.6700	1	6	31	1.96934025	-0.03198954
	1270.6830	1	6	31	1.96954883	-0.03178863
	1270.6860	1	6	31	1.96956358	-0.03182312
	1270.6880	1	6	31	1.96956645	-0.03183697
	1270.7030	1	6	31	1.96939085	-0.03216248
	1270.7200	1	6	31	1.96870427	-0.03298456
	1270.7360	1	6	31	1.96754561	-0.03407072
	1270.7530	1	6	31	1.96579563	-0.03571912
	1270.7700	1	6	31	1.96354695	-0.03800662
	1270.7860	1	6	31	1.96103929	-0.04031230
	1270.8030	1	6	31	1.95800711	-0.04318976
	1270.8200	1	6	31	1.95461822	-0.04661151
	1270.8370	1	6	31	1.95090682	-0.05019581
	1270.8530	1	6	31	1.94714789	-0.05385203
	1270.8700	1	6	31	1.94291280	-0.05825058
	1270.8870	1	6	31	1.93849658	-0.06270491
	1270.9030	1	6	31	1.93421579	-0.06716369
	1270.9200	1	6	31	1.92957419	-0.07206810
	1270.9370	1	6	31	1.92489448	-0.07711099
	1270.9530	1	6	31	1.92050571	-0.08204821
	1270.9540	1	6	31	1.92023280	-0.08236339
	1270.9700	1	6	31	1.91590632	-0.08715209
	1270.9870	1	6	31	1.91141737	-0.09231464
	1271.0040	1	6	31	1.90708679	-0.09743627
	1271.0200	1	6	31	1.90320616	-0.10203800
	1271.0370	1	6	31	1.89933085	-0.10680415
	1271.0540	1	6	31	1.89575591	-0.11124350
	1271.0700	1	6	31	1.89270816	-0.11507046
	1271.0870	1	6	31	1.88984112	-0.11871540
	1271.1040	1	6	31	1.88737730	-0.12184116
	1271.1370	1	6	31	1.88387039	-0.12625722
	1271.1540	1	6	31	1.88276111	-0.12765826
	1271.1710	1	6	31	1.88214439	-0.12826097
	1271.1780	1	6	31	1.88202207	-0.12838471
	1271.1870	1	6	31	1.88196347	-0.12832566
	1271.2040	1	6	31	1.88216590	-0.12785543
	1271.2210	1	6	31	1.88285987	-0.12674256
	1271.2370	1	6	31	1.88402939	-0.12496554
	1271.2540	1	6	31	1.88580231	-0.12237244
	1271.2710	1	6	31	1.88805857	-0.11930467
	1271.2870	1	6	31	1.89057340	-0.11587890
	1271.3040	1	6	31	1.89363898	-0.11165750
	1271.3210	1	6	31	1.89706455	-0.10737631
	1271.3380	1	6	31	1.90081098	-0.10246390
	1271.3540	1	6	31	1.90459368	-0.09769310
	1271.3710	1	6	31	1.90882959	-0.09274926
	1271.3880	1	6	31	1.91323967	-0.08740050
[truncated: 1,225 more rows]
