# Supplementary material for: Hyaluronic Acid Enhances the Mechanical Properties of Tissue-Engineered Cartilage Constructs
Source: PLoS One. 2014 Dec 1;9(12):e113216. doi: 10.1371/journal.pone.0113216 (PMC4249877; doi:10.1371/journal.pone.0113216)
Supplement: Dataset S1 — Raw data from hydrogel constructs. Data on wet weight, dry weight, compressive modulus, DNA content, and GAG content are provided in a spreadsheet for all analysed hydrogel constructs. Additionally, raw data from mechanical compression tests (time, displacement, and load) are provided. (ZIP) [file pone.0113216.s004.zip › Data/Mechanical testing/Microtester/Day 63/Day 63 stress relaxation/Patient 1/G4 P1 M7/G4 P1 M7 failure ramp.csv]

G4 P1 M7 failure
Notes	Time	Sequence	Block	Cycle	5800:Extension mm	5800:5N_Load_Cell N
Test Started : 02/10/2014 5:42:30 PM	4.0020	1	2		2.50608983	0.00165029
	4.0300	1	2		2.49890185	0.00267592
	4.1000	1	2		2.49746351	0.00149137
	4.2000	1	2		2.49762230	0.00161421
	4.3000	1	2		2.49692096	0.00149602
	4.4000	1	2		2.49593441	0.00146606
	4.5000	1	2		2.49494438	0.00155129
	4.6000	1	2		2.49394656	0.00159143
	4.7000	1	2		2.49294362	0.00141197
	4.8000	1	2		2.49194313	0.00144952
	4.9000	1	2		2.49094019	0.00164708
	5.0000	1	2		2.48994422	0.00155129
	5.1000	1	2		2.48894128	0.00145475
	5.2000	1	2		2.48794489	0.00160638
	5.3000	1	2		2.48694338	0.00151327
	5.4000	1	2		2.48594700	0.00155569
	5.5000	1	2		2.48494857	0.00145915
	5.6000	1	2		2.48395116	0.00150456
	5.7000	1	2		2.48294535	0.00145859
	5.8000	1	2		2.48194794	0.00157123
	5.9000	1	2		2.48094008	0.00157949
	6.0000	1	2		2.47994185	0.00146152
	6.1000	1	2		2.47894116	0.00151104
	6.2000	1	2		2.47793843	0.00146016
	6.3000	1	2		2.47694348	0.00155110
	6.4000	1	2		2.47594443	0.00142575
	6.5000	1	2		2.47493391	0.00152186
	6.6000	1	2		2.47394613	0.00158578
	6.7000	1	2		2.47294052	0.00141819
	6.8000	1	2		2.47194475	0.00158033
	6.9000	1	2		2.47094079	0.00155235
	7.0000	1	2		2.46993641	0.00145766
	7.1000	1	2		2.46893777	0.00143537
	7.2000	1	2		2.46793995	0.00155016
	7.3000	1	2		2.46693578	0.00146722
	7.4000	1	2		2.46593919	0.00146254
	7.5000	1	2		2.46493297	0.00149328
	7.6000	1	2		2.46394806	0.00148065
	7.7000	1	2		2.46293610	0.00129531
	7.8000	1	2		2.46195160	0.00139543
	7.9000	1	2		2.46094723	0.00161514
	8.0000	1	2		2.45994613	0.00167596
	8.1000	1	2		2.45894155	0.00162761
	8.2000	1	2		2.45794435	0.00134061
	8.3000	1	2		2.45695267	0.00117737
	8.4000	1	2		2.45594994	0.00153800
	8.5000	1	2		2.45494351	0.00142598
	8.6000	1	2		2.45394446	0.00129720
	8.7000	1	2		2.45294808	0.00151913
	8.8000	1	2		2.45194842	0.00148963
	8.9000	1	2		2.45095121	0.00129968
	9.0000	1	2		2.44994356	0.00130112
	9.1000	1	2		2.44895086	0.00145331
	9.2000	1	2		2.44793993	0.00144648
	9.3000	1	2		2.44693760	0.00137303
	9.4000	1	2		2.44593794	0.00142603
	9.5000	1	2		2.44494074	0.00146004
	9.6000	1	2		2.44393800	0.00154947
	9.7000	1	2		2.44294366	0.00152519
	9.8000	1	2		2.44194523	0.00143983
	9.9000	1	2		2.44094618	0.00145869
	10.0000	1	2		2.43995656	0.00147752
	10.1000	1	2		2.43894952	0.00134391
	10.2000	1	2		2.43794637	0.00135530
	10.3000	1	2		2.43694097	0.00122640
	10.4000	1	2		2.43593906	0.00173107
	10.5000	1	2		2.43494083	0.00176831
	10.6000	1	2		2.43394178	0.00146774
	10.7000	1	2		2.43294150	0.00149280
	10.8000	1	2		2.43194163	0.00150413
	10.9000	1	2		2.43093849	0.00142584
	11.0000	1	2		2.42994333	0.00135075
	11.1000	1	2		2.42894551	0.00155459
	11.2000	1	2		2.42795179	0.00135485
	11.3000	1	2		2.42694106	0.00128769
	11.4000	1	2		2.42595472	0.00152118
	11.5000	1	2		2.42494686	0.00139765
	11.6000	1	2		2.42395724	0.00134392
	11.7000	1	2		2.42294364	0.00147155
	11.8000	1	2		2.42195443	0.00145464
	11.9000	1	2		2.42095477	0.00139304
	12.0000	1	2		2.41995736	0.00144136
	12.1000	1	2		2.41895687	0.00148138
	12.2000	1	2		2.41794983	0.00136611
	12.3000	1	2		2.41694751	0.00139554
	12.4000	1	2		2.41593883	0.00142005
	12.5000	1	2		2.41494224	0.00142566
	12.6000	1	2		2.41394299	0.00147266
	12.7000	1	2		2.41294189	0.00137475
	12.8000	1	2		2.41195452	0.00141080
	12.9000	1	2		2.41094564	0.00148556
	13.0000	1	2		2.40994741	0.00141229
	13.1000	1	2		2.40895307	0.00152848
	13.2000	1	2		2.40795259	0.00149226
	13.3000	1	2		2.40695825	0.00136744
	13.4000	1	2		2.40596392	0.00136247
	13.5000	1	2		2.40496159	0.00146919
	13.6000	1	2		2.40396090	0.00148676
	13.7000	1	2		2.40295632	0.00157037
	13.8000	1	2		2.40195297	0.00142253
	13.9000	1	2		2.40094860	0.00147902
	14.0000	1	2		2.39994934	0.00136973
	14.1000	1	2		2.39895152	0.00137200
	14.2000	1	2		2.39794674	0.00147605
	14.3000	1	2		2.39694626	0.00134073
	14.4000	1	2		2.39595131	0.00140209
	14.5000	1	2		2.39494673	0.00144930
	14.6000	1	2		2.39394645	0.00149806
	14.7000	1	2		2.39295437	0.00127850
	14.8000	1	2		2.39194610	0.00141375
	14.9000	1	2		2.39095238	0.00144231
	15.0000	1	2		2.38994575	0.00143965
	15.1000	1	2		2.38895326	0.00140100
	15.2000	1	2		2.38795585	0.00150579
	15.3000	1	2		2.38694983	0.00149870
	15.4000	1	2		2.38595488	0.00134693
	15.5000	1	2		2.38495419	0.00139017
	15.6000	1	2		2.38395863	0.00149801
	15.7000	1	2		2.38295200	0.00133580
	15.8000	1	2		2.38195807	0.00129097
	15.9000	1	2		2.38095185	0.00140000
	16.0000	1	2		2.37995403	0.00135415
	16.1000	1	2		2.37895273	0.00139243
	16.2000	1	2		2.37795020	0.00140864
	16.3000	1	2		2.37696386	0.00132375
	16.4000	1	2		2.37595559	0.00136752
	16.5000	1	2		2.37495060	0.00146261
	16.6000	1	2		2.37396118	0.00128289
	16.7000	1	2		2.37295516	0.00130589
	16.8000	1	2		2.37195694	0.00127295
	16.9000	1	2		2.37095215	0.00130448
	17.0000	1	2		2.36995822	0.00132487
	17.1000	1	2		2.36895610	0.00135609
	17.2000	1	2		2.36796177	0.00129310
	17.3000	1	2		2.36695432	0.00131948
	17.4000	1	2		2.36595506	0.00127463
	17.5000	1	2		2.36495253	0.00134755
	17.6000	1	2		2.36395656	0.00137100
	17.7000	1	2		2.36294849	0.00126663
	17.8000	1	2		2.36195498	0.00138727
	17.9000	1	2		2.36095941	0.00141089
	18.0000	1	2		2.35995258	0.00143375
	18.1000	1	2		2.35895312	0.00135078
	18.2000	1	2		2.35795837	0.00130275
	18.3000	1	2		2.35693884	0.00126347
	18.4000	1	2		2.35595495	0.00133913
	18.5000	1	2		2.35495652	0.00130839
	18.6000	1	2		2.35395358	0.00129767
	18.7000	1	2		2.35295965	0.00123795
	18.8000	1	2		2.35195896	0.00133524
	18.9000	1	2		2.35094926	0.00130654
	19.0000	1	2		2.34995349	0.00133524
	19.1000	1	2		2.34895690	0.00126514
	19.2000	1	2		2.34795806	0.00132179
	19.3000	1	2		2.34695696	0.00129479
	19.4000	1	2		2.34595812	0.00126651
	19.5000	1	2		2.34496009	0.00123157
	19.6000	1	2		2.34395756	0.00135125
	19.7000	1	2		2.34295728	0.00126729
	19.8000	1	2		2.34195660	0.00120237
	19.9000	1	2		2.34096001	0.00134026
	20.0000	1	2		2.33995850	0.00146310
	20.1000	1	2		2.33896334	0.00121756
	20.2000	1	2		2.33796307	0.00131157
	20.3000	1	2		2.33696299	0.00139954
	20.4000	1	2		2.33596907	0.00116089
	20.5000	1	2		2.33496018	0.00130001
	20.6000	1	2		2.33396462	0.00140362
	20.7000	1	2		2.33295430	0.00141687
	20.8000	1	2		2.33195730	0.00114671
	20.9000	1	2		2.33094698	0.00129219
	21.0000	1	2		2.32995879	0.00146921
	21.1000	1	2		2.32895852	0.00115322
	21.2000	1	2		2.32795394	0.00140180
	21.3000	1	2		2.32695489	0.00137849
	21.4000	1	2		2.32595645	0.00128036
	21.5000	1	2		2.32495146	0.00125081
	21.6000	1	2		2.32395836	0.00142725
	21.7000	1	2		2.32296197	0.00146864
	21.8000	1	2		2.32196415	0.00122086
	21.9000	1	2		2.32096429	0.00149903
	22.0000	1	2		2.31996360	0.00142697
	22.1000	1	2		2.31895758	0.00124075
	22.2000	1	2		2.31796058	0.00139744
	22.3000	1	2		2.31695498	0.00138479
	22.4000	1	2		2.31595409	0.00125784
	22.5000	1	2		2.31495504	0.00114372
	22.6000	1	2		2.31395148	0.00130020
	22.7000	1	2		2.31294977	0.00143670
	22.8000	1	2		2.31195093	0.00130268
	22.9000	1	2		2.31095680	0.00133138
	23.0000	1	2		2.30995836	0.00135007
	23.1000	1	2		2.30896075	0.00133353
	23.2000	1	2		2.30795637	0.00123337
	23.3000	1	2		2.30696101	0.00129892
	23.4000	1	2		2.30596299	0.00141901
	23.5000	1	2		2.30495841	0.00121987
	23.6000	1	2		2.30395772	0.00122457
	23.7000	1	2		2.30295560	0.00132059
	23.8000	1	2		2.30196126	0.00138041
	23.9000	1	2		2.30095443	0.00113715
	24.0000	1	2		2.29995579	0.00122308
	24.1000	1	2		2.29895060	0.00129191
	24.2000	1	2		2.29795974	0.00113859
	24.3000	1	2		2.29695598	0.00108862
	24.4000	1	2		2.29595284	0.00135981
	24.5000	1	2		2.29495707	0.00134514
	24.6000	1	2		2.29396048	0.00117132
	24.7000	1	2		2.29296040	0.00123497
	24.8000	1	2		2.29197017	0.00128189
	24.9000	1	2		2.29096251	0.00113016
	25.0000	1	2		2.28996859	0.00124247
	25.1000	1	2		2.28896708	0.00124667
	25.2000	1	2		2.28796537	0.00121112
	25.3000	1	2		2.28696181	0.00118074
	25.4000	1	2		2.28596850	0.00126460
	25.5000	1	2		2.28497027	0.00120728
	25.6000	1	2		2.28396118	0.00120428
	25.7000	1	2		2.28296439	0.00133052
	25.8000	1	2		2.28196104	0.00131292
	25.9000	1	2		2.28095871	0.00115868
	26.0000	1	2		2.27996110	0.00121262
	26.1000	1	2		2.27896041	0.00122957
	26.2000	1	2		2.27796075	0.00119733
	26.3000	1	2		2.27696170	0.00121575
	26.4000	1	2		2.27596019	0.00115326
	26.5000	1	2		2.27496340	0.00119941
	26.6000	1	2		2.27396783	0.00114557
	26.7000	1	2		2.27296161	0.00121636
	26.8000	1	2		2.27196359	0.00115101
	26.9000	1	2		2.27096188	0.00110572
	27.0000	1	2		2.26995893	0.00106579
	27.1000	1	2		2.26896439	0.00113667
	27.2000	1	2		2.26795715	0.00117201
	27.3000	1	2		2.26696117	0.00118224
	27.4000	1	2		2.26596110	0.00114171
	27.5000	1	2		2.26496615	0.00119365
	27.6000	1	2		2.26396649	0.00112589
	27.7000	1	2		2.26296498	0.00109553
	27.8000	1	2		2.26196224	0.00120007
	27.9000	1	2		2.26096955	0.00120419
	28.0000	1	2		2.25996722	0.00115845
	28.1000	1	2		2.25897084	0.00113955
	28.2000	1	2		2.25796872	0.00118576
	28.3000	1	2		2.25696639	0.00116533
	28.4000	1	2		2.25597144	0.00105879
	28.5000	1	2		2.25496768	0.00114863
	28.6000	1	2		2.25396781	0.00127903
	28.7000	1	2		2.25296938	0.00105433
	28.8000	1	2		2.25196992	0.00111042
	28.9000	1	2		2.25096923	0.00109920
	29.0000	1	2		2.24997059	0.00116365
	29.1000	1	2		2.24897236	0.00115252
	29.2000	1	2		2.24797024	0.00120560
	29.3000	1	2		2.24697017	0.00108654
	29.4000	1	2		2.24597030	0.00119642
	29.5000	1	2		2.24497555	0.00110907
	29.6000	1	2		2.24397159	0.00114062
	29.7000	1	2		2.24297377	0.00111730
	29.8000	1	2		2.24196960	0.00110904
	29.9000	1	2		2.24096625	0.00112743
	30.0000	1	2		2.23996904	0.00116048
	30.1000	1	2		2.23897102	0.00105368
	30.2000	1	2		2.23797320	0.00119016
	30.3000	1	2		2.23697436	0.00126481
	30.4000	1	2		2.23597121	0.00119229
	30.5000	1	2		2.23491725	0.00126470
	30.6000	1	2		2.23396553	0.00109854
	30.7000	1	2		2.23296730	0.00115298
	30.8000	1	2		2.23196744	0.00116456
	30.9000	1	2		2.23096880	0.00117083
	31.0000	1	2		2.22997344	0.00119160
	31.1000	1	2		2.22897357	0.00110198
	31.2000	1	2		2.22796571	0.00112383
	31.3000	1	2		2.22696728	0.00113586
	31.4000	1	2		2.22596966	0.00117832
	31.5000	1	2		2.22496385	0.00107056
	31.6000	1	2		2.22396542	0.00115837
	31.7000	1	2		2.22296781	0.00107666
	31.8000	1	2		2.22197224	0.00107668
	31.9000	1	2		2.22096869	0.00100332
	32.0000	1	2		2.21996923	0.00103928
	32.1000	1	2		2.21896813	0.00104582
	32.2000	1	2		2.21797195	0.00115524
	32.3000	1	2		2.21697229	0.00105007
	32.4000	1	2		2.21597652	0.00098538
	32.5000	1	2		2.21496497	0.00101425
	32.6000	1	2		2.21397227	0.00108156
	32.7000	1	2		2.21296831	0.00104900
	32.8000	1	2		2.21197315	0.00101956
	32.9000	1	2		2.21096837	0.00097342
	33.0000	1	2		2.20998018	0.00112136
	33.1000	1	2		2.20898092	0.00097838
	33.2000	1	2		2.20797860	0.00107555
	33.3000	1	2		2.20697955	0.00103082
	33.4000	1	2		2.20597866	0.00098177
	33.5000	1	2		2.20497346	0.00105557
	33.6000	1	2		2.20397503	0.00099595
	33.7000	1	2		2.20297782	0.00095509
	33.8000	1	2		2.20197939	0.00103028
	33.9000	1	2		2.20097583	0.00092939
	34.0000	1	2		2.19997761	0.00101904
	34.1000	1	2		2.19897159	0.00092663
	34.2000	1	2		2.19798012	0.00103894
	34.3000	1	2		2.19697308	0.00099701
	34.4000	1	2		2.19597936	0.00098287
	34.5000	1	2		2.19496720	0.00111092
	34.6000	1	2		2.19397328	0.00115262
	34.7000	1	2		2.19298181	0.00100885
	34.8000	1	2		2.19198317	0.00096236
	34.9000	1	2		2.19097613	0.00102906
	35.0000	1	2		2.18998159	0.00097558
	35.1000	1	2		2.18898049	0.00106687
	35.2000	1	2		2.18798103	0.00098591
	35.3000	1	2		2.18697850	0.00100228
	35.4000	1	2		2.18598130	0.00104460
	35.5000	1	2		2.18497221	0.00102665
	35.6000	1	2		2.18397214	0.00103959
	35.7000	1	2		2.18296633	0.00106709
	35.8000	1	2		2.18197404	0.00088810
	35.9000	1	2		2.18097376	0.00104935
	36.0000	1	2		2.17998537	0.00099408
	36.1000	1	2		2.17897710	0.00107056
	36.2000	1	2		2.17797805	0.00095643
	36.3000	1	2		2.17697409	0.00108863
	36.4000	1	2		2.17597893	0.00099589
	36.5000	1	2		2.17497128	0.00110947
	36.6000	1	2		2.17398329	0.00096307
	36.7000	1	2		2.17297994	0.00103945
	36.8000	1	2		2.17197844	0.00102559
	36.9000	1	2		2.17096730	0.00110428
	37.0000	1	2		2.16997091	0.00104717
	37.1000	1	2		2.16897228	0.00106537
	37.2000	1	2		2.16797220	0.00110095
	37.3000	1	2		2.16697561	0.00098946
	37.4000	1	2		2.16597759	0.00110916
	37.5000	1	2		2.16497219	0.00094797
	37.6000	1	2		2.16397970	0.00102973
	37.7000	1	2		2.16297368	0.00104947
	37.8000	1	2		2.16196910	0.00101302
	37.9000	1	2		2.16097927	0.00104494
	38.0000	1	2		2.15997469	0.00104866
	38.1000	1	2		2.15897606	0.00100694
	38.2000	1	2		2.15797906	0.00103897
	38.3000	1	2		2.15697775	0.00098800
	38.4000	1	2		2.15597973	0.00106462
	38.5000	1	2		2.15498253	0.00095455
	38.6000	1	2		2.15398573	0.00102667
	38.7000	1	2		2.15298013	0.00103484
	38.8000	1	2		2.15198067	0.00096650
	38.9000	1	2		2.15097978	0.00095827
	39.0000	1	2		2.14997560	0.00109977
	39.1000	1	2		2.14897697	0.00078533
	39.2000	1	2		2.14798181	0.00103794
	39.3000	1	2		2.14698051	0.00090947
	39.4000	1	2		2.14598146	0.00107390
	39.5000	1	2		2.14497299	0.00106445
	39.6000	1	2		2.14397988	0.00104452
	39.7000	1	2		2.14297960	0.00099774
	39.8000	1	2		2.14197666	0.00104946
	39.9000	1	2		2.14098130	0.00098112
	40.0000	1	2		2.13997775	0.00096842
	40.1000	1	2		2.13897747	0.00092398
	40.2000	1	2		2.13797698	0.00091016
	40.3000	1	2		2.13697937	0.00087744
	40.4000	1	2		2.13597971	0.00102740
	40.5000	1	2		2.13497820	0.00094433
	40.6000	1	2		2.13398100	0.00091458
	40.7000	1	2		2.13298215	0.00096233
	40.8000	1	2		2.13197798	0.00091886
	40.9000	1	2		2.13097770	0.00096291
	41.0000	1	2		2.12997948	0.00090233
	41.1000	1	2		2.12898043	0.00082050
	41.2000	1	2		2.12798138	0.00093618
	41.3000	1	2		2.12697782	0.00095503
	41.4000	1	2		2.12597877	0.00088224
	41.5000	1	2		2.12498239	0.00086791
	41.6000	1	2		2.12398129	0.00097223
	41.7000	1	2		2.12298040	0.00093832
	41.8000	1	2		2.12198770	0.00100930
	41.9000	1	2		2.12098784	0.00085397
	42.0000	1	2		2.11998961	0.00094165
	42.1000	1	2		2.11899220	0.00100007
	42.2000	1	2		2.11798188	0.00104506
	42.3000	1	2		2.11698693	0.00093050
	42.4000	1	2		2.11598460	0.00094333
	42.5000	1	2		2.11498084	0.00104464
	42.6000	1	2		2.11398159	0.00085910
	42.7000	1	2		2.11298275	0.00095036
	42.8000	1	2		2.11198554	0.00099267
	42.9000	1	2		2.11098321	0.00088986
	43.0000	1	2		2.10998130	0.00096201
	43.1000	1	2		2.10898184	0.00093261
	43.2000	1	2		2.10798341	0.00103403
	43.3000	1	2		2.10698497	0.00092652
	43.4000	1	2		2.10598490	0.00101388
	43.5000	1	2		2.10498442	0.00099281
	43.6000	1	2		2.10398619	0.00092913
	43.7000	1	2		2.10298079	0.00091207
	43.8000	1	2		2.10197908	0.00094957
	43.9000	1	2		2.10098310	0.00094546
	44.0000	1	2		2.09998200	0.00092731
	44.1000	1	2		2.09898623	0.00086155
	44.2000	1	2		2.09797960	0.00104249
	44.3000	1	2		2.09698609	0.00092722
	44.4000	1	2		2.09598786	0.00089494
	44.5000	1	2		2.09498205	0.00100573
	44.6000	1	2		2.09398464	0.00100354
	44.7000	1	2		2.09297986	0.00089695
	44.8000	1	2		2.09198798	0.00106534
	44.9000	1	2		2.09098442	0.00095841
	45.0000	1	2		2.08998763	0.00103868
	45.1000	1	2		2.08898653	0.00089367
	45.2000	1	2		2.08798543	0.00104009
	45.3000	1	2		2.08698208	0.00087875
	45.4000	1	2		2.08598611	0.00090894
	45.5000	1	2		2.08498440	0.00105050
	45.6000	1	2		2.08398350	0.00090896
	45.7000	1	2		2.08299122	0.00086903
	45.8000	1	2		2.08198233	0.00094566
	45.9000	1	2		2.08098820	0.00092852
	46.0000	1	2		2.07998670	0.00088934
	46.1000	1	2		2.07898293	0.00084950
	46.2000	1	2		2.07798430	0.00087540
	46.3000	1	2		2.07698996	0.00084532
	46.4000	1	2		2.07598640	0.00087996
	46.5000	1	2		2.07498531	0.00079558
	46.6000	1	2		2.07398380	0.00081691
	46.7000	1	2		2.07299151	0.00083264
	46.8000	1	2		2.07198652	0.00096703
	46.9000	1	2		2.07098686	0.00076031
	47.0000	1	2		2.06998904	0.00084069
	47.1000	1	2		2.06898917	0.00086011
	47.2000	1	2		2.06798295	0.00089169
	47.3000	1	2		2.06698739	0.00084237
	47.4000	1	2		2.06598731	0.00086633
	47.5000	1	2		2.06498519	0.00084347
	47.6000	1	2		2.06398922	0.00077961
	47.7000	1	2		2.06298484	0.00084097
	47.8000	1	2		2.06198334	0.00089124
	47.9000	1	2		2.06098470	0.00077974
	48.0000	1	2		2.05998258	0.00080692
	48.1000	1	2		2.05898681	0.00086710
	48.2000	1	2		2.05798325	0.00088355
	48.3000	1	2		2.05699178	0.00076910
	48.4000	1	2		2.05598843	0.00088563
	48.5000	1	2		2.05498979	0.00072721
	48.6000	1	2		2.05398951	0.00079183
	48.7000	1	2		2.05299026	0.00077499
	48.8000	1	2		2.05198507	0.00083969
	48.9000	1	2		2.05098561	0.00077318
	49.0000	1	2		2.04998349	0.00080969
	49.1000	1	2		2.04898813	0.00078349
	49.2000	1	2		2.04799031	0.00066537
	49.3000	1	2		2.04698778	0.00090458
	49.4000	1	2		2.04599057	0.00089645
	49.5000	1	2		2.04499357	0.00075947
	49.6000	1	2		2.04399084	0.00079842
	49.7000	1	2		2.04299179	0.00086184
	49.8000	1	2		2.04198946	0.00076507
	49.9000	1	2		2.04099492	0.00070304
	50.0000	1	2		2.03999341	0.00079319
	50.1000	1	2		2.03899457	0.00085086
	50.2000	1	2		2.03799634	0.00074711
	50.3000	1	2		2.03699647	0.00068978
	50.4000	1	2		2.03599251	0.00076621
	50.5000	1	2		2.03499756	0.00078049
	50.6000	1	2		2.03399052	0.00065780
	50.7000	1	2		2.03299516	0.00081897
	50.8000	1	2		2.03199570	0.00069834
	50.9000	1	2		2.03099358	0.00061395
	51.0000	1	2		2.02999330	0.00073523
	51.1000	1	2		2.02899056	0.00066825
	51.2000	1	2		2.02798967	0.00079446
	51.3000	1	2		2.02698939	0.00059985
	51.4000	1	2		2.02598809	0.00074780
	51.5000	1	2		2.02498638	0.00067981
	51.6000	1	2		2.02398610	0.00060100
	51.7000	1	2		2.02298726	0.00060949
	51.8000	1	2		2.02198637	0.00064960
	51.9000	1	2		2.02099203	0.00055326
	52.0000	1	2		2.01998929	0.00051443
	52.1000	1	2		2.01898779	0.00054194
	52.2000	1	2		2.01799796	0.00036764
	52.3000	1	2		2.01699809	0.00033229
	52.4000	1	2		2.01599269	0.00032698
	52.5000	1	2		2.01499057	0.00021746
	52.6000	1	2		2.01399254	0.00010856
	52.7000	1	2		2.01299329	0.00015976
	52.8000	1	2		2.01199568	0.00014264
	52.9000	1	2		2.01098249	0.00001983
	53.0000	1	2		2.00998897	-0.00019919
	53.1000	1	2		2.00898685	-0.00000719
	53.2000	1	2		2.00799170	-0.00022376
	53.3000	1	2		2.00698363	-0.00036488
	53.4000	1	2		2.00599381	-0.00046802
	53.5000	1	2		2.00498943	-0.00054717
	53.6000	1	2		2.00398874	-0.00071558
	53.7000	1	2		2.00299051	-0.00087383
	53.8000	1	2		2.00199065	-0.00096322
	53.9000	1	2		2.00098852	-0.00115761
	54.0000	1	2		1.99999132	-0.00147520
	54.1000	1	2		1.99898940	-0.00144942
	54.2000	1	2		1.99799179	-0.00170974
	54.3000	1	2		1.99699151	-0.00184600
	54.4000	1	2		1.99598980	-0.00202663
	54.5000	1	2		1.99498399	-0.00223828
	54.6000	1	2		1.99398597	-0.00250703
	54.7000	1	2		1.99299020	-0.00269970
	54.8000	1	2		1.99199750	-0.00276949
	54.9000	1	2		1.99098964	-0.00310366
	55.0000	1	2		1.98999285	-0.00331467
	55.1000	1	2		1.98899277	-0.00353928
	55.2000	1	2		1.98799782	-0.00388405
	55.3000	1	2		1.98699242	-0.00404652
	55.4000	1	2		1.98599317	-0.00422872
	55.5000	1	2		1.98498511	-0.00464134
	55.6000	1	2		1.98399220	-0.00494484
	55.7000	1	2		1.98299623	-0.00517073
	55.8000	1	2		1.98199349	-0.00550593
	55.9000	1	2		1.98099608	-0.00579129
	56.0000	1	2		1.97999458	-0.00635478
	56.1000	1	2		1.97899000	-0.00658633
	56.2000	1	2		1.97799033	-0.00706716
	56.3000	1	2		1.97698678	-0.00742435
	56.4000	1	2		1.97599101	-0.00789634
	56.5000	1	2		1.97498807	-0.00831326
	56.6000	1	2		1.97399496	-0.00873588
	56.7000	1	2		1.97299325	-0.00915201
	56.8000	1	2		1.97199768	-0.00959693
	56.9000	1	2		1.97099105	-0.01006488
	57.0000	1	2		1.96999282	-0.01055026
	57.1000	1	2		1.96899009	-0.01113638
	57.2000	1	2		1.96800005	-0.01166066
	57.3000	1	2		1.96698953	-0.01207298
	57.4000	1	2		1.96599561	-0.01259209
	57.5000	1	2		1.96499021	-0.01308965
	57.6000	1	2		1.96399321	-0.01362351
	57.7000	1	2		1.96298965	-0.01417310
	57.8000	1	2		1.96198958	-0.01462716
	57.9000	1	2		1.96098971	-0.01535001
	58.0000	1	2		1.95999148	-0.01584057
	58.1000	1	2		1.95899325	-0.01646848
	58.2000	1	2		1.95799379	-0.01703455
	58.3000	1	2		1.95699925	-0.01773039
	58.4000	1	2		1.95599467	-0.01815359
	58.5000	1	2		1.95499644	-0.01879782
	58.6000	1	2		1.95400129	-0.01955356
	58.7000	1	2		1.95299466	-0.02015855
	58.8000	1	2		1.95199684	-0.02074750
	58.9000	1	2		1.95100230	-0.02139696
	59.0000	1	2		1.94999280	-0.02211020
	59.1000	1	2		1.94899560	-0.02272689
	59.2000	1	2		1.94800044	-0.02332707
	59.3000	1	2		1.94698890	-0.02416086
	59.4000	1	2		1.94599620	-0.02476275
	59.5000	1	2		1.94499654	-0.02538113
	59.6000	1	2		1.94399790	-0.02613703
	59.7000	1	2		1.94299803	-0.02687436
	59.8000	1	2		1.94199837	-0.02740235
	59.9000	1	2		1.94099604	-0.02827823
	60.0000	1	2		1.93999228	-0.02893929
	60.1000	1	2		1.93899671	-0.02970690
	60.2000	1	2		1.93799746	-0.03029470
	60.3000	1	2		1.93699616	-0.03107235
	60.4000	1	2		1.93599957	-0.03174108
	60.5000	1	2		1.93499499	-0.03254290
	60.6000	1	2		1.93399901	-0.03323934
	60.7000	1	2		1.93300632	-0.03411077
	60.8000	1	2		1.93200194	-0.03474528
	60.9000	1	2		1.93099716	-0.03541463
	61.0000	1	2		1.92999995	-0.03618205
	61.1000	1	2		1.92899619	-0.03700268
	61.2000	1	2		1.92799960	-0.03774046
	61.3000	1	2		1.92699891	-0.03857616
	61.4000	1	2		1.92600499	-0.03924737
	61.5000	1	2		1.92500287	-0.04004485
	61.6000	1	2		1.92400177	-0.04075094
	61.7000	1	2		1.92299678	-0.04156820
	61.8000	1	2		1.92200224	-0.04232665
	61.9000	1	2		1.92095688	-0.04303222
	62.0000	1	2		1.92000148	-0.04387015
	62.1000	1	2		1.91900059	-0.04471375
	62.2000	1	2		1.91799867	-0.04547889
	62.3000	1	2		1.91700167	-0.04621902
	62.4000	1	2		1.91600160	-0.04701933
	62.5000	1	2		1.91500029	-0.04789548
	62.6000	1	2		1.91399797	-0.04849759
	62.7000	1	2		1.91300035	-0.04941999
	62.8000	1	2		1.91200356	-0.05021393
	62.9000	1	2		1.91100103	-0.05094407
	63.0000	1	2		1.90999911	-0.05185986
	63.1000	1	2		1.90900068	-0.05265557
	63.2000	1	2		1.90800081	-0.05336542
	63.3000	1	2		1.90700401	-0.05434306
	63.4000	1	2		1.90599739	-0.05513697
	63.5000	1	2		1.90500469	-0.05587579
	63.6000	1	2		1.90400871	-0.05672868
	63.7000	1	2		1.90300167	-0.05761467
	63.8000	1	2		1.90200140	-0.05836780
	63.9000	1	2		1.90100788	-0.05914865
	64.0000	1	2		1.90000883	-0.06020458
	64.1000	1	2		1.89899851	-0.06095110
	64.2000	1	2		1.89800295	-0.06184144
	64.3000	1	2		1.89700267	-0.06269255
	64.4000	1	2		1.89600813	-0.06353223
	64.5000	1	2		1.89499781	-0.06436460
	64.6000	1	2		1.89400040	-0.06522449
	64.7000	1	2		1.89300136	-0.06609942
	64.8000	1	2		1.89200292	-0.06688636
	64.9000	1	2		1.89099629	-0.06783921
	65.0000	1	2		1.89000524	-0.06874624
	65.1000	1	2		1.88900537	-0.06956875
	65.2000	1	2		1.88800161	-0.07043625
	65.3000	1	2		1.88700276	-0.07135421
	65.4000	1	2		1.88600679	-0.07218756
	65.5000	1	2		1.88501204	-0.07315063
	65.6000	1	2		1.88400951	-0.07397870
	65.7000	1	2		1.88299612	-0.07502426
	65.8000	1	2		1.88200342	-0.07570521
	65.9000	1	2		1.88100356	-0.07668187
	66.0000	1	2		1.88000410	-0.07753614
	66.1000	1	2		1.87899911	-0.07850906
	66.2000	1	2		1.87800621	-0.07943677
	66.3000	1	2		1.87700142	-0.08028125
	66.4000	1	2		1.87600893	-0.08124360
	66.5000	1	2		1.87500660	-0.08215444
	66.6000	1	2		1.87400510	-0.08285404
	66.7000	1	2		1.87300871	-0.08388069
	66.8000	1	2		1.87201212	-0.08492441
	66.9000	1	2		1.87100590	-0.08584752
	67.0000	1	2		1.87001341	-0.08674975
	67.1000	1	2		1.86901067	-0.08769723
	67.2000	1	2		1.86800917	-0.08857834
	67.3000	1	2		1.86701073	-0.08950141
	67.4000	1	2		1.86600677	-0.09056387
	67.5000	1	2		1.86500874	-0.09145820
	67.6000	1	2		1.86400806	-0.09232441
	67.7000	1	2		1.86299979	-0.09343568
	67.8000	1	2		1.86200422	-0.09439296
	67.9000	1	2		1.86100415	-0.09532112
	68.0000	1	2		1.86000490	-0.09627861
	68.1000	1	2		1.85900093	-0.09728190
	68.2000	1	2		1.85800967	-0.09827508
	68.3000	1	2		1.85700796	-0.09920607
	68.4000	1	2		1.85600788	-0.10017087
	68.5000	1	2		1.85500556	-0.10125041
	68.6000	1	2		1.85400589	-0.10209191
	68.7000	1	2		1.85300623	-0.10314598
	68.8000	1	2		1.85200575	-0.10418626
	68.9000	1	2		1.85100076	-0.10518986
	69.0000	1	2		1.85000540	-0.10615594
	69.1000	1	2		1.84900942	-0.10725685
	69.2000	1	2		1.84800750	-0.10828687
	69.3000	1	2		1.84700354	-0.10923475
	69.4000	1	2		1.84600531	-0.11029077
	69.5000	1	2		1.84500770	-0.11149355
	69.6000	1	2		1.84400906	-0.11238980
	69.7000	1	2		1.84301390	-0.11353801
	69.8000	1	2		1.84200891	-0.11454470
	69.9000	1	2		1.84101027	-0.11558723
	70.0000	1	2		1.84000897	-0.11651800
	70.1000	1	2		1.83900931	-0.11771152
	70.2000	1	2		1.83801251	-0.11873823
	70.3000	1	2		1.83700937	-0.11971737
	70.4000	1	2		1.83601729	-0.12082453
	70.5000	1	2		1.83500574	-0.12200113
	70.6000	1	2		1.83400669	-0.12298931
	70.7000	1	2		1.83301010	-0.12407054
	70.8000	1	2		1.83200675	-0.12519723
	70.9000	1	2		1.83101057	-0.12628085
	71.0000	1	2		1.83001603	-0.12731887
	71.1000	1	2		1.82900817	-0.12842611
	71.2000	1	2		1.82801076	-0.12954008
	71.3000	1	2		1.82700987	-0.13080808
	71.4000	1	2		1.82601389	-0.13180356
	71.5000	1	2		1.82500993	-0.13294719
	71.6000	1	2		1.82400863	-0.13413391
	71.7000	1	2		1.82301142	-0.13521818
	71.8000	1	2		1.82201422	-0.13637307
	71.9000	1	2		1.82101230	-0.13756053
	72.0000	1	2		1.82002145	-0.13867405
	72.1000	1	2		1.81900457	-0.13980441
	72.2000	1	2		1.81801393	-0.14100599
	72.3000	1	2		1.81701262	-0.14216527
	72.4000	1	2		1.81601972	-0.14324624
	72.5000	1	2		1.81501125	-0.14447768
	72.6000	1	2		1.81400667	-0.14568091
	72.7000	1	2		1.81301500	-0.14687956
	72.8000	1	2		1.81201677	-0.14788757
	72.9000	1	2		1.81100788	-0.14916939
	73.0000	1	2		1.81000986	-0.15034668
	73.1000	1	2		1.80901471	-0.15164017
	73.2000	1	2		1.80801340	-0.15283465
	73.3000	1	2		1.80700964	-0.15413580
	73.4000	1	2		1.80601346	-0.15522630
	73.5000	1	2		1.80501339	-0.15648995
	73.6000	1	2		1.80400963	-0.15773062
	73.7000	1	2		1.80300669	-0.15891904
	73.8000	1	2		1.80201522	-0.16006835
	73.9000	1	2		1.80101064	-0.16134368
	74.0000	1	2		1.80000975	-0.16275028
	74.1000	1	2		1.79901152	-0.16379362
	74.2000	1	2		1.79800960	-0.16501535
	74.3000	1	2		1.79701055	-0.16654626
	74.4000	1	2		1.79598876	-0.16765164
	74.5000	1	2		1.79501123	-0.16895562
	74.6000	1	2		1.79401443	-0.17009681
	74.7000	1	2		1.79301969	-0.17145107
	74.8000	1	2		1.79202187	-0.17269263
	74.9000	1	2		1.79102057	-0.17405268
	75.0000	1	2		1.79001844	-0.17534619
	75.1000	1	2		1.78902124	-0.17660003
	75.2000	1	2		1.78802035	-0.17796524
	75.3000	1	2		1.78701146	-0.17931979
	75.4000	1	2		1.78602000	-0.18064249
	75.5000	1	2		1.78501931	-0.18190086
	75.6000	1	2		1.78403010	-0.18328305
	75.7000	1	2		1.78301712	-0.18466333
	75.8000	1	2		1.78201643	-0.18592453
	75.9000	1	2		1.78101451	-0.18731702
	76.0000	1	2		1.78002509	-0.18861391
	76.1000	1	2		1.77901375	-0.19003017
	76.2000	1	2		1.77800815	-0.19132307
	76.3000	1	2		1.77700582	-0.19280011
	76.4000	1	2		1.77601374	-0.19414101
	76.5000	1	2		1.77500793	-0.19555921
	76.6000	1	2		1.77401728	-0.19692274
	76.7000	1	2		1.77301598	-0.19833786
	76.8000	1	2		1.77201734	-0.19969517
	76.9000	1	2		1.77101460	-0.20121483
	77.0000	1	2		1.77001166	-0.20255972
	77.1000	1	2		1.76901179	-0.20399787
	77.2000	1	2		1.76801725	-0.20533675
	77.3000	1	2		1.76701185	-0.20689739
	77.4000	1	2		1.76601711	-0.20840745
	77.5000	1	2		1.76501580	-0.20977331
	77.6000	1	2		1.76401471	-0.21128437
	77.7000	1	2		1.76301504	-0.21284431
	77.8000	1	2		1.76202132	-0.21421216
	77.9000	1	2		1.76101715	-0.21584149
	78.0000	1	2		1.76001585	-0.21734593
	78.1000	1	2		1.75901311	-0.21875527
	78.2000	1	2		1.75802595	-0.22021152
	78.3000	1	2		1.75702239	-0.22190128
	78.4000	1	2		1.75601617	-0.22332771
	78.5000	1	2		1.75501979	-0.22486182
	78.6000	1	2		1.75402033	-0.22642741
	78.7000	1	2		1.75301759	-0.22796197
	78.8000	1	2		1.75201896	-0.22933764
	78.9000	1	2		1.75102134	-0.23108590
	79.0000	1	2		1.75002414	-0.23257248
	79.1000	1	2		1.74902263	-0.23426836
	79.2000	1	2		1.74802522	-0.23580913
	79.3000	1	2		1.74701490	-0.23745887
	79.4000	1	2		1.74601176	-0.23892919
	79.5000	1	2		1.74501988	-0.24058079
	79.6000	1	2		1.74402042	-0.24218306
	79.7000	1	2		1.74301810	-0.24392942
	79.8000	1	2		1.74202253	-0.24543140
	79.9000	1	2		1.74102246	-0.24710704
	80.0000	1	2		1.74002648	-0.24877317
	80.1000	1	2		1.73902026	-0.25036654
	80.2000	1	2		1.73802163	-0.25199501
	80.3000	1	2		1.73702299	-0.25368093
	80.4000	1	2		1.73602005	-0.25547165
	80.5000	1	2		1.73502018	-0.25717635
	80.6000	1	2		1.73403322	-0.25883580
	80.7000	1	2		1.73302208	-0.26048617
	80.8000	1	2		1.73202774	-0.26216075
	80.9000	1	2		1.73101886	-0.26394727
	81.0000	1	2		1.73001817	-0.26560374
	81.1000	1	2		1.72901728	-0.26742438
	81.2000	1	2		1.72801946	-0.26909985
	81.3000	1	2		1.72701468	-0.27084008
	81.4000	1	2		1.72602956	-0.27256729
	81.5000	1	2		1.72502601	-0.27432669
	81.6000	1	2		1.72402470	-0.27604019
	81.7000	1	2		1.72302258	-0.27797606
	81.8000	1	2		1.72201923	-0.27976908
	81.9000	1	2		1.72102080	-0.28146012
	82.0000	1	2		1.72002093	-0.28321046
	82.1000	1	2		1.71902229	-0.28523326
	82.2000	1	2		1.71801935	-0.28689217
	82.3000	1	2		1.71701672	-0.28880483
	82.4000	1	2		1.71602043	-0.29055398
	82.5000	1	2		1.71501657	-0.29242946
	82.6000	1	2		1.71402848	-0.29427279
	82.7000	1	2		1.71301837	-0.29628659
	82.8000	1	2		1.71201471	-0.29801846
	82.9000	1	2		1.71102079	-0.29990312
	83.0000	1	2		1.71002286	-0.30184884
	83.1000	1	2		1.70902177	-0.30380944
	83.2000	1	2		1.70803675	-0.30548241
	83.3000	1	2		1.70702674	-0.30756563
	83.4000	1	2		1.70602647	-0.30943772
	83.5000	1	2		1.70501338	-0.31142568
	83.6000	1	2		1.70401638	-0.31334683
	83.7000	1	2		1.70302461	-0.31532232
	83.8000	1	2		1.70201777	-0.31720534
	83.9000	1	2		1.70101637	-0.31919967
	84.0000	1	2		1.70003064	-0.32107983
	84.1000	1	2		1.69902288	-0.32321528
	84.2000	1	2		1.69801963	-0.32497589
	84.3000	1	2		1.69701280	-0.32706887
	84.4000	1	2		1.69602062	-0.32911547
	84.5000	1	2		1.69502556	-0.33106115
	84.6000	1	2		1.69401514	-0.33298664
	84.7000	1	2		1.69301763	-0.33525415
	84.8000	1	2		1.69201715	-0.33714831
	84.9000	1	2		1.69101882	-0.33918735
	85.0000	1	2		1.69002448	-0.34116413
	85.1000	1	2		1.68902615	-0.34334805
	85.2000	1	2		1.68802157	-0.34529950
	85.3000	1	2		1.68701627	-0.34744877
	85.4000	1	2		1.68601958	-0.34949910
	85.5000	1	2		1.68502207	-0.35167061
	85.6000	1	2		1.68402036	-0.35369053
	85.7000	1	2		1.68302285	-0.35591815
	85.8000	1	2		1.68202451	-0.35797682
	85.9000	1	2		1.68101993	-0.36022983
	86.0000	1	2		1.68001863	-0.36224112
	86.1000	1	2		1.67902214	-0.36450330
	86.2000	1	2		1.67802515	-0.36651310
	86.3000	1	2		1.67702036	-0.36878601
	86.4000	1	2		1.67602438	-0.37083752
	86.5000	1	2		1.67502728	-0.37313379
	86.6000	1	2		1.67402260	-0.37531324
	86.7000	1	2		1.67302212	-0.37740458
	86.8000	1	2		1.67202686	-0.37959877
	86.9000	1	2		1.67103386	-0.38191080
	87.0000	1	2		1.67003071	-0.38404811
	87.1000	1	2		1.66902398	-0.38637400
	87.2000	1	2		1.66802442	-0.38850810
	87.3000	1	2		1.66702240	-0.39088402
	87.4000	1	2		1.66602601	-0.39297741
	87.5000	1	2		1.66503229	-0.39529998
	87.6000	1	2		1.66401695	-0.39754964
	87.7000	1	2		1.66302159	-0.39994601
	87.8000	1	2		1.66202511	-0.40219400
	87.9000	1	2		1.66103794	-0.40448938
	88.0000	1	2		1.66004228	-0.40673539
	88.1000	1	2		1.65903739	-0.40910680
	88.2000	1	2		1.65804090	-0.41132305
	88.3000	1	2		1.65703888	-0.41376904
	88.4000	1	2		1.65604321	-0.41608080
	88.5000	1	2		1.65504888	-0.41848321
	88.6000	1	2		1.65404102	-0.42073179
	88.7000	1	2		1.65304033	-0.42309262
	88.8000	1	2		1.65204210	-0.42538363
	88.9000	1	2		1.65104367	-0.42786773
	89.0000	1	2		1.65004657	-0.43008946
	89.1000	1	2		1.64904588	-0.43244876
	89.2000	1	2		1.64804796	-0.43471992
	89.3000	1	2		1.64703354	-0.43713577
	89.4000	1	2		1.64604146	-0.43937523
	89.5000	1	2		1.64503391	-0.44187889
	89.6000	1	2		1.64404142	-0.44413697
	89.7000	1	2		1.64304432	-0.44663321
	89.8000	1	2		1.64204629	-0.44889044
	89.9000	1	2		1.64104407	-0.45134693
	90.0000	1	2		1.64004297	-0.45363035
	90.1000	1	2		1.63904280	-0.45603856
	90.2000	1	2		1.63805174	-0.45832101
	90.3000	1	2		1.63706949	-0.46065424
	90.4000	1	2		1.63604678	-0.46301119
	90.5000	1	2		1.63503861	-0.46499509
	90.6000	1	2		1.63404171	-0.46705425
	90.7000	1	2		1.63303898	-0.46947524
	90.8000	1	2		1.63204259	-0.47183927
	90.9000	1	2		1.63103453	-0.47436647
	91.0000	1	2		1.63003579	-0.47659826
	91.1000	1	2		1.62904074	-0.47896329
	91.2000	1	2		1.62804240	-0.48036795
	91.3000	1	2		1.62703977	-0.48245691
	91.4000	1	2		1.62604380	-0.48441380
	91.5000	1	2		1.62503983	-0.48666079
	91.6000	1	2		1.62405082	-0.48876062
	91.7000	1	2		1.62304358	-0.49104974
	91.8000	1	2		1.62204074	-0.49322836
	91.9000	1	2		1.62104323	-0.49562793
	92.0000	1	2		1.62004141	-0.49788471
	92.1000	1	2		1.61904236	-0.50039515
	92.2000	1	2		1.61804413	-0.50270960
	92.3000	1	2		1.61704263	-0.50526038
	92.4000	1	2		1.61603825	-0.50763212
	92.5000	1	2		1.61503951	-0.51030505
	92.6000	1	2		1.61403964	-0.51248901
	92.7000	1	2		1.61304264	-0.51498394
	92.8000	1	2		1.61204216	-0.51738147
	92.9000	1	2		1.61104076	-0.51965367
	93.0000	1	2		1.61003904	-0.52180056
	93.1000	1	2		1.60904184	-0.52420121
	93.2000	1	2		1.60804494	-0.52644815
	93.3000	1	2		1.60704200	-0.52885644
	93.4000	1	2		1.60604306	-0.53117596
	93.5000	1	2		1.60504288	-0.53375971
	93.6000	1	2		1.60403441	-0.53598661
	93.7000	1	2		1.60303935	-0.53857271
	93.8000	1	2		1.60203877	-0.54088879
	93.9000	1	2		1.60103614	-0.54332130
	94.0000	1	2		1.60003914	-0.54573949
	94.1000	1	2		1.59904132	-0.54840937
	94.2000	1	2		1.59804124	-0.55081122
	94.3000	1	2		1.59703574	-0.55283535
	94.4000	1	2		1.59604059	-0.55400338
	94.5000	1	2		1.59504543	-0.55572253
	94.6000	1	2		1.59404229	-0.55701911
	94.7000	1	2		1.59304334	-0.55948801
	94.8000	1	2		1.59204429	-0.56191467
	94.9000	1	2		1.59104043	-0.56459486
	95.0000	1	2		1.59004251	-0.56693736
	95.1000	1	2		1.58904827	-0.56959633
	95.2000	1	2		1.58805558	-0.57182349
	95.3000	1	2		1.58704659	-0.57047192
	95.4000	1	2		1.58604775	-0.57302009
	95.5000	1	2		1.58504081	-0.57582732
	95.6000	1	2		1.58404914	-0.57834744
	95.7000	1	2		1.58304179	-0.58098994
	95.8000	1	2		1.58204500	-0.58341913
	95.9000	1	2		1.58104380	-0.58608916
	96.0000	1	2		1.58004301	-0.58862668
	96.1000	1	2		1.57904416	-0.59127443
	96.2000	1	2		1.57804973	-0.59339631
	96.3000	1	2		1.57704105	-0.59609562
	96.4000	1	2		1.57604313	-0.59880495
	96.5000	1	2		1.57504367	-0.60161635
	96.6000	1	2		1.57405189	-0.60413420
	96.7000	1	2		1.57304485	-0.60678300
	96.8000	1	2		1.57204744	-0.60885500
	96.9000	1	2		1.57104317	-0.61118502
	97.0000	1	2		1.57004771	-0.61260227
	97.1000	1	2		1.56904456	-0.61504245
	97.2000	1	2		1.56804429	-0.60762081
	97.3000	1	2		1.56704401	-0.60393330
	97.4000	1	2		1.56604885	-0.60369335
	97.5000	1	2		1.56504519	-0.60621504
	97.6000	1	2		1.56405977	-0.60835868
	97.7000	1	2		1.56303972	-0.61056450
	97.8000	1	2		1.56204682	-0.61174881
	97.9000	1	2		1.56104859	-0.61429568
	98.0000	1	2		1.56005016	-0.61615318
	98.1000	1	2		1.55904670	-0.61882179
	98.2000	1	2		1.55804663	-0.62141452
	98.3000	1	2		1.55704830	-0.62406652
	98.4000	1	2		1.55604546	-0.62675789
	98.5000	1	2		1.55504436	-0.62965475
	98.6000	1	2		1.55405033	-0.63231871
	98.7000	1	2		1.55304606	-0.63516527
	98.8000	1	2		1.55205244	-0.63704632
	98.9000	1	2		1.55104735	-0.63965291
	99.0000	1	2		1.55004984	-0.64207479
	99.1000	1	2		1.54905028	-0.64445183
	99.2000	1	2		1.54805328	-0.64653747
	99.3000	1	2		1.54704245	-0.64770527
	99.4000	1	2		1.54604740	-0.64973332
	99.5000	1	2		1.54505900	-0.65188639
	99.6000	1	2		1.54405678	-0.65399691
	99.7000	1	2		1.54305783	-0.65667659
	99.8000	1	2		1.54206165	-0.65904051
	99.9000	1	2		1.54105799	-0.66013880
	100.0000	1	2		1.54006079	-0.66133671
	100.1000	1	2		1.53905785	-0.66409327
	100.2000	1	2		1.53805962	-0.66650160
	100.3000	1	2		1.53706344	-0.66838764
	100.4000	1	2		1.53607064	-0.67091234
	100.5000	1	2		1.53506053	-0.67341797
	100.6000	1	2		1.53405707	-0.66687316
	100.7000	1	2		1.53306048	-0.66989675
	100.8000	1	2		1.53206349	-0.67291602
	100.9000	1	2		1.53106136	-0.67609273
	101.0000	1	2		1.53005893	-0.67905538
	101.1000	1	2		1.52906193	-0.68218701
	101.2000	1	2		1.52805725	-0.68515271
	101.3000	1	2		1.52705564	-0.68846390
	101.4000	1	2		1.52606192	-0.69130421
	101.5000	1	2		1.52506328	-0.69452092
	101.6000	1	2		1.52405962	-0.69738328
	101.7000	1	2		1.52305976	-0.70033357
	101.8000	1	2		1.52206091	-0.70273891
	101.9000	1	2		1.52106443	-0.70575699
	102.0000	1	2		1.52006681	-0.70825681
	102.1000	1	2		1.51905957	-0.71080714
	102.2000	1	2		1.51805786	-0.71327239
	102.3000	1	2		1.51706045	-0.71623318
	102.4000	1	2		1.51605689	-0.71862996
	102.5000	1	2		1.51506245	-0.71049161
	102.6000	1	2		1.51405920	-0.71212120
	102.7000	1	2		1.51305893	-0.71536936
	102.8000	1	2		1.51206029	-0.71831286
	102.9000	1	2		1.51105980	-0.72159834
	103.0000	1	2		1.51006270	-0.72486691
	103.1000	1	2		1.50906130	-0.72840802
	103.2000	1	2		1.50806327	-0.73182821
	103.3000	1	2		1.50707150	-0.73530920
	103.4000	1	2		1.50606774	-0.73856056
	103.5000	1	2		1.50506890	-0.74152090
	103.6000	1	2		1.50406780	-0.74433506
	103.7000	1	2		1.50306926	-0.74689433
	103.8000	1	2		1.50206468	-0.75013772
	103.9000	1	2		1.50106942	-0.75365543
	104.0000	1	2		1.50006546	-0.75683586
	104.1000	1	2		1.49906815	-0.75983711
	104.2000	1	2		1.49806019	-0.76280639
	104.3000	1	2		1.49706729	-0.76584443
	104.4000	1	2		1.49606547	-0.76794833
	104.5000	1	2		1.49506970	-0.77051647
	104.6000	1	2		1.49406533	-0.77241190
	104.7000	1	2		1.49306730	-0.77519350
	104.8000	1	2		1.49206651	-0.77720881
	104.9000	1	2		1.49107054	-0.77955127
	105.0000	1	2		1.49006903	-0.78170724
	105.1000	1	2		1.48907255	-0.78412212
	105.2000	1	2		1.48806960	-0.78674071
	105.3000	1	2		1.48707066	-0.78012206
	105.4000	1	2		1.48606567	-0.78043967
	105.5000	1	2		1.48507338	-0.78359991
	105.6000	1	2		1.48406286	-0.78637071
	105.7000	1	2		1.48306740	-0.78959793
	105.8000	1	2		1.48206425	-0.79212867
	105.9000	1	2		1.48107114	-0.79489514
	106.0000	1	2		1.48006636	-0.79058684
	106.1000	1	2		1.47906639	-0.79271242
	106.2000	1	2		1.47806652	-0.79468265
	106.3000	1	2		1.47706675	-0.79409011
	106.4000	1	2		1.47606689	-0.79248935
	106.5000	1	2		1.47507091	-0.79493724
	106.6000	1	2		1.47407145	-0.79787329
	106.7000	1	2		1.47306646	-0.79995498
	106.8000	1	2		1.47206362	-0.80195658
	106.9000	1	2		1.47106642	-0.80428883
	107.0000	1	2		1.47006665	-0.80597088
	107.1000	1	2		1.46906648	-0.80755755
	107.2000	1	2		1.46806405	-0.77300869
	107.3000	1	2		1.46706285	-0.76243334
	107.4000	1	2		1.46606411	-0.76409049
	107.5000	1	2		1.46506291	-0.76717280
	107.6000	1	2		1.46406243	-0.77054605
	107.7000	1	2		1.46306696	-0.77430770
	107.8000	1	2		1.46206034	-0.77783406
	107.9000	1	2		1.46106498	-0.78044258
	108.0000	1	2		1.46006869	-0.78254595
	108.1000	1	2		1.45907128	-0.78579009
	108.2000	1	2		1.45806763	-0.78923255
	108.3000	1	2		1.45707462	-0.79287738
	108.4000	1	2		1.45606850	-0.79623654
	108.5000	1	2		1.45506689	-0.79996407
	108.6000	1	2		1.45406723	-0.80332793
	108.7000	1	2		1.45307372	-0.80715373
	108.8000	1	2		1.45207354	-0.80950364
	108.9000	1	2		1.45106671	-0.81226096
	109.0000	1	2		1.45006530	-0.81451617
	109.1000	1	2		1.44906595	-0.81492268
	109.2000	1	2		1.44806639	-0.81641860
	109.3000	1	2		1.44706734	-0.81953317
	109.4000	1	2		1.44606778	-0.82274303
	109.5000	1	2		1.44506893	-0.82656443
	109.6000	1	2		1.44406712	-0.83013587
	109.7000	1	2		1.44306203	-0.83368160
	109.8000	1	2		1.44206677	-0.83533250
	109.9000	1	2		1.44107100	-0.83740696
	110.0000	1	2		1.44006672	-0.83994657
	110.1000	1	2		1.43906348	-0.84302843
	110.2000	1	2		1.43807006	-0.84507398
	110.3000	1	2		1.43707183	-0.84856123
	110.4000	1	2		1.43606664	-0.85190795
	110.5000	1	2		1.43506995	-0.85590780
	110.6000	1	2		1.43406660	-0.85968308
	110.7000	1	2		1.43306724	-0.86371332
	110.8000	1	2		1.43206327	-0.86768895
	110.9000	1	2		1.43106464	-0.87157637
	111.0000	1	2		1.43007429	-0.87457404
	111.1000	1	2		1.42906705	-0.87773517
	111.2000	1	2		1.42807169	-0.88116206
	111.3000	1	2		1.42706783	-0.88435315
	111.4000	1	2		1.42607236	-0.88794827
	111.5000	1	2		1.42506686	-0.89186497
	111.6000	1	2		1.42407693	-0.89561246
	111.7000	1	2		1.42307204	-0.89977436
	111.8000	1	2		1.42207269	-0.90334214
	111.9000	1	2		1.42107343	-0.90460062
	112.0000	1	2		1.42008566	-0.90537623
	112.1000	1	2		1.41907196	-0.90909638
	112.2000	1	2		1.41808141	-0.91282621
	112.3000	1	2		1.41707140	-0.91684349
	112.4000	1	2		1.41607502	-0.92069909
	112.5000	1	2		1.41506880	-0.92479192
	112.6000	1	2		1.41407036	-0.92837729
	112.7000	1	2		1.41307029	-0.93245685
	112.8000	1	2		1.41206807	-0.93603894
	112.9000	1	2		1.41106717	-0.93941674
	113.0000	1	2		1.41006475	-0.94266385
	113.1000	1	2		1.40906457	-0.94635136
	113.2000	1	2		1.40807054	-0.94975725
	113.3000	1	2		1.40707344	-0.95345400
	113.4000	1	2		1.40607900	-0.95659979
	113.5000	1	2		1.40507647	-0.94281606
	113.6000	1	2		1.40407640	-0.94172530
	113.7000	1	2		1.40307591	-0.94541885
	113.8000	1	2		1.40207533	-0.94926357
	113.9000	1	2		1.40107710	-0.95374666
	114.0000	1	2		1.40007150	-0.95805928
	114.1000	1	2		1.39907071	-0.96248619
	114.2000	1	2		1.39806889	-0.96689455
	114.3000	1	2		1.39707261	-0.97114399
	114.4000	1	2		1.39606957	-0.97496569
	114.5000	1	2		1.39506908	-0.97826123
	114.6000	1	2		1.39406583	-0.98068520
	114.7000	1	2		1.39307426	-0.98202460
	114.8000	1	2		1.39207419	-0.98283283
	114.9000	1	2		1.39107945	-0.98534726
	115.0000	1	2		1.39007456	-0.98716490
	115.1000	1	2		1.38907735	-0.98641373
	115.2000	1	2		1.38807533	-0.98405540
	115.3000	1	2		1.38708151	-0.97884022
	115.4000	1	2		1.38607867	-0.98173879
	115.5000	1	2		1.38507686	-0.98495707
	115.6000	1	2		1.38407719	-0.98878279
	115.7000	1	2		1.38307436	-0.99314436
	115.8000	1	2		1.38207592	-0.99669151
	115.9000	1	2		1.38107103	-1.00100219
	116.0000	1	2		1.38007690	-1.00502051
	116.1000	1	2		1.37908236	-1.00846007
	116.2000	1	2		1.37807512	-1.01213291
	116.3000	1	2		1.37708089	-1.01614095
	116.4000	1	2		1.37608194	-1.01962253
	116.5000	1	2		1.37507941	-1.02261163
	116.6000	1	2		1.37407893	-1.02531895
	116.7000	1	2		1.37308367	-1.02860786
	116.8000	1	2		1.37208124	-1.03193372
	116.9000	1	2		1.37108168	-1.03341497
	117.0000	1	2		1.37008314	-1.02909125
	117.1000	1	2		1.36908932	-1.03174046
	117.2000	1	2		1.36808382	-1.03488937
	117.3000	1	2		1.36707596	-1.03879906
	117.4000	1	2		1.36607537	-1.04257561
	117.5000	1	2		1.36508032	-1.04691811
	117.6000	1	2		1.36407789	-1.05107822
	117.7000	1	2		1.36307894	-1.05537198
	117.8000	1	2		1.36207744	-1.05317615
	117.9000	1	2		1.36108423	-1.03312880
	118.0000	1	2		1.36008477	-1.00936353
	118.1000	1	2		1.35908255	-1.01430476
	118.2000	1	2		1.35808114	-1.01893224
	118.3000	1	2		1.35708855	-1.02414571
	118.4000	1	2		1.35608376	-1.02918126
	118.5000	1	2		1.35508553	-1.03456058
	118.6000	1	2		1.35408331	-1.03956170
	118.7000	1	2		1.35308826	-1.04478389
	118.8000	1	2		1.35208470	-1.04988046
	118.9000	1	2		1.35108452	-1.05470084
	119.0000	1	2		1.35007933	-1.05949968
	119.1000	1	2		1.34908581	-1.06415026
	119.2000	1	2		1.34808216	-1.06830060
	119.3000	1	2		1.34707624	-1.07333109
	119.4000	1	2		1.34607894	-1.07782178
	119.5000	1	2		1.34508081	-1.08296275
	119.6000	1	2		1.34407705	-1.08764045
	119.7000	1	2		1.34307667	-1.09253719
	119.8000	1	2		1.34208151	-1.09688215
	119.9000	1	2		1.34109240	-1.10168546
	120.0000	1	2		1.34008762	-1.10600233
	120.1000	1	2		1.33908048	-1.11021601
	120.2000	1	2		1.33808419	-1.11387134
	120.3000	1	2		1.33708607	-1.11761287
	120.4000	1	2		1.33608456	-1.12093434
	120.5000	1	2		1.33508674	-1.12515189
	120.6000	1	2		1.33408534	-1.12783849
	120.7000	1	2		1.33308475	-1.12835772
	120.8000	1	2		1.33207761	-1.13110565
	120.9000	1	2		1.33108481	-1.13559388
	121.0000	1	2		1.33007931	-1.14013776
	121.1000	1	2		1.32908661	-1.14521801
	121.2000	1	2		1.32808080	-1.14948846
	121.3000	1	2		1.32708595	-1.15362473
	121.4000	1	2		1.32606160	-1.15791611
	121.5000	1	2		1.32509124	-1.16093785
	121.6000	1	2		1.32409065	-1.16184652
	121.7000	1	2		1.32308812	-1.15573287
	121.8000	1	2		1.32209081	-1.15638904
	121.9000	1	2		1.32109699	-1.15967229
	122.0000	1	2		1.32008944	-1.16380766
	122.1000	1	2		1.31909008	-1.16879195
	122.2000	1	2		1.31809401	-1.17311254
	122.3000	1	2		1.31708553	-1.17791213
	122.4000	1	2		1.31608177	-1.18097939
	122.5000	1	2		1.31508078	-1.18270293
	122.6000	1	2		1.31408368	-1.18666261
	122.7000	1	2		1.31308442	-1.19179800
	122.8000	1	2		1.31208568	-1.19639188
	122.9000	1	2		1.31107956	-1.20137066
	123.0000	1	2		1.31008400	-1.20550163
	123.1000	1	2		1.30908587	-1.21026419
	123.2000	1	2		1.30808723	-1.21293917
	123.3000	1	2		1.30708501	-1.21676467
	123.4000	1	2		1.30608473	-1.21448517
	123.5000	1	2		1.30508824	-1.21547073
	123.6000	1	2		1.30408971	-1.21778771
	123.6560	1	2		1.30356242	-1.21911407
	123.6930	1	2		1.30346541	-1.21753894
	123.7000	1	2		1.30346653	-1.21720530
	123.8000	1	2		1.30348630	-1.21118911
	123.9000	1	2		1.30349337	-1.20562978
	124.0000	1	2		1.30349337	-1.19773962
	124.1000	1	2		1.30349686	-1.18835546
	124.2000	1	2		1.30351673	-1.18419334
	124.3000	1	2		1.30354419	-1.17971793
Test Stopped:02/10/2014 5:44:35 PM : Operator Reset
