# Supplementary material for: Hyaluronic Acid Enhances the Mechanical Properties of Tissue-Engineered Cartilage Constructs
Source: PLoS One. 2014 Dec 1;9(12):e113216. doi: 10.1371/journal.pone.0113216 (PMC4249877; doi:10.1371/journal.pone.0113216)
Supplement: Dataset S1 — Raw data from hydrogel constructs. Data on wet weight, dry weight, compressive modulus, DNA content, and GAG content are provided in a spreadsheet for all analysed hydrogel constructs. Additionally, raw data from mechanical compression tests (time, displacement, and load) are provided. (ZIP) [file pone.0113216.s004.zip › Data/Mechanical testing/Microtester/Day 63/Day 63 stress relaxation/Patient 1/G4 P1 M7/stress relaxation hold 1.csv]

G4 P1 M7 10feb2014
Notes	Time	Sequence	Block	Cycle	5800:Extension mm	5800:5N_Load_Cell N
	29.7030	1	3		2.03296586	-0.03265910
	29.7450	1	3		2.03263598	-0.03286527
	29.7500	1	3		2.03262308	-0.03282492
	29.7600	1	3		2.03261222	-0.03274647
	29.8000	1	3		2.03261222	-0.03261664
	29.8500	1	3		2.03261222	-0.03266114
	29.9000	1	3		2.03261222	-0.03253396
	29.9500	1	3		2.03261222	-0.03232762
	30.0000	1	3		2.03261222	-0.03232941
	30.0500	1	3		2.03264684	-0.03233083
	30.1000	1	3		2.03268126	-0.03218386
	30.1500	1	3		2.03268454	-0.03212716
	30.2000	1	3		2.03268454	-0.03214046
	30.2500	1	3		2.03269438	-0.03211556
	30.3000	1	3		2.03270872	-0.03199716
	30.3500	1	3		2.03272839	-0.03183452
	30.4000	1	3		2.03274703	-0.03180174
	30.4500	1	3		2.03275031	-0.03178642
	30.5000	1	3		2.03275031	-0.03171800
	30.5500	1	3		2.03275031	-0.03174179
	30.6000	1	3		2.03275031	-0.03171536
	30.6500	1	3		2.03275031	-0.03162864
	30.7000	1	3		2.03275031	-0.03152207
	30.7500	1	3		2.03275031	-0.03148810
	30.8000	1	3		2.03275031	-0.03144956
	30.8500	1	3		2.03275031	-0.03143456
	30.9000	1	3		2.03275031	-0.03129323
	30.9500	1	3		2.03275031	-0.03136480
	31.0000	1	3		2.03275031	-0.03142692
	31.0500	1	3		2.03275031	-0.03129957
	31.1000	1	3		2.03275031	-0.03132405
	31.1500	1	3		2.03275031	-0.03120892
	31.2000	1	3		2.03275031	-0.03120166
	31.2500	1	3		2.03275031	-0.03115548
	31.3000	1	3		2.03275031	-0.03104127
	31.3500	1	3		2.03275031	-0.03109736
	31.4000	1	3		2.03275031	-0.03111329
	31.4500	1	3		2.03275031	-0.03108162
	31.5000	1	3		2.03275031	-0.03109878
	31.5500	1	3		2.03275031	-0.03097783
	31.6000	1	3		2.03275031	-0.03092367
	31.6500	1	3		2.03275031	-0.03089998
	31.7000	1	3		2.03275031	-0.03087039
	31.7500	1	3		2.03275031	-0.03076941
	31.8000	1	3		2.03275031	-0.03075843
	31.8500	1	3		2.03275031	-0.03074680
	31.9000	1	3		2.03275031	-0.03069564
	31.9500	1	3		2.03275031	-0.03079972
	32.0000	1	3		2.03275031	-0.03072023
	32.0500	1	3		2.03275031	-0.03064108
	32.1000	1	3		2.03275031	-0.03070535
	32.1500	1	3		2.03275031	-0.03063115
	32.2000	1	3		2.03275031	-0.03057207
	32.2500	1	3		2.03275031	-0.03062641
	32.3000	1	3		2.03275031	-0.03053243
	32.3500	1	3		2.03275031	-0.03046269
	32.4000	1	3		2.03275031	-0.03051698
	32.4500	1	3		2.03275031	-0.03047085
	32.5000	1	3		2.03275031	-0.03049943
	32.5500	1	3		2.03275031	-0.03038931
	32.6000	1	3		2.03275031	-0.03033300
	32.6500	1	3		2.03275031	-0.03029840
	32.7000	1	3		2.03275031	-0.03019826
	32.7500	1	3		2.03275031	-0.03027342
	32.8000	1	3		2.03275031	-0.03027380
	32.8500	1	3		2.03275031	-0.03025479
	32.9000	1	3		2.03275031	-0.03031751
	32.9500	1	3		2.03275031	-0.03009848
	33.0000	1	3		2.03275031	-0.03011964
	33.0500	1	3		2.03275031	-0.03018900
	33.1000	1	3		2.03275031	-0.03003379
	33.1500	1	3		2.03275031	-0.03007003
	33.2000	1	3		2.03275031	-0.02999563
	33.2500	1	3		2.03275031	-0.02995271
	33.3000	1	3		2.03275031	-0.03012906
	33.3500	1	3		2.03275031	-0.02997497
	33.4000	1	3		2.03275031	-0.02976177
	33.4500	1	3		2.03275031	-0.02987604
	33.5000	1	3		2.03275031	-0.02983857
	33.5500	1	3		2.03275031	-0.02991540
	33.6000	1	3		2.03275031	-0.02989387
	33.6500	1	3		2.03275031	-0.02983212
	33.7000	1	3		2.03275031	-0.02973194
	33.7500	1	3		2.03275031	-0.02986099
	33.8000	1	3		2.03275031	-0.02978816
	33.8500	1	3		2.03275031	-0.02982642
	33.9000	1	3		2.03275031	-0.02982531
	33.9500	1	3		2.03275031	-0.02972930
	34.0000	1	3		2.03275031	-0.02976430
	34.0500	1	3		2.03275031	-0.02969084
	34.1000	1	3		2.03275031	-0.02955619
	34.1500	1	3		2.03275031	-0.02977268
	34.2000	1	3		2.03275031	-0.02968689
	34.2500	1	3		2.03275031	-0.02951926
	34.3000	1	3		2.03275031	-0.02972502
	34.3500	1	3		2.03275031	-0.02947544
	34.4000	1	3		2.03275031	-0.02949467
	34.4500	1	3		2.03275031	-0.02964634
	34.5000	1	3		2.03275031	-0.02946701
	34.5500	1	3		2.03275031	-0.02947724
	34.6000	1	3		2.03275031	-0.02955764
	34.6500	1	3		2.03275031	-0.02945081
	34.7000	1	3		2.03275031	-0.02951753
	34.7500	1	3		2.03275031	-0.02956772
	34.8000	1	3		2.03275031	-0.02932616
	34.8500	1	3		2.03275031	-0.02945725
	34.9000	1	3		2.03275031	-0.02936665
	34.9500	1	3		2.03275031	-0.02936045
	35.0000	1	3		2.03275031	-0.02939734
	35.0500	1	3		2.03275031	-0.02938935
	35.1000	1	3		2.03275031	-0.02928032
	35.1500	1	3		2.03275031	-0.02941503
	35.2000	1	3		2.03275031	-0.02932304
	35.2500	1	3		2.03275031	-0.02917827
	35.3000	1	3		2.03275031	-0.02932205
	35.3500	1	3		2.03275031	-0.02919256
	35.4000	1	3		2.03275031	-0.02918740
	35.4500	1	3		2.03275031	-0.02917587
	35.5000	1	3		2.03275031	-0.02919016
	35.5500	1	3		2.03275031	-0.02924443
	35.6000	1	3		2.03275031	-0.02922042
	35.6500	1	3		2.03275031	-0.02911817
	35.7000	1	3		2.03275031	-0.02902939
	35.7500	1	3		2.03275031	-0.02913807
	35.8000	1	3		2.03275031	-0.02899042
	35.8500	1	3		2.03275031	-0.02901338
	35.9000	1	3		2.03275031	-0.02898372
	35.9500	1	3		2.03275031	-0.02904664
	36.0000	1	3		2.03275031	-0.02911066
	36.0500	1	3		2.03275031	-0.02902768
	36.1000	1	3		2.03275031	-0.02893659
	36.1500	1	3		2.03275031	-0.02889470
	36.2000	1	3		2.03275031	-0.02885924
	36.2500	1	3		2.03275031	-0.02877828
	36.3000	1	3		2.03275031	-0.02892895
	36.3500	1	3		2.03275031	-0.02894805
	36.4000	1	3		2.03275031	-0.02888671
	36.4500	1	3		2.03275031	-0.02891734
	36.5000	1	3		2.03275031	-0.02879727
	36.5500	1	3		2.03275031	-0.02886328
	36.6000	1	3		2.03275031	-0.02879066
	36.6500	1	3		2.03275031	-0.02878954
	36.7000	1	3		2.03275031	-0.02874644
	36.7500	1	3		2.03275031	-0.02877213
	36.8000	1	3		2.03275031	-0.02871684
	36.8500	1	3		2.03275031	-0.02876065
	36.9000	1	3		2.03275031	-0.02877442
	36.9500	1	3		2.03275031	-0.02864728
	37.0000	1	3		2.03275031	-0.02863516
	37.0500	1	3		2.03275031	-0.02858021
	37.1000	1	3		2.03275031	-0.02860422
	37.1500	1	3		2.03275031	-0.02862920
	37.2000	1	3		2.03275031	-0.02855306
	37.2500	1	3		2.03275031	-0.02851115
	37.3000	1	3		2.03275031	-0.02855508
	37.3500	1	3		2.03275031	-0.02850518
	37.4000	1	3		2.03275031	-0.02852193
	37.4500	1	3		2.03275031	-0.02849396
	37.5000	1	3		2.03275031	-0.02847456
	37.5500	1	3		2.03275031	-0.02849967
	37.6000	1	3		2.03275031	-0.02852082
	37.6500	1	3		2.03275031	-0.02843655
	37.7000	1	3		2.03275031	-0.02843745
	37.7500	1	3		2.03275031	-0.02853580
	37.8000	1	3		2.03275031	-0.02838252
	37.8500	1	3		2.03275031	-0.02831471
	37.9000	1	3		2.03275031	-0.02834598
	37.9500	1	3		2.03275031	-0.02830456
	38.0000	1	3		2.03275031	-0.02835375
	38.0500	1	3		2.03275031	-0.02832624
	38.1000	1	3		2.03275031	-0.02824356
	38.1500	1	3		2.03275031	-0.02836774
	38.2000	1	3		2.03275031	-0.02831803
	38.2500	1	3		2.03275031	-0.02828272
	38.3000	1	3		2.03275031	-0.02820554
	38.3500	1	3		2.03275031	-0.02818801
	38.4000	1	3		2.03275031	-0.02813521
	38.4500	1	3		2.03275031	-0.02824875
	38.5000	1	3		2.03275031	-0.02825775
	38.5500	1	3		2.03275031	-0.02823695
	38.6000	1	3		2.03275031	-0.02820633
	38.6500	1	3		2.03275031	-0.02822451
	38.7000	1	3		2.03275031	-0.02820504
	38.7500	1	3		2.03275031	-0.02817675
	38.8000	1	3		2.03275031	-0.02809655
	38.8500	1	3		2.03275031	-0.02812500
	38.9000	1	3		2.03275031	-0.02806416
	38.9500	1	3		2.03275031	-0.02811132
	39.0000	1	3		2.03275031	-0.02808084
	39.0500	1	3		2.03275031	-0.02812138
	39.1000	1	3		2.03275031	-0.02811306
	39.1500	1	3		2.03275031	-0.02805757
	39.2000	1	3		2.03275031	-0.02797683
	39.2500	1	3		2.03275031	-0.02793185
	39.3000	1	3		2.03275031	-0.02783566
	39.3500	1	3		2.03275031	-0.02787785
	39.4000	1	3		2.03275031	-0.02793999
	39.4500	1	3		2.03275031	-0.02800272
	39.5000	1	3		2.03275031	-0.02792151
	39.5500	1	3		2.03275031	-0.02789967
	39.6000	1	3		2.03275031	-0.02789145
	39.6500	1	3		2.03275031	-0.02785591
	39.7000	1	3		2.03275031	-0.02784104
	39.7500	1	3		2.03275031	-0.02789720
	39.8000	1	3		2.03275031	-0.02781387
	39.8500	1	3		2.03275031	-0.02782085
	39.9000	1	3		2.03275031	-0.02784978
	39.9500	1	3		2.03275031	-0.02775224
	40.0000	1	3		2.03275031	-0.02774647
	40.0500	1	3		2.03275031	-0.02770287
	40.1000	1	3		2.03275031	-0.02771868
	40.1500	1	3		2.03275031	-0.02770566
	40.2000	1	3		2.03275031	-0.02772219
	40.2500	1	3		2.03275031	-0.02765012
	40.3000	1	3		2.03275031	-0.02776585
	40.3500	1	3		2.03275031	-0.02768332
	40.4000	1	3		2.03275031	-0.02772783
	40.4500	1	3		2.03275031	-0.02774727
	40.5000	1	3		2.03275031	-0.02764966
	40.5500	1	3		2.03275031	-0.02751142
	40.6000	1	3		2.03275031	-0.02756529
	40.6500	1	3		2.03275011	-0.02755189
	40.7000	1	3		2.03273064	-0.02751606
	40.7500	1	3		2.03271097	-0.02759307
	40.8000	1	3		2.03270667	-0.02749980
	40.8500	1	3		2.03270667	-0.02754212
	40.9000	1	3		2.03270667	-0.02754821
	40.9500	1	3		2.03270667	-0.02746915
	41.0000	1	3		2.03270667	-0.02749818
	41.0500	1	3		2.03270667	-0.02747506
	41.1000	1	3		2.03270667	-0.02748288
	41.1500	1	3		2.03270667	-0.02749296
	41.2000	1	3		2.03270667	-0.02741610
	41.2500	1	3		2.03270667	-0.02744679
	41.3000	1	3		2.03271671	-0.02747159
	41.3500	1	3		2.03273658	-0.02750957
	41.4000	1	3		2.03275646	-0.02743636
	41.4500	1	3		2.03276363	-0.02740093
	41.5000	1	3		2.03276363	-0.02731584
	41.5500	1	3		2.03276363	-0.02728109
	41.6000	1	3		2.03276363	-0.02738454
	41.6500	1	3		2.03276363	-0.02735605
	41.7000	1	3		2.03276363	-0.02740798
	41.7500	1	3		2.03276363	-0.02735673
	41.8000	1	3		2.03276363	-0.02741982
	41.8500	1	3		2.03276363	-0.02737877
	41.9000	1	3		2.03276363	-0.02736712
	41.9500	1	3		2.03276363	-0.02727809
	42.0000	1	3		2.03276363	-0.02720407
	42.0500	1	3		2.03276363	-0.02725152
	42.1000	1	3		2.03276363	-0.02731746
	42.1500	1	3		2.03276363	-0.02738821
	42.2000	1	3		2.03276363	-0.02726101
	42.2500	1	3		2.03276363	-0.02727438
	42.3000	1	3		2.03276363	-0.02726354
	42.3500	1	3		2.03276363	-0.02725904
	42.4000	1	3		2.03276363	-0.02715275
	42.4500	1	3		2.03276363	-0.02708243
	42.5000	1	3		2.03276363	-0.02713173
	42.5500	1	3		2.03276363	-0.02722309
	42.6000	1	3		2.03276363	-0.02728235
	42.6500	1	3		2.03276363	-0.02713975
	42.7000	1	3		2.03275892	-0.02716218
	42.7500	1	3		2.03273925	-0.02720219
	42.8000	1	3		2.03271937	-0.02707945
	42.8500	1	3		2.03270667	-0.02710948
	42.9000	1	3		2.03270667	-0.02706654
	42.9500	1	3		2.03270667	-0.02702947
	43.0000	1	3		2.03270667	-0.02719106
	43.0500	1	3		2.03270667	-0.02707279
	43.1000	1	3		2.03270667	-0.02705203
	43.1500	1	3		2.03270667	-0.02708053
	43.2000	1	3		2.03270667	-0.02699731
	43.2500	1	3		2.03270667	-0.02703300
	43.3000	1	3		2.03270667	-0.02698456
	43.3500	1	3		2.03270667	-0.02699647
	43.4000	1	3		2.03270667	-0.02700079
	43.4500	1	3		2.03272163	-0.02709502
	43.5000	1	3		2.03274130	-0.02703562
	43.5500	1	3		2.03275994	-0.02708833
	43.6000	1	3		2.03276363	-0.02685349
	43.6500	1	3		2.03276363	-0.02690061
	43.7000	1	3		2.03276363	-0.02704570
	43.7500	1	3		2.03276363	-0.02692184
	43.8000	1	3		2.03276363	-0.02688135
	43.8500	1	3		2.03276363	-0.02691090
	43.9000	1	3		2.03276363	-0.02696861
	43.9500	1	3		2.03276363	-0.02701327
	44.0000	1	3		2.03276363	-0.02696361
	44.0500	1	3		2.03276363	-0.02688036
	44.1000	1	3		2.03276363	-0.02679811
	44.1500	1	3		2.03276363	-0.02688867
	44.2000	1	3		2.03276363	-0.02676797
	44.2500	1	3		2.03276363	-0.02682607
	44.3000	1	3		2.03276363	-0.02683845
	44.3500	1	3		2.03276363	-0.02684313
	44.4000	1	3		2.03276363	-0.02694506
	44.4500	1	3		2.03276363	-0.02682884
	44.5000	1	3		2.03276363	-0.02672456
	44.5500	1	3		2.03276363	-0.02670841
	44.6000	1	3		2.03276363	-0.02670891
	44.6500	1	3		2.03276363	-0.02666439
	44.7000	1	3		2.03276363	-0.02672548
	44.7500	1	3		2.03273658	-0.02665573
	44.8000	1	3		2.03270872	-0.02676648
	44.8500	1	3		2.03270667	-0.02670932
	44.9000	1	3		2.03270667	-0.02676262
	44.9500	1	3		2.03270667	-0.02668644
	45.0000	1	3		2.03270667	-0.02670038
	45.0500	1	3		2.03270667	-0.02663935
	45.1000	1	3		2.03270667	-0.02663668
	45.1500	1	3		2.03270667	-0.02669830
	45.2000	1	3		2.03270667	-0.02668695
	45.2500	1	3		2.03270667	-0.02678531
	45.3000	1	3		2.03270667	-0.02667891
	45.3500	1	3		2.03270667	-0.02662487
	45.4000	1	3		2.03270667	-0.02657150
	45.4500	1	3		2.03272470	-0.02654621
	45.5000	1	3		2.03274458	-0.02664480
	45.5500	1	3		2.03276158	-0.02654578
	45.6000	1	3		2.03276363	-0.02652165
	45.6500	1	3		2.03276363	-0.02661340
	45.7000	1	3		2.03276363	-0.02661556
	45.7500	1	3		2.03276363	-0.02656724
	45.8000	1	3		2.03276363	-0.02649417
	45.8500	1	3		2.03276363	-0.02652212
	45.9000	1	3		2.03276363	-0.02647874
	45.9500	1	3		2.03276363	-0.02651979
	46.0000	1	3		2.03276363	-0.02655922
	46.0500	1	3		2.03276363	-0.02638402
	46.1000	1	3		2.03276363	-0.02643485
	46.1500	1	3		2.03276363	-0.02652982
	46.2000	1	3		2.03276363	-0.02644892
	46.2500	1	3		2.03276363	-0.02648652
	46.3000	1	3		2.03276363	-0.02650362
	46.3500	1	3		2.03276363	-0.02646033
	46.4000	1	3		2.03276363	-0.02657587
	46.4500	1	3		2.03276363	-0.02648611
	46.5000	1	3		2.03276363	-0.02630642
	46.5500	1	3		2.03276363	-0.02642862
	46.6000	1	3		2.03276363	-0.02633862
	46.6500	1	3		2.03276363	-0.02639800
	46.7000	1	3		2.03276363	-0.02635373
	46.7500	1	3		2.03276363	-0.02623869
	46.8000	1	3		2.03276363	-0.02620811
	46.8500	1	3		2.03276363	-0.02633437
	46.9000	1	3		2.03276363	-0.02628210
	46.9500	1	3		2.03276363	-0.02642520
	47.0000	1	3		2.03276363	-0.02641018
	47.0500	1	3		2.03274744	-0.02636094
	47.1000	1	3		2.03272777	-0.02634376
	47.1500	1	3		2.03270954	-0.02624719
	47.2000	1	3		2.03270667	-0.02613607
	47.2500	1	3		2.03270667	-0.02628202
	47.3000	1	3		2.03270667	-0.02617073
	47.3500	1	3		2.03270667	-0.02619596
	47.4000	1	3		2.03270667	-0.02632030
	47.4500	1	3		2.03270667	-0.02627378
	47.5000	1	3		2.03270667	-0.02618534
	47.5500	1	3		2.03270667	-0.02622166
	47.6000	1	3		2.03270667	-0.02614658
	47.6500	1	3		2.03270667	-0.02608874
	47.7000	1	3		2.03270667	-0.02610527
	47.7500	1	3		2.03270667	-0.02607917
	47.8000	1	3		2.03270667	-0.02616793
	47.8500	1	3		2.03271630	-0.02611857
	47.9000	1	3		2.03274601	-0.02610671
	47.9500	1	3		2.03276363	-0.02623349
	48.0000	1	3		2.03276363	-0.02619719
	48.0500	1	3		2.03276363	-0.02613014
	48.1000	1	3		2.03276363	-0.02614141
	48.1500	1	3		2.03276363	-0.02605651
	48.2000	1	3		2.03276363	-0.02600243
	48.2500	1	3		2.03276363	-0.02613574
	48.3000	1	3		2.03276363	-0.02609190
	48.3500	1	3		2.03276363	-0.02611317
	48.4000	1	3		2.03276363	-0.02613908
	48.4500	1	3		2.03276363	-0.02605704
	48.5000	1	3		2.03276363	-0.02606899
	48.5500	1	3		2.03276363	-0.02600487
	48.6000	1	3		2.03276363	-0.02589424
	48.6500	1	3		2.03276363	-0.02598361
	48.7000	1	3		2.03276363	-0.02590753
	48.7500	1	3		2.03276363	-0.02604809
	48.8000	1	3		2.03276363	-0.02610189
	48.8500	1	3		2.03276363	-0.02600417
	48.9000	1	3		2.03276363	-0.02604463
	48.9500	1	3		2.03276363	-0.02603178
	49.0000	1	3		2.03276363	-0.02595309
	49.0500	1	3		2.03276363	-0.02586182
	49.1000	1	3		2.03276363	-0.02598233
	49.1500	1	3		2.03276363	-0.02593121
	49.2000	1	3		2.03275154	-0.02591303
	49.2500	1	3		2.03273167	-0.02603465
	49.3000	1	3		2.03271179	-0.02591410
	49.3500	1	3		2.03270667	-0.02592757
	49.4000	1	3		2.03270667	-0.02590882
	49.4500	1	3		2.03270667	-0.02588303
	49.5000	1	3		2.03270667	-0.02589479
	49.5500	1	3		2.03270667	-0.02585396
	49.6000	1	3		2.03270667	-0.02573346
	49.6500	1	3		2.03270667	-0.02594354
	49.7000	1	3		2.03270667	-0.02591004
	49.7500	1	3		2.03270667	-0.02581263
	49.8000	1	3		2.03270667	-0.02588453
	49.8500	1	3		2.03271364	-0.02586088
	49.9000	1	3		2.03273351	-0.02589146
	49.9500	1	3		2.03275318	-0.02588770
	50.0000	1	3		2.03276363	-0.02582756
	50.0500	1	3		2.03276363	-0.02583479
	50.1000	1	3		2.03276363	-0.02589505
	50.1500	1	3		2.03276363	-0.02586179
	50.2000	1	3		2.03276363	-0.02597498
	50.2500	1	3		2.03276363	-0.02592369
	50.3000	1	3		2.03276363	-0.02585672
	50.3500	1	3		2.03276363	-0.02575162
	50.4000	1	3		2.03276363	-0.02583073
	50.4500	1	3		2.03276363	-0.02571692
	50.5000	1	3		2.03276363	-0.02576660
	50.5500	1	3		2.03276363	-0.02574057
	50.6000	1	3		2.03276363	-0.02586093
	50.6500	1	3		2.03276363	-0.02587880
	50.7000	1	3		2.03276363	-0.02582499
	50.7500	1	3		2.03276363	-0.02574991
	50.8000	1	3		2.03276363	-0.02582397
	50.8500	1	3		2.03276363	-0.02566623
	50.9000	1	3		2.03276363	-0.02569647
	50.9500	1	3		2.03276363	-0.02565567
	51.0000	1	3		2.03276363	-0.02567527
	51.0500	1	3		2.03276363	-0.02573871
	51.1000	1	3		2.03276363	-0.02579325
	51.1500	1	3		2.03276363	-0.02574527
	51.2000	1	3		2.03276363	-0.02571423
	51.2500	1	3		2.03276363	-0.02566812
	51.3000	1	3		2.03276363	-0.02566016
	51.3500	1	3		2.03276363	-0.02572965
	51.4000	1	3		2.03276363	-0.02568925
	51.4500	1	3		2.03276363	-0.02575840
	51.5000	1	3		2.03276363	-0.02571336
	51.5500	1	3		2.03276363	-0.02565537
	51.6000	1	3		2.03275830	-0.02558217
	51.6500	1	3		2.03271405	-0.02552947
	51.7000	1	3		2.03270667	-0.02560056
	51.7500	1	3		2.03270667	-0.02561382
	51.8000	1	3		2.03270667	-0.02557927
	51.8500	1	3		2.03270667	-0.02557725
	51.9000	1	3		2.03270667	-0.02557268
	51.9500	1	3		2.03270667	-0.02565845
	52.0000	1	3		2.03270667	-0.02556322
	52.0500	1	3		2.03270667	-0.02546400
	52.1000	1	3		2.03270667	-0.02558421
	52.1500	1	3		2.03270667	-0.02550915
	52.2000	1	3		2.03270667	-0.02539002
	52.2500	1	3		2.03270667	-0.02549397
	52.3000	1	3		2.03270667	-0.02547330
	52.3500	1	3		2.03270667	-0.02543125
	52.4000	1	3		2.03270667	-0.02562413
	52.4500	1	3		2.03270667	-0.02554912
	52.5000	1	3		2.03270667	-0.02534860
	52.5500	1	3		2.03271651	-0.02551988
	52.6000	1	3		2.03273617	-0.02543387
	52.6500	1	3		2.03275605	-0.02540886
	52.7000	1	3		2.03276363	-0.02552269
	52.7500	1	3		2.03276363	-0.02543989
	52.8000	1	3		2.03276363	-0.02536844
	52.8500	1	3		2.03276363	-0.02558647
	52.9000	1	3		2.03276363	-0.02538280
	52.9500	1	3		2.03276363	-0.02535057
	53.0000	1	3		2.03276363	-0.02557474
	53.0500	1	3		2.03276363	-0.02538019
	53.1000	1	3		2.03276363	-0.02525991
	53.1500	1	3		2.03276363	-0.02546098
	53.2000	1	3		2.03276363	-0.02534316
	53.2500	1	3		2.03276363	-0.02536131
	53.3000	1	3		2.03276363	-0.02557163
	53.3500	1	3		2.03276363	-0.02532204
	53.4000	1	3		2.03276363	-0.02524351
	53.4500	1	3		2.03276363	-0.02546710
	53.5000	1	3		2.03276363	-0.02526005
	53.5500	1	3		2.03276363	-0.02526446
	53.6000	1	3		2.03276363	-0.02537990
	53.6500	1	3		2.03276363	-0.02521322
	53.7000	1	3		2.03276363	-0.02537283
	53.7500	1	3		2.03276363	-0.02549913
	53.8000	1	3		2.03276363	-0.02514111
	53.8500	1	3		2.03276363	-0.02532819
	53.9000	1	3		2.03276363	-0.02536970
	53.9500	1	3		2.03276363	-0.02526512
	54.0000	1	3		2.03276363	-0.02541455
	54.0500	1	3		2.03274785	-0.02517693
	54.1000	1	3		2.03272818	-0.02511286
	54.1500	1	3		2.03270974	-0.02543854
	54.2000	1	3		2.03270667	-0.02529533
	54.2500	1	3		2.03270667	-0.02514825
	54.3000	1	3		2.03270667	-0.02525908
	54.3500	1	3		2.03270667	-0.02511468
	54.4000	1	3		2.03270667	-0.02515439
	54.4500	1	3		2.03270667	-0.02530156
	54.5000	1	3		2.03270667	-0.02506800
	54.5500	1	3		2.03270667	-0.02512597
	54.6000	1	3		2.03270667	-0.02528044
	54.6500	1	3		2.03270667	-0.02515495
	54.7000	1	3		2.03270667	-0.02523144
	54.7500	1	3		2.03270667	-0.02521158
	54.8000	1	3		2.03273003	-0.02494432
	54.8500	1	3		2.03276015	-0.02520022
	54.9000	1	3		2.03276363	-0.02509153
	54.9500	1	3		2.03276363	-0.02494615
	55.0000	1	3		2.03276363	-0.02515811
	55.0500	1	3		2.03276363	-0.02500960
	55.1000	1	3		2.03276363	-0.02503802
	55.1500	1	3		2.03276363	-0.02524696
	55.2000	1	3		2.03276363	-0.02499166
	55.2500	1	3		2.03276363	-0.02502821
	55.3000	1	3		2.03276363	-0.02517223
	55.3500	1	3		2.03276363	-0.02491172
	55.4000	1	3		2.03276363	-0.02502916
	55.4500	1	3		2.03276363	-0.02505894
	55.5000	1	3		2.03276363	-0.02490730
	55.5500	1	3		2.03276363	-0.02504198
	55.6000	1	3		2.03276363	-0.02503913
	55.6500	1	3		2.03276363	-0.02491426
	55.7000	1	3		2.03276363	-0.02507844
	55.7500	1	3		2.03276363	-0.02495227
	55.8000	1	3		2.03276363	-0.02501096
	55.8500	1	3		2.03276363	-0.02502949
	55.9000	1	3		2.03276363	-0.02488100
	55.9500	1	3		2.03276363	-0.02490135
	56.0000	1	3		2.03276363	-0.02501434
	56.0500	1	3		2.03276363	-0.02497282
	56.1000	1	3		2.03276363	-0.02493583
	56.1500	1	3		2.03276138	-0.02497471
	56.2000	1	3		2.03274150	-0.02480406
	56.2500	1	3		2.03272183	-0.02497678
	56.3000	1	3		2.03270667	-0.02504835
	56.3500	1	3		2.03270667	-0.02486107
	56.4000	1	3		2.03270667	-0.02491940
	56.4500	1	3		2.03270667	-0.02493052
	56.5000	1	3		2.03270667	-0.02483528
	56.5500	1	3		2.03270667	-0.02485638
	56.6000	1	3		2.03270667	-0.02475695
	56.6500	1	3		2.03270667	-0.02474654
	56.7000	1	3		2.03270667	-0.02488604
	56.7500	1	3		2.03270770	-0.02482287
	56.8000	1	3		2.03272757	-0.02481709
	56.8500	1	3		2.03274724	-0.02493808
	56.9000	1	3		2.03276302	-0.02480829
	56.9500	1	3		2.03276363	-0.02479618
	57.0000	1	3		2.03276363	-0.02476444
	57.0500	1	3		2.03276363	-0.02475538
	57.1000	1	3		2.03276363	-0.02474913
	57.1500	1	3		2.03276363	-0.02492397
	57.2000	1	3		2.03276363	-0.02475881
	57.2500	1	3		2.03276363	-0.02489826
	57.3000	1	3		2.03276363	-0.02489295
	57.3500	1	3		2.03276363	-0.02475574
	57.4000	1	3		2.03276363	-0.02485266
	57.4500	1	3		2.03276363	-0.02486595
	57.5000	1	3		2.03276363	-0.02473146
	57.5500	1	3		2.03276363	-0.02477007
	57.6000	1	3		2.03276363	-0.02473881
	57.6500	1	3		2.03276363	-0.02475134
	57.7000	1	3		2.03276363	-0.02487326
	57.7500	1	3		2.03276363	-0.02467331
	57.8000	1	3		2.03276363	-0.02473910
	57.8500	1	3		2.03276363	-0.02474747
	57.9000	1	3		2.03276363	-0.02473857
	57.9500	1	3		2.03276363	-0.02475921
	58.0000	1	3		2.03276363	-0.02465745
	58.0500	1	3		2.03276363	-0.02474495
	58.1000	1	3		2.03276363	-0.02474245
	58.1500	1	3		2.03276363	-0.02477308
	58.2000	1	3		2.03276363	-0.02468889
	58.2500	1	3		2.03275339	-0.02475134
	58.3000	1	3		2.03273372	-0.02469585
	58.3500	1	3		2.03271384	-0.02472152
	58.4000	1	3		2.03270667	-0.02469912
	58.4500	1	3		2.03270667	-0.02472124
	58.5000	1	3		2.03270667	-0.02473347
	58.5500	1	3		2.03270667	-0.02476288
	58.6000	1	3		2.03270667	-0.02468974
	58.6500	1	3		2.03270667	-0.02473632
	58.7000	1	3		2.03270667	-0.02467154
	58.7500	1	3		2.03270667	-0.02468462
	58.8000	1	3		2.03270667	-0.02464737
	58.8500	1	3		2.03270667	-0.02458623
	58.9000	1	3		2.03272204	-0.02462896
	58.9500	1	3		2.03274171	-0.02473644
	59.0000	1	3		2.03276015	-0.02463625
	59.0500	1	3		2.03276363	-0.02457860
	59.1000	1	3		2.03276363	-0.02466380
	59.1500	1	3		2.03276363	-0.02452177
	59.2000	1	3		2.03276363	-0.02456944
	59.2500	1	3		2.03276363	-0.02462932
	59.3000	1	3		2.03276363	-0.02455690
	59.3500	1	3		2.03276363	-0.02460364
	59.4000	1	3		2.03276363	-0.02466010
	59.4500	1	3		2.03276363	-0.02465542
	59.5000	1	3		2.03276363	-0.02460103
	59.5500	1	3		2.03276363	-0.02459270
	59.6000	1	3		2.03276363	-0.02452420
	59.6500	1	3		2.03276363	-0.02454968
	59.7000	1	3		2.03276363	-0.02460203
	59.7500	1	3		2.03276363	-0.02464951
	59.8000	1	3		2.03276363	-0.02464039
	59.8500	1	3		2.03276363	-0.02456913
	59.9000	1	3		2.03276363	-0.02453834
	59.9500	1	3		2.03272654	-0.02458128
	60.0000	1	3		2.03270667	-0.02457735
	60.0500	1	3		2.03270667	-0.02455034
	60.1000	1	3		2.03270667	-0.02457498
	60.1500	1	3		2.03270667	-0.02450270
	60.2000	1	3		2.03270667	-0.02468178
	60.2500	1	3		2.03270667	-0.02457492
	60.3000	1	3		2.03270667	-0.02455033
	60.3500	1	3		2.03270667	-0.02451688
	60.4000	1	3		2.03270667	-0.02455902
	60.4500	1	3		2.03270667	-0.02445342
	60.5000	1	3		2.03270667	-0.02443579
	60.5500	1	3		2.03270667	-0.02450168
	60.6000	1	3		2.03271241	-0.02444263
	60.6500	1	3		2.03273228	-0.02455832
	60.7000	1	3		2.03275216	-0.02455185
	60.7500	1	3		2.03276363	-0.02449490
	60.8000	1	3		2.03276363	-0.02449317
	60.8500	1	3		2.03276363	-0.02456425
	60.9000	1	3		2.03276363	-0.02440512
	60.9500	1	3		2.03276363	-0.02447737
	61.0000	1	3		2.03276363	-0.02438177
	61.0500	1	3		2.03276363	-0.02439474
	61.1000	1	3		2.03276363	-0.02444542
	61.1500	1	3		2.03276363	-0.02445837
	61.2000	1	3		2.03276363	-0.02441694
	61.2500	1	3		2.03276363	-0.02437336
	61.3000	1	3		2.03276363	-0.02445928
	61.3500	1	3		2.03276363	-0.02441587
	61.4000	1	3		2.03276363	-0.02439988
	61.4500	1	3		2.03276363	-0.02441466
	61.5000	1	3		2.03276363	-0.02438999
	61.5500	1	3		2.03276363	-0.02446482
	61.6000	1	3		2.03276363	-0.02444657
	61.6500	1	3		2.03276363	-0.02431768
	61.7000	1	3		2.03276363	-0.02430066
	61.7500	1	3		2.03276363	-0.02445091
	61.8000	1	3		2.03276363	-0.02431168
	61.8500	1	3		2.03276363	-0.02431271
	61.9000	1	3		2.03276363	-0.02430106
	61.9500	1	3		2.03276363	-0.02427653
	62.0000	1	3		2.03276363	-0.02438918
	62.0500	1	3		2.03275584	-0.02437488
	62.1000	1	3		2.03273597	-0.02428816
	62.1500	1	3		2.03272429	-0.02428494
	62.2000	1	3		2.03271978	-0.02428360
	62.2500	1	3		2.03271978	-0.02423312
	62.3000	1	3		2.03271978	-0.02422193
	62.3500	1	3		2.03271978	-0.02422609
	62.4000	1	3		2.03271978	-0.02420610
	62.4500	1	3		2.03271978	-0.02438370
	62.5000	1	3		2.03271978	-0.02424092
	62.5500	1	3		2.03271978	-0.02419129
	62.6000	1	3		2.03271978	-0.02423694
	62.6500	1	3		2.03271978	-0.02410437
	62.7000	1	3		2.03271978	-0.02423129
	62.7500	1	3		2.03271978	-0.02422372
	62.8000	1	3		2.03271978	-0.02413694
	62.8500	1	3		2.03271978	-0.02419081
	62.9000	1	3		2.03271978	-0.02424986
	62.9500	1	3		2.03271978	-0.02423391
	63.0000	1	3		2.03271978	-0.02416819
	63.0500	1	3		2.03271978	-0.02422808
	63.1000	1	3		2.03271978	-0.02412616
	63.1500	1	3		2.03271978	-0.02415068
	63.2000	1	3		2.03271978	-0.02418770
	63.2500	1	3		2.03271978	-0.02411535
	63.3000	1	3		2.03271978	-0.02414738
	63.3500	1	3		2.03271978	-0.02419248
	63.4000	1	3		2.03271978	-0.02417772
	63.4500	1	3		2.03271978	-0.02414194
	63.5000	1	3		2.03271978	-0.02415265
	63.5500	1	3		2.03271978	-0.02407477
	63.6000	1	3		2.03271978	-0.02407248
	63.6500	1	3		2.03271978	-0.02418146
	63.7000	1	3		2.03271978	-0.02418092
	63.7500	1	3		2.03271978	-0.02417956
	63.8000	1	3		2.03271978	-0.02422902
	63.8500	1	3		2.03271978	-0.02419162
	63.9000	1	3		2.03271978	-0.02415164
	63.9500	1	3		2.03271978	-0.02407987
	64.0000	1	3		2.03271978	-0.02404863
	64.0500	1	3		2.03271978	-0.02417204
	64.1000	1	3		2.03271978	-0.02412213
	64.1500	1	3		2.03271978	-0.02419866
	64.2000	1	3		2.03271978	-0.02413585
	64.2500	1	3		2.03271978	-0.02409554
	64.3000	1	3		2.03271978	-0.02413821
	64.3500	1	3		2.03271978	-0.02406867
	64.4000	1	3		2.03271978	-0.02397628
	64.4500	1	3		2.03271978	-0.02404252
	64.5000	1	3		2.03271978	-0.02405896
	64.5500	1	3		2.03271978	-0.02413187
	64.6000	1	3		2.03271978	-0.02415637
	64.6500	1	3		2.03271978	-0.02410834
	64.7000	1	3		2.03273740	-0.02400191
	64.7500	1	3		2.03275728	-0.02408426
	64.8000	1	3		2.03276363	-0.02408563
	64.8500	1	3		2.03276363	-0.02403933
	64.9000	1	3		2.03276363	-0.02411634
	64.9500	1	3		2.03276363	-0.02405291
	65.0000	1	3		2.03276363	-0.02411642
	65.0500	1	3		2.03276363	-0.02420755
	65.1000	1	3		2.03276363	-0.02398897
	65.1500	1	3		2.03276363	-0.02408600
	65.2000	1	3		2.03276363	-0.02404816
	65.2500	1	3		2.03276363	-0.02398113
	65.3000	1	3		2.03276363	-0.02404069
	65.3500	1	3		2.03276363	-0.02399657
	65.4000	1	3		2.03276363	-0.02395966
	65.4500	1	3		2.03276363	-0.02414175
	65.5000	1	3		2.03276363	-0.02408093
	65.5500	1	3		2.03276363	-0.02403551
	65.6000	1	3		2.03276363	-0.02411091
	65.6500	1	3		2.03276363	-0.02393943
	65.7000	1	3		2.03276363	-0.02394719
	65.7500	1	3		2.03276363	-0.02397216
	65.8000	1	3		2.03276363	-0.02388808
	65.8500	1	3		2.03276363	-0.02405906
	65.9000	1	3		2.03276363	-0.02405146
	65.9500	1	3		2.03276363	-0.02398184
	66.0000	1	3		2.03274990	-0.02401542
	66.0500	1	3		2.03273003	-0.02401982
	66.1000	1	3		2.03271056	-0.02386645
	66.1500	1	3		2.03270667	-0.02394342
	66.2000	1	3		2.03270667	-0.02396256
	66.2500	1	3		2.03270667	-0.02387031
	66.3000	1	3		2.03270667	-0.02393696
	66.3500	1	3		2.03270667	-0.02386590
	66.4000	1	3		2.03270667	-0.02393047
	66.4500	1	3		2.03270667	-0.02402677
	66.5000	1	3		2.03270667	-0.02396376
	66.5500	1	3		2.03270667	-0.02396501
	66.6000	1	3		2.03270667	-0.02391372
	66.6500	1	3		2.03270667	-0.02386158
	66.7000	1	3		2.03270667	-0.02396510
	66.7500	1	3		2.03270667	-0.02385266
	66.8000	1	3		2.03272265	-0.02388437
	66.8500	1	3		2.03275810	-0.02383684
	66.9000	1	3		2.03276363	-0.02386883
	66.9500	1	3		2.03276363	-0.02380997
	67.0000	1	3		2.03276363	-0.02380927
	67.0500	1	3		2.03276363	-0.02380698
	67.1000	1	3		2.03276363	-0.02378586
	67.1500	1	3		2.03276363	-0.02385568
	67.2000	1	3		2.03276363	-0.02376428
	67.2500	1	3		2.03276363	-0.02393668
	67.3000	1	3		2.03276363	-0.02385124
	67.3500	1	3		2.03276363	-0.02382183
	67.4000	1	3		2.03276363	-0.02386302
	67.4500	1	3		2.03276363	-0.02385352
	67.5000	1	3		2.03276363	-0.02387990
	67.5500	1	3		2.03276363	-0.02388022
	67.6000	1	3		2.03276363	-0.02393280
	67.6500	1	3		2.03276363	-0.02387543
	67.7000	1	3		2.03276363	-0.02385034
	67.7500	1	3		2.03276363	-0.02377740
	67.8000	1	3		2.03276363	-0.02372341
	67.8500	1	3		2.03276363	-0.02371426
	67.9000	1	3		2.03276363	-0.02367843
	67.9500	1	3		2.03276363	-0.02376686
	68.0000	1	3		2.03276363	-0.02375838
	68.0500	1	3		2.03276363	-0.02390123
	68.1000	1	3		2.03276363	-0.02391460
	68.1500	1	3		2.03276363	-0.02374742
	68.2000	1	3		2.03276363	-0.02379036
	68.2500	1	3		2.03276363	-0.02363251
	68.3000	1	3		2.03276363	-0.02357409
	68.3500	1	3		2.03276363	-0.02385802
	68.4000	1	3		2.03276363	-0.02383312
	68.4500	1	3		2.03276363	-0.02383411
	68.5000	1	3		2.03276363	-0.02392822
	68.5500	1	3		2.03276363	-0.02375054
	68.6000	1	3		2.03276138	-0.02380677
	68.6500	1	3		2.03274150	-0.02376615
	68.7000	1	3		2.03272183	-0.02367782
	68.7500	1	3		2.03270667	-0.02368893
	68.8000	1	3		2.03270667	-0.02376631
	68.8500	1	3		2.03270667	-0.02357279
	68.9000	1	3		2.03270667	-0.02370898
	68.9500	1	3		2.03270667	-0.02370226
	69.0000	1	3		2.03270667	-0.02351593
	69.0500	1	3		2.03270667	-0.02364967
	69.1000	1	3		2.03270667	-0.02375707
	69.1500	1	3		2.03270667	-0.02357908
	69.2000	1	3		2.03270667	-0.02359024
	69.2500	1	3		2.03270667	-0.02363694
	69.3000	1	3		2.03270667	-0.02350573
	69.3500	1	3		2.03270667	-0.02371528
	69.4000	1	3		2.03270667	-0.02365996
	69.4500	1	3		2.03270667	-0.02358621
	69.5000	1	3		2.03270892	-0.02357737
	69.5500	1	3		2.03272859	-0.02357992
	69.6000	1	3		2.03274847	-0.02369344
	69.6500	1	3		2.03276343	-0.02353588
	69.7000	1	3		2.03276363	-0.02344306
	69.7500	1	3		2.03276363	-0.02359182
	69.8000	1	3		2.03276363	-0.02365346
	69.8500	1	3		2.03276363	-0.02360007
	69.9000	1	3		2.03276363	-0.02365189
	69.9500	1	3		2.03276363	-0.02372107
	70.0000	1	3		2.03276363	-0.02350312
	70.0500	1	3		2.03276363	-0.02354737
	70.1000	1	3		2.03276363	-0.02341871
	70.1500	1	3		2.03276363	-0.02351359
	70.2000	1	3		2.03276363	-0.02360087
	70.2500	1	3		2.03276363	-0.02343763
	70.3000	1	3		2.03276363	-0.02355294
	70.3500	1	3		2.03276363	-0.02359585
	70.4000	1	3		2.03276363	-0.02347714
	70.4500	1	3		2.03276363	-0.02351239
	70.5000	1	3		2.03276363	-0.02343760
	70.5500	1	3		2.03276363	-0.02346110
	70.6000	1	3		2.03276363	-0.02356851
	70.6500	1	3		2.03276363	-0.02349991
	70.7000	1	3		2.03276363	-0.02343295
	70.7500	1	3		2.03276363	-0.02353417
	70.8000	1	3		2.03276363	-0.02355976
	70.8500	1	3		2.03276220	-0.02352966
	70.9000	1	3		2.03274232	-0.02347793
	70.9500	1	3		2.03272245	-0.02347255
	71.0000	1	3		2.03270688	-0.02339154
	71.0500	1	3		2.03270667	-0.02334713
	71.1000	1	3		2.03270667	-0.02336644
	71.1500	1	3		2.03270667	-0.02340161
	71.2000	1	3		2.03270667	-0.02347568
	71.2500	1	3		2.03270667	-0.02349245
	71.3000	1	3		2.03270667	-0.02345912
	71.3500	1	3		2.03270667	-0.02335759
	71.4000	1	3		2.03270667	-0.02333130
	71.4500	1	3		2.03272306	-0.02328597
	71.5000	1	3		2.03274294	-0.02333184
	71.5500	1	3		2.03276076	-0.02345473
	71.6000	1	3		2.03276363	-0.02352305
	71.6500	1	3		2.03276363	-0.02344369
	71.7000	1	3		2.03276363	-0.02348513
	71.7500	1	3		2.03276363	-0.02340431
	71.8000	1	3		2.03276363	-0.02342544
	71.8500	1	3		2.03276363	-0.02334772
	71.9000	1	3		2.03276363	-0.02326958
	71.9500	1	3		2.03276363	-0.02337255
	72.0000	1	3		2.03276363	-0.02337329
	72.0500	1	3		2.03276363	-0.02350210
	72.1000	1	3		2.03276363	-0.02344638
	72.1500	1	3		2.03276363	-0.02333025
	72.2000	1	3		2.03276363	-0.02333549
	72.2500	1	3		2.03276363	-0.02333906
	72.3000	1	3		2.03276363	-0.02324192
	72.3500	1	3		2.03276363	-0.02333913
	72.4000	1	3		2.03276363	-0.02337794
	72.4500	1	3		2.03276363	-0.02335346
	72.5000	1	3		2.03276363	-0.02345678
	72.5500	1	3		2.03276363	-0.02330956
	72.6000	1	3		2.03276363	-0.02335072
	72.6500	1	3		2.03276363	-0.02338831
	72.7000	1	3		2.03276363	-0.02338693
	72.7500	1	3		2.03276363	-0.02334091
	72.8000	1	3		2.03274970	-0.02332790
	72.8500	1	3		2.03271343	-0.02330141
	72.9000	1	3		2.03270667	-0.02341750
	72.9500	1	3		2.03270667	-0.02327661
	73.0000	1	3		2.03270667	-0.02313307
	73.0500	1	3		2.03270667	-0.02329133
	73.1000	1	3		2.03270667	-0.02331216
	73.1500	1	3		2.03270667	-0.02313007
	73.2000	1	3		2.03270667	-0.02316876
	73.2500	1	3		2.03270667	-0.02331567
	73.3000	1	3		2.03270667	-0.02333848
	73.3500	1	3		2.03270667	-0.02332096
	73.4000	1	3		2.03270667	-0.02319028
	73.4500	1	3		2.03270667	-0.02318009
	73.5000	1	3		2.03271876	-0.02327360
	73.5500	1	3		2.03273863	-0.02312591
	73.6000	1	3		2.03275830	-0.02309720
	73.6500	1	3		2.03276363	-0.02314041
	73.7000	1	3		2.03276363	-0.02318991
	73.7500	1	3		2.03276363	-0.02330682
	73.8000	1	3		2.03276363	-0.02325248
	73.8500	1	3		2.03276363	-0.02324394
	73.9000	1	3		2.03276363	-0.02320101
	73.9500	1	3		2.03276363	-0.02326776
	74.0000	1	3		2.03276363	-0.02311574
	74.0500	1	3		2.03276363	-0.02316916
	74.1000	1	3		2.03276363	-0.02319313
	74.1500	1	3		2.03276363	-0.02310945
	74.2000	1	3		2.03276363	-0.02319169
	74.2500	1	3		2.03276363	-0.02316390
	74.3000	1	3		2.03276363	-0.02315921
	74.3500	1	3		2.03276363	-0.02322922
	74.4000	1	3		2.03276363	-0.02312029
	74.4500	1	3		2.03276363	-0.02317804
	74.5000	1	3		2.03276363	-0.02317769
	74.5500	1	3		2.03276363	-0.02311394
	74.6000	1	3		2.03276363	-0.02321589
	74.6500	1	3		2.03276363	-0.02318808
	74.7000	1	3		2.03276363	-0.02313443
	74.7500	1	3		2.03276363	-0.02316232
	74.8000	1	3		2.03276363	-0.02310419
	74.8500	1	3		2.03276363	-0.02309538
	74.9000	1	3		2.03276363	-0.02310438
	74.9500	1	3		2.03276363	-0.02315201
	75.0000	1	3		2.03276363	-0.02318676
	75.0500	1	3		2.03276363	-0.02317917
	75.1000	1	3		2.03272245	-0.02314247
	75.1500	1	3		2.03270626	-0.02313452
	75.2000	1	3		2.03270626	-0.02305284
	75.2500	1	3		2.03270626	-0.02309025
	75.3000	1	3		2.03270626	-0.02307929
	75.3500	1	3		2.03270626	-0.02309179
	75.4000	1	3		2.03270626	-0.02322546
	75.4500	1	3		2.03270626	-0.02313104
	75.5000	1	3		2.03270626	-0.02310003
	75.5500	1	3		2.03270626	-0.02310934
	75.6000	1	3		2.03270626	-0.02307037
	75.6500	1	3		2.03270626	-0.02311746
	75.7000	1	3		2.03270626	-0.02310413
	75.7500	1	3		2.03270626	-0.02303058
	75.8000	1	3		2.03270626	-0.02306213
	75.8500	1	3		2.03271835	-0.02306084
	75.9000	1	3		2.03273822	-0.02312399
	75.9500	1	3		2.03275810	-0.02306906
	76.0000	1	3		2.03276363	-0.02308278
	76.0500	1	3		2.03276363	-0.02308143
	76.1000	1	3		2.03276363	-0.02305645
	76.1500	1	3		2.03276363	-0.02302505
	76.2000	1	3		2.03276363	-0.02296769
	76.2500	1	3		2.03276363	-0.02305796
	76.3000	1	3		2.03276363	-0.02309752
	76.3500	1	3		2.03276363	-0.02311246
	76.4000	1	3		2.03276363	-0.02313809
	76.4500	1	3		2.03276363	-0.02307230
	76.5000	1	3		2.03276363	-0.02303643
	76.5500	1	3		2.03276363	-0.02291918
	76.6000	1	3		2.03276363	-0.02300382
	76.6500	1	3		2.03276363	-0.02304711
	76.7000	1	3		2.03276363	-0.02299549
	76.7500	1	3		2.03276363	-0.02299013
	76.8000	1	3		2.03276363	-0.02297662
	76.8500	1	3		2.03276363	-0.02297572
	76.9000	1	3		2.03276363	-0.02300511
	76.9500	1	3		2.03276363	-0.02296446
	77.0000	1	3		2.03276363	-0.02292582
	77.0500	1	3		2.03276363	-0.02303863
	77.1000	1	3		2.03276363	-0.02298002
	77.1500	1	3		2.03275789	-0.02304058
	77.2000	1	3		2.03273802	-0.02308791
	77.2500	1	3		2.03271814	-0.02298275
	77.3000	1	3		2.03270667	-0.02294648
	77.3500	1	3		2.03270667	-0.02306248
	77.4000	1	3		2.03270667	-0.02292183
	77.4500	1	3		2.03270667	-0.02285338
	77.5000	1	3		2.03270667	-0.02298748
	77.5500	1	3		2.03270667	-0.02288766
	77.6000	1	3		2.03270667	-0.02290349
	77.6500	1	3		2.03270667	-0.02305489
	77.7000	1	3		2.03270667	-0.02289400
	77.7500	1	3		2.03270667	-0.02285703
	77.8000	1	3		2.03270667	-0.02297435
	77.8500	1	3		2.03272306	-0.02279655
	77.9000	1	3		2.03274294	-0.02285581
	77.9500	1	3		2.03276076	-0.02288184
	78.0000	1	3		2.03276363	-0.02279326
	78.0500	1	3		2.03276363	-0.02285609
	78.1000	1	3		2.03276363	-0.02276965
	78.1500	1	3		2.03276363	-0.02276213
	78.2000	1	3		2.03276363	-0.02292163
	78.2500	1	3		2.03276363	-0.02279586
	78.3000	1	3		2.03276363	-0.02278198
	78.3500	1	3		2.03276363	-0.02289823
	78.4000	1	3		2.03276363	-0.02285571
	78.4500	1	3		2.03276363	-0.02292273
	78.5000	1	3		2.03276363	-0.02287889
	78.5500	1	3		2.03276363	-0.02279095
	78.6000	1	3		2.03276363	-0.02284796
	78.6500	1	3		2.03276363	-0.02277701
	78.7000	1	3		2.03276363	-0.02272160
	78.7500	1	3		2.03276363	-0.02279383
	78.8000	1	3		2.03276363	-0.02279547
	78.8500	1	3		2.03276363	-0.02271474
	78.9000	1	3		2.03276363	-0.02272439
	78.9500	1	3		2.03276363	-0.02274740
	79.0000	1	3		2.03276363	-0.02267791
	79.0500	1	3		2.03276363	-0.02276242
	79.1000	1	3		2.03276363	-0.02271959
	79.1500	1	3		2.03276363	-0.02278588
	79.2000	1	3		2.03276363	-0.02279982
	79.2500	1	3		2.03276363	-0.02277354
	79.3000	1	3		2.03276363	-0.02280532
	79.3500	1	3		2.03276363	-0.02272016
	79.4000	1	3		2.03276363	-0.02270100
	79.4500	1	3		2.03274744	-0.02278152
	79.5000	1	3		2.03272777	-0.02271000
	79.5500	1	3		2.03270954	-0.02268393
	79.6000	1	3		2.03270667	-0.02277058
	79.6500	1	3		2.03270667	-0.02276942
	79.7000	1	3		2.03270667	-0.02274356
	79.7500	1	3		2.03270667	-0.02281653
	79.8000	1	3		2.03270667	-0.02273323
	79.8500	1	3		2.03270667	-0.02272661
	79.9000	1	3		2.03270667	-0.02271239
	79.9500	1	3		2.03270667	-0.02269171
	80.0000	1	3		2.03270667	-0.02269940
	80.0500	1	3		2.03270667	-0.02281757
	80.1000	1	3		2.03270667	-0.02280757
	80.1500	1	3		2.03271077	-0.02279733
	80.2000	1	3		2.03273064	-0.02281971
	80.2500	1	3		2.03275052	-0.02272276
	80.3000	1	3		2.03276363	-0.02271987
	80.3500	1	3		2.03276363	-0.02283503
	80.4000	1	3		2.03276363	-0.02270208
	80.4500	1	3		2.03276363	-0.02272053
	80.5000	1	3		2.03276363	-0.02270558
	80.5500	1	3		2.03276363	-0.02263304
	80.6000	1	3		2.03276363	-0.02267729
	80.6500	1	3		2.03276363	-0.02266513
	80.7000	1	3		2.03276363	-0.02257319
	80.7500	1	3		2.03276363	-0.02265077
	80.8000	1	3		2.03276363	-0.02265713
	80.8500	1	3		2.03276363	-0.02265067
	80.9000	1	3		2.03276363	-0.02266723
	80.9500	1	3		2.03276363	-0.02262551
	81.0000	1	3		2.03276363	-0.02261910
	81.0500	1	3		2.03276363	-0.02263961
	81.1000	1	3		2.03276363	-0.02260936
	81.1500	1	3		2.03276363	-0.02254265
	81.2000	1	3		2.03276363	-0.02259927
	81.2500	1	3		2.03276363	-0.02262752
	81.3000	1	3		2.03276363	-0.02258547
	81.3500	1	3		2.03276363	-0.02268748
	81.4000	1	3		2.03274621	-0.02258223
	81.4500	1	3		2.03272654	-0.02265617
	81.5000	1	3		2.03270892	-0.02263202
	81.5500	1	3		2.03270667	-0.02258299
	81.6000	1	3		2.03270667	-0.02262335
	81.6500	1	3		2.03270667	-0.02266663
	81.7000	1	3		2.03270667	-0.02257767
	81.7500	1	3		2.03270667	-0.02262167
	81.8000	1	3		2.03270667	-0.02259021
	81.8500	1	3		2.03270667	-0.02260650
	81.9000	1	3		2.03270667	-0.02268361
	81.9500	1	3		2.03270667	-0.02259857
	82.0000	1	3		2.03270667	-0.02257921
	82.0500	1	3		2.03271753	-0.02267584
	82.1000	1	3		2.03273740	-0.02252200
	82.1500	1	3		2.03275728	-0.02252301
	82.2000	1	3		2.03276363	-0.02266329
	82.2500	1	3		2.03276363	-0.02256012
	82.3000	1	3		2.03276363	-0.02270574
	82.3500	1	3		2.03276363	-0.02269846
	82.4000	1	3		2.03276363	-0.02257118
	82.4500	1	3		2.03276363	-0.02274994
	82.5000	1	3		2.03276363	-0.02264390
	82.5500	1	3		2.03276363	-0.02265747
	82.6000	1	3		2.03276363	-0.02266183
	82.6500	1	3		2.03276363	-0.02259118
	82.7000	1	3		2.03276363	-0.02263997
	82.7500	1	3		2.03276363	-0.02262434
	82.8000	1	3		2.03276363	-0.02253410
	82.8500	1	3		2.03276363	-0.02256993
	82.9000	1	3		2.03276363	-0.02262504
	82.9500	1	3		2.03276363	-0.02243903
	83.0000	1	3		2.03276363	-0.02255934
	83.0500	1	3		2.03276363	-0.02266658
	83.1000	1	3		2.03276363	-0.02254646
	83.1500	1	3		2.03276363	-0.02257599
	83.2000	1	3		2.03276363	-0.02262073
	83.2500	1	3		2.03276363	-0.02247582
	83.3000	1	3		2.03276363	-0.02255789
	83.3500	1	3		2.03275789	-0.02250440
	83.4000	1	3		2.03273802	-0.02245828
	83.4500	1	3		2.03271814	-0.02258514
	83.5000	1	3		2.03270667	-0.02260141
	83.5500	1	3		2.03270667	-0.02248381
	83.6000	1	3		2.03270667	-0.02255796
	83.6500	1	3		2.03270667	-0.02248484
	83.7000	1	3		2.03270667	-0.02241383
	83.7500	1	3		2.03270667	-0.02251812
	83.8000	1	3		2.03270667	-0.02240059
	83.8500	1	3		2.03270667	-0.02246690
	83.9000	1	3		2.03270667	-0.02252846
	83.9500	1	3		2.03270667	-0.02251355
	84.0000	1	3		2.03270667	-0.02243647
	84.0500	1	3		2.03270667	-0.02250170
	84.1000	1	3		2.03270667	-0.02251027
	84.1500	1	3		2.03270667	-0.02245307
	84.2000	1	3		2.03271917	-0.02246214
	84.2500	1	3		2.03273904	-0.02248403
	84.3000	1	3		2.03275871	-0.02244291
	84.3500	1	3		2.03276363	-0.02249009
	84.4000	1	3		2.03276363	-0.02256842
	84.4500	1	3		2.03276363	-0.02250092
	84.5000	1	3		2.03276363	-0.02249213
	84.5500	1	3		2.03276363	-0.02237064
	84.6000	1	3		2.03276363	-0.02235824
	84.6500	1	3		2.03276363	-0.02233212
	84.7000	1	3		2.03276363	-0.02244039
	84.7500	1	3		2.03276363	-0.02231726
	84.8000	1	3		2.03276363	-0.02242187
	84.8500	1	3		2.03276363	-0.02248632
	84.9000	1	3		2.03276363	-0.02237795
	84.9500	1	3		2.03276363	-0.02239038
	85.0000	1	3		2.03276363	-0.02240850
	85.0500	1	3		2.03276363	-0.02238906
	85.1000	1	3		2.03276363	-0.02237895
	85.1500	1	3		2.03276363	-0.02247003
	85.2000	1	3		2.03276363	-0.02236557
	85.2500	1	3		2.03276363	-0.02252502
	85.3000	1	3		2.03276363	-0.02245880
	85.3500	1	3		2.03276363	-0.02235215
	85.4000	1	3		2.03276363	-0.02237775
	85.4500	1	3		2.03276363	-0.02239676
	85.5000	1	3		2.03276363	-0.02238099
	85.5500	1	3		2.03276363	-0.02243488
	85.6000	1	3		2.03276363	-0.02242511
	85.6500	1	3		2.03276363	-0.02240576
	85.7000	1	3		2.03274908	-0.02238409
	85.7500	1	3		2.03272921	-0.02232982
	85.8000	1	3		2.03271036	-0.02229980
	85.8500	1	3		2.03270667	-0.02242634
	85.9000	1	3		2.03270667	-0.02232044
	85.9500	1	3		2.03270667	-0.02236903
	86.0000	1	3		2.03270667	-0.02241733
	86.0500	1	3		2.03270667	-0.02236190
	86.1000	1	3		2.03270667	-0.02242183
	86.1500	1	3		2.03270667	-0.02240038
	86.2000	1	3		2.03270667	-0.02227044
	86.2500	1	3		2.03271323	-0.02235967
	86.3000	1	3		2.03273310	-0.02230365
	86.3500	1	3		2.03275277	-0.02223316
	86.4000	1	3		2.03276363	-0.02230756
	86.4500	1	3		2.03276363	-0.02242659
	86.5000	1	3		2.03276363	-0.02225393
	86.5500	1	3		2.03276363	-0.02236525
	86.6000	1	3		2.03276363	-0.02227329
	86.6500	1	3		2.03276363	-0.02223608
	86.7000	1	3		2.03276363	-0.02225830
	86.7500	1	3		2.03276363	-0.02226395
	86.8000	1	3		2.03276363	-0.02231159
	86.8500	1	3		2.03276363	-0.02232617
	86.9000	1	3		2.03276363	-0.02227085
	86.9500	1	3		2.03276363	-0.02227955
	87.0000	1	3		2.03276363	-0.02232642
	87.0500	1	3		2.03276363	-0.02220792
	87.1000	1	3		2.03276363	-0.02212899
	87.1500	1	3		2.03276363	-0.02226742
	87.2000	1	3		2.03276363	-0.02228912
	87.2500	1	3		2.03276363	-0.02234779
	87.3000	1	3		2.03276363	-0.02229458
	87.3500	1	3		2.03276363	-0.02218527
	87.4000	1	3		2.03276363	-0.02224705
	87.4500	1	3		2.03276363	-0.02229285
	87.5000	1	3		2.03274683	-0.02227122
	87.5500	1	3		2.03272716	-0.02212291
	87.6000	1	3		2.03270913	-0.02213690
	87.6500	1	3		2.03270667	-0.02213896
	87.7000	1	3		2.03270667	-0.02227310
	87.7500	1	3		2.03270667	-0.02231894
	87.8000	1	3		2.03270667	-0.02225645
	87.8500	1	3		2.03270667	-0.02220938
	87.9000	1	3		2.03270667	-0.02209438
	87.9500	1	3		2.03270667	-0.02210670
	88.0000	1	3		2.03270667	-0.02210313
	88.0500	1	3		2.03270667	-0.02217274
	88.1000	1	3		2.03271015	-0.02215770
	88.1500	1	3		2.03272982	-0.02219836
	88.2000	1	3		2.03274970	-0.02226387
	88.2500	1	3		2.03276363	-0.02231883
	88.3000	1	3		2.03276363	-0.02224891
	88.3500	1	3		2.03276363	-0.02219802
	88.4000	1	3		2.03276363	-0.02216027
	88.4500	1	3		2.03276363	-0.02224762
	88.5000	1	3		2.03276363	-0.02219306
	88.5500	1	3		2.03276363	-0.02218134
	88.6000	1	3		2.03276363	-0.02216100
	88.6500	1	3		2.03276363	-0.02218914
	88.7000	1	3		2.03276363	-0.02231625
	88.7500	1	3		2.03276363	-0.02221725
	88.8000	1	3		2.03276363	-0.02224787
	88.8500	1	3		2.03276363	-0.02216199
	88.9000	1	3		2.03276363	-0.02218898
	88.9500	1	3		2.03276363	-0.02227756
	89.0000	1	3		2.03276363	-0.02222524
	89.0500	1	3		2.03276363	-0.02222175
	89.1000	1	3		2.03276363	-0.02222769
	89.1500	1	3		2.03276363	-0.02227976
	89.2000	1	3		2.03276363	-0.02214937
	89.2500	1	3		2.03276363	-0.02222034
	89.3000	1	3		2.03276363	-0.02218122
	89.3500	1	3		2.03275543	-0.02215980
	89.4000	1	3		2.03273556	-0.02209071
	89.4500	1	3		2.03271589	-0.02212978
	89.5000	1	3		2.03270667	-0.02217074
	89.5500	1	3		2.03270667	-0.02222223
	89.6000	1	3		2.03270667	-0.02215728
	89.6500	1	3		2.03270667	-0.02220030
	89.7000	1	3		2.03270667	-0.02218064
	89.7500	1	3		2.03270667	-0.02215676
	89.8000	1	3		2.03270667	-0.02210251
	89.8500	1	3		2.03270667	-0.02212578
	89.9000	1	3		2.03270667	-0.02206573
	89.9500	1	3		2.03270667	-0.02213661
	90.0000	1	3		2.03270667	-0.02217384
	90.0500	1	3		2.03271917	-0.02208387
	90.1000	1	3		2.03273904	-0.02208801
	90.1500	1	3		2.03275871	-0.02205587
	90.2000	1	3		2.03276363	-0.02198691
	90.2500	1	3		2.03276363	-0.02206293
	90.3000	1	3		2.03276363	-0.02209825
	90.3500	1	3		2.03276363	-0.02212374
	90.4000	1	3		2.03276363	-0.02227251
	90.4500	1	3		2.03276363	-0.02219255
	90.5000	1	3		2.03276363	-0.02208823
	90.5500	1	3		2.03276363	-0.02208768
	90.6000	1	3		2.03276363	-0.02200864
	90.6500	1	3		2.03276363	-0.02203728
	90.7000	1	3		2.03276363	-0.02211056
	90.7500	1	3		2.03276363	-0.02212729
	90.8000	1	3		2.03276363	-0.02214427
	90.8500	1	3		2.03276363	-0.02212080
	90.9000	1	3		2.03276363	-0.02201831
	90.9500	1	3		2.03276363	-0.02207814
	91.0000	1	3		2.03276363	-0.02211522
	91.0500	1	3		2.03276363	-0.02200544
	91.1000	1	3		2.03276363	-0.02197395
	91.1500	1	3		2.03276363	-0.02204889
	91.2000	1	3		2.03276363	-0.02212993
	91.2500	1	3		2.03276363	-0.02203678
	91.3000	1	3		2.03276363	-0.02208998
	91.3500	1	3		2.03276363	-0.02203763
	91.4000	1	3		2.03276363	-0.02193508
	91.4500	1	3		2.03276363	-0.02209223
	91.5000	1	3		2.03275400	-0.02192813
	91.5500	1	3		2.03271261	-0.02186211
	91.6000	1	3		2.03270667	-0.02199698
	91.6500	1	3		2.03270667	-0.02195240
	91.7000	1	3		2.03270667	-0.02199823
	91.7500	1	3		2.03270667	-0.02209269
	91.8000	1	3		2.03270667	-0.02206952
	91.8500	1	3		2.03270667	-0.02204870
	91.9000	1	3		2.03270667	-0.02200586
	91.9500	1	3		2.03270667	-0.02190949
	92.0000	1	3		2.03270667	-0.02193375
	92.0500	1	3		2.03270667	-0.02197913
	92.1000	1	3		2.03270667	-0.02193084
	92.1500	1	3		2.03270667	-0.02193218
	92.2000	1	3		2.03270667	-0.02200978
	92.2500	1	3		2.03271200	-0.02197841
	92.3000	1	3		2.03273187	-0.02197267
	92.3500	1	3		2.03275175	-0.02191691
	92.4000	1	3		2.03276363	-0.02190778
	92.4500	1	3		2.03276363	-0.02202825
	92.5000	1	3		2.03276363	-0.02200531
	92.5500	1	3		2.03276363	-0.02197985
	92.6000	1	3		2.03276363	-0.02198495
	92.6500	1	3		2.03276363	-0.02203764
	92.7000	1	3		2.03276363	-0.02195859
	92.7500	1	3		2.03276363	-0.02194741
	92.8000	1	3		2.03276363	-0.02188102
	92.8500	1	3		2.03276363	-0.02194243
	92.9000	1	3		2.03276363	-0.02197445
	92.9500	1	3		2.03276363	-0.02182527
	93.0000	1	3		2.03276363	-0.02195539
	93.0500	1	3		2.03276363	-0.02192022
	93.1000	1	3		2.03276363	-0.02198454
	93.1500	1	3		2.03276363	-0.02192331
	93.2000	1	3		2.03276363	-0.02186347
	93.2500	1	3		2.03276363	-0.02192925
	93.3000	1	3		2.03276363	-0.02186962
	93.3500	1	3		2.03276363	-0.02175624
	93.4000	1	3		2.03275933	-0.02187351
	93.4500	1	3		2.03272040	-0.02185179
	93.5000	1	3		2.03270667	-0.02185792
	93.5500	1	3		2.03270667	-0.02196413
	93.6000	1	3		2.03270667	-0.02182271
	93.6500	1	3		2.03270667	-0.02187717
	93.7000	1	3		2.03270667	-0.02184236
	93.7500	1	3		2.03270667	-0.02171207
	93.8000	1	3		2.03270667	-0.02176975
	93.8500	1	3		2.03270667	-0.02187352
	93.9000	1	3		2.03270667	-0.02178283
	93.9500	1	3		2.03271548	-0.02195119
	94.0000	1	3		2.03274519	-0.02183276
	94.0500	1	3		2.03276343	-0.02174100
	94.1000	1	3		2.03276363	-0.02184653
	94.1500	1	3		2.03276363	-0.02180509
	94.2000	1	3		2.03276363	-0.02162299
	94.2500	1	3		2.03276363	-0.02181628
	94.3000	1	3		2.03276363	-0.02187266
	94.3500	1	3		2.03276363	-0.02178540
	94.4000	1	3		2.03276363	-0.02182367
	94.4500	1	3		2.03276363	-0.02175990
	94.5000	1	3		2.03276363	-0.02182589
	94.5500	1	3		2.03276363	-0.02189661
	94.6000	1	3		2.03276363	-0.02171023
	94.6500	1	3		2.03276363	-0.02168352
	94.7000	1	3		2.03276363	-0.02185883
	94.7500	1	3		2.03276363	-0.02181803
	94.8000	1	3		2.03276363	-0.02174272
	94.8500	1	3		2.03276363	-0.02180334
	94.9000	1	3		2.03276363	-0.02165458
	94.9500	1	3		2.03276363	-0.02178099
	95.0000	1	3		2.03276363	-0.02181787
	95.0500	1	3		2.03276363	-0.02170279
	95.1000	1	3		2.03276363	-0.02170783
	95.1500	1	3		2.03276363	-0.02167228
	95.2000	1	3		2.03276363	-0.02169841
	95.2500	1	3		2.03276363	-0.02181472
	95.3000	1	3		2.03276363	-0.02177253
	95.3500	1	3		2.03276363	-0.02159677
	95.4000	1	3		2.03275625	-0.02163619
	95.4500	1	3		2.03273638	-0.02158651
	95.5000	1	3		2.03271651	-0.02161416
	95.5500	1	3		2.03270667	-0.02173144
	95.6000	1	3		2.03270667	-0.02165762
	95.6500	1	3		2.03270667	-0.02169310
	95.7000	1	3		2.03270667	-0.02187454
	95.7500	1	3		2.03270667	-0.02178687
	95.8000	1	3		2.03270667	-0.02162069
	95.8500	1	3		2.03270667	-0.02167100
	95.9000	1	3		2.03270667	-0.02161304
	95.9500	1	3		2.03270667	-0.02162077
	96.0000	1	3		2.03270667	-0.02162962
	96.0500	1	3		2.03270667	-0.02161270
	96.1000	1	3		2.03270667	-0.02158534
	96.1500	1	3		2.03270667	-0.02169415
	96.2000	1	3		2.03270667	-0.02166676
	96.2500	1	3		2.03272347	-0.02170323
	96.3000	1	3		2.03274335	-0.02167162
	96.3500	1	3		2.03276097	-0.02156881
	96.4000	1	3		2.03276363	-0.02167940
	96.4500	1	3		2.03276363	-0.02169618
	96.5000	1	3		2.03276363	-0.02167888
	96.5500	1	3		2.03276363	-0.02166024
	96.6000	1	3		2.03276363	-0.02165432
	96.6500	1	3		2.03276363	-0.02166923
	96.7000	1	3		2.03276363	-0.02167101
	96.7500	1	3		2.03276363	-0.02156334
	96.8000	1	3		2.03276363	-0.02163370
	96.8500	1	3		2.03276363	-0.02166802
	96.9000	1	3		2.03276363	-0.02169577
	96.9500	1	3		2.03276363	-0.02168231
	97.0000	1	3		2.03276363	-0.02174463
	97.0500	1	3		2.03276363	-0.02172210
	97.1000	1	3		2.03276363	-0.02169180
	97.1500	1	3		2.03276363	-0.02163782
	97.2000	1	3		2.03276363	-0.02159997
	97.2500	1	3		2.03276363	-0.02175965
	97.3000	1	3		2.03276363	-0.02166068
	97.3500	1	3		2.03276363	-0.02166950
	97.4000	1	3		2.03276363	-0.02170094
	97.4500	1	3		2.03276363	-0.02168572
	97.5000	1	3		2.03276363	-0.02177161
	97.5500	1	3		2.03274212	-0.02171972
	97.6000	1	3		2.03271015	-0.02169163
	97.6500	1	3		2.03270667	-0.02160634
	97.7000	1	3		2.03270667	-0.02161560
	97.7500	1	3		2.03270667	-0.02160742
	97.8000	1	3		2.03270667	-0.02164309
	97.8500	1	3		2.03270667	-0.02163015
	97.9000	1	3		2.03270667	-0.02159990
	97.9500	1	3		2.03270667	-0.02166821
	98.0000	1	3		2.03270667	-0.02168737
	98.0500	1	3		2.03271712	-0.02159324
	98.1000	1	3		2.03273699	-0.02153559
	98.1500	1	3		2.03275687	-0.02151394
	98.2000	1	3		2.03276363	-0.02158106
	98.2500	1	3		2.03276363	-0.02165993
	98.3000	1	3		2.03276363	-0.02161097
	98.3500	1	3		2.03276363	-0.02151994
	98.4000	1	3		2.03276363	-0.02171216
	98.4500	1	3		2.03276363	-0.02159798
	98.5000	1	3		2.03276363	-0.02163261
	98.5500	1	3		2.03276363	-0.02159862
	98.6000	1	3		2.03276363	-0.02151442
	98.6500	1	3		2.03276363	-0.02157031
	98.7000	1	3		2.03276363	-0.02161601
	98.7500	1	3		2.03276363	-0.02154918
	98.8000	1	3		2.03276363	-0.02163283
	98.8500	1	3		2.03276363	-0.02156376
	98.9000	1	3		2.03276363	-0.02155887
	98.9500	1	3		2.03276363	-0.02158090
	99.0000	1	3		2.03276363	-0.02156731
	99.0500	1	3		2.03276363	-0.02155701
	99.1000	1	3		2.03276363	-0.02158738
	99.1500	1	3		2.03276363	-0.02158672
	99.2000	1	3		2.03276363	-0.02153084
	99.2500	1	3		2.03276363	-0.02157065
	99.3000	1	3		2.03276363	-0.02152366
	99.3500	1	3		2.03276363	-0.02152710
	99.4000	1	3		2.03273495	-0.02148023
	99.4500	1	3		2.03270851	-0.02155427
	99.5000	1	3		2.03270667	-0.02153577
	99.5500	1	3		2.03270667	-0.02152437
	99.6000	1	3		2.03270667	-0.02152319
	99.6500	1	3		2.03270667	-0.02151964
	99.7000	1	3		2.03270667	-0.02156505
	99.7500	1	3		2.03270667	-0.02153055
	99.8000	1	3		2.03270667	-0.02160773
	99.8500	1	3		2.03270667	-0.02149734
	99.9000	1	3		2.03270667	-0.02148531
	99.9500	1	3		2.03270667	-0.02153655
	100.0000	1	3		2.03270667	-0.02156958
	100.0500	1	3		2.03270667	-0.02149963
	100.1000	1	3		2.03270667	-0.02159402
	100.1500	1	3		2.03270974	-0.02154094
	100.2000	1	3		2.03272941	-0.02150067
	100.2500	1	3		2.03274929	-0.02145841
	100.3000	1	3		2.03276363	-0.02151608
	100.3500	1	3		2.03276363	-0.02146747
	100.4000	1	3		2.03276363	-0.02149428
	100.4500	1	3		2.03276363	-0.02154753
	100.5000	1	3		2.03276363	-0.02153454
	100.5500	1	3		2.03276363	-0.02158524
	100.6000	1	3		2.03276363	-0.02149499
	100.6500	1	3		2.03276363	-0.02155642
	100.7000	1	3		2.03276363	-0.02142438
	100.7500	1	3		2.03276363	-0.02144882
	100.8000	1	3		2.03276363	-0.02150557
	100.8500	1	3		2.03276363	-0.02143987
	100.9000	1	3		2.03276363	-0.02150062
	100.9500	1	3		2.03276363	-0.02153605
	101.0000	1	3		2.03276363	-0.02149582
	101.0500	1	3		2.03276363	-0.02150754
	101.1000	1	3		2.03276363	-0.02143002
	101.1500	1	3		2.03276363	-0.02144005
	101.2000	1	3		2.03276363	-0.02141432
	101.2500	1	3		2.03276363	-0.02137254
	101.3000	1	3		2.03276363	-0.02139140
	101.3500	1	3		2.03276363	-0.02137227
	101.4000	1	3		2.03276363	-0.02146587
	101.4500	1	3		2.03276363	-0.02135369
	101.5000	1	3		2.03276363	-0.02134354
	101.5500	1	3		2.03276363	-0.02140323
	101.6000	1	3		2.03276363	-0.02129548
	101.6500	1	3		2.03276363	-0.02137169
	101.7000	1	3		2.03275953	-0.02139071
	101.7500	1	3		2.03271999	-0.02130566
	101.8000	1	3		2.03270667	-0.02148500
	101.8500	1	3		2.03270667	-0.02162531
	101.9000	1	3		2.03270667	-0.02156062
	101.9500	1	3		2.03270667	-0.02147749
	102.0000	1	3		2.03270667	-0.02131628
	102.0500	1	3		2.03270667	-0.02129779
	102.1000	1	3		2.03270667	-0.02121575
	102.1500	1	3		2.03270667	-0.02139839
	102.2000	1	3		2.03270667	-0.02138461
	102.2500	1	3		2.03270667	-0.02131190
	102.3000	1	3		2.03270667	-0.02149967
	102.3500	1	3		2.03270667	-0.02144151
	102.4000	1	3		2.03270667	-0.02124147
	102.4500	1	3		2.03270667	-0.02130601
	102.5000	1	3		2.03272839	-0.02121930
	102.5500	1	3		2.03275707	-0.02130195
	102.6000	1	3		2.03276363	-0.02134540
	102.6500	1	3		2.03276363	-0.02134446
	102.7000	1	3		2.03276363	-0.02136889
	102.7500	1	3		2.03276363	-0.02143297
	102.8000	1	3		2.03276363	-0.02140232
	102.8500	1	3		2.03276363	-0.02138355
	102.9000	1	3		2.03276363	-0.02136742
	102.9500	1	3		2.03276363	-0.02129314
	103.0000	1	3		2.03276363	-0.02123785
	103.0500	1	3		2.03276363	-0.02136150
	103.1000	1	3		2.03276363	-0.02133464
	103.1500	1	3		2.03276363	-0.02138404
	103.2000	1	3		2.03276363	-0.02145342
	103.2500	1	3		2.03276363	-0.02129202
	103.3000	1	3		2.03276363	-0.02130173
	103.3500	1	3		2.03276363	-0.02130553
	103.4000	1	3		2.03276363	-0.02119820
	103.4500	1	3		2.03276363	-0.02140367
	103.5000	1	3		2.03276363	-0.02127161
	103.5500	1	3		2.03276363	-0.02127582
	103.6000	1	3		2.03276363	-0.02133178
	103.6500	1	3		2.03276363	-0.02118642
	103.7000	1	3		2.03276363	-0.02132744
	103.7500	1	3		2.03276363	-0.02136880
	103.8000	1	3		2.03276363	-0.02121530
	103.8500	1	3		2.03276363	-0.02126812
	103.9000	1	3		2.03276363	-0.02127830
	103.9500	1	3		2.03276363	-0.02123795
	104.0000	1	3		2.03276363	-0.02134979
	104.0500	1	3		2.03273474	-0.02134667
	104.1000	1	3		2.03270790	-0.02117804
	104.1500	1	3		2.03270647	-0.02126634
	104.2000	1	3		2.03270647	-0.02119800
	104.2500	1	3		2.03270647	-0.02118911
	104.3000	1	3		2.03270647	-0.02119161
	104.3500	1	3		2.03270647	-0.02124629
	104.4000	1	3		2.03270647	-0.02130194
	104.4500	1	3		2.03270647	-0.02130697
	104.5000	1	3		2.03270647	-0.02121249
	104.5500	1	3		2.03270647	-0.02117989
	104.6000	1	3		2.03270647	-0.02118340
	104.6500	1	3		2.03270647	-0.02117821
	104.7000	1	3		2.03270647	-0.02120025
	104.7500	1	3		2.03270647	-0.02114024
	104.8000	1	3		2.03273433	-0.02102729
	104.8500	1	3		2.03275974	-0.02116647
	104.9000	1	3		2.03276363	-0.02122656
	104.9500	1	3		2.03276363	-0.02114728
	105.0000	1	3		2.03276363	-0.02126682
	105.0500	1	3		2.03276363	-0.02120215
	105.1000	1	3		2.03276363	-0.02113030
	105.1500	1	3		2.03276363	-0.02116731
	105.2000	1	3		2.03276363	-0.02126142
	105.2500	1	3		2.03276363	-0.02122593
	105.3000	1	3		2.03276363	-0.02130398
	105.3500	1	3		2.03276363	-0.02121819
	105.4000	1	3		2.03276363	-0.02120462
	105.4500	1	3		2.03276363	-0.02125700
	105.5000	1	3		2.03276363	-0.02113848
	105.5500	1	3		2.03276363	-0.02121647
	105.6000	1	3		2.03276363	-0.02122822
	105.6500	1	3		2.03276363	-0.02109748
	105.7000	1	3		2.03276363	-0.02118723
	105.7500	1	3		2.03276363	-0.02124300
	105.8000	1	3		2.03276363	-0.02117377
	105.8500	1	3		2.03276363	-0.02131077
	105.9000	1	3		2.03276363	-0.02121167
	105.9500	1	3		2.03276363	-0.02118281
	106.0000	1	3		2.03276363	-0.02112435
	106.0500	1	3		2.03276363	-0.02108934
	106.1000	1	3		2.03276363	-0.02113529
	106.1500	1	3		2.03276363	-0.02120810
	106.2000	1	3		2.03276363	-0.02123607
	106.2500	1	3		2.03276363	-0.02115220
	106.3000	1	3		2.03276363	-0.02115351
	106.3500	1	3		2.03276363	-0.02108616
	106.4000	1	3		2.03276056	-0.02107793
	106.4500	1	3		2.03274068	-0.02115177
	106.5000	1	3		2.03272101	-0.02105171
	106.5500	1	3		2.03270667	-0.02107685
	106.6000	1	3		2.03270667	-0.02120943
	106.6500	1	3		2.03270667	-0.02113759
	106.7000	1	3		2.03270667	-0.02111431
	106.7500	1	3		2.03270667	-0.02116856
	106.8000	1	3		2.03270667	-0.02109312
	106.8500	1	3		2.03270667	-0.02105057
	106.9000	1	3		2.03270667	-0.02099143
	106.9500	1	3		2.03270667	-0.02105092
	107.0000	1	3		2.03270667	-0.02106628
	107.0500	1	3		2.03271446	-0.02112421
	107.1000	1	3		2.03273433	-0.02111838
	107.1500	1	3		2.03275400	-0.02107175
	107.2000	1	3		2.03276363	-0.02112034
	107.2500	1	3		2.03276363	-0.02099985
	107.3000	1	3		2.03276363	-0.02098050
	107.3500	1	3		2.03276363	-0.02104221
	107.4000	1	3		2.03276363	-0.02106108
	107.4500	1	3		2.03276363	-0.02112194
	107.5000	1	3		2.03276363	-0.02106243
	107.5500	1	3		2.03276363	-0.02107292
	107.6000	1	3		2.03276363	-0.02101633
	107.6500	1	3		2.03276363	-0.02103957
	107.7000	1	3		2.03276363	-0.02101262
	107.7500	1	3		2.03276363	-0.02110296
	107.8000	1	3		2.03276363	-0.02100633
	107.8500	1	3		2.03276363	-0.02103026
	107.9000	1	3		2.03276363	-0.02098058
	107.9500	1	3		2.03276363	-0.02098376
	108.0000	1	3		2.03276363	-0.02102661
	108.0500	1	3		2.03276363	-0.02102030
	108.1000	1	3		2.03276363	-0.02103006
	108.1500	1	3		2.03276363	-0.02099053
	108.2000	1	3		2.03275318	-0.02097717
	108.2500	1	3		2.03272347	-0.02097905
	108.3000	1	3		2.03270667	-0.02108639
	108.3500	1	3		2.03270667	-0.02102441
	108.4000	1	3		2.03270667	-0.02094717
	108.4500	1	3		2.03270667	-0.02103092
	108.5000	1	3		2.03270667	-0.02089620
	108.5500	1	3		2.03270667	-0.02084557
	108.6000	1	3		2.03270667	-0.02092004
	108.6500	1	3		2.03270667	-0.02094640
	108.7000	1	3		2.03270667	-0.02102074
	108.7500	1	3		2.03270667	-0.02105410
	108.8000	1	3		2.03270667	-0.02095603
	108.8500	1	3		2.03270667	-0.02091776
	108.9000	1	3		2.03270667	-0.02091147
	108.9500	1	3		2.03270810	-0.02083528
	109.0000	1	3		2.03272798	-0.02083032
	109.0500	1	3		2.03274765	-0.02094063
	109.1000	1	3		2.03276322	-0.02090454
	109.1500	1	3		2.03276363	-0.02094606
	109.2000	1	3		2.03276363	-0.02105078
	109.2500	1	3		2.03276363	-0.02100192
	109.3000	1	3		2.03276363	-0.02098268
	109.3500	1	3		2.03276363	-0.02094952
	109.4000	1	3		2.03276363	-0.02089220
	109.4500	1	3		2.03276363	-0.02089459
	109.5000	1	3		2.03276363	-0.02085019
	109.5500	1	3		2.03276363	-0.02085251
	109.6000	1	3		2.03276363	-0.02104686
	109.6500	1	3		2.03276363	-0.02095425
	109.7000	1	3		2.03276363	-0.02093565
	109.7500	1	3		2.03276363	-0.02092295
	109.8000	1	3		2.03276363	-0.02091334
	109.8500	1	3		2.03276363	-0.02085560
	109.9000	1	3		2.03276363	-0.02094545
	109.9500	1	3		2.03276363	-0.02089638
	110.0000	1	3		2.03276363	-0.02098722
	110.0500	1	3		2.03276363	-0.02098623
	110.1000	1	3		2.03276363	-0.02088709
	110.1500	1	3		2.03276363	-0.02105661
	110.2000	1	3		2.03276363	-0.02092266
	110.2500	1	3		2.03276363	-0.02084542
	110.3000	1	3		2.03276363	-0.02088238
	110.3500	1	3		2.03276363	-0.02088839
	110.4000	1	3		2.03276363	-0.02099549
	110.4500	1	3		2.03276363	-0.02093406
	110.5000	1	3		2.03276363	-0.02093237
	110.5500	1	3		2.03276363	-0.02090491
	110.6000	1	3		2.03276363	-0.02089957
	110.6500	1	3		2.03276363	-0.02091687
	110.7000	1	3		2.03276363	-0.02085991
	110.7500	1	3		2.03274765	-0.02078800
	110.8000	1	3		2.03271220	-0.02084115
	110.8500	1	3		2.03270647	-0.02085310
	110.9000	1	3		2.03270647	-0.02081075
	110.9500	1	3		2.03270647	-0.02081471
	111.0000	1	3		2.03270647	-0.02083875
	111.0500	1	3		2.03270647	-0.02080649
	111.1000	1	3		2.03270647	-0.02076623
	111.1500	1	3		2.03270647	-0.02075315
	111.2000	1	3		2.03270647	-0.02082462
	111.2500	1	3		2.03270647	-0.02087156
	111.3000	1	3		2.03270647	-0.02078766
	111.3500	1	3		2.03270647	-0.02086436
	111.4000	1	3		2.03270647	-0.02080408
	111.4500	1	3		2.03270647	-0.02087421
	111.5000	1	3		2.03270647	-0.02089895
	111.5500	1	3		2.03272101	-0.02080197
	111.6000	1	3		2.03274068	-0.02084471
	111.6500	1	3		2.03275974	-0.02079186
	111.7000	1	3		2.03276363	-0.02079715
	111.7500	1	3		2.03276363	-0.02085143
	111.8000	1	3		2.03276363	-0.02091282
	111.8500	1	3		2.03276363	-0.02081915
	111.9000	1	3		2.03276363	-0.02094463
	111.9500	1	3		2.03276363	-0.02084645
	112.0000	1	3		2.03276363	-0.02080173
	112.0500	1	3		2.03276363	-0.02073637
	112.1000	1	3		2.03276363	-0.02078108
	112.1500	1	3		2.03276363	-0.02085824
	112.2000	1	3		2.03276363	-0.02084667
	112.2500	1	3		2.03276363	-0.02083854
	112.3000	1	3		2.03276363	-0.02093476
	112.3500	1	3		2.03276363	-0.02085323
	112.4000	1	3		2.03276363	-0.02084639
	112.4500	1	3		2.03276363	-0.02085083
	112.5000	1	3		2.03276363	-0.02076285
	112.5500	1	3		2.03276363	-0.02083784
	112.6000	1	3		2.03276363	-0.02087263
	112.6500	1	3		2.03276363	-0.02080303
	112.7000	1	3		2.03276363	-0.02087249
	112.7500	1	3		2.03276363	-0.02096378
	112.8000	1	3		2.03274621	-0.02074976
	112.8500	1	3		2.03272654	-0.02074170
	112.9000	1	3		2.03270892	-0.02077716
	112.9500	1	3		2.03270667	-0.02076295
	113.0000	1	3		2.03270667	-0.02083227
	113.0500	1	3		2.03270667	-0.02082555
	113.1000	1	3		2.03270667	-0.02076115
	113.1500	1	3		2.03270667	-0.02085798
	113.2000	1	3		2.03270667	-0.02081352
	113.2500	1	3		2.03270667	-0.02078983
	113.3000	1	3		2.03270667	-0.02078708
	113.3500	1	3		2.03270667	-0.02077810
	113.4000	1	3		2.03270667	-0.02079186
	113.4500	1	3		2.03270667	-0.02075807
	113.5000	1	3		2.03270667	-0.02079668
	113.5500	1	3		2.03271651	-0.02089575
	113.6000	1	3		2.03273617	-0.02080586
	113.6500	1	3		2.03275605	-0.02073574
	113.7000	1	3		2.03276363	-0.02079989
	113.7500	1	3		2.03276363	-0.02075403
	113.8000	1	3		2.03276363	-0.02074670
	113.8500	1	3		2.03276363	-0.02071739
	113.9000	1	3		2.03276363	-0.02074780
	113.9500	1	3		2.03276363	-0.02078990
	114.0000	1	3		2.03276363	-0.02092192
	114.0500	1	3		2.03276363	-0.02067553
	114.1000	1	3		2.03276363	-0.02069066
	114.1500	1	3		2.03276363	-0.02082597
	114.2000	1	3		2.03276363	-0.02068063
	114.2500	1	3		2.03276363	-0.02074208
	114.3000	1	3		2.03276363	-0.02072484
	114.3500	1	3		2.03276363	-0.02070723
	114.4000	1	3		2.03276363	-0.02086706
	114.4500	1	3		2.03276363	-0.02084736
	114.5000	1	3		2.03276363	-0.02062446
	114.5500	1	3		2.03276363	-0.02084089
	114.6000	1	3		2.03276363	-0.02062700
	114.6500	1	3		2.03276363	-0.02066364
	114.7000	1	3		2.03276363	-0.02070474
	114.7500	1	3		2.03276363	-0.02058968
	114.8000	1	3		2.03276363	-0.02073615
	114.8500	1	3		2.03274785	-0.02084485
	114.9000	1	3		2.03270626	-0.02080379
	114.9500	1	3		2.03270626	-0.02074273
	115.0000	1	3		2.03270626	-0.02076549
	115.0500	1	3		2.03270626	-0.02066076
	115.1000	1	3		2.03270626	-0.02074429
	115.1500	1	3		2.03270626	-0.02080122
	115.2000	1	3		2.03270626	-0.02067456
	115.2500	1	3		2.03270626	-0.02080455
	115.3000	1	3		2.03270626	-0.02065588
	115.3500	1	3		2.03270626	-0.02067645
	115.4000	1	3		2.03270954	-0.02071432
	115.4500	1	3		2.03273925	-0.02065578
	115.5000	1	3		2.03276158	-0.02068363
	115.5500	1	3		2.03276363	-0.02067518
	115.6000	1	3		2.03276363	-0.02061423
	115.6500	1	3		2.03276363	-0.02071708
	115.7000	1	3		2.03276363	-0.02077313
	115.7500	1	3		2.03276363	-0.02074303
	115.8000	1	3		2.03276363	-0.02076846
	115.8500	1	3		2.03276363	-0.02080492
	115.9000	1	3		2.03276363	-0.02068626
	115.9500	1	3		2.03276363	-0.02070328
	116.0000	1	3		2.03276363	-0.02060647
	116.0500	1	3		2.03276363	-0.02059437
	116.1000	1	3		2.03276363	-0.02065016
	116.1500	1	3		2.03276363	-0.02077081
	116.2000	1	3		2.03276363	-0.02069441
	116.2500	1	3		2.03276363	-0.02076172
	116.3000	1	3		2.03276363	-0.02067300
	116.3500	1	3		2.03276363	-0.02068597
	116.4000	1	3		2.03276363	-0.02064150
	116.4500	1	3		2.03276363	-0.02067715
	116.5000	1	3		2.03276363	-0.02063380
	116.5500	1	3		2.03276363	-0.02071299
	116.6000	1	3		2.03276363	-0.02070229
	116.6500	1	3		2.03276363	-0.02071308
	116.7000	1	3		2.03276363	-0.02075113
	116.7500	1	3		2.03276363	-0.02072121
	116.8000	1	3		2.03276363	-0.02061904
	116.8500	1	3		2.03275789	-0.02058048
	116.9000	1	3		2.03273802	-0.02060694
	116.9500	1	3		2.03271814	-0.02060368
	117.0000	1	3		2.03270667	-0.02059872
	117.0500	1	3		2.03270667	-0.02060350
	117.1000	1	3		2.03270667	-0.02061386
	117.1500	1	3		2.03270667	-0.02061455
	117.2000	1	3		2.03270667	-0.02059675
	117.2500	1	3		2.03270667	-0.02056989
	117.3000	1	3		2.03270667	-0.02054051
	117.3500	1	3		2.03270667	-0.02055906
	117.4000	1	3		2.03270667	-0.02046617
	117.4500	1	3		2.03270667	-0.02061435
	117.5000	1	3		2.03270667	-0.02067300
	117.5500	1	3		2.03270667	-0.02066753
	117.6000	1	3		2.03271487	-0.02064363
	117.6500	1	3		2.03273454	-0.02054931
	117.7000	1	3		2.03275441	-0.02060305
	117.7500	1	3		2.03276363	-0.02059039
	117.8000	1	3		2.03276363	-0.02049195
	117.8500	1	3		2.03276363	-0.02049877
	117.9000	1	3		2.03276363	-0.02055937
	117.9500	1	3		2.03276363	-0.02054589
	118.0000	1	3		2.03276363	-0.02061126
	118.0500	1	3		2.03276363	-0.02055674
	118.1000	1	3		2.03276363	-0.02046670
	118.1500	1	3		2.03276363	-0.02051784
	118.2000	1	3		2.03276363	-0.02051475
	118.2500	1	3		2.03276363	-0.02038106
	118.3000	1	3		2.03276363	-0.02064626
	118.3500	1	3		2.03276363	-0.02054592
	118.4000	1	3		2.03276363	-0.02056051
	118.4500	1	3		2.03276363	-0.02059929
	118.5000	1	3		2.03276363	-0.02039241
	118.5500	1	3		2.03276363	-0.02051055
	118.6000	1	3		2.03276363	-0.02050383
	118.6500	1	3		2.03276363	-0.02041168
	118.7000	1	3		2.03276363	-0.02047716
	118.7500	1	3		2.03276363	-0.02054948
	118.8000	1	3		2.03276363	-0.02053128
	118.8500	1	3		2.03276363	-0.02050407
	118.9000	1	3		2.03276363	-0.02057710
	118.9500	1	3		2.03276363	-0.02043230
	119.0000	1	3		2.03274847	-0.02043195
	119.0500	1	3		2.03271261	-0.02048112
	119.1000	1	3		2.03270667	-0.02042564
	119.1500	1	3		2.03270667	-0.02052320
	119.2000	1	3		2.03270667	-0.02034841
	119.2500	1	3		2.03270667	-0.02037354
	119.3000	1	3		2.03270667	-0.02058508
	119.3500	1	3		2.03270667	-0.02057367
	119.4000	1	3		2.03270667	-0.02056442
	119.4500	1	3		2.03270667	-0.02056696
	119.5000	1	3		2.03270667	-0.02046586
	119.5500	1	3		2.03270667	-0.02038878
	119.6000	1	3		2.03271179	-0.02046812
	119.6500	1	3		2.03274150	-0.02036543
	119.7000	1	3		2.03276240	-0.02043690
	119.7500	1	3		2.03276363	-0.02059537
	119.8000	1	3		2.03276363	-0.02050604
	119.8500	1	3		2.03276363	-0.02045301
	119.9000	1	3		2.03276363	-0.02051565
	119.9500	1	3		2.03276363	-0.02039616
	120.0000	1	3		2.03276363	-0.02042833
	120.0500	1	3		2.03276363	-0.02046934
	120.1000	1	3		2.03276363	-0.02039340
	120.1500	1	3		2.03276363	-0.02046041
	120.2000	1	3		2.03276363	-0.02045400
	120.2500	1	3		2.03276363	-0.02047020
	120.3000	1	3		2.03276363	-0.02046203
	120.3500	1	3		2.03276363	-0.02027680
	120.4000	1	3		2.03276363	-0.02029959
	120.4500	1	3		2.03276363	-0.02041721
	120.5000	1	3		2.03276363	-0.02042131
	120.5500	1	3		2.03276363	-0.02043004
	120.6000	1	3		2.03276363	-0.02047893
	120.6500	1	3		2.03276363	-0.02042762
	120.7000	1	3		2.03276363	-0.02048562
	120.7500	1	3		2.03276363	-0.02044925
	120.8000	1	3		2.03276363	-0.02032003
	120.8500	1	3		2.03274785	-0.02038978
	120.9000	1	3		2.03272818	-0.02036001
	120.9500	1	3		2.03270974	-0.02041542
	121.0000	1	3		2.03270667	-0.02043359
	121.0500	1	3		2.03270667	-0.02047917
	121.1000	1	3		2.03270667	-0.02042252
	121.1500	1	3		2.03270667	-0.02039440
	121.2000	1	3		2.03270667	-0.02032677
	121.2500	1	3		2.03270667	-0.02035002
	121.3000	1	3		2.03270667	-0.02032822
	121.3500	1	3		2.03270667	-0.02030653
	121.4000	1	3		2.03270667	-0.02041345
	121.4500	1	3		2.03271282	-0.02042565
	121.5000	1	3		2.03273269	-0.02044328
	121.5500	1	3		2.03275236	-0.02043522
	121.6000	1	3		2.03276363	-0.02039571
	121.6500	1	3		2.03276363	-0.02033992
	121.7000	1	3		2.03276363	-0.02034025
	121.7500	1	3		2.03276363	-0.02045060
	121.8000	1	3		2.03276363	-0.02037530
	121.8500	1	3		2.03276363	-0.02040518
	121.9000	1	3		2.03276363	-0.02041653
	121.9500	1	3		2.03276363	-0.02038448
	122.0000	1	3		2.03276363	-0.02043853
	122.0500	1	3		2.03276363	-0.02046066
	122.1000	1	3		2.03276363	-0.02038583
	122.1500	1	3		2.03276363	-0.02043644
	122.2000	1	3		2.03276363	-0.02038367
	122.2500	1	3		2.03276363	-0.02027323
	122.3000	1	3		2.03276363	-0.02043198
	122.3500	1	3		2.03276363	-0.02032512
	122.4000	1	3		2.03276363	-0.02038842
	122.4500	1	3		2.03276363	-0.02043523
	122.5000	1	3		2.03276363	-0.02031659
	122.5500	1	3		2.03276363	-0.02029633
	122.6000	1	3		2.03276363	-0.02036720
	122.6500	1	3		2.03276363	-0.02029699
	122.7000	1	3		2.03276363	-0.02042879
	122.7500	1	3		2.03276363	-0.02039191
	122.8000	1	3		2.03276363	-0.02042524
	122.8500	1	3		2.03276343	-0.02037398
	122.9000	1	3		2.03272757	-0.02034819
	122.9500	1	3		2.03270667	-0.02028619
	123.0000	1	3		2.03270667	-0.02027844
	123.0500	1	3		2.03271179	-0.02033667
	123.1000	1	3		2.03272183	-0.02027534
	123.1500	1	3		2.03273167	-0.02033498
	123.2000	1	3		2.03273863	-0.02033267
	123.2500	1	3		2.03273863	-0.02034032
	123.3000	1	3		2.03273863	-0.02039504
	123.3500	1	3		2.03273863	-0.02030407
	123.4000	1	3		2.03273863	-0.02036349
	123.4500	1	3		2.03273863	-0.02028303
	123.5000	1	3		2.03273863	-0.02015377
	123.5500	1	3		2.03273863	-0.02017673
	123.6000	1	3		2.03273863	-0.02028844
	123.6500	1	3		2.03273863	-0.02022610
	123.7000	1	3		2.03273863	-0.02033002
	123.7500	1	3		2.03273863	-0.02037595
	123.8000	1	3		2.03273863	-0.02023069
	123.8500	1	3		2.03273863	-0.02031773
	123.9000	1	3		2.03273863	-0.02029418
	123.9500	1	3		2.03273863	-0.02020186
	124.0000	1	3		2.03273863	-0.02032136
	124.0500	1	3		2.03273863	-0.02037033
	124.1000	1	3		2.03273863	-0.02030082
	124.1500	1	3		2.03273863	-0.02037446
	124.2000	1	3		2.03273863	-0.02031437
	124.2500	1	3		2.03273863	-0.02012566
	124.3000	1	3		2.03273863	-0.02019391
	124.3500	1	3		2.03273863	-0.02033544
	124.4000	1	3		2.03273863	-0.02033404
	124.4500	1	3		2.03273863	-0.02046064
	124.5000	1	3		2.03273863	-0.02022479
	124.5500	1	3		2.03273863	-0.02029104
	124.6000	1	3		2.03273863	-0.02031926
	124.6500	1	3		2.03273863	-0.02020794
	124.7000	1	3		2.03273863	-0.02024243
	124.7500	1	3		2.03273863	-0.02032611
	124.8000	1	3		2.03273863	-0.02013332
	124.8500	1	3		2.03273863	-0.02030390
	124.9000	1	3		2.03273863	-0.02031843
	124.9500	1	3		2.03273863	-0.02026846
	125.0000	1	3		2.03273863	-0.02020742
	125.0500	1	3		2.03273863	-0.02028165
	125.1000	1	3		2.03273863	-0.02012759
	125.1500	1	3		2.03273863	-0.02018260
	125.2000	1	3		2.03273863	-0.02021010
	125.2500	1	3		2.03273863	-0.02017679
	125.3000	1	3		2.03273863	-0.02027877
	125.3500	1	3		2.03273863	-0.02027780
	125.4000	1	3		2.03273863	-0.02011207
	125.4500	1	3		2.03273863	-0.02018339
	125.5000	1	3		2.03273863	-0.02016039
	125.5500	1	3		2.03273863	-0.02014715
	125.6000	1	3		2.03273863	-0.02021407
	125.6500	1	3		2.03273863	-0.02024632
	125.7000	1	3		2.03273863	-0.02021636
	125.7500	1	3		2.03273863	-0.02026973
	125.8000	1	3		2.03273863	-0.02018542
	125.8500	1	3		2.03273863	-0.02014651
	125.9000	1	3		2.03273863	-0.02012957
	125.9500	1	3		2.03273863	-0.02027601
	126.0000	1	3		2.03273863	-0.02016353
	126.0500	1	3		2.03273863	-0.02024466
	126.1000	1	3		2.03273863	-0.02021288
	126.1500	1	3		2.03273863	-0.02018542
	126.2000	1	3		2.03273863	-0.02026319
	126.2500	1	3		2.03273863	-0.02012097
	126.3000	1	3		2.03273863	-0.02012305
	126.3500	1	3		2.03273863	-0.02015399
	126.4000	1	3		2.03273863	-0.02010680
	126.4500	1	3		2.03273863	-0.02022143
	126.5000	1	3		2.03273863	-0.02027043
	126.5500	1	3		2.03273863	-0.02020799
	126.6000	1	3		2.03273863	-0.02027319
	126.6500	1	3		2.03273863	-0.02033103
	126.7000	1	3		2.03273863	-0.02017002
	126.7500	1	3		2.03273863	-0.02018093
	126.8000	1	3		2.03273863	-0.02018833
	126.8500	1	3		2.03273863	-0.02019868
	126.9000	1	3		2.03273863	-0.02026888
	126.9500	1	3		2.03273863	-0.02022736
	127.0000	1	3		2.03273863	-0.02022402
	127.0500	1	3		2.03273863	-0.02024267
	127.1000	1	3		2.03273863	-0.02019490
	127.1500	1	3		2.03273863	-0.02012561
	127.2000	1	3		2.03273863	-0.02013545
	127.2500	1	3		2.03273863	-0.02011634
	127.3000	1	3		2.03273863	-0.02007986
	127.3500	1	3		2.03273863	-0.02015808
	127.4000	1	3		2.03273863	-0.02019238
	127.4500	1	3		2.03273863	-0.02013378
	127.5000	1	3		2.03273863	-0.02018671
	127.5500	1	3		2.03273863	-0.02017468
	127.6000	1	3		2.03273863	-0.02008083
	127.6500	1	3		2.03273863	-0.02006092
	127.7000	1	3		2.03273863	-0.02007225
	127.7500	1	3		2.03273863	-0.02009381
	127.8000	1	3		2.03273863	-0.02013679
	127.8500	1	3		2.03273863	-0.02008315
	127.9000	1	3		2.03273863	-0.02014347
	127.9500	1	3		2.03273863	-0.02018576
	128.0000	1	3		2.03273863	-0.02002489
	128.0500	1	3		2.03273863	-0.02004175
	128.1000	1	3		2.03273863	-0.02003656
	128.1500	1	3		2.03273863	-0.02000730
	128.2000	1	3		2.03273863	-0.02007447
	128.2500	1	3		2.03273863	-0.02012397
	128.3000	1	3		2.03273863	-0.02008466
	128.3500	1	3		2.03273863	-0.02007730
	128.4000	1	3		2.03273863	-0.02022802
	128.4500	1	3		2.03273863	-0.02003088
	128.5000	1	3		2.03273863	-0.02010072
	128.5500	1	3		2.03273863	-0.02000897
	128.6000	1	3		2.03273863	-0.01996222
	128.6500	1	3		2.03273863	-0.02010186
	128.7000	1	3		2.03273863	-0.02010059
	128.7500	1	3		2.03273863	-0.02009224
	128.8000	1	3		2.03273863	-0.02020841
	128.8500	1	3		2.03273863	-0.01999913
	128.9000	1	3		2.03273863	-0.02014183
	128.9500	1	3		2.03273863	-0.02019580
	129.0000	1	3		2.03273863	-0.01999020
	129.0500	1	3		2.03273863	-0.02004416
	129.1000	1	3		2.03273863	-0.02005848
	129.1500	1	3		2.03273863	-0.02005286
	129.2000	1	3		2.03273863	-0.02022949
	129.2500	1	3		2.03273863	-0.02008126
	129.3000	1	3		2.03273863	-0.01991433
	129.3500	1	3		2.03273863	-0.02005634
	129.4000	1	3		2.03273863	-0.01993947
	129.4500	1	3		2.03273863	-0.02003309
[truncated: 9,876 more rows]
