# Supplementary material for: Hyaluronic Acid Enhances the Mechanical Properties of Tissue-Engineered Cartilage Constructs
Source: PLoS One. 2014 Dec 1;9(12):e113216. doi: 10.1371/journal.pone.0113216 (PMC4249877; doi:10.1371/journal.pone.0113216)
Supplement: Dataset S1 — Raw data from hydrogel constructs. Data on wet weight, dry weight, compressive modulus, DNA content, and GAG content are provided in a spreadsheet for all analysed hydrogel constructs. Additionally, raw data from mechanical compression tests (time, displacement, and load) are provided. (ZIP) [file pone.0113216.s004.zip › Data/Mechanical testing/Microtester/Day 63/Day 63 stress relaxation/Patient 1/G4 P1 M7/stress relaxation hold 2.csv]

G4 P1 M7 10feb2014
Notes	Time	Sequence	Block	Cycle	5800:Extension mm	5800:5N_Load_Cell N
	640.4060	1	5		1.92596442	-0.10942250
	640.4500	1	5		1.92563618	-0.10975352
	640.4660	1	5		1.92560914	-0.10962698
	640.5000	1	5		1.92560914	-0.10962320
	640.5500	1	5		1.92560914	-0.10948373
	640.6000	1	5		1.92560914	-0.10937948
	640.6500	1	5		1.92563414	-0.10941484
	640.7000	1	5		1.92566262	-0.10918907
	640.7500	1	5		1.92567327	-0.10898346
	640.8000	1	5		1.92568331	-0.10891189
	640.8500	1	5		1.92569314	-0.10877366
	640.9000	1	5		1.92570298	-0.10863886
	640.9500	1	5		1.92571302	-0.10863804
	641.0000	1	5		1.92572285	-0.10843601
	641.0500	1	5		1.92573269	-0.10840448
	641.1000	1	5		1.92574273	-0.10848462
	641.1500	1	5		1.92575256	-0.10836067
	641.2000	1	5		1.92576240	-0.10828807
	641.2500	1	5		1.92577244	-0.10819421
	641.3000	1	5		1.92577346	-0.10802946
	641.3500	1	5		1.92577346	-0.10803326
	641.4000	1	5		1.92577346	-0.10803912
	641.4500	1	5		1.92577346	-0.10783310
	641.5000	1	5		1.92577346	-0.10785102
	641.5500	1	5		1.92577346	-0.10780050
	641.6000	1	5		1.92577346	-0.10777485
	641.6500	1	5		1.92577346	-0.10771633
	641.7000	1	5		1.92577346	-0.10756102
	641.7500	1	5		1.92577346	-0.10747155
	641.8000	1	5		1.92577346	-0.10749150
	641.8500	1	5		1.92577346	-0.10745882
	641.9000	1	5		1.92577346	-0.10733199
	641.9500	1	5		1.92577346	-0.10732273
	642.0000	1	5		1.92577346	-0.10728107
	642.0500	1	5		1.92577346	-0.10728085
	642.1000	1	5		1.92577346	-0.10722846
	642.1500	1	5		1.92577346	-0.10705098
	642.2000	1	5		1.92577346	-0.10700609
	642.2500	1	5		1.92577346	-0.10705413
	642.3000	1	5		1.92577346	-0.10698347
	642.3500	1	5		1.92577346	-0.10700317
	642.4000	1	5		1.92577346	-0.10693669
	642.4500	1	5		1.92577346	-0.10690367
	642.5000	1	5		1.92577346	-0.10685203
	642.5500	1	5		1.92577346	-0.10672440
	642.6000	1	5		1.92577346	-0.10662340
	642.6500	1	5		1.92577346	-0.10673960
	642.7000	1	5		1.92577346	-0.10656375
	642.7500	1	5		1.92577346	-0.10652576
	642.8000	1	5		1.92577346	-0.10658391
	642.8500	1	5		1.92577346	-0.10653073
	642.9000	1	5		1.92577346	-0.10652385
	642.9500	1	5		1.92577346	-0.10641946
	643.0000	1	5		1.92577346	-0.10632328
	643.0500	1	5		1.92577346	-0.10633100
	643.1000	1	5		1.92577346	-0.10620186
	643.1500	1	5		1.92577346	-0.10611696
	643.2000	1	5		1.92577346	-0.10609122
	643.2500	1	5		1.92577346	-0.10616742
	643.3000	1	5		1.92577346	-0.10628331
	643.3500	1	5		1.92577346	-0.10606205
	643.4000	1	5		1.92577346	-0.10592527
	643.4500	1	5		1.92577346	-0.10592575
	643.5000	1	5		1.92577346	-0.10599677
	643.5500	1	5		1.92577346	-0.10594321
	643.6000	1	5		1.92577346	-0.10574400
	643.6500	1	5		1.92577346	-0.10575166
	643.7000	1	5		1.92577346	-0.10582704
	643.7500	1	5		1.92577346	-0.10588796
	643.8000	1	5		1.92577346	-0.10570947
	643.8500	1	5		1.92577346	-0.10567671
	643.9000	1	5		1.92577346	-0.10563218
	643.9500	1	5		1.92577346	-0.10563295
	644.0000	1	5		1.92577346	-0.10558889
	644.0500	1	5		1.92577346	-0.10562798
	644.1000	1	5		1.92577346	-0.10555931
	644.1500	1	5		1.92577346	-0.10555901
	644.2000	1	5		1.92577346	-0.10557313
	644.2500	1	5		1.92577346	-0.10549652
	644.3000	1	5		1.92577346	-0.10539428
	644.3500	1	5		1.92577346	-0.10536404
	644.4000	1	5		1.92577346	-0.10523959
	644.4500	1	5		1.92577346	-0.10529090
	644.5000	1	5		1.92577346	-0.10533397
	644.5500	1	5		1.92577346	-0.10519783
	644.6000	1	5		1.92577346	-0.10528599
	644.6500	1	5		1.92577346	-0.10521582
	644.7000	1	5		1.92577346	-0.10509107
	644.7500	1	5		1.92577346	-0.10505384
	644.8000	1	5		1.92577346	-0.10498750
	644.8500	1	5		1.92577346	-0.10495796
	644.9000	1	5		1.92577346	-0.10506483
	644.9500	1	5		1.92577346	-0.10509162
	645.0000	1	5		1.92577346	-0.10498711
	645.0500	1	5		1.92577346	-0.10498249
	645.1000	1	5		1.92577346	-0.10494441
	645.1500	1	5		1.92577346	-0.10478142
	645.2000	1	5		1.92577346	-0.10480414
	645.2500	1	5		1.92577346	-0.10473958
	645.3000	1	5		1.92577346	-0.10481984
	645.3500	1	5		1.92577346	-0.10480819
	645.4000	1	5		1.92577346	-0.10474083
	645.4500	1	5		1.92577346	-0.10475556
	645.5000	1	5		1.92577346	-0.10470935
	645.5500	1	5		1.92576998	-0.10465079
	645.6000	1	5		1.92575010	-0.10457966
	645.6500	1	5		1.92573043	-0.10447229
	645.7000	1	5		1.92571650	-0.10452486
	645.7500	1	5		1.92571650	-0.10462692
	645.8000	1	5		1.92571650	-0.10456200
	645.8500	1	5		1.92571650	-0.10456973
	645.9000	1	5		1.92571650	-0.10453072
	645.9500	1	5		1.92571650	-0.10454305
	646.0000	1	5		1.92571650	-0.10440865
	646.0500	1	5		1.92571650	-0.10438490
	646.1000	1	5		1.92571650	-0.10419756
	646.1500	1	5		1.92571650	-0.10426468
	646.2000	1	5		1.92571650	-0.10439464
	646.2500	1	5		1.92571650	-0.10433046
	646.3000	1	5		1.92572388	-0.10428160
	646.3500	1	5		1.92574375	-0.10423041
	646.4000	1	5		1.92576342	-0.10416968
	646.4500	1	5		1.92577346	-0.10426664
	646.5000	1	5		1.92577346	-0.10413612
	646.5500	1	5		1.92577346	-0.10409348
	646.6000	1	5		1.92577346	-0.10412980
	646.6500	1	5		1.92577346	-0.10401960
	646.7000	1	5		1.92577346	-0.10415637
	646.7500	1	5		1.92577346	-0.10409550
	646.8000	1	5		1.92577346	-0.10398790
	646.8500	1	5		1.92577346	-0.10391928
	646.9000	1	5		1.92577346	-0.10392119
	646.9500	1	5		1.92577346	-0.10387885
	647.0000	1	5		1.92577346	-0.10389994
	647.0500	1	5		1.92577346	-0.10382418
	647.1000	1	5		1.92577346	-0.10382603
	647.1500	1	5		1.92577346	-0.10387592
	647.2000	1	5		1.92577346	-0.10388404
	647.2500	1	5		1.92577346	-0.10373364
	647.3000	1	5		1.92577346	-0.10373315
	647.3500	1	5		1.92577346	-0.10365353
	647.4000	1	5		1.92577346	-0.10365861
	647.4500	1	5		1.92577346	-0.10361769
	647.5000	1	5		1.92577346	-0.10354423
	647.5500	1	5		1.92577346	-0.10357199
	647.6000	1	5		1.92577346	-0.10359468
	647.6500	1	5		1.92577346	-0.10355828
	647.7000	1	5		1.92577346	-0.10354670
	647.7500	1	5		1.92577346	-0.10346934
	647.8000	1	5		1.92577346	-0.10348855
	647.8500	1	5		1.92577346	-0.10348621
	647.9000	1	5		1.92577346	-0.10336924
	647.9500	1	5		1.92577346	-0.10337693
	648.0000	1	5		1.92577346	-0.10337878
	648.0500	1	5		1.92577346	-0.10335475
	648.1000	1	5		1.92577346	-0.10337314
	648.1500	1	5		1.92577346	-0.10334017
	648.2000	1	5		1.92577346	-0.10318501
	648.2500	1	5		1.92577346	-0.10317462
	648.3000	1	5		1.92577346	-0.10314005
	648.3500	1	5		1.92577346	-0.10314079
	648.4000	1	5		1.92577346	-0.10319039
	648.4500	1	5		1.92577346	-0.10308936
	648.5000	1	5		1.92577346	-0.10305624
	648.5500	1	5		1.92577346	-0.10310744
	648.6000	1	5		1.92577346	-0.10306669
	648.6500	1	5		1.92577305	-0.10306592
	648.7000	1	5		1.92572818	-0.10298751
	648.7500	1	5		1.92571630	-0.10293854
	648.8000	1	5		1.92571630	-0.10305345
	648.8500	1	5		1.92571630	-0.10305990
	648.9000	1	5		1.92571630	-0.10291889
	648.9500	1	5		1.92571630	-0.10302288
	649.0000	1	5		1.92571630	-0.10298743
	649.0500	1	5		1.92571630	-0.10287478
	649.1000	1	5		1.92571630	-0.10292107
	649.1500	1	5		1.92571630	-0.10279531
	649.2000	1	5		1.92572388	-0.10282120
	649.2500	1	5		1.92574375	-0.10291927
	649.3000	1	5		1.92576342	-0.10273358
	649.3500	1	5		1.92577346	-0.10276616
	649.4000	1	5		1.92577346	-0.10274249
	649.4500	1	5		1.92577346	-0.10273132
	649.5000	1	5		1.92577346	-0.10266207
	649.5500	1	5		1.92577346	-0.10265593
	649.6000	1	5		1.92577346	-0.10268898
	649.6500	1	5		1.92577346	-0.10265118
	649.7000	1	5		1.92577346	-0.10266091
	649.7500	1	5		1.92577346	-0.10261495
	649.8000	1	5		1.92577346	-0.10256330
	649.8500	1	5		1.92577346	-0.10255236
	649.9000	1	5		1.92577346	-0.10238956
	649.9500	1	5		1.92577346	-0.10250760
	650.0000	1	5		1.92577346	-0.10240777
	650.0500	1	5		1.92577346	-0.10238457
	650.1000	1	5		1.92577346	-0.10246332
	650.1500	1	5		1.92577346	-0.10240180
	650.2000	1	5		1.92577346	-0.10236083
	650.2500	1	5		1.92577346	-0.10237350
	650.3000	1	5		1.92577346	-0.10232531
	650.3500	1	5		1.92577346	-0.10237080
	650.4000	1	5		1.92577346	-0.10231941
	650.4500	1	5		1.92577346	-0.10222928
	650.5000	1	5		1.92577346	-0.10214552
	650.5500	1	5		1.92577346	-0.10229381
	650.6000	1	5		1.92577346	-0.10232123
	650.6500	1	5		1.92577346	-0.10229485
	650.7000	1	5		1.92577346	-0.10223083
	650.7500	1	5		1.92577346	-0.10217494
	650.8000	1	5		1.92577346	-0.10214821
	650.8500	1	5		1.92577346	-0.10200530
	650.9000	1	5		1.92577346	-0.10205068
	650.9500	1	5		1.92577346	-0.10206892
	651.0000	1	5		1.92577346	-0.10202509
	651.0500	1	5		1.92575891	-0.10211256
	651.1000	1	5		1.92573904	-0.10202264
	651.1500	1	5		1.92572019	-0.10190774
	651.2000	1	5		1.92571650	-0.10200845
	651.2500	1	5		1.92571650	-0.10194514
	651.3000	1	5		1.92571650	-0.10192594
	651.3500	1	5		1.92571650	-0.10196009
	651.4000	1	5		1.92571650	-0.10193078
	651.4500	1	5		1.92571650	-0.10196086
	651.5000	1	5		1.92571650	-0.10201161
	651.5500	1	5		1.92571650	-0.10188128
	651.6000	1	5		1.92571650	-0.10183941
	651.6500	1	5		1.92573494	-0.10184973
	651.7000	1	5		1.92575482	-0.10173288
	651.7500	1	5		1.92577182	-0.10174195
	651.8000	1	5		1.92577346	-0.10178848
	651.8500	1	5		1.92577346	-0.10184615
	651.9000	1	5		1.92577346	-0.10181352
	651.9500	1	5		1.92577346	-0.10181282
	652.0000	1	5		1.92577346	-0.10170992
	652.0500	1	5		1.92577346	-0.10164496
	652.1000	1	5		1.92577346	-0.10158964
	652.1500	1	5		1.92577346	-0.10159355
	652.2000	1	5		1.92577346	-0.10164806
	652.2500	1	5		1.92577346	-0.10151815
	652.3000	1	5		1.92577346	-0.10158354
	652.3500	1	5		1.92577346	-0.10165468
	652.4000	1	5		1.92577346	-0.10160976
	652.4500	1	5		1.92577346	-0.10165785
	652.5000	1	5		1.92577346	-0.10156974
	652.5500	1	5		1.92577346	-0.10148446
	652.6000	1	5		1.92577346	-0.10151094
	652.6500	1	5		1.92577346	-0.10135530
	652.7000	1	5		1.92577346	-0.10142401
	652.7500	1	5		1.92577346	-0.10147972
	652.8000	1	5		1.92577346	-0.10143608
	652.8500	1	5		1.92577346	-0.10144357
	652.9000	1	5		1.92577346	-0.10141470
	652.9500	1	5		1.92577346	-0.10138335
	653.0000	1	5		1.92577346	-0.10131985
	653.0500	1	5		1.92577346	-0.10126772
	653.1000	1	5		1.92577346	-0.10134091
	653.1500	1	5		1.92577346	-0.10141189
	653.2000	1	5		1.92577346	-0.10137987
	653.2500	1	5		1.92577346	-0.10124897
	653.3000	1	5		1.92577346	-0.10124041
	653.3500	1	5		1.92577346	-0.10127990
	653.4000	1	5		1.92577346	-0.10128232
	653.4500	1	5		1.92577346	-0.10124235
	653.5000	1	5		1.92577346	-0.10117977
	653.5500	1	5		1.92577346	-0.10116799
	653.6000	1	5		1.92577346	-0.10122737
	653.6500	1	5		1.92577346	-0.10123592
	653.7000	1	5		1.92577346	-0.10119156
	653.7500	1	5		1.92574170	-0.10113106
	653.8000	1	5		1.92571691	-0.10112015
	653.8500	1	5		1.92571609	-0.10111260
	653.9000	1	5		1.92571609	-0.10108651
	653.9500	1	5		1.92571609	-0.10108729
	654.0000	1	5		1.92571609	-0.10103509
	654.0500	1	5		1.92571609	-0.10107859
	654.1000	1	5		1.92571609	-0.10105963
	654.1500	1	5		1.92571609	-0.10104045
	654.2000	1	5		1.92571609	-0.10108784
	654.2500	1	5		1.92571609	-0.10097394
	654.3000	1	5		1.92571609	-0.10106143
	654.3500	1	5		1.92571609	-0.10100378
	654.4000	1	5		1.92571609	-0.10099048
	654.4500	1	5		1.92571609	-0.10093603
	654.5000	1	5		1.92571609	-0.10095511
	654.5500	1	5		1.92573494	-0.10094109
	654.6000	1	5		1.92575482	-0.10087875
	654.6500	1	5		1.92577182	-0.10089020
	654.7000	1	5		1.92577346	-0.10081606
	654.7500	1	5		1.92577346	-0.10079651
	654.8000	1	5		1.92577346	-0.10080527
	654.8500	1	5		1.92577346	-0.10078993
	654.9000	1	5		1.92577346	-0.10082234
	654.9500	1	5		1.92577346	-0.10077104
	655.0000	1	5		1.92577346	-0.10077453
	655.0500	1	5		1.92577346	-0.10073281
	655.1000	1	5		1.92577346	-0.10071327
	655.1500	1	5		1.92577346	-0.10068489
	655.2000	1	5		1.92577346	-0.10063179
	655.2500	1	5		1.92577346	-0.10062885
	655.3000	1	5		1.92577346	-0.10063180
	655.3500	1	5		1.92577346	-0.10061043
	655.4000	1	5		1.92577346	-0.10060547
	655.4500	1	5		1.92577346	-0.10061996
	655.5000	1	5		1.92577346	-0.10061745
	655.5500	1	5		1.92577346	-0.10055886
	655.6000	1	5		1.92577346	-0.10051086
	655.6500	1	5		1.92577346	-0.10046544
	655.7000	1	5		1.92577346	-0.10054750
	655.7500	1	5		1.92577346	-0.10054444
	655.8000	1	5		1.92577346	-0.10055285
	655.8500	1	5		1.92577346	-0.10059072
	655.9000	1	5		1.92577346	-0.10045660
	655.9500	1	5		1.92577346	-0.10048090
	656.0000	1	5		1.92577346	-0.10047631
	656.0500	1	5		1.92577346	-0.10032187
	656.1000	1	5		1.92577346	-0.10039288
	656.1500	1	5		1.92577346	-0.10042463
	656.2000	1	5		1.92577346	-0.10029104
	656.2500	1	5		1.92577346	-0.10033230
	656.3000	1	5		1.92577346	-0.10037864
	656.3500	1	5		1.92577346	-0.10032130
	656.4000	1	5		1.92577346	-0.10029966
	656.4500	1	5		1.92577346	-0.10031626
	656.5000	1	5		1.92577346	-0.10022032
	656.5500	1	5		1.92577346	-0.10031846
	656.6000	1	5		1.92577346	-0.10021457
	656.6500	1	5		1.92577346	-0.10021877
	656.7000	1	5		1.92577346	-0.10027512
	656.7500	1	5		1.92577346	-0.10030721
	656.8000	1	5		1.92577346	-0.10025244
	656.8500	1	5		1.92577346	-0.10017871
	656.9000	1	5		1.92577346	-0.10008886
	656.9500	1	5		1.92577346	-0.10018745
	657.0000	1	5		1.92577346	-0.10011687
	657.0500	1	5		1.92577346	-0.10008533
	657.1000	1	5		1.92577346	-0.10007955
	657.1500	1	5		1.92577346	-0.10007682
	657.2000	1	5		1.92577346	-0.10016125
	657.2500	1	5		1.92577346	-0.10012886
	657.3000	1	5		1.92577346	-0.10000780
	657.3500	1	5		1.92577346	-0.10006768
	657.4000	1	5		1.92577346	-0.09996678
	657.4500	1	5		1.92575707	-0.09994532
	657.5000	1	5		1.92572224	-0.09997737
	657.5500	1	5		1.92571650	-0.09997487
	657.6000	1	5		1.92571650	-0.10003622
	657.6500	1	5		1.92571650	-0.09994321
	657.7000	1	5		1.92571650	-0.09997154
	657.7500	1	5		1.92571650	-0.09998463
	657.8000	1	5		1.92571650	-0.09997395
	657.8500	1	5		1.92571650	-0.09982243
	657.9000	1	5		1.92571650	-0.09980430
	657.9500	1	5		1.92571650	-0.09991775
	658.0000	1	5		1.92571650	-0.09995198
	658.0500	1	5		1.92571650	-0.09989321
	658.1000	1	5		1.92571650	-0.09983711
	658.1500	1	5		1.92571650	-0.09983656
	658.2000	1	5		1.92571650	-0.09983780
	658.2500	1	5		1.92571650	-0.09977034
	658.3000	1	5		1.92571650	-0.09967458
	658.3500	1	5		1.92571650	-0.09966394
	658.4000	1	5		1.92573146	-0.09974481
	658.4500	1	5		1.92575113	-0.09979787
	658.5000	1	5		1.92576998	-0.09973101
	658.5500	1	5		1.92577346	-0.09973302
	658.6000	1	5		1.92577346	-0.09978971
	658.6500	1	5		1.92577346	-0.09975060
	658.7000	1	5		1.92577346	-0.09971831
	658.7500	1	5		1.92577346	-0.09963742
	658.8000	1	5		1.92577346	-0.09957583
	658.8500	1	5		1.92577346	-0.09965367
	658.9000	1	5		1.92577346	-0.09974165
	658.9500	1	5		1.92577346	-0.09964655
	659.0000	1	5		1.92577346	-0.09963493
	659.0500	1	5		1.92577346	-0.09963450
	659.1000	1	5		1.92577346	-0.09955394
	659.1500	1	5		1.92577346	-0.09954488
	659.2000	1	5		1.92577346	-0.09944155
	659.2500	1	5		1.92577346	-0.09946923
	659.3000	1	5		1.92577346	-0.09953761
	659.3500	1	5		1.92577346	-0.09952963
	659.4000	1	5		1.92577346	-0.09952047
	659.4500	1	5		1.92577346	-0.09950222
	659.5000	1	5		1.92577346	-0.09946235
	659.5500	1	5		1.92577346	-0.09935375
	659.6000	1	5		1.92577346	-0.09944758
	659.6500	1	5		1.92577346	-0.09938300
	659.7000	1	5		1.92577346	-0.09942384
	659.7500	1	5		1.92577346	-0.09941006
	659.8000	1	5		1.92577346	-0.09947127
	659.8500	1	5		1.92577346	-0.09943517
	659.9000	1	5		1.92577346	-0.09942393
	659.9500	1	5		1.92577346	-0.09942045
	660.0000	1	5		1.92577346	-0.09932368
	660.0500	1	5		1.92577346	-0.09944203
	660.1000	1	5		1.92577346	-0.09933385
	660.1500	1	5		1.92577346	-0.09932297
	660.2000	1	5		1.92577346	-0.09933820
	660.2500	1	5		1.92577346	-0.09936308
	660.3000	1	5		1.92577346	-0.09932624
	660.3500	1	5		1.92577346	-0.09934286
	660.4000	1	5		1.92577346	-0.09917375
	660.4500	1	5		1.92577346	-0.09929260
	660.5000	1	5		1.92577346	-0.09935754
	660.5500	1	5		1.92577346	-0.09921381
	660.6000	1	5		1.92577346	-0.09923164
	660.6500	1	5		1.92577346	-0.09921553
	660.7000	1	5		1.92577346	-0.09915358
	660.7500	1	5		1.92577346	-0.09924981
	660.8000	1	5		1.92577346	-0.09920818
	660.8500	1	5		1.92577346	-0.09914906
	660.9000	1	5		1.92577346	-0.09924647
	660.9500	1	5		1.92577346	-0.09917458
	661.0000	1	5		1.92577346	-0.09911674
	661.0500	1	5		1.92577346	-0.09917678
	661.1000	1	5		1.92577346	-0.09917172
	661.1500	1	5		1.92577346	-0.09910249
	661.2000	1	5		1.92577346	-0.09916003
	661.2500	1	5		1.92577346	-0.09911762
	661.3000	1	5		1.92577346	-0.09906777
	661.3500	1	5		1.92577346	-0.09908346
	661.4000	1	5		1.92577346	-0.09903175
	661.4500	1	5		1.92577346	-0.09906033
	661.5000	1	5		1.92577346	-0.09905173
	661.5500	1	5		1.92574150	-0.09906183
	661.6000	1	5		1.92571773	-0.09900952
	661.6500	1	5		1.92571589	-0.09897976
	661.7000	1	5		1.92571589	-0.09904742
	661.7500	1	5		1.92571589	-0.09897237
	661.8000	1	5		1.92571589	-0.09901107
	661.8500	1	5		1.92571589	-0.09899292
	661.9000	1	5		1.92571589	-0.09901103
	661.9500	1	5		1.92571589	-0.09891033
	662.0000	1	5		1.92571589	-0.09895196
	662.0500	1	5		1.92571589	-0.09895369
	662.1000	1	5		1.92571589	-0.09887025
	662.1500	1	5		1.92571589	-0.09890084
	662.2000	1	5		1.92571589	-0.09888785
	662.2500	1	5		1.92571589	-0.09890235
	662.3000	1	5		1.92571589	-0.09888755
	662.3500	1	5		1.92572244	-0.09883793
	662.4000	1	5		1.92575215	-0.09879089
	662.4500	1	5		1.92577264	-0.09879748
	662.5000	1	5		1.92577346	-0.09874012
	662.5500	1	5		1.92577346	-0.09877678
	662.6000	1	5		1.92577346	-0.09879221
	662.6500	1	5		1.92577346	-0.09871399
	662.7000	1	5		1.92577346	-0.09872247
	662.7500	1	5		1.92577346	-0.09877648
	662.8000	1	5		1.92577346	-0.09870796
	662.8500	1	5		1.92577346	-0.09870818
	662.9000	1	5		1.92577346	-0.09863024
	662.9500	1	5		1.92577346	-0.09864572
	663.0000	1	5		1.92577346	-0.09872018
	663.0500	1	5		1.92577346	-0.09857023
	663.1000	1	5		1.92577346	-0.09859781
	663.1500	1	5		1.92577346	-0.09853049
	663.2000	1	5		1.92577346	-0.09865300
	663.2500	1	5		1.92577346	-0.09866393
	663.3000	1	5		1.92577346	-0.09868723
	663.3500	1	5		1.92577346	-0.09862751
	663.4000	1	5		1.92577346	-0.09858242
	663.4500	1	5		1.92577346	-0.09848265
	663.5000	1	5		1.92577346	-0.09848822
	663.5500	1	5		1.92577346	-0.09851440
	663.6000	1	5		1.92577346	-0.09853389
	663.6500	1	5		1.92577346	-0.09843668
	663.7000	1	5		1.92577346	-0.09848900
	663.7500	1	5		1.92577346	-0.09857289
	663.8000	1	5		1.92577346	-0.09846949
	663.8500	1	5		1.92577346	-0.09851432
	663.9000	1	5		1.92577346	-0.09839761
	663.9500	1	5		1.92577346	-0.09846679
	664.0000	1	5		1.92577346	-0.09856130
	664.0500	1	5		1.92577346	-0.09843667
	664.1000	1	5		1.92577346	-0.09843964
	664.1500	1	5		1.92577346	-0.09852839
	664.2000	1	5		1.92577346	-0.09840459
	664.2500	1	5		1.92577346	-0.09838474
	664.3000	1	5		1.92577346	-0.09839287
	664.3500	1	5		1.92577346	-0.09832047
	664.4000	1	5		1.92577346	-0.09832662
	664.4500	1	5		1.92577346	-0.09840158
	664.5000	1	5		1.92577346	-0.09829135
	664.5500	1	5		1.92577346	-0.09831891
	664.6000	1	5		1.92577346	-0.09833358
	664.6500	1	5		1.92577346	-0.09831583
	664.7000	1	5		1.92577346	-0.09824163
	664.7500	1	5		1.92577346	-0.09825022
	664.8000	1	5		1.92577346	-0.09824350
	664.8500	1	5		1.92577346	-0.09820680
	664.9000	1	5		1.92577346	-0.09821756
	664.9500	1	5		1.92577346	-0.09828670
	665.0000	1	5		1.92577346	-0.09825015
	665.0500	1	5		1.92577346	-0.09823783
	665.1000	1	5		1.92577346	-0.09820979
	665.1500	1	5		1.92577346	-0.09825045
	665.2000	1	5		1.92577346	-0.09814771
	665.2500	1	5		1.92577346	-0.09812386
	665.3000	1	5		1.92577346	-0.09825711
	665.3500	1	5		1.92576486	-0.09814274
	665.4000	1	5		1.92574498	-0.09823578
	665.4500	1	5		1.92572531	-0.09810196
	665.5000	1	5		1.92571650	-0.09814563
	665.5500	1	5		1.92571650	-0.09806068
	665.6000	1	5		1.92571650	-0.09806091
	665.6500	1	5		1.92571650	-0.09804011
	665.7000	1	5		1.92571650	-0.09808922
	665.7500	1	5		1.92571650	-0.09806603
	665.8000	1	5		1.92571650	-0.09805104
	665.8500	1	5		1.92571650	-0.09806800
	665.9000	1	5		1.92571650	-0.09799161
	665.9500	1	5		1.92571650	-0.09814414
	666.0000	1	5		1.92571650	-0.09799134
	666.0500	1	5		1.92571650	-0.09793630
	666.1000	1	5		1.92571650	-0.09795675
	666.1500	1	5		1.92571650	-0.09793337
	666.2000	1	5		1.92571650	-0.09789658
	666.2500	1	5		1.92571650	-0.09793588
	666.3000	1	5		1.92574314	-0.09795127
	666.3500	1	5		1.92576957	-0.09796595
	666.4000	1	5		1.92577346	-0.09786806
	666.4500	1	5		1.92577346	-0.09774652
	666.5000	1	5		1.92577346	-0.09787341
	666.5500	1	5		1.92577346	-0.09787995
	666.6000	1	5		1.92577346	-0.09788617
	666.6500	1	5		1.92577346	-0.09788729
	666.7000	1	5		1.92577346	-0.09794427
	666.7500	1	5		1.92577346	-0.09782704
	666.8000	1	5		1.92577346	-0.09784159
	666.8500	1	5		1.92577346	-0.09778672
	666.9000	1	5		1.92577346	-0.09777555
	666.9500	1	5		1.92577346	-0.09784956
	667.0000	1	5		1.92577346	-0.09770332
	667.0500	1	5		1.92577346	-0.09773714
	667.1000	1	5		1.92577346	-0.09777604
	667.1500	1	5		1.92577346	-0.09773521
	667.2000	1	5		1.92577346	-0.09775315
	667.2500	1	5		1.92577346	-0.09766907
	667.3000	1	5		1.92577346	-0.09767836
	667.3500	1	5		1.92577346	-0.09770808
	667.4000	1	5		1.92577346	-0.09767480
	667.4500	1	5		1.92577346	-0.09774284
	667.5000	1	5		1.92577346	-0.09777524
	667.5500	1	5		1.92577346	-0.09768616
	667.6000	1	5		1.92577346	-0.09768360
	667.6500	1	5		1.92577346	-0.09776647
	667.7000	1	5		1.92577346	-0.09764131
	667.7500	1	5		1.92577346	-0.09762159
	667.8000	1	5		1.92577346	-0.09766256
	667.8500	1	5		1.92577346	-0.09762128
	667.9000	1	5		1.92577346	-0.09759345
	667.9500	1	5		1.92577346	-0.09757605
	668.0000	1	5		1.92577346	-0.09748844
	668.0500	1	5		1.92577346	-0.09766768
	668.1000	1	5		1.92577346	-0.09763551
	668.1500	1	5		1.92577346	-0.09755359
	668.2000	1	5		1.92577346	-0.09749938
	668.2500	1	5		1.92577346	-0.09751525
	668.3000	1	5		1.92577346	-0.09750283
	668.3500	1	5		1.92577346	-0.09764060
	668.4000	1	5		1.92577346	-0.09753685
	668.4500	1	5		1.92577346	-0.09756475
	668.5000	1	5		1.92577346	-0.09758057
	668.5500	1	5		1.92577346	-0.09749148
	668.6000	1	5		1.92577346	-0.09742018
	668.6500	1	5		1.92577346	-0.09740124
	668.7000	1	5		1.92577346	-0.09739488
	668.7500	1	5		1.92577346	-0.09745987
	668.8000	1	5		1.92577346	-0.09736841
	668.8500	1	5		1.92577346	-0.09739769
	668.9000	1	5		1.92577346	-0.09745875
	668.9500	1	5		1.92577346	-0.09751271
	669.0000	1	5		1.92577346	-0.09741508
	669.0500	1	5		1.92577346	-0.09740362
	669.1000	1	5		1.92577346	-0.09730686
	669.1500	1	5		1.92577346	-0.09732439
	669.2000	1	5		1.92577346	-0.09739720
	669.2500	1	5		1.92577346	-0.09733076
	669.3000	1	5		1.92577346	-0.09730692
	669.3500	1	5		1.92577346	-0.09742566
	669.4000	1	5		1.92577346	-0.09735180
	669.4500	1	5		1.92577346	-0.09734352
	669.5000	1	5		1.92576465	-0.09729871
	669.5500	1	5		1.92572265	-0.09728745
	669.6000	1	5		1.92571630	-0.09721786
	669.6500	1	5		1.92571630	-0.09725801
	669.7000	1	5		1.92571630	-0.09719185
	669.7500	1	5		1.92571630	-0.09719511
	669.8000	1	5		1.92571630	-0.09728377
	669.8500	1	5		1.92571630	-0.09721431
	669.9000	1	5		1.92571630	-0.09714815
	669.9500	1	5		1.92571630	-0.09723435
	670.0000	1	5		1.92571630	-0.09715284
	670.0500	1	5		1.92571630	-0.09719882
	670.1000	1	5		1.92571630	-0.09713695
	670.1500	1	5		1.92571630	-0.09707885
	670.2000	1	5		1.92571630	-0.09718971
	670.2500	1	5		1.92571630	-0.09714246
	670.3000	1	5		1.92571630	-0.09714347
	670.3500	1	5		1.92571630	-0.09709788
	670.4000	1	5		1.92572613	-0.09700409
	670.4500	1	5		1.92574580	-0.09698826
	670.5000	1	5		1.92576568	-0.09702810
	670.5500	1	5		1.92577346	-0.09696688
	670.6000	1	5		1.92577346	-0.09697093
	670.6500	1	5		1.92577346	-0.09702539
	670.7000	1	5		1.92577346	-0.09706309
	670.7500	1	5		1.92577346	-0.09712223
	670.8000	1	5		1.92577346	-0.09703508
	670.8500	1	5		1.92577346	-0.09699100
	670.9000	1	5		1.92577346	-0.09693433
	670.9500	1	5		1.92577346	-0.09698143
	671.0000	1	5		1.92577346	-0.09693692
	671.0500	1	5		1.92577346	-0.09693784
	671.1000	1	5		1.92577346	-0.09695324
	671.1500	1	5		1.92577346	-0.09694438
	671.2000	1	5		1.92577346	-0.09695455
	671.2500	1	5		1.92577346	-0.09686363
	671.3000	1	5		1.92577346	-0.09683603
	671.3500	1	5		1.92577346	-0.09680673
	671.4000	1	5		1.92577346	-0.09678991
	671.4500	1	5		1.92577346	-0.09686822
	671.5000	1	5		1.92577346	-0.09681201
	671.5500	1	5		1.92577346	-0.09680774
	671.6000	1	5		1.92577346	-0.09684396
	671.6500	1	5		1.92577346	-0.09680274
	671.7000	1	5		1.92577346	-0.09679316
	671.7500	1	5		1.92577346	-0.09680124
	671.8000	1	5		1.92577346	-0.09682789
	671.8500	1	5		1.92577346	-0.09672406
	671.9000	1	5		1.92577346	-0.09674294
	671.9500	1	5		1.92577346	-0.09675719
	672.0000	1	5		1.92577346	-0.09677183
	672.0500	1	5		1.92577346	-0.09674654
	672.1000	1	5		1.92577346	-0.09671544
	672.1500	1	5		1.92577346	-0.09667027
	672.2000	1	5		1.92577346	-0.09667966
	672.2500	1	5		1.92577346	-0.09665264
	672.3000	1	5		1.92577346	-0.09661498
	672.3500	1	5		1.92577346	-0.09669509
	672.4000	1	5		1.92577346	-0.09662897
	672.4500	1	5		1.92577346	-0.09670372
	672.5000	1	5		1.92577346	-0.09671567
	672.5500	1	5		1.92577346	-0.09663682
	672.6000	1	5		1.92577346	-0.09669431
	672.6500	1	5		1.92577346	-0.09661107
	672.7000	1	5		1.92577346	-0.09650276
	672.7500	1	5		1.92577346	-0.09662217
	672.8000	1	5		1.92577346	-0.09663123
	672.8500	1	5		1.92577346	-0.09657387
	672.9000	1	5		1.92577346	-0.09663662
	672.9500	1	5		1.92577346	-0.09656742
	673.0000	1	5		1.92577346	-0.09656859
	673.0500	1	5		1.92577346	-0.09652846
	673.1000	1	5		1.92577346	-0.09642436
	673.1500	1	5		1.92577346	-0.09649293
	673.2000	1	5		1.92577346	-0.09653171
	673.2500	1	5		1.92577346	-0.09652421
	673.3000	1	5		1.92577346	-0.09660084
	673.3500	1	5		1.92576793	-0.09658983
	673.4000	1	5		1.92574826	-0.09646610
	673.4500	1	5		1.92572839	-0.09650261
	673.5000	1	5		1.92571650	-0.09648890
	673.5500	1	5		1.92571650	-0.09643187
	673.6000	1	5		1.92571650	-0.09651382
	673.6500	1	5		1.92571650	-0.09655436
	673.7000	1	5		1.92571650	-0.09644791
	673.7500	1	5		1.92571650	-0.09657106
	673.8000	1	5		1.92571650	-0.09650203
	673.8500	1	5		1.92571650	-0.09636344
	673.9000	1	5		1.92571650	-0.09645113
	673.9500	1	5		1.92571650	-0.09639332
	674.0000	1	5		1.92571650	-0.09637417
	674.0500	1	5		1.92571650	-0.09645007
	674.1000	1	5		1.92571650	-0.09639622
	674.1500	1	5		1.92573392	-0.09635377
	674.2000	1	5		1.92576363	-0.09638838
	674.2500	1	5		1.92577346	-0.09633482
	674.3000	1	5		1.92577346	-0.09635597
	674.3500	1	5		1.92577346	-0.09634557
	674.4000	1	5		1.92577346	-0.09630046
	674.4500	1	5		1.92577346	-0.09630991
	674.5000	1	5		1.92577346	-0.09626410
	674.5500	1	5		1.92577346	-0.09634786
	674.6000	1	5		1.92577346	-0.09639679
	674.6500	1	5		1.92577346	-0.09638787
	674.7000	1	5		1.92577346	-0.09626243
	674.7500	1	5		1.92577346	-0.09627537
	674.8000	1	5		1.92577346	-0.09632400
	674.8500	1	5		1.92577346	-0.09628276
	674.9000	1	5		1.92577346	-0.09626377
	674.9500	1	5		1.92577346	-0.09635803
	675.0000	1	5		1.92577346	-0.09639653
	675.0500	1	5		1.92577346	-0.09639399
	675.1000	1	5		1.92577346	-0.09631751
	675.1500	1	5		1.92577346	-0.09623596
	675.2000	1	5		1.92577346	-0.09627125
	675.2500	1	5		1.92577346	-0.09622119
	675.3000	1	5		1.92577346	-0.09620847
	675.3500	1	5		1.92577346	-0.09621813
	675.4000	1	5		1.92577346	-0.09628549
	675.4500	1	5		1.92577346	-0.09622347
	675.5000	1	5		1.92577346	-0.09637505
	675.5500	1	5		1.92577346	-0.09619382
	675.6000	1	5		1.92577346	-0.09621894
	675.6500	1	5		1.92577346	-0.09613282
	675.7000	1	5		1.92577346	-0.09609890
	675.7500	1	5		1.92577346	-0.09615071
	675.8000	1	5		1.92577346	-0.09617337
	675.8500	1	5		1.92577346	-0.09618375
	675.9000	1	5		1.92577346	-0.09621271
	675.9500	1	5		1.92577346	-0.09609892
	676.0000	1	5		1.92577346	-0.09607736
	676.0500	1	5		1.92577346	-0.09611048
	676.1000	1	5		1.92577346	-0.09609944
	676.1500	1	5		1.92577346	-0.09607867
	676.2000	1	5		1.92577346	-0.09605515
	676.2500	1	5		1.92577346	-0.09606848
	676.3000	1	5		1.92577346	-0.09623807
	676.3500	1	5		1.92577346	-0.09614388
	676.4000	1	5		1.92577346	-0.09604110
	676.4500	1	5		1.92577346	-0.09605488
	676.5000	1	5		1.92577346	-0.09608194
	676.5500	1	5		1.92577346	-0.09600817
	676.6000	1	5		1.92577346	-0.09602613
	676.6500	1	5		1.92577346	-0.09598284
	676.7000	1	5		1.92577346	-0.09604763
	676.7500	1	5		1.92577346	-0.09611725
	676.8000	1	5		1.92577346	-0.09602237
	676.8500	1	5		1.92577346	-0.09599811
	676.9000	1	5		1.92577346	-0.09604840
	676.9500	1	5		1.92577346	-0.09599968
	677.0000	1	5		1.92576649	-0.09600704
	677.0500	1	5		1.92571773	-0.09592419
	677.1000	1	5		1.92570339	-0.09588753
	677.1500	1	5		1.92570339	-0.09594434
	677.2000	1	5		1.92570339	-0.09595984
	677.2500	1	5		1.92570339	-0.09598056
	677.3000	1	5		1.92570339	-0.09594281
	677.3500	1	5		1.92570339	-0.09590822
	677.4000	1	5		1.92570339	-0.09583401
	677.4500	1	5		1.92570339	-0.09584721
	677.5000	1	5		1.92570339	-0.09579488
	677.5500	1	5		1.92570339	-0.09580025
	677.6000	1	5		1.92570339	-0.09584351
	677.6500	1	5		1.92570339	-0.09582723
	677.7000	1	5		1.92570339	-0.09589855
	677.7500	1	5		1.92570339	-0.09584206
	677.8000	1	5		1.92574498	-0.09579481
	677.8500	1	5		1.92577223	-0.09580140
	677.9000	1	5		1.92577346	-0.09576947
	677.9500	1	5		1.92577346	-0.09580784
	678.0000	1	5		1.92577346	-0.09575153
	678.0500	1	5		1.92577346	-0.09578125
	678.1000	1	5		1.92577346	-0.09574980
	678.1500	1	5		1.92577346	-0.09573025
	678.2000	1	5		1.92577346	-0.09574004
	678.2500	1	5		1.92577346	-0.09581888
	678.3000	1	5		1.92577346	-0.09576445
	678.3500	1	5		1.92577346	-0.09573977
	678.4000	1	5		1.92577346	-0.09568929
	678.4500	1	5		1.92577346	-0.09574619
	678.5000	1	5		1.92577346	-0.09569867
	678.5500	1	5		1.92577346	-0.09572401
	678.6000	1	5		1.92577346	-0.09563282
	678.6500	1	5		1.92577346	-0.09561958
	678.7000	1	5		1.92577346	-0.09562827
	678.7500	1	5		1.92577346	-0.09556332
	678.8000	1	5		1.92577346	-0.09562087
	678.8500	1	5		1.92577346	-0.09566559
	678.9000	1	5		1.92577346	-0.09564854
	678.9500	1	5		1.92577346	-0.09568819
	679.0000	1	5		1.92577346	-0.09565607
	679.0500	1	5		1.92577346	-0.09558622
	679.1000	1	5		1.92577346	-0.09559904
	679.1500	1	5		1.92577346	-0.09562320
	679.2000	1	5		1.92577346	-0.09558612
	679.2500	1	5		1.92577346	-0.09561714
	679.3000	1	5		1.92577346	-0.09555289
	679.3500	1	5		1.92577346	-0.09549862
	679.4000	1	5		1.92577346	-0.09562603
	679.4500	1	5		1.92577346	-0.09565381
	679.5000	1	5		1.92577346	-0.09558463
	679.5500	1	5		1.92577346	-0.09547547
	679.6000	1	5		1.92577346	-0.09553676
	679.6500	1	5		1.92577346	-0.09542455
	679.7000	1	5		1.92577346	-0.09547713
	679.7500	1	5		1.92577346	-0.09550043
	679.8000	1	5		1.92577346	-0.09542885
	679.8500	1	5		1.92577346	-0.09552776
	679.9000	1	5		1.92577346	-0.09539015
	679.9500	1	5		1.92577346	-0.09548235
	680.0000	1	5		1.92577346	-0.09541350
	680.0500	1	5		1.92577346	-0.09544546
	680.1000	1	5		1.92577346	-0.09540128
	680.1500	1	5		1.92577346	-0.09536829
	680.2000	1	5		1.92577346	-0.09542282
	680.2500	1	5		1.92574170	-0.09548533
	680.3000	1	5		1.92570708	-0.09542575
	680.3500	1	5		1.92570339	-0.09536849
	680.4000	1	5		1.92570339	-0.09542192
	680.4500	1	5		1.92570339	-0.09537803
	680.5000	1	5		1.92570339	-0.09538727
	680.5500	1	5		1.92570339	-0.09538976
	680.6000	1	5		1.92570339	-0.09530650
	680.6500	1	5		1.92570339	-0.09534576
	680.7000	1	5		1.92570339	-0.09537036
	680.7500	1	5		1.92570339	-0.09533805
	680.8000	1	5		1.92570339	-0.09536925
	680.8500	1	5		1.92570339	-0.09532201
	680.9000	1	5		1.92573125	-0.09531521
	680.9500	1	5		1.92576936	-0.09535612
	681.0000	1	5		1.92577346	-0.09527927
	681.0500	1	5		1.92577346	-0.09528378
	681.1000	1	5		1.92577346	-0.09541700
	681.1500	1	5		1.92577346	-0.09539602
	681.2000	1	5		1.92577346	-0.09536138
	681.2500	1	5		1.92577346	-0.09543939
	681.3000	1	5		1.92577346	-0.09525670
	681.3500	1	5		1.92577346	-0.09528602
	681.4000	1	5		1.92577346	-0.09521445
	681.4500	1	5		1.92577346	-0.09510361
	681.5000	1	5		1.92577346	-0.09527558
	681.5500	1	5		1.92577346	-0.09524945
	681.6000	1	5		1.92577346	-0.09520897
	681.6500	1	5		1.92577346	-0.09531992
	681.7000	1	5		1.92577346	-0.09526008
	681.7500	1	5		1.92577346	-0.09526161
	681.8000	1	5		1.92577346	-0.09523628
	681.8500	1	5		1.92577346	-0.09520996
	681.9000	1	5		1.92577346	-0.09511090
	681.9500	1	5		1.92577346	-0.09520544
	682.0000	1	5		1.92577346	-0.09511966
	682.0500	1	5		1.92577346	-0.09518139
	682.1000	1	5		1.92577346	-0.09513261
	682.1500	1	5		1.92577346	-0.09518827
	682.2000	1	5		1.92577346	-0.09517322
	682.2500	1	5		1.92577346	-0.09522412
	682.3000	1	5		1.92577346	-0.09507802
	682.3500	1	5		1.92577346	-0.09512278
	682.4000	1	5		1.92577346	-0.09511704
	682.4500	1	5		1.92577346	-0.09514389
	682.5000	1	5		1.92577346	-0.09523809
	682.5500	1	5		1.92577346	-0.09515994
	682.6000	1	5		1.92577346	-0.09515024
	682.6500	1	5		1.92577346	-0.09519088
	682.7000	1	5		1.92577346	-0.09517779
	682.7500	1	5		1.92577346	-0.09511001
	682.8000	1	5		1.92577346	-0.09513914
	682.8500	1	5		1.92577346	-0.09505285
	682.9000	1	5		1.92577346	-0.09512918
	682.9500	1	5		1.92577346	-0.09519691
	683.0000	1	5		1.92577346	-0.09514075
	683.0500	1	5		1.92577346	-0.09515722
	683.1000	1	5		1.92576301	-0.09507632
	683.1500	1	5		1.92572224	-0.09504063
	683.2000	1	5		1.92571548	-0.09503884
	683.2500	1	5		1.92571548	-0.09499805
	683.3000	1	5		1.92571548	-0.09497836
	683.3500	1	5		1.92571548	-0.09513939
	683.4000	1	5		1.92571548	-0.09512941
	683.4500	1	5		1.92571548	-0.09508855
	683.5000	1	5		1.92571548	-0.09505671
	683.5500	1	5		1.92571548	-0.09494734
	683.6000	1	5		1.92571548	-0.09492587
	683.6500	1	5		1.92571548	-0.09497376
	683.7000	1	5		1.92571548	-0.09492019
	683.7500	1	5		1.92573863	-0.09493596
	683.8000	1	5		1.92576731	-0.09500420
	683.8500	1	5		1.92577346	-0.09491006
	683.9000	1	5		1.92577346	-0.09488193
	683.9500	1	5		1.92577346	-0.09491571
	684.0000	1	5		1.92577346	-0.09485911
	684.0500	1	5		1.92577346	-0.09483872
	684.1000	1	5		1.92577346	-0.09481455
	684.1500	1	5		1.92577346	-0.09483695
	684.2000	1	5		1.92577346	-0.09489319
	684.2500	1	5		1.92577346	-0.09492677
	684.3000	1	5		1.92577346	-0.09489376
	684.3500	1	5		1.92577346	-0.09486577
	684.4000	1	5		1.92577346	-0.09482384
	684.4500	1	5		1.92577346	-0.09476513
	684.5000	1	5		1.92577346	-0.09488741
	684.5500	1	5		1.92577346	-0.09486292
	684.6000	1	5		1.92577346	-0.09483545
	684.6500	1	5		1.92577346	-0.09483516
	684.7000	1	5		1.92577346	-0.09473009
	684.7500	1	5		1.92577346	-0.09489280
	684.8000	1	5		1.92577346	-0.09483832
	684.8500	1	5		1.92577346	-0.09477288
	684.9000	1	5		1.92577346	-0.09471437
	684.9500	1	5		1.92577346	-0.09482528
	685.0000	1	5		1.92577346	-0.09471455
	685.0500	1	5		1.92577346	-0.09483771
	685.1000	1	5		1.92577346	-0.09469540
	685.1500	1	5		1.92577346	-0.09467355
	685.2000	1	5		1.92577346	-0.09485699
	685.2500	1	5		1.92577346	-0.09470432
	685.3000	1	5		1.92577346	-0.09460928
	685.3500	1	5		1.92577346	-0.09470953
	685.4000	1	5		1.92577346	-0.09458830
	685.4500	1	5		1.92577346	-0.09467673
	685.5000	1	5		1.92577346	-0.09468318
	685.5500	1	5		1.92577346	-0.09468282
	685.6000	1	5		1.92577346	-0.09468822
	685.6500	1	5		1.92577346	-0.09473493
	685.7000	1	5		1.92577346	-0.09473859
	685.7500	1	5		1.92577346	-0.09467962
	685.8000	1	5		1.92577346	-0.09463972
	685.8500	1	5		1.92577346	-0.09466337
	685.9000	1	5		1.92577346	-0.09460452
	685.9500	1	5		1.92577346	-0.09463790
	686.0000	1	5		1.92577346	-0.09457741
	686.0500	1	5		1.92577346	-0.09456151
	686.1000	1	5		1.92577346	-0.09465691
	686.1500	1	5		1.92577346	-0.09449138
	686.2000	1	5		1.92573658	-0.09449505
	686.2500	1	5		1.92571609	-0.09449755
	686.3000	1	5		1.92571609	-0.09461878
	686.3500	1	5		1.92571609	-0.09460316
	686.4000	1	5		1.92571609	-0.09456917
	686.4500	1	5		1.92571609	-0.09449358
	686.5000	1	5		1.92571609	-0.09453089
	686.5500	1	5		1.92571671	-0.09456242
	686.6000	1	5		1.92573658	-0.09448898
	686.6500	1	5		1.92575625	-0.09439300
	686.7000	1	5		1.92577264	-0.09445786
	686.7500	1	5		1.92577346	-0.09447732
	686.8000	1	5		1.92577346	-0.09448220
	686.8500	1	5		1.92577346	-0.09442019
	686.9000	1	5		1.92577346	-0.09440646
	686.9500	1	5		1.92577346	-0.09440313
	687.0000	1	5		1.92577346	-0.09440769
	687.0500	1	5		1.92577346	-0.09430723
	687.1000	1	5		1.92577346	-0.09432561
	687.1500	1	5		1.92577346	-0.09433073
	687.2000	1	5		1.92577346	-0.09434324
	687.2500	1	5		1.92577346	-0.09429834
	687.3000	1	5		1.92577346	-0.09445058
	687.3500	1	5		1.92577346	-0.09428477
	687.4000	1	5		1.92577346	-0.09438626
	687.4500	1	5		1.92577346	-0.09436766
	687.5000	1	5		1.92577346	-0.09433858
	687.5500	1	5		1.92577346	-0.09434829
	687.6000	1	5		1.92577346	-0.09433096
	687.6500	1	5		1.92577346	-0.09434990
	687.7000	1	5		1.92577346	-0.09433586
	687.7500	1	5		1.92577346	-0.09439234
	687.8000	1	5		1.92577346	-0.09435746
	687.8500	1	5		1.92577346	-0.09441101
	687.9000	1	5		1.92577346	-0.09426210
	687.9500	1	5		1.92577346	-0.09435796
	688.0000	1	5		1.92576711	-0.09433883
	688.0500	1	5		1.92572388	-0.09423970
	688.1000	1	5		1.92571589	-0.09427740
	688.1500	1	5		1.92571589	-0.09432415
	688.2000	1	5		1.92571589	-0.09434756
	688.2500	1	5		1.92571589	-0.09428228
	688.3000	1	5		1.92571589	-0.09425716
	688.3500	1	5		1.92571589	-0.09421059
	688.4000	1	5		1.92571589	-0.09428158
	688.4500	1	5		1.92571589	-0.09429608
	688.5000	1	5		1.92571589	-0.09422993
	688.5500	1	5		1.92571589	-0.09425087
	688.6000	1	5		1.92571589	-0.09417031
	688.6500	1	5		1.92571589	-0.09425363
	688.7000	1	5		1.92571589	-0.09431859
	688.7500	1	5		1.92573310	-0.09417072
	688.8000	1	5		1.92576281	-0.09401020
	688.8500	1	5		1.92577346	-0.09423424
	688.9000	1	5		1.92577346	-0.09416159
	688.9500	1	5		1.92577346	-0.09418394
	689.0000	1	5		1.92577346	-0.09410169
	689.0500	1	5		1.92577346	-0.09416543
	689.1000	1	5		1.92577346	-0.09414756
	689.1500	1	5		1.92577346	-0.09422865
	689.2000	1	5		1.92577346	-0.09411787
	689.2500	1	5		1.92577346	-0.09406003
	689.3000	1	5		1.92577346	-0.09419224
	689.3500	1	5		1.92577346	-0.09414496
	689.4000	1	5		1.92577346	-0.09406299
	689.4500	1	5		1.92577346	-0.09407309
	689.5000	1	5		1.92577346	-0.09411961
	689.5500	1	5		1.92577346	-0.09418325
	689.6000	1	5		1.92577346	-0.09416165
	689.6500	1	5		1.92577346	-0.09404065
	689.7000	1	5		1.92577346	-0.09400412
	689.7500	1	5		1.92577346	-0.09409550
	689.8000	1	5		1.92577346	-0.09401147
	689.8500	1	5		1.92577346	-0.09400139
	689.9000	1	5		1.92577346	-0.09407941
	689.9500	1	5		1.92577346	-0.09411841
	690.0000	1	5		1.92577346	-0.09413380
	690.0500	1	5		1.92577346	-0.09415781
	690.1000	1	5		1.92577346	-0.09404186
	690.1500	1	5		1.92577346	-0.09405510
	690.2000	1	5		1.92577346	-0.09404805
	690.2500	1	5		1.92577346	-0.09401268
	690.3000	1	5		1.92577346	-0.09407364
	690.3500	1	5		1.92577346	-0.09410238
	690.4000	1	5		1.92577346	-0.09407080
	690.4500	1	5		1.92577346	-0.09400436
	690.5000	1	5		1.92577346	-0.09403989
	690.5500	1	5		1.92577346	-0.09397794
	690.6000	1	5		1.92577346	-0.09408478
	690.6500	1	5		1.92577346	-0.09396357
	690.7000	1	5		1.92577346	-0.09399238
	690.7500	1	5		1.92577346	-0.09400020
	690.8000	1	5		1.92577346	-0.09397536
	690.8500	1	5		1.92577346	-0.09400031
	690.9000	1	5		1.92577346	-0.09391662
	690.9500	1	5		1.92577346	-0.09386818
	691.0000	1	5		1.92577346	-0.09391570
	691.0500	1	5		1.92577346	-0.09390846
	691.1000	1	5		1.92577346	-0.09390163
	691.1500	1	5		1.92577346	-0.09395672
	691.2000	1	5		1.92576260	-0.09394103
	691.2500	1	5		1.92572449	-0.09397492
	691.3000	1	5		1.92571609	-0.09398503
	691.3500	1	5		1.92571609	-0.09383900
	691.4000	1	5		1.92571609	-0.09391438
	691.4500	1	5		1.92571609	-0.09382896
	691.5000	1	5		1.92571609	-0.09390867
	691.5500	1	5		1.92571609	-0.09388920
	691.6000	1	5		1.92571609	-0.09385546
	691.6500	1	5		1.92571609	-0.09387586
	691.7000	1	5		1.92571609	-0.09400229
	691.7500	1	5		1.92571609	-0.09394146
	691.8000	1	5		1.92571609	-0.09388985
	691.8500	1	5		1.92571609	-0.09381589
	691.9000	1	5		1.92571609	-0.09378451
	691.9500	1	5		1.92571609	-0.09385488
	692.0000	1	5		1.92571609	-0.09378412
	692.0500	1	5		1.92572982	-0.09374748
	692.1000	1	5		1.92574969	-0.09388379
	692.1500	1	5		1.92576916	-0.09385786
	692.2000	1	5		1.92577346	-0.09385064
	692.2500	1	5		1.92577346	-0.09378676
	692.3000	1	5		1.92577346	-0.09377202
	692.3500	1	5		1.92577346	-0.09371543
	692.4000	1	5		1.92577346	-0.09371466
	692.4500	1	5		1.92577346	-0.09365089
	692.5000	1	5		1.92577346	-0.09372902
	692.5500	1	5		1.92577346	-0.09381508
	692.6000	1	5		1.92577346	-0.09379528
	692.6500	1	5		1.92577346	-0.09373117
	692.7000	1	5		1.92577346	-0.09370928
	692.7500	1	5		1.92577346	-0.09373765
	692.8000	1	5		1.92577346	-0.09372681
	692.8500	1	5		1.92577346	-0.09371828
	692.9000	1	5		1.92577346	-0.09365710
	692.9500	1	5		1.92577346	-0.09372586
	693.0000	1	5		1.92577346	-0.09373165
	693.0500	1	5		1.92577346	-0.09365134
	693.1000	1	5		1.92577346	-0.09357567
	693.1500	1	5		1.92577346	-0.09350060
	693.2000	1	5		1.92577346	-0.09360259
	693.2500	1	5		1.92577346	-0.09360053
	693.3000	1	5		1.92577346	-0.09349795
	693.3500	1	5		1.92577346	-0.09359291
	693.4000	1	5		1.92577346	-0.09368203
	693.4500	1	5		1.92577346	-0.09370435
	693.5000	1	5		1.92577346	-0.09362848
	693.5500	1	5		1.92577346	-0.09354473
	693.6000	1	5		1.92577346	-0.09355504
	693.6500	1	5		1.92577346	-0.09359313
	693.7000	1	5		1.92577346	-0.09355448
	693.7500	1	5		1.92577346	-0.09355393
	693.8000	1	5		1.92577346	-0.09359693
	693.8500	1	5		1.92577346	-0.09357111
	693.9000	1	5		1.92577346	-0.09356416
	693.9500	1	5		1.92577346	-0.09354440
	694.0000	1	5		1.92577346	-0.09350470
	694.0500	1	5		1.92577346	-0.09354818
	694.1000	1	5		1.92577346	-0.09352015
	694.1500	1	5		1.92577346	-0.09349858
	694.2000	1	5		1.92577346	-0.09352303
	694.2500	1	5		1.92577346	-0.09352791
	694.3000	1	5		1.92577346	-0.09346066
	694.3500	1	5		1.92577346	-0.09342792
	694.4000	1	5		1.92577346	-0.09341897
	694.4500	1	5		1.92577346	-0.09345449
	694.5000	1	5		1.92577346	-0.09343619
	694.5500	1	5		1.92577346	-0.09341138
	694.6000	1	5		1.92577346	-0.09345517
	694.6500	1	5		1.92577346	-0.09346649
	694.7000	1	5		1.92577346	-0.09346089
	694.7500	1	5		1.92577346	-0.09345656
	694.8000	1	5		1.92577346	-0.09342470
	694.8500	1	5		1.92577346	-0.09341047
	694.9000	1	5		1.92577346	-0.09342029
	694.9500	1	5		1.92577346	-0.09341916
	695.0000	1	5		1.92577346	-0.09336457
	695.0500	1	5		1.92577346	-0.09344203
	695.1000	1	5		1.92576670	-0.09348750
	695.1500	1	5		1.92572736	-0.09340608
	695.2000	1	5		1.92571650	-0.09346978
	695.2500	1	5		1.92571650	-0.09342203
	695.3000	1	5		1.92571650	-0.09338383
	695.3500	1	5		1.92571650	-0.09339988
	695.4000	1	5		1.92571650	-0.09332310
	695.4500	1	5		1.92571650	-0.09336038
	695.5000	1	5		1.92571650	-0.09347667
	695.5500	1	5		1.92571650	-0.09341429
	695.6000	1	5		1.92571650	-0.09342500
	695.6500	1	5		1.92571650	-0.09346820
	695.7000	1	5		1.92571650	-0.09338033
	695.7500	1	5		1.92571650	-0.09330175
	695.8000	1	5		1.92571650	-0.09332214
	695.8500	1	5		1.92571650	-0.09322762
	695.9000	1	5		1.92571650	-0.09338146
	695.9500	1	5		1.92572429	-0.09339168
	696.0000	1	5		1.92574396	-0.09321150
	696.0500	1	5		1.92576383	-0.09339134
	696.1000	1	5		1.92577346	-0.09338420
	696.1500	1	5		1.92577346	-0.09326257
	696.2000	1	5		1.92577346	-0.09334104
	696.2500	1	5		1.92577346	-0.09329899
	696.3000	1	5		1.92577346	-0.09319657
	696.3500	1	5		1.92577346	-0.09336955
	696.4000	1	5		1.92577346	-0.09334701
	696.4500	1	5		1.92577346	-0.09323728
	696.5000	1	5		1.92577346	-0.09340841
	696.5500	1	5		1.92577346	-0.09334133
	696.6000	1	5		1.92577346	-0.09326855
	696.6500	1	5		1.92577346	-0.09336658
	696.7000	1	5		1.92577346	-0.09323726
	696.7500	1	5		1.92577346	-0.09319216
	696.8000	1	5		1.92577346	-0.09331496
	696.8500	1	5		1.92577346	-0.09331426
	696.9000	1	5		1.92577346	-0.09338213
	696.9500	1	5		1.92577346	-0.09329854
	697.0000	1	5		1.92577346	-0.09321346
	697.0500	1	5		1.92577346	-0.09321441
	697.1000	1	5		1.92577346	-0.09325027
	697.1500	1	5		1.92577346	-0.09315707
	697.2000	1	5		1.92577346	-0.09324865
	697.2500	1	5		1.92577346	-0.09327974
	697.3000	1	5		1.92577346	-0.09316606
	697.3500	1	5		1.92577346	-0.09326191
	697.4000	1	5		1.92577346	-0.09323535
	697.4500	1	5		1.92577346	-0.09310208
	697.5000	1	5		1.92577346	-0.09319907
	697.5500	1	5		1.92577346	-0.09310244
	697.6000	1	5		1.92577346	-0.09305328
	697.6500	1	5		1.92577346	-0.09319077
	697.7000	1	5		1.92577346	-0.09308778
	697.7500	1	5		1.92577346	-0.09319161
	697.8000	1	5		1.92577346	-0.09317694
	697.8500	1	5		1.92577346	-0.09304591
	697.9000	1	5		1.92577346	-0.09302130
	697.9500	1	5		1.92577346	-0.09309016
	698.0000	1	5		1.92577346	-0.09302281
	698.0500	1	5		1.92577346	-0.09310075
	698.1000	1	5		1.92577346	-0.09318113
	698.1500	1	5		1.92577346	-0.09307088
	698.2000	1	5		1.92577346	-0.09311602
	698.2500	1	5		1.92577346	-0.09308144
	698.3000	1	5		1.92577346	-0.09304567
	698.3500	1	5		1.92577346	-0.09300261
	698.4000	1	5		1.92577346	-0.09298128
	698.4500	1	5		1.92577346	-0.09292661
	698.5000	1	5		1.92577346	-0.09313863
	698.5500	1	5		1.92577346	-0.09305945
	698.6000	1	5		1.92577346	-0.09298043
	698.6500	1	5		1.92577346	-0.09307361
	698.7000	1	5		1.92577346	-0.09295166
	698.7500	1	5		1.92577346	-0.09297686
	698.8000	1	5		1.92577346	-0.09302815
	698.8500	1	5		1.92577346	-0.09297873
	698.9000	1	5		1.92575400	-0.09297304
	698.9500	1	5		1.92572080	-0.09306155
	699.0000	1	5		1.92571589	-0.09294512
	699.0500	1	5		1.92571589	-0.09299573
	699.1000	1	5		1.92571589	-0.09297912
	699.1500	1	5		1.92571589	-0.09290452
	699.2000	1	5		1.92571589	-0.09290093
	699.2500	1	5		1.92571589	-0.09297194
	699.3000	1	5		1.92571589	-0.09292074
	699.3500	1	5		1.92571589	-0.09294373
	699.4000	1	5		1.92571589	-0.09292816
	699.4500	1	5		1.92571589	-0.09288679
	699.5000	1	5		1.92571589	-0.09298955
	699.5500	1	5		1.92571589	-0.09291730
	699.6000	1	5		1.92571589	-0.09283297
	699.6500	1	5		1.92571589	-0.09294121
	699.7000	1	5		1.92571589	-0.09276209
	699.7500	1	5		1.92574027	-0.09292590
	699.8000	1	5		1.92576813	-0.09293266
	699.8500	1	5		1.92577346	-0.09281730
	699.9000	1	5		1.92577346	-0.09286361
	699.9500	1	5		1.92577346	-0.09285392
	700.0000	1	5		1.92577346	-0.09273651
	700.0500	1	5		1.92577346	-0.09278288
	700.1000	1	5		1.92577346	-0.09273717
	700.1500	1	5		1.92577346	-0.09267349
	700.2000	1	5		1.92577346	-0.09281264
	700.2500	1	5		1.92577346	-0.09281746
	700.3000	1	5		1.92577346	-0.09270934
	700.3500	1	5		1.92577346	-0.09280449
	700.4000	1	5		1.92577346	-0.09275236
	700.4500	1	5		1.92577346	-0.09262278
	700.5000	1	5		1.92577346	-0.09273146
	700.5500	1	5		1.92577346	-0.09267242
	700.6000	1	5		1.92577346	-0.09267736
	700.6500	1	5		1.92577346	-0.09280268
	700.7000	1	5		1.92577346	-0.09264747
	700.7500	1	5		1.92577346	-0.09270648
	700.8000	1	5		1.92577346	-0.09275056
	700.8500	1	5		1.92577346	-0.09270594
	700.9000	1	5		1.92577346	-0.09275669
	700.9500	1	5		1.92577346	-0.09271658
	701.0000	1	5		1.92577346	-0.09256545
	701.0500	1	5		1.92577346	-0.09267917
	701.1000	1	5		1.92577346	-0.09269983
	701.1500	1	5		1.92577346	-0.09261679
	701.2000	1	5		1.92577346	-0.09272854
	701.2500	1	5		1.92577346	-0.09265864
	701.3000	1	5		1.92577346	-0.09250724
	701.3500	1	5		1.92577346	-0.09258621
	701.4000	1	5		1.92577346	-0.09256894
	701.4500	1	5		1.92577346	-0.09248398
	701.5000	1	5		1.92577346	-0.09248898
	701.5500	1	5		1.92577346	-0.09255135
	701.6000	1	5		1.92577346	-0.09254863
	701.6500	1	5		1.92577346	-0.09263871
	701.7000	1	5		1.92577346	-0.09256135
	701.7500	1	5		1.92577346	-0.09256136
	701.8000	1	5		1.92577346	-0.09264493
	701.8500	1	5		1.92577346	-0.09253808
	701.9000	1	5		1.92577346	-0.09251297
	701.9500	1	5		1.92577346	-0.09253914
	702.0000	1	5		1.92577346	-0.09253616
	702.0500	1	5		1.92577346	-0.09259488
	702.1000	1	5		1.92577346	-0.09256288
	702.1500	1	5		1.92577346	-0.09250925
	702.2000	1	5		1.92577346	-0.09253338
	702.2500	1	5		1.92577346	-0.09239626
	702.3000	1	5		1.92575420	-0.09249503
	702.3500	1	5		1.92573433	-0.09248219
	702.4000	1	5		1.92571794	-0.09246138
	702.4500	1	5		1.92571650	-0.09249003
	702.5000	1	5		1.92571650	-0.09245953
	702.5500	1	5		1.92571650	-0.09240268
	702.6000	1	5		1.92571650	-0.09245740
	702.6500	1	5		1.92571650	-0.09250566
	702.7000	1	5		1.92571650	-0.09243933
	702.7500	1	5		1.92571650	-0.09239029
	702.8000	1	5		1.92571650	-0.09245506
	702.8500	1	5		1.92572613	-0.09256106
	702.9000	1	5		1.92575584	-0.09248074
	702.9500	1	5		1.92577346	-0.09242503
	703.0000	1	5		1.92577346	-0.09242762
	703.0500	1	5		1.92577346	-0.09249272
	703.1000	1	5		1.92577346	-0.09234213
	703.1500	1	5		1.92577346	-0.09236125
	703.2000	1	5		1.92577346	-0.09236798
	703.2500	1	5		1.92577346	-0.09244373
	703.3000	1	5		1.92577346	-0.09247896
	703.3500	1	5		1.92577346	-0.09243144
	703.4000	1	5		1.92577346	-0.09240843
	703.4500	1	5		1.92577346	-0.09248558
	703.5000	1	5		1.92577346	-0.09238759
	703.5500	1	5		1.92577346	-0.09233292
	703.6000	1	5		1.92577346	-0.09237754
	703.6500	1	5		1.92577346	-0.09229865
	703.7000	1	5		1.92577346	-0.09238010
	703.7500	1	5		1.92577346	-0.09245725
	703.8000	1	5		1.92577346	-0.09243592
	703.8500	1	5		1.92577346	-0.09240462
	703.9000	1	5		1.92577346	-0.09236975
	703.9500	1	5		1.92577346	-0.09238669
	704.0000	1	5		1.92577346	-0.09237465
	704.0500	1	5		1.92577346	-0.09237591
	704.1000	1	5		1.92577346	-0.09231053
	704.1500	1	5		1.92577346	-0.09230487
	704.2000	1	5		1.92577346	-0.09229402
	704.2500	1	5		1.92577346	-0.09239977
	704.3000	1	5		1.92577346	-0.09234943
	704.3500	1	5		1.92577346	-0.09236601
	704.4000	1	5		1.92577346	-0.09230899
	704.4500	1	5		1.92577346	-0.09238300
	704.5000	1	5		1.92577346	-0.09235919
	704.5500	1	5		1.92577346	-0.09228419
	704.6000	1	5		1.92577346	-0.09234139
	704.6500	1	5		1.92577346	-0.09235424
	704.7000	1	5		1.92577346	-0.09240199
	704.7500	1	5		1.92577346	-0.09229738
	704.8000	1	5		1.92577346	-0.09228457
	704.8500	1	5		1.92577346	-0.09221595
	704.9000	1	5		1.92577346	-0.09216641
	704.9500	1	5		1.92575809	-0.09226689
	705.0000	1	5		1.92573822	-0.09224888
	705.0500	1	5		1.92571998	-0.09226918
	705.1000	1	5		1.92571650	-0.09229652
	705.1500	1	5		1.92571650	-0.09230217
	705.2000	1	5		1.92571650	-0.09223984
	705.2500	1	5		1.92571650	-0.09229631
	705.3000	1	5		1.92571650	-0.09225000
	705.3500	1	5		1.92571650	-0.09226915
	705.4000	1	5		1.92571650	-0.09221963
	705.4500	1	5		1.92572982	-0.09225308
	705.5000	1	5		1.92575953	-0.09218597
	705.5500	1	5		1.92577346	-0.09232760
	705.6000	1	5		1.92577346	-0.09222550
	705.6500	1	5		1.92577346	-0.09225204
	705.7000	1	5		1.92577346	-0.09225620
	705.7500	1	5		1.92577346	-0.09217657
	705.8000	1	5		1.92577346	-0.09218236
	705.8500	1	5		1.92577346	-0.09217813
	705.9000	1	5		1.92577346	-0.09222789
	705.9500	1	5		1.92577346	-0.09218681
	706.0000	1	5		1.92577346	-0.09212146
	706.0500	1	5		1.92577346	-0.09211309
	706.1000	1	5		1.92577346	-0.09216068
	706.1500	1	5		1.92577346	-0.09217544
	706.2000	1	5		1.92577346	-0.09206863
	706.2500	1	5		1.92577346	-0.09216757
	706.3000	1	5		1.92577346	-0.09217133
	706.3500	1	5		1.92577346	-0.09212341
	706.4000	1	5		1.92577346	-0.09214318
	706.4500	1	5		1.92577346	-0.09213726
	706.5000	1	5		1.92577346	-0.09216451
	706.5500	1	5		1.92577346	-0.09221575
	706.6000	1	5		1.92577346	-0.09215120
	706.6500	1	5		1.92577346	-0.09205225
	706.7000	1	5		1.92577346	-0.09214722
	706.7500	1	5		1.92577346	-0.09210460
	706.8000	1	5		1.92577346	-0.09204226
	706.8500	1	5		1.92577346	-0.09209153
	706.9000	1	5		1.92577346	-0.09211068
	706.9500	1	5		1.92577346	-0.09207837
	707.0000	1	5		1.92577346	-0.09206277
	707.0500	1	5		1.92577346	-0.09207597
	707.1000	1	5		1.92577346	-0.09206664
	707.1500	1	5		1.92577346	-0.09200276
	707.2000	1	5		1.92577346	-0.09199213
	707.2500	1	5		1.92575686	-0.09209158
	707.3000	1	5		1.92573720	-0.09208445
	707.3500	1	5		1.92571937	-0.09213861
	707.4000	1	5		1.92571650	-0.09203510
	707.4500	1	5		1.92571650	-0.09205276
	707.5000	1	5		1.92571650	-0.09207443
	707.5500	1	5		1.92571650	-0.09195497
	707.6000	1	5		1.92571650	-0.09195792
	707.6500	1	5		1.92571650	-0.09198257
	707.7000	1	5		1.92571650	-0.09201931
	707.7500	1	5		1.92571835	-0.09207799
	707.8000	1	5		1.92573801	-0.09201942
	707.8500	1	5		1.92575789	-0.09199517
	707.9000	1	5		1.92577326	-0.09205700
	707.9500	1	5		1.92577346	-0.09203195
	708.0000	1	5		1.92577346	-0.09201722
	708.0500	1	5		1.92577346	-0.09200816
	708.1000	1	5		1.92577346	-0.09199753
	708.1500	1	5		1.92577346	-0.09201634
	708.2000	1	5		1.92577346	-0.09198890
	708.2500	1	5		1.92577346	-0.09208309
	708.3000	1	5		1.92577346	-0.09202087
	708.3500	1	5		1.92577346	-0.09198269
	708.4000	1	5		1.92577346	-0.09193071
	708.4500	1	5		1.92577346	-0.09193167
	708.5000	1	5		1.92577346	-0.09191650
	708.5500	1	5		1.92577346	-0.09204098
	708.6000	1	5		1.92577346	-0.09184807
	708.6500	1	5		1.92577346	-0.09190383
	708.7000	1	5		1.92577346	-0.09190038
	708.7500	1	5		1.92577346	-0.09191953
	708.8000	1	5		1.92577346	-0.09190803
	708.8500	1	5		1.92577346	-0.09192082
	708.9000	1	5		1.92577346	-0.09187447
	708.9500	1	5		1.92577346	-0.09200891
	709.0000	1	5		1.92577346	-0.09192912
	709.0500	1	5		1.92577346	-0.09192379
	709.1000	1	5		1.92577346	-0.09193566
	709.1500	1	5		1.92577346	-0.09186395
	709.2000	1	5		1.92577346	-0.09182879
	709.2500	1	5		1.92577346	-0.09192249
	709.3000	1	5		1.92577346	-0.09184068
	709.3500	1	5		1.92577346	-0.09181629
	709.4000	1	5		1.92577346	-0.09180847
	709.4500	1	5		1.92577346	-0.09185057
	709.5000	1	5		1.92577346	-0.09185234
	709.5500	1	5		1.92577346	-0.09187115
	709.6000	1	5		1.92577346	-0.09169063
	709.6500	1	5		1.92577346	-0.09180209
	709.7000	1	5		1.92577346	-0.09178851
	709.7500	1	5		1.92577346	-0.09181957
	709.8000	1	5		1.92577346	-0.09184313
	709.8500	1	5		1.92577346	-0.09173810
	709.9000	1	5		1.92577346	-0.09167824
	709.9500	1	5		1.92577346	-0.09186484
	710.0000	1	5		1.92577346	-0.09179129
	710.0500	1	5		1.92577346	-0.09173677
	710.1000	1	5		1.92577346	-0.09182833
	710.1500	1	5		1.92577346	-0.09185806
	710.2000	1	5		1.92577346	-0.09180320
	710.2500	1	5		1.92577346	-0.09181778
	710.3000	1	5		1.92577346	-0.09182109
	710.3500	1	5		1.92577346	-0.09184693
	710.4000	1	5		1.92576834	-0.09179150
	710.4500	1	5		1.92574867	-0.09178421
	710.5000	1	5		1.92572879	-0.09168721
	710.5500	1	5		1.92571650	-0.09183539
	710.6000	1	5		1.92571650	-0.09173338
	710.6500	1	5		1.92571650	-0.09174517
	710.7000	1	5		1.92571650	-0.09186615
	710.7500	1	5		1.92571650	-0.09176448
	710.8000	1	5		1.92571650	-0.09178585
	710.8500	1	5		1.92571650	-0.09183268
	710.9000	1	5		1.92571650	-0.09179054
	710.9500	1	5		1.92571650	-0.09176548
	711.0000	1	5		1.92571650	-0.09174741
	711.0500	1	5		1.92571650	-0.09170528
	711.1000	1	5		1.92571650	-0.09170529
	711.1500	1	5		1.92572470	-0.09172330
	711.2000	1	5		1.92574437	-0.09166225
	711.2500	1	5		1.92576424	-0.09172984
	711.3000	1	5		1.92577346	-0.09169121
	711.3500	1	5		1.92577346	-0.09168357
	711.4000	1	5		1.92577346	-0.09167755
	711.4500	1	5		1.92577346	-0.09176770
	711.5000	1	5		1.92577346	-0.09166108
	711.5500	1	5		1.92577346	-0.09169892
	711.6000	1	5		1.92577346	-0.09167843
	711.6500	1	5		1.92577346	-0.09169152
	711.7000	1	5		1.92577346	-0.09165674
	711.7500	1	5		1.92577346	-0.09159649
	711.8000	1	5		1.92577346	-0.09152390
	711.8500	1	5		1.92577346	-0.09159954
	711.9000	1	5		1.92577346	-0.09160179
	711.9500	1	5		1.92577346	-0.09166119
	712.0000	1	5		1.92577346	-0.09169183
	712.0500	1	5		1.92577346	-0.09165505
	712.1000	1	5		1.92577346	-0.09155965
	712.1500	1	5		1.92577346	-0.09163696
	712.2000	1	5		1.92577346	-0.09170233
	712.2500	1	5		1.92577346	-0.09168754
	712.3000	1	5		1.92577346	-0.09164340
	712.3500	1	5		1.92577346	-0.09156040
	712.4000	1	5		1.92577346	-0.09149851
	712.4500	1	5		1.92577346	-0.09173806
	712.5000	1	5		1.92577346	-0.09163489
	712.5500	1	5		1.92577346	-0.09162064
	712.6000	1	5		1.92577346	-0.09169585
	712.6500	1	5		1.92577346	-0.09154441
	712.7000	1	5		1.92577346	-0.09149273
	712.7500	1	5		1.92577346	-0.09155567
	712.8000	1	5		1.92577346	-0.09150824
	712.8500	1	5		1.92577346	-0.09158947
	712.9000	1	5		1.92573801	-0.09159508
	712.9500	1	5		1.92571650	-0.09156493
	713.0000	1	5		1.92571650	-0.09158534
	713.0500	1	5		1.92571650	-0.09165474
	713.1000	1	5		1.92571650	-0.09156434
	713.1500	1	5		1.92571650	-0.09151087
	713.2000	1	5		1.92571650	-0.09150968
	713.2500	1	5		1.92571650	-0.09148214
	713.3000	1	5		1.92571650	-0.09147065
	713.3500	1	5		1.92571650	-0.09149204
	713.4000	1	5		1.92571650	-0.09148872
	713.4500	1	5		1.92571650	-0.09161676
	713.5000	1	5		1.92571650	-0.09149590
	713.5500	1	5		1.92571650	-0.09149211
	713.6000	1	5		1.92572941	-0.09149213
	713.6500	1	5		1.92574928	-0.09144452
	713.7000	1	5		1.92576895	-0.09149032
	713.7500	1	5		1.92577346	-0.09150669
	713.8000	1	5		1.92577346	-0.09148790
	713.8500	1	5		1.92577346	-0.09152272
	713.9000	1	5		1.92577346	-0.09143968
	713.9500	1	5		1.92577346	-0.09144285
	714.0000	1	5		1.92577346	-0.09157291
	714.0500	1	5		1.92577346	-0.09149069
	714.1000	1	5		1.92577346	-0.09144301
	714.1500	1	5		1.92577346	-0.09142480
	714.2000	1	5		1.92577346	-0.09139538
	714.2500	1	5		1.92577346	-0.09147040
	714.3000	1	5		1.92577346	-0.09149103
	714.3500	1	5		1.92577346	-0.09142550
	714.4000	1	5		1.92577346	-0.09145502
	714.4500	1	5		1.92577346	-0.09142226
	714.5000	1	5		1.92577346	-0.09131561
	714.5500	1	5		1.92577346	-0.09138060
	714.6000	1	5		1.92577346	-0.09128385
	714.6500	1	5		1.92577346	-0.09136374
	714.7000	1	5		1.92577346	-0.09143801
	714.7500	1	5		1.92577346	-0.09137048
	714.8000	1	5		1.92577346	-0.09137866
	714.8500	1	5		1.92577346	-0.09138672
	714.9000	1	5		1.92577346	-0.09126635
	714.9500	1	5		1.92577346	-0.09135695
	715.0000	1	5		1.92577346	-0.09126513
	715.0500	1	5		1.92577346	-0.09119700
	715.1000	1	5		1.92577346	-0.09133864
	715.1500	1	5		1.92577346	-0.09138509
	715.2000	1	5		1.92577346	-0.09132754
	715.2500	1	5		1.92577346	-0.09137768
	715.3000	1	5		1.92577346	-0.09130081
	715.3500	1	5		1.92577346	-0.09135014
	715.4000	1	5		1.92577346	-0.09135692
	715.4500	1	5		1.92577346	-0.09128211
	715.5000	1	5		1.92577346	-0.09126170
	715.5500	1	5		1.92577346	-0.09129257
	715.6000	1	5		1.92577346	-0.09129526
	715.6500	1	5		1.92577346	-0.09121458
	715.7000	1	5		1.92577346	-0.09120250
	715.7500	1	5		1.92577346	-0.09114927
	715.8000	1	5		1.92577346	-0.09119406
	715.8500	1	5		1.92577346	-0.09118969
	715.9000	1	5		1.92577346	-0.09116131
	715.9500	1	5		1.92577346	-0.09119196
	716.0000	1	5		1.92577346	-0.09123439
	716.0500	1	5		1.92577346	-0.09125935
	716.1000	1	5		1.92577346	-0.09123407
	716.1500	1	5		1.92577346	-0.09125695
	716.2000	1	5		1.92577346	-0.09121104
	716.2500	1	5		1.92577346	-0.09122510
	716.3000	1	5		1.92577346	-0.09121913
	716.3500	1	5		1.92577346	-0.09117926
	716.4000	1	5		1.92577346	-0.09114782
	716.4500	1	5		1.92577346	-0.09120168
	716.5000	1	5		1.92577346	-0.09122447
	716.5500	1	5		1.92577346	-0.09129232
	716.6000	1	5		1.92576240	-0.09114991
	716.6500	1	5		1.92574273	-0.09118471
	716.7000	1	5		1.92572285	-0.09121535
	716.7500	1	5		1.92571650	-0.09113800
	716.8000	1	5		1.92571650	-0.09114662
	716.8500	1	5		1.92571650	-0.09108067
	716.9000	1	5		1.92571650	-0.09109833
	716.9500	1	5		1.92571650	-0.09121975
	717.0000	1	5		1.92571650	-0.09117265
	717.0500	1	5		1.92571650	-0.09111713
	717.1000	1	5		1.92571650	-0.09113143
	717.1500	1	5		1.92571650	-0.09108119
	717.2000	1	5		1.92572552	-0.09103333
	717.2500	1	5		1.92574519	-0.09110047
	717.3000	1	5		1.92576506	-0.09113411
	717.3500	1	5		1.92577346	-0.09117721
	717.4000	1	5		1.92577346	-0.09112026
	717.4500	1	5		1.92577346	-0.09101480
	717.5000	1	5		1.92577346	-0.09107046
	717.5500	1	5		1.92577346	-0.09101338
	717.6000	1	5		1.92577346	-0.09092081
	717.6500	1	5		1.92577346	-0.09097230
	717.7000	1	5		1.92577346	-0.09103957
	717.7500	1	5		1.92577346	-0.09101758
	717.8000	1	5		1.92577346	-0.09105883
	717.8500	1	5		1.92577346	-0.09097064
	717.9000	1	5		1.92577346	-0.09095048
	717.9500	1	5		1.92577346	-0.09101288
	718.0000	1	5		1.92577346	-0.09098513
	718.0500	1	5		1.92577346	-0.09093735
	718.1000	1	5		1.92577346	-0.09109720
	718.1500	1	5		1.92577346	-0.09106457
	718.2000	1	5		1.92577346	-0.09104491
	718.2500	1	5		1.92577346	-0.09102112
	718.3000	1	5		1.92577346	-0.09104304
	718.3500	1	5		1.92577346	-0.09104536
	718.4000	1	5		1.92577346	-0.09104492
	718.4500	1	5		1.92577346	-0.09091630
	718.5000	1	5		1.92577346	-0.09087563
	718.5500	1	5		1.92577346	-0.09100687
	718.6000	1	5		1.92577346	-0.09104596
	718.6500	1	5		1.92577346	-0.09099100
	718.7000	1	5		1.92577346	-0.09097198
	718.7500	1	5		1.92577346	-0.09097987
	718.8000	1	5		1.92577346	-0.09093388
	718.8500	1	5		1.92577346	-0.09093397
	718.9000	1	5		1.92577346	-0.09090640
	718.9500	1	5		1.92577346	-0.09090871
	719.0000	1	5		1.92577346	-0.09103806
	719.0500	1	5		1.92577346	-0.09100754
	719.1000	1	5		1.92577346	-0.09097895
	719.1500	1	5		1.92577346	-0.09099271
	719.2000	1	5		1.92577346	-0.09096674
	719.2500	1	5		1.92577346	-0.09087057
	719.3000	1	5		1.92577346	-0.09091929
	719.3500	1	5		1.92575850	-0.09094674
	719.4000	1	5		1.92573863	-0.09083599
	719.4500	1	5		1.92572019	-0.09092979
	719.5000	1	5		1.92571650	-0.09093868
	719.5500	1	5		1.92571650	-0.09092720
	719.6000	1	5		1.92571650	-0.09097999
	719.6500	1	5		1.92571650	-0.09094896
	719.7000	1	5		1.92571650	-0.09082868
	719.7500	1	5		1.92571650	-0.09088900
	719.8000	1	5		1.92571650	-0.09092339
	719.8500	1	5		1.92571650	-0.09087559
	719.9000	1	5		1.92571650	-0.09085175
	719.9500	1	5		1.92571650	-0.09090999
	720.0000	1	5		1.92572634	-0.09087829
	720.0500	1	5		1.92574621	-0.09089745
	720.1000	1	5		1.92576609	-0.09094683
	720.1500	1	5		1.92577346	-0.09079426
	720.2000	1	5		1.92577346	-0.09089113
	720.2500	1	5		1.92577346	-0.09088843
	720.3000	1	5		1.92577346	-0.09087085
	720.3500	1	5		1.92577346	-0.09078559
	720.4000	1	5		1.92577346	-0.09082805
	720.4500	1	5		1.92577346	-0.09089587
	720.5000	1	5		1.92577346	-0.09084911
	720.5500	1	5		1.92577346	-0.09082329
	720.6000	1	5		1.92577346	-0.09084892
	720.6500	1	5		1.92577346	-0.09083856
	720.7000	1	5		1.92577346	-0.09079142
	720.7500	1	5		1.92577346	-0.09091597
	720.8000	1	5		1.92577346	-0.09079848
	720.8500	1	5		1.92577346	-0.09090417
	720.9000	1	5		1.92577346	-0.09098987
	720.9500	1	5		1.92577346	-0.09086898
	721.0000	1	5		1.92577346	-0.09079631
	721.0500	1	5		1.92577346	-0.09085440
	721.1000	1	5		1.92577346	-0.09075187
	721.1500	1	5		1.92577346	-0.09081944
	721.2000	1	5		1.92577346	-0.09086994
	721.2500	1	5		1.92577346	-0.09080654
	721.3000	1	5		1.92577346	-0.09087212
	721.3500	1	5		1.92577346	-0.09089247
	721.4000	1	5		1.92577346	-0.09087702
	721.4500	1	5		1.92577346	-0.09092350
	721.5000	1	5		1.92577346	-0.09079119
	721.5500	1	5		1.92577346	-0.09070325
	721.6000	1	5		1.92577346	-0.09075049
	721.6500	1	5		1.92577346	-0.09079501
	721.7000	1	5		1.92577346	-0.09073497
	721.7500	1	5		1.92577346	-0.09084756
	721.8000	1	5		1.92577346	-0.09076145
	721.8500	1	5		1.92577346	-0.09078412
	721.9000	1	5		1.92577346	-0.09074608
	721.9500	1	5		1.92577346	-0.09071463
	722.0000	1	5		1.92577346	-0.09067542
	722.0500	1	5		1.92577346	-0.09074587
	722.1000	1	5		1.92577346	-0.09072706
	722.1500	1	5		1.92577346	-0.09073021
	722.2000	1	5		1.92577346	-0.09069530
	722.2500	1	5		1.92576834	-0.09069427
	722.3000	1	5		1.92574867	-0.09067891
	722.3500	1	5		1.92572879	-0.09070040
	722.4000	1	5		1.92571650	-0.09069566
	722.4500	1	5		1.92571650	-0.09075045
	722.5000	1	5		1.92571650	-0.09071306
	722.5500	1	5		1.92571650	-0.09071543
	722.6000	1	5		1.92571650	-0.09061502
	722.6500	1	5		1.92571650	-0.09070578
	722.7000	1	5		1.92571650	-0.09070562
	722.7500	1	5		1.92571650	-0.09066635
	722.8000	1	5		1.92571650	-0.09060904
	722.8500	1	5		1.92571650	-0.09066860
	722.9000	1	5		1.92571650	-0.09064811
	722.9500	1	5		1.92573023	-0.09067964
	723.0000	1	5		1.92574990	-0.09067007
	723.0500	1	5		1.92576936	-0.09063097
	723.1000	1	5		1.92577346	-0.09066120
	723.1500	1	5		1.92577346	-0.09067171
	723.2000	1	5		1.92577346	-0.09074075
	723.2500	1	5		1.92577346	-0.09077459
	723.3000	1	5		1.92577346	-0.09058122
	723.3500	1	5		1.92577346	-0.09054866
	723.4000	1	5		1.92577346	-0.09063828
	723.4500	1	5		1.92577346	-0.09067346
	723.5000	1	5		1.92577346	-0.09063015
	723.5500	1	5		1.92577346	-0.09062210
	723.6000	1	5		1.92577346	-0.09068916
	723.6500	1	5		1.92577346	-0.09070229
	723.7000	1	5		1.92577346	-0.09063831
	723.7500	1	5		1.92577346	-0.09046479
	723.8000	1	5		1.92577346	-0.09054269
	723.8500	1	5		1.92577346	-0.09061524
	723.9000	1	5		1.92577346	-0.09065571
	723.9500	1	5		1.92577346	-0.09069055
	724.0000	1	5		1.92577346	-0.09057585
	724.0500	1	5		1.92577346	-0.09055181
	724.1000	1	5		1.92577346	-0.09070544
	724.1500	1	5		1.92577346	-0.09056017
	724.2000	1	5		1.92577346	-0.09055998
	724.2500	1	5		1.92577346	-0.09058274
	724.3000	1	5		1.92577346	-0.09052451
	724.3500	1	5		1.92577346	-0.09048044
	724.4000	1	5		1.92577346	-0.09050286
	724.4500	1	5		1.92577346	-0.09055911
	724.5000	1	5		1.92577346	-0.09057784
	724.5500	1	5		1.92577346	-0.09055783
	724.6000	1	5		1.92577346	-0.09048534
	724.6500	1	5		1.92577346	-0.09054901
	724.7000	1	5		1.92577346	-0.09050178
	724.7500	1	5		1.92577346	-0.09050544
	724.8000	1	5		1.92577346	-0.09053001
	724.8500	1	5		1.92577346	-0.09055421
	724.9000	1	5		1.92577346	-0.09041953
	724.9500	1	5		1.92577346	-0.09056894
	725.0000	1	5		1.92577346	-0.09051968
	725.0500	1	5		1.92577346	-0.09043671
	725.1000	1	5		1.92577346	-0.09055556
	725.1500	1	5		1.92577346	-0.09044783
	725.2000	1	5		1.92577346	-0.09039316
	725.2500	1	5		1.92577346	-0.09048059
	725.3000	1	5		1.92574560	-0.09050993
	725.3500	1	5		1.92571855	-0.09043553
	725.4000	1	5		1.92571650	-0.09047784
	725.4500	1	5		1.92571650	-0.09040033
	725.5000	1	5		1.92571650	-0.09038587
	725.5500	1	5		1.92571650	-0.09049171
	725.6000	1	5		1.92573228	-0.09038917
	725.6500	1	5		1.92575215	-0.09043749
	725.7000	1	5		1.92577059	-0.09041833
	725.7500	1	5		1.92577346	-0.09041736
	725.8000	1	5		1.92577346	-0.09036751
	725.8500	1	5		1.92577346	-0.09042667
	725.9000	1	5		1.92577346	-0.09033990
	725.9500	1	5		1.92577346	-0.09038253
	726.0000	1	5		1.92577346	-0.09042714
	726.0500	1	5		1.92577346	-0.09034832
	726.1000	1	5		1.92577346	-0.09041617
	726.1500	1	5		1.92577346	-0.09048906
	726.2000	1	5		1.92577346	-0.09038959
	726.2500	1	5		1.92577346	-0.09038157
	726.3000	1	5		1.92577346	-0.09041939
	726.3500	1	5		1.92577223	-0.09041841
	726.4000	1	5		1.92572593	-0.09037827
	726.4500	1	5		1.92571630	-0.09034490
	726.5000	1	5		1.92571630	-0.09039799
	726.5500	1	5		1.92571630	-0.09035391
	726.6000	1	5		1.92571630	-0.09040860
	726.6500	1	5		1.92571630	-0.09043465
	726.7000	1	5		1.92571630	-0.09034522
	726.7500	1	5		1.92571630	-0.09033581
	726.8000	1	5		1.92571630	-0.09029288
	726.8500	1	5		1.92571630	-0.09038693
	726.9000	1	5		1.92572326	-0.09040424
	726.9500	1	5		1.92574314	-0.09028614
	727.0000	1	5		1.92576281	-0.09034227
	727.0500	1	5		1.92577346	-0.09036528
	727.1000	1	5		1.92577346	-0.09035877
	727.1500	1	5		1.92577346	-0.09041054
	727.2000	1	5		1.92577346	-0.09027912
	727.2500	1	5		1.92577346	-0.09030287
	727.3000	1	5		1.92577346	-0.09025845
	727.3500	1	5		1.92577346	-0.09027983
	727.4000	1	5		1.92577346	-0.09027018
	727.4500	1	5		1.92577346	-0.09033965
	727.5000	1	5		1.92577346	-0.09035746
	727.5500	1	5		1.92577346	-0.09037020
	727.6000	1	5		1.92577346	-0.09037114
	727.6500	1	5		1.92577346	-0.09029248
	727.7000	1	5		1.92577346	-0.09033189
	727.7500	1	5		1.92577346	-0.09028267
	727.8000	1	5		1.92577346	-0.09029779
	727.8500	1	5		1.92577346	-0.09027118
	727.9000	1	5		1.92577346	-0.09028700
	727.9500	1	5		1.92577346	-0.09027605
	728.0000	1	5		1.92577346	-0.09031348
	728.0500	1	5		1.92577346	-0.09037056
	728.1000	1	5		1.92577346	-0.09029144
	728.1500	1	5		1.92577346	-0.09024548
	728.2000	1	5		1.92577346	-0.09025572
	728.2500	1	5		1.92577346	-0.09022792
	728.3000	1	5		1.92577346	-0.09026481
	728.3500	1	5		1.92577346	-0.09026262
	728.4000	1	5		1.92577346	-0.09027064
	728.4500	1	5		1.92577346	-0.09025438
	728.5000	1	5		1.92577346	-0.09024774
	728.5500	1	5		1.92577346	-0.09019565
	728.6000	1	5		1.92577346	-0.09025300
	728.6500	1	5		1.92577346	-0.09026351
	728.7000	1	5		1.92577346	-0.09020475
	728.7500	1	5		1.92577346	-0.09025298
	728.8000	1	5		1.92577346	-0.09023421
	728.8500	1	5		1.92577346	-0.09022171
	728.9000	1	5		1.92577346	-0.09034443
	728.9500	1	5		1.92577346	-0.09026098
	729.0000	1	5		1.92577346	-0.09023840
	729.0500	1	5		1.92577346	-0.09020508
	729.1000	1	5		1.92577346	-0.09023709
	729.1500	1	5		1.92577305	-0.09016044
	729.2000	1	5		1.92573412	-0.09034539
	729.2500	1	5		1.92571609	-0.09017508
	729.3000	1	5		1.92571609	-0.09026222
	729.3500	1	5		1.92571609	-0.09030514
	729.4000	1	5		1.92571609	-0.09018950
	729.4500	1	5		1.92571609	-0.09018947
	729.5000	1	5		1.92571609	-0.09021957
	729.5500	1	5		1.92571609	-0.09016091
	729.6000	1	5		1.92571609	-0.09014775
	729.6500	1	5		1.92571609	-0.09024722
	729.7000	1	5		1.92571609	-0.09021200
	729.7500	1	5		1.92571609	-0.09026303
	729.8000	1	5		1.92571609	-0.09019417
	729.8500	1	5		1.92571609	-0.09020252
	729.9000	1	5		1.92573084	-0.09025996
	729.9500	1	5		1.92575051	-0.09015181
	730.0000	1	5		1.92576977	-0.09015848
	730.0500	1	5		1.92577346	-0.09015988
	730.1000	1	5		1.92577346	-0.09017190
	730.1500	1	5		1.92577346	-0.09019854
	730.2000	1	5		1.92577346	-0.09015191
	730.2500	1	5		1.92577346	-0.09012613
	730.3000	1	5		1.92577346	-0.09007407
	730.3500	1	5		1.92577346	-0.09006944
	730.4000	1	5		1.92577346	-0.09001361
	730.4500	1	5		1.92577346	-0.09002374
	730.5000	1	5		1.92577346	-0.09006395
	730.5500	1	5		1.92577346	-0.09007841
	730.6000	1	5		1.92577346	-0.09015216
	730.6500	1	5		1.92577346	-0.09011429
	730.7000	1	5		1.92577346	-0.09013044
	730.7500	1	5		1.92577346	-0.09013135
	730.8000	1	5		1.92577346	-0.09007622
	730.8500	1	5		1.92577346	-0.09014633
	730.9000	1	5		1.92577346	-0.09014018
	730.9500	1	5		1.92577346	-0.09002778
	731.0000	1	5		1.92577346	-0.09016354
	731.0500	1	5		1.92577346	-0.09016716
	731.1000	1	5		1.92577346	-0.09012185
	731.1500	1	5		1.92577346	-0.09012529
	731.2000	1	5		1.92577346	-0.08996065
	731.2500	1	5		1.92577346	-0.09002272
	731.3000	1	5		1.92577346	-0.09007307
	731.3500	1	5		1.92577346	-0.08999209
	731.4000	1	5		1.92577346	-0.09001818
	731.4500	1	5		1.92577346	-0.09003937
	731.5000	1	5		1.92577346	-0.09002092
	731.5500	1	5		1.92577346	-0.09003680
	731.6000	1	5		1.92577346	-0.09009699
	731.6500	1	5		1.92577346	-0.08997698
	731.7000	1	5		1.92577346	-0.08993479
	731.7500	1	5		1.92577346	-0.08993717
	731.8000	1	5		1.92577346	-0.09003350
	731.8500	1	5		1.92577346	-0.09002221
	731.9000	1	5		1.92577346	-0.09014010
	731.9500	1	5		1.92577346	-0.09000940
	732.0000	1	5		1.92577346	-0.09003448
	732.0500	1	5		1.92577346	-0.09003859
	732.1000	1	5		1.92577346	-0.08998458
	732.1500	1	5		1.92577346	-0.08994467
	732.2000	1	5		1.92577346	-0.08987567
	732.2500	1	5		1.92577346	-0.08994256
	732.3000	1	5		1.92577346	-0.09001134
	732.3500	1	5		1.92577346	-0.08999970
	732.4000	1	5		1.92577346	-0.08997675
	732.4500	1	5		1.92576527	-0.08990500
	732.5000	1	5		1.92574539	-0.08985812
	732.5500	1	5		1.92572572	-0.08991296
	732.6000	1	5		1.92571650	-0.08987521
	732.6500	1	5		1.92571650	-0.08996608
	732.7000	1	5		1.92571650	-0.08997125
	732.7500	1	5		1.92571650	-0.08997530
	732.8000	1	5		1.92571650	-0.08993178
	732.8500	1	5		1.92571650	-0.08997720
	732.9000	1	5		1.92571650	-0.08987315
	732.9500	1	5		1.92571650	-0.08985675
	733.0000	1	5		1.92571650	-0.08981697
	733.0500	1	5		1.92572388	-0.08982068
	733.1000	1	5		1.92574375	-0.08987111
	733.1500	1	5		1.92576342	-0.08990017
	733.2000	1	5		1.92577346	-0.08985392
	733.2500	1	5		1.92577346	-0.08986722
	733.3000	1	5		1.92577346	-0.08987674
	733.3500	1	5		1.92577346	-0.08979160
	733.4000	1	5		1.92577346	-0.08985462
	733.4500	1	5		1.92577346	-0.08992351
	733.5000	1	5		1.92577346	-0.08978122
	733.5500	1	5		1.92577346	-0.08978490
	733.6000	1	5		1.92577346	-0.08977152
	733.6500	1	5		1.92577346	-0.08977487
	733.7000	1	5		1.92577346	-0.08978834
	733.7500	1	5		1.92577346	-0.08989339
	733.8000	1	5		1.92577346	-0.08975520
	733.8500	1	5		1.92577346	-0.08980828
	733.9000	1	5		1.92577346	-0.08985806
	733.9500	1	5		1.92577346	-0.08976658
	734.0000	1	5		1.92577346	-0.08988413
	734.0500	1	5		1.92577346	-0.08982355
	734.1000	1	5		1.92577346	-0.08971702
	734.1500	1	5		1.92577346	-0.08974229
	734.2000	1	5		1.92577346	-0.08977168
	734.2500	1	5		1.92577346	-0.08962473
	734.3000	1	5		1.92577346	-0.08977132
	734.3500	1	5		1.92577346	-0.08963519
	734.4000	1	5		1.92577346	-0.08988281
	734.4500	1	5		1.92577346	-0.08981486
	734.5000	1	5		1.92577346	-0.08964388
	734.5500	1	5		1.92577346	-0.08966574
	734.6000	1	5		1.92577346	-0.08971140
	734.6500	1	5		1.92577346	-0.08968157
	734.7000	1	5		1.92577346	-0.08977112
	734.7500	1	5		1.92577346	-0.08966962
	734.8000	1	5		1.92577346	-0.08963185
	734.8500	1	5		1.92577346	-0.08969116
	734.9000	1	5		1.92577346	-0.08964278
	734.9500	1	5		1.92577346	-0.08968479
	735.0000	1	5		1.92577346	-0.08971279
	735.0500	1	5		1.92577346	-0.08963595
	735.1000	1	5		1.92577346	-0.08958349
	735.1500	1	5		1.92577346	-0.08964261
	735.2000	1	5		1.92577346	-0.08968562
	735.2500	1	5		1.92577346	-0.08967004
	735.3000	1	5		1.92577346	-0.08966406
	735.3500	1	5		1.92575318	-0.08965897
	735.4000	1	5		1.92572019	-0.08969666
	735.4500	1	5		1.92571609	-0.08967732
	735.5000	1	5		1.92571609	-0.08954036
	735.5500	1	5		1.92571609	-0.08954269
	735.6000	1	5		1.92571609	-0.08964427
	735.6500	1	5		1.92571609	-0.08963973
	735.7000	1	5		1.92571609	-0.08960660
	735.7500	1	5		1.92571609	-0.08963629
	735.8000	1	5		1.92571609	-0.08960193
	735.8500	1	5		1.92571609	-0.08972860
	735.9000	1	5		1.92571609	-0.08961729
	735.9500	1	5		1.92571609	-0.08955549
	736.0000	1	5		1.92571609	-0.08961388
	736.0500	1	5		1.92571609	-0.08952230
	736.1000	1	5		1.92571609	-0.08957640
	736.1500	1	5		1.92571609	-0.08967418
	736.2000	1	5		1.92572859	-0.08954919
	736.2500	1	5		1.92574846	-0.08950190
	736.3000	1	5		1.92576813	-0.08965956
	736.3500	1	5		1.92577346	-0.08951160
	736.4000	1	5		1.92577346	-0.08955988
	736.4500	1	5		1.92577346	-0.08950188
	736.5000	1	5		1.92577346	-0.08954411
	736.5500	1	5		1.92577346	-0.08967217
	736.6000	1	5		1.92577346	-0.08959818
	736.6500	1	5		1.92577346	-0.08954028
	736.7000	1	5		1.92577346	-0.08964645
	736.7500	1	5		1.92577346	-0.08958517
	736.8000	1	5		1.92577346	-0.08953339
	736.8500	1	5		1.92577346	-0.08952029
	736.9000	1	5		1.92577346	-0.08955759
	736.9500	1	5		1.92577346	-0.08962712
	737.0000	1	5		1.92577346	-0.08956957
	737.0500	1	5		1.92577346	-0.08953507
	737.1000	1	5		1.92577346	-0.08949118
	737.1500	1	5		1.92577346	-0.08947385
	737.2000	1	5		1.92577346	-0.08951752
	737.2500	1	5		1.92577346	-0.08948360
	737.3000	1	5		1.92577346	-0.08948543
	737.3500	1	5		1.92577346	-0.08949697
	737.4000	1	5		1.92577346	-0.08951619
	737.4500	1	5		1.92577346	-0.08954451
	737.5000	1	5		1.92577346	-0.08953925
	737.5500	1	5		1.92577346	-0.08942027
	737.6000	1	5		1.92577346	-0.08939665
	737.6500	1	5		1.92577346	-0.08941996
	737.7000	1	5		1.92577346	-0.08948806
	737.7500	1	5		1.92577346	-0.08952962
	737.8000	1	5		1.92577346	-0.08945622
	737.8500	1	5		1.92577346	-0.08948307
	737.9000	1	5		1.92577346	-0.08950311
	737.9500	1	5		1.92577346	-0.08949530
	738.0000	1	5		1.92577346	-0.08946675
	738.0500	1	5		1.92577346	-0.08944445
	738.1000	1	5		1.92577346	-0.08935387
	738.1500	1	5		1.92577346	-0.08940664
	738.2000	1	5		1.92577346	-0.08942713
	738.2500	1	5		1.92577346	-0.08938458
	738.3000	1	5		1.92577346	-0.08944328
	738.3500	1	5		1.92577346	-0.08939049
	738.4000	1	5		1.92577346	-0.08937891
	738.4500	1	5		1.92577346	-0.08933428
	738.5000	1	5		1.92577346	-0.08930187
	738.5500	1	5		1.92577346	-0.08940829
	738.6000	1	5		1.92577346	-0.08944757
	738.6500	1	5		1.92577346	-0.08926027
	738.7000	1	5		1.92577346	-0.08941768
	738.7500	1	5		1.92577346	-0.08946909
	738.8000	1	5		1.92576772	-0.08939705
	738.8500	1	5		1.92572859	-0.08943779
	738.9000	1	5		1.92571650	-0.08932693
	738.9500	1	5		1.92571650	-0.08933117
	739.0000	1	5		1.92571650	-0.08936705
	739.0500	1	5		1.92571650	-0.08943332
	739.1000	1	5		1.92571650	-0.08934546
	739.1500	1	5		1.92571650	-0.08942715
	739.2000	1	5		1.92571650	-0.08933704
	739.2500	1	5		1.92571650	-0.08928991
	739.3000	1	5		1.92571650	-0.08936793
	739.3500	1	5		1.92571650	-0.08929822
	739.4000	1	5		1.92572265	-0.08926065
	739.4500	1	5		1.92574252	-0.08929991
	739.5000	1	5		1.92576219	-0.08926089
	739.5500	1	5		1.92577346	-0.08929077
	739.6000	1	5		1.92577346	-0.08935384
	739.6500	1	5		1.92577346	-0.08923042
	739.7000	1	5		1.92577346	-0.08922380
	739.7500	1	5		1.92577346	-0.08929349
	739.8000	1	5		1.92577346	-0.08920005
	739.8500	1	5		1.92577346	-0.08918602
	739.9000	1	5		1.92577346	-0.08925419
	739.9500	1	5		1.92577346	-0.08921837
	740.0000	1	5		1.92577346	-0.08929852
	740.0500	1	5		1.92577346	-0.08933140
	740.1000	1	5		1.92577346	-0.08918115
	740.1500	1	5		1.92577346	-0.08921212
	740.2000	1	5		1.92577346	-0.08925430
[truncated: 9,879 more rows]
[truncated: 1 more columns]
