# Supplementary material for: Hyaluronic Acid Enhances the Mechanical Properties of Tissue-Engineered Cartilage Constructs
Source: PLoS One. 2014 Dec 1;9(12):e113216. doi: 10.1371/journal.pone.0113216 (PMC4249877; doi:10.1371/journal.pone.0113216)
Supplement: Dataset S1 — Raw data from hydrogel constructs. Data on wet weight, dry weight, compressive modulus, DNA content, and GAG content are provided in a spreadsheet for all analysed hydrogel constructs. Additionally, raw data from mechanical compression tests (time, displacement, and load) are provided. (ZIP) [file pone.0113216.s004.zip › Data/Mechanical testing/Microtester/Day 63/Day 63 stress relaxation/Patient 1/G4 P1 M7/stress relaxation hold 3.csv]

G4 P1 M7 10feb2014
Notes	Time	Sequence	Block	Cycle	5800:Extension mm	5800:5N_Load_Cell N
	1301.1110	1	8		1.81898163	-0.20829061
	1301.1500	1	8		1.81864171	-0.20853480
	1301.1660	1	8		1.81858926	-0.20875268
	1301.1750	1	8		1.81858209	-0.20874092
	1301.2000	1	8		1.81858209	-0.20839641
	1301.2500	1	8		1.81858209	-0.20827083
	1301.3000	1	8		1.81859623	-0.20811271
	1301.3500	1	8		1.81863290	-0.20793559
	1301.4000	1	8		1.81867245	-0.20758377
	1301.4500	1	8		1.81870994	-0.20739980
	1301.5000	1	8		1.81872182	-0.20732155
	1301.5500	1	8		1.81873166	-0.20720944
	1301.6000	1	8		1.81874170	-0.20696634
	1301.6500	1	8		1.81875153	-0.20686440
	1301.7000	1	8		1.81876137	-0.20670606
	1301.7500	1	8		1.81877141	-0.20659979
	1301.8000	1	8		1.81878124	-0.20651223
	1301.8500	1	8		1.81878370	-0.20639535
	1301.9000	1	8		1.81878370	-0.20626606
	1301.9500	1	8		1.81878370	-0.20627256
	1302.0000	1	8		1.81878370	-0.20613143
	1302.0500	1	8		1.81878370	-0.20597901
	1302.1000	1	8		1.81878370	-0.20595161
	1302.1500	1	8		1.81878370	-0.20575995
	1302.2000	1	8		1.81878370	-0.20566983
	1302.2500	1	8		1.81878370	-0.20559292
	1302.3000	1	8		1.81878370	-0.20549761
	1302.3500	1	8		1.81878370	-0.20544307
	1302.4000	1	8		1.81878370	-0.20533657
	1302.4500	1	8		1.81878370	-0.20527400
	1302.5000	1	8		1.81878370	-0.20515088
	1302.5500	1	8		1.81878370	-0.20497561
	1302.6000	1	8		1.81878370	-0.20494536
	1302.6500	1	8		1.81878370	-0.20486785
	1302.7000	1	8		1.81878370	-0.20474914
	1302.7500	1	8		1.81878370	-0.20478500
	1302.8000	1	8		1.81878370	-0.20467548
	1302.8500	1	8		1.81878370	-0.20460462
	1302.9000	1	8		1.81878370	-0.20449460
	1302.9500	1	8		1.81878370	-0.20447269
	1303.0000	1	8		1.81878370	-0.20442089
	1303.0500	1	8		1.81878370	-0.20429414
	1303.1000	1	8		1.81878370	-0.20418134
	1303.1500	1	8		1.81878370	-0.20411631
	1303.2000	1	8		1.81878370	-0.20408588
	1303.2500	1	8		1.81878370	-0.20404346
	1303.3000	1	8		1.81878370	-0.20388883
	1303.3500	1	8		1.81878370	-0.20384828
	1303.4000	1	8		1.81878370	-0.20379597
	1303.4500	1	8		1.81878370	-0.20382229
	1303.5000	1	8		1.81878370	-0.20369582
	1303.5500	1	8		1.81878370	-0.20351615
	1303.6000	1	8		1.81878370	-0.20349914
	1303.6500	1	8		1.81878370	-0.20336477
	1303.7000	1	8		1.81878370	-0.20336589
	1303.7500	1	8		1.81878370	-0.20341571
	1303.8000	1	8		1.81878370	-0.20332199
	1303.8500	1	8		1.81878370	-0.20325769
	1303.9000	1	8		1.81878370	-0.20319616
	1303.9500	1	8		1.81878370	-0.20317787
	1304.0000	1	8		1.81878370	-0.20305203
	1304.0500	1	8		1.81878370	-0.20289041
	1304.1000	1	8		1.81878370	-0.20291816
	1304.1500	1	8		1.81878370	-0.20290606
	1304.2000	1	8		1.81878370	-0.20280506
	1304.2500	1	8		1.81878370	-0.20277100
	1304.3000	1	8		1.81878370	-0.20268267
	1304.3500	1	8		1.81878370	-0.20260859
	1304.4000	1	8		1.81878370	-0.20257179
	1304.4500	1	8		1.81878370	-0.20254161
	1304.5000	1	8		1.81878370	-0.20243838
	1304.5500	1	8		1.81878370	-0.20242883
	1304.6000	1	8		1.81878370	-0.20242015
	1304.6500	1	8		1.81878370	-0.20228911
	1304.7000	1	8		1.81878370	-0.20220635
	1304.7500	1	8		1.81878370	-0.20219844
	1304.8000	1	8		1.81878370	-0.20211639
	1304.8500	1	8		1.81878370	-0.20210356
	1304.9000	1	8		1.81878370	-0.20201299
	1304.9500	1	8		1.81878370	-0.20194765
	1305.0000	1	8		1.81878370	-0.20191526
	1305.0500	1	8		1.81878370	-0.20173179
	1305.1000	1	8		1.81878370	-0.20174125
	1305.1500	1	8		1.81878370	-0.20176820
	1305.2000	1	8		1.81878370	-0.20171814
	1305.2500	1	8		1.81878370	-0.20162668
	1305.3000	1	8		1.81878370	-0.20161819
	1305.3500	1	8		1.81878370	-0.20155184
	1305.4000	1	8		1.81878370	-0.20152651
	1305.4500	1	8		1.81878370	-0.20135423
	1305.5000	1	8		1.81878370	-0.20126993
	1305.5500	1	8		1.81878370	-0.20131111
	1305.6000	1	8		1.81878370	-0.20131277
	1305.6500	1	8		1.81878370	-0.20124508
	1305.7000	1	8		1.81878370	-0.20120809
	1305.7500	1	8		1.81878370	-0.20117426
	1305.8000	1	8		1.81878370	-0.20107986
	1305.8500	1	8		1.81878370	-0.20100109
	1305.9000	1	8		1.81878370	-0.20100191
	1305.9500	1	8		1.81878370	-0.20088803
	1306.0000	1	8		1.81878370	-0.20088028
	1306.0500	1	8		1.81878370	-0.20080728
	1306.1000	1	8		1.81878370	-0.20086026
	1306.1500	1	8		1.81878370	-0.20084122
	1306.2000	1	8		1.81878370	-0.20081075
	1306.2500	1	8		1.81878370	-0.20073531
	1306.3000	1	8		1.81878370	-0.20077586
	1306.3500	1	8		1.81878370	-0.20059455
	1306.4000	1	8		1.81878370	-0.20052051
	1306.4500	1	8		1.81878370	-0.20051960
	1306.5000	1	8		1.81878370	-0.20045241
	1306.5500	1	8		1.81878370	-0.20038648
	1306.6000	1	8		1.81878370	-0.20038268
	1306.6500	1	8		1.81878370	-0.20035518
	1306.7000	1	8		1.81878370	-0.20041753
	1306.7500	1	8		1.81878370	-0.20033224
	1306.8000	1	8		1.81878370	-0.20022901
	1306.8500	1	8		1.81878370	-0.20023247
	1306.9000	1	8		1.81878370	-0.20016769
	1306.9500	1	8		1.81878370	-0.20000853
	1307.0000	1	8		1.81878370	-0.20002289
	1307.0500	1	8		1.81878370	-0.19996982
	1307.1000	1	8		1.81878370	-0.19996615
	1307.1500	1	8		1.81878370	-0.19997859
	1307.2000	1	8		1.81878370	-0.19990193
	1307.2500	1	8		1.81878370	-0.19980822
	1307.3000	1	8		1.81878370	-0.19985039
	1307.3500	1	8		1.81878370	-0.19983543
	1307.4000	1	8		1.81878370	-0.19980758
	1307.4500	1	8		1.81878370	-0.19962456
	1307.5000	1	8		1.81878370	-0.19967770
	1307.5500	1	8		1.81878370	-0.19964490
	1307.6000	1	8		1.81878370	-0.19962663
	1307.6500	1	8		1.81878370	-0.19954432
	1307.7000	1	8		1.81878370	-0.19946346
	1307.7500	1	8		1.81878370	-0.19943820
	1307.8000	1	8		1.81878370	-0.19936450
	1307.8500	1	8		1.81878370	-0.19935440
	1307.9000	1	8		1.81878370	-0.19925399
	1307.9500	1	8		1.81878370	-0.19927470
	1308.0000	1	8		1.81878370	-0.19927790
	1308.0500	1	8		1.81878370	-0.19926272
	1308.1000	1	8		1.81874129	-0.19915406
	1308.1500	1	8		1.81871486	-0.19909820
	1308.2000	1	8		1.81871363	-0.19906733
	1308.2500	1	8		1.81871363	-0.19905381
	1308.3000	1	8		1.81871363	-0.19895203
	1308.3500	1	8		1.81871363	-0.19891543
	1308.4000	1	8		1.81871363	-0.19901561
	1308.4500	1	8		1.81871363	-0.19896463
	1308.5000	1	8		1.81871363	-0.19885870
	1308.5500	1	8		1.81875030	-0.19891515
	1308.6000	1	8		1.81878145	-0.19881655
	1308.6500	1	8		1.81878370	-0.19878184
	1308.7000	1	8		1.81878370	-0.19866075
	1308.7500	1	8		1.81878370	-0.19853970
	1308.8000	1	8		1.81878370	-0.19860253
	1308.8500	1	8		1.81878370	-0.19863041
	1308.9000	1	8		1.81878370	-0.19844862
	1308.9500	1	8		1.81878370	-0.19848764
	1309.0000	1	8		1.81878370	-0.19846184
	1309.0500	1	8		1.81878370	-0.19851280
	1309.1000	1	8		1.81878370	-0.19841695
	1309.1500	1	8		1.81878370	-0.19837286
	1309.2000	1	8		1.81878370	-0.19822773
	1309.2500	1	8		1.81878370	-0.19826304
	1309.3000	1	8		1.81878370	-0.19823855
	1309.3500	1	8		1.81878370	-0.19820666
	1309.4000	1	8		1.81878370	-0.19816665
	1309.4500	1	8		1.81878370	-0.19814827
	1309.5000	1	8		1.81878370	-0.19817060
	1309.5500	1	8		1.81878370	-0.19811602
	1309.6000	1	8		1.81878370	-0.19790849
	1309.6500	1	8		1.81878370	-0.19799037
	1309.7000	1	8		1.81878370	-0.19798992
	1309.7500	1	8		1.81878370	-0.19790854
	1309.8000	1	8		1.81878370	-0.19794283
	1309.8500	1	8		1.81878370	-0.19775243
	1309.9000	1	8		1.81878370	-0.19780148
	1309.9500	1	8		1.81878370	-0.19784110
	1310.0000	1	8		1.81878370	-0.19765457
	1310.0500	1	8		1.81878370	-0.19760303
	1310.1000	1	8		1.81878370	-0.19765550
	1310.1500	1	8		1.81878370	-0.19750049
	1310.2000	1	8		1.81878370	-0.19750979
	1310.2500	1	8		1.81878370	-0.19763520
	1310.3000	1	8		1.81878370	-0.19755259
	1310.3500	1	8		1.81878370	-0.19760467
	1310.4000	1	8		1.81878370	-0.19761637
	1310.4500	1	8		1.81878370	-0.19735914
	1310.5000	1	8		1.81878370	-0.19744111
	1310.5500	1	8		1.81878370	-0.19742150
	1310.6000	1	8		1.81878370	-0.19732198
	1310.6500	1	8		1.81878370	-0.19728908
	1310.7000	1	8		1.81878370	-0.19728996
	1310.7500	1	8		1.81878370	-0.19732689
	1310.8000	1	8		1.81878370	-0.19738095
	1310.8500	1	8		1.81878370	-0.19721173
	1310.9000	1	8		1.81878370	-0.19718457
	1310.9500	1	8		1.81878370	-0.19718479
	1311.0000	1	8		1.81878370	-0.19708745
	1311.0500	1	8		1.81878370	-0.19703757
	1311.1000	1	8		1.81878370	-0.19702569
	1311.1500	1	8		1.81876895	-0.19698551
	1311.2000	1	8		1.81873002	-0.19705873
	1311.2500	1	8		1.81872613	-0.19701960
	1311.3000	1	8		1.81872613	-0.19681806
	1311.3500	1	8		1.81872613	-0.19693172
	1311.4000	1	8		1.81872613	-0.19693801
	1311.4500	1	8		1.81872613	-0.19680614
	1311.5000	1	8		1.81872613	-0.19677019
	1311.5500	1	8		1.81873186	-0.19675756
	1311.6000	1	8		1.81875174	-0.19662356
	1311.6500	1	8		1.81877141	-0.19675545
	1311.7000	1	8		1.81878370	-0.19661080
	1311.7500	1	8		1.81878370	-0.19659163
	1311.8000	1	8		1.81878370	-0.19669008
	1311.8500	1	8		1.81878370	-0.19668801
	1311.9000	1	8		1.81878370	-0.19656165
	1311.9500	1	8		1.81878370	-0.19651202
	1312.0000	1	8		1.81878370	-0.19645503
	1312.0500	1	8		1.81878370	-0.19640913
	1312.1000	1	8		1.81878370	-0.19651119
	1312.1500	1	8		1.81878370	-0.19635465
	1312.2000	1	8		1.81878370	-0.19637736
	1312.2500	1	8		1.81878370	-0.19648559
	1312.3000	1	8		1.81878370	-0.19639511
	1312.3500	1	8		1.81878370	-0.19635879
	1312.4000	1	8		1.81878370	-0.19638209
	1312.4500	1	8		1.81878370	-0.19619117
	1312.5000	1	8		1.81878370	-0.19627269
	1312.5500	1	8		1.81878370	-0.19621255
	1312.6000	1	8		1.81878370	-0.19609895
	1312.6500	1	8		1.81878370	-0.19621205
	1312.7000	1	8		1.81878370	-0.19620400
	1312.7500	1	8		1.81878370	-0.19613300
	1312.8000	1	8		1.81878370	-0.19610364
	1312.8500	1	8		1.81878370	-0.19601865
	1312.9000	1	8		1.81878370	-0.19596366
	1312.9500	1	8		1.81878370	-0.19601019
	1313.0000	1	8		1.81878370	-0.19587522
	1313.0500	1	8		1.81878370	-0.19589042
	1313.1000	1	8		1.81878370	-0.19586431
	1313.1500	1	8		1.81878370	-0.19582558
	1313.2000	1	8		1.81878370	-0.19582711
	1313.2500	1	8		1.81878370	-0.19587886
	1313.3000	1	8		1.81878370	-0.19578530
	1313.3500	1	8		1.81878370	-0.19572301
	1313.4000	1	8		1.81878370	-0.19570958
	1313.4500	1	8		1.81878370	-0.19554900
	1313.5000	1	8		1.81878370	-0.19561773
	1313.5500	1	8		1.81878370	-0.19562786
	1313.6000	1	8		1.81878370	-0.19563058
	1313.6500	1	8		1.81878370	-0.19566104
	1313.7000	1	8		1.81878370	-0.19556472
	1313.7500	1	8		1.81878370	-0.19559503
	1313.8000	1	8		1.81875604	-0.19552989
	1313.8500	1	8		1.81872654	-0.19544791
	1313.9000	1	8		1.81872531	-0.19538835
	1313.9500	1	8		1.81872531	-0.19548479
	1314.0000	1	8		1.81872531	-0.19537628
	1314.0500	1	8		1.81872531	-0.19536784
	1314.1000	1	8		1.81872531	-0.19539103
	1314.1500	1	8		1.81872531	-0.19536847
	1314.2000	1	8		1.81872531	-0.19541705
	1314.2500	1	8		1.81872531	-0.19534076
	1314.3000	1	8		1.81874498	-0.19529970
	1314.3500	1	8		1.81877469	-0.19520191
	1314.4000	1	8		1.81878370	-0.19518321
	1314.4500	1	8		1.81878370	-0.19518845
	1314.5000	1	8		1.81878370	-0.19518625
	1314.5500	1	8		1.81878370	-0.19517930
	1314.6000	1	8		1.81878370	-0.19516088
	1314.6500	1	8		1.81878370	-0.19516144
	1314.7000	1	8		1.81878370	-0.19511700
	1314.7500	1	8		1.81878370	-0.19505972
	1314.8000	1	8		1.81878370	-0.19498277
	1314.8500	1	8		1.81878370	-0.19502666
	1314.9000	1	8		1.81878370	-0.19494161
	1314.9500	1	8		1.81878370	-0.19502899
	1315.0000	1	8		1.81878370	-0.19497121
	1315.0500	1	8		1.81878370	-0.19494636
	1315.1000	1	8		1.81878370	-0.19503221
	1315.1500	1	8		1.81878370	-0.19492069
	1315.2000	1	8		1.81878370	-0.19489052
	1315.2500	1	8		1.81878370	-0.19477597
	1315.3000	1	8		1.81878370	-0.19468682
	1315.3500	1	8		1.81878370	-0.19481245
	1315.4000	1	8		1.81878370	-0.19480750
	1315.4500	1	8		1.81878370	-0.19473132
	1315.5000	1	8		1.81878370	-0.19466519
	1315.5500	1	8		1.81878370	-0.19465782
	1315.6000	1	8		1.81878370	-0.19459622
	1315.6500	1	8		1.81878370	-0.19458704
	1315.7000	1	8		1.81878370	-0.19449186
	1315.7500	1	8		1.81878370	-0.19448219
	1315.8000	1	8		1.81878370	-0.19451004
	1315.8500	1	8		1.81878370	-0.19447308
	1315.9000	1	8		1.81878370	-0.19448243
	1315.9500	1	8		1.81878370	-0.19449340
	1316.0000	1	8		1.81878370	-0.19438388
	1316.0500	1	8		1.81878370	-0.19444428
	1316.1000	1	8		1.81878370	-0.19443780
	1316.1500	1	8		1.81878370	-0.19437348
	1316.2000	1	8		1.81878370	-0.19425193
	1316.2500	1	8		1.81878370	-0.19424662
	1316.3000	1	8		1.81878370	-0.19418893
	1316.3500	1	8		1.81878370	-0.19432351
	1316.4000	1	8		1.81878370	-0.19424284
	1316.4500	1	8		1.81878370	-0.19416723
	1316.5000	1	8		1.81878370	-0.19421799
	1316.5500	1	8		1.81878370	-0.19416118
	1316.6000	1	8		1.81878370	-0.19416740
	1316.6500	1	8		1.81878370	-0.19417640
	1316.7000	1	8		1.81874723	-0.19401597
	1316.7500	1	8		1.81871609	-0.19404320
	1316.8000	1	8		1.81871363	-0.19405257
	1316.8500	1	8		1.81871363	-0.19400114
	1316.9000	1	8		1.81871363	-0.19397344
	1316.9500	1	8		1.81871363	-0.19399973
	1317.0000	1	8		1.81872654	-0.19392977
	1317.0500	1	8		1.81877305	-0.19389773
	1317.1000	1	8		1.81878370	-0.19387186
	1317.1500	1	8		1.81878370	-0.19376339
	1317.2000	1	8		1.81878370	-0.19376103
	1317.2500	1	8		1.81878370	-0.19381762
	1317.3000	1	8		1.81878370	-0.19379864
	1317.3500	1	8		1.81878370	-0.19380018
	1317.4000	1	8		1.81878370	-0.19371256
	1317.4500	1	8		1.81878370	-0.19370602
	1317.5000	1	8		1.81878370	-0.19360729
	1317.5500	1	8		1.81878370	-0.19363841
	1317.6000	1	8		1.81878370	-0.19356998
	1317.6500	1	8		1.81878370	-0.19360913
	1317.7000	1	8		1.81878370	-0.19354107
	1317.7500	1	8		1.81878370	-0.19358911
	1317.8000	1	8		1.81878370	-0.19360835
	1317.8500	1	8		1.81878370	-0.19351164
	1317.9000	1	8		1.81878370	-0.19352969
	1317.9500	1	8		1.81878370	-0.19349458
	1318.0000	1	8		1.81878370	-0.19341623
	1318.0500	1	8		1.81878370	-0.19347619
	1318.1000	1	8		1.81878370	-0.19342471
	1318.1500	1	8		1.81878370	-0.19336104
	1318.2000	1	8		1.81878370	-0.19326240
	1318.2500	1	8		1.81878370	-0.19336076
	1318.3000	1	8		1.81878370	-0.19339923
	1318.3500	1	8		1.81878370	-0.19332388
	1318.4000	1	8		1.81878370	-0.19321555
	1318.4500	1	8		1.81878370	-0.19322809
	1318.5000	1	8		1.81878370	-0.19324517
	1318.5500	1	8		1.81878370	-0.19311056
	1318.6000	1	8		1.81878370	-0.19310905
	1318.6500	1	8		1.81878370	-0.19309951
	1318.7000	1	8		1.81878370	-0.19319372
	1318.7500	1	8		1.81878370	-0.19319387
	1318.8000	1	8		1.81878370	-0.19317882
	1318.8500	1	8		1.81878370	-0.19311002
	1318.9000	1	8		1.81878370	-0.19305415
	1318.9500	1	8		1.81878370	-0.19304197
	1319.0000	1	8		1.81878370	-0.19301513
	1319.0500	1	8		1.81878370	-0.19294789
	1319.1000	1	8		1.81878370	-0.19289119
	1319.1500	1	8		1.81878370	-0.19299397
	1319.2000	1	8		1.81878370	-0.19291807
	1319.2500	1	8		1.81878370	-0.19292384
	1319.3000	1	8		1.81878370	-0.19294258
	1319.3500	1	8		1.81878370	-0.19282997
	1319.4000	1	8		1.81878370	-0.19281682
	1319.4500	1	8		1.81878370	-0.19275630
	1319.5000	1	8		1.81878370	-0.19271092
	1319.5500	1	8		1.81878370	-0.19279756
	1319.6000	1	8		1.81878370	-0.19274149
	1319.6500	1	8		1.81878370	-0.19269357
	1319.7000	1	8		1.81878370	-0.19277794
	1319.7500	1	8		1.81875256	-0.19266106
	1319.8000	1	8		1.81872736	-0.19262303
	1319.8500	1	8		1.81872674	-0.19263711
	1319.9000	1	8		1.81872674	-0.19253248
	1319.9500	1	8		1.81872674	-0.19254446
	1320.0000	1	8		1.81872674	-0.19247593
	1320.0500	1	8		1.81872674	-0.19248730
	1320.1000	1	8		1.81872674	-0.19248426
	1320.1500	1	8		1.81872674	-0.19247042
	1320.2000	1	8		1.81873535	-0.19253563
	1320.2500	1	8		1.81875502	-0.19250253
	1320.3000	1	8		1.81877489	-0.19247923
	1320.3500	1	8		1.81878370	-0.19242993
	1320.4000	1	8		1.81878370	-0.19237228
	1320.4500	1	8		1.81878370	-0.19225989
	1320.5000	1	8		1.81878370	-0.19233162
	1320.5500	1	8		1.81878370	-0.19238373
	1320.6000	1	8		1.81878370	-0.19239679
	1320.6500	1	8		1.81878370	-0.19227313
	1320.7000	1	8		1.81878370	-0.19230893
	1320.7500	1	8		1.81878370	-0.19229401
	1320.8000	1	8		1.81878370	-0.19227024
	1320.8500	1	8		1.81878370	-0.19214714
	1320.9000	1	8		1.81878370	-0.19223951
	1320.9500	1	8		1.81878370	-0.19207174
	1321.0000	1	8		1.81878370	-0.19219294
	1321.0500	1	8		1.81878370	-0.19215357
	1321.1000	1	8		1.81878370	-0.19218352
	1321.1500	1	8		1.81878370	-0.19214841
	1321.2000	1	8		1.81878370	-0.19211980
	1321.2500	1	8		1.81878370	-0.19216022
	1321.3000	1	8		1.81878370	-0.19212075
	1321.3500	1	8		1.81878370	-0.19192562
	1321.4000	1	8		1.81878370	-0.19197937
	1321.4500	1	8		1.81878370	-0.19200018
	1321.5000	1	8		1.81878370	-0.19199910
	1321.5500	1	8		1.81878370	-0.19203335
	1321.6000	1	8		1.81878370	-0.19190703
	1321.6500	1	8		1.81878370	-0.19190198
	1321.7000	1	8		1.81878370	-0.19194165
	1321.7500	1	8		1.81878370	-0.19185310
	1321.8000	1	8		1.81878370	-0.19171499
	1321.8500	1	8		1.81878370	-0.19178689
	1321.9000	1	8		1.81878370	-0.19174246
	1321.9500	1	8		1.81878370	-0.19181829
	1322.0000	1	8		1.81878370	-0.19185295
	1322.0500	1	8		1.81878370	-0.19173518
	1322.1000	1	8		1.81878370	-0.19180803
	1322.1500	1	8		1.81878370	-0.19180415
	1322.2000	1	8		1.81878370	-0.19177139
	1322.2500	1	8		1.81878370	-0.19168222
	1322.3000	1	8		1.81876813	-0.19156758
	1322.3500	1	8		1.81874826	-0.19164126
	1322.4000	1	8		1.81872982	-0.19170754
	1322.4500	1	8		1.81872674	-0.19164225
	1322.5000	1	8		1.81874477	-0.19167781
	1322.5500	1	8		1.81876465	-0.19163743
	1322.6000	1	8		1.81878206	-0.19158643
	1322.6500	1	8		1.81878370	-0.19164559
	1322.7000	1	8		1.81878370	-0.19147396
	1322.7500	1	8		1.81878370	-0.19152014
	1322.8000	1	8		1.81878370	-0.19140769
	1322.8500	1	8		1.81878370	-0.19135343
	1322.9000	1	8		1.81878370	-0.19150170
	1322.9500	1	8		1.81878370	-0.19146128
	1323.0000	1	8		1.81878370	-0.19145589
	1323.0500	1	8		1.81878370	-0.19150391
	1323.1000	1	8		1.81878370	-0.19139398
	1323.1500	1	8		1.81878370	-0.19136742
	1323.2000	1	8		1.81878370	-0.19139096
	1323.2500	1	8		1.81878370	-0.19122472
	1323.3000	1	8		1.81878370	-0.19131102
	1323.3500	1	8		1.81878370	-0.19129522
	1323.4000	1	8		1.81878370	-0.19120295
	1323.4500	1	8		1.81878370	-0.19121353
	1323.5000	1	8		1.81878370	-0.19131355
	1323.5500	1	8		1.81878370	-0.19123711
	1323.6000	1	8		1.81878370	-0.19122113
	1323.6500	1	8		1.81878268	-0.19120552
	1323.7000	1	8		1.81873719	-0.19109448
	1323.7500	1	8		1.81874067	-0.19112432
	1323.8000	1	8		1.81876034	-0.19101363
	1323.8500	1	8		1.81875891	-0.19106610
	1323.9000	1	8		1.81874887	-0.19109098
	1323.9500	1	8		1.81873904	-0.19110681
	1324.0000	1	8		1.81873637	-0.19108422
	1324.0500	1	8		1.81873637	-0.19102605
	1324.1000	1	8		1.81873637	-0.19088453
	1324.1500	1	8		1.81874231	-0.19100485
	1324.2000	1	8		1.81875235	-0.19099906
	1324.2500	1	8		1.81876219	-0.19092770
	1324.3000	1	8		1.81877202	-0.19095426
	1324.3500	1	8		1.81878206	-0.19097004
	1324.4000	1	8		1.81878370	-0.19091861
	1324.4500	1	8		1.81878370	-0.19089801
	1324.5000	1	8		1.81878370	-0.19086767
	1324.5500	1	8		1.81878370	-0.19078130
	1324.6000	1	8		1.81878370	-0.19069681
	1324.6500	1	8		1.81878370	-0.19066339
	1324.7000	1	8		1.81878370	-0.19069247
	1324.7500	1	8		1.81878370	-0.19064724
	1324.8000	1	8		1.81878370	-0.19072870
	1324.8500	1	8		1.81878370	-0.19066993
	1324.9000	1	8		1.81878370	-0.19061232
	1324.9500	1	8		1.81878370	-0.19073144
	1325.0000	1	8		1.81878370	-0.19065535
	1325.0500	1	8		1.81878370	-0.19060036
	1325.1000	1	8		1.81878370	-0.19062605
	1325.1500	1	8		1.81878370	-0.19054631
	1325.2000	1	8		1.81878370	-0.19055830
	1325.2500	1	8		1.81878370	-0.19059179
	1325.3000	1	8		1.81878370	-0.19040482
	1325.3500	1	8		1.81878370	-0.19046649
	1325.4000	1	8		1.81878370	-0.19053588
	1325.4500	1	8		1.81878370	-0.19046048
	1325.5000	1	8		1.81878370	-0.19043706
	1325.5500	1	8		1.81878370	-0.19029707
	1325.6000	1	8		1.81878370	-0.19032612
	1325.6500	1	8		1.81878370	-0.19042417
	1325.7000	1	8		1.81878370	-0.19035285
	1325.7500	1	8		1.81878370	-0.19029638
	1325.8000	1	8		1.81878370	-0.19034915
	1325.8500	1	8		1.81878370	-0.19028710
	1325.9000	1	8		1.81878370	-0.19034544
	1325.9500	1	8		1.81878370	-0.19028157
	1326.0000	1	8		1.81878370	-0.19018751
	1326.0500	1	8		1.81878370	-0.19015156
	1326.1000	1	8		1.81878370	-0.19010743
	1326.1500	1	8		1.81878370	-0.19012904
	1326.2000	1	8		1.81878370	-0.19017696
	1326.2500	1	8		1.81878370	-0.19021330
	1326.3000	1	8		1.81878370	-0.19012079
	1326.3500	1	8		1.81878370	-0.19014865
	1326.4000	1	8		1.81878370	-0.19013552
	1326.4500	1	8		1.81878370	-0.19009182
	1326.5000	1	8		1.81878370	-0.19017810
	1326.5500	1	8		1.81878370	-0.19007556
	1326.6000	1	8		1.81878370	-0.18994782
	1326.6500	1	8		1.81876895	-0.19001719
	1326.7000	1	8		1.81872305	-0.19006537
	1326.7500	1	8		1.81871363	-0.19002415
	1326.8000	1	8		1.81871363	-0.19000934
	1326.8500	1	8		1.81871363	-0.18995114
	1326.9000	1	8		1.81871363	-0.18990427
	1326.9500	1	8		1.81871363	-0.18984510
	1327.0000	1	8		1.81871363	-0.18989272
	1327.0500	1	8		1.81875911	-0.18985601
	1327.1000	1	8		1.81878329	-0.18986888
	1327.1500	1	8		1.81878370	-0.18983068
	1327.2000	1	8		1.81878370	-0.18986929
	1327.2500	1	8		1.81878370	-0.18983955
	1327.3000	1	8		1.81878370	-0.18980009
	1327.3500	1	8		1.81878370	-0.18981699
	1327.4000	1	8		1.81878370	-0.18971380
	1327.4500	1	8		1.81878370	-0.18974928
	1327.5000	1	8		1.81878370	-0.18974442
	1327.5500	1	8		1.81878370	-0.18975003
	1327.6000	1	8		1.81878370	-0.18972524
	1327.6500	1	8		1.81878370	-0.18973544
	1327.7000	1	8		1.81878370	-0.18971814
	1327.7500	1	8		1.81878370	-0.18981468
	1327.8000	1	8		1.81878370	-0.18966354
	1327.8500	1	8		1.81878370	-0.18956067
	1327.9000	1	8		1.81878370	-0.18953307
	1327.9500	1	8		1.81878370	-0.18952705
	1328.0000	1	8		1.81878370	-0.18953905
	1328.0500	1	8		1.81878370	-0.18959254
	1328.1000	1	8		1.81878370	-0.18957764
	1328.1500	1	8		1.81878370	-0.18959405
	1328.2000	1	8		1.81878370	-0.18952917
	1328.2500	1	8		1.81878370	-0.18953405
	1328.3000	1	8		1.81878370	-0.18954447
	1328.3500	1	8		1.81878370	-0.18951118
	1328.4000	1	8		1.81878370	-0.18946424
	1328.4500	1	8		1.81878370	-0.18938387
	1328.5000	1	8		1.81878370	-0.18936323
	1328.5500	1	8		1.81878370	-0.18936208
	1328.6000	1	8		1.81878370	-0.18943984
	1328.6500	1	8		1.81878370	-0.18940242
	1328.7000	1	8		1.81878370	-0.18936792
	1328.7500	1	8		1.81878370	-0.18932242
	1328.8000	1	8		1.81878370	-0.18927194
	1328.8500	1	8		1.81878370	-0.18930562
	1328.9000	1	8		1.81878370	-0.18931363
	1328.9500	1	8		1.81878370	-0.18929541
	1329.0000	1	8		1.81878370	-0.18929241
	1329.0500	1	8		1.81878370	-0.18925944
	1329.1000	1	8		1.81878370	-0.18913645
	1329.1500	1	8		1.81878370	-0.18923741
	1329.2000	1	8		1.81878370	-0.18914906
	1329.2500	1	8		1.81876588	-0.18912822
	1329.3000	1	8		1.81872162	-0.18914348
	1329.3500	1	8		1.81871363	-0.18900799
	1329.4000	1	8		1.81871363	-0.18912835
	1329.4500	1	8		1.81871363	-0.18921793
	1329.5000	1	8		1.81871363	-0.18913025
	1329.5500	1	8		1.81871363	-0.18910052
	1329.6000	1	8		1.81871363	-0.18905843
	1329.6500	1	8		1.81872941	-0.18909384
	1329.7000	1	8		1.81877489	-0.18906705
	1329.7500	1	8		1.81878370	-0.18891232
	1329.8000	1	8		1.81878370	-0.18890807
	1329.8500	1	8		1.81878370	-0.18895496
	1329.9000	1	8		1.81878370	-0.18897437
	1329.9500	1	8		1.81878370	-0.18903112
	1330.0000	1	8		1.81878370	-0.18893227
	1330.0500	1	8		1.81878370	-0.18883100
	1330.1000	1	8		1.81878370	-0.18886834
	1330.1500	1	8		1.81878370	-0.18888958
	1330.2000	1	8		1.81878370	-0.18878266
	1330.2500	1	8		1.81878370	-0.18879464
	1330.3000	1	8		1.81878370	-0.18881783
	1330.3500	1	8		1.81878370	-0.18879311
	1330.4000	1	8		1.81878370	-0.18896082
	1330.4500	1	8		1.81878370	-0.18879527
	1330.5000	1	8		1.81878370	-0.18875120
	1330.5500	1	8		1.81878370	-0.18874384
	1330.6000	1	8		1.81878370	-0.18868335
	1330.6500	1	8		1.81878370	-0.18861951
	1330.7000	1	8		1.81878370	-0.18866029
	1330.7500	1	8		1.81878370	-0.18856820
	1330.8000	1	8		1.81878370	-0.18864419
	1330.8500	1	8		1.81878370	-0.18872259
	1330.9000	1	8		1.81878370	-0.18868871
	1330.9500	1	8		1.81878370	-0.18873481
	1331.0000	1	8		1.81878370	-0.18863155
	1331.0500	1	8		1.81878370	-0.18856077
	1331.1000	1	8		1.81878370	-0.18863095
	1331.1500	1	8		1.81878370	-0.18855728
	1331.2000	1	8		1.81878370	-0.18853039
	1331.2500	1	8		1.81878370	-0.18844351
	1331.3000	1	8		1.81878370	-0.18848291
	1331.3500	1	8		1.81878370	-0.18856393
	1331.4000	1	8		1.81878370	-0.18854009
	1331.4500	1	8		1.81878370	-0.18847793
	1331.5000	1	8		1.81878370	-0.18837510
	1331.5500	1	8		1.81878370	-0.18843470
	1331.6000	1	8		1.81878370	-0.18839713
	1331.6500	1	8		1.81878370	-0.18831402
	1331.7000	1	8		1.81878370	-0.18832844
	1331.7500	1	8		1.81878370	-0.18826589
	1331.8000	1	8		1.81878370	-0.18825529
	1331.8500	1	8		1.81878370	-0.18827138
	1331.9000	1	8		1.81878370	-0.18821487
	1331.9500	1	8		1.81878370	-0.18830290
	1332.0000	1	8		1.81878370	-0.18826427
	1332.0500	1	8		1.81878370	-0.18812178
	1332.1000	1	8		1.81878370	-0.18814212
	1332.1500	1	8		1.81878370	-0.18809253
	1332.2000	1	8		1.81878370	-0.18814629
	1332.2500	1	8		1.81878370	-0.18819032
	1332.3000	1	8		1.81878370	-0.18816141
	1332.3500	1	8		1.81878370	-0.18812733
	1332.4000	1	8		1.81878370	-0.18815514
	1332.4500	1	8		1.81878370	-0.18818481
	1332.5000	1	8		1.81877694	-0.18807128
	1332.5500	1	8		1.81872818	-0.18800436
	1332.6000	1	8		1.81871363	-0.18801250
	1332.6500	1	8		1.81871363	-0.18801291
	1332.7000	1	8		1.81871363	-0.18814849
	1332.7500	1	8		1.81871363	-0.18801790
	1332.8000	1	8		1.81871363	-0.18799175
	1332.8500	1	8		1.81871363	-0.18797694
	1332.9000	1	8		1.81871363	-0.18795209
	1332.9500	1	8		1.81876014	-0.18791758
	1333.0000	1	8		1.81878329	-0.18788334
	1333.0500	1	8		1.81878370	-0.18778998
	1333.1000	1	8		1.81878370	-0.18782817
	1333.1500	1	8		1.81878370	-0.18792914
	1333.2000	1	8		1.81878370	-0.18794626
	1333.2500	1	8		1.81878370	-0.18790169
	1333.3000	1	8		1.81878370	-0.18776983
	1333.3500	1	8		1.81878370	-0.18779187
	1333.4000	1	8		1.81878370	-0.18781221
	1333.4500	1	8		1.81878370	-0.18780682
	1333.5000	1	8		1.81878370	-0.18777832
	1333.5500	1	8		1.81878370	-0.18768707
	1333.6000	1	8		1.81878370	-0.18771151
	1333.6500	1	8		1.81878370	-0.18775251
	1333.7000	1	8		1.81878370	-0.18778190
	1333.7500	1	8		1.81878370	-0.18775819
	1333.8000	1	8		1.81878370	-0.18767066
	1333.8500	1	8		1.81878370	-0.18766187
	1333.9000	1	8		1.81878370	-0.18763144
	1333.9500	1	8		1.81878370	-0.18759493
	1334.0000	1	8		1.81878370	-0.18754886
	1334.0500	1	8		1.81878370	-0.18761650
	1334.1000	1	8		1.81878370	-0.18768121
	1334.1500	1	8		1.81878370	-0.18762283
	1334.2000	1	8		1.81878370	-0.18762244
	1334.2500	1	8		1.81878370	-0.18758753
	1334.3000	1	8		1.81878370	-0.18756706
	1334.3500	1	8		1.81878370	-0.18757010
	1334.4000	1	8		1.81878370	-0.18752173
	1334.4500	1	8		1.81878370	-0.18742565
	1334.5000	1	8		1.81878370	-0.18751668
	1334.5500	1	8		1.81878370	-0.18748183
	1334.6000	1	8		1.81878370	-0.18751968
	1334.6500	1	8		1.81878370	-0.18750377
	1334.7000	1	8		1.81878370	-0.18742757
	1334.7500	1	8		1.81878370	-0.18744143
	1334.8000	1	8		1.81878370	-0.18741889
	1334.8500	1	8		1.81878370	-0.18736467
	1334.9000	1	8		1.81878370	-0.18734233
	1334.9500	1	8		1.81878370	-0.18738678
	1335.0000	1	8		1.81875809	-0.18730642
	1335.0500	1	8		1.81871834	-0.18736001
	1335.1000	1	8		1.81871363	-0.18736096
	1335.1500	1	8		1.81871363	-0.18728230
	1335.2000	1	8		1.81871363	-0.18736959
	1335.2500	1	8		1.81871363	-0.18731346
	1335.3000	1	8		1.81871363	-0.18725067
	1335.3500	1	8		1.81871363	-0.18722659
	1335.4000	1	8		1.81871424	-0.18725907
	1335.4500	1	8		1.81876321	-0.18724794
	1335.5000	1	8		1.81878370	-0.18731575
	1335.5500	1	8		1.81878370	-0.18724689
	1335.6000	1	8		1.81878370	-0.18728333
	1335.6500	1	8		1.81878370	-0.18726029
	1335.7000	1	8		1.81878370	-0.18721849
	1335.7500	1	8		1.81878370	-0.18708998
	1335.8000	1	8		1.81878370	-0.18710444
	1335.8500	1	8		1.81878370	-0.18711504
	1335.9000	1	8		1.81878370	-0.18715255
	1335.9500	1	8		1.81878370	-0.18708866
	1336.0000	1	8		1.81878370	-0.18715205
	1336.0500	1	8		1.81878370	-0.18710233
	1336.1000	1	8		1.81878370	-0.18695315
	1336.1500	1	8		1.81878370	-0.18700944
	1336.2000	1	8		1.81878370	-0.18694595
	1336.2500	1	8		1.81878370	-0.18695353
	1336.3000	1	8		1.81878370	-0.18697698
	1336.3500	1	8		1.81878370	-0.18695943
	1336.4000	1	8		1.81878370	-0.18701339
	1336.4500	1	8		1.81878370	-0.18702269
	1336.5000	1	8		1.81878370	-0.18700385
	1336.5500	1	8		1.81878370	-0.18691352
	1336.6000	1	8		1.81878370	-0.18693008
	1336.6500	1	8		1.81878370	-0.18679323
	1336.7000	1	8		1.81878370	-0.18688217
	1336.7500	1	8		1.81878370	-0.18688515
	1336.8000	1	8		1.81878370	-0.18684357
	1336.8500	1	8		1.81878370	-0.18682804
	1336.9000	1	8		1.81878370	-0.18684119
	1336.9500	1	8		1.81878370	-0.18678447
	1337.0000	1	8		1.81878370	-0.18682620
	1337.0500	1	8		1.81878370	-0.18675102
	1337.1000	1	8		1.81878370	-0.18671630
	1337.1500	1	8		1.81878370	-0.18684011
	1337.2000	1	8		1.81878370	-0.18673442
	1337.2500	1	8		1.81878370	-0.18671136
	1337.3000	1	8		1.81878370	-0.18687556
	1337.3500	1	8		1.81878370	-0.18681673
	1337.4000	1	8		1.81878370	-0.18677676
	1337.4500	1	8		1.81878370	-0.18675212
	1337.5000	1	8		1.81878370	-0.18662697
	1337.5500	1	8		1.81878370	-0.18656459
	1337.6000	1	8		1.81878370	-0.18661166
	1337.6500	1	8		1.81878370	-0.18666295
	1337.7000	1	8		1.81878370	-0.18664906
	1337.7500	1	8		1.81877981	-0.18670211
	1337.8000	1	8		1.81873043	-0.18660894
	1337.8500	1	8		1.81871363	-0.18666636
	1337.9000	1	8		1.81871363	-0.18659612
	1337.9500	1	8		1.81871363	-0.18654980
	1338.0000	1	8		1.81871363	-0.18647738
	1338.0500	1	8		1.81871363	-0.18652895
	1338.1000	1	8		1.81875563	-0.18643137
	1338.1500	1	8		1.81878247	-0.18652491
	1338.2000	1	8		1.81878370	-0.18653436
	1338.2500	1	8		1.81878370	-0.18642863
	1338.3000	1	8		1.81878370	-0.18650981
	1338.3500	1	8		1.81878370	-0.18652625
	1338.4000	1	8		1.81878370	-0.18652905
	1338.4500	1	8		1.81878370	-0.18651208
	1338.5000	1	8		1.81878370	-0.18644847
	1338.5500	1	8		1.81878370	-0.18629393
	1338.6000	1	8		1.81878370	-0.18642711
	1338.6500	1	8		1.81878370	-0.18639456
	1338.7000	1	8		1.81878370	-0.18630926
	1338.7500	1	8		1.81878370	-0.18636109
	1338.8000	1	8		1.81878370	-0.18639555
	1338.8500	1	8		1.81878370	-0.18634025
	1338.9000	1	8		1.81878370	-0.18644277
	1338.9500	1	8		1.81878370	-0.18626695
	1339.0000	1	8		1.81878370	-0.18618947
	1339.0500	1	8		1.81878370	-0.18633781
	1339.1000	1	8		1.81878370	-0.18622855
	1339.1500	1	8		1.81878370	-0.18623143
	1339.2000	1	8		1.81878370	-0.18622445
	1339.2500	1	8		1.81878370	-0.18613493
	1339.3000	1	8		1.81878370	-0.18625403
	1339.3500	1	8		1.81878370	-0.18625094
	1339.4000	1	8		1.81878370	-0.18615821
	1339.4500	1	8		1.81878370	-0.18616585
	1339.5000	1	8		1.81878370	-0.18608028
	1339.5500	1	8		1.81878370	-0.18605614
	1339.6000	1	8		1.81878370	-0.18609650
	1339.6500	1	8		1.81878370	-0.18605188
	1339.7000	1	8		1.81878370	-0.18608104
	1339.7500	1	8		1.81878370	-0.18616378
	1339.8000	1	8		1.81878370	-0.18614089
	1339.8500	1	8		1.81878370	-0.18602183
	1339.9000	1	8		1.81878370	-0.18605076
	1339.9500	1	8		1.81878370	-0.18601064
	1340.0000	1	8		1.81878370	-0.18589873
	1340.0500	1	8		1.81878370	-0.18589772
	1340.1000	1	8		1.81878370	-0.18591091
	1340.1500	1	8		1.81878370	-0.18601511
	1340.2000	1	8		1.81878370	-0.18609578
	1340.2500	1	8		1.81878370	-0.18595131
	1340.3000	1	8		1.81878370	-0.18594421
	1340.3500	1	8		1.81878370	-0.18600594
	1340.4000	1	8		1.81878370	-0.18592581
	1340.4500	1	8		1.81878370	-0.18582480
	1340.5000	1	8		1.81878083	-0.18585188
	1340.5500	1	8		1.81873125	-0.18580291
	1340.6000	1	8		1.81871363	-0.18587001
	1340.6500	1	8		1.81871363	-0.18588332
	1340.7000	1	8		1.81871363	-0.18587811
	1340.7500	1	8		1.81871363	-0.18585758
	1340.8000	1	8		1.81871363	-0.18580178
	1340.8500	1	8		1.81874539	-0.18570203
	1340.9000	1	8		1.81878042	-0.18568829
	1340.9500	1	8		1.81878370	-0.18571891
	1341.0000	1	8		1.81878370	-0.18573251
	1341.0500	1	8		1.81878370	-0.18578125
	1341.1000	1	8		1.81878370	-0.18579787
	1341.1500	1	8		1.81878370	-0.18579843
	1341.2000	1	8		1.81878370	-0.18573262
	1341.2500	1	8		1.81878370	-0.18568026
	1341.3000	1	8		1.81878370	-0.18550856
	1341.3500	1	8		1.81878370	-0.18564077
	1341.4000	1	8		1.81878370	-0.18559985
	1341.4500	1	8		1.81878370	-0.18558314
	1341.5000	1	8		1.81878370	-0.18559689
	1341.5500	1	8		1.81878370	-0.18569190
	1341.6000	1	8		1.81878370	-0.18564319
	1341.6500	1	8		1.81878370	-0.18561328
	1341.7000	1	8		1.81878370	-0.18553812
	1341.7500	1	8		1.81878370	-0.18552864
	1341.8000	1	8		1.81878370	-0.18561218
	1341.8500	1	8		1.81878370	-0.18550610
	1341.9000	1	8		1.81878370	-0.18546227
	1341.9500	1	8		1.81878370	-0.18549943
	1342.0000	1	8		1.81878370	-0.18555298
	1342.0500	1	8		1.81878370	-0.18557727
	1342.1000	1	8		1.81878370	-0.18549513
	1342.1500	1	8		1.81878370	-0.18553430
	1342.2000	1	8		1.81878370	-0.18541269
	1342.2500	1	8		1.81878370	-0.18546436
	1342.3000	1	8		1.81878370	-0.18541208
	1342.3500	1	8		1.81878370	-0.18538281
	1342.4000	1	8		1.81875256	-0.18551402
	1342.4500	1	8		1.81872592	-0.18544935
	1342.5000	1	8		1.81872592	-0.18546354
	1342.5500	1	8		1.81872592	-0.18544812
	1342.6000	1	8		1.81872592	-0.18528558
	1342.6500	1	8		1.81872592	-0.18532563
	1342.7000	1	8		1.81872592	-0.18534748
	1342.7500	1	8		1.81872613	-0.18532904
	1342.8000	1	8		1.81875563	-0.18517466
	1342.8500	1	8		1.81878063	-0.18529737
	1342.9000	1	8		1.81878370	-0.18522399
	1342.9500	1	8		1.81878370	-0.18526208
	1343.0000	1	8		1.81878370	-0.18536158
	1343.0500	1	8		1.81878370	-0.18517997
	1343.1000	1	8		1.81878370	-0.18515406
	1343.1500	1	8		1.81878370	-0.18526282
	1343.2000	1	8		1.81878370	-0.18523015
	1343.2500	1	8		1.81878370	-0.18517284
	1343.3000	1	8		1.81878370	-0.18520322
	1343.3500	1	8		1.81878370	-0.18514439
	1343.4000	1	8		1.81878370	-0.18526513
	1343.4500	1	8		1.81878370	-0.18528249
	1343.5000	1	8		1.81878370	-0.18514050
	1343.5500	1	8		1.81878370	-0.18513435
	1343.6000	1	8		1.81878370	-0.18516190
	1343.6500	1	8		1.81878370	-0.18504223
	1343.7000	1	8		1.81878370	-0.18504584
	1343.7500	1	8		1.81878370	-0.18507781
	1343.8000	1	8		1.81878370	-0.18491128
	1343.8500	1	8		1.81878370	-0.18510832
	1343.9000	1	8		1.81878370	-0.18512605
	1343.9500	1	8		1.81878370	-0.18507749
	1344.0000	1	8		1.81878370	-0.18515190
	1344.0500	1	8		1.81878370	-0.18505983
	1344.1000	1	8		1.81878370	-0.18501246
	1344.1500	1	8		1.81878370	-0.18510193
	1344.2000	1	8		1.81878370	-0.18499289
	1344.2500	1	8		1.81878370	-0.18500434
	1344.3000	1	8		1.81878370	-0.18503375
	1344.3500	1	8		1.81878370	-0.18495720
	1344.4000	1	8		1.81878370	-0.18496055
	1344.4500	1	8		1.81878370	-0.18505344
	1344.5000	1	8		1.81878370	-0.18496620
	1344.5500	1	8		1.81878370	-0.18502472
	1344.6000	1	8		1.81878370	-0.18492980
	1344.6500	1	8		1.81878370	-0.18490106
	1344.7000	1	8		1.81878370	-0.18488979
	1344.7500	1	8		1.81878370	-0.18485988
	1344.8000	1	8		1.81878370	-0.18481987
	1344.8500	1	8		1.81878370	-0.18489225
	1344.9000	1	8		1.81878370	-0.18484537
	1344.9500	1	8		1.81878370	-0.18489210
	1345.0000	1	8		1.81878370	-0.18486958
	1345.0500	1	8		1.81878370	-0.18482385
	1345.1000	1	8		1.81875010	-0.18476043
	1345.1500	1	8		1.81872695	-0.18482152
	1345.2000	1	8		1.81872674	-0.18476129
	1345.2500	1	8		1.81872674	-0.18474331
	1345.3000	1	8		1.81872674	-0.18470922
	1345.3500	1	8		1.81872674	-0.18474542
	1345.4000	1	8		1.81872674	-0.18481599
	1345.4500	1	8		1.81872674	-0.18470332
	1345.5000	1	8		1.81873760	-0.18477857
	1345.5500	1	8		1.81875748	-0.18476142
	1345.6000	1	8		1.81877735	-0.18461706
	1345.6500	1	8		1.81878370	-0.18461052
	1345.7000	1	8		1.81878370	-0.18458480
	1345.7500	1	8		1.81878370	-0.18457174
	1345.8000	1	8		1.81878370	-0.18458890
	1345.8500	1	8		1.81878370	-0.18459940
	1345.9000	1	8		1.81878370	-0.18456768
	1345.9500	1	8		1.81878370	-0.18467057
	1346.0000	1	8		1.81878370	-0.18464193
	1346.0500	1	8		1.81878370	-0.18459450
	1346.1000	1	8		1.81878370	-0.18455600
	1346.1500	1	8		1.81878370	-0.18452648
	1346.2000	1	8		1.81878370	-0.18448699
	1346.2500	1	8		1.81878370	-0.18465027
	1346.3000	1	8		1.81878370	-0.18447965
	1346.3500	1	8		1.81878370	-0.18446179
	1346.4000	1	8		1.81878370	-0.18447325
	1346.4500	1	8		1.81878370	-0.18449137
	1346.5000	1	8		1.81878370	-0.18443238
	1346.5500	1	8		1.81878370	-0.18433327
	1346.6000	1	8		1.81878370	-0.18431041
	1346.6500	1	8		1.81878370	-0.18443301
	1346.7000	1	8		1.81878370	-0.18449260
	1346.7500	1	8		1.81878370	-0.18430088
	1346.8000	1	8		1.81878370	-0.18439315
	1346.8500	1	8		1.81878370	-0.18440114
	1346.9000	1	8		1.81878370	-0.18434985
	1346.9500	1	8		1.81878370	-0.18426286
	1347.0000	1	8		1.81878370	-0.18426336
	1347.0500	1	8		1.81878370	-0.18416218
	1347.1000	1	8		1.81878370	-0.18430203
	1347.1500	1	8		1.81878370	-0.18424498
	1347.2000	1	8		1.81878370	-0.18421698
	1347.2500	1	8		1.81878370	-0.18433275
	1347.3000	1	8		1.81878370	-0.18428115
	1347.3500	1	8		1.81873617	-0.18423438
	1347.4000	1	8		1.81871383	-0.18424215
	1347.4500	1	8		1.81871363	-0.18413333
	1347.5000	1	8		1.81871363	-0.18405607
	1347.5500	1	8		1.81871363	-0.18413279
	1347.6000	1	8		1.81871363	-0.18419297
	1347.6500	1	8		1.81873555	-0.18407736
	1347.7000	1	8		1.81877735	-0.18422190
	1347.7500	1	8		1.81878370	-0.18409455
	1347.8000	1	8		1.81878370	-0.18405296
	1347.8500	1	8		1.81878370	-0.18408092
	1347.9000	1	8		1.81878370	-0.18393315
	1347.9500	1	8		1.81878370	-0.18399835
	1348.0000	1	8		1.81878370	-0.18401422
	1348.0500	1	8		1.81878370	-0.18398337
	1348.1000	1	8		1.81878370	-0.18399801
	1348.1500	1	8		1.81878370	-0.18407760
	1348.2000	1	8		1.81878370	-0.18400297
	1348.2500	1	8		1.81878370	-0.18402217
	1348.3000	1	8		1.81878370	-0.18399170
	1348.3500	1	8		1.81878370	-0.18390216
	1348.4000	1	8		1.81878370	-0.18388348
	1348.4500	1	8		1.81878370	-0.18393030
	1348.5000	1	8		1.81878370	-0.18386407
	1348.5500	1	8		1.81878370	-0.18391605
	1348.6000	1	8		1.81878370	-0.18387090
	1348.6500	1	8		1.81878370	-0.18388508
	1348.7000	1	8		1.81878370	-0.18398480
	1348.7500	1	8		1.81878370	-0.18394765
	1348.8000	1	8		1.81878370	-0.18386489
	1348.8500	1	8		1.81878370	-0.18377291
	1348.9000	1	8		1.81878370	-0.18379474
	1348.9500	1	8		1.81878370	-0.18377310
	1349.0000	1	8		1.81878370	-0.18376620
	1349.0500	1	8		1.81878370	-0.18372245
	1349.1000	1	8		1.81878370	-0.18376954
	1349.1500	1	8		1.81878370	-0.18383998
	1349.2000	1	8		1.81878370	-0.18376958
	1349.2500	1	8		1.81878370	-0.18373882
	1349.3000	1	8		1.81878370	-0.18373091
	1349.3500	1	8		1.81878370	-0.18374896
	1349.4000	1	8		1.81878370	-0.18372199
	1349.4500	1	8		1.81878370	-0.18364843
	1349.5000	1	8		1.81878370	-0.18363344
	1349.5500	1	8		1.81878370	-0.18362628
	1349.6000	1	8		1.81878370	-0.18368680
	1349.6500	1	8		1.81878370	-0.18366627
	1349.7000	1	8		1.81878370	-0.18364517
	1349.7500	1	8		1.81878370	-0.18366408
	1349.8000	1	8		1.81878370	-0.18373616
	1349.8500	1	8		1.81878370	-0.18358443
	1349.9000	1	8		1.81878370	-0.18358884
	1349.9500	1	8		1.81876301	-0.18366147
	1350.0000	1	8		1.81872039	-0.18358381
	1350.0500	1	8		1.81871363	-0.18357975
	1350.1000	1	8		1.81871363	-0.18359350
	1350.1500	1	8		1.81871363	-0.18356919
	1350.2000	1	8		1.81871363	-0.18359499
	1350.2500	1	8		1.81871363	-0.18359330
	1350.3000	1	8		1.81872060	-0.18351279
	1350.3500	1	8		1.81876936	-0.18346868
	1350.4000	1	8		1.81878370	-0.18353377
	1350.4500	1	8		1.81878370	-0.18347863
	1350.5000	1	8		1.81878370	-0.18354816
	1350.5500	1	8		1.81878370	-0.18343184
	1350.6000	1	8		1.81878370	-0.18346023
	1350.6500	1	8		1.81878370	-0.18349405
	1350.7000	1	8		1.81878370	-0.18339854
	1350.7500	1	8		1.81878370	-0.18350482
	1350.8000	1	8		1.81878370	-0.18339958
	1350.8500	1	8		1.81878370	-0.18332541
	1350.9000	1	8		1.81878370	-0.18329728
	1350.9500	1	8		1.81878370	-0.18337112
	1351.0000	1	8		1.81878370	-0.18332455
	1351.0500	1	8		1.81878370	-0.18345211
	1351.1000	1	8		1.81874641	-0.18340433
	1351.1500	1	8		1.81874006	-0.18336356
	1351.2000	1	8		1.81874006	-0.18334847
	1351.2500	1	8		1.81874006	-0.18327553
	1351.3000	1	8		1.81874006	-0.18322382
	1351.3500	1	8		1.81874006	-0.18333321
	1351.4000	1	8		1.81874006	-0.18331612
	1351.4500	1	8		1.81874006	-0.18329861
	1351.5000	1	8		1.81874006	-0.18331550
	1351.5500	1	8		1.81874006	-0.18332198
	1351.6000	1	8		1.81874006	-0.18325530
	1351.6500	1	8		1.81874006	-0.18328642
	1351.7000	1	8		1.81874006	-0.18311162
	1351.7500	1	8		1.81874006	-0.18313952
	1351.8000	1	8		1.81874006	-0.18321352
	1351.8500	1	8		1.81874006	-0.18318314
	1351.9000	1	8		1.81874006	-0.18321324
	1351.9500	1	8		1.81874006	-0.18320348
	1352.0000	1	8		1.81874006	-0.18319700
	1352.0500	1	8		1.81874006	-0.18319564
	1352.1000	1	8		1.81874006	-0.18303744
	1352.1500	1	8		1.81874006	-0.18306369
	1352.2000	1	8		1.81874006	-0.18305136
	1352.2500	1	8		1.81874006	-0.18303998
	1352.3000	1	8		1.81874006	-0.18304231
	1352.3500	1	8		1.81874006	-0.18301422
	1352.4000	1	8		1.81874006	-0.18308319
	1352.4500	1	8		1.81874006	-0.18308187
	1352.5000	1	8		1.81874006	-0.18306976
	1352.5500	1	8		1.81874006	-0.18304165
	1352.6000	1	8		1.81874006	-0.18297950
	1352.6500	1	8		1.81874006	-0.18297521
	1352.7000	1	8		1.81874006	-0.18288065
	1352.7500	1	8		1.81874006	-0.18286295
	1352.8000	1	8		1.81874006	-0.18286990
	1352.8500	1	8		1.81874006	-0.18294234
	1352.9000	1	8		1.81874006	-0.18302351
	1352.9500	1	8		1.81874006	-0.18289678
	1353.0000	1	8		1.81874006	-0.18288273
	1353.0500	1	8		1.81874006	-0.18291783
	1353.1000	1	8		1.81874006	-0.18283736
	1353.1500	1	8		1.81874006	-0.18282201
	1353.2000	1	8		1.81874006	-0.18274056
	1353.2500	1	8		1.81874006	-0.18281909
	1353.3000	1	8		1.81874006	-0.18285932
	1353.3500	1	8		1.81874006	-0.18295154
	1353.4000	1	8		1.81874006	-0.18284552
	1353.4500	1	8		1.81874006	-0.18277436
	1353.5000	1	8		1.81874006	-0.18281788
	1353.5500	1	8		1.81874006	-0.18277301
	1353.6000	1	8		1.81874006	-0.18277688
	1353.6500	1	8		1.81874006	-0.18271809
	1353.7000	1	8		1.81874006	-0.18273538
	1353.7500	1	8		1.81874006	-0.18277928
	1353.8000	1	8		1.81874006	-0.18269787
	1353.8500	1	8		1.81874006	-0.18273665
	1353.9000	1	8		1.81874006	-0.18264897
	1353.9500	1	8		1.81874006	-0.18269062
	1354.0000	1	8		1.81874006	-0.18265670
	1354.0500	1	8		1.81874006	-0.18263493
	1354.1000	1	8		1.81874006	-0.18251741
	1354.1500	1	8		1.81874006	-0.18257558
	1354.2000	1	8		1.81874006	-0.18258125
	1354.2500	1	8		1.81874006	-0.18262552
	1354.3000	1	8		1.81874006	-0.18265184
	1354.3500	1	8		1.81874006	-0.18257085
	1354.4000	1	8		1.81874006	-0.18262176
	1354.4500	1	8		1.81874006	-0.18261941
	1354.5000	1	8		1.81874006	-0.18254997
	1354.5500	1	8		1.81874006	-0.18245382
	1354.6000	1	8		1.81874006	-0.18244775
	1354.6500	1	8		1.81874006	-0.18243842
	1354.7000	1	8		1.81874006	-0.18252151
	1354.7500	1	8		1.81874006	-0.18251585
	1354.8000	1	8		1.81874006	-0.18243697
	1354.8500	1	8		1.81874006	-0.18254802
	1354.9000	1	8		1.81874006	-0.18258851
	1354.9500	1	8		1.81874006	-0.18245630
	1355.0000	1	8		1.81874006	-0.18239396
	1355.0500	1	8		1.81874006	-0.18248305
	1355.1000	1	8		1.81874006	-0.18232383
	1355.1500	1	8		1.81874006	-0.18238870
	1355.2000	1	8		1.81874006	-0.18231485
	1355.2500	1	8		1.81874006	-0.18237712
	1355.3000	1	8		1.81874006	-0.18245935
	1355.3500	1	8		1.81874006	-0.18245492
	1355.4000	1	8		1.81874006	-0.18242938
	1355.4500	1	8		1.81874006	-0.18237155
	1355.5000	1	8		1.81874006	-0.18230090
	1355.5500	1	8		1.81874006	-0.18230200
	1355.6000	1	8		1.81874006	-0.18229822
	1355.6500	1	8		1.81874006	-0.18230908
	1355.7000	1	8		1.81874006	-0.18236360
	1355.7500	1	8		1.81874006	-0.18240450
	1355.8000	1	8		1.81874006	-0.18228127
	1355.8500	1	8		1.81874006	-0.18220328
	1355.9000	1	8		1.81874006	-0.18234080
	1355.9500	1	8		1.81874006	-0.18222494
	1356.0000	1	8		1.81874006	-0.18221743
	1356.0500	1	8		1.81874006	-0.18220773
	1356.1000	1	8		1.81874006	-0.18227914
	1356.1500	1	8		1.81874006	-0.18230058
	1356.2000	1	8		1.81874006	-0.18223651
	1356.2500	1	8		1.81874006	-0.18213473
	1356.3000	1	8		1.81874006	-0.18216718
	1356.3500	1	8		1.81874006	-0.18219691
	1356.4000	1	8		1.81874006	-0.18215843
	1356.4500	1	8		1.81874006	-0.18206816
	1356.5000	1	8		1.81874006	-0.18200440
	1356.5500	1	8		1.81874006	-0.18212920
	1356.6000	1	8		1.81874006	-0.18217687
	1356.6500	1	8		1.81874006	-0.18214939
	1356.7000	1	8		1.81874006	-0.18208342
	1356.7500	1	8		1.81874006	-0.18211452
	1356.8000	1	8		1.81874006	-0.18212819
	1356.8500	1	8		1.81874006	-0.18207734
	1356.9000	1	8		1.81874006	-0.18204223
	1356.9500	1	8		1.81874006	-0.18206811
	1357.0000	1	8		1.81874006	-0.18202640
	1357.0500	1	8		1.81874006	-0.18208757
	1357.1000	1	8		1.81874006	-0.18208032
	1357.1500	1	8		1.81874006	-0.18204844
	1357.2000	1	8		1.81874006	-0.18215308
	1357.2500	1	8		1.81874006	-0.18208822
	1357.3000	1	8		1.81874006	-0.18206891
	1357.3500	1	8		1.81874006	-0.18198412
	1357.4000	1	8		1.81874006	-0.18192768
	1357.4500	1	8		1.81874006	-0.18191166
	1357.5000	1	8		1.81874006	-0.18201772
	1357.5500	1	8		1.81874006	-0.18190265
	1357.6000	1	8		1.81874006	-0.18200152
	1357.6500	1	8		1.81874006	-0.18200528
	1357.7000	1	8		1.81874006	-0.18192075
	1357.7500	1	8		1.81874006	-0.18193223
	1357.8000	1	8		1.81874006	-0.18193208
	1357.8500	1	8		1.81874006	-0.18195292
	1357.9000	1	8		1.81874006	-0.18194973
	1357.9500	1	8		1.81874006	-0.18191459
	1358.0000	1	8		1.81874006	-0.18198265
	1358.0500	1	8		1.81874006	-0.18204657
	1358.1000	1	8		1.81874006	-0.18180422
	1358.1500	1	8		1.81874006	-0.18184181
	1358.2000	1	8		1.81874006	-0.18180864
	1358.2500	1	8		1.81874006	-0.18183736
	1358.3000	1	8		1.81874006	-0.18175706
	1358.3500	1	8		1.81874006	-0.18175745
	1358.4000	1	8		1.81874006	-0.18173741
	1358.4500	1	8		1.81874006	-0.18189056
	1358.5000	1	8		1.81874006	-0.18181590
	1358.5500	1	8		1.81874006	-0.18180862
	1358.6000	1	8		1.81874006	-0.18173350
	1358.6500	1	8		1.81874006	-0.18170627
	1358.7000	1	8		1.81874006	-0.18167952
	1358.7500	1	8		1.81874006	-0.18171558
	1358.8000	1	8		1.81874006	-0.18159915
	1358.8500	1	8		1.81874006	-0.18164285
	1358.9000	1	8		1.81874006	-0.18167779
	1358.9500	1	8		1.81874006	-0.18167656
	1359.0000	1	8		1.81874006	-0.18172689
	1359.0500	1	8		1.81874006	-0.18172983
	1359.1000	1	8		1.81874006	-0.18163646
	1359.1500	1	8		1.81874006	-0.18161343
	1359.2000	1	8		1.81874006	-0.18160565
	1359.2500	1	8		1.81874006	-0.18158657
	1359.3000	1	8		1.81874006	-0.18169587
	1359.3500	1	8		1.81874006	-0.18161422
	1359.4000	1	8		1.81874006	-0.18160127
	1359.4500	1	8		1.81874006	-0.18165050
	1359.5000	1	8		1.81874006	-0.18167529
	1359.5500	1	8		1.81874006	-0.18162254
	1359.6000	1	8		1.81874006	-0.18155532
	1359.6500	1	8		1.81874006	-0.18142840
	1359.7000	1	8		1.81874006	-0.18155813
	1359.7500	1	8		1.81874006	-0.18155128
	1359.8000	1	8		1.81874006	-0.18155776
	1359.8500	1	8		1.81874006	-0.18149873
	1359.9000	1	8		1.81874006	-0.18147917
	1359.9500	1	8		1.81874006	-0.18155370
	1360.0000	1	8		1.81874006	-0.18151691
	1360.0500	1	8		1.81874006	-0.18141262
	1360.1000	1	8		1.81874006	-0.18136762
	1360.1500	1	8		1.81874006	-0.18143486
	1360.2000	1	8		1.81874006	-0.18138655
	1360.2500	1	8		1.81874006	-0.18138431
	1360.3000	1	8		1.81874006	-0.18133650
	1360.3500	1	8		1.81874006	-0.18137563
	1360.4000	1	8		1.81874006	-0.18144608
	1360.4500	1	8		1.81874006	-0.18139778
	1360.5000	1	8		1.81874006	-0.18126143
	1360.5500	1	8		1.81874006	-0.18135473
	1360.6000	1	8		1.81874006	-0.18127739
	1360.6500	1	8		1.81874006	-0.18133393
	1360.7000	1	8		1.81874006	-0.18135358
	1360.7500	1	8		1.81874006	-0.18130984
	1360.8000	1	8		1.81874006	-0.18129496
	1360.8500	1	8		1.81874006	-0.18132837
	1360.9000	1	8		1.81874006	-0.18132597
	1360.9500	1	8		1.81874006	-0.18125059
	1361.0000	1	8		1.81874006	-0.18127693
	1361.0500	1	8		1.81874006	-0.18122526
	1361.1000	1	8		1.81874006	-0.18116280
	1361.1500	1	8		1.81874006	-0.18122436
	1361.2000	1	8		1.81874006	-0.18106015
	1361.2500	1	8		1.81874006	-0.18113488
	1361.3000	1	8		1.81874006	-0.18117281
	1361.3500	1	8		1.81874006	-0.18118054
	1361.4000	1	8		1.81874006	-0.18117115
	1361.4500	1	8		1.81874006	-0.18122060
	1361.5000	1	8		1.81874006	-0.18107822
	1361.5500	1	8		1.81874006	-0.18108020
	1361.6000	1	8		1.81874006	-0.18104060
	1361.6500	1	8		1.81874006	-0.18099887
	1361.7000	1	8		1.81874006	-0.18109709
	1361.7500	1	8		1.81874006	-0.18104192
	1361.8000	1	8		1.81874006	-0.18100729
	1361.8500	1	8		1.81874006	-0.18106038
	1361.9000	1	8		1.81874006	-0.18107323
	1361.9500	1	8		1.81874006	-0.18103834
	1362.0000	1	8		1.81874006	-0.18108599
	1362.0500	1	8		1.81874006	-0.18097738
	1362.1000	1	8		1.81874006	-0.18095246
	1362.1500	1	8		1.81875543	-0.18098705
	1362.2000	1	8		1.81877530	-0.18096358
	1362.2500	1	8		1.81878370	-0.18103035
	1362.3000	1	8		1.81878370	-0.18099146
	1362.3500	1	8		1.81878370	-0.18095100
	1362.4000	1	8		1.81878370	-0.18101208
	1362.4500	1	8		1.81878370	-0.18101569
	1362.5000	1	8		1.81878370	-0.18095717
	1362.5500	1	8		1.81878370	-0.18090665
	1362.6000	1	8		1.81878370	-0.18086759
	1362.6500	1	8		1.81878370	-0.18079970
	1362.7000	1	8		1.81878370	-0.18082093
	1362.7500	1	8		1.81878370	-0.18084465
	1362.8000	1	8		1.81878370	-0.18082067
	1362.8500	1	8		1.81878370	-0.18090043
	1362.9000	1	8		1.81878370	-0.18091671
	1362.9500	1	8		1.81878370	-0.18085653
	1363.0000	1	8		1.81878370	-0.18080341
	1363.0500	1	8		1.81878370	-0.18078526
	1363.1000	1	8		1.81878370	-0.18081475
	1363.1500	1	8		1.81878370	-0.18083425
	1363.2000	1	8		1.81878370	-0.18089483
	1363.2500	1	8		1.81878370	-0.18078173
	1363.3000	1	8		1.81878370	-0.18079659
	1363.3500	1	8		1.81878370	-0.18087892
	1363.4000	1	8		1.81878370	-0.18077068
	1363.4500	1	8		1.81878370	-0.18080615
	1363.5000	1	8		1.81878370	-0.18070614
	1363.5500	1	8		1.81878350	-0.18067254
	1363.6000	1	8		1.81873719	-0.18072627
	1363.6500	1	8		1.81872613	-0.18069968
	1363.7000	1	8		1.81872613	-0.18073499
	1363.7500	1	8		1.81873289	-0.18074779
	1363.8000	1	8		1.81875276	-0.18078132
	1363.8500	1	8		1.81877243	-0.18073943
	1363.9000	1	8		1.81878370	-0.18080661
	1363.9500	1	8		1.81878370	-0.18071519
	1364.0000	1	8		1.81878370	-0.18062901
	1364.0500	1	8		1.81878370	-0.18072300
	1364.1000	1	8		1.81878370	-0.18060187
	1364.1500	1	8		1.81878370	-0.18062085
	1364.2000	1	8		1.81878370	-0.18067952
	1364.2500	1	8		1.81878370	-0.18063759
	1364.3000	1	8		1.81878370	-0.18072611
	1364.3500	1	8		1.81878370	-0.18073794
	1364.4000	1	8		1.81878370	-0.18065007
	1364.4500	1	8		1.81878370	-0.18060593
	1364.5000	1	8		1.81878370	-0.18044608
	1364.5500	1	8		1.81878370	-0.18044764
	1364.6000	1	8		1.81878370	-0.18048968
	1364.6500	1	8		1.81878370	-0.18060025
	1364.7000	1	8		1.81878370	-0.18058645
	1364.7500	1	8		1.81878370	-0.18058382
	1364.8000	1	8		1.81878370	-0.18064169
	1364.8500	1	8		1.81873924	-0.18058257
	1364.9000	1	8		1.81871445	-0.18052503
	1364.9500	1	8		1.81871363	-0.18047946
	1365.0000	1	8		1.81871363	-0.18048460
	1365.0500	1	8		1.81871363	-0.18045092
	1365.1000	1	8		1.81872961	-0.18047458
	1365.1500	1	8		1.81877489	-0.18046895
	1365.2000	1	8		1.81878370	-0.18047689
	1365.2500	1	8		1.81878370	-0.18052118
	1365.3000	1	8		1.81878370	-0.18058993
	1365.3500	1	8		1.81878370	-0.18054256
	1365.4000	1	8		1.81878370	-0.18047735
	1365.4500	1	8		1.81878370	-0.18036488
	1365.5000	1	8		1.81878370	-0.18032253
	1365.5500	1	8		1.81878370	-0.18039586
	1365.6000	1	8		1.81878370	-0.18036118
	1365.6500	1	8		1.81878370	-0.18039405
	1365.7000	1	8		1.81878370	-0.18049730
	1365.7500	1	8		1.81878370	-0.18050963
	1365.8000	1	8		1.81878370	-0.18048871
	1365.8500	1	8		1.81878370	-0.18036589
	1365.9000	1	8		1.81878370	-0.18040987
	1365.9500	1	8		1.81878370	-0.18037830
	1366.0000	1	8		1.81878370	-0.18039482
	1366.0500	1	8		1.81878370	-0.18031962
	1366.1000	1	8		1.81878370	-0.18035391
	1366.1500	1	8		1.81878370	-0.18044498
	1366.2000	1	8		1.81878370	-0.18041534
	1366.2500	1	8		1.81878370	-0.18032312
	1366.3000	1	8		1.81878370	-0.18032828
	1366.3500	1	8		1.81878370	-0.18024338
	1366.4000	1	8		1.81878370	-0.18022908
	1366.4500	1	8		1.81878370	-0.18013902
	1366.5000	1	8		1.81878370	-0.18021151
	1366.5500	1	8		1.81878370	-0.18025739
	1366.6000	1	8		1.81878370	-0.18029131
	1366.6500	1	8		1.81878370	-0.18032111
	1366.7000	1	8		1.81878370	-0.18018255
	1366.7500	1	8		1.81878370	-0.18029176
	1366.8000	1	8		1.81878370	-0.18032072
	1366.8500	1	8		1.81878370	-0.18024603
	1366.9000	1	8		1.81878370	-0.18017491
	1366.9500	1	8		1.81878370	-0.18020064
	1367.0000	1	8		1.81878370	-0.18017618
	1367.0500	1	8		1.81878370	-0.18024623
	1367.1000	1	8		1.81878370	-0.18025761
	1367.1500	1	8		1.81878370	-0.18017465
	1367.2000	1	8		1.81878370	-0.18008761
	1367.2500	1	8		1.81878370	-0.18008566
	1367.3000	1	8		1.81878370	-0.18003065
	1367.3500	1	8		1.81878370	-0.18010587
	1367.4000	1	8		1.81878370	-0.18009052
	1367.4500	1	8		1.81878370	-0.18004049
	1367.5000	1	8		1.81877284	-0.17999310
	1367.5500	1	8		1.81872531	-0.18009324
	1367.6000	1	8		1.81871363	-0.18012054
	1367.6500	1	8		1.81871363	-0.18010650
	1367.7000	1	8		1.81871363	-0.18006714
	1367.7500	1	8		1.81871363	-0.17994776
	1367.8000	1	8		1.81871363	-0.17995818
	1367.8500	1	8		1.81875727	-0.18006556
	1367.9000	1	8		1.81878288	-0.17994085
	1367.9500	1	8		1.81878370	-0.17998770
	1368.0000	1	8		1.81878370	-0.17998308
	1368.0500	1	8		1.81878083	-0.18002193
	1368.1000	1	8		1.81873125	-0.18001279
	1368.1500	1	8		1.81871363	-0.17986424
	1368.2000	1	8		1.81873637	-0.17990006
	1368.2500	1	8		1.81877755	-0.17993152
	1368.3000	1	8		1.81878370	-0.17990565
	1368.3500	1	8		1.81878370	-0.17984191
	1368.4000	1	8		1.81878370	-0.17991107
	1368.4500	1	8		1.81878370	-0.17989140
	1368.5000	1	8		1.81878370	-0.17999651
	1368.5500	1	8		1.81878370	-0.17995173
	1368.6000	1	8		1.81878370	-0.17986288
	1368.6500	1	8		1.81878370	-0.17979400
	1368.7000	1	8		1.81878370	-0.17970799
	1368.7500	1	8		1.81878370	-0.17978858
	1368.8000	1	8		1.81878370	-0.17979480
	1368.8500	1	8		1.81878370	-0.17975396
	1368.9000	1	8		1.81878370	-0.17981106
	1368.9500	1	8		1.81878370	-0.17982842
	1369.0000	1	8		1.81878370	-0.17979527
	1369.0500	1	8		1.81878370	-0.17985525
	1369.1000	1	8		1.81878370	-0.17976219
	1369.1500	1	8		1.81878370	-0.17966548
	1369.2000	1	8		1.81878370	-0.17978411
	1369.2500	1	8		1.81878370	-0.17965844
	1369.3000	1	8		1.81878370	-0.17970029
	1369.3500	1	8		1.81878370	-0.17964674
	1369.4000	1	8		1.81878370	-0.17968699
	1369.4500	1	8		1.81878370	-0.17970549
	1369.5000	1	8		1.81878370	-0.17967137
	1369.5500	1	8		1.81878370	-0.17961105
	1369.6000	1	8		1.81878370	-0.17952465
	1369.6500	1	8		1.81878370	-0.17948076
	1369.7000	1	8		1.81878370	-0.17952703
	1369.7500	1	8		1.81878370	-0.17961627
	1369.8000	1	8		1.81878370	-0.17954677
	1369.8500	1	8		1.81878370	-0.17963100
	1369.9000	1	8		1.81878370	-0.17959718
	1369.9500	1	8		1.81878370	-0.17961668
	1370.0000	1	8		1.81878370	-0.17955597
	1370.0500	1	8		1.81878370	-0.17950812
	1370.1000	1	8		1.81873617	-0.17958282
	1370.1500	1	8		1.81871383	-0.17962163
	1370.2000	1	8		1.81871363	-0.17958267
	1370.2500	1	8		1.81871363	-0.17956002
	1370.3000	1	8		1.81871363	-0.17952424
	1370.3500	1	8		1.81874047	-0.17958503
	1370.4000	1	8		1.81877919	-0.17960118
	1370.4500	1	8		1.81878370	-0.17951347
	1370.5000	1	8		1.81878370	-0.17944928
	1370.5500	1	8		1.81878370	-0.17940812
	1370.6000	1	8		1.81878370	-0.17946700
	1370.6500	1	8		1.81878370	-0.17945349
	1370.7000	1	8		1.81878370	-0.17942103
	1370.7500	1	8		1.81878370	-0.17944584
	1370.8000	1	8		1.81878186	-0.17940700
	1370.8500	1	8		1.81873227	-0.17946452
	1370.9000	1	8		1.81874293	-0.17939711
	1370.9500	1	8		1.81876280	-0.17940730
	1371.0000	1	8		1.81878104	-0.17937457
	1371.0500	1	8		1.81878370	-0.17943896
	1371.1000	1	8		1.81878370	-0.17932460
	1371.1500	1	8		1.81878370	-0.17940179
	1371.2000	1	8		1.81878370	-0.17935436
	1371.2500	1	8		1.81878370	-0.17942188
	1371.3000	1	8		1.81878370	-0.17938137
	1371.3500	1	8		1.81878370	-0.17935833
	1371.4000	1	8		1.81878370	-0.17934036
	1371.4500	1	8		1.81878370	-0.17932395
	1371.5000	1	8		1.81878370	-0.17939823
	1371.5500	1	8		1.81878370	-0.17931644
	1371.6000	1	8		1.81878370	-0.17935462
	1371.6500	1	8		1.81878370	-0.17927693
	1371.7000	1	8		1.81878370	-0.17929021
	1371.7500	1	8		1.81878370	-0.17932203
	1371.8000	1	8		1.81878370	-0.17926378
	1371.8500	1	8		1.81878370	-0.17927749
	1371.9000	1	8		1.81878370	-0.17920654
	1371.9500	1	8		1.81878370	-0.17926959
	1372.0000	1	8		1.81878370	-0.17919611
	1372.0500	1	8		1.81878370	-0.17922167
	1372.1000	1	8		1.81878370	-0.17919794
	1372.1500	1	8		1.81878370	-0.17925533
	1372.2000	1	8		1.81878370	-0.17924512
	1372.2500	1	8		1.81878370	-0.17919552
	1372.3000	1	8		1.81878370	-0.17918490
	1372.3500	1	8		1.81878370	-0.17916428
	1372.4000	1	8		1.81878370	-0.17916141
	1372.4500	1	8		1.81878309	-0.17922655
	1372.5000	1	8		1.81873432	-0.17914737
	1372.5500	1	8		1.81871363	-0.17901607
	1372.6000	1	8		1.81871363	-0.17909037
	1372.6500	1	8		1.81871363	-0.17915512
	1372.7000	1	8		1.81871363	-0.17923031
	1372.7500	1	8		1.81871363	-0.17927634
	1372.8000	1	8		1.81875030	-0.17913694
	1372.8500	1	8		1.81878145	-0.17913254
	1372.9000	1	8		1.81878370	-0.17908864
	1372.9500	1	8		1.81878370	-0.17907890
	1373.0000	1	8		1.81878370	-0.17905451
	1373.0500	1	8		1.81878370	-0.17916817
	1373.1000	1	8		1.81878370	-0.17926067
	1373.1500	1	8		1.81878370	-0.17909963
	1373.2000	1	8		1.81878370	-0.17913681
	1373.2500	1	8		1.81878370	-0.17909698
	1373.3000	1	8		1.81878370	-0.17900692
	1373.3500	1	8		1.81878370	-0.17901722
	1373.4000	1	8		1.81878370	-0.17901162
	1373.4500	1	8		1.81878370	-0.17901067
	1373.5000	1	8		1.81878370	-0.17905183
	1373.5500	1	8		1.81878370	-0.17897269
	1373.6000	1	8		1.81878370	-0.17906541
	1373.6500	1	8		1.81878370	-0.17909886
	1373.7000	1	8		1.81878370	-0.17902445
	1373.7500	1	8		1.81878370	-0.17901331
	1373.8000	1	8		1.81878370	-0.17903207
	1373.8500	1	8		1.81875030	-0.17893987
	1373.9000	1	8		1.81874006	-0.17897304
	1373.9500	1	8		1.81874006	-0.17905269
	1374.0000	1	8		1.81874006	-0.17893640
	1374.0500	1	8		1.81874006	-0.17897733
	1374.1000	1	8		1.81874006	-0.17898198
	1374.1500	1	8		1.81874006	-0.17897105
	1374.2000	1	8		1.81874006	-0.17896697
	1374.2500	1	8		1.81874006	-0.17894790
	1374.3000	1	8		1.81874006	-0.17889617
	1374.3500	1	8		1.81874006	-0.17888555
	1374.4000	1	8		1.81874006	-0.17887030
	1374.4500	1	8		1.81874006	-0.17879920
	1374.5000	1	8		1.81874006	-0.17882494
	1374.5500	1	8		1.81874006	-0.17887402
	1374.6000	1	8		1.81874006	-0.17881628
	1374.6500	1	8		1.81874006	-0.17872345
	1374.7000	1	8		1.81874006	-0.17882399
	1374.7500	1	8		1.81874006	-0.17875122
	1374.8000	1	8		1.81874006	-0.17872551
	1374.8500	1	8		1.81874006	-0.17877091
	1374.9000	1	8		1.81874006	-0.17872723
	1374.9500	1	8		1.81874006	-0.17877169
	1375.0000	1	8		1.81874006	-0.17877346
	1375.0500	1	8		1.81874006	-0.17875956
	1375.1000	1	8		1.81874006	-0.17875755
	1375.1500	1	8		1.81874006	-0.17873043
	1375.2000	1	8		1.81874006	-0.17867725
	1375.2500	1	8		1.81874006	-0.17862560
	1375.3000	1	8		1.81874006	-0.17867262
	1375.3500	1	8		1.81874006	-0.17860930
	1375.4000	1	8		1.81874006	-0.17862532
	1375.4500	1	8		1.81874006	-0.17864894
	1375.5000	1	8		1.81874006	-0.17871741
	1375.5500	1	8		1.81874006	-0.17873989
	1375.6000	1	8		1.81874006	-0.17864034
	1375.6500	1	8		1.81874006	-0.17860793
	1375.7000	1	8		1.81874006	-0.17854284
	1375.7500	1	8		1.81874006	-0.17858276
	1375.8000	1	8		1.81874006	-0.17850529
	1375.8500	1	8		1.81874006	-0.17851615
	1375.9000	1	8		1.81874006	-0.17854493
	1375.9500	1	8		1.81874006	-0.17862890
	1376.0000	1	8		1.81874006	-0.17861599
	1376.0500	1	8		1.81874006	-0.17858917
	1376.1000	1	8		1.81874006	-0.17861316
	1376.1500	1	8		1.81874006	-0.17858392
	1376.2000	1	8		1.81874006	-0.17852625
	1376.2500	1	8		1.81874006	-0.17853236
	1376.3000	1	8		1.81874006	-0.17852606
	1376.3500	1	8		1.81874006	-0.17853606
	1376.4000	1	8		1.81874006	-0.17856605
	1376.4500	1	8		1.81874006	-0.17857792
	1376.5000	1	8		1.81874006	-0.17840886
	1376.5500	1	8		1.81874006	-0.17844848
	1376.6000	1	8		1.81874006	-0.17846711
	1376.6500	1	8		1.81874006	-0.17841075
	1376.7000	1	8		1.81874006	-0.17833304
	1376.7500	1	8		1.81874006	-0.17835623
	1376.8000	1	8		1.81874006	-0.17837647
	1376.8500	1	8		1.81874006	-0.17842563
	1376.9000	1	8		1.81874006	-0.17845353
	1376.9500	1	8		1.81874006	-0.17854365
	1377.0000	1	8		1.81874006	-0.17839819
	1377.0500	1	8		1.81874006	-0.17845850
	1377.1000	1	8		1.81874006	-0.17842596
	1377.1500	1	8		1.81874006	-0.17842961
	1377.2000	1	8		1.81874006	-0.17836388
	1377.2500	1	8		1.81874006	-0.17832870
	1377.3000	1	8		1.81874006	-0.17845420
	1377.3500	1	8		1.81874006	-0.17838076
	1377.4000	1	8		1.81874006	-0.17848616
	1377.4500	1	8		1.81874006	-0.17845497
	1377.5000	1	8		1.81874006	-0.17835697
	1377.5500	1	8		1.81874006	-0.17836792
	1377.6000	1	8		1.81874006	-0.17839029
	1377.6500	1	8		1.81874006	-0.17836498
	1377.7000	1	8		1.81874006	-0.17829904
	1377.7500	1	8		1.81874006	-0.17828073
	1377.8000	1	8		1.81874006	-0.17833643
	1377.8500	1	8		1.81874006	-0.17845921
	1377.9000	1	8		1.81874006	-0.17836671
	1377.9500	1	8		1.81874006	-0.17826580
	1378.0000	1	8		1.81874006	-0.17827377
	1378.0500	1	8		1.81874006	-0.17827570
	1378.1000	1	8		1.81874006	-0.17829543
	1378.1500	1	8		1.81874006	-0.17825702
	1378.2000	1	8		1.81874006	-0.17820267
	1378.2500	1	8		1.81874006	-0.17818728
	1378.3000	1	8		1.81874006	-0.17824147
	1378.3500	1	8		1.81874006	-0.17821873
	1378.4000	1	8		1.81874006	-0.17827466
	1378.4500	1	8		1.81874006	-0.17819619
	1378.5000	1	8		1.81874006	-0.17816618
	1378.5500	1	8		1.81874006	-0.17825525
	1378.6000	1	8		1.81874006	-0.17816024
	1378.6500	1	8		1.81874006	-0.17816616
	1378.7000	1	8		1.81874006	-0.17815633
	1378.7500	1	8		1.81874006	-0.17813636
	1378.8000	1	8		1.81874006	-0.17821111
	1378.8500	1	8		1.81874006	-0.17817976
	1378.9000	1	8		1.81874006	-0.17816003
	1378.9500	1	8		1.81874006	-0.17811129
	1379.0000	1	8		1.81874006	-0.17812798
	1379.0500	1	8		1.81874006	-0.17808478
	1379.1000	1	8		1.81874006	-0.17807333
	1379.1500	1	8		1.81874006	-0.17809723
	1379.2000	1	8		1.81874006	-0.17811552
	1379.2500	1	8		1.81874006	-0.17812239
	1379.3000	1	8		1.81874006	-0.17819177
	1379.3500	1	8		1.81874006	-0.17812921
	1379.4000	1	8		1.81874006	-0.17810082
	1379.4500	1	8		1.81874006	-0.17817311
	1379.5000	1	8		1.81874006	-0.17802581
	1379.5500	1	8		1.81874006	-0.17798120
	1379.6000	1	8		1.81874006	-0.17801197
	1379.6500	1	8		1.81874006	-0.17800489
	1379.7000	1	8		1.81874006	-0.17801244
	1379.7500	1	8		1.81874006	-0.17802853
	1379.8000	1	8		1.81874006	-0.17794725
	1379.8500	1	8		1.81874006	-0.17804775
	1379.9000	1	8		1.81874006	-0.17799174
	1379.9500	1	8		1.81874006	-0.17801145
	1380.0000	1	8		1.81874006	-0.17796805
	1380.0500	1	8		1.81874006	-0.17789919
	1380.1000	1	8		1.81874006	-0.17790476
	1380.1500	1	8		1.81874006	-0.17784171
	1380.2000	1	8		1.81874006	-0.17792607
	1380.2500	1	8		1.81874006	-0.17795406
	1380.3000	1	8		1.81874006	-0.17800305
	1380.3500	1	8		1.81874006	-0.17797403
	1380.4000	1	8		1.81874006	-0.17791325
	1380.4500	1	8		1.81874006	-0.17796857
	1380.5000	1	8		1.81874006	-0.17787160
	1380.5500	1	8		1.81874006	-0.17785141
	1380.6000	1	8		1.81874006	-0.17779510
	1380.6500	1	8		1.81874006	-0.17781984
	1380.7000	1	8		1.81874006	-0.17786387
	1380.7500	1	8		1.81874006	-0.17783092
	1380.8000	1	8		1.81874006	-0.17783435
	1380.8500	1	8		1.81874006	-0.17792422
	1380.9000	1	8		1.81874006	-0.17782100
	1380.9500	1	8		1.81874006	-0.17788993
	1381.0000	1	8		1.81874006	-0.17778780
	1381.0500	1	8		1.81874006	-0.17779052
	1381.1000	1	8		1.81874006	-0.17780557
	1381.1500	1	8		1.81874006	-0.17776400
	1381.2000	1	8		1.81874006	-0.17779673
	1381.2500	1	8		1.81874006	-0.17780382
	1381.3000	1	8		1.81874006	-0.17780032
	1381.3500	1	8		1.81874006	-0.17773611
	1381.4000	1	8		1.81874006	-0.17777082
	1381.4500	1	8		1.81874006	-0.17767584
	1381.5000	1	8		1.81874006	-0.17778194
	1381.5500	1	8		1.81874006	-0.17771684
	1381.6000	1	8		1.81874006	-0.17767008
	1381.6500	1	8		1.81874006	-0.17768716
	1381.7000	1	8		1.81874006	-0.17768940
	1381.7500	1	8		1.81874006	-0.17770985
	1381.8000	1	8		1.81874006	-0.17779307
	1381.8500	1	8		1.81874006	-0.17763713
	1381.9000	1	8		1.81874006	-0.17759606
	1381.9500	1	8		1.81874006	-0.17765036
	1382.0000	1	8		1.81874006	-0.17761661
	1382.0500	1	8		1.81874006	-0.17764699
	1382.1000	1	8		1.81874006	-0.17762423
	1382.1500	1	8		1.81874006	-0.17755812
	1382.2000	1	8		1.81874006	-0.17750844
	1382.2500	1	8		1.81874006	-0.17767565
	1382.3000	1	8		1.81874006	-0.17755596
	1382.3500	1	8		1.81874006	-0.17750738
	1382.4000	1	8		1.81874006	-0.17746257
	1382.4500	1	8		1.81874006	-0.17747544
	1382.5000	1	8		1.81874006	-0.17750969
	1382.5500	1	8		1.81874006	-0.17758703
	1382.6000	1	8		1.81874006	-0.17752022
	1382.6500	1	8		1.81874006	-0.17750110
	1382.7000	1	8		1.81874006	-0.17760573
	1382.7500	1	8		1.81874006	-0.17752700
	1382.8000	1	8		1.81874006	-0.17763330
	1382.8500	1	8		1.81874006	-0.17750729
	1382.9000	1	8		1.81874006	-0.17742710
	1382.9500	1	8		1.81874006	-0.17742677
	1383.0000	1	8		1.81874006	-0.17747140
	1383.0500	1	8		1.81874006	-0.17742811
	1383.1000	1	8		1.81874006	-0.17752085
	1383.1500	1	8		1.81874006	-0.17743662
	1383.2000	1	8		1.81874006	-0.17742509
	1383.2500	1	8		1.81874006	-0.17752748
	1383.3000	1	8		1.81874006	-0.17746905
	1383.3500	1	8		1.81874006	-0.17739609
	1383.4000	1	8		1.81874006	-0.17740298
	1383.4500	1	8		1.81874006	-0.17739220
	1383.5000	1	8		1.81874006	-0.17740924
	1383.5500	1	8		1.81874006	-0.17750090
	1383.6000	1	8		1.81874006	-0.17730067
	1383.6500	1	8		1.81874006	-0.17735284
	1383.7000	1	8		1.81874006	-0.17738154
	1383.7500	1	8		1.81874006	-0.17737340
	1383.8000	1	8		1.81874006	-0.17729919
	1383.8500	1	8		1.81874006	-0.17728824
	1383.9000	1	8		1.81874006	-0.17725483
	1383.9500	1	8		1.81874006	-0.17725788
	1384.0000	1	8		1.81874006	-0.17730543
	1384.0500	1	8		1.81874006	-0.17729701
	1384.1000	1	8		1.81874006	-0.17739169
	1384.1500	1	8		1.81874006	-0.17730953
	1384.2000	1	8		1.81874006	-0.17728103
	1384.2500	1	8		1.81874006	-0.17734114
	1384.3000	1	8		1.81874006	-0.17730542
	1384.3500	1	8		1.81874006	-0.17730592
	1384.4000	1	8		1.81874006	-0.17737569
	1384.4500	1	8		1.81874006	-0.17730558
	1384.5000	1	8		1.81874252	-0.17726576
	1384.5500	1	8		1.81875256	-0.17733054
	1384.6000	1	8		1.81876239	-0.17725227
	1384.6500	1	8		1.81877223	-0.17733851
	1384.7000	1	8		1.81878227	-0.17732199
	1384.7500	1	8		1.81878370	-0.17728576
	1384.8000	1	8		1.81878370	-0.17730732
	1384.8500	1	8		1.81878370	-0.17731193
	1384.9000	1	8		1.81878370	-0.17717056
	1384.9500	1	8		1.81878370	-0.17726868
	1385.0000	1	8		1.81878370	-0.17729826
	1385.0500	1	8		1.81878370	-0.17737133
	1385.1000	1	8		1.81878370	-0.17730284
	1385.1500	1	8		1.81878370	-0.17730942
	1385.2000	1	8		1.81878370	-0.17722068
	1385.2500	1	8		1.81878370	-0.17719077
	1385.3000	1	8		1.81878370	-0.17720684
	1385.3500	1	8		1.81878370	-0.17711751
	1385.4000	1	8		1.81878370	-0.17722914
	1385.4500	1	8		1.81878370	-0.17710740
	1385.5000	1	8		1.81878370	-0.17729552
	1385.5500	1	8		1.81878370	-0.17717652
	1385.6000	1	8		1.81878370	-0.17718690
	1385.6500	1	8		1.81878370	-0.17724471
	1385.7000	1	8		1.81878370	-0.17725041
	1385.7500	1	8		1.81878370	-0.17713629
	1385.8000	1	8		1.81878370	-0.17712632
	1385.8500	1	8		1.81877202	-0.17707301
	1385.9000	1	8		1.81873145	-0.17710939
	1385.9500	1	8		1.81872674	-0.17723311
	1386.0000	1	8		1.81872674	-0.17718889
	1386.0500	1	8		1.81873371	-0.17718963
	1386.1000	1	8		1.81875358	-0.17715065
	1386.1500	1	8		1.81877325	-0.17712295
	1386.2000	1	8		1.81878370	-0.17709872
	1386.2500	1	8		1.81878370	-0.17713411
	1386.3000	1	8		1.81878370	-0.17700637
	1386.3500	1	8		1.81878370	-0.17701132
	1386.4000	1	8		1.81878370	-0.17708167
	1386.4500	1	8		1.81878370	-0.17711889
	1386.5000	1	8		1.81878370	-0.17718701
	1386.5500	1	8		1.81878370	-0.17707994
	1386.6000	1	8		1.81878370	-0.17702347
	1386.6500	1	8		1.81878370	-0.17705530
	1386.7000	1	8		1.81878186	-0.17700966
	1386.7500	1	8		1.81874252	-0.17689433
	1386.8000	1	8		1.81872674	-0.17694727
	1386.8500	1	8		1.81872674	-0.17694954
	1386.9000	1	8		1.81873494	-0.17700547
	1386.9500	1	8		1.81875461	-0.17698707
	1387.0000	1	8		1.81877448	-0.17696742
	1387.0500	1	8		1.81878370	-0.17692804
	1387.1000	1	8		1.81878370	-0.17699419
	1387.1500	1	8		1.81878370	-0.17698865
	1387.2000	1	8		1.81878370	-0.17694477
	1387.2500	1	8		1.81878370	-0.17698688
	1387.3000	1	8		1.81878370	-0.17695792
	1387.3500	1	8		1.81878370	-0.17697154
	1387.4000	1	8		1.81878370	-0.17689444
	1387.4500	1	8		1.81878370	-0.17693557
	1387.5000	1	8		1.81878370	-0.17695349
	1387.5500	1	8		1.81878370	-0.17692618
	1387.6000	1	8		1.81878370	-0.17681455
	1387.6500	1	8		1.81878370	-0.17692611
	1387.7000	1	8		1.81876690	-0.17682858
	1387.7500	1	8		1.81874723	-0.17687447
	1387.8000	1	8		1.81874006	-0.17687010
	1387.8500	1	8		1.81874006	-0.17684253
	1387.9000	1	8		1.81874006	-0.17693223
	1387.9500	1	8		1.81874006	-0.17688217
	1388.0000	1	8		1.81874006	-0.17677030
	1388.0500	1	8		1.81874006	-0.17687637
	1388.1000	1	8		1.81874006	-0.17688833
	1388.1500	1	8		1.81874006	-0.17681662
	1388.2000	1	8		1.81874006	-0.17667480
	1388.2500	1	8		1.81874006	-0.17677855
	1388.3000	1	8		1.81874006	-0.17681058
	1388.3500	1	8		1.81874006	-0.17684814
	1388.4000	1	8		1.81874006	-0.17685462
	1388.4500	1	8		1.81874006	-0.17680278
	1388.5000	1	8		1.81874006	-0.17680857
	1388.5500	1	8		1.81874006	-0.17679594
	1388.6000	1	8		1.81874006	-0.17670890
	1388.6500	1	8		1.81874006	-0.17669285
	1388.7000	1	8		1.81874006	-0.17672023
	1388.7500	1	8		1.81874006	-0.17662875
	1388.8000	1	8		1.81874006	-0.17665109
	1388.8500	1	8		1.81874006	-0.17671056
	1388.9000	1	8		1.81874006	-0.17676000
	1388.9500	1	8		1.81874006	-0.17672732
	1389.0000	1	8		1.81874006	-0.17668087
	1389.0500	1	8		1.81874006	-0.17665546
	1389.1000	1	8		1.81874006	-0.17663989
	1389.1500	1	8		1.81874006	-0.17662615
	1389.2000	1	8		1.81874006	-0.17657230
	1389.2500	1	8		1.81874006	-0.17655047
	1389.3000	1	8		1.81874006	-0.17661346
	1389.3500	1	8		1.81874006	-0.17657584
	1389.4000	1	8		1.81874006	-0.17656129
	1389.4500	1	8		1.81874006	-0.17653205
	1389.5000	1	8		1.81874006	-0.17657872
	1389.5500	1	8		1.81874006	-0.17651787
	1389.6000	1	8		1.81874006	-0.17645545
	1389.6500	1	8		1.81874006	-0.17653473
	1389.7000	1	8		1.81874006	-0.17656291
	1389.7500	1	8		1.81874006	-0.17653193
	1389.8000	1	8		1.81874006	-0.17650614
	1389.8500	1	8		1.81874006	-0.17647088
	1389.9000	1	8		1.81874006	-0.17659176
	1389.9500	1	8		1.81874006	-0.17649280
	1390.0000	1	8		1.81874006	-0.17640004
	1390.0500	1	8		1.81874006	-0.17641077
	1390.1000	1	8		1.81874006	-0.17646350
	1390.1500	1	8		1.81874006	-0.17646946
	1390.2000	1	8		1.81874006	-0.17644826
	1390.2500	1	8		1.81874006	-0.17640451
	1390.3000	1	8		1.81874006	-0.17654318
	1390.3500	1	8		1.81874006	-0.17641596
	1390.4000	1	8		1.81874006	-0.17647106
	1390.4500	1	8		1.81874006	-0.17630618
	1390.5000	1	8		1.81874006	-0.17625380
	1390.5500	1	8		1.81874006	-0.17629286
	1390.6000	1	8		1.81874006	-0.17628802
	1390.6500	1	8		1.81874006	-0.17626608
	1390.7000	1	8		1.81874006	-0.17633723
	1390.7500	1	8		1.81874006	-0.17634818
	1390.8000	1	8		1.81874006	-0.17636953
	1390.8500	1	8		1.81874006	-0.17641095
	1390.9000	1	8		1.81874006	-0.17639505
	1390.9500	1	8		1.81874006	-0.17629804
	1391.0000	1	8		1.81874006	-0.17629562
	1391.0500	1	8		1.81874006	-0.17634446
	1391.1000	1	8		1.81874006	-0.17634274
	1391.1500	1	8		1.81874006	-0.17631643
	1391.2000	1	8		1.81874006	-0.17621096
	1391.2500	1	8		1.81874006	-0.17626202
	1391.3000	1	8		1.81874006	-0.17639419
	1391.3500	1	8		1.81874006	-0.17629698
	1391.4000	1	8		1.81874006	-0.17622421
	1391.4500	1	8		1.81874006	-0.17625155
	1391.5000	1	8		1.81874006	-0.17617801
	1391.5500	1	8		1.81874006	-0.17615002
	1391.6000	1	8		1.81874006	-0.17622435
	1391.6500	1	8		1.81874006	-0.17621253
	1391.7000	1	8		1.81874006	-0.17627785
	1391.7500	1	8		1.81874006	-0.17628819
	1391.8000	1	8		1.81874006	-0.17614270
	1391.8500	1	8		1.81874006	-0.17620549
	1391.9000	1	8		1.81874006	-0.17619330
	1391.9500	1	8		1.81874006	-0.17611483
	1392.0000	1	8		1.81874006	-0.17607287
	1392.0500	1	8		1.81874006	-0.17613498
	1392.1000	1	8		1.81874006	-0.17619716
	1392.1500	1	8		1.81874006	-0.17622361
	1392.2000	1	8		1.81874006	-0.17615464
	1392.2500	1	8		1.81874006	-0.17621197
	1392.3000	1	8		1.81874006	-0.17630646
	1392.3500	1	8		1.81874006	-0.17612124
	1392.4000	1	8		1.81874006	-0.17605841
	1392.4500	1	8		1.81874006	-0.17605873
	1392.5000	1	8		1.81874006	-0.17597677
	1392.5500	1	8		1.81874006	-0.17608335
	1392.6000	1	8		1.81874006	-0.17604189
	1392.6500	1	8		1.81874006	-0.17608412
	1392.7000	1	8		1.81874006	-0.17608913
	1392.7500	1	8		1.81874006	-0.17610265
	1392.8000	1	8		1.81874006	-0.17602837
	1392.8500	1	8		1.81874006	-0.17604724
	1392.9000	1	8		1.81874006	-0.17601708
	1392.9500	1	8		1.81874006	-0.17610449
	1393.0000	1	8		1.81874006	-0.17603064
	1393.0500	1	8		1.81874006	-0.17598571
	1393.1000	1	8		1.81874006	-0.17611463
	1393.1500	1	8		1.81874006	-0.17609635
	1393.2000	1	8		1.81874006	-0.17609650
	1393.2500	1	8		1.81874006	-0.17598994
	1393.3000	1	8		1.81874006	-0.17594695
	1393.3500	1	8		1.81874006	-0.17590180
	1393.4000	1	8		1.81874006	-0.17598467
	1393.4500	1	8		1.81874006	-0.17596535
	1393.5000	1	8		1.81874006	-0.17598204
	1393.5500	1	8		1.81874006	-0.17598566
	1393.6000	1	8		1.81874006	-0.17597424
	1393.6500	1	8		1.81874006	-0.17601306
	1393.7000	1	8		1.81874006	-0.17606821
	1393.7500	1	8		1.81874006	-0.17597061
	1393.8000	1	8		1.81874006	-0.17598687
	1393.8500	1	8		1.81874006	-0.17605396
	1393.9000	1	8		1.81874006	-0.17600941
	1393.9500	1	8		1.81874006	-0.17594235
	1394.0000	1	8		1.81874006	-0.17589875
	1394.0500	1	8		1.81874006	-0.17596247
	1394.1000	1	8		1.81874006	-0.17607540
	1394.1500	1	8		1.81874006	-0.17592533
	1394.2000	1	8		1.81874006	-0.17588833
	1394.2500	1	8		1.81874006	-0.17591510
	1394.3000	1	8		1.81874006	-0.17595571
	1394.3500	1	8		1.81874006	-0.17599521
	1394.4000	1	8		1.81874006	-0.17591489
	1394.4500	1	8		1.81874006	-0.17585233
	1394.5000	1	8		1.81874006	-0.17601497
	1394.5500	1	8		1.81874006	-0.17593931
	1394.6000	1	8		1.81874006	-0.17589070
	1394.6500	1	8		1.81874006	-0.17592872
	1394.7000	1	8		1.81874006	-0.17587408
	1394.7500	1	8		1.81874006	-0.17589962
	1394.8000	1	8		1.81874006	-0.17588675
	1394.8500	1	8		1.81874006	-0.17575542
	1394.9000	1	8		1.81874006	-0.17583869
	1394.9500	1	8		1.81874006	-0.17588383
	1395.0000	1	8		1.81874006	-0.17589910
	1395.0500	1	8		1.81874006	-0.17587774
	1395.1000	1	8		1.81874006	-0.17584154
	1395.1500	1	8		1.81874006	-0.17579136
	1395.2000	1	8		1.81874006	-0.17578829
	1395.2500	1	8		1.81874006	-0.17581731
	1395.3000	1	8		1.81874006	-0.17585017
	1395.3500	1	8		1.81874006	-0.17581711
	1395.4000	1	8		1.81874006	-0.17573088
	1395.4500	1	8		1.81874006	-0.17580396
	1395.5000	1	8		1.81874006	-0.17587224
	1395.5500	1	8		1.81874006	-0.17578475
	1395.6000	1	8		1.81874006	-0.17577002
	1395.6500	1	8		1.81874006	-0.17571382
	1395.7000	1	8		1.81874006	-0.17575206
	1395.7500	1	8		1.81874006	-0.17571889
	1395.8000	1	8		1.81874006	-0.17569773
	1395.8500	1	8		1.81874006	-0.17568085
	1395.9000	1	8		1.81874006	-0.17571010
	1395.9500	1	8		1.81874006	-0.17570922
	1396.0000	1	8		1.81874006	-0.17573431
	1396.0500	1	8		1.81874006	-0.17563645
	1396.1000	1	8		1.81874006	-0.17567398
	1396.1500	1	8		1.81874006	-0.17557546
	1396.2000	1	8		1.81874006	-0.17563758
	1396.2500	1	8		1.81874006	-0.17561013
	1396.3000	1	8		1.81874006	-0.17555861
	1396.3500	1	8		1.81874006	-0.17565610
	1396.4000	1	8		1.81874006	-0.17566636
	1396.4500	1	8		1.81874006	-0.17561445
	1396.5000	1	8		1.81874006	-0.17554797
	1396.5500	1	8		1.81874006	-0.17555956
	1396.6000	1	8		1.81874006	-0.17565258
	1396.6500	1	8		1.81874006	-0.17551234
	1396.7000	1	8		1.81874006	-0.17559629
	1396.7500	1	8		1.81874006	-0.17555604
	1396.8000	1	8		1.81874006	-0.17557120
	1396.8500	1	8		1.81874006	-0.17560758
	1396.9000	1	8		1.81874006	-0.17552093
	1396.9500	1	8		1.81874006	-0.17556777
	1397.0000	1	8		1.81874006	-0.17551761
	1397.0500	1	8		1.81874006	-0.17555444
	1397.1000	1	8		1.81874006	-0.17558180
	1397.1500	1	8		1.81874006	-0.17548434
	1397.2000	1	8		1.81874006	-0.17543137
	1397.2500	1	8		1.81874006	-0.17539194
	1397.3000	1	8		1.81874006	-0.17545993
	1397.3500	1	8		1.81874006	-0.17551687
	1397.4000	1	8		1.81874006	-0.17547401
	1397.4500	1	8		1.81874006	-0.17547362
	1397.5000	1	8		1.81874006	-0.17544333
	1397.5500	1	8		1.81874006	-0.17539736
	1397.6000	1	8		1.81874006	-0.17544022
	1397.6500	1	8		1.81874006	-0.17535891
	1397.7000	1	8		1.81874006	-0.17532326
	1397.7500	1	8		1.81874006	-0.17539624
	1397.8000	1	8		1.81874006	-0.17537721
	1397.8500	1	8		1.81874006	-0.17545246
	1397.9000	1	8		1.81874006	-0.17540134
	1397.9500	1	8		1.81874006	-0.17533220
	1398.0000	1	8		1.81874006	-0.17530980
	1398.0500	1	8		1.81874006	-0.17531089
	1398.1000	1	8		1.81874006	-0.17528139
	1398.1500	1	8		1.81874006	-0.17524233
	1398.2000	1	8		1.81874006	-0.17529931
	1398.2500	1	8		1.81874006	-0.17537361
	1398.3000	1	8		1.81874006	-0.17532641
	1398.3500	1	8		1.81874006	-0.17532047
	1398.4000	1	8		1.81874006	-0.17537229
	1398.4500	1	8		1.81874006	-0.17531980
	1398.5000	1	8		1.81874006	-0.17526336
	1398.5500	1	8		1.81874006	-0.17521229
	1398.6000	1	8		1.81874006	-0.17524114
	1398.6500	1	8		1.81874006	-0.17525861
	1398.7000	1	8		1.81874006	-0.17526858
	1398.7500	1	8		1.81874006	-0.17522642
	1398.8000	1	8		1.81874006	-0.17521998
	1398.8500	1	8		1.81874006	-0.17531186
	1398.9000	1	8		1.81874006	-0.17530713
	1398.9500	1	8		1.81874006	-0.17525485
	1399.0000	1	8		1.81874006	-0.17509233
	1399.0500	1	8		1.81874006	-0.17502926
	1399.1000	1	8		1.81874006	-0.17507030
	1399.1500	1	8		1.81874006	-0.17518133
	1399.2000	1	8		1.81874006	-0.17514452
	1399.2500	1	8		1.81874006	-0.17519999
	1399.3000	1	8		1.81874006	-0.17518368
	1399.3500	1	8		1.81874006	-0.17514201
	1399.4000	1	8		1.81874006	-0.17525421
	1399.4500	1	8		1.81874006	-0.17516291
	1399.5000	1	8		1.81874006	-0.17500481
	1399.5500	1	8		1.81874006	-0.17499190
	1399.6000	1	8		1.81874006	-0.17502809
	1399.6500	1	8		1.81874006	-0.17507631
	1399.7000	1	8		1.81874006	-0.17515758
	1399.7500	1	8		1.81874006	-0.17508237
	1399.8000	1	8		1.81874006	-0.17511712
	1399.8500	1	8		1.81874006	-0.17518885
	1399.9000	1	8		1.81874006	-0.17512329
	1399.9500	1	8		1.81874006	-0.17509505
	1400.0000	1	8		1.81874006	-0.17500445
	1400.0500	1	8		1.81874006	-0.17499413
	1400.1000	1	8		1.81874006	-0.17506875
	1400.1500	1	8		1.81874006	-0.17504053
	1400.2000	1	8		1.81874006	-0.17501455
	1400.2500	1	8		1.81874006	-0.17508974
	1400.3000	1	8		1.81874006	-0.17512877
	1400.3500	1	8		1.81874006	-0.17505238
	1400.4000	1	8		1.81874006	-0.17498169
	1400.4500	1	8		1.81874006	-0.17493576
	1400.5000	1	8		1.81874006	-0.17490393
	1400.5500	1	8		1.81874006	-0.17505588
	1400.6000	1	8		1.81874006	-0.17498670
	1400.6500	1	8		1.81874006	-0.17497530
	1400.7000	1	8		1.81874006	-0.17502593
	1400.7500	1	8		1.81874006	-0.17504197
	1400.8000	1	8		1.81874006	-0.17494917
	1400.8500	1	8		1.81874006	-0.17498288
[truncated: 9,881 more rows]
